# Supplementary material for: Footwear and Foam Surface Alter Gait Initiation of Typical Subjects
Source: PLoS One. 2015 Aug 13;10(8):e0135821. doi: 10.1371/journal.pone.0135821 (PMC4536224; doi:10.1371/journal.pone.0135821)
Supplement: S1 Dataset — (ZIP) [file pone.0135821.s001.zip › 8_shod_av1_01.txt]

   1.3445700000000000e+01  -9.9366000000000003e+00   3.1405439999999999e+02  -4.3919999999999998e-01   3.6835799999999999e+01   2.7189999999999998e-01  -1.6690600000000000e+01   1.1785000000000001e+00   2.9443759999999997e+02   2.7934999999999999e+00  -2.3371900000000000e+01   1.6632000000000000e+00
   1.2806500000000000e+01  -9.4309999999999992e+00   3.0487560000000002e+02  -1.2794000000000001e+00   3.6007899999999999e+01   3.1569999999999998e-01  -1.6357700000000001e+01   2.0010000000000000e-01   2.9443759999999997e+02   1.9361999999999999e+00  -2.3189100000000000e+01   1.5348999999999999e+00
   1.0778600000000001e+01  -9.6067999999999998e+00   2.9483890000000002e+02  -2.2437000000000000e+00   3.5199100000000001e+01   4.6479999999999999e-01  -1.4937200000000001e+01  -2.3570000000000002e+00   2.9278339999999997e+02   6.2609999999999999e-01  -2.3535499999999999e+01   1.2606999999999999e+00
   8.3759999999999994e+00  -1.0728000000000000e+01   2.8445900000000000e+02  -3.2557000000000000e+00   3.4466400000000000e+01   7.4990000000000001e-01  -1.5181300000000000e+01  -4.6028000000000002e+00   2.9469880000000001e+02  -9.4399999999999995e-01  -2.3641400000000001e+01   1.0350999999999999e+00
   5.7530000000000001e+00  -1.1783200000000001e+01   2.7304980000000000e+02  -4.1913000000000000e+00   3.3667000000000002e+01   8.6829999999999996e-01  -1.5270099999999999e+01  -6.6040000000000001e+00   2.9626580000000001e+02  -2.2732999999999999e+00  -2.4122499999999999e+01   7.0779999999999998e-01
   2.5348000000000002e+00  -1.1101699999999999e+01   2.6121159999999998e+02  -4.8883000000000001e+00   3.2829599999999999e+01   9.6909999999999996e-01  -1.6846000000000000e+01  -7.5378999999999996e+00   3.0392710000000000e+02  -3.3811000000000000e+00  -2.4815200000000001e+01   5.1749999999999996e-01
  -3.7469999999999998e-01  -9.6948000000000008e+00   2.5040289999999999e+02  -5.2892999999999999e+00   3.1973199999999999e+01   8.4630000000000005e-01  -1.8199900000000000e+01  -7.9825999999999997e+00   3.1367790000000002e+02  -4.4984999999999999e+00  -2.5767800000000001e+01   2.8310000000000002e-01
  -2.1160000000000001e+00  -7.7821999999999996e+00   2.3779270000000000e+02  -5.5853000000000002e+00   3.0936000000000000e+01   6.9289999999999996e-01  -1.9642499999999998e+01  -8.5830000000000002e+00   3.2708510000000001e+02  -5.5869999999999997e+00  -2.7037900000000000e+01   1.5040000000000001e-01
  -3.1741000000000001e+00  -5.2321000000000000e+00   2.2775590000000000e+02  -5.7476000000000003e+00   2.9851199999999999e+01   4.3850000000000000e-01  -2.1196200000000001e+01  -9.3612000000000002e+00   3.3770650000000001e+02  -6.8200000000000003e+00  -2.8308000000000000e+01  -1.3710000000000000e-01
  -3.4605999999999999e+00  -3.2315999999999998e+00   2.1566040000000001e+02  -5.8334999999999999e+00   2.8556999999999999e+01   2.2359999999999999e-01  -2.1573499999999999e+01  -1.0072800000000001e+01   3.4737020000000001e+02  -8.0625999999999998e+00  -2.9395299999999999e+01  -3.8040000000000002e-01
  -3.8353000000000002e+00  -1.6268000000000000e+00   2.0579530000000000e+02  -5.8620999999999999e+00   2.7586400000000001e+01   1.2720000000000001e-01  -2.2305900000000001e+01  -1.1184500000000000e+01   3.5773030000000000e+02  -9.4689999999999994e+00  -3.0655799999999999e+01  -7.4760000000000004e-01
  -4.1219000000000001e+00  -1.3190000000000000e+00   1.9816050000000001e+02  -5.9385000000000003e+00   2.6739500000000000e+01   1.4030000000000001e-01  -2.2749800000000000e+01  -1.2474200000000000e+01   3.6730700000000002e+02  -1.0856199999999999e+01  -3.1974000000000000e+01  -1.1191000000000000e+00
  -4.2762000000000002e+00  -9.4530000000000003e-01   1.9275620000000001e+02  -6.0434999999999999e+00   2.6073399999999999e+01   1.9289999999999999e-01  -2.3282499999999999e+01  -1.4253100000000000e+01   3.7644830000000002e+02  -1.2310700000000001e+01  -3.2936199999999999e+01  -1.4597000000000000e+00
  -4.5407000000000002e+00  -1.1212000000000000e+00   1.8795230000000001e+02  -6.2248999999999999e+00   2.5512000000000000e+01   2.3240000000000000e-01  -2.3748600000000000e+01  -1.6231999999999999e+01   3.8358720000000000e+02  -1.3774900000000001e+01  -3.4225600000000000e+01  -1.8799999999999999e+00
  -4.3643000000000001e+00  -1.8906000000000001e+00   1.8443510000000001e+02  -6.5305000000000000e+00   2.5112300000000001e+01   2.5430000000000003e-01  -2.4791699999999999e+01  -1.8789100000000001e+01   3.9455680000000001e+02  -1.5113799999999999e+01  -3.5341799999999999e+01  -2.1808000000000001e+00
  -4.4305000000000003e+00  -2.2643000000000000e+00   1.8211900000000000e+02  -6.5686000000000000e+00   2.4836300000000001e+01   2.9380000000000001e-01  -2.5657399999999999e+01  -2.0390100000000000e+01   4.0308870000000002e+02  -1.6308299999999999e+01  -3.6361699999999999e+01  -2.4771000000000001e+00
  -4.3202999999999996e+00  -3.2315999999999998e+00   1.7860180000000000e+02  -6.7404999999999999e+00   2.4455700000000000e+01   4.1220000000000001e-01  -2.7233200000000000e+01  -2.2013300000000001e+01   4.1283940000000001e+02  -1.7396799999999999e+01  -3.7275799999999997e+01  -2.7381000000000002e+00
  -4.4084000000000003e+00  -4.2207999999999997e+00   1.7482740000000001e+02  -6.8837000000000002e+00   2.4103600000000000e+01   4.8240000000000000e-01  -2.8698100000000000e+01  -2.3303000000000001e+01   4.2015249999999997e+02  -1.8417899999999999e+01  -3.8257199999999997e+01  -2.9725999999999999e+00
  -3.8574000000000002e+00  -4.8583999999999996e+00   1.7259700000000001e+02  -6.9123999999999999e+00   2.3780100000000001e+01   6.2709999999999999e-01  -3.0651199999999999e+01  -2.4437000000000001e+01   4.2816199999999998e+02  -1.9198200000000000e+01  -3.8950000000000003e+01  -3.1450999999999998e+00
  -2.9756999999999998e+00  -5.4298999999999999e+00   1.7173910000000001e+02  -7.0269000000000004e+00   2.3437500000000000e+01   6.6659999999999997e-01  -3.1760999999999999e+01  -2.5326400000000000e+01   4.3399509999999998e+02  -1.9949500000000000e+01  -3.9594700000000003e+01  -3.3176000000000001e+00
  -2.2924000000000002e+00  -6.3093000000000004e+00   1.7079550000000000e+02  -7.1223999999999998e+00   2.3342300000000002e+01   6.6220000000000001e-01  -3.2937300000000000e+01  -2.6238099999999999e+01   4.3869630000000001e+02  -2.0537099999999999e+01  -4.0027700000000003e+01  -3.4813000000000001e+00
  -1.8735999999999999e+00  -6.9467999999999996e+00   1.7053819999999999e+02  -7.1318999999999999e+00   2.3247199999999999e+01   8.0689999999999995e-01  -3.3825099999999999e+01  -2.7105300000000000e+01   4.4252699999999999e+02  -2.1201799999999999e+01  -4.0499200000000002e+01  -3.5874000000000001e+00
  -1.4548000000000001e+00  -7.6722999999999999e+00   1.7113870000000000e+02  -7.2465000000000002e+00   2.3228200000000001e+01   8.7700000000000000e-01  -3.4712899999999998e+01  -2.8172599999999999e+01   4.4391989999999998e+02  -2.1789400000000001e+01  -4.0932200000000002e+01  -3.7201000000000000e+00
  -9.0369999999999995e-01  -8.0459999999999994e+00   1.7311170000000001e+02  -7.3514999999999997e+00   2.3684899999999999e+01   9.2969999999999997e-01  -3.5645099999999999e+01  -2.8950800000000001e+01   4.4740230000000003e+02  -2.2155400000000000e+01  -4.1105400000000003e+01  -3.9590000000000001e+00
  -5.5110000000000003e-01  -9.0571999999999999e+00   1.7765819999999999e+02  -7.7047999999999996e+00   2.4132200000000001e+01   1.0525000000000000e+00  -3.6532899999999998e+01  -3.0285000000000000e+01   4.4661880000000002e+02  -2.2579300000000000e+01  -4.1192000000000000e+01  -4.0563000000000002e+00
  -6.6100000000000006e-02  -9.7166999999999994e+00   1.8400620000000001e+02  -7.9244000000000003e+00   2.4988600000000002e+01   1.2410000000000001e+00  -3.7065600000000003e+01  -3.1530200000000001e+01   4.4574820000000000e+02  -2.2887499999999999e+01  -4.1115000000000002e+01  -4.2287999999999997e+00
   3.7469999999999998e-01  -1.0903900000000000e+01   1.9258459999999999e+02  -8.3826999999999998e+00   2.6044799999999999e+01   1.3945000000000001e+00  -3.7753599999999999e+01  -3.2708700000000000e+01   4.4322340000000003e+02  -2.3176500000000001e+01  -4.0951400000000000e+01  -4.4101999999999997e+00
   1.6532000000000000e+00  -1.2442700000000000e+01   2.0365070000000000e+02  -8.8026999999999997e+00   2.7434200000000001e+01   1.7585000000000000e+00  -3.7798000000000002e+01  -3.4020600000000002e+01   4.3869630000000001e+02  -2.3109100000000002e+01  -4.0624299999999998e+01  -4.5472999999999999e+00
   4.0117000000000003e+00  -1.4289300000000001e+01   2.1840549999999999e+02  -9.5379000000000005e+00   2.9166000000000000e+01   2.1751000000000000e+00  -3.7798000000000002e+01  -3.5221299999999999e+01   4.3234089999999998e+02  -2.3195799999999998e+01  -4.0027700000000003e+01  -4.7243000000000004e+00
   6.6346999999999996e+00  -1.6289800000000000e+01   2.3616280000000000e+02  -1.0425800000000001e+01   3.1411799999999999e+01   2.7145000000000001e+00  -3.6999000000000002e+01  -3.6310800000000000e+01   4.2459260000000000e+02  -2.3041599999999999e+01  -3.9450400000000002e+01  -4.8437000000000001e+00
   8.9931999999999999e+00  -1.8751999999999999e+01   2.5803760000000000e+02  -1.1351900000000001e+01   3.4171399999999998e+01   3.4249000000000001e+00  -3.6466299999999997e+01  -3.7333700000000000e+01   4.1492890000000000e+02  -2.2791200000000000e+01  -3.8565100000000001e+01  -4.9233000000000002e+00
   1.1461900000000000e+01  -2.1543900000000001e+01   2.8428750000000002e+02  -1.2564399999999999e+01   3.7492400000000004e+01   4.0476000000000001e+00  -3.5378700000000002e+01  -3.8311999999999998e+01   4.0422050000000002e+02  -2.2299900000000001e+01  -3.7622199999999999e+01  -5.0251000000000001e+00
   1.3710200000000000e+01  -2.4687600000000000e+01   3.1345400000000001e+02  -1.3862900000000000e+01   4.1232100000000003e+01   4.8764000000000003e+00  -3.4646299999999997e+01  -3.8823500000000003e+01   3.9072620000000001e+02  -2.1673800000000000e+01  -3.6323200000000000e+01  -5.1223999999999998e+00
   1.5583800000000000e+01  -2.9216200000000001e+01   3.4519400000000002e+02  -1.5304600000000001e+01   4.5409599999999998e+01   5.6394000000000002e+00  -3.3558700000000002e+01  -3.8779000000000003e+01   3.7496830000000000e+02  -2.0932099999999998e+01  -3.4802900000000001e+01  -5.0869999999999997e+00
   1.8537400000000002e+01  -3.4448300000000003e+01   3.8516919999999999e+02  -1.7051700000000000e+01   5.0395899999999997e+01   6.6128999999999998e+00  -3.2249200000000002e+01  -3.8779000000000003e+01   3.5537970000000001e+02  -1.9939900000000002e+01  -3.3138300000000001e+01  -5.0914000000000001e+00
   2.2967900000000000e+01  -4.1373100000000001e+01   4.3458069999999998e+02  -1.8922999999999998e+01   5.6438400000000001e+01   7.7355000000000000e+00  -3.0917600000000000e+01  -3.8334299999999999e+01   3.3265699999999998e+02  -1.8716500000000000e+01  -3.0848299999999998e+01  -5.0605000000000002e+00
   2.9051500000000001e+01  -4.7748399999999997e+01   4.8776659999999998e+02  -2.0775300000000001e+01   6.2842599999999997e+01   8.6783999999999999e+00  -2.9230699999999999e+01  -3.8356499999999997e+01   3.0540719999999999e+02  -1.7213799999999999e+01  -2.8279199999999999e+01  -4.9852999999999996e+00
   3.3724499999999999e+01  -5.5442599999999999e+01   5.3932270000000005e+02  -2.2780200000000001e+01   6.9065899999999999e+01   9.8973999999999993e+00  -2.7100000000000001e+01  -3.7089100000000002e+01   2.7249840000000000e+02  -1.5402799999999999e+01  -2.5103899999999999e+01  -4.8083000000000000e+00
   3.9719900000000003e+01  -6.2565300000000001e+01   5.9122180000000003e+02  -2.4269600000000001e+01   7.4975300000000004e+01   1.1037599999999999e+01  -2.4259100000000000e+01  -3.4531999999999996e+01   2.3349539999999999e+02  -1.3206600000000000e+01  -2.1447500000000002e+01  -4.4058000000000002e+00
   4.5362699999999997e+01  -6.8544799999999995e+01   6.3642989999999998e+02  -2.5835400000000000e+01   8.0370800000000003e+01   1.1993600000000001e+01  -2.0863199999999999e+01  -2.9751300000000001e+01   1.8813710000000000e+02  -1.0509399999999999e+01  -1.7108000000000001e+01  -3.7467000000000001e+00
   5.1049599999999998e+01  -7.3205299999999994e+01   6.7074339999999995e+02  -2.6675599999999999e+01   8.4043899999999994e+01   1.2752200000000000e+01  -1.6668399999999998e+01  -2.2613700000000001e+01   1.3764220000000000e+02  -7.7061999999999999e+00  -1.2422100000000000e+01  -2.9106000000000001e+00
   5.4973100000000002e+01  -7.6634799999999998e+01   6.9184619999999995e+02  -2.7038399999999999e+01   8.6004099999999994e+01   1.3269700000000000e+01  -1.1963100000000001e+01  -1.3830600000000000e+01   8.9323800000000006e+01  -4.7971000000000004e+00  -7.8323000000000000e+00  -1.9020999999999999e+00
   5.7353600000000000e+01  -7.8943100000000001e+01   7.0008150000000001e+02  -2.7248400000000000e+01   8.6708299999999994e+01   1.3598599999999999e+01  -7.1024000000000003e+00  -4.4027000000000003e+00   4.6403100000000002e+01  -2.2637000000000000e+00  -3.8776999999999999e+00  -7.9179999999999995e-01
   5.7441800000000001e+01  -8.0547899999999998e+01   6.9913789999999995e+02  -2.7181600000000000e+01   8.6527500000000003e+01   1.3844099999999999e+01  -3.3736000000000002e+00   2.8906000000000001e+00   1.8717900000000000e+01  -5.8760000000000001e-01  -1.2028000000000001e+00   2.2100000000000002e-02
   5.5788600000000002e+01  -8.1581100000000006e+01   6.9193200000000002e+02  -2.6914300000000001e+01   8.5461699999999993e+01   1.3962500000000000e+01   6.6579999999999995e-01   2.7572000000000001e+00   4.7012999999999998e+00   3.8500000000000000e-02  -1.5400000000000000e-01   9.7299999999999998e-02
   5.2812899999999999e+01  -8.1822900000000004e+01   6.7786350000000004e+02  -2.6274600000000000e+01   8.3843999999999994e+01   1.3958200000000000e+01   1.0431999999999999e+00   6.2260000000000004e-01   2.0024000000000002e+00  -4.8200000000000000e-02   1.0580000000000001e-01  -1.3299999999999999e-02
   5.0234000000000002e+01  -8.1822900000000004e+01   6.6122140000000002e+02  -2.5720800000000001e+01   8.2093100000000007e+01   1.3826599999999999e+01   6.8799999999999994e-01   1.3339999999999999e-01   2.8730000000000002e+00  -2.8899999999999999e-02   1.5400000000000000e-01  -8.8000000000000005e-03
   4.7103999999999999e+01  -8.1053500000000000e+01   6.4252059999999994e+02  -2.5176600000000001e+01   7.9914000000000001e+01   1.3765200000000000e+01   1.3317000000000001e+00   1.4231000000000000e+00   2.9600000000000000e+00   1.4449999999999999e-01   7.6999999999999999e-02   3.1000000000000000e-02
   4.4172400000000003e+01  -8.0415999999999997e+01   6.2433439999999996e+02  -2.4556000000000001e+01   7.7811000000000007e+01   1.3620500000000000e+01   1.0431999999999999e+00   4.4469999999999998e-01   2.2635999999999998e+00  -9.5999999999999992e-03   2.1170000000000000e-01  -2.2100000000000002e-02
   4.1747799999999998e+01  -7.9866399999999999e+01   6.0692030000000000e+02  -2.4011800000000001e+01   7.5831699999999998e+01   1.3467000000000001e+01   6.2150000000000005e-01   1.0005999999999999e+00   2.6118000000000001e+00  -7.7100000000000002e-02   2.2130000000000000e-01   3.9800000000000002e-02
   3.9609699999999997e+01  -7.9822400000000002e+01   5.9096450000000004e+02  -2.3314900000000002e+01   7.3861900000000006e+01   1.3361800000000001e+01   9.9880000000000002e-01   9.7840000000000005e-01   1.8283000000000000e+00   8.6699999999999999e-02   7.6999999999999999e-02  -8.8000000000000005e-03
   3.8221100000000000e+01  -7.9536600000000007e+01   5.7681020000000001e+02  -2.2570200000000000e+01   7.2120500000000007e+01   1.3173200000000000e+01   8.6560000000000004e-01   6.8930000000000002e-01   2.0024000000000002e+00  -3.8500000000000000e-02   1.9239999999999999e-01  -8.8000000000000005e-03
   3.7339399999999998e+01  -7.9426699999999997e+01   5.6540089999999998e+02  -2.1949600000000000e+01   7.0664599999999993e+01   1.2989000000000001e+01   9.5440000000000003e-01   9.3389999999999995e-01   2.6118000000000001e+00   0.0000000000000000e+00   1.2509999999999999e-01  -1.7700000000000000e-02
   3.6634000000000000e+01  -8.0064200000000000e+01   5.5742300000000000e+02  -2.1376700000000000e+01   6.9513199999999998e+01   1.2778499999999999e+01   9.9880000000000002e-01   7.3380000000000001e-01   2.0893999999999999e+00   9.5999999999999992e-03   2.1170000000000000e-01  -1.7700000000000000e-02
   3.5554000000000002e+01  -8.0965599999999995e+01   5.5347699999999998e+02  -2.0689299999999999e+01   6.8751900000000006e+01   1.2699600000000000e+01   8.6560000000000004e-01   1.1117999999999999e+00   2.0024000000000002e+00   3.8500000000000000e-02   2.4060000000000001e-01  -2.6499999999999999e-02
   3.4804499999999997e+01  -8.1427199999999999e+01   5.5167550000000006e+02  -2.0126000000000001e+01   6.8380799999999994e+01   1.2572400000000000e+01   9.9880000000000002e-01   9.5609999999999995e-01   2.5247000000000002e+00   8.6699999999999999e-02   1.4430000000000001e-01  -8.8000000000000005e-03
   3.4495899999999999e+01  -8.2702299999999994e+01   5.5158969999999999e+02  -1.9419499999999999e+01   6.8218999999999994e+01   1.2541700000000001e+01   9.5440000000000003e-01   8.6719999999999997e-01   1.6540999999999999e+00  -2.8899999999999999e-02   2.1170000000000000e-01   0.0000000000000000e+00
   3.4760399999999997e+01  -8.4087199999999996e+01   5.5339120000000003e+02  -1.8741599999999998e+01   6.8076300000000003e+01   1.2519800000000000e+01   7.5460000000000005e-01   7.7820000000000000e-01   3.0470999999999999e+00   1.9300000000000001e-02   2.1170000000000000e-01  -2.6499999999999999e-02
   3.4628200000000000e+01  -8.5142399999999995e+01   5.5579309999999998e+02  -1.7882400000000001e+01   6.8238100000000003e+01   1.2568000000000000e+01   8.8780000000000003e-01   9.3389999999999995e-01   2.4377000000000000e+00   2.8899999999999999e-02   1.8279999999999999e-01   1.7700000000000000e-02
   3.4650199999999998e+01  -8.6461500000000001e+01   5.5999659999999994e+02  -1.7366800000000001e+01   6.8371300000000005e+01   1.2506700000000000e+01   9.3220000000000003e-01   1.0894999999999999e+00   2.3506000000000000e+00  -6.7400000000000002e-02   9.6199999999999994e-02  -1.7700000000000000e-02
   3.4143300000000004e+01  -8.8659800000000004e+01   5.6214110000000005e+02  -1.6889399999999998e+01   6.8437899999999999e+01   1.2524200000000000e+01   9.9880000000000002e-01   8.2269999999999999e-01   2.4377000000000000e+00   4.8200000000000000e-02   1.5400000000000000e-01   2.2100000000000002e-02
   3.4033000000000001e+01  -9.0660300000000007e+01   5.6557249999999999e+02  -1.6001500000000000e+01   6.8761399999999995e+01   1.2633800000000001e+01   9.9880000000000002e-01   8.0049999999999999e-01   2.0893999999999999e+00   3.8500000000000000e-02   1.8279999999999999e-01   1.7700000000000000e-02
   3.4055100000000003e+01  -9.2704800000000006e+01   5.6908960000000002e+02  -1.5285500000000001e+01   6.8609200000000001e+01   1.2651400000000001e+01   9.5440000000000003e-01   1.0450999999999999e+00   2.0024000000000002e+00   1.9300000000000001e-02   1.4430000000000001e-01   2.6499999999999999e-02
   3.4539999999999999e+01  -9.5188900000000004e+01   5.7132000000000005e+02  -1.4282999999999999e+01   6.8437899999999999e+01   1.2638199999999999e+01   8.2120000000000004e-01   8.2269999999999999e-01   2.6118000000000001e+00  -1.9300000000000001e-02   1.8279999999999999e-01   4.8700000000000000e-02
   3.5928699999999999e+01  -9.5650599999999997e+01   5.7174890000000005e+02  -1.2726800000000001e+01   6.7752799999999993e+01   1.2497900000000000e+01   9.5440000000000003e-01   7.7820000000000000e-01   2.1764999999999999e+00   4.8200000000000000e-02   2.2130000000000000e-01  -1.7700000000000000e-02
   3.6722200000000001e+01  -9.5980300000000000e+01   5.7209209999999996e+02  -1.0779100000000000e+01   6.7115200000000002e+01   1.2212800000000000e+01   9.1000000000000003e-01   8.6719999999999997e-01   3.4824000000000002e+00  -4.8200000000000000e-02   1.6360000000000000e-01   1.7700000000000000e-02
   3.8463500000000003e+01  -9.7013599999999997e+01   5.7252099999999996e+02  -8.2203999999999997e+00   6.6373000000000005e+01   1.1923400000000001e+01   7.9900000000000004e-01   8.6719999999999997e-01   2.0893999999999999e+00   4.8200000000000000e-02   1.7319999999999999e-01  -3.5400000000000001e-02
   4.0535499999999999e+01  -9.6991600000000005e+01   5.7612390000000005e+02  -4.5731999999999999e+00   6.5602199999999996e+01   1.1357699999999999e+01   8.2120000000000004e-01   1.0005999999999999e+00   1.7412000000000001e+00   0.0000000000000000e+00   1.6360000000000000e-01  -4.4000000000000003e-03
   4.2387000000000000e+01  -9.2594899999999996e+01   5.8230029999999999e+02   3.7240000000000001e-01   6.5021699999999996e+01   1.0279000000000000e+01   8.4340000000000004e-01   1.0005999999999999e+00   2.0024000000000002e+00   3.8500000000000000e-02   1.8279999999999999e-01   4.4000000000000003e-03
   4.3489100000000001e+01  -9.0396500000000003e+01   5.8856259999999997e+02   5.9481000000000002e+00   6.4298500000000004e+01   9.2879000000000005e+00   8.4340000000000004e-01   8.0049999999999999e-01   1.9153000000000000e+00   9.6299999999999997e-02   1.1550000000000001e-01   1.7700000000000000e-02
   4.5362699999999997e+01  -8.7912400000000005e+01   5.9448159999999996e+02   1.1896100000000001e+01   6.3270800000000001e+01   8.1608999999999998e+00   8.4340000000000004e-01   1.0227999999999999e+00   2.4377000000000000e+00   2.8899999999999999e-02   1.0580000000000001e-01   3.9800000000000002e-02
   4.6949700000000000e+01  -8.5604100000000003e+01   5.9980020000000002e+02   1.8121099999999998e+01   6.2262099999999997e+01   7.0865000000000000e+00   1.0209999999999999e+00   1.0672999999999999e+00   1.6540999999999999e+00  -1.9300000000000001e-02   1.6360000000000000e-01  -3.1000000000000000e-02
   5.0388300000000001e+01  -8.5252399999999994e+01   6.0529039999999998e+02   2.4193200000000001e+01   6.0958399999999997e+01   6.1524999999999999e+00   9.7660000000000002e-01   8.0049999999999999e-01   2.5247000000000002e+00   0.0000000000000000e+00   1.6360000000000000e-01  -8.8000000000000005e-03
   5.4157499999999999e+01  -8.4394999999999996e+01   6.1206730000000005e+02   3.0580500000000001e+01   5.9826099999999997e+01   5.2183999999999999e+00   1.0209999999999999e+00   9.5609999999999995e-01   2.5247000000000002e+00   6.7400000000000002e-02   1.5400000000000000e-01   0.0000000000000000e+00
   5.8301400000000001e+01  -8.4373000000000005e+01   6.2296180000000004e+02   3.7015500000000003e+01   5.9159999999999997e+01   4.3018999999999998e+00   9.5440000000000003e-01   9.1169999999999995e-01   2.0024000000000002e+00   5.7799999999999997e-02   1.3469999999999999e-01   8.8000000000000005e-03
   6.2224899999999998e+01  -8.5867900000000006e+01   6.3651570000000004e+02   4.3354999999999997e+01   5.9112400000000001e+01   3.4731000000000001e+00   9.5440000000000003e-01   1.0005999999999999e+00   2.1764999999999999e+00   1.9300000000000001e-02   1.0580000000000001e-01   3.1000000000000000e-02
   6.5994100000000003e+01  -8.7472700000000003e+01   6.5109889999999996e+02   4.9723100000000002e+01   5.9331200000000003e+01   2.7450999999999999e+00   9.7660000000000002e-01   9.1169999999999995e-01   2.2635999999999998e+00   2.8899999999999999e-02   8.6599999999999996e-02   4.4000000000000003e-03
   6.7779600000000002e+01  -9.0528400000000005e+01   6.6516750000000002e+02   5.5890799999999999e+01   5.9978299999999997e+01   2.1400000000000001e+00   9.1000000000000003e-01   1.0450999999999999e+00   2.3506000000000000e+00   4.8200000000000000e-02   2.4060000000000001e-01   4.4000000000000003e-03
   6.8683300000000003e+01  -9.5013099999999994e+01   6.8095169999999996e+02   6.1590600000000002e+01   6.1034599999999998e+01   1.7190000000000001e+00   8.8780000000000003e-01   8.8939999999999997e-01   2.4377000000000000e+00  -9.5999999999999992e-03   2.3089999999999999e-01   1.3299999999999999e-02
   7.2165899999999993e+01  -9.8178700000000006e+01   6.9656430000000000e+02   6.6793999999999997e+01   6.2328699999999998e+01   1.1620999999999999e+00   8.6560000000000004e-01   8.8939999999999997e-01   2.0024000000000002e+00   4.8200000000000000e-02   1.7319999999999999e-01   8.8000000000000005e-03
   6.9322500000000005e+01  -1.0193790000000000e+02   7.0883140000000003e+02   7.1309899999999999e+01   6.3955900000000000e+01   1.0305000000000000e+00   7.7680000000000005e-01   1.0005999999999999e+00   2.8730000000000002e+00   9.5999999999999992e-03   2.0210000000000000e-01   8.8000000000000005e-03
   6.9608999999999995e+01  -1.0943429999999999e+02   7.1972600000000000e+02   7.4527400000000000e+01   6.5174000000000007e+01   1.1051000000000000e+00   7.9900000000000004e-01   1.0894999999999999e+00   2.1764999999999999e+00   9.6299999999999997e-02   1.6360000000000000e-01  -1.3299999999999999e-02
   6.7052199999999999e+01  -1.1543580000000000e+02   7.2109849999999994e+02   7.6713800000000006e+01   6.5982799999999997e+01   1.2848999999999999e+00   9.1000000000000003e-01   1.0005999999999999e+00   2.2635999999999998e+00   5.7799999999999997e-02   2.0210000000000000e-01   4.4000000000000003e-03
   6.5773700000000005e+01  -1.2137139999999999e+02   7.1509360000000004e+02   7.7716200000000001e+01   6.5868600000000001e+01   1.6093999999999999e+00   8.8780000000000003e-01   1.0450999999999999e+00   2.0024000000000002e+00  -2.8899999999999999e-02   1.6360000000000000e-01  -2.2100000000000002e-02
   6.3305000000000000e+01  -1.2570220000000000e+02   7.0145399999999995e+02   7.7572999999999993e+01   6.5135900000000007e+01   2.0347000000000000e+00   8.6560000000000004e-01   1.0894999999999999e+00   1.8283000000000000e+00   6.7400000000000002e-02   1.7319999999999999e-01   2.6499999999999999e-02
   6.0417499999999997e+01  -1.2877990000000000e+02   6.7975070000000005e+02   7.6551500000000004e+01   6.3594299999999997e+01   2.5390000000000001e+00   7.9900000000000004e-01   1.1117999999999999e+00   2.8730000000000002e+00   1.3489999999999999e-01   1.8279999999999999e-01   4.4000000000000003e-03
   5.7155200000000001e+01  -1.3042859999999999e+02   6.4835379999999998e+02   7.4555999999999997e+01   6.1339100000000002e+01   3.2669999999999999e+00   9.5440000000000003e-01   1.1117999999999999e+00   2.7858999999999998e+00   1.9300000000000001e-02   2.3089999999999999e-01   1.7700000000000000e-02
   5.2526400000000002e+01  -1.3014279999999999e+02   6.0777809999999999e+02   7.1281300000000002e+01   5.8208399999999997e+01   3.9685999999999999e+00   8.6560000000000004e-01   1.0450999999999999e+00   2.4377000000000000e+00  -4.8200000000000000e-02   2.1170000000000000e-01   3.5400000000000001e-02
   4.6773400000000002e+01  -1.2699920000000000e+02   5.6042550000000006e+02   6.6994500000000002e+01   5.4335400000000000e+01   4.6745999999999999e+00   8.6560000000000004e-01   1.0894999999999999e+00   2.2635999999999998e+00   6.7400000000000002e-02   2.3089999999999999e-01  -1.7700000000000000e-02
   4.0116700000000002e+01  -1.2009630000000000e+02   5.0483760000000001e+02   6.1781500000000001e+01   4.9777299999999997e+01   5.0648999999999997e+00   8.2120000000000004e-01   9.5609999999999995e-01   2.4377000000000000e+00  -9.5999999999999992e-03   1.1550000000000001e-01   7.0800000000000002e-02
   3.3988999999999997e+01  -1.1185250000000001e+02   4.4247280000000001e+02   5.5155600000000000e+01   4.4362800000000000e+01   5.2579000000000002e+00   9.3220000000000003e-01   7.5600000000000001e-01   1.7412000000000001e+00   5.7799999999999997e-02   1.6360000000000000e-01   8.8000000000000005e-03
   2.7640799999999999e+01  -1.0015720000000000e+02   3.7324520000000001e+02   4.7861400000000003e+01   3.8120399999999997e+01   5.2271999999999998e+00   1.0431999999999999e+00   9.1169999999999995e-01   2.2635999999999998e+00   1.9300000000000001e-02   1.6360000000000000e-01  -2.6499999999999999e-02
   2.2262599999999999e+01  -8.4394999999999996e+01   3.0247359999999998e+02   3.9784199999999998e+01   3.0954999999999998e+01   4.6921999999999997e+00   1.0431999999999999e+00   1.3341000000000001e+00   2.4377000000000000e+00   3.8500000000000000e-02   1.2509999999999999e-01   2.6499999999999999e-02
   1.7347200000000001e+01  -6.6280500000000004e+01   2.2981479999999999e+02   3.1487500000000001e+01   2.3780100000000001e+01   3.6484999999999999e+00   9.7660000000000002e-01   1.0005999999999999e+00   1.9153000000000000e+00  -8.6699999999999999e-02   2.2130000000000000e-01  -2.6499999999999999e-02
   1.3511799999999999e+01  -4.6341400000000000e+01   1.6487639999999999e+02   2.3868600000000001e+01   1.7014299999999999e+01   2.4426000000000001e+00   7.5460000000000005e-01   8.8939999999999997e-01   2.9600000000000000e+00  -9.5999999999999992e-03   9.6199999999999994e-02   4.4000000000000003e-03
   8.9049999999999994e+00  -2.7017800000000001e+01   1.1675170000000000e+02   1.8015999999999998e+01   1.2066100000000000e+01   1.0831000000000000e+00   1.0653999999999999e+00   5.7809999999999995e-01   3.0470999999999999e+00  -7.7100000000000002e-02   1.9239999999999999e-01   6.1899999999999997e-02
   7.0313999999999997e+00  -1.2596600000000000e+01   8.0808300000000003e+01   1.3404600000000000e+01   8.3072999999999997e+00   1.5790000000000001e-01   8.2120000000000004e-01   9.7840000000000005e-01   1.8283000000000000e+00   2.8899999999999999e-02   7.6999999999999999e-02   2.6499999999999999e-02
   4.4305000000000003e+00  -9.0352999999999994e+00   5.0783999999999999e+01   8.7359000000000009e+00   5.1576000000000004e+00  -2.6300000000000000e-02   7.3240000000000005e-01   8.0049999999999999e-01   2.3506000000000000e+00   1.9300000000000001e-02   2.0210000000000000e-01   4.4200000000000003e-02
   4.1219000000000001e+00  -3.4514000000000000e+00   3.1482600000000001e+01   5.4325000000000001e+00   3.0831000000000000e+00  -4.3409999999999999e-01   1.0431999999999999e+00   1.0894999999999999e+00   2.2635999999999998e+00  -7.7100000000000002e-02   1.4430000000000001e-01  -4.4000000000000003e-03
   3.1299999999999999e+00  -3.2979999999999998e-01   1.7499900000000000e+01   2.9693000000000001e+00   1.5035000000000001e+00  -5.2180000000000004e-01   9.1000000000000003e-01   8.6719999999999997e-01   2.6989000000000001e+00   3.8500000000000000e-02   1.4430000000000001e-01   4.4000000000000003e-03
   1.5649999999999999e+00   1.4069000000000000e+00   7.7205000000000004e+00   1.2794000000000001e+00   6.8510000000000004e-01  -4.7360000000000002e-01   8.6560000000000004e-01   1.0227999999999999e+00   2.8730000000000002e+00   7.7100000000000002e-02   1.7319999999999999e-01   6.1899999999999997e-02
   6.8330000000000002e-01   1.9564999999999999e+00   2.0588000000000002e+00   1.5279999999999999e-01  -9.4999999999999998e-03  -1.0520000000000000e-01   6.8799999999999994e-01   9.1169999999999995e-01   2.8730000000000002e+00   3.8500000000000000e-02   1.3469999999999999e-01   1.3299999999999999e-02
  -2.4249999999999999e-01   6.3749999999999996e-01   6.0050000000000003e-01  -8.5900000000000004e-02  -1.9000000000000000e-02  -3.9500000000000000e-02   1.1318999999999999e+00   9.5609999999999995e-01   2.7858999999999998e+00  -1.9300000000000001e-02   2.2130000000000000e-01   3.5400000000000001e-02
   5.9509999999999996e-01   0.0000000000000000e+00   8.5780000000000001e-01  -1.5279999999999999e-01   1.9000000000000000e-02  -9.2100000000000001e-02   5.9930000000000005e-01   8.8939999999999997e-01   2.5247000000000002e+00  -3.8500000000000000e-02   1.6360000000000000e-01   3.5400000000000001e-02
  -2.6450000000000001e-01   1.3190000000000000e+00   7.7210000000000001e-01   0.0000000000000000e+00  -6.6600000000000006e-02  -1.0520000000000000e-01   8.2120000000000004e-01   1.0005999999999999e+00   2.0893999999999999e+00   1.9300000000000001e-02   1.0580000000000001e-01  -8.8000000000000005e-03
   3.9679999999999999e-01   5.4959999999999998e-01   1.2010000000000001e+00  -7.6399999999999996e-02  -7.6100000000000001e-02  -1.3200000000000000e-02   9.1000000000000003e-01   9.3389999999999995e-01   2.6118000000000001e+00   9.5999999999999992e-03   1.2509999999999999e-01  -1.7700000000000000e-02
   8.8200000000000001e-02   4.1770000000000002e-01   6.8630000000000002e-01  -1.6230000000000000e-01  -4.7600000000000003e-02  -8.7700000000000000e-02   7.1020000000000005e-01   9.1169999999999995e-01   2.5247000000000002e+00   4.8200000000000000e-02   1.9239999999999999e-01   2.2100000000000002e-02
   5.5110000000000003e-01   1.0771999999999999e+00   6.0050000000000003e-01  -9.4999999999999998e-03  -5.7099999999999998e-02  -5.7000000000000002e-02   8.4340000000000004e-01   9.3389999999999995e-01   1.2188000000000001e+00   1.9300000000000001e-02   1.2509999999999999e-01  -8.8000000000000005e-03
  -4.4100000000000000e-02   7.0350000000000001e-01   6.8630000000000002e-01  -1.0500000000000000e-01   1.9000000000000000e-02  -8.7700000000000000e-02   8.2120000000000004e-01   1.2452000000000001e+00   1.7412000000000001e+00   1.9300000000000001e-02   2.0210000000000000e-01   0.0000000000000000e+00
   3.5270000000000001e-01   7.9139999999999999e-01   1.1152000000000000e+00  -1.6230000000000000e-01  -8.5599999999999996e-02  -7.0199999999999999e-02   9.1000000000000003e-01   1.2452000000000001e+00   2.9600000000000000e+00   6.7400000000000002e-02   1.6360000000000000e-01   2.6499999999999999e-02
  -1.1020000000000001e-01   8.7929999999999997e-01   6.0050000000000003e-01   2.8600000000000000e-02  -1.3320000000000001e-01  -3.5099999999999999e-02   9.1000000000000003e-01   9.7840000000000005e-01   2.2635999999999998e+00  -4.8200000000000000e-02   2.2130000000000000e-01  -2.2100000000000002e-02
   3.0859999999999999e-01   8.7929999999999997e-01   1.7160000000000000e-01  -1.5279999999999999e-01  -4.7600000000000003e-02  -1.0520000000000000e-01   7.1020000000000005e-01   1.0005999999999999e+00   2.3506000000000000e+00   3.8500000000000000e-02   2.0210000000000000e-01   3.9800000000000002e-02
   6.6100000000000006e-02   6.8149999999999999e-01  -8.5800000000000001e-02  -5.7299999999999997e-02  -9.5200000000000007e-02  -6.1400000000000003e-02   9.5440000000000003e-01   9.7840000000000005e-01   2.2635999999999998e+00  -1.9300000000000001e-02   1.0580000000000001e-01   0.0000000000000000e+00
   3.3060000000000000e-01   9.4530000000000003e-01   1.2010000000000001e+00  -1.2410000000000000e-01  -1.2370000000000000e-01  -7.8899999999999998e-02   1.0653999999999999e+00   9.3389999999999995e-01   2.0024000000000002e+00   2.8899999999999999e-02   2.1170000000000000e-01   1.3299999999999999e-02
  -2.1999999999999999e-02   7.4739999999999995e-01   4.2890000000000000e-01  -5.7299999999999997e-02  -1.0470000000000000e-01  -5.2600000000000001e-02   1.0209999999999999e+00   1.0450999999999999e+00   2.6118000000000001e+00   8.6699999999999999e-02   1.4430000000000001e-01  -4.4000000000000003e-03
   1.3230000000000000e-01   8.1340000000000001e-01   1.3725000000000001e+00  -1.5279999999999999e-01  -4.7600000000000003e-02  -1.1840000000000001e-01   6.4370000000000005e-01   1.1563000000000001e+00   2.0893999999999999e+00   5.7799999999999997e-02   1.4430000000000001e-01   2.2100000000000002e-02
   1.3230000000000000e-01   5.9360000000000002e-01   1.2010000000000001e+00  -4.7699999999999999e-02  -4.7600000000000003e-02  -7.0199999999999999e-02   9.1000000000000003e-01   9.3389999999999995e-01   2.5247000000000002e+00   8.6699999999999999e-02   1.9239999999999999e-01   6.1899999999999997e-02
   3.3060000000000000e-01   5.7160000000000000e-01   1.2010000000000001e+00  -9.5500000000000002e-02  -7.6100000000000001e-02  -7.8899999999999998e-02   1.0209999999999999e+00   1.0227999999999999e+00   2.0024000000000002e+00   3.8500000000000000e-02   1.5400000000000000e-01   2.6499999999999999e-02
   2.1999999999999999e-02   7.2550000000000003e-01   2.5740000000000002e-01  -1.2410000000000000e-01  -6.6600000000000006e-02  -6.5799999999999997e-02   1.0653999999999999e+00   9.7840000000000005e-01   1.9153000000000000e+00   1.0600000000000000e-01   8.6599999999999996e-02   0.0000000000000000e+00
   1.1020000000000001e-01   7.2550000000000003e-01   9.4359999999999999e-01  -1.6230000000000000e-01  -9.5200000000000007e-02  -4.8200000000000000e-02   7.9900000000000004e-01   1.1563000000000001e+00   2.0024000000000002e+00  -9.5999999999999992e-03   1.5400000000000000e-01   3.9800000000000002e-02
   8.8200000000000001e-02   8.1340000000000001e-01   1.3725000000000001e+00  -1.4319999999999999e-01  -9.4999999999999998e-03  -8.7700000000000000e-02   9.1000000000000003e-01   1.1339999999999999e+00   2.2635999999999998e+00   4.8200000000000000e-02   1.7319999999999999e-01  -2.6499999999999999e-02
   2.2040000000000001e-01   7.0350000000000001e-01   5.1470000000000005e-01  -9.4999999999999998e-03  -1.5229999999999999e-01  -1.0960000000000000e-01   7.7680000000000005e-01   1.0005999999999999e+00   2.0893999999999999e+00  -9.5999999999999992e-03   1.7319999999999999e-01   0.0000000000000000e+00
   1.9839999999999999e-01   7.6939999999999997e-01   1.3725000000000001e+00  -1.1459999999999999e-01  -1.0470000000000000e-01  -3.9500000000000000e-02   1.0431999999999999e+00   8.6719999999999997e-01   2.1764999999999999e+00  -9.5999999999999992e-03   1.7319999999999999e-01   4.4000000000000003e-03
   1.7630000000000001e-01   7.0350000000000001e-01   1.7160000000000000e-01  -1.3370000000000001e-01  -5.7099999999999998e-02  -4.8200000000000000e-02   1.0209999999999999e+00   9.3389999999999995e-01   1.4800000000000000e+00  -2.8899999999999999e-02   2.0210000000000000e-01   1.7700000000000000e-02
  -1.1020000000000001e-01   7.4739999999999995e-01   8.5800000000000001e-02  -2.0999999999999999e-01  -8.5599999999999996e-02  -6.1400000000000003e-02   8.8780000000000003e-01   8.0049999999999999e-01   2.3506000000000000e+00   4.8200000000000000e-02   2.1170000000000000e-01   4.4000000000000003e-03
   8.8200000000000001e-02   7.9139999999999999e-01  -1.7160000000000000e-01  -1.9089999999999999e-01  -4.7600000000000003e-02  -4.3900000000000002e-02   8.2120000000000004e-01   1.0450999999999999e+00   2.1764999999999999e+00   0.0000000000000000e+00   2.2130000000000000e-01   3.1000000000000000e-02
   1.7630000000000001e-01   6.5949999999999998e-01   5.1470000000000005e-01  -1.5279999999999999e-01  -1.1420000000000000e-01  -3.5099999999999999e-02   7.7680000000000005e-01   1.0227999999999999e+00   2.2635999999999998e+00   7.7100000000000002e-02   7.6999999999999999e-02  -1.3299999999999999e-02
   1.1020000000000001e-01   7.9139999999999999e-01   6.8630000000000002e-01  -1.0500000000000000e-01  -8.5599999999999996e-02  -5.7000000000000002e-02   8.6560000000000004e-01   1.3341000000000001e+00   2.5247000000000002e+00   6.7400000000000002e-02   1.8279999999999999e-01   1.7700000000000000e-02
  -2.1999999999999999e-02   8.3540000000000003e-01   0.0000000000000000e+00  -1.1459999999999999e-01  -8.5599999999999996e-02  -8.7700000000000000e-02   8.8780000000000003e-01   8.8939999999999997e-01   2.0893999999999999e+00   1.1559999999999999e-01   1.9239999999999999e-01  -1.3299999999999999e-02
   2.8649999999999998e-01   7.9139999999999999e-01   7.7210000000000001e-01  -5.7299999999999997e-02  -1.4269999999999999e-01  -6.1400000000000003e-02   8.2120000000000004e-01   9.3389999999999995e-01   1.6540999999999999e+00   6.7400000000000002e-02   1.3469999999999999e-01   2.2100000000000002e-02
   1.7630000000000001e-01   8.1340000000000001e-01   1.1152000000000000e+00  -1.5279999999999999e-01  -1.2370000000000000e-01  -4.8200000000000000e-02   7.5460000000000005e-01   1.0894999999999999e+00   1.0447000000000000e+00  -7.7100000000000002e-02   1.1550000000000001e-01   2.2100000000000002e-02
   1.3230000000000000e-01   8.5740000000000005e-01   1.2867999999999999e+00  -9.4999999999999998e-03  -1.3320000000000001e-01  -7.8899999999999998e-02   7.3240000000000005e-01   1.1117999999999999e+00   2.0024000000000002e+00   4.8200000000000000e-02   1.9239999999999999e-01   3.1000000000000000e-02
  -2.1999999999999999e-02   6.5949999999999998e-01   6.8630000000000002e-01  -6.6799999999999998e-02  -1.6180000000000000e-01  -1.0090000000000000e-01   6.8799999999999994e-01   1.1563000000000001e+00   2.6118000000000001e+00   5.7799999999999997e-02   1.2509999999999999e-01   5.3100000000000001e-02
   1.9839999999999999e-01   9.2330000000000001e-01   7.7210000000000001e-01  -1.2410000000000000e-01  -6.6600000000000006e-02  -4.3900000000000002e-02   9.1000000000000003e-01   9.3389999999999995e-01   2.8730000000000002e+00   5.7799999999999997e-02   1.3469999999999999e-01   1.7700000000000000e-02
  -1.3230000000000000e-01   7.0350000000000001e-01   6.8630000000000002e-01  -2.8639999999999999e-01  -1.5229999999999999e-01  -1.0960000000000000e-01   8.4340000000000004e-01   8.8939999999999997e-01   2.1764999999999999e+00   5.7799999999999997e-02   4.8099999999999997e-02   2.6499999999999999e-02
   2.4249999999999999e-01   7.0350000000000001e-01   0.0000000000000000e+00  -8.5900000000000004e-02  -1.3320000000000001e-01  -9.2100000000000001e-02   9.1000000000000003e-01   1.1563000000000001e+00   2.6118000000000001e+00   6.7400000000000002e-02   7.6999999999999999e-02   8.8000000000000005e-03
  -6.6100000000000006e-02   8.7929999999999997e-01   6.0050000000000003e-01  -1.1459999999999999e-01  -7.6100000000000001e-02  -8.3299999999999999e-02   9.9880000000000002e-01   1.0005999999999999e+00   2.4377000000000000e+00   1.1559999999999999e-01   1.8279999999999999e-01   3.1000000000000000e-02
   3.9679999999999999e-01   8.3540000000000003e-01   4.2890000000000000e-01  -1.5279999999999999e-01  -1.9000000000000000e-02  -4.8200000000000000e-02   8.8780000000000003e-01   1.1117999999999999e+00   2.7858999999999998e+00   2.8899999999999999e-02   1.4430000000000001e-01   6.6400000000000001e-02
   0.0000000000000000e+00   7.4739999999999995e-01   2.5740000000000002e-01  -6.6799999999999998e-02  -1.0470000000000000e-01  -3.9500000000000000e-02   7.5460000000000005e-01   1.0005999999999999e+00   2.8730000000000002e+00   9.5999999999999992e-03   2.7900000000000003e-01  -1.7700000000000000e-02
   2.1999999999999999e-02   8.3540000000000003e-01  -8.5800000000000001e-02  -1.3370000000000001e-01  -1.6180000000000000e-01  -4.3900000000000002e-02   9.9880000000000002e-01   1.0672999999999999e+00   1.1317999999999999e+00   4.8200000000000000e-02   1.4430000000000001e-01   0.0000000000000000e+00
   8.8200000000000001e-02   7.2550000000000003e-01   9.4359999999999999e-01  -2.0999999999999999e-01  -1.0470000000000000e-01  -6.5799999999999997e-02   8.4340000000000004e-01   1.1339999999999999e+00   2.5247000000000002e+00   6.7400000000000002e-02   1.5400000000000000e-01   1.3299999999999999e-02
   1.1020000000000001e-01   5.4959999999999998e-01   6.8630000000000002e-01  -2.8600000000000000e-02  -1.3320000000000001e-01  -7.4499999999999997e-02   8.6560000000000004e-01   1.1117999999999999e+00   2.7858999999999998e+00   8.6699999999999999e-02   9.6199999999999994e-02   3.1000000000000000e-02
   3.5270000000000001e-01   7.4739999999999995e-01   1.0294000000000001e+00  -1.0500000000000000e-01  -1.1420000000000000e-01  -9.6500000000000002e-02   8.8780000000000003e-01   1.0450999999999999e+00   2.3506000000000000e+00   5.7799999999999997e-02   2.1170000000000000e-01   2.2100000000000002e-02
   0.0000000000000000e+00   7.9139999999999999e-01   8.5780000000000001e-01  -1.7190000000000000e-01  -1.8079999999999999e-01  -6.1400000000000003e-02   5.7709999999999995e-01   1.1563000000000001e+00   2.1764999999999999e+00   9.6299999999999997e-02   2.2130000000000000e-01   1.7700000000000000e-02
   2.8649999999999998e-01   6.5949999999999998e-01   1.1152000000000000e+00  -2.3870000000000000e-01  -1.1420000000000000e-01  -9.2100000000000001e-02   9.5440000000000003e-01   1.0450999999999999e+00   2.5247000000000002e+00   7.7100000000000002e-02   1.6360000000000000e-01   3.1000000000000000e-02
   3.5270000000000001e-01   9.6730000000000005e-01   9.4359999999999999e-01  -2.4820000000000000e-01  -1.4269999999999999e-01  -4.8200000000000000e-02   8.4340000000000004e-01   9.1169999999999995e-01   2.2635999999999998e+00   1.9300000000000001e-02   1.5400000000000000e-01   1.7700000000000000e-02
   2.1999999999999999e-02   7.6939999999999997e-01  -2.5740000000000002e-01  -7.6399999999999996e-02  -8.5599999999999996e-02  -6.5799999999999997e-02   9.9880000000000002e-01   9.7840000000000005e-01   1.7412000000000001e+00   9.6299999999999997e-02   1.3469999999999999e-01   7.0800000000000002e-02
   1.1020000000000001e-01   8.5740000000000005e-01   9.4359999999999999e-01  -1.8140000000000001e-01  -9.5200000000000007e-02  -7.8899999999999998e-02   9.7660000000000002e-01   1.0450999999999999e+00   2.5247000000000002e+00   1.9300000000000001e-02   1.5400000000000000e-01   5.7500000000000002e-02
   2.1999999999999999e-02   8.7929999999999997e-01   1.0294000000000001e+00  -1.0500000000000000e-01  -7.6100000000000001e-02  -5.7000000000000002e-02   7.1020000000000005e-01   1.0894999999999999e+00   1.9153000000000000e+00   3.8500000000000000e-02   9.6199999999999994e-02  -4.4000000000000003e-03
   6.6100000000000006e-02   6.1550000000000005e-01   8.5800000000000001e-02  -1.3370000000000001e-01  -8.5599999999999996e-02  -9.6500000000000002e-02   1.0431999999999999e+00   1.0005999999999999e+00   2.3506000000000000e+00   0.0000000000000000e+00   2.1170000000000000e-01   0.0000000000000000e+00
  -2.1999999999999999e-02   7.6939999999999997e-01   4.2890000000000000e-01  -1.7190000000000000e-01  -1.5229999999999999e-01  -3.5099999999999999e-02   8.6560000000000004e-01   1.1785000000000001e+00   3.0470999999999999e+00   6.7400000000000002e-02   1.6360000000000000e-01   3.9800000000000002e-02
   5.7310000000000005e-01   8.5740000000000005e-01  -4.2890000000000000e-01  -5.7299999999999997e-02  -5.7099999999999998e-02  -7.4499999999999997e-02   9.1000000000000003e-01   9.7840000000000005e-01   2.2635999999999998e+00   1.4449999999999999e-01   2.2130000000000000e-01   5.7500000000000002e-02
   1.5429999999999999e-01   6.5949999999999998e-01   0.0000000000000000e+00  -4.7699999999999999e-02  -1.2370000000000000e-01  -6.1400000000000003e-02   8.2120000000000004e-01   1.0005999999999999e+00   2.5247000000000002e+00   1.0600000000000000e-01   1.1550000000000001e-01  -3.1000000000000000e-02
   4.4100000000000000e-02   7.9139999999999999e-01   2.5740000000000002e-01  -6.6799999999999998e-02  -5.7099999999999998e-02  -4.3900000000000002e-02   9.3220000000000003e-01   1.2452000000000001e+00   2.3506000000000000e+00   9.6299999999999997e-02   7.6999999999999999e-02   3.1000000000000000e-02
   1.3230000000000000e-01   7.4739999999999995e-01   1.2010000000000001e+00  -1.1459999999999999e-01  -1.6180000000000000e-01  -7.4499999999999997e-02   7.9900000000000004e-01   1.1117999999999999e+00   2.4377000000000000e+00   9.5999999999999992e-03   1.0580000000000001e-01   7.5200000000000003e-02
   2.1999999999999999e-02   7.9139999999999999e-01   8.5780000000000001e-01  -1.6230000000000000e-01  -1.3320000000000001e-01  -6.5799999999999997e-02   8.8780000000000003e-01   1.0672999999999999e+00   2.2635999999999998e+00   4.8200000000000000e-02   2.2130000000000000e-01   1.7700000000000000e-02
   6.6100000000000006e-02   6.1550000000000005e-01   5.1470000000000005e-01  -1.4319999999999999e-01  -1.7130000000000001e-01  -5.2600000000000001e-02   9.5440000000000003e-01   1.0450999999999999e+00   2.1764999999999999e+00   1.9300000000000001e-02   1.0580000000000001e-01   5.7500000000000002e-02
  -4.4100000000000000e-02   9.2330000000000001e-01   1.6298999999999999e+00  -1.4319999999999999e-01  -3.8100000000000002e-02  -7.4499999999999997e-02   7.1020000000000005e-01   1.2452000000000001e+00   2.0024000000000002e+00   9.6299999999999997e-02   1.4430000000000001e-01   8.8000000000000005e-03
  -1.1020000000000001e-01   7.0350000000000001e-01   8.5780000000000001e-01  -9.5500000000000002e-02  -7.6100000000000001e-02  -5.2600000000000001e-02   7.7680000000000005e-01   1.1563000000000001e+00   2.4377000000000000e+00   1.0600000000000000e-01   1.9239999999999999e-01   3.9800000000000002e-02
   6.6100000000000006e-02   7.2550000000000003e-01  -1.7160000000000000e-01  -1.3370000000000001e-01  -1.5229999999999999e-01  -5.2600000000000001e-02   6.6579999999999995e-01   8.0049999999999999e-01   2.3506000000000000e+00   1.9300000000000001e-02   1.6360000000000000e-01   4.8700000000000000e-02
   2.2040000000000001e-01   6.5949999999999998e-01   5.1470000000000005e-01  -2.0050000000000001e-01  -7.6100000000000001e-02  -7.4499999999999997e-02   8.6560000000000004e-01   9.5609999999999995e-01   2.2635999999999998e+00   2.8899999999999999e-02   7.6999999999999999e-02   2.2100000000000002e-02
   1.7630000000000001e-01   9.0129999999999999e-01   1.0294000000000001e+00  -1.5279999999999999e-01  -1.1420000000000000e-01  -7.8899999999999998e-02   9.1000000000000003e-01   1.0227999999999999e+00   2.0893999999999999e+00   9.6299999999999997e-02   1.2509999999999999e-01   1.3299999999999999e-02
   4.4080000000000003e-01   6.8149999999999999e-01   1.7160000000000000e-01  -1.8140000000000001e-01  -7.6100000000000001e-02  -1.0960000000000000e-01   9.5440000000000003e-01   9.3389999999999995e-01   2.2635999999999998e+00   2.8899999999999999e-02   1.7319999999999999e-01  -4.4000000000000003e-03
   1.1020000000000001e-01   5.4959999999999998e-01   1.2010000000000001e+00  -1.5279999999999999e-01  -4.7600000000000003e-02  -8.7700000000000000e-02   1.0431999999999999e+00   1.0894999999999999e+00   2.1764999999999999e+00   9.6299999999999997e-02   1.3469999999999999e-01   1.7700000000000000e-02
   2.6450000000000001e-01   9.6730000000000005e-01   4.2890000000000000e-01  -1.7190000000000000e-01  -1.1420000000000000e-01  -6.1400000000000003e-02   8.6560000000000004e-01   1.0894999999999999e+00   2.9600000000000000e+00   3.8500000000000000e-02   1.2509999999999999e-01   3.1000000000000000e-02
   1.3230000000000000e-01   6.8149999999999999e-01   1.3725000000000001e+00  -2.5779999999999997e-01  -6.6600000000000006e-02  -5.2600000000000001e-02   7.9900000000000004e-01   8.6719999999999997e-01   2.6118000000000001e+00   2.8899999999999999e-02   1.4430000000000001e-01   2.2100000000000002e-02
   1.7630000000000001e-01   7.0350000000000001e-01   4.2890000000000000e-01  -1.4319999999999999e-01  -1.0470000000000000e-01  -7.0199999999999999e-02   7.1020000000000005e-01   1.2230000000000001e+00   2.7858999999999998e+00   1.6380000000000000e-01   1.4430000000000001e-01   2.2100000000000002e-02
   1.3230000000000000e-01   6.5949999999999998e-01   1.1152000000000000e+00  -2.0050000000000001e-01  -5.7099999999999998e-02   0.0000000000000000e+00   7.9900000000000004e-01   8.6719999999999997e-01   2.2635999999999998e+00   9.6299999999999997e-02   9.6199999999999994e-02   0.0000000000000000e+00
   6.6100000000000006e-02   8.7929999999999997e-01   4.2890000000000000e-01  -1.5279999999999999e-01  -1.4269999999999999e-01  -8.7700000000000000e-02   9.5440000000000003e-01   1.0005999999999999e+00   1.6540999999999999e+00   4.8200000000000000e-02   1.4430000000000001e-01   1.3299999999999999e-02
   0.0000000000000000e+00   8.1340000000000001e-01   6.8630000000000002e-01  -2.0050000000000001e-01  -9.5200000000000007e-02  -4.8200000000000000e-02   7.3240000000000005e-01   9.7840000000000005e-01   2.5247000000000002e+00   7.7100000000000002e-02   1.4430000000000001e-01  -1.3299999999999999e-02
   3.9679999999999999e-01   8.3540000000000003e-01   8.5780000000000001e-01  -2.0050000000000001e-01  -1.6180000000000000e-01  -8.7700000000000000e-02   8.4340000000000004e-01   9.5609999999999995e-01   2.4377000000000000e+00   1.3489999999999999e-01   7.6999999999999999e-02   1.3299999999999999e-02
   1.9839999999999999e-01   8.1340000000000001e-01   4.2890000000000000e-01  -1.6230000000000000e-01  -1.3320000000000001e-01  -4.3900000000000002e-02   7.7680000000000005e-01   1.0227999999999999e+00   2.4377000000000000e+00   3.8500000000000000e-02   1.8279999999999999e-01  -2.2100000000000002e-02
   4.4100000000000000e-02   7.6939999999999997e-01   8.5800000000000001e-02  -1.4319999999999999e-01  -8.5599999999999996e-02  -3.0700000000000002e-02   8.4340000000000004e-01   1.0672999999999999e+00   2.0024000000000002e+00   1.5409999999999999e-01   2.1170000000000000e-01   8.8000000000000005e-03
  -2.1999999999999999e-02   8.7929999999999997e-01   6.8630000000000002e-01  -7.6399999999999996e-02  -7.6100000000000001e-02  -5.7000000000000002e-02   5.5489999999999995e-01   1.0894999999999999e+00   1.3059000000000001e+00   8.6699999999999999e-02   1.1550000000000001e-01   2.6499999999999999e-02
   3.0859999999999999e-01   5.0560000000000005e-01   6.0050000000000003e-01  -1.6230000000000000e-01  -1.3320000000000001e-01  -3.5099999999999999e-02   8.8780000000000003e-01   1.0672999999999999e+00   3.0470999999999999e+00   7.7100000000000002e-02   7.6999999999999999e-02   1.3299999999999999e-02
  -4.4100000000000000e-02   9.4530000000000003e-01   4.2890000000000000e-01  -1.6230000000000000e-01  -1.1420000000000000e-01  -3.0700000000000002e-02   7.1020000000000005e-01   1.3119000000000001e+00   2.2635999999999998e+00   8.6699999999999999e-02   1.9239999999999999e-01   3.9800000000000002e-02
   1.7630000000000001e-01   6.8149999999999999e-01   2.5740000000000002e-01  -8.5900000000000004e-02  -1.6180000000000000e-01  -4.3900000000000002e-02   9.9880000000000002e-01   1.3119000000000001e+00   2.3506000000000000e+00   5.7799999999999997e-02   2.1170000000000000e-01   0.0000000000000000e+00
   1.1020000000000001e-01   8.3540000000000003e-01   8.5780000000000001e-01  -2.0050000000000001e-01  -1.4269999999999999e-01  -1.3200000000000000e-02   9.9880000000000002e-01   9.5609999999999995e-01   2.2635999999999998e+00  -3.8500000000000000e-02   2.3089999999999999e-01   1.7700000000000000e-02
   2.1999999999999999e-02   9.2330000000000001e-01   9.4359999999999999e-01  -1.8140000000000001e-01  -1.9030000000000000e-01  -9.6500000000000002e-02   8.2120000000000004e-01   1.0894999999999999e+00   1.5670999999999999e+00   6.7400000000000002e-02   2.2130000000000000e-01  -3.1000000000000000e-02
   1.3230000000000000e-01   7.4739999999999995e-01   8.5780000000000001e-01  -9.5500000000000002e-02  -1.7130000000000001e-01  -7.0199999999999999e-02   7.1020000000000005e-01   1.1785000000000001e+00   2.5247000000000002e+00   1.3489999999999999e-01   1.1550000000000001e-01   2.2100000000000002e-02
   6.6100000000000006e-02   9.8929999999999996e-01   6.8630000000000002e-01  -1.6230000000000000e-01  -9.5200000000000007e-02  -7.0199999999999999e-02   6.4370000000000005e-01   1.0894999999999999e+00   2.2635999999999998e+00   1.4449999999999999e-01   1.6360000000000000e-01   7.0800000000000002e-02
  -1.5429999999999999e-01   5.7160000000000000e-01   1.0294000000000001e+00  -1.8140000000000001e-01  -1.9030000000000000e-01  -7.4499999999999997e-02   8.2120000000000004e-01   1.0227999999999999e+00   2.2635999999999998e+00   4.8200000000000000e-02   1.5400000000000000e-01   1.3299999999999999e-02
   0.0000000000000000e+00   8.3540000000000003e-01   1.0294000000000001e+00  -2.5779999999999997e-01  -1.0470000000000000e-01  -7.8899999999999998e-02   6.6579999999999995e-01   1.0894999999999999e+00   1.9153000000000000e+00   3.8500000000000000e-02   1.6360000000000000e-01  -8.8000000000000005e-03
   2.2040000000000001e-01   8.5740000000000005e-01   5.1470000000000005e-01  -1.3370000000000001e-01  -9.5200000000000007e-02  -7.0199999999999999e-02   7.7680000000000005e-01   1.0450999999999999e+00   2.0893999999999999e+00   1.0600000000000000e-01   2.4060000000000001e-01  -1.3299999999999999e-02
   1.3230000000000000e-01   8.7929999999999997e-01   1.3725000000000001e+00  -1.5279999999999999e-01  -2.0930000000000001e-01  -3.9500000000000000e-02   8.4340000000000004e-01   9.3389999999999995e-01   2.1764999999999999e+00   2.8899999999999999e-02   1.8279999999999999e-01   3.5400000000000001e-02
   2.1999999999999999e-02   7.4739999999999995e-01   8.5800000000000001e-02  -1.1459999999999999e-01  -1.9980000000000001e-01  -1.7500000000000002e-02   9.9880000000000002e-01   1.0227999999999999e+00   3.2212000000000001e+00   7.7100000000000002e-02   2.2130000000000000e-01  -6.1899999999999997e-02
  -2.1999999999999999e-02   8.1340000000000001e-01   9.4359999999999999e-01  -2.8600000000000000e-02  -1.7130000000000001e-01  -9.2100000000000001e-02   9.1000000000000003e-01   1.1563000000000001e+00   2.4377000000000000e+00   1.3489999999999999e-01   1.0580000000000001e-01   0.0000000000000000e+00
   0.0000000000000000e+00   6.5949999999999998e-01   7.7210000000000001e-01  -2.0999999999999999e-01   0.0000000000000000e+00  -5.7000000000000002e-02   8.8780000000000003e-01   8.8939999999999997e-01   2.4377000000000000e+00   2.8899999999999999e-02   1.6360000000000000e-01   3.9800000000000002e-02
   8.8200000000000001e-02   6.1550000000000005e-01   1.1152000000000000e+00  -1.4319999999999999e-01  -7.6100000000000001e-02  -1.0520000000000000e-01   9.1000000000000003e-01   1.0450999999999999e+00   2.0893999999999999e+00   5.7799999999999997e-02   2.6939999999999997e-01   3.9800000000000002e-02
   8.8200000000000001e-02   6.3749999999999996e-01   1.0294000000000001e+00  -1.8140000000000001e-01  -1.9980000000000001e-01  -1.0090000000000000e-01   1.0209999999999999e+00   1.1563000000000001e+00   1.8283000000000000e+00   1.3489999999999999e-01   1.2509999999999999e-01   1.3299999999999999e-02
   6.6100000000000006e-02   8.3540000000000003e-01   7.7210000000000001e-01  -2.9599999999999999e-01  -1.4269999999999999e-01  -1.0090000000000000e-01   9.5440000000000003e-01   1.0450999999999999e+00   2.6989000000000001e+00   9.5999999999999992e-03   8.6599999999999996e-02   3.1000000000000000e-02
   1.3230000000000000e-01   7.9139999999999999e-01   0.0000000000000000e+00  -1.0500000000000000e-01  -4.7600000000000003e-02  -4.8200000000000000e-02   9.1000000000000003e-01   1.1785000000000001e+00   2.4377000000000000e+00   1.0600000000000000e-01   7.6999999999999999e-02   0.0000000000000000e+00
   1.9839999999999999e-01   1.0112000000000001e+00   6.8630000000000002e-01  -2.0999999999999999e-01  -8.5599999999999996e-02  -1.1400000000000000e-01   8.6560000000000004e-01   9.7840000000000005e-01   2.4377000000000000e+00   9.6299999999999997e-02   2.0210000000000000e-01   2.6499999999999999e-02
   1.9839999999999999e-01   8.5740000000000005e-01   0.0000000000000000e+00  -8.5900000000000004e-02  -1.9030000000000000e-01  -4.8200000000000000e-02   7.7680000000000005e-01   1.1785000000000001e+00   2.4377000000000000e+00   5.7799999999999997e-02   2.5019999999999998e-01  -4.4000000000000003e-03
   1.7630000000000001e-01   5.2759999999999996e-01   2.5740000000000002e-01  -1.3370000000000001e-01  -1.7130000000000001e-01  -4.3900000000000002e-02   7.7680000000000005e-01   1.2007000000000001e+00   1.9153000000000000e+00   6.7400000000000002e-02   1.5400000000000000e-01   1.3299999999999999e-02
   1.7630000000000001e-01   6.1550000000000005e-01   7.7210000000000001e-01  -1.2410000000000000e-01  -1.9030000000000000e-01  -8.3299999999999999e-02   7.3240000000000005e-01   8.8939999999999997e-01   2.6989000000000001e+00  -4.8200000000000000e-02   1.6360000000000000e-01   1.3299999999999999e-02
  -1.1020000000000001e-01   6.8149999999999999e-01  -8.5800000000000001e-02  -4.7699999999999999e-02  -1.5229999999999999e-01  -7.0199999999999999e-02   7.1020000000000005e-01   8.8939999999999997e-01   2.3506000000000000e+00   5.7799999999999997e-02   1.2509999999999999e-01   1.7700000000000000e-02
   1.1020000000000001e-01   9.0129999999999999e-01  -8.5800000000000001e-02  -5.7299999999999997e-02  -1.0470000000000000e-01  -3.5099999999999999e-02   8.4340000000000004e-01   9.3389999999999995e-01   2.0893999999999999e+00   5.7799999999999997e-02   1.9239999999999999e-01   3.5400000000000001e-02
   1.5429999999999999e-01   8.5740000000000005e-01   6.8630000000000002e-01  -1.8140000000000001e-01  -9.5200000000000007e-02  -9.6500000000000002e-02   7.9900000000000004e-01   1.1785000000000001e+00   1.8283000000000000e+00   5.7799999999999997e-02   2.2130000000000000e-01  -1.3299999999999999e-02
  -2.1999999999999999e-02   9.2330000000000001e-01   2.5740000000000002e-01  -2.1959999999999999e-01  -1.5229999999999999e-01  -3.0700000000000002e-02   9.1000000000000003e-01   9.5609999999999995e-01   2.5247000000000002e+00  -2.8899999999999999e-02   6.7400000000000002e-02  -2.2100000000000002e-02
   4.4100000000000000e-02   8.3540000000000003e-01   6.8630000000000002e-01  -3.8199999999999998e-02  -2.2839999999999999e-01  -6.1400000000000003e-02   6.4370000000000005e-01   1.1117999999999999e+00   2.1764999999999999e+00   2.8899999999999999e-02   6.7400000000000002e-02   5.3100000000000001e-02
   2.1999999999999999e-02   8.1340000000000001e-01   7.7210000000000001e-01  -1.9089999999999999e-01  -1.2370000000000000e-01  -9.6500000000000002e-02   9.1000000000000003e-01   1.2007000000000001e+00   2.0024000000000002e+00   9.6299999999999997e-02   2.1170000000000000e-01  -1.7700000000000000e-02
  -1.1020000000000001e-01   9.8929999999999996e-01   7.7210000000000001e-01  -1.5279999999999999e-01  -1.4269999999999999e-01  -7.0199999999999999e-02   7.3240000000000005e-01   1.0894999999999999e+00   2.3506000000000000e+00   1.7340000000000000e-01   2.5019999999999998e-01   4.4200000000000003e-02
   8.8200000000000001e-02   7.0350000000000001e-01   1.3725000000000001e+00  -1.4319999999999999e-01  -1.1420000000000000e-01  -4.3900000000000002e-02   6.4370000000000005e-01   1.1117999999999999e+00   1.5670999999999999e+00   1.1559999999999999e-01   1.8279999999999999e-01  -3.9800000000000002e-02
   4.4100000000000000e-02   5.4959999999999998e-01   8.5780000000000001e-01  -1.7190000000000000e-01  -1.0470000000000000e-01  -5.2600000000000001e-02   6.8799999999999994e-01   1.0672999999999999e+00   1.9153000000000000e+00  -9.5999999999999992e-03   1.5400000000000000e-01   4.8700000000000000e-02
   3.3060000000000000e-01   5.9360000000000002e-01   1.7157000000000000e+00  -3.3420000000000000e-01  -1.4269999999999999e-01  -5.7000000000000002e-02   8.2120000000000004e-01   1.2897000000000001e+00   2.6989000000000001e+00   1.1559999999999999e-01   1.9239999999999999e-01   2.6499999999999999e-02
  -1.1020000000000001e-01   6.3749999999999996e-01   7.7210000000000001e-01  -1.0500000000000000e-01  -1.7130000000000001e-01  -6.1400000000000003e-02   8.2120000000000004e-01   1.2007000000000001e+00   3.1341999999999999e+00   1.3489999999999999e-01   2.1170000000000000e-01   2.2100000000000002e-02
   1.1020000000000001e-01   6.1550000000000005e-01   3.4310000000000002e-01  -1.1459999999999999e-01  -1.9980000000000001e-01  -1.0090000000000000e-01   9.3220000000000003e-01   9.5609999999999995e-01   2.1764999999999999e+00  -3.8500000000000000e-02   2.0210000000000000e-01  -1.7700000000000000e-02
   4.4100000000000000e-02   6.8149999999999999e-01   2.5740000000000002e-01  -1.2410000000000000e-01  -4.7600000000000003e-02  -4.8200000000000000e-02   7.5460000000000005e-01   1.0672999999999999e+00   2.5247000000000002e+00   1.9270000000000001e-01   1.0580000000000001e-01   4.4200000000000003e-02
   3.0859999999999999e-01   6.1550000000000005e-01   4.2890000000000000e-01  -1.6230000000000000e-01  -1.4269999999999999e-01   8.8000000000000005e-03   7.9900000000000004e-01   1.1117999999999999e+00   2.7858999999999998e+00   3.8500000000000000e-02   1.9239999999999999e-01   8.8000000000000005e-03
   1.7630000000000001e-01   9.2330000000000001e-01   3.4310000000000002e-01  -2.0050000000000001e-01  -1.8079999999999999e-01  -5.7000000000000002e-02   7.7680000000000005e-01   9.1169999999999995e-01   1.9153000000000000e+00   9.5999999999999992e-03   1.7319999999999999e-01   3.9800000000000002e-02
   6.6100000000000006e-02   8.7929999999999997e-01  -8.5800000000000001e-02  -1.5279999999999999e-01  -1.5229999999999999e-01  -2.1899999999999999e-02   7.7680000000000005e-01   1.0894999999999999e+00   2.6989000000000001e+00   2.8899999999999999e-02   1.9239999999999999e-01   1.7700000000000000e-02
   1.1020000000000001e-01   5.7160000000000000e-01   1.0294000000000001e+00  -1.7190000000000000e-01  -1.7130000000000001e-01  -5.2600000000000001e-02   6.8799999999999994e-01   1.1785000000000001e+00   2.6118000000000001e+00   4.8200000000000000e-02   2.9830000000000001e-01   1.7700000000000000e-02
   1.3230000000000000e-01   5.7160000000000000e-01   6.8630000000000002e-01  -1.6230000000000000e-01  -8.5599999999999996e-02  -5.2600000000000001e-02   8.8780000000000003e-01   1.1785000000000001e+00   2.6118000000000001e+00   9.6299999999999997e-02   1.4430000000000001e-01   5.3100000000000001e-02
   2.1999999999999999e-02   7.6939999999999997e-01   4.2890000000000000e-01  -8.5900000000000004e-02  -9.5200000000000007e-02  -2.6300000000000000e-02   7.1020000000000005e-01   9.5609999999999995e-01   2.2635999999999998e+00   2.8899999999999999e-02   1.7319999999999999e-01   3.9800000000000002e-02
   6.6100000000000006e-02   7.2550000000000003e-01  -2.5740000000000002e-01  -1.9089999999999999e-01  -2.4740000000000001e-01  -1.7500000000000002e-02   6.8799999999999994e-01   1.1117999999999999e+00   2.4377000000000000e+00   3.8500000000000000e-02   1.8279999999999999e-01   1.7700000000000000e-02
   3.5270000000000001e-01   5.0560000000000005e-01   8.5780000000000001e-01  -1.3370000000000001e-01  -1.4269999999999999e-01  -8.3299999999999999e-02   8.8780000000000003e-01   1.1339999999999999e+00   1.8283000000000000e+00   8.6699999999999999e-02   1.1550000000000001e-01   1.3299999999999999e-02
   8.8200000000000001e-02   8.1340000000000001e-01   8.5800000000000001e-02  -9.5500000000000002e-02  -9.4999999999999998e-03  -1.0960000000000000e-01   8.4340000000000004e-01   1.3119000000000001e+00   2.2635999999999998e+00   1.9300000000000001e-02   2.4060000000000001e-01   4.8700000000000000e-02
   1.1020000000000001e-01   9.2330000000000001e-01   1.1152000000000000e+00  -1.2410000000000000e-01  -9.5200000000000007e-02  -3.0700000000000002e-02   8.6560000000000004e-01   1.0005999999999999e+00   2.6118000000000001e+00   9.5999999999999992e-03   2.1170000000000000e-01  -3.1000000000000000e-02
  -4.4100000000000000e-02   7.9139999999999999e-01   9.4359999999999999e-01  -1.8140000000000001e-01  -1.6180000000000000e-01  -3.5099999999999999e-02   9.5440000000000003e-01   9.5609999999999995e-01   2.5247000000000002e+00   7.7100000000000002e-02   1.5400000000000000e-01   1.7700000000000000e-02
   1.9839999999999999e-01   5.4959999999999998e-01   1.1152000000000000e+00  -3.3420000000000000e-01  -2.7600000000000002e-01  -6.5799999999999997e-02   7.5460000000000005e-01   1.0894999999999999e+00   2.1764999999999999e+00   9.5999999999999992e-03   1.4430000000000001e-01   8.8000000000000005e-03
   4.4100000000000000e-02   7.2550000000000003e-01   7.7210000000000001e-01  -9.5500000000000002e-02  -1.0470000000000000e-01  -5.2600000000000001e-02   8.6560000000000004e-01   1.0005999999999999e+00   2.2635999999999998e+00   7.7100000000000002e-02   1.4430000000000001e-01   6.1899999999999997e-02
   1.7630000000000001e-01   1.0551999999999999e+00   5.1470000000000005e-01  -1.6230000000000000e-01  -1.7130000000000001e-01   0.0000000000000000e+00   7.3240000000000005e-01   8.4499999999999997e-01   2.8730000000000002e+00   7.7100000000000002e-02   2.2130000000000000e-01   2.2100000000000002e-02
   3.5270000000000001e-01   8.5740000000000005e-01   6.0050000000000003e-01  -1.6230000000000000e-01  -1.1420000000000000e-01  -7.0199999999999999e-02   7.9900000000000004e-01   7.7820000000000000e-01   1.7412000000000001e+00   6.7400000000000002e-02   1.5400000000000000e-01   3.1000000000000000e-02
   6.6100000000000006e-02   5.0560000000000005e-01   3.4310000000000002e-01  -1.3370000000000001e-01  -1.2370000000000000e-01  -8.7700000000000000e-02   8.4340000000000004e-01   1.3341000000000001e+00   2.2635999999999998e+00   1.9300000000000001e-02   1.7319999999999999e-01   3.9800000000000002e-02
   2.1999999999999999e-02   9.2330000000000001e-01   4.2890000000000000e-01  -1.3370000000000001e-01  -1.2370000000000000e-01  -3.9500000000000000e-02   6.2150000000000005e-01   1.6010000000000000e+00   2.7858999999999998e+00   5.7799999999999997e-02   9.6199999999999994e-02   3.9800000000000002e-02
   3.3060000000000000e-01   8.7929999999999997e-01   3.4310000000000002e-01  -1.6230000000000000e-01  -4.7600000000000003e-02  -5.2600000000000001e-02   5.7709999999999995e-01   9.5609999999999995e-01   2.6118000000000001e+00   8.6699999999999999e-02   1.8279999999999999e-01   1.7700000000000000e-02
  -6.6100000000000006e-02   1.0112000000000001e+00  -3.4310000000000002e-01  -8.5900000000000004e-02  -1.9980000000000001e-01  -9.2100000000000001e-02   8.2120000000000004e-01   8.2269999999999999e-01   1.8283000000000000e+00   3.8500000000000000e-02   1.4430000000000001e-01   3.5400000000000001e-02
   1.1020000000000001e-01   8.7929999999999997e-01   8.5780000000000001e-01  -1.1459999999999999e-01  -1.0470000000000000e-01  -1.7500000000000002e-02   9.9880000000000002e-01   1.0672999999999999e+00   2.2635999999999998e+00   1.0600000000000000e-01   1.3469999999999999e-01   1.3299999999999999e-02
  -2.1999999999999999e-02   6.5949999999999998e-01   3.4310000000000002e-01  -1.6230000000000000e-01  -9.5200000000000007e-02  -9.6500000000000002e-02   8.2120000000000004e-01   1.0672999999999999e+00   1.3930000000000000e+00   1.0600000000000000e-01   2.1170000000000000e-01   4.8700000000000000e-02
   6.6100000000000006e-02   7.4739999999999995e-01   7.7210000000000001e-01  -1.9089999999999999e-01  -2.0930000000000001e-01  -3.0700000000000002e-02   6.6579999999999995e-01   1.2007000000000001e+00   2.1764999999999999e+00   7.7100000000000002e-02   1.1550000000000001e-01   4.8700000000000000e-02
  -8.8200000000000001e-02   7.2550000000000003e-01   1.7160000000000000e-01  -1.9099999999999999e-02  -1.9030000000000000e-01  -6.5799999999999997e-02   8.8780000000000003e-01   9.1169999999999995e-01   2.3506000000000000e+00   1.2520000000000001e-01   1.8279999999999999e-01   3.5400000000000001e-02
  -8.8200000000000001e-02   9.6730000000000005e-01  -8.5800000000000001e-02  -1.1459999999999999e-01  -7.6100000000000001e-02  -1.3200000000000000e-02   7.9900000000000004e-01   1.1117999999999999e+00   2.6989000000000001e+00   5.7799999999999997e-02   2.4060000000000001e-01   2.6499999999999999e-02
   4.4100000000000000e-02   7.4739999999999995e-01   5.1470000000000005e-01  -1.9089999999999999e-01  -1.4269999999999999e-01  -6.1400000000000003e-02   8.8780000000000003e-01   1.1563000000000001e+00   1.8283000000000000e+00   7.7100000000000002e-02   1.6360000000000000e-01  -1.3299999999999999e-02
   8.8200000000000001e-02   8.1340000000000001e-01   4.2890000000000000e-01  -1.4319999999999999e-01  -1.7130000000000001e-01  -9.2100000000000001e-02   6.8799999999999994e-01   1.1117999999999999e+00   1.7412000000000001e+00   2.8899999999999999e-02   2.2130000000000000e-01   2.6499999999999999e-02
   1.1020000000000001e-01   6.8149999999999999e-01   1.3725000000000001e+00  -1.9089999999999999e-01  -1.8079999999999999e-01  -5.2600000000000001e-02   8.8780000000000003e-01   1.2230000000000001e+00   2.2635999999999998e+00   1.1559999999999999e-01   2.4060000000000001e-01   2.2100000000000002e-02
   1.9839999999999999e-01   7.4739999999999995e-01   5.1470000000000005e-01  -8.5900000000000004e-02  -1.5229999999999999e-01  -1.7500000000000002e-02   8.8780000000000003e-01   1.1563000000000001e+00   2.6989000000000001e+00   9.6299999999999997e-02   9.6199999999999994e-02   3.1000000000000000e-02
   1.1020000000000001e-01   5.7160000000000000e-01   1.2010000000000001e+00  -1.6230000000000000e-01  -6.6600000000000006e-02  -4.3900000000000002e-02   8.6560000000000004e-01   8.4499999999999997e-01   2.0024000000000002e+00   9.6299999999999997e-02   1.2509999999999999e-01   0.0000000000000000e+00
   4.4100000000000000e-02   9.2330000000000001e-01   1.1152000000000000e+00  -1.2410000000000000e-01  -1.8079999999999999e-01  -4.8200000000000000e-02   5.5489999999999995e-01   1.1117999999999999e+00   2.5247000000000002e+00   1.9300000000000001e-02   2.2130000000000000e-01   0.0000000000000000e+00
   4.4100000000000000e-02   9.6730000000000005e-01   6.0050000000000003e-01  -1.4319999999999999e-01  -1.8079999999999999e-01  -6.1400000000000003e-02   9.5440000000000003e-01   1.2897000000000001e+00   2.3506000000000000e+00   1.9300000000000001e-02   2.0210000000000000e-01   1.3299999999999999e-02
   8.8200000000000001e-02   7.2550000000000003e-01   7.7210000000000001e-01  -2.2910000000000000e-01  -1.0470000000000000e-01  -6.5799999999999997e-02   7.5460000000000005e-01   9.7840000000000005e-01   2.3506000000000000e+00   5.7799999999999997e-02   9.6199999999999994e-02   4.4000000000000003e-03
   1.1020000000000001e-01   8.3540000000000003e-01  -4.2890000000000000e-01  -1.6230000000000000e-01  -6.6600000000000006e-02  -9.6500000000000002e-02   9.1000000000000003e-01   1.1339999999999999e+00   2.0893999999999999e+00   0.0000000000000000e+00   8.6599999999999996e-02   3.9800000000000002e-02
   1.7630000000000001e-01   9.0129999999999999e-01   5.1470000000000005e-01  -1.6230000000000000e-01  -2.4740000000000001e-01  -4.8200000000000000e-02   8.8780000000000003e-01   7.3380000000000001e-01   2.8730000000000002e+00   5.7799999999999997e-02   1.6360000000000000e-01   0.0000000000000000e+00
   8.8200000000000001e-02   1.0331999999999999e+00   3.4310000000000002e-01  -9.5500000000000002e-02  -4.7600000000000003e-02  -8.3299999999999999e-02   7.9900000000000004e-01   1.0672999999999999e+00   2.6989000000000001e+00   1.9300000000000001e-02   1.8279999999999999e-01   1.3299999999999999e-02
  -4.4100000000000000e-02   8.5740000000000005e-01   4.2890000000000000e-01  -1.7190000000000000e-01  -1.8079999999999999e-01  -6.1400000000000003e-02   9.3220000000000003e-01   1.0227999999999999e+00   1.5670999999999999e+00   4.8200000000000000e-02   1.3469999999999999e-01   1.3299999999999999e-02
   2.1999999999999999e-02   8.3540000000000003e-01  -8.5800000000000001e-02  -5.7299999999999997e-02  -1.2370000000000000e-01  -7.4499999999999997e-02   7.3240000000000005e-01   1.0672999999999999e+00   2.4377000000000000e+00   9.5999999999999992e-03   1.3469999999999999e-01   3.1000000000000000e-02
   2.4249999999999999e-01   6.8149999999999999e-01   6.0050000000000003e-01  -1.3370000000000001e-01  -1.2370000000000000e-01  -7.4499999999999997e-02   8.2120000000000004e-01   9.7840000000000005e-01   2.0893999999999999e+00   1.4449999999999999e-01   1.6360000000000000e-01  -2.2100000000000002e-02
   2.1999999999999999e-02   7.4739999999999995e-01   7.7210000000000001e-01  -1.6230000000000000e-01  -1.1420000000000000e-01  -5.7000000000000002e-02   6.8799999999999994e-01   1.4453000000000000e+00   1.7412000000000001e+00  -3.8500000000000000e-02   1.3469999999999999e-01   4.4000000000000003e-03
   8.8200000000000001e-02   6.5949999999999998e-01  -8.5800000000000001e-02  -1.1459999999999999e-01  -5.7099999999999998e-02  -4.3900000000000002e-02   9.7660000000000002e-01   8.6719999999999997e-01   2.2635999999999998e+00   4.8200000000000000e-02   2.5979999999999998e-01   1.3299999999999999e-02
   8.8200000000000001e-02   8.1340000000000001e-01   6.0050000000000003e-01  -2.0050000000000001e-01  -1.3320000000000001e-01  -1.0090000000000000e-01   7.1020000000000005e-01   1.1785000000000001e+00   2.6989000000000001e+00   2.8899999999999999e-02   9.6199999999999994e-02   4.4200000000000003e-02
   1.3230000000000000e-01   7.2550000000000003e-01   9.4359999999999999e-01  -1.7190000000000000e-01  -1.9980000000000001e-01  -6.1400000000000003e-02   9.9880000000000002e-01   1.1117999999999999e+00   2.3506000000000000e+00   7.7100000000000002e-02   6.7400000000000002e-02  -1.3299999999999999e-02
   1.7630000000000001e-01   8.3540000000000003e-01   6.8630000000000002e-01  -9.5500000000000002e-02  -1.2370000000000000e-01  -9.6500000000000002e-02   8.4340000000000004e-01   1.1339999999999999e+00   2.6989000000000001e+00   3.8500000000000000e-02   2.5979999999999998e-01   1.7700000000000000e-02
   2.2040000000000001e-01   6.8149999999999999e-01   8.5800000000000001e-02  -1.2410000000000000e-01  -1.7130000000000001e-01  -8.7700000000000000e-02   8.6560000000000004e-01   1.1339999999999999e+00   2.0893999999999999e+00   1.1559999999999999e-01   1.4430000000000001e-01   2.6499999999999999e-02
   1.5429999999999999e-01   5.9360000000000002e-01   1.0294000000000001e+00  -1.5279999999999999e-01  -1.4269999999999999e-01  -8.7700000000000000e-02   9.3220000000000003e-01   1.0005999999999999e+00   1.1317999999999999e+00   8.6699999999999999e-02   9.6199999999999994e-02   1.7700000000000000e-02
  -4.4100000000000000e-02   7.0350000000000001e-01  -8.5800000000000001e-02  -1.5279999999999999e-01  -2.5690000000000002e-01  -3.9500000000000000e-02   7.3240000000000005e-01   1.2674000000000001e+00   1.5670999999999999e+00   5.7799999999999997e-02   7.6999999999999999e-02   4.4200000000000003e-02
   1.1020000000000001e-01   6.5949999999999998e-01   1.0294000000000001e+00  -1.3370000000000001e-01  -1.8079999999999999e-01  -1.1400000000000000e-01   9.5440000000000003e-01   1.0672999999999999e+00   2.0024000000000002e+00   7.7100000000000002e-02   1.3469999999999999e-01   4.4000000000000003e-03
   2.1999999999999999e-02   9.6730000000000005e-01   1.2010000000000001e+00  -1.6230000000000000e-01  -1.8079999999999999e-01  -7.4499999999999997e-02   8.2120000000000004e-01   1.0450999999999999e+00   2.2635999999999998e+00   1.0600000000000000e-01   1.0580000000000001e-01   1.7700000000000000e-02
   1.1020000000000001e-01   1.0992000000000000e+00  -8.5800000000000001e-02  -1.4319999999999999e-01  -1.9030000000000000e-01  -3.9500000000000000e-02   8.4340000000000004e-01   1.3564000000000001e+00   1.9153000000000000e+00   1.0600000000000000e-01   1.5400000000000000e-01   2.2100000000000002e-02
   0.0000000000000000e+00   8.5740000000000005e-01   4.2890000000000000e-01  -9.5500000000000002e-02  -1.2370000000000000e-01  -8.7700000000000000e-02   7.1020000000000005e-01   1.1339999999999999e+00   2.5247000000000002e+00   1.9300000000000001e-02   2.0210000000000000e-01   1.7700000000000000e-02
  -8.8200000000000001e-02   7.4739999999999995e-01   1.7160000000000000e-01  -1.7190000000000000e-01  -1.0470000000000000e-01  -2.6300000000000000e-02   8.4340000000000004e-01   1.2897000000000001e+00   2.2635999999999998e+00  -1.9300000000000001e-02   2.4060000000000001e-01   1.3299999999999999e-02
   1.3230000000000000e-01   8.3540000000000003e-01   3.4310000000000002e-01  -8.5900000000000004e-02  -2.4740000000000001e-01  -1.0520000000000000e-01   7.1020000000000005e-01   1.1563000000000001e+00   2.1764999999999999e+00  -9.5999999999999992e-03   1.8279999999999999e-01   2.6499999999999999e-02
   1.1020000000000001e-01   7.2550000000000003e-01  -1.7160000000000000e-01  -9.5500000000000002e-02  -1.9030000000000000e-01  -7.8899999999999998e-02   6.2150000000000005e-01   1.1339999999999999e+00   2.2635999999999998e+00   9.6299999999999997e-02   1.6360000000000000e-01   4.4000000000000003e-03
   1.1020000000000001e-01   9.0129999999999999e-01   8.5780000000000001e-01  -6.6799999999999998e-02  -1.6180000000000000e-01  -3.0700000000000002e-02   5.1049999999999995e-01   1.0672999999999999e+00   2.0893999999999999e+00   2.8899999999999999e-02   2.4060000000000001e-01  -8.8000000000000005e-03
   2.6450000000000001e-01   7.0350000000000001e-01   8.5780000000000001e-01  -4.7699999999999999e-02  -1.8079999999999999e-01  -4.3900000000000002e-02   6.8799999999999994e-01   1.1117999999999999e+00   2.1764999999999999e+00   4.8200000000000000e-02   1.4430000000000001e-01   4.4000000000000003e-03
   1.3230000000000000e-01   7.0350000000000001e-01   5.1470000000000005e-01  -2.4820000000000000e-01  -9.5200000000000007e-02  -8.7700000000000000e-02   7.5460000000000005e-01   1.1117999999999999e+00   2.6118000000000001e+00   6.7400000000000002e-02   9.6199999999999994e-02   2.6499999999999999e-02
  -2.1999999999999999e-02   6.5949999999999998e-01   5.1470000000000005e-01  -1.4319999999999999e-01  -2.1890000000000001e-01  -3.9500000000000000e-02   7.7680000000000005e-01   8.4499999999999997e-01   1.8283000000000000e+00   9.5999999999999992e-03   1.1550000000000001e-01   2.2100000000000002e-02
   1.5429999999999999e-01   6.3749999999999996e-01   6.0050000000000003e-01  -2.1959999999999999e-01  -1.3320000000000001e-01  -6.1400000000000003e-02   8.6560000000000004e-01   1.1785000000000001e+00   2.3506000000000000e+00   5.7799999999999997e-02   1.2509999999999999e-01   5.3100000000000001e-02
   1.5429999999999999e-01   6.3749999999999996e-01   0.0000000000000000e+00  -1.6230000000000000e-01  -5.7099999999999998e-02  -4.3900000000000002e-02   6.4370000000000005e-01   1.1339999999999999e+00   2.3506000000000000e+00   4.8200000000000000e-02   1.7319999999999999e-01   1.3299999999999999e-02
   4.4100000000000000e-02   9.8929999999999996e-01   3.4310000000000002e-01  -8.5900000000000004e-02  -9.5200000000000007e-02  -1.3200000000000000e-02   7.5460000000000005e-01   1.0227999999999999e+00   1.5670999999999999e+00   8.6699999999999999e-02   1.6360000000000000e-01   4.4000000000000003e-03
   1.1020000000000001e-01   5.9360000000000002e-01   2.5740000000000002e-01  -1.6230000000000000e-01  -1.0470000000000000e-01  -7.4499999999999997e-02   7.1020000000000005e-01   1.1563000000000001e+00   2.3506000000000000e+00   1.1559999999999999e-01   2.2130000000000000e-01   3.1000000000000000e-02
   1.5429999999999999e-01   1.0112000000000001e+00   1.7160000000000000e-01  -1.8140000000000001e-01  -2.0930000000000001e-01  -8.7700000000000000e-02   7.3240000000000005e-01   1.0450999999999999e+00   2.6118000000000001e+00  -3.8500000000000000e-02   1.3469999999999999e-01   3.9800000000000002e-02
  -4.4100000000000000e-02   8.3540000000000003e-01   6.8630000000000002e-01  -2.1959999999999999e-01  -2.0930000000000001e-01  -1.3200000000000000e-02   7.9900000000000004e-01   1.2007000000000001e+00   1.5670999999999999e+00   5.7799999999999997e-02   2.4060000000000001e-01   1.7700000000000000e-02
   2.8649999999999998e-01   6.3749999999999996e-01   1.2867999999999999e+00  -2.1959999999999999e-01  -1.6180000000000000e-01  -8.7700000000000000e-02   7.3240000000000005e-01   1.0894999999999999e+00   2.4377000000000000e+00   1.3489999999999999e-01   1.4430000000000001e-01   3.5400000000000001e-02
   2.4249999999999999e-01   9.4530000000000003e-01   7.7210000000000001e-01  -1.0500000000000000e-01  -7.6100000000000001e-02  -7.0199999999999999e-02   8.2120000000000004e-01   9.7840000000000005e-01   2.1764999999999999e+00   6.7400000000000002e-02   1.5400000000000000e-01   3.1000000000000000e-02
   1.7630000000000001e-01   7.0350000000000001e-01   1.7160000000000000e-01  -2.0999999999999999e-01  -1.3320000000000001e-01  -7.4499999999999997e-02   6.2150000000000005e-01   1.0005999999999999e+00   2.1764999999999999e+00   5.7799999999999997e-02   1.2509999999999999e-01   5.7500000000000002e-02
   2.1999999999999999e-02   5.0560000000000005e-01  -2.5740000000000002e-01  -1.6230000000000000e-01  -1.6180000000000000e-01  -3.0700000000000002e-02   7.9900000000000004e-01   1.0450999999999999e+00   1.5670999999999999e+00  -3.8500000000000000e-02   1.5400000000000000e-01  -3.1000000000000000e-02
   0.0000000000000000e+00   8.1340000000000001e-01   4.2890000000000000e-01  -9.5500000000000002e-02  -1.1420000000000000e-01  -3.9500000000000000e-02   7.3240000000000005e-01   1.0227999999999999e+00   2.0024000000000002e+00   6.7400000000000002e-02   1.2509999999999999e-01   2.6499999999999999e-02
   1.1020000000000001e-01   1.0331999999999999e+00  -1.7160000000000000e-01  -2.0050000000000001e-01  -1.4269999999999999e-01   0.0000000000000000e+00   6.4370000000000005e-01   1.1339999999999999e+00   2.0893999999999999e+00   5.7799999999999997e-02   1.7319999999999999e-01   5.3100000000000001e-02
   8.8200000000000001e-02   6.3749999999999996e-01   8.5800000000000001e-02  -1.8140000000000001e-01  -7.6100000000000001e-02  -7.4499999999999997e-02   7.1020000000000005e-01   1.0450999999999999e+00   1.9153000000000000e+00   1.1559999999999999e-01   1.7319999999999999e-01   4.4000000000000003e-03
  -4.4100000000000000e-02   8.1340000000000001e-01   2.5740000000000002e-01  -1.2410000000000000e-01  -1.7130000000000001e-01  -7.8899999999999998e-02   9.1000000000000003e-01   1.0227999999999999e+00   2.0893999999999999e+00  -8.6699999999999999e-02   1.5400000000000000e-01  -8.8000000000000005e-03
   3.5270000000000001e-01   4.8359999999999997e-01   4.2890000000000000e-01  -1.3370000000000001e-01  -1.0470000000000000e-01   4.4000000000000003e-03   8.4340000000000004e-01   1.0672999999999999e+00   2.8730000000000002e+00   7.7100000000000002e-02   2.3089999999999999e-01   2.6499999999999999e-02
   8.3760000000000001e-01   8.5740000000000005e-01   5.1470000000000005e-01  -1.6230000000000000e-01  -1.3320000000000001e-01   8.8000000000000005e-03   8.8780000000000003e-01   9.5609999999999995e-01   1.7412000000000001e+00   2.8899999999999999e-02   9.6199999999999994e-02   2.2100000000000002e-02
  -7.0530000000000004e-01   7.9139999999999999e-01   6.8630000000000002e-01  -1.5279999999999999e-01  -4.7600000000000003e-02  -2.6300000000000000e-02   6.6579999999999995e-01   1.0450999999999999e+00   2.7858999999999998e+00   3.8500000000000000e-02   2.3089999999999999e-01   4.4000000000000003e-03
   7.2740000000000005e-01   8.3540000000000003e-01   2.4876999999999998e+00  -1.6230000000000000e-01  -1.5229999999999999e-01  -7.4499999999999997e-02   8.4340000000000004e-01   1.0450999999999999e+00   3.4824000000000002e+00   7.7100000000000002e-02   2.7900000000000003e-01   4.4000000000000003e-03
  -1.0360000000000000e+00   1.0112000000000001e+00  -4.2890000000000000e-01  -1.6230000000000000e-01  -1.1420000000000000e-01  -6.1400000000000003e-02   6.8799999999999994e-01   1.1563000000000001e+00   2.3506000000000000e+00   9.6299999999999997e-02   1.4430000000000001e-01   1.7700000000000000e-02
   7.9349999999999998e-01   7.9139999999999999e-01   4.2890000000000000e-01  -2.0050000000000001e-01  -2.3790000000000000e-01  -2.1899999999999999e-02   6.8799999999999994e-01   1.1563000000000001e+00   2.3506000000000000e+00   1.3489999999999999e-01   2.5979999999999998e-01   3.1000000000000000e-02
  -8.1559999999999999e-01   6.5949999999999998e-01  -9.4359999999999999e-01  -1.1459999999999999e-01  -8.5599999999999996e-02  -4.3900000000000002e-02   8.2120000000000004e-01   9.5609999999999995e-01   2.8730000000000002e+00   5.7799999999999997e-02   1.6360000000000000e-01   5.3100000000000001e-02
   4.8490000000000000e-01   6.1550000000000005e-01   4.2890000000000000e-01  -1.2410000000000000e-01  -1.4269999999999999e-01  -7.0199999999999999e-02   7.1020000000000005e-01   1.0672999999999999e+00   1.3930000000000000e+00   9.5999999999999992e-03   7.6999999999999999e-02  -4.4000000000000003e-03
   2.1999999999999999e-02   7.9139999999999999e-01   1.7160000000000000e-01  -2.0999999999999999e-01  -5.7099999999999998e-02  -7.4499999999999997e-02   5.7709999999999995e-01   1.2897000000000001e+00   3.0470999999999999e+00   5.7799999999999997e-02   9.6199999999999994e-02   2.2100000000000002e-02
   2.4249999999999999e-01   6.8149999999999999e-01   7.7210000000000001e-01  -1.0500000000000000e-01  -2.3790000000000000e-01  -3.0700000000000002e-02   7.7680000000000005e-01   1.0672999999999999e+00   1.7412000000000001e+00   5.7799999999999997e-02   2.1170000000000000e-01   2.6499999999999999e-02
  -4.4100000000000000e-02   7.0350000000000001e-01  -5.1470000000000005e-01  -8.5900000000000004e-02  -1.9030000000000000e-01   4.4000000000000003e-03   5.9930000000000005e-01   9.5609999999999995e-01   1.3930000000000000e+00   4.8200000000000000e-02   2.1170000000000000e-01   3.5400000000000001e-02
   2.6450000000000001e-01   5.9360000000000002e-01   8.5780000000000001e-01  -1.6230000000000000e-01  -1.1420000000000000e-01  -7.0199999999999999e-02   5.1049999999999995e-01   1.3119000000000001e+00   2.6118000000000001e+00   1.9300000000000001e-02   1.3469999999999999e-01   4.4000000000000003e-03
  -6.6100000000000006e-02   7.6939999999999997e-01   1.0294000000000001e+00  -1.3370000000000001e-01  -1.1420000000000000e-01  -2.1899999999999999e-02   9.5440000000000003e-01   9.7840000000000005e-01   2.9600000000000000e+00   9.6299999999999997e-02   1.5400000000000000e-01   5.7500000000000002e-02
   3.7469999999999998e-01   8.1340000000000001e-01   3.4310000000000002e-01  -1.2410000000000000e-01  -6.6600000000000006e-02  -9.6500000000000002e-02   8.6560000000000004e-01   7.3380000000000001e-01   1.9153000000000000e+00   1.4449999999999999e-01   1.3469999999999999e-01   3.1000000000000000e-02
   0.0000000000000000e+00   7.2550000000000003e-01   1.7160000000000000e-01  -9.5500000000000002e-02  -1.3320000000000001e-01  -4.8200000000000000e-02   7.1020000000000005e-01   1.3119000000000001e+00   2.3506000000000000e+00   7.7100000000000002e-02   1.3469999999999999e-01   0.0000000000000000e+00
   4.4100000000000000e-02   7.9139999999999999e-01   1.2867999999999999e+00  -1.3370000000000001e-01  -2.0930000000000001e-01  -1.3200000000000000e-02   8.8780000000000003e-01   1.2007000000000001e+00   2.3506000000000000e+00   1.9300000000000001e-02   1.4430000000000001e-01   1.3299999999999999e-02
   2.1999999999999999e-02   8.5740000000000005e-01   1.1152000000000000e+00  -8.5900000000000004e-02  -1.4269999999999999e-01  -9.6500000000000002e-02   9.5440000000000003e-01   1.2674000000000001e+00   2.5247000000000002e+00   6.7400000000000002e-02   1.3469999999999999e-01   4.4000000000000003e-03
   8.8200000000000001e-02   5.9360000000000002e-01   5.1470000000000005e-01  -1.7190000000000000e-01  -8.5599999999999996e-02  -6.5799999999999997e-02   7.1020000000000005e-01   1.0672999999999999e+00   1.1317999999999999e+00   1.9300000000000001e-02   1.3469999999999999e-01   3.9800000000000002e-02
   1.5429999999999999e-01   7.2550000000000003e-01   9.4359999999999999e-01  -1.1459999999999999e-01  -3.8100000000000002e-02  -4.8200000000000000e-02   7.1020000000000005e-01   1.0005999999999999e+00   2.0024000000000002e+00   1.1559999999999999e-01   1.3469999999999999e-01  -1.7700000000000000e-02
   1.9839999999999999e-01   9.6730000000000005e-01   6.8630000000000002e-01  -6.6799999999999998e-02  -1.2370000000000000e-01  -4.3900000000000002e-02   7.3240000000000005e-01   1.2452000000000001e+00   2.0893999999999999e+00   0.0000000000000000e+00   1.5400000000000000e-01   5.7500000000000002e-02
   0.0000000000000000e+00   6.3749999999999996e-01   6.8630000000000002e-01  -2.1959999999999999e-01  -1.7130000000000001e-01  -4.8200000000000000e-02   7.3240000000000005e-01   9.7840000000000005e-01   2.5247000000000002e+00   1.2520000000000001e-01   1.1550000000000001e-01   2.6499999999999999e-02
   3.0859999999999999e-01   6.5949999999999998e-01   5.1470000000000005e-01  -2.2910000000000000e-01  -4.7600000000000003e-02  -7.4499999999999997e-02   8.6560000000000004e-01   1.0450999999999999e+00   2.0024000000000002e+00   9.5999999999999992e-03   1.8279999999999999e-01   0.0000000000000000e+00
   1.3230000000000000e-01   7.0350000000000001e-01  -1.7160000000000000e-01  -9.5500000000000002e-02  -1.2370000000000000e-01  -1.7500000000000002e-02   8.6560000000000004e-01   1.4008000000000000e+00   2.9600000000000000e+00   8.6699999999999999e-02   2.2130000000000000e-01   6.1899999999999997e-02
  -4.4100000000000000e-02   7.9139999999999999e-01   6.0050000000000003e-01  -1.2410000000000000e-01  -1.5229999999999999e-01  -8.3299999999999999e-02   6.8799999999999994e-01   9.5609999999999995e-01   2.4377000000000000e+00   1.0600000000000000e-01   1.2509999999999999e-01   2.6499999999999999e-02
   1.7630000000000001e-01   9.0129999999999999e-01   9.4359999999999999e-01  -1.5279999999999999e-01  -1.4269999999999999e-01  -6.5799999999999997e-02   6.2150000000000005e-01   1.0894999999999999e+00   2.3506000000000000e+00  -3.8500000000000000e-02   2.0210000000000000e-01   4.4000000000000003e-03
   2.8649999999999998e-01   6.8149999999999999e-01  -1.7160000000000000e-01  -1.5279999999999999e-01  -1.1420000000000000e-01  -6.1400000000000003e-02   7.7680000000000005e-01   9.3389999999999995e-01   2.0024000000000002e+00   1.1559999999999999e-01   1.4430000000000001e-01   6.6400000000000001e-02
   4.4100000000000000e-02   6.3749999999999996e-01   3.4310000000000002e-01  -1.1459999999999999e-01  -1.2370000000000000e-01  -5.7000000000000002e-02   7.7680000000000005e-01   9.1169999999999995e-01   1.9153000000000000e+00   5.7799999999999997e-02   5.7700000000000001e-02   1.3299999999999999e-02
  -2.6450000000000001e-01   7.2550000000000003e-01   8.5800000000000001e-02  -1.4319999999999999e-01  -9.5200000000000007e-02  -5.2600000000000001e-02   8.8780000000000003e-01   1.1785000000000001e+00   2.0893999999999999e+00   1.7340000000000000e-01   2.0210000000000000e-01   1.3299999999999999e-02
   8.8200000000000001e-02   7.9139999999999999e-01   1.0294000000000001e+00  -1.0500000000000000e-01  -1.7130000000000001e-01  -5.2600000000000001e-02   7.5460000000000005e-01   1.1117999999999999e+00   2.4377000000000000e+00   9.6299999999999997e-02   1.3469999999999999e-01   1.3299999999999999e-02
   8.8200000000000001e-02   7.6939999999999997e-01   8.5780000000000001e-01  -2.0999999999999999e-01  -9.5200000000000007e-02  -7.0199999999999999e-02   8.6560000000000004e-01   1.0450999999999999e+00   2.6118000000000001e+00   1.5409999999999999e-01   1.0580000000000001e-01   4.4000000000000003e-03
   8.8200000000000001e-02   7.6939999999999997e-01   6.0050000000000003e-01  -2.0999999999999999e-01  -2.0930000000000001e-01  -5.2600000000000001e-02   7.9900000000000004e-01   9.7840000000000005e-01   2.4377000000000000e+00   5.7799999999999997e-02   1.2509999999999999e-01   4.4000000000000003e-03
   1.5429999999999999e-01   5.9360000000000002e-01   5.1470000000000005e-01  -1.9089999999999999e-01  -1.0470000000000000e-01  -7.8899999999999998e-02   8.4340000000000004e-01   1.1339999999999999e+00   2.6118000000000001e+00   2.8899999999999999e-02   1.2509999999999999e-01  -8.8000000000000005e-03
   1.9839999999999999e-01   1.0331999999999999e+00   6.0050000000000003e-01  -8.5900000000000004e-02  -1.6180000000000000e-01  -1.3200000000000000e-02   7.9900000000000004e-01   9.5609999999999995e-01   2.4377000000000000e+00   4.8200000000000000e-02   1.3469999999999999e-01   2.6499999999999999e-02
  -2.1999999999999999e-02   8.3540000000000003e-01   6.0050000000000003e-01  -2.1959999999999999e-01  -1.5229999999999999e-01  -6.5799999999999997e-02   9.3220000000000003e-01   1.3119000000000001e+00   2.0893999999999999e+00   6.7400000000000002e-02   1.9239999999999999e-01  -4.4000000000000003e-03
   0.0000000000000000e+00   9.2330000000000001e-01   6.0050000000000003e-01  -1.7190000000000000e-01  -6.6600000000000006e-02  -9.2100000000000001e-02   8.8780000000000003e-01   8.0049999999999999e-01   2.4377000000000000e+00  -4.8200000000000000e-02   2.5019999999999998e-01   0.0000000000000000e+00
   6.6100000000000006e-02   7.9139999999999999e-01   1.0294000000000001e+00  -1.6230000000000000e-01  -2.4740000000000001e-01  -4.8200000000000000e-02   7.3240000000000005e-01   1.2007000000000001e+00   2.6118000000000001e+00   1.9300000000000001e-02   1.2509999999999999e-01   1.7700000000000000e-02
   1.3230000000000000e-01   9.2330000000000001e-01  -2.5740000000000002e-01  -3.8199999999999998e-02  -1.8079999999999999e-01  -8.3299999999999999e-02   9.3220000000000003e-01   1.1339999999999999e+00   1.7412000000000001e+00   1.9300000000000001e-02   1.8279999999999999e-01   3.9800000000000002e-02
  -2.1999999999999999e-02   9.0129999999999999e-01  -1.7160000000000000e-01  -5.7299999999999997e-02  -1.2370000000000000e-01  -3.5099999999999999e-02   9.5440000000000003e-01   1.1117999999999999e+00   1.9153000000000000e+00   7.7100000000000002e-02   1.4430000000000001e-01   4.8700000000000000e-02
   1.3230000000000000e-01   6.3749999999999996e-01   3.4310000000000002e-01  -1.3370000000000001e-01  -9.5200000000000007e-02  -1.0090000000000000e-01   8.6560000000000004e-01   9.3389999999999995e-01   2.1764999999999999e+00   0.0000000000000000e+00   1.6360000000000000e-01   1.7700000000000000e-02
   1.3230000000000000e-01   7.2550000000000003e-01   2.5740000000000002e-01  -1.7190000000000000e-01  -1.6180000000000000e-01  -1.0090000000000000e-01   8.6560000000000004e-01   1.0450999999999999e+00   1.6540999999999999e+00   4.8200000000000000e-02   2.2130000000000000e-01   4.8700000000000000e-02
   1.5429999999999999e-01   7.2550000000000003e-01   3.4310000000000002e-01  -1.9089999999999999e-01  -1.9030000000000000e-01  -9.6500000000000002e-02   6.8799999999999994e-01   9.3389999999999995e-01   1.9153000000000000e+00  -1.9300000000000001e-02   1.3469999999999999e-01   2.6499999999999999e-02
  -4.4100000000000000e-02   7.6939999999999997e-01   8.5800000000000001e-02  -1.9089999999999999e-01  -1.3320000000000001e-01  -8.3299999999999999e-02   6.6579999999999995e-01   1.0894999999999999e+00   1.7412000000000001e+00   5.7799999999999997e-02   2.2130000000000000e-01   0.0000000000000000e+00
   6.6100000000000006e-02   8.5740000000000005e-01   5.1470000000000005e-01  -1.6230000000000000e-01  -1.0470000000000000e-01  -5.7000000000000002e-02   7.9900000000000004e-01   1.2897000000000001e+00   1.8283000000000000e+00  -1.9300000000000001e-02   2.5019999999999998e-01   4.4200000000000003e-02
   1.3230000000000000e-01   8.7929999999999997e-01   6.0050000000000003e-01  -2.0999999999999999e-01  -1.6180000000000000e-01  -1.0960000000000000e-01   7.5460000000000005e-01   1.2674000000000001e+00   2.3506000000000000e+00   7.7100000000000002e-02   3.8500000000000000e-02   3.9800000000000002e-02
   6.6100000000000006e-02   8.7929999999999997e-01   2.5740000000000002e-01  -1.6230000000000000e-01  -1.8079999999999999e-01  -6.1400000000000003e-02   8.2120000000000004e-01   9.7840000000000005e-01   2.6989000000000001e+00   8.6699999999999999e-02   1.8279999999999999e-01   1.7700000000000000e-02
   2.1999999999999999e-02   8.5740000000000005e-01   9.4359999999999999e-01  -1.2410000000000000e-01  -1.3320000000000001e-01   2.6300000000000000e-02   5.9930000000000005e-01   1.2007000000000001e+00   2.5247000000000002e+00   1.9300000000000001e-02   1.3469999999999999e-01   4.4000000000000003e-03
  -6.6100000000000006e-02   7.6939999999999997e-01   6.8630000000000002e-01  -1.9089999999999999e-01  -1.1420000000000000e-01  -3.9500000000000000e-02   7.1020000000000005e-01   9.5609999999999995e-01   2.0893999999999999e+00  -9.5999999999999992e-03   1.9239999999999999e-01   4.4000000000000003e-03
   0.0000000000000000e+00   7.4739999999999995e-01   3.4310000000000002e-01  -1.0500000000000000e-01  -8.5599999999999996e-02  -3.5099999999999999e-02   7.9900000000000004e-01   1.0227999999999999e+00   1.7412000000000001e+00   1.1559999999999999e-01   1.6360000000000000e-01  -1.3299999999999999e-02
   1.7630000000000001e-01   7.9139999999999999e-01   4.2890000000000000e-01  -6.6799999999999998e-02  -2.0930000000000001e-01  -3.0700000000000002e-02   9.3220000000000003e-01   1.0450999999999999e+00   1.7412000000000001e+00   3.8500000000000000e-02   2.2130000000000000e-01  -8.8000000000000005e-03
   6.6100000000000006e-02   7.0350000000000001e-01   7.7210000000000001e-01  -2.0999999999999999e-01  -9.5200000000000007e-02  -5.2600000000000001e-02   7.1020000000000005e-01   1.0005999999999999e+00   2.2635999999999998e+00   4.8200000000000000e-02   2.1170000000000000e-01   1.3299999999999999e-02
   2.1999999999999999e-02   6.5949999999999998e-01   0.0000000000000000e+00  -1.8140000000000001e-01  -1.5229999999999999e-01  -5.7000000000000002e-02   7.9900000000000004e-01   1.2230000000000001e+00   1.2188000000000001e+00   1.3489999999999999e-01   1.0580000000000001e-01   0.0000000000000000e+00
   1.3230000000000000e-01   7.6939999999999997e-01   6.8630000000000002e-01  -1.0500000000000000e-01  -1.2370000000000000e-01  -4.8200000000000000e-02   7.5460000000000005e-01   9.7840000000000005e-01   2.1764999999999999e+00   6.7400000000000002e-02   1.4430000000000001e-01  -4.4000000000000003e-03
   1.7630000000000001e-01   8.1340000000000001e-01   8.5800000000000001e-02  -6.6799999999999998e-02  -1.0470000000000000e-01  -3.0700000000000002e-02   7.5460000000000005e-01   1.2007000000000001e+00   1.4800000000000000e+00   5.7799999999999997e-02   2.2130000000000000e-01   2.2100000000000002e-02
   1.1020000000000001e-01   7.6939999999999997e-01   6.0050000000000003e-01  -1.3370000000000001e-01   0.0000000000000000e+00  -6.1400000000000003e-02   7.9900000000000004e-01   1.0450999999999999e+00   2.1764999999999999e+00   9.5999999999999992e-03   2.3089999999999999e-01   4.4000000000000003e-03
   1.3230000000000000e-01   7.2550000000000003e-01   1.1152000000000000e+00  -1.0500000000000000e-01  -1.6180000000000000e-01  -7.4499999999999997e-02   7.9900000000000004e-01   1.0227999999999999e+00   2.2635999999999998e+00   0.0000000000000000e+00   2.0210000000000000e-01   3.9800000000000002e-02
   2.1999999999999999e-02   6.8149999999999999e-01   5.1470000000000005e-01  -2.6729999999999998e-01  -7.6100000000000001e-02  -1.1840000000000001e-01   7.5460000000000005e-01   1.0894999999999999e+00   2.6989000000000001e+00  -4.8200000000000000e-02   1.2509999999999999e-01   4.4200000000000003e-02
   2.1999999999999999e-02   7.9139999999999999e-01  -6.8630000000000002e-01  -1.9089999999999999e-01  -1.2370000000000000e-01  -1.0090000000000000e-01   6.4370000000000005e-01   1.1785000000000001e+00   2.0024000000000002e+00   7.7100000000000002e-02   2.1170000000000000e-01   1.7700000000000000e-02
   0.0000000000000000e+00   9.0129999999999999e-01  -3.4310000000000002e-01  -1.0500000000000000e-01  -7.6100000000000001e-02   4.4000000000000003e-03   7.7680000000000005e-01   1.0672999999999999e+00   2.6989000000000001e+00   5.7799999999999997e-02   1.4430000000000001e-01   4.4000000000000003e-03
   4.4100000000000000e-02   7.0350000000000001e-01   8.5800000000000001e-02  -1.9089999999999999e-01  -5.7099999999999998e-02  -1.2720000000000001e-01   7.1020000000000005e-01   1.0894999999999999e+00   2.6118000000000001e+00   0.0000000000000000e+00   1.4430000000000001e-01   8.8000000000000005e-03
   2.8649999999999998e-01   7.2550000000000003e-01  -1.7160000000000000e-01  -1.7190000000000000e-01  -1.9980000000000001e-01  -1.3589999999999999e-01   6.8799999999999994e-01   1.1117999999999999e+00   1.7412000000000001e+00  -2.8899999999999999e-02   1.5400000000000000e-01   3.5400000000000001e-02
  -8.8200000000000001e-02   7.9139999999999999e-01   3.4310000000000002e-01  -2.1959999999999999e-01  -1.6180000000000000e-01  -1.3200000000000000e-02   6.4370000000000005e-01   9.3389999999999995e-01   1.8283000000000000e+00   0.0000000000000000e+00   9.6199999999999994e-02  -3.9800000000000002e-02
   4.4100000000000000e-02   7.0350000000000001e-01   4.2890000000000000e-01  -2.1959999999999999e-01  -1.2370000000000000e-01  -8.3299999999999999e-02   7.9900000000000004e-01   9.5609999999999995e-01   2.0024000000000002e+00   6.7400000000000002e-02   1.5400000000000000e-01   4.8700000000000000e-02
   8.8200000000000001e-02   7.4739999999999995e-01   6.8630000000000002e-01  -2.3870000000000000e-01  -1.8079999999999999e-01  -6.1400000000000003e-02   7.1020000000000005e-01   9.5609999999999995e-01   2.0893999999999999e+00   5.7799999999999997e-02   1.8279999999999999e-01   0.0000000000000000e+00
   0.0000000000000000e+00   7.2550000000000003e-01   8.5800000000000001e-02  -2.0050000000000001e-01  -1.0470000000000000e-01  -8.3299999999999999e-02   8.6560000000000004e-01   1.1339999999999999e+00   1.1317999999999999e+00   9.6299999999999997e-02   9.6199999999999994e-02   4.4000000000000003e-03
   8.8200000000000001e-02   8.1340000000000001e-01   1.0294000000000001e+00  -2.0050000000000001e-01  -1.0470000000000000e-01  -5.7000000000000002e-02   8.4340000000000004e-01   1.2452000000000001e+00   1.5670999999999999e+00  -1.9300000000000001e-02   2.0210000000000000e-01   3.9800000000000002e-02
   2.1999999999999999e-02   8.7929999999999997e-01   4.2890000000000000e-01  -9.5500000000000002e-02  -1.7130000000000001e-01  -6.1400000000000003e-02   7.7680000000000005e-01   1.0450999999999999e+00   2.3506000000000000e+00  -3.8500000000000000e-02   6.7400000000000002e-02   1.3299999999999999e-02
   1.9839999999999999e-01   6.3749999999999996e-01  -5.1470000000000005e-01  -1.0500000000000000e-01  -6.6600000000000006e-02  -6.5799999999999997e-02   7.9900000000000004e-01   1.2230000000000001e+00   2.8730000000000002e+00   0.0000000000000000e+00   2.1170000000000000e-01   0.0000000000000000e+00
   1.9839999999999999e-01   9.4530000000000003e-01  -4.2890000000000000e-01  -6.6799999999999998e-02  -2.4740000000000001e-01  -7.0199999999999999e-02   7.5460000000000005e-01   1.1117999999999999e+00   2.4377000000000000e+00   4.8200000000000000e-02   1.7319999999999999e-01   5.3100000000000001e-02
   4.4100000000000000e-02   7.2550000000000003e-01   0.0000000000000000e+00  -9.5500000000000002e-02  -1.3320000000000001e-01  -4.3900000000000002e-02   6.2150000000000005e-01   1.0672999999999999e+00   1.7412000000000001e+00  -1.9300000000000001e-02   1.6360000000000000e-01   1.7700000000000000e-02
   1.1020000000000001e-01   8.3540000000000003e-01  -2.5740000000000002e-01  -1.1459999999999999e-01  -1.1420000000000000e-01  -6.1400000000000003e-02   7.9900000000000004e-01   1.1785000000000001e+00   2.6989000000000001e+00   9.6299999999999997e-02   1.5400000000000000e-01   1.7700000000000000e-02
   2.1999999999999999e-02   6.5949999999999998e-01   6.8630000000000002e-01  -3.3420000000000000e-01  -2.1890000000000001e-01  -8.7700000000000000e-02   5.7709999999999995e-01   1.1785000000000001e+00   1.6540999999999999e+00   9.6299999999999997e-02   1.2509999999999999e-01  -4.4000000000000003e-03
   0.0000000000000000e+00   6.5949999999999998e-01   5.1470000000000005e-01  -2.5779999999999997e-01  -1.3320000000000001e-01  -8.3299999999999999e-02   8.2120000000000004e-01   1.0894999999999999e+00   2.6118000000000001e+00   1.4449999999999999e-01   1.3469999999999999e-01   3.5400000000000001e-02
   8.8200000000000001e-02   7.0350000000000001e-01   1.3725000000000001e+00  -2.1959999999999999e-01  -9.5200000000000007e-02  -7.0199999999999999e-02   6.4370000000000005e-01   1.2674000000000001e+00   2.1764999999999999e+00   9.6299999999999997e-02   9.6199999999999994e-02   1.7700000000000000e-02
   1.3230000000000000e-01   8.5740000000000005e-01   8.5800000000000001e-02  -1.5279999999999999e-01  -1.2370000000000000e-01  -9.2100000000000001e-02   8.2120000000000004e-01   9.1169999999999995e-01   2.1764999999999999e+00   3.8500000000000000e-02   2.1170000000000000e-01   1.7700000000000000e-02
   1.3230000000000000e-01   7.6939999999999997e-01   3.4310000000000002e-01  -2.2910000000000000e-01  -1.9980000000000001e-01  -7.0199999999999999e-02   7.7680000000000005e-01   1.1785000000000001e+00   2.4377000000000000e+00   9.5999999999999992e-03   1.1550000000000001e-01   5.3100000000000001e-02
  -1.1020000000000001e-01   7.9139999999999999e-01  -1.7160000000000000e-01  -2.3870000000000000e-01  -1.7130000000000001e-01  -6.5799999999999997e-02   7.9900000000000004e-01   1.2897000000000001e+00   2.6118000000000001e+00   5.7799999999999997e-02   1.7319999999999999e-01  -3.9800000000000002e-02
   3.5270000000000001e-01   7.4739999999999995e-01   4.2890000000000000e-01  -1.1459999999999999e-01  -1.0470000000000000e-01  -8.7700000000000000e-02   7.1020000000000005e-01   1.1339999999999999e+00   1.9153000000000000e+00   3.8500000000000000e-02   2.5979999999999998e-01   4.4200000000000003e-02
   1.1020000000000001e-01   5.4959999999999998e-01   1.1152000000000000e+00  -1.8140000000000001e-01  -1.3320000000000001e-01  -6.5799999999999997e-02   6.6579999999999995e-01   1.1339999999999999e+00   2.1764999999999999e+00   9.6299999999999997e-02   2.1170000000000000e-01   0.0000000000000000e+00
   1.1020000000000001e-01   9.0129999999999999e-01  -1.7160000000000000e-01  -1.8140000000000001e-01  -1.2370000000000000e-01  -7.8899999999999998e-02   7.3240000000000005e-01   9.5609999999999995e-01   1.6540999999999999e+00   3.8500000000000000e-02   1.6360000000000000e-01   4.4000000000000003e-03
   4.4100000000000000e-02   8.7929999999999997e-01  -2.5740000000000002e-01  -1.0500000000000000e-01  -1.7130000000000001e-01  -3.0700000000000002e-02   6.2150000000000005e-01   1.0672999999999999e+00   2.6118000000000001e+00   4.8200000000000000e-02   1.4430000000000001e-01   8.8000000000000005e-03
   1.1020000000000001e-01   5.0560000000000005e-01   1.7160000000000000e-01  -2.4820000000000000e-01  -2.3790000000000000e-01  -9.6500000000000002e-02   8.4340000000000004e-01   1.0005999999999999e+00   1.7412000000000001e+00   9.6299999999999997e-02   7.6999999999999999e-02   4.8700000000000000e-02
  -1.7630000000000001e-01   9.2330000000000001e-01   2.5740000000000002e-01  -8.5900000000000004e-02  -1.0470000000000000e-01   1.3200000000000000e-02   9.5440000000000003e-01   1.3564000000000001e+00   2.2635999999999998e+00   5.7799999999999997e-02   1.9239999999999999e-01   1.3299999999999999e-02
   8.8200000000000001e-02   8.7929999999999997e-01   6.0050000000000003e-01  -1.9089999999999999e-01  -1.5229999999999999e-01  -4.3900000000000002e-02   9.5440000000000003e-01   1.1563000000000001e+00   1.7412000000000001e+00   4.8200000000000000e-02   2.0210000000000000e-01   8.8000000000000005e-03
   3.5270000000000001e-01   7.4739999999999995e-01   8.5800000000000001e-02  -1.2410000000000000e-01  -1.0470000000000000e-01  -4.8200000000000000e-02   8.8780000000000003e-01   1.1339999999999999e+00   2.7858999999999998e+00   2.8899999999999999e-02   2.1170000000000000e-01   2.2100000000000002e-02
   2.2040000000000001e-01   7.9139999999999999e-01   1.2867999999999999e+00  -1.6230000000000000e-01  -1.3320000000000001e-01  -8.3299999999999999e-02   7.3240000000000005e-01   1.0672999999999999e+00   2.0024000000000002e+00   7.7100000000000002e-02   2.0210000000000000e-01   0.0000000000000000e+00
   1.7630000000000001e-01   6.5949999999999998e-01   8.5800000000000001e-02  -1.7190000000000000e-01  -1.6180000000000000e-01  -2.1899999999999999e-02   7.7680000000000005e-01   9.1169999999999995e-01   2.0893999999999999e+00   2.8899999999999999e-02   1.6360000000000000e-01   1.7700000000000000e-02
   2.2040000000000001e-01   7.9139999999999999e-01   1.7160000000000000e-01  -1.2410000000000000e-01  -1.1420000000000000e-01  -5.7000000000000002e-02   6.2150000000000005e-01   1.2897000000000001e+00   2.1764999999999999e+00   1.1559999999999999e-01   2.1170000000000000e-01   0.0000000000000000e+00
  -2.1999999999999999e-02   7.4739999999999995e-01  -2.5740000000000002e-01  -1.7190000000000000e-01  -1.6180000000000000e-01  -7.0199999999999999e-02   6.4370000000000005e-01   1.2007000000000001e+00   1.8283000000000000e+00   7.7100000000000002e-02   1.8279999999999999e-01   4.4000000000000003e-03
  -1.1020000000000001e-01   8.1340000000000001e-01   2.5740000000000002e-01  -6.6799999999999998e-02  -7.6100000000000001e-02  -7.0199999999999999e-02   8.2120000000000004e-01   1.0450999999999999e+00   1.5670999999999999e+00   8.6699999999999999e-02   1.5400000000000000e-01  -8.8000000000000005e-03
   8.8200000000000001e-02   6.3749999999999996e-01  -1.7160000000000000e-01  -1.8140000000000001e-01  -8.5599999999999996e-02  -3.5099999999999999e-02   9.5440000000000003e-01   1.1785000000000001e+00   2.8730000000000002e+00   9.6299999999999997e-02   1.6360000000000000e-01   2.2100000000000002e-02
   1.1020000000000001e-01   8.3540000000000003e-01  -2.5740000000000002e-01  -1.4319999999999999e-01  -1.0470000000000000e-01  -8.3299999999999999e-02   7.5460000000000005e-01   1.1339999999999999e+00   1.7412000000000001e+00   5.7799999999999997e-02   1.6360000000000000e-01   5.7500000000000002e-02
  -1.1020000000000001e-01   7.4739999999999995e-01   3.4310000000000002e-01  -1.1459999999999999e-01  -1.0470000000000000e-01  -7.0199999999999999e-02   9.3220000000000003e-01   1.1339999999999999e+00   2.4377000000000000e+00  -3.8500000000000000e-02   1.6360000000000000e-01   1.3299999999999999e-02
   1.3230000000000000e-01   6.1550000000000005e-01   6.8630000000000002e-01  -1.0500000000000000e-01  -1.3320000000000001e-01  -8.7700000000000000e-02   7.3240000000000005e-01   1.0227999999999999e+00   2.3506000000000000e+00   6.7400000000000002e-02   1.9239999999999999e-01   4.4000000000000003e-03
  -6.6100000000000006e-02   6.8149999999999999e-01   7.7210000000000001e-01  -1.6230000000000000e-01  -1.2370000000000000e-01  -4.8200000000000000e-02   7.3240000000000005e-01   8.6719999999999997e-01   1.9153000000000000e+00   1.2520000000000001e-01   1.5400000000000000e-01  -8.8000000000000005e-03
   0.0000000000000000e+00   5.7160000000000000e-01  -4.2890000000000000e-01  -1.3370000000000001e-01  -2.3790000000000000e-01  -8.7700000000000000e-02   8.8780000000000003e-01   1.1563000000000001e+00   2.0893999999999999e+00   4.8200000000000000e-02   2.5019999999999998e-01   1.3299999999999999e-02
   4.4100000000000000e-02   8.1340000000000001e-01   1.0294000000000001e+00  -1.8140000000000001e-01  -1.3320000000000001e-01  -3.5099999999999999e-02   6.6579999999999995e-01   1.1785000000000001e+00   2.4377000000000000e+00   1.2520000000000001e-01   1.3469999999999999e-01   2.2100000000000002e-02
   1.1020000000000001e-01   7.9139999999999999e-01   8.5780000000000001e-01  -1.3370000000000001e-01  -1.0470000000000000e-01  -6.5799999999999997e-02   9.3220000000000003e-01   1.0227999999999999e+00   2.1764999999999999e+00   4.8200000000000000e-02   1.5400000000000000e-01   1.7700000000000000e-02
  -4.4100000000000000e-02   7.9139999999999999e-01   9.4359999999999999e-01  -2.0999999999999999e-01  -2.1890000000000001e-01  -3.9500000000000000e-02   8.2120000000000004e-01   1.0672999999999999e+00   3.0470999999999999e+00   1.3489999999999999e-01   2.1170000000000000e-01   1.3299999999999999e-02
   1.5429999999999999e-01   7.4739999999999995e-01   6.8630000000000002e-01  -1.0500000000000000e-01  -1.2370000000000000e-01  -7.8899999999999998e-02   7.5460000000000005e-01   1.1563000000000001e+00   2.0893999999999999e+00   4.8200000000000000e-02   1.9239999999999999e-01   0.0000000000000000e+00
  -3.7469999999999998e-01   7.2550000000000003e-01  -1.2010000000000001e+00  -6.6799999999999998e-02  -1.3320000000000001e-01  -4.8200000000000000e-02   9.5440000000000003e-01   9.7840000000000005e-01   2.1764999999999999e+00   4.8200000000000000e-02   2.0210000000000000e-01   1.3299999999999999e-02
   2.8649999999999998e-01   7.6939999999999997e-01   1.2010000000000001e+00  -2.1959999999999999e-01  -1.4269999999999999e-01  -2.6300000000000000e-02   5.9930000000000005e-01   1.0672999999999999e+00   2.2635999999999998e+00   1.6380000000000000e-01   1.2509999999999999e-01   3.5400000000000001e-02
  -1.5429999999999999e-01   8.3540000000000003e-01   8.5800000000000001e-02  -1.0500000000000000e-01  -1.3320000000000001e-01  -1.0520000000000000e-01   7.7680000000000005e-01   1.1117999999999999e+00   2.0893999999999999e+00   1.9300000000000001e-02   1.4430000000000001e-01   1.7700000000000000e-02
   1.7630000000000001e-01   8.3540000000000003e-01   7.7210000000000001e-01  -1.5279999999999999e-01  -1.3320000000000001e-01  -1.3200000000000000e-02   7.9900000000000004e-01   1.0672999999999999e+00   2.4377000000000000e+00   1.9300000000000001e-02   2.2130000000000000e-01  -4.4000000000000003e-03
  -2.8649999999999998e-01   8.3540000000000003e-01   2.5740000000000002e-01  -1.6230000000000000e-01  -1.6180000000000000e-01  -5.2600000000000001e-02   6.6579999999999995e-01   1.3119000000000001e+00   1.7412000000000001e+00   5.7799999999999997e-02   1.9239999999999999e-01   4.4200000000000003e-02
   1.3230000000000000e-01   5.4959999999999998e-01   6.0050000000000003e-01  -9.5500000000000002e-02  -1.8079999999999999e-01  -6.1400000000000003e-02   7.3240000000000005e-01   1.0005999999999999e+00   2.0893999999999999e+00   1.1559999999999999e-01   1.5400000000000000e-01   2.2100000000000002e-02
   6.6100000000000006e-02   7.6939999999999997e-01   8.5800000000000001e-02  -1.4319999999999999e-01  -1.8079999999999999e-01  -9.6500000000000002e-02   9.3220000000000003e-01   1.2897000000000001e+00   2.5247000000000002e+00   4.8200000000000000e-02   1.1550000000000001e-01   2.2100000000000002e-02
   2.2040000000000001e-01   7.6939999999999997e-01   8.5800000000000001e-02  -2.0050000000000001e-01  -2.0930000000000001e-01  -6.5799999999999997e-02   5.5489999999999995e-01   1.1785000000000001e+00   1.7412000000000001e+00   3.8500000000000000e-02   1.8279999999999999e-01   4.4000000000000003e-03
  -2.1999999999999999e-02   9.0129999999999999e-01   1.7160000000000000e-01  -2.0999999999999999e-01  -1.1420000000000000e-01  -3.9500000000000000e-02   8.6560000000000004e-01   1.0450999999999999e+00   2.3506000000000000e+00   9.6299999999999997e-02   1.6360000000000000e-01   3.9800000000000002e-02
   1.3230000000000000e-01   7.9139999999999999e-01   0.0000000000000000e+00  -7.6399999999999996e-02  -1.2370000000000000e-01  -3.0700000000000002e-02   8.6560000000000004e-01   1.2007000000000001e+00   2.1764999999999999e+00   2.8899999999999999e-02   1.8279999999999999e-01   4.8700000000000000e-02
   1.1020000000000001e-01   9.6730000000000005e-01   2.5740000000000002e-01  -1.3370000000000001e-01  -1.4269999999999999e-01  -3.9500000000000000e-02   9.1000000000000003e-01   1.0672999999999999e+00   2.6118000000000001e+00   1.9300000000000001e-02   2.5019999999999998e-01   4.4000000000000003e-03
   4.4100000000000000e-02   8.7929999999999997e-01  -1.7160000000000000e-01  -1.7190000000000000e-01  -1.5229999999999999e-01  -5.7000000000000002e-02   6.6579999999999995e-01   1.1785000000000001e+00   2.2635999999999998e+00   4.8200000000000000e-02   1.0580000000000001e-01  -3.1000000000000000e-02
   1.7630000000000001e-01   7.9139999999999999e-01   1.7160000000000000e-01  -1.0500000000000000e-01  -1.7130000000000001e-01  -7.8899999999999998e-02   8.6560000000000004e-01   1.1339999999999999e+00   2.2635999999999998e+00   1.3489999999999999e-01   1.3469999999999999e-01   0.0000000000000000e+00
  -4.4100000000000000e-02   7.9139999999999999e-01   3.4310000000000002e-01  -2.8639999999999999e-01  -4.7600000000000003e-02  -8.3299999999999999e-02   8.8780000000000003e-01   1.2674000000000001e+00   2.2635999999999998e+00   9.5999999999999992e-03   1.5400000000000000e-01   4.4200000000000003e-02
   4.4100000000000000e-02   7.9139999999999999e-01   4.2890000000000000e-01  -7.6399999999999996e-02  -9.5200000000000007e-02  -5.7000000000000002e-02   7.3240000000000005e-01   1.0894999999999999e+00   2.0893999999999999e+00   2.8899999999999999e-02   2.3089999999999999e-01   2.6499999999999999e-02
   8.8200000000000001e-02   7.2550000000000003e-01   0.0000000000000000e+00  -6.6799999999999998e-02  -1.9030000000000000e-01  -5.2600000000000001e-02   7.7680000000000005e-01   1.0450999999999999e+00   2.5247000000000002e+00   9.6299999999999997e-02   1.4430000000000001e-01   8.8000000000000005e-03
   4.4100000000000000e-02   6.3749999999999996e-01   9.4359999999999999e-01  -2.0050000000000001e-01  -1.8079999999999999e-01  -2.1899999999999999e-02   8.8780000000000003e-01   1.0450999999999999e+00   2.3506000000000000e+00   4.8200000000000000e-02   1.8279999999999999e-01   8.8000000000000005e-03
   4.4100000000000000e-02   8.1340000000000001e-01   3.4310000000000002e-01  -2.8600000000000000e-02  -1.1420000000000000e-01  -4.8200000000000000e-02   6.6579999999999995e-01   1.3119000000000001e+00   3.2212000000000001e+00   4.8200000000000000e-02   1.3469999999999999e-01   8.8000000000000005e-03
   2.2040000000000001e-01   5.7160000000000000e-01   4.2890000000000000e-01  -9.5500000000000002e-02  -1.7130000000000001e-01  -3.5099999999999999e-02   9.1000000000000003e-01   8.2269999999999999e-01   1.9153000000000000e+00   1.9300000000000001e-02   1.7319999999999999e-01   1.7700000000000000e-02
   1.1020000000000001e-01   8.3540000000000003e-01   5.1470000000000005e-01  -9.5500000000000002e-02  -1.3320000000000001e-01  -4.8200000000000000e-02   6.2150000000000005e-01   1.0672999999999999e+00   1.7412000000000001e+00   1.0600000000000000e-01   1.7319999999999999e-01  -8.8000000000000005e-03
  -2.1999999999999999e-02   7.4739999999999995e-01   8.5780000000000001e-01  -1.7190000000000000e-01  -1.9030000000000000e-01  -6.5799999999999997e-02   8.2120000000000004e-01   1.1339999999999999e+00   2.0893999999999999e+00   7.7100000000000002e-02   1.5400000000000000e-01   5.7500000000000002e-02
  -2.8649999999999998e-01   6.3749999999999996e-01  -2.5740000000000002e-01  -1.3370000000000001e-01  -1.9030000000000000e-01  -4.8200000000000000e-02   8.6560000000000004e-01   1.2674000000000001e+00   2.1764999999999999e+00   9.5999999999999992e-03   1.2509999999999999e-01   8.8000000000000005e-03
   6.6100000000000006e-02   8.7929999999999997e-01   3.4310000000000002e-01  -7.6399999999999996e-02  -1.2370000000000000e-01  -8.7700000000000000e-02   8.8780000000000003e-01   9.3389999999999995e-01   1.6540999999999999e+00   7.7100000000000002e-02   1.2509999999999999e-01   3.1000000000000000e-02
   1.3230000000000000e-01   7.9139999999999999e-01   5.1470000000000005e-01  -1.7190000000000000e-01  -1.7130000000000001e-01  -6.5799999999999997e-02   8.4340000000000004e-01   1.0672999999999999e+00   1.7412000000000001e+00   4.8200000000000000e-02   1.1550000000000001e-01   0.0000000000000000e+00
   2.1999999999999999e-02   8.3540000000000003e-01   6.8630000000000002e-01  -9.5500000000000002e-02  -1.2370000000000000e-01  -2.6300000000000000e-02   9.5440000000000003e-01   1.1117999999999999e+00   2.0893999999999999e+00   1.2520000000000001e-01   2.2130000000000000e-01  -3.1000000000000000e-02
   4.4100000000000000e-02   7.9139999999999999e-01  -3.4310000000000002e-01  -1.0500000000000000e-01  -1.5229999999999999e-01  -1.7500000000000002e-02   6.8799999999999994e-01   1.0672999999999999e+00   2.1764999999999999e+00   6.7400000000000002e-02   1.1550000000000001e-01   4.4200000000000003e-02
   1.9839999999999999e-01   9.0129999999999999e-01   4.2890000000000000e-01  -1.1459999999999999e-01  -1.4269999999999999e-01  -4.8200000000000000e-02   9.1000000000000003e-01   1.0894999999999999e+00   1.9153000000000000e+00   4.8200000000000000e-02   2.3089999999999999e-01   4.4000000000000003e-03
   4.4100000000000000e-02   6.3749999999999996e-01   0.0000000000000000e+00  -1.2410000000000000e-01  -2.4740000000000001e-01  -4.3900000000000002e-02   8.4340000000000004e-01   1.1117999999999999e+00   2.1764999999999999e+00   9.5999999999999992e-03   1.7319999999999999e-01   2.6499999999999999e-02
  -2.1999999999999999e-02   9.4530000000000003e-01   1.0294000000000001e+00  -2.4820000000000000e-01  -1.8079999999999999e-01  -1.1840000000000001e-01   7.1020000000000005e-01   1.1339999999999999e+00   2.4377000000000000e+00   2.8899999999999999e-02   2.4060000000000001e-01   0.0000000000000000e+00
  -4.8490000000000000e-01   7.9139999999999999e-01  -8.5800000000000001e-02  -1.0500000000000000e-01  -4.7600000000000003e-02  -4.3900000000000002e-02   7.5460000000000005e-01   1.2452000000000001e+00   1.3059000000000001e+00   5.7799999999999997e-02   2.2130000000000000e-01   2.2100000000000002e-02
   7.2740000000000005e-01   5.0560000000000005e-01   2.5740000000000002e-01  -1.4319999999999999e-01  -1.8079999999999999e-01  -5.7000000000000002e-02   6.8799999999999994e-01   1.0672999999999999e+00   2.1764999999999999e+00   6.7400000000000002e-02   1.5400000000000000e-01   1.7700000000000000e-02
   1.7630000000000001e-01   9.8929999999999996e-01   2.5740000000000002e-01  -1.9089999999999999e-01  -2.5690000000000002e-01  -6.1400000000000003e-02   8.4340000000000004e-01   1.0450999999999999e+00   1.9153000000000000e+00   9.6299999999999997e-02   1.8279999999999999e-01   2.2100000000000002e-02
   8.8170000000000004e-01   9.6730000000000005e-01   6.8630000000000002e-01  -1.2410000000000000e-01  -8.5599999999999996e-02  -2.1899999999999999e-02   7.7680000000000005e-01   1.2230000000000001e+00   2.2635999999999998e+00   9.6299999999999997e-02   8.6599999999999996e-02   2.2100000000000002e-02
   1.1020000000000001e-01   5.2759999999999996e-01   5.1470000000000005e-01  -6.6799999999999998e-02  -1.9030000000000000e-01  -3.9500000000000000e-02   7.7680000000000005e-01   1.2230000000000001e+00   2.0893999999999999e+00   5.7799999999999997e-02   1.4430000000000001e-01   3.5400000000000001e-02
   3.0859999999999999e-01   5.7160000000000000e-01   1.6298999999999999e+00  -1.5279999999999999e-01  -1.6180000000000000e-01  -1.0520000000000000e-01   7.7680000000000005e-01   1.1117999999999999e+00   2.1764999999999999e+00   2.8899999999999999e-02   2.0210000000000000e-01   2.6499999999999999e-02
  -6.6100000000000006e-02   8.7929999999999997e-01   6.8630000000000002e-01  -1.9089999999999999e-01  -1.9000000000000000e-02  -9.6500000000000002e-02   5.9930000000000005e-01   8.4499999999999997e-01   2.5247000000000002e+00   1.0600000000000000e-01   1.8279999999999999e-01   4.8700000000000000e-02
   2.1999999999999999e-02   7.6939999999999997e-01   8.5780000000000001e-01  -1.8140000000000001e-01  -1.5229999999999999e-01  -4.3900000000000002e-02   8.4340000000000004e-01   8.0049999999999999e-01   2.5247000000000002e+00   0.0000000000000000e+00   1.5400000000000000e-01   5.3100000000000001e-02
  -1.1020000000000001e-01   7.4739999999999995e-01   2.5740000000000002e-01  -5.7299999999999997e-02  -1.1420000000000000e-01  -8.7700000000000000e-02   8.4340000000000004e-01   9.1169999999999995e-01   2.0024000000000002e+00   3.8500000000000000e-02   9.6199999999999994e-02   4.8700000000000000e-02
   3.5270000000000001e-01   6.3749999999999996e-01   1.1152000000000000e+00  -1.6230000000000000e-01  -1.9030000000000000e-01  -4.3900000000000002e-02   5.3269999999999995e-01   1.3341000000000001e+00   1.6540999999999999e+00   1.4449999999999999e-01   2.5019999999999998e-01   3.1000000000000000e-02
  -6.6100000000000006e-02   7.4739999999999995e-01   1.1152000000000000e+00  -1.9089999999999999e-01  -1.4269999999999999e-01  -4.8200000000000000e-02   7.3240000000000005e-01   1.2230000000000001e+00   2.0893999999999999e+00   1.1559999999999999e-01   1.6360000000000000e-01  -8.8000000000000005e-03
   1.5429999999999999e-01   8.5740000000000005e-01   9.4359999999999999e-01  -1.2410000000000000e-01  -1.3320000000000001e-01  -6.1400000000000003e-02   7.9900000000000004e-01   1.1339999999999999e+00   1.7412000000000001e+00   8.6699999999999999e-02   8.6599999999999996e-02   3.9800000000000002e-02
  -2.1999999999999999e-02   9.2330000000000001e-01  -8.5800000000000001e-02  -1.0500000000000000e-01  -1.1420000000000000e-01  -5.2600000000000001e-02   8.6560000000000004e-01   1.2230000000000001e+00   1.5670999999999999e+00   8.6699999999999999e-02   1.8279999999999999e-01   2.6499999999999999e-02
   1.5429999999999999e-01   8.1340000000000001e-01   8.5780000000000001e-01  -2.2910000000000000e-01  -1.7130000000000001e-01  -9.6500000000000002e-02   9.1000000000000003e-01   1.0672999999999999e+00   1.9153000000000000e+00   1.7340000000000000e-01   8.6599999999999996e-02   4.8700000000000000e-02
   2.2040000000000001e-01   7.4739999999999995e-01   1.2010000000000001e+00  -1.2410000000000000e-01  -1.7130000000000001e-01  -7.8899999999999998e-02   8.2120000000000004e-01   1.0672999999999999e+00   2.2635999999999998e+00   0.0000000000000000e+00   3.8500000000000000e-02   1.7700000000000000e-02
   2.1999999999999999e-02   1.0331999999999999e+00   4.2890000000000000e-01  -1.3370000000000001e-01  -1.2370000000000000e-01  -8.7700000000000000e-02   7.5460000000000005e-01   1.0672999999999999e+00   2.5247000000000002e+00   3.8500000000000000e-02   1.8279999999999999e-01  -4.4000000000000003e-03
  -4.4100000000000000e-02   8.3540000000000003e-01   3.4310000000000002e-01  -4.7699999999999999e-02  -1.0470000000000000e-01  -6.5799999999999997e-02   7.1020000000000005e-01   1.0894999999999999e+00   1.9153000000000000e+00   4.8200000000000000e-02   2.1170000000000000e-01   7.5200000000000003e-02
   6.6100000000000006e-02   7.4739999999999995e-01  -8.5800000000000001e-02  -2.3870000000000000e-01  -2.3790000000000000e-01  -3.5099999999999999e-02   8.2120000000000004e-01   1.0894999999999999e+00   2.3506000000000000e+00   1.5409999999999999e-01   1.2509999999999999e-01   8.8000000000000005e-03
   1.1020000000000001e-01   6.3749999999999996e-01   0.0000000000000000e+00  -7.6399999999999996e-02  -1.3320000000000001e-01  -3.9500000000000000e-02   8.8780000000000003e-01   1.0450999999999999e+00   1.9153000000000000e+00   1.0600000000000000e-01   1.5400000000000000e-01   1.3299999999999999e-02
   6.6100000000000006e-02   9.2330000000000001e-01   6.0050000000000003e-01  -1.6230000000000000e-01  -8.5599999999999996e-02  -1.3200000000000000e-02   9.1000000000000003e-01   9.7840000000000005e-01   2.2635999999999998e+00  -6.7400000000000002e-02   1.9239999999999999e-01  -4.4000000000000003e-03
   1.7630000000000001e-01   8.5740000000000005e-01   7.7210000000000001e-01  -1.7190000000000000e-01  -6.6600000000000006e-02  -7.4499999999999997e-02   9.7660000000000002e-01   1.1785000000000001e+00   1.5670999999999999e+00   5.7799999999999997e-02   1.6360000000000000e-01   5.3100000000000001e-02
   2.4249999999999999e-01   8.5740000000000005e-01   4.2890000000000000e-01  -1.6230000000000000e-01  -1.9980000000000001e-01  -7.4499999999999997e-02   6.4370000000000005e-01   1.2674000000000001e+00   1.7412000000000001e+00  -3.8500000000000000e-02   9.6199999999999994e-02  -4.4000000000000003e-03
   1.1020000000000001e-01   8.1340000000000001e-01   2.5740000000000002e-01  -2.5779999999999997e-01  -2.1890000000000001e-01  -7.0199999999999999e-02   6.6579999999999995e-01   1.2452000000000001e+00   2.0893999999999999e+00   1.0600000000000000e-01   1.1550000000000001e-01   3.9800000000000002e-02
  -6.6100000000000006e-02   8.3540000000000003e-01   0.0000000000000000e+00  -2.0999999999999999e-01  -6.6600000000000006e-02  -3.0700000000000002e-02   9.3220000000000003e-01   9.7840000000000005e-01   2.6118000000000001e+00   1.1559999999999999e-01   1.7319999999999999e-01   3.5400000000000001e-02
   1.1020000000000001e-01   8.3540000000000003e-01   2.5740000000000002e-01  -1.5279999999999999e-01  -9.5200000000000007e-02  -2.1899999999999999e-02   7.9900000000000004e-01   1.1339999999999999e+00   2.4377000000000000e+00   6.7400000000000002e-02   1.1550000000000001e-01  -4.4000000000000003e-03
   1.1020000000000001e-01   9.0129999999999999e-01  -1.7160000000000000e-01  -1.6230000000000000e-01  -8.5599999999999996e-02  -5.2600000000000001e-02   8.4340000000000004e-01   1.2674000000000001e+00   2.5247000000000002e+00   7.7100000000000002e-02   1.4430000000000001e-01  -4.4000000000000003e-03
  -2.1999999999999999e-02   9.2330000000000001e-01  -1.7160000000000000e-01  -1.3370000000000001e-01  -1.7130000000000001e-01  -8.3299999999999999e-02   7.1020000000000005e-01   1.0227999999999999e+00   2.0024000000000002e+00   6.7400000000000002e-02   1.3469999999999999e-01   3.5400000000000001e-02
   1.5429999999999999e-01   8.5740000000000005e-01   9.4359999999999999e-01  -1.5279999999999999e-01  -1.1420000000000000e-01  -3.0700000000000002e-02   7.5460000000000005e-01   1.1785000000000001e+00   2.2635999999999998e+00   1.1559999999999999e-01   1.2509999999999999e-01   2.2100000000000002e-02
  -8.8200000000000001e-02   6.8149999999999999e-01   4.2890000000000000e-01  -1.8140000000000001e-01  -2.0930000000000001e-01  -1.2720000000000001e-01   8.4340000000000004e-01   1.1563000000000001e+00   1.8283000000000000e+00   2.8899999999999999e-02   1.1550000000000001e-01   3.1000000000000000e-02
  -6.6100000000000006e-02   8.1340000000000001e-01   1.7160000000000000e-01  -1.6230000000000000e-01  -2.6640000000000003e-01  -7.4499999999999997e-02   7.5460000000000005e-01   1.0672999999999999e+00   1.4800000000000000e+00   8.6699999999999999e-02   2.5019999999999998e-01   0.0000000000000000e+00
  -6.6100000000000006e-02   9.8929999999999996e-01  -2.5740000000000002e-01  -6.6799999999999998e-02  -9.5200000000000007e-02  -8.3299999999999999e-02   7.9900000000000004e-01   1.2230000000000001e+00   2.1764999999999999e+00   5.7799999999999997e-02   2.5019999999999998e-01  -1.7700000000000000e-02
   1.3230000000000000e-01   9.4530000000000003e-01   4.2890000000000000e-01  -1.0500000000000000e-01  -2.2839999999999999e-01  -4.3900000000000002e-02   8.2120000000000004e-01   1.0894999999999999e+00   1.9153000000000000e+00   5.7799999999999997e-02   7.6999999999999999e-02  -4.4000000000000003e-03
   1.1020000000000001e-01   7.9139999999999999e-01   2.5740000000000002e-01  -9.5500000000000002e-02  -1.4269999999999999e-01  -4.8200000000000000e-02   7.9900000000000004e-01   9.5609999999999995e-01   2.3506000000000000e+00   4.8200000000000000e-02   1.8279999999999999e-01   6.1899999999999997e-02
   4.4100000000000000e-02   6.3749999999999996e-01   4.2890000000000000e-01  -1.4319999999999999e-01  -1.3320000000000001e-01  -7.0199999999999999e-02   8.2120000000000004e-01   1.1117999999999999e+00   2.0024000000000002e+00   4.8200000000000000e-02   1.6360000000000000e-01  -4.4000000000000003e-03
   8.8200000000000001e-02   7.4739999999999995e-01   7.7210000000000001e-01  -1.5279999999999999e-01  -1.3320000000000001e-01  -5.7000000000000002e-02   7.5460000000000005e-01   1.0450999999999999e+00   2.1764999999999999e+00   5.7799999999999997e-02   2.1170000000000000e-01   3.5400000000000001e-02
   4.4100000000000000e-02   7.6939999999999997e-01   3.4310000000000002e-01  -8.5900000000000004e-02  -1.6180000000000000e-01  -5.2600000000000001e-02   7.7680000000000005e-01   1.0005999999999999e+00   2.2635999999999998e+00   6.7400000000000002e-02   1.1550000000000001e-01   2.6499999999999999e-02
   2.1999999999999999e-02   6.3749999999999996e-01   3.4310000000000002e-01  -1.7190000000000000e-01  -2.1890000000000001e-01  -7.8899999999999998e-02   6.8799999999999994e-01   1.1785000000000001e+00   2.0024000000000002e+00   1.3489999999999999e-01   1.5400000000000000e-01   5.7500000000000002e-02
   1.3230000000000000e-01   8.3540000000000003e-01   1.2010000000000001e+00  -2.0999999999999999e-01  -1.1420000000000000e-01  -5.7000000000000002e-02   8.2120000000000004e-01   1.0005999999999999e+00   2.0893999999999999e+00   4.8200000000000000e-02   1.9239999999999999e-01   2.6499999999999999e-02
   3.0859999999999999e-01   9.4530000000000003e-01   0.0000000000000000e+00  -3.8199999999999998e-02  -1.3320000000000001e-01  -1.1400000000000000e-01   8.2120000000000004e-01   1.1785000000000001e+00   2.3506000000000000e+00   2.8899999999999999e-02   2.1170000000000000e-01   5.7500000000000002e-02
   4.4100000000000000e-02   5.9360000000000002e-01  -7.7210000000000001e-01  -1.4319999999999999e-01  -2.2839999999999999e-01  -4.3900000000000002e-02   7.5460000000000005e-01   1.1563000000000001e+00   1.4800000000000000e+00   1.9300000000000001e-02   1.3469999999999999e-01   2.6499999999999999e-02
   1.1020000000000001e-01   9.0129999999999999e-01   1.2010000000000001e+00   0.0000000000000000e+00  -3.8100000000000002e-02  -7.4499999999999997e-02   8.8780000000000003e-01   9.7840000000000005e-01   1.5670999999999999e+00   1.2520000000000001e-01   2.0210000000000000e-01   1.7700000000000000e-02
   2.4249999999999999e-01   8.3540000000000003e-01   8.5800000000000001e-02  -4.7699999999999999e-02  -1.3320000000000001e-01  -7.0199999999999999e-02   7.1020000000000005e-01   1.0672999999999999e+00   2.0893999999999999e+00   3.8500000000000000e-02   9.6199999999999994e-02   1.3299999999999999e-02
  -1.1020000000000001e-01   7.9139999999999999e-01   6.0050000000000003e-01  -2.0050000000000001e-01  -2.0930000000000001e-01  -5.2600000000000001e-02   7.3240000000000005e-01   1.0005999999999999e+00   2.3506000000000000e+00   1.2520000000000001e-01   1.9239999999999999e-01   8.8000000000000005e-03
   2.4249999999999999e-01   7.0350000000000001e-01   2.5740000000000002e-01  -8.5900000000000004e-02  -2.0930000000000001e-01  -5.7000000000000002e-02   8.4340000000000004e-01   1.0450999999999999e+00   3.0470999999999999e+00   0.0000000000000000e+00   7.6999999999999999e-02  -3.5400000000000001e-02
  -2.1999999999999999e-02   7.2550000000000003e-01   5.1470000000000005e-01  -1.5279999999999999e-01  -1.2370000000000000e-01  -9.2100000000000001e-02   6.4370000000000005e-01   1.0227999999999999e+00   2.2635999999999998e+00   5.7799999999999997e-02   1.3469999999999999e-01   8.8000000000000005e-03
   1.3230000000000000e-01   8.3540000000000003e-01  -4.2890000000000000e-01  -7.6399999999999996e-02  -4.7600000000000003e-02  -7.0199999999999999e-02   8.4340000000000004e-01   1.2674000000000001e+00   1.5670999999999999e+00   9.6299999999999997e-02   1.5400000000000000e-01   4.4200000000000003e-02
   4.4100000000000000e-02   9.4530000000000003e-01  -6.8630000000000002e-01  -9.5500000000000002e-02  -1.4269999999999999e-01  -1.0090000000000000e-01   7.7680000000000005e-01   1.0894999999999999e+00   2.6989000000000001e+00   1.0600000000000000e-01   2.3089999999999999e-01   5.3100000000000001e-02
  -6.6100000000000006e-02   6.3749999999999996e-01   4.2890000000000000e-01  -1.7190000000000000e-01  -8.5599999999999996e-02  -5.2600000000000001e-02   7.3240000000000005e-01   1.2897000000000001e+00   1.7412000000000001e+00   4.8200000000000000e-02   2.0210000000000000e-01   1.7700000000000000e-02
   0.0000000000000000e+00   9.2330000000000001e-01   2.5740000000000002e-01  -1.5279999999999999e-01  -1.4269999999999999e-01  -6.5799999999999997e-02   7.7680000000000005e-01   1.3341000000000001e+00   2.5247000000000002e+00   1.0600000000000000e-01   1.3469999999999999e-01   3.1000000000000000e-02
   0.0000000000000000e+00   8.7929999999999997e-01  -4.2890000000000000e-01  -9.5500000000000002e-02  -2.0930000000000001e-01  -8.7700000000000000e-02   9.7660000000000002e-01   1.1339999999999999e+00   2.2635999999999998e+00   7.7100000000000002e-02   2.2130000000000000e-01   1.7700000000000000e-02
   2.4249999999999999e-01   8.7929999999999997e-01   1.7160000000000000e-01  -6.6799999999999998e-02  -7.6100000000000001e-02  -4.8200000000000000e-02   7.9900000000000004e-01   1.1563000000000001e+00   2.0893999999999999e+00   9.5999999999999992e-03   8.6599999999999996e-02  -3.1000000000000000e-02
   1.5429999999999999e-01   6.8149999999999999e-01   0.0000000000000000e+00  -1.0500000000000000e-01  -1.9980000000000001e-01  -5.2600000000000001e-02   6.6579999999999995e-01   1.2007000000000001e+00   2.7858999999999998e+00   1.9300000000000001e-02   1.5400000000000000e-01  -3.1000000000000000e-02
   3.3060000000000000e-01   7.0350000000000001e-01   1.2010000000000001e+00  -1.8140000000000001e-01  -1.5229999999999999e-01  -7.8899999999999998e-02   6.8799999999999994e-01   1.3786000000000000e+00   2.4377000000000000e+00   0.0000000000000000e+00   8.6599999999999996e-02   2.6499999999999999e-02
   1.3230000000000000e-01   7.2550000000000003e-01   4.2890000000000000e-01  -6.6799999999999998e-02  -1.6180000000000000e-01  -5.2600000000000001e-02   8.2120000000000004e-01   9.7840000000000005e-01   2.5247000000000002e+00   5.7799999999999997e-02   2.0210000000000000e-01   1.3299999999999999e-02
   8.8200000000000001e-02   7.2550000000000003e-01  -3.4310000000000002e-01  -1.4319999999999999e-01  -2.1890000000000001e-01  -4.8200000000000000e-02   7.5460000000000005e-01   1.2452000000000001e+00   2.1764999999999999e+00   1.2520000000000001e-01   1.6360000000000000e-01   1.7700000000000000e-02
   1.3230000000000000e-01   7.2550000000000003e-01   3.4310000000000002e-01  -1.0500000000000000e-01  -8.5599999999999996e-02  -1.1840000000000001e-01   9.7660000000000002e-01   1.0227999999999999e+00   2.1764999999999999e+00   7.7100000000000002e-02   1.9239999999999999e-01  -4.4000000000000003e-03
   1.3230000000000000e-01   6.8149999999999999e-01   1.7160000000000000e-01  -1.1459999999999999e-01  -1.4269999999999999e-01  -7.8899999999999998e-02   8.6560000000000004e-01   1.2230000000000001e+00   2.1764999999999999e+00   4.8200000000000000e-02   1.1550000000000001e-01  -3.5400000000000001e-02
   1.7630000000000001e-01   5.0560000000000005e-01   1.1152000000000000e+00  -1.1459999999999999e-01  -1.8079999999999999e-01  -9.2100000000000001e-02   7.5460000000000005e-01   9.7840000000000005e-01   1.8283000000000000e+00   1.0600000000000000e-01   8.6599999999999996e-02   2.6499999999999999e-02
   0.0000000000000000e+00   9.2330000000000001e-01  -1.7160000000000000e-01  -1.3370000000000001e-01  -1.2370000000000000e-01  -6.1400000000000003e-02   8.4340000000000004e-01   1.0450999999999999e+00   2.1764999999999999e+00   1.1559999999999999e-01   1.7319999999999999e-01   3.9800000000000002e-02
   2.1999999999999999e-02   9.2330000000000001e-01  -5.1470000000000005e-01  -1.1459999999999999e-01  -1.4269999999999999e-01  -3.5099999999999999e-02   6.6579999999999995e-01   1.0450999999999999e+00   2.1764999999999999e+00   8.6699999999999999e-02   1.5400000000000000e-01   4.4000000000000003e-03
   1.1020000000000001e-01   7.9139999999999999e-01   2.5740000000000002e-01  -1.5279999999999999e-01  -5.7099999999999998e-02  -7.0199999999999999e-02   8.8780000000000003e-01   1.1785000000000001e+00   2.2635999999999998e+00   4.8200000000000000e-02   1.6360000000000000e-01  -1.7700000000000000e-02
  -8.8200000000000001e-02   7.6939999999999997e-01   6.0050000000000003e-01  -1.5279999999999999e-01  -1.4269999999999999e-01  -8.7700000000000000e-02   6.2150000000000005e-01   1.1339999999999999e+00   2.0024000000000002e+00   6.7400000000000002e-02   2.3089999999999999e-01   2.6499999999999999e-02
   2.1999999999999999e-02   7.9139999999999999e-01   1.1152000000000000e+00  -8.5900000000000004e-02  -1.9980000000000001e-01  -4.3900000000000002e-02   7.9900000000000004e-01   1.2897000000000001e+00   2.6989000000000001e+00   9.6299999999999997e-02   1.2509999999999999e-01   1.7700000000000000e-02
   1.1020000000000001e-01   8.3540000000000003e-01   8.5780000000000001e-01  -6.6799999999999998e-02  -1.6180000000000000e-01  -4.8200000000000000e-02   7.9900000000000004e-01   1.0227999999999999e+00   2.0893999999999999e+00   0.0000000000000000e+00   1.8279999999999999e-01   8.8000000000000005e-03
   6.6100000000000006e-02   8.5740000000000005e-01   4.2890000000000000e-01  -1.3370000000000001e-01  -1.6180000000000000e-01  -4.8200000000000000e-02   7.9900000000000004e-01   9.3389999999999995e-01   2.2635999999999998e+00   1.0600000000000000e-01   2.5979999999999998e-01   6.1899999999999997e-02
