# Supplementary material for: Footwear and Foam Surface Alter Gait Initiation of Typical Subjects
Source: PLoS One. 2015 Aug 13;10(8):e0135821. doi: 10.1371/journal.pone.0135821 (PMC4536224; doi:10.1371/journal.pone.0135821)
Supplement: S1 Dataset — (ZIP) [file pone.0135821.s001.zip › 8_shod_av1_02.txt]

   1.5672000000000001e+01  -1.1629300000000001e+01   3.0641969999999998e+02  -3.3988999999999998e+00   3.3219799999999999e+01   5.7450000000000001e-01  -1.8665900000000001e+01   1.0450999999999999e+00   2.9452460000000002e+02   4.4791999999999996e+00  -2.0273599999999998e+01   2.1143999999999998e+00
   1.4018800000000001e+01  -1.1387499999999999e+01   3.0041480000000001e+02  -4.2964000000000002e+00   3.2915300000000002e+01   6.3149999999999995e-01  -1.8088899999999999e+01  -4.2249999999999999e-01   2.9400229999999999e+02   3.7471999999999999e+00  -2.0408300000000001e+01   1.9905999999999999e+00
   1.2850600000000000e+01  -1.2442700000000000e+01   2.9320900000000000e+02  -5.2892999999999999e+00   3.2563200000000002e+01   8.6829999999999996e-01  -1.8244199999999999e+01  -1.6010000000000000e+00   2.9704939999999999e+02   2.8609000000000000e+00  -2.0437200000000001e+01   1.7870999999999999e+00
   1.0866800000000000e+01  -1.3497900000000000e+01   2.8617469999999997e+02  -6.1295000000000002e+00   3.2163499999999999e+01   9.8670000000000002e-01  -1.8088899999999999e+01  -2.4237000000000002e+00   2.9905180000000001e+02   1.8494999999999999e+00  -2.0783600000000000e+01   1.6323000000000001e+00
   9.5663000000000000e+00  -1.3739699999999999e+01   2.7673849999999999e+02  -6.8455000000000004e+00   3.1506900000000002e+01   1.1620999999999999e+00  -1.8954499999999999e+01  -4.0690999999999997e+00   3.0514600000000002e+02   6.9359999999999999e-01  -2.1322399999999998e+01   1.4288000000000001e+00
   8.1114999999999995e+00  -1.3168200000000001e+01   2.6678760000000000e+02  -7.3132999999999999e+00   3.0640999999999998e+01   1.0963000000000001e+00  -1.9154199999999999e+01  -4.6028000000000002e+00   3.1124020000000002e+02  -3.9489999999999997e-01  -2.1880500000000001e+01   1.2650999999999999e+00
   6.5906000000000002e+00  -1.2420700000000000e+01   2.5760870000000000e+02  -7.7239000000000004e+00   2.9803599999999999e+01   1.1533000000000000e+00  -2.0663499999999999e+01  -6.1814999999999998e+00   3.1855329999999998e+02  -1.5508999999999999e+00  -2.2515599999999999e+01   1.0749000000000000e+00
   4.7610999999999999e+00  -1.0837899999999999e+01   2.4680000000000001e+02  -7.8193999999999999e+00   2.9089900000000000e+01   9.4279999999999997e-01  -2.1506900000000002e+01  -6.6261999999999999e+00   3.2577920000000000e+02  -2.5912000000000002e+00  -2.3295000000000002e+01   8.3599999999999997e-01
   3.4605999999999999e+00  -9.1452000000000009e+00   2.3762110000000001e+02  -7.9817000000000000e+00   2.8252500000000001e+01   9.0769999999999995e-01  -2.2017399999999999e+01  -8.6941000000000006e+00   3.3431110000000001e+02  -3.9880000000000000e+00  -2.4045500000000001e+01   5.7509999999999994e-01
   1.6311000000000000e+00  -8.1998999999999995e+00   2.2972900000000001e+02  -8.1725999999999992e+00   2.7595900000000000e+01   8.8580000000000003e-01  -2.2328099999999999e+01  -1.0295100000000000e+01   3.4266890000000001e+02  -5.4522000000000004e+00  -2.5142399999999999e+01   2.3440000000000000e-01
   4.4080000000000003e-01  -7.4744000000000002e+00   2.2243740000000000e+02  -8.3157999999999994e+00   2.7015499999999999e+01   7.9810000000000003e-01  -2.2727599999999999e+01  -1.1784900000000000e+01   3.5294200000000001e+02  -6.8971000000000000e+00  -2.6123799999999999e+01  -6.1899999999999997e-02
  -8.1559999999999999e-01  -7.9800000000000004e+00   2.1531729999999999e+02  -8.5545000000000009e+00   2.6416000000000000e+01   8.6390000000000000e-01  -2.3748600000000000e+01  -1.3385899999999999e+01   3.6173509999999999e+02  -8.3131000000000004e+00  -2.7124500000000001e+01  -3.7600000000000000e-01
  -1.2784000000000000e+00  -7.8700999999999999e+00   2.0785409999999999e+02  -8.5831999999999997e+00   2.5569099999999999e+01   8.9019999999999999e-01  -2.5102499999999999e+01  -1.4386500000000000e+01   3.6904820000000001e+02  -9.5460999999999991e+00  -2.7855799999999999e+01  -6.7679999999999996e-01
  -1.6311000000000000e+00  -8.0679999999999996e+00   2.0073410000000001e+02  -8.6500000000000004e+00   2.4893400000000000e+01   8.4199999999999997e-01  -2.6523000000000000e+01  -1.5231400000000001e+01   3.7670949999999999e+02  -1.0461200000000000e+01  -2.8577500000000001e+01  -9.0239999999999998e-01
  -1.6972000000000000e+00  -7.8921000000000001e+00   1.9301349999999999e+02  -8.6403999999999996e+00   2.3998899999999999e+01   8.6829999999999996e-01  -2.7899000000000001e+01  -1.5987399999999999e+01   3.8628609999999998e+02  -1.1491899999999999e+01  -2.9481900000000000e+01  -1.1235999999999999e+00
  -1.9617000000000000e+00  -7.2545999999999999e+00   1.8623660000000001e+02  -8.6022999999999996e+00   2.3418500000000002e+01   8.5950000000000004e-01  -2.8942200000000000e+01  -1.7077000000000002e+01   3.9368619999999999e+02  -1.2416700000000001e+01  -3.0270900000000001e+01  -1.3226000000000000e+00
  -2.0720000000000001e+00  -7.2325999999999997e+00   1.8254790000000000e+02  -8.5353999999999992e+00   2.2895099999999999e+01   8.1130000000000002e-01  -2.9630199999999999e+01  -1.7966400000000000e+01   4.0117340000000002e+02  -1.3418500000000000e+01  -3.0944500000000001e+01  -1.5127999999999999e+00
  -2.5569000000000002e+00  -7.2325999999999997e+00   1.7937389999999999e+02  -8.6403999999999996e+00   2.2714300000000001e+01   8.5509999999999997e-01  -3.0673400000000001e+01  -1.9300599999999999e+01   4.0805110000000002e+02  -1.4246900000000000e+01  -3.1550699999999999e+01  -1.7738000000000000e+00
  -3.0638999999999998e+00  -8.3537999999999997e+00   1.7731510000000000e+02  -8.6976999999999993e+00   2.2476400000000002e+01   9.4720000000000004e-01  -3.1938500000000001e+01  -1.9812000000000001e+01   4.1492890000000000e+02  -1.4959700000000000e+01  -3.2224200000000003e+01  -1.8799999999999999e+00
  -3.5488000000000000e+00  -8.5516000000000005e+00   1.7422690000000000e+02  -8.8123000000000005e+00   2.2210000000000001e+01   1.0305000000000000e+00  -3.3159199999999998e+01  -2.0812600000000000e+01   4.2137130000000002e+02  -1.5711100000000000e+01  -3.2888100000000001e+01  -2.0701999999999998e+00
  -3.3283999999999998e+00  -8.8813999999999993e+00   1.7131020000000001e+02  -8.8026999999999997e+00   2.1952999999999999e+01   1.0611999999999999e+00  -3.3958300000000001e+01  -2.2013300000000001e+01   4.2703030000000001e+02  -1.6385400000000001e+01  -3.3378900000000002e+01  -2.2559999999999998e+00
  -3.1960999999999999e+00  -9.3209999999999997e+00   1.7156760000000000e+02  -9.0128000000000004e+00   2.1962499999999999e+01   1.0481000000000000e+00  -3.4823900000000002e+01  -2.3125100000000000e+01   4.3225389999999999e+02  -1.6982600000000001e+01  -3.3792600000000000e+01  -2.4152000000000000e+00
  -2.7772999999999999e+00  -9.2551000000000005e+00   1.7336900000000000e+02  -9.1082999999999998e+00   2.2124300000000002e+01   1.0525000000000000e+00  -3.5933599999999998e+01  -2.4281300000000002e+01   4.3512680000000000e+02  -1.7656900000000000e+01  -3.4148600000000002e+01  -2.5522999999999998e+00
  -2.6230000000000002e+00  -9.6728000000000005e+00   1.7551360000000000e+02  -9.2515000000000001e+00   2.2533500000000000e+01   1.0963000000000001e+00  -3.6710400000000000e+01  -2.6060199999999998e+01   4.3695510000000002e+02  -1.8225200000000001e+01  -3.4427700000000002e+01  -2.7955999999999999e+00
  -2.1821999999999999e+00  -1.0398199999999999e+01   1.7937389999999999e+02  -9.5570000000000004e+00   2.2704799999999999e+01   1.2279000000000000e+00  -3.7997700000000002e+01  -2.7194199999999999e+01   4.3878339999999997e+02  -1.8687600000000000e+01  -3.4543100000000003e+01  -2.8929999999999998e+00
  -1.4988999999999999e+00  -1.1101699999999999e+01   1.8374889999999999e+02  -9.6906999999999996e+00   2.3256699999999999e+01   1.3419000000000001e+00  -3.8730200000000004e+01  -2.8617300000000000e+01   4.3799979999999999e+02  -1.8976600000000001e+01  -3.4446899999999999e+01  -3.1185000000000000e+00
  -3.9679999999999999e-01  -1.1871100000000000e+01   1.8889590000000001e+02  -1.0015300000000000e+01   2.3894300000000001e+01   1.4077000000000000e+00  -3.9329400000000000e+01  -3.0307200000000002e+01   4.3721629999999999e+02  -1.9313700000000001e+01  -3.4408400000000000e+01  -3.3043000000000000e+00
   7.2740000000000005e-01  -1.2618600000000001e+01   1.9618750000000000e+02  -1.0397200000000000e+01   2.4731700000000000e+01   1.5654999999999999e+00  -3.9462600000000002e+01  -3.1285599999999999e+01   4.3390800000000002e+02  -1.9487100000000002e+01  -3.4216000000000001e+01  -3.4680000000000000e+00
   2.2924000000000002e+00  -1.3651800000000000e+01   2.0553790000000001e+02  -1.0845900000000000e+01   2.5940200000000001e+01   1.8023000000000000e+00  -3.9396000000000001e+01  -3.2886499999999998e+01   4.3016440000000000e+02  -1.9371500000000001e+01  -3.3869599999999998e+01  -3.6183999999999998e+00
   3.6589999999999998e+00  -1.4641100000000000e+01   2.1806240000000000e+02  -1.1466500000000000e+01   2.7120100000000001e+01   2.1312000000000002e+00  -3.9751100000000001e+01  -3.4376300000000001e+01   4.2450549999999998e+02  -1.9400400000000001e+01  -3.3446199999999997e+01  -3.7865000000000002e+00
   5.6647999999999996e+00  -1.6399799999999999e+01   2.3161619999999999e+02  -1.2344900000000001e+01   2.8804400000000001e+01   2.4733000000000001e+00  -3.9662399999999998e+01  -3.5710500000000003e+01   4.1788889999999998e+02  -1.9169300000000000e+01  -3.2926600000000001e+01  -3.9148000000000001e+00
   8.2878000000000007e+00  -1.8839900000000000e+01   2.4903030000000001e+02  -1.3261400000000000e+01   3.0812300000000000e+01   3.1354000000000002e+00  -3.9240699999999997e+01  -3.6666600000000003e+01   4.1118529999999998e+02  -1.8783899999999999e+01  -3.2262700000000002e+01  -3.9634000000000000e+00
   1.1417800000000000e+01  -2.2005600000000001e+01   2.7167720000000003e+02  -1.4378500000000001e+01   3.3353000000000002e+01   3.8853000000000000e+00  -3.9396000000000001e+01  -3.7889600000000002e+01   4.0247930000000002e+02  -1.8456399999999999e+01  -3.1521799999999999e+01  -4.1006000000000000e+00
   1.4415600000000000e+01  -2.5742799999999999e+01   2.9758400000000000e+02  -1.5829700000000001e+01   3.6455199999999998e+01   4.6966000000000001e+00  -3.9129700000000000e+01  -3.8445500000000003e+01   3.9446969999999999e+02  -1.7820699999999999e+01  -3.0578800000000001e+01  -4.1581000000000001e+00
   1.6884300000000000e+01  -3.0754999999999999e+01   3.2855189999999999e+02  -1.7567299999999999e+01   4.0080700000000000e+01   5.7489999999999997e+00  -3.8996499999999997e+01  -3.9312600000000003e+01   3.8132360000000000e+02  -1.6799600000000002e+01  -2.9366499999999998e+01  -4.1581000000000001e+00
   2.0168500000000002e+01  -3.7240200000000002e+01   3.6835559999999998e+02  -1.9600899999999999e+01   4.4886200000000002e+01   6.9988000000000001e+00  -3.8375100000000003e+01  -4.0268799999999999e+01   3.6573989999999998e+02  -1.5942299999999999e+01  -2.7826899999999998e+01  -4.1890000000000001e+00
   2.4180199999999999e+01  -4.4538699999999999e+01   4.1871069999999997e+02  -2.2236000000000001e+01   5.0738399999999999e+01   8.3318999999999992e+00  -3.7220900000000000e+01  -4.0580100000000002e+01   3.4467129999999997e+02  -1.4372100000000000e+01  -2.5960300000000000e+01  -4.0696000000000003e+00
   2.9756900000000002e+01  -5.3200299999999999e+01   4.7618579999999997e+02  -2.5033400000000000e+01   5.7437600000000003e+01   9.7395999999999994e+00  -3.5356499999999997e+01  -4.0335500000000003e+01   3.1785680000000002e+02  -1.2638199999999999e+01  -2.3420000000000002e+01  -3.8483999999999998e+00
   3.5796399999999998e+01  -6.2587299999999999e+01   5.3949419999999998e+02  -2.7821300000000001e+01   6.4688699999999997e+01   1.1221800000000000e+01  -3.2981699999999996e+01  -3.8956899999999997e+01   2.8442570000000001e+02  -1.0557499999999999e+01  -2.0571899999999999e+01  -3.5122000000000000e+00
   4.3180500000000002e+01  -7.1094899999999996e+01   5.9971439999999996e+02  -3.0437300000000000e+01   7.1206999999999994e+01   1.2668900000000001e+01  -2.9785599999999999e+01  -3.5243499999999997e+01   2.4272380000000001e+02  -8.2456999999999994e+00  -1.7117599999999999e+01  -3.0080000000000000e+00
   5.0234000000000002e+01  -7.7624099999999999e+01   6.4843960000000004e+02  -3.2356299999999997e+01   7.6450199999999995e+01   1.3787100000000001e+01  -2.5613000000000000e+01  -2.9084199999999999e+01   1.9249010000000001e+02  -5.4039999999999999e+00  -1.3037900000000000e+01  -2.2029000000000001e+00
   5.7309500000000000e+01  -8.2570400000000006e+01   6.8292470000000003e+02  -3.3692999999999998e+01   7.9923500000000004e+01   1.4602800000000000e+01  -2.1440300000000001e+01  -2.1746500000000001e+01   1.3868690000000001e+02  -3.0053999999999998e+00  -8.4384999999999994e+00  -1.3092999999999999e+00
   6.1960400000000000e+01  -8.5736000000000004e+01   7.0265499999999997e+02  -3.4189399999999999e+01   8.1703000000000003e+01   1.5076400000000000e+01  -1.2517899999999999e+01  -1.1273500000000000e+01   8.6276700000000005e+01  -2.3119999999999999e-01  -4.9457000000000004e+00  -2.7429999999999999e-01
   6.4230800000000002e+01  -8.7055000000000007e+01   7.1294899999999996e+02  -3.4237200000000001e+01   8.2559399999999997e+01   1.5317600000000001e+01  -6.8360000000000003e+00  -3.8022999999999998e+00   5.0059600000000003e+01   1.1463000000000001e+00  -2.1938000000000000e+00   2.8310000000000002e-01
   6.4098500000000001e+01  -8.7560599999999994e+01   7.1312059999999997e+02  -3.3912500000000001e+01   8.2597499999999997e+01   1.5339499999999999e+01  -4.1060999999999996e+00  -1.7790000000000000e-01   2.7685099999999998e+01   1.6278999999999999e+00  -8.0830000000000002e-01   5.1310000000000000e-01
   6.2291100000000000e+01  -8.7472700000000003e+01   7.0600059999999996e+02  -3.3406500000000001e+01   8.1883799999999994e+01   1.5098300000000000e+01  -1.4871000000000001e+00   4.6917000000000000e+00   2.0720300000000002e+01   1.7145999999999999e+00  -5.2920000000000000e-01   5.0870000000000004e-01
   5.9425600000000003e+01  -8.7296800000000005e+01   6.9218939999999998e+02  -3.2547300000000000e+01   8.0332700000000003e+01   1.4874700000000001e+01  -1.0209999999999999e+00   7.6490999999999998e+00   1.2710800000000001e+01   1.3101000000000000e+00  -2.9830000000000001e-01   5.0429999999999997e-01
   5.6317599999999999e+01  -8.5933800000000005e+01   6.7357429999999999e+02  -3.1477900000000002e+01   7.8343900000000005e+01   1.4519500000000001e+01   6.4370000000000005e-01   4.5804999999999998e+00   8.1837000000000000e+00   6.6469999999999996e-01  -8.6599999999999996e-02   2.2559999999999999e-01
   5.2812899999999999e+01  -8.4350999999999999e+01   6.5032690000000002e+02  -3.0131799999999998e+01   7.5860200000000006e+01   1.4177400000000000e+01   1.8200000000000001e+00   4.2249999999999999e-01   2.6118000000000001e+00   1.9300000000000001e-02   1.4430000000000001e-01  -3.5400000000000001e-02
   4.9947499999999998e+01  -8.2658299999999997e+01   6.2733680000000004e+02  -2.8928799999999999e+01   7.3167299999999997e+01   1.3839800000000000e+01   6.6600000000000006e-02   2.8910000000000002e-01   2.8730000000000002e+00  -1.4449999999999999e-01   2.6939999999999997e-01   2.6499999999999999e-02
   4.7610999999999997e+01  -8.1493200000000002e+01   6.0400360000000001e+02  -2.7582599999999999e+01   7.0540899999999993e+01   1.3462600000000000e+01   1.5093000000000001e+00   7.1150000000000002e-01   2.6989000000000001e+00   2.8899999999999999e-02   1.6360000000000000e-01  -1.3299999999999999e-02
   4.5935800000000000e+01  -8.0745699999999999e+01   5.8315819999999997e+02  -2.6370100000000001e+01   6.7866900000000001e+01   1.3186400000000001e+01   1.2650999999999999e+00   1.1339999999999999e+00   3.4824000000000002e+00   2.8899999999999999e-02   1.3469999999999999e-01   2.6499999999999999e-02
   4.4591200000000001e+01  -8.0064200000000000e+01   5.6488620000000003e+02  -2.5109800000000000e+01   6.5592699999999994e+01   1.2813599999999999e+01   7.1020000000000005e-01   7.3380000000000001e-01   2.6118000000000001e+00  -4.8200000000000000e-02   1.2509999999999999e-01   2.2100000000000002e-02
   4.2893999999999998e+01  -7.9932299999999998e+01   5.5158969999999999e+02  -2.3925899999999999e+01   6.4022499999999994e+01   1.2497900000000000e+01   1.0875999999999999e+00   1.0894999999999999e+00   3.0470999999999999e+00   1.1559999999999999e-01   2.1170000000000000e-01   5.7500000000000002e-02
   4.1483300000000000e+01  -8.0525899999999993e+01   5.4369759999999997e+02  -2.2894800000000000e+01   6.2671300000000002e+01   1.2182100000000000e+01   1.0431999999999999e+00   1.0450999999999999e+00   3.1341999999999999e+00   4.8200000000000000e-02   1.8279999999999999e-01  -2.2100000000000002e-02
   3.9697899999999997e+01  -8.0767700000000005e+01   5.3846479999999997e+02  -2.2064200000000000e+01   6.1957599999999999e+01   1.1879600000000000e+01   1.0653999999999999e+00   5.5589999999999995e-01   2.1764999999999999e+00  -2.8899999999999999e-02   2.3089999999999999e-01   0.0000000000000000e+00
   3.8728000000000002e+01  -8.2548400000000001e+01   5.3503350000000000e+02  -2.1281300000000002e+01   6.1358100000000000e+01   1.1800599999999999e+01   1.0431999999999999e+00   1.0227999999999999e+00   2.5247000000000002e+00   1.0600000000000000e-01   1.0580000000000001e-01  -5.3100000000000001e-02
   3.9014600000000002e+01  -8.4373000000000005e+01   5.3529079999999999e+02  -2.0574800000000000e+01   6.1158299999999997e+01   1.1726100000000001e+01   1.0875999999999999e+00   9.7840000000000005e-01   2.2635999999999998e+00   3.8500000000000000e-02   1.5400000000000000e-01   4.4000000000000003e-03
   3.9014600000000002e+01  -8.5582099999999997e+01   5.3846479999999997e+02  -1.9725000000000001e+01   6.1167800000000000e+01   1.1550700000000001e+01   1.0209999999999999e+00   8.2269999999999999e-01   2.3506000000000000e+00   0.0000000000000000e+00   1.9239999999999999e-01  -8.8000000000000005e-03
   3.9499499999999998e+01  -8.7033000000000001e+01   5.4335450000000003e+02  -1.8541100000000000e+01   6.1301000000000002e+01   1.1410299999999999e+01   9.1000000000000003e-01   1.0450999999999999e+00   2.8730000000000002e+00   5.7799999999999997e-02   1.8279999999999999e-01  -4.4200000000000003e-02
   4.0359099999999998e+01  -8.8593900000000005e+01   5.5090350000000001e+02  -1.7185400000000001e+01   6.1748300000000000e+01   1.1120900000000001e+01   1.1762999999999999e+00   9.5609999999999995e-01   3.0470999999999999e+00   1.3489999999999999e-01   1.3469999999999999e-01  -5.3100000000000001e-02
   4.1329000000000001e+01  -9.0418499999999995e+01   5.5888139999999999e+02  -1.5581400000000000e+01   6.1948099999999997e+01   1.0928000000000001e+01   1.0209999999999999e+00   9.5609999999999995e-01   2.1764999999999999e+00   6.7400000000000002e-02   1.2509999999999999e-01   3.5400000000000001e-02
   4.3092399999999998e+01  -9.2990600000000001e+01   5.6634460000000001e+02  -1.3347300000000001e+01   6.2204999999999998e+01   1.0664899999999999e+01   8.6560000000000004e-01   9.1169999999999995e-01   2.5247000000000002e+00   4.8200000000000000e-02   1.5400000000000000e-01   3.9800000000000002e-02
   4.5076200000000000e+01  -9.2990600000000001e+01   5.7672439999999995e+02  -1.0215800000000000e+01   6.2442900000000002e+01   1.0050900000000000e+01   9.7660000000000002e-01   9.7840000000000005e-01   2.0024000000000002e+00   1.9300000000000001e-02   1.0580000000000001e-01   0.0000000000000000e+00
   4.5428800000000003e+01  -9.2484999999999999e+01   5.8581750000000000e+02  -6.4635999999999996e+00   6.2538100000000000e+01   9.4502000000000006e+00   9.1000000000000003e-01   9.7840000000000005e-01   2.8730000000000002e+00   3.8500000000000000e-02   1.5400000000000000e-01   2.6499999999999999e-02
   4.6949700000000000e+01  -9.1583600000000004e+01   5.9568259999999998e+02  -2.1194999999999999e+00   6.2528599999999997e+01   8.6344999999999992e+00   1.0875999999999999e+00   9.1169999999999995e-01   3.1341999999999999e+00   4.8200000000000000e-02   2.2130000000000000e-01   2.2100000000000002e-02
   4.9220100000000002e+01  -9.2155199999999994e+01   6.0271690000000001e+02   2.5777999999999999e+00   6.2090800000000002e+01   7.9943000000000000e+00   7.9900000000000004e-01   9.3389999999999995e-01   2.0024000000000002e+00  -9.5999999999999992e-03   2.3089999999999999e-01  -6.6400000000000001e-02
   5.2239800000000002e+01  -9.1231899999999996e+01   6.0855020000000002e+02   7.9244000000000003e+00   6.1310499999999998e+01   7.1786000000000003e+00   9.1000000000000003e-01   8.6719999999999997e-01   2.7858999999999998e+00   2.8899999999999999e-02   1.9239999999999999e-01   1.7700000000000000e-02
   5.5546199999999999e+01  -8.8857699999999994e+01   6.1592759999999998e+02   1.4158899999999999e+01   6.0596800000000002e+01   6.2664999999999997e+00   1.0875999999999999e+00   9.3389999999999995e-01   2.5247000000000002e+00  -1.9300000000000001e-02   1.9239999999999999e-01   8.8000000000000005e-03
   5.7419800000000002e+01  -8.5691999999999993e+01   6.2073149999999998e+02   2.0632000000000001e+01   6.0054400000000001e+01   5.1087999999999996e+00   1.0431999999999999e+00   9.1169999999999995e-01   2.3506000000000000e+00   8.6699999999999999e-02   1.2509999999999999e-01   1.7700000000000000e-02
   5.9139000000000003e+01  -8.1647000000000006e+01   6.2467750000000001e+02   2.7334299999999999e+01   5.9283700000000003e+01   3.9422999999999999e+00   1.0431999999999999e+00   9.5609999999999995e-01   2.4377000000000000e+00   3.8500000000000000e-02   1.5400000000000000e-01   4.4200000000000003e-02
   6.0307299999999998e+01  -8.0218100000000007e+01   6.3033929999999998e+02   3.3654800000000002e+01   5.8969600000000000e+01   3.0213999999999999e+00   9.3220000000000003e-01   1.0450999999999999e+00   1.7412000000000001e+00  -9.5999999999999992e-03   1.7319999999999999e-01   5.3100000000000001e-02
   6.1255099999999999e+01  -7.9250799999999998e+01   6.3582939999999996e+02   3.9975200000000001e+01   5.8874499999999998e+01   2.1707000000000001e+00   8.4340000000000004e-01   8.6719999999999997e-01   3.7435999999999998e+00   9.5999999999999992e-03   1.2509999999999999e-01   2.6499999999999999e-02
   6.0990600000000001e+01  -7.8217600000000004e+01   6.4500829999999996e+02   4.6266900000000000e+01   5.9169499999999999e+01   1.3111999999999999e+00   1.0653999999999999e+00   1.0672999999999999e+00   2.6118000000000001e+00   2.8899999999999999e-02   2.0210000000000000e-01   2.6499999999999999e-02
   6.1012599999999999e+01  -7.9096999999999994e+01   6.5487339999999995e+02   5.1957200000000000e+01   5.9635700000000000e+01   7.1919999999999995e-01   1.0209999999999999e+00   9.7840000000000005e-01   2.6118000000000001e+00   1.2520000000000001e-01   2.5019999999999998e-01   2.2100000000000002e-02
   6.1850200000000001e+01  -8.2108699999999999e+01   6.6465279999999996e+02   5.6979199999999999e+01   6.0511200000000002e+01   4.2099999999999999e-01   7.5460000000000005e-01   1.1339999999999999e+00   2.5247000000000002e+00   9.6299999999999997e-02   1.9239999999999999e-01  -8.8000000000000005e-03
   6.3283000000000001e+01  -8.7010999999999996e+01   6.7434630000000004e+02   6.1065500000000000e+01   6.1358100000000000e+01   4.3409999999999999e-01   9.1000000000000003e-01   9.1169999999999995e-01   2.3506000000000000e+00  -3.8500000000000000e-02   1.4430000000000001e-01   3.9800000000000002e-02
   6.3679699999999997e+01  -9.3012600000000006e+01   6.8283889999999997e+02   6.4225700000000003e+01   6.2195500000000003e+01   6.0950000000000004e-01   1.2206999999999999e+00   1.0227999999999999e+00   2.4377000000000000e+00   4.8200000000000000e-02   1.7319999999999999e-01   2.2100000000000002e-02
   6.5178600000000003e+01  -9.9739500000000007e+01   6.8712810000000002e+02   6.6278400000000005e+01   6.2814000000000000e+01   1.0042000000000000e+00   9.7660000000000002e-01   7.7820000000000000e-01   1.7412000000000001e+00   1.1559999999999999e-01   2.5019999999999998e-01   8.8000000000000005e-03
   6.5354900000000001e+01  -1.0681829999999999e+02   6.8584140000000002e+02   6.7309500000000000e+01   6.2956800000000001e+01   1.4077000000000000e+00   9.3220000000000003e-01   1.0894999999999999e+00   2.3506000000000000e+00   7.7100000000000002e-02   1.2509999999999999e-01   4.4000000000000003e-03
   6.5861900000000006e+01  -1.1178650000000000e+02   6.7837819999999999e+02   6.7901499999999999e+01   6.2604700000000001e+01   1.8330000000000000e+00   9.1000000000000003e-01   9.7840000000000005e-01   1.8283000000000000e+00   5.7799999999999997e-02   1.2509999999999999e-01   1.3299999999999999e-02
   6.4671599999999998e+01  -1.1627119999999999e+02   6.6362339999999995e+02   6.7614999999999995e+01   6.1710200000000000e+01   2.3022000000000000e+00   8.4340000000000004e-01   1.0450999999999999e+00   2.0024000000000002e+00   1.2520000000000001e-01   1.8279999999999999e-01   4.4000000000000003e-03
   6.3128700000000002e+01  -1.1937090000000001e+02   6.4543719999999996e+02   6.6593500000000006e+01   6.0235199999999999e+01   2.7846000000000002e+00   8.2120000000000004e-01   1.0450999999999999e+00   2.0024000000000002e+00   7.7100000000000002e-02   2.0210000000000000e-01   1.3299999999999999e-02
   5.9491700000000002e+01  -1.2130540000000001e+02   6.1755750000000000e+02   6.4913100000000000e+01   5.8427199999999999e+01   3.3414999999999999e+00   9.1000000000000003e-01   1.0672999999999999e+00   2.3506000000000000e+00   9.6299999999999997e-02   1.9239999999999999e-01   2.2100000000000002e-02
   5.4598399999999998e+01  -1.2099769999999999e+02   5.8058470000000000e+02   6.2239800000000002e+01   5.5762799999999999e+01   3.9992999999999999e+00   7.3240000000000005e-01   8.8939999999999997e-01   3.0470999999999999e+00   3.8500000000000000e-02   2.3089999999999999e-01   3.9800000000000002e-02
   4.7610999999999997e+01  -1.1901909999999999e+02   5.3803589999999997e+02   5.8669100000000000e+01   5.2413200000000003e+01   4.5869000000000000e+00   9.7660000000000002e-01   8.8939999999999997e-01   3.2212000000000001e+00   0.0000000000000000e+00   2.3089999999999999e-01   4.4200000000000003e-02
   3.9653799999999997e+01  -1.1363320000000000e+02   4.8725189999999998e+02   5.4363199999999999e+01   4.8473700000000001e+01   4.9859999999999998e+00   1.1318999999999999e+00   8.6719999999999997e-01   2.7858999999999998e+00   4.8200000000000000e-02   1.5400000000000000e-01   1.7700000000000000e-02
   3.2159500000000001e+01  -1.0629060000000000e+02   4.3029149999999998e+02   4.9159799999999997e+01   4.3810899999999997e+01   5.2228000000000003e+00   1.1318999999999999e+00   9.7840000000000005e-01   2.6118000000000001e+00   7.7100000000000002e-02   1.9239999999999999e-01   3.1000000000000000e-02
   2.5480699999999999e+01  -9.6068299999999994e+01   3.6801240000000001e+02   4.3135399999999997e+01   3.8263199999999998e+01   5.1833000000000000e+00   1.1318999999999999e+00   9.3389999999999995e-01   3.2212000000000001e+00   1.3489999999999999e-01   2.3089999999999999e-01   3.5400000000000001e-02
   1.9771799999999999e+01  -8.3383799999999994e+01   3.0195890000000003e+02   3.6518999999999998e+01   3.1897099999999998e+01   4.8456999999999999e+00   6.8799999999999994e-01   8.0049999999999999e-01   2.3506000000000000e+00   4.8200000000000000e-02   1.8279999999999999e-01   4.4000000000000003e-03
   1.5826200000000000e+01  -6.8017200000000003e+01   2.3461869999999999e+02   2.9320200000000000e+01   2.5017099999999999e+01   4.1177000000000001e+00   8.6560000000000004e-01   1.0005999999999999e+00   3.3953000000000002e+00   1.3489999999999999e-01   1.5400000000000000e-01   5.7500000000000002e-02
   1.1506000000000000e+01  -5.0430399999999999e+01   1.7070970000000000e+02   2.2551100000000002e+01   1.8308499999999999e+01   3.1749000000000001e+00   8.8780000000000003e-01   9.5609999999999995e-01   2.5247000000000002e+00  -1.9300000000000001e-02   1.6360000000000000e-01   2.2100000000000002e-02
   8.4200999999999997e+00  -3.1216699999999999e+01   1.1846740000000000e+02   1.6975400000000000e+01   1.2817800000000000e+01   1.7760000000000000e+00   9.3220000000000003e-01   9.5609999999999995e-01   2.6989000000000001e+00   6.7400000000000002e-02   1.1550000000000001e-01   3.1000000000000000e-02
   5.0917000000000003e+00  -1.3805700000000000e+01   8.2438199999999995e+01   1.3041800000000000e+01   9.0114999999999998e+00   4.5610000000000001e-01   9.3220000000000003e-01   9.7840000000000005e-01   1.4800000000000000e+00   6.7400000000000002e-02   1.7319999999999999e-01  -4.4000000000000003e-03
   3.9895999999999998e+00  -7.3205000000000000e+00   5.6445700000000002e+01   9.1082999999999998e+00   5.8902999999999999e+00   4.3900000000000002e-02   9.3220000000000003e-01   9.1169999999999995e-01   2.0024000000000002e+00   5.7799999999999997e-02   2.1170000000000000e-01   6.1899999999999997e-02
   3.4386000000000001e+00  -3.2315999999999998e+00   3.5342900000000000e+01   5.9767000000000001e+00   3.6349999999999998e+00  -2.9380000000000001e-01   1.0875999999999999e+00   1.0894999999999999e+00   2.3506000000000000e+00   1.9300000000000001e-02   1.8279999999999999e-01   3.1000000000000000e-02
   2.9756999999999998e+00  -1.7590000000000000e-01   2.0588100000000001e+01   3.6280000000000001e+00   2.0268999999999999e+00  -5.7010000000000005e-01   1.0209999999999999e+00   9.1169999999999995e-01   1.9153000000000000e+00  -1.9300000000000001e-02   1.6360000000000000e-01   6.1899999999999997e-02
   2.3144000000000000e+00   1.0551999999999999e+00   9.0073000000000008e+00   1.6899000000000000e+00   8.6590000000000000e-01  -5.7450000000000001e-01   1.0431999999999999e+00   1.0005999999999999e+00   2.4377000000000000e+00   9.5999999999999992e-03   1.8279999999999999e-01  -8.8000000000000005e-03
   9.4779999999999998e-01   2.7479000000000000e+00   4.2034000000000002e+00   4.4869999999999999e-01   1.0470000000000000e-01  -4.1220000000000001e-01   9.9880000000000002e-01   8.6719999999999997e-01   2.6989000000000001e+00   3.8500000000000000e-02   1.9239999999999999e-01  -8.8000000000000005e-03
  -3.9679999999999999e-01  -4.6170000000000000e-01   1.1152000000000000e+00  -1.2410000000000000e-01  -1.9000000000000000e-02  -1.3589999999999999e-01   9.7660000000000002e-01   1.0450999999999999e+00   2.0893999999999999e+00   0.0000000000000000e+00   4.8099999999999997e-02   3.9800000000000002e-02
   7.9349999999999998e-01   8.5740000000000005e-01   1.7157000000000000e+00  -1.2410000000000000e-01  -3.8100000000000002e-02  -2.6300000000000000e-02   9.7660000000000002e-01   1.0005999999999999e+00   2.8730000000000002e+00   1.1559999999999999e-01   1.4430000000000001e-01   3.9800000000000002e-02
  -2.1999999999999999e-02   1.4729000000000001e+00   5.1470000000000005e-01  -9.4999999999999998e-03  -1.2370000000000000e-01  -2.1899999999999999e-02   1.1318999999999999e+00   9.1169999999999995e-01   1.5670999999999999e+00   0.0000000000000000e+00   2.9830000000000001e-01   5.3100000000000001e-02
   5.0700000000000001e-01   0.0000000000000000e+00   1.4582999999999999e+00  -1.3370000000000001e-01  -1.2370000000000000e-01  -1.0520000000000000e-01   9.1000000000000003e-01   1.0672999999999999e+00   2.7858999999999998e+00   6.7400000000000002e-02   2.2130000000000000e-01   0.0000000000000000e+00
   1.5429999999999999e-01   1.2749999999999999e+00   5.1470000000000005e-01  -8.5900000000000004e-02  -2.8500000000000001e-02  -3.5099999999999999e-02   8.6560000000000004e-01   9.1169999999999995e-01   2.6989000000000001e+00   9.5999999999999992e-03   1.8279999999999999e-01  -3.1000000000000000e-02
   3.0859999999999999e-01   1.0551999999999999e+00   8.5780000000000001e-01  -1.3370000000000001e-01   0.0000000000000000e+00  -8.3299999999999999e-02   8.6560000000000004e-01   1.0450999999999999e+00   2.2635999999999998e+00   9.6299999999999997e-02   2.0210000000000000e-01   3.5400000000000001e-02
   4.4100000000000000e-02   4.6170000000000000e-01   6.8630000000000002e-01  -1.1459999999999999e-01   9.4999999999999998e-03  -9.6500000000000002e-02   9.9880000000000002e-01   8.8939999999999997e-01   3.0470999999999999e+00   2.8899999999999999e-02   2.3089999999999999e-01   1.3299999999999999e-02
   1.1020000000000001e-01   9.0129999999999999e-01   1.0294000000000001e+00  -1.0500000000000000e-01  -8.5599999999999996e-02  -8.3299999999999999e-02   7.9900000000000004e-01   1.1563000000000001e+00   1.1317999999999999e+00  -1.9300000000000001e-02   1.9239999999999999e-01  -4.4000000000000003e-03
   1.7630000000000001e-01   6.1550000000000005e-01   7.7210000000000001e-01  -1.6230000000000000e-01  -5.7099999999999998e-02  -9.2100000000000001e-02   9.1000000000000003e-01   7.7820000000000000e-01   2.8730000000000002e+00   1.2520000000000001e-01   1.8279999999999999e-01   2.2100000000000002e-02
   2.2040000000000001e-01   3.9570000000000000e-01   9.4359999999999999e-01  -3.8199999999999998e-02  -8.5599999999999996e-02  -8.7700000000000000e-02   8.8780000000000003e-01   9.5609999999999995e-01   3.3083000000000000e+00   9.5999999999999992e-03   2.5979999999999998e-01   0.0000000000000000e+00
   2.2040000000000001e-01   9.6730000000000005e-01   7.7210000000000001e-01  -1.1459999999999999e-01  -2.8500000000000001e-02  -1.0960000000000000e-01   8.6560000000000004e-01   1.0005999999999999e+00   1.9153000000000000e+00  -9.5999999999999992e-03   1.8279999999999999e-01   1.7700000000000000e-02
   2.8649999999999998e-01   7.0350000000000001e-01   7.7210000000000001e-01  -1.6230000000000000e-01  -9.5200000000000007e-02  -9.6500000000000002e-02   9.1000000000000003e-01   9.1169999999999995e-01   2.3506000000000000e+00   1.9300000000000001e-02   1.3469999999999999e-01   8.8000000000000005e-03
   1.1020000000000001e-01   5.4959999999999998e-01   1.2867999999999999e+00  -1.2410000000000000e-01  -1.0470000000000000e-01  -3.5099999999999999e-02   7.5460000000000005e-01   1.0672999999999999e+00   2.7858999999999998e+00   8.6699999999999999e-02   1.5400000000000000e-01   8.8000000000000005e-03
   3.7469999999999998e-01   8.3540000000000003e-01   8.5780000000000001e-01  -1.1459999999999999e-01  -5.7099999999999998e-02  -7.0199999999999999e-02   6.6579999999999995e-01   1.1117999999999999e+00   3.2212000000000001e+00   1.9300000000000001e-02   1.8279999999999999e-01   7.0800000000000002e-02
   1.1020000000000001e-01   7.6939999999999997e-01   7.7210000000000001e-01  -1.1459999999999999e-01   6.6600000000000006e-02  -1.0960000000000000e-01   9.7660000000000002e-01   8.4499999999999997e-01   2.5247000000000002e+00  -9.5999999999999992e-03   1.4430000000000001e-01   3.1000000000000000e-02
   1.9839999999999999e-01   8.1340000000000001e-01   6.8630000000000002e-01  -8.5900000000000004e-02  -1.1420000000000000e-01  -3.9500000000000000e-02   8.6560000000000004e-01   9.7840000000000005e-01   2.0024000000000002e+00   3.8500000000000000e-02   1.9239999999999999e-01  -1.3299999999999999e-02
   1.5429999999999999e-01   8.3540000000000003e-01   6.8630000000000002e-01  -8.5900000000000004e-02  -1.2370000000000000e-01  -6.1400000000000003e-02   8.2120000000000004e-01   7.5600000000000001e-01   2.4377000000000000e+00   3.8500000000000000e-02   1.5400000000000000e-01   4.4000000000000003e-03
   6.6100000000000006e-02   9.6730000000000005e-01   6.8630000000000002e-01  -1.2410000000000000e-01  -1.1420000000000000e-01  -2.1899999999999999e-02   9.1000000000000003e-01   8.8939999999999997e-01   1.7412000000000001e+00   1.1559999999999999e-01   1.8279999999999999e-01   8.8000000000000005e-03
   8.8200000000000001e-02   7.6939999999999997e-01   1.2010000000000001e+00  -1.2410000000000000e-01  -1.9000000000000000e-02  -5.2600000000000001e-02   8.2120000000000004e-01   1.1117999999999999e+00   2.6118000000000001e+00   5.7799999999999997e-02   2.0210000000000000e-01  -1.7700000000000000e-02
   3.3060000000000000e-01   9.6730000000000005e-01   8.5780000000000001e-01  -1.6230000000000000e-01  -6.6600000000000006e-02  -1.0520000000000000e-01   9.1000000000000003e-01   1.0450999999999999e+00   1.7412000000000001e+00  -9.5999999999999992e-03   2.2130000000000000e-01   0.0000000000000000e+00
   3.9679999999999999e-01   9.2330000000000001e-01   3.4310000000000002e-01  -2.0999999999999999e-01  -4.7600000000000003e-02  -5.2600000000000001e-02   9.5440000000000003e-01   9.1169999999999995e-01   2.4377000000000000e+00   1.9300000000000001e-02   1.3469999999999999e-01   5.7500000000000002e-02
   2.1999999999999999e-02   6.5949999999999998e-01   1.3725000000000001e+00  -1.7190000000000000e-01  -3.8100000000000002e-02  -7.4499999999999997e-02   9.1000000000000003e-01   1.0227999999999999e+00   3.1341999999999999e+00   8.6699999999999999e-02   1.3469999999999999e-01   4.8700000000000000e-02
  -4.4100000000000000e-02   1.0112000000000001e+00   1.0294000000000001e+00  -9.5500000000000002e-02  -1.0470000000000000e-01  -5.2600000000000001e-02   8.8780000000000003e-01   1.0672999999999999e+00   2.7858999999999998e+00   0.0000000000000000e+00   1.5400000000000000e-01   4.4200000000000003e-02
   1.7630000000000001e-01   8.3540000000000003e-01   8.5780000000000001e-01  -1.3370000000000001e-01  -7.6100000000000001e-02  -1.0090000000000000e-01   9.7660000000000002e-01   9.3389999999999995e-01   2.3506000000000000e+00   2.8899999999999999e-02   2.9830000000000001e-01   4.4200000000000003e-02
   2.1999999999999999e-02   9.2330000000000001e-01   6.8630000000000002e-01  -6.6799999999999998e-02  -1.1420000000000000e-01  -4.8200000000000000e-02   7.7680000000000005e-01   1.1339999999999999e+00   3.1341999999999999e+00  -9.5999999999999992e-03   2.3089999999999999e-01  -1.3299999999999999e-02
   2.1999999999999999e-02   8.7929999999999997e-01   6.0050000000000003e-01  -1.4319999999999999e-01  -1.0470000000000000e-01  -7.0199999999999999e-02   9.3220000000000003e-01   1.1339999999999999e+00   2.6118000000000001e+00  -2.8899999999999999e-02   1.7319999999999999e-01   3.1000000000000000e-02
   1.7630000000000001e-01   8.1340000000000001e-01   1.2867999999999999e+00  -1.6230000000000000e-01   0.0000000000000000e+00  -8.7700000000000000e-02   9.5440000000000003e-01   7.7820000000000000e-01   2.4377000000000000e+00   1.0600000000000000e-01   1.7319999999999999e-01   2.6499999999999999e-02
   3.0859999999999999e-01   9.8929999999999996e-01   6.0050000000000003e-01  -1.3370000000000001e-01  -2.2839999999999999e-01  -5.2600000000000001e-02   7.9900000000000004e-01   9.5609999999999995e-01   1.4800000000000000e+00   1.4449999999999999e-01   1.3469999999999999e-01   6.1899999999999997e-02
   1.5429999999999999e-01   6.3749999999999996e-01   1.3725000000000001e+00  -2.0050000000000001e-01  -6.6600000000000006e-02  -6.1400000000000003e-02   9.3220000000000003e-01   1.1339999999999999e+00   2.0893999999999999e+00   1.0600000000000000e-01   1.7319999999999999e-01   3.5400000000000001e-02
   1.7630000000000001e-01   8.3540000000000003e-01   0.0000000000000000e+00  -9.5500000000000002e-02  -1.0470000000000000e-01  -7.0199999999999999e-02   1.1762999999999999e+00   1.1339999999999999e+00   3.3083000000000000e+00   1.4449999999999999e-01   1.3469999999999999e-01   2.6499999999999999e-02
   1.5429999999999999e-01   7.9139999999999999e-01   1.0294000000000001e+00  -1.4319999999999999e-01  -7.6100000000000001e-02  -7.8899999999999998e-02   6.8799999999999994e-01   1.1117999999999999e+00   3.3083000000000000e+00   2.8899999999999999e-02   2.7900000000000003e-01  -8.8000000000000005e-03
   2.8649999999999998e-01   9.2330000000000001e-01   1.0294000000000001e+00  -1.7190000000000000e-01  -7.6100000000000001e-02  -1.0520000000000000e-01   8.4340000000000004e-01   7.5600000000000001e-01   2.2635999999999998e+00   1.9300000000000001e-02   6.7400000000000002e-02   1.7700000000000000e-02
   2.2040000000000001e-01   9.6730000000000005e-01   1.2867999999999999e+00  -2.0999999999999999e-01  -7.6100000000000001e-02  -4.3900000000000002e-02   8.2120000000000004e-01   7.7820000000000000e-01   2.7858999999999998e+00   9.6299999999999997e-02   1.5400000000000000e-01   2.2100000000000002e-02
   3.0859999999999999e-01   8.1340000000000001e-01   1.2867999999999999e+00  -7.6399999999999996e-02  -5.7099999999999998e-02  -8.3299999999999999e-02   7.1020000000000005e-01   1.0450999999999999e+00   2.3506000000000000e+00   1.2520000000000001e-01   9.6199999999999994e-02   4.4000000000000003e-03
   2.6450000000000001e-01   1.0551999999999999e+00   8.5780000000000001e-01  -5.7299999999999997e-02  -1.2370000000000000e-01  -5.7000000000000002e-02   1.0653999999999999e+00   8.6719999999999997e-01   2.0893999999999999e+00   8.6699999999999999e-02   1.1550000000000001e-01   1.7700000000000000e-02
   1.5429999999999999e-01   7.4739999999999995e-01   2.5740000000000002e-01  -1.2410000000000000e-01  -6.6600000000000006e-02  -6.5799999999999997e-02   8.4340000000000004e-01   1.1117999999999999e+00   2.6118000000000001e+00   5.7799999999999997e-02   1.8279999999999999e-01   4.4000000000000003e-03
   6.6100000000000006e-02   9.0129999999999999e-01   1.0294000000000001e+00  -1.6230000000000000e-01  -1.3320000000000001e-01  -3.5099999999999999e-02   8.2120000000000004e-01   9.1169999999999995e-01   2.5247000000000002e+00   5.7799999999999997e-02   1.6360000000000000e-01   8.8000000000000005e-03
   0.0000000000000000e+00   9.0129999999999999e-01   4.2890000000000000e-01  -1.9089999999999999e-01  -9.5200000000000007e-02  -3.5099999999999999e-02   9.1000000000000003e-01   9.7840000000000005e-01   2.0024000000000002e+00   1.6380000000000000e-01   1.0580000000000001e-01   3.5400000000000001e-02
   2.8649999999999998e-01   6.8149999999999999e-01   6.8630000000000002e-01  -1.8140000000000001e-01  -1.0470000000000000e-01  -8.3299999999999999e-02   9.9880000000000002e-01   9.1169999999999995e-01   2.5247000000000002e+00  -4.8200000000000000e-02   8.6599999999999996e-02   0.0000000000000000e+00
   8.8200000000000001e-02   9.6730000000000005e-01   5.1470000000000005e-01   4.7699999999999999e-02  -7.6100000000000001e-02  -7.4499999999999997e-02   8.2120000000000004e-01   9.3389999999999995e-01   2.6989000000000001e+00   6.7400000000000002e-02   2.1170000000000000e-01   8.8000000000000005e-03
   1.3230000000000000e-01   7.6939999999999997e-01   1.1152000000000000e+00  -1.8140000000000001e-01  -1.0470000000000000e-01  -6.1400000000000003e-02   9.3220000000000003e-01   1.0672999999999999e+00   2.5247000000000002e+00   9.6299999999999997e-02   1.4430000000000001e-01   1.7700000000000000e-02
   1.5429999999999999e-01   1.0112000000000001e+00   8.5780000000000001e-01  -1.6230000000000000e-01  -8.5599999999999996e-02  -6.5799999999999997e-02   7.7680000000000005e-01   1.0227999999999999e+00   2.2635999999999998e+00   2.0230000000000001e-01   2.1170000000000000e-01   2.2100000000000002e-02
   3.0859999999999999e-01   9.0129999999999999e-01   8.5780000000000001e-01  -1.6230000000000000e-01  -1.6180000000000000e-01  -9.2100000000000001e-02   7.7680000000000005e-01   1.1117999999999999e+00   2.3506000000000000e+00   9.5999999999999992e-03   9.6199999999999994e-02   3.9800000000000002e-02
   2.4249999999999999e-01   9.4530000000000003e-01   1.1152000000000000e+00  -1.0500000000000000e-01  -1.1420000000000000e-01  -3.9500000000000000e-02   7.5460000000000005e-01   1.0450999999999999e+00   1.8283000000000000e+00   5.7799999999999997e-02   7.6999999999999999e-02   1.7700000000000000e-02
   2.4249999999999999e-01   1.1651000000000000e+00   0.0000000000000000e+00  -6.6799999999999998e-02  -4.7600000000000003e-02  -1.2280000000000001e-01   7.3240000000000005e-01   9.5609999999999995e-01   2.8730000000000002e+00   1.0600000000000000e-01   2.2130000000000000e-01  -2.2100000000000002e-02
   8.8200000000000001e-02   7.6939999999999997e-01   1.0294000000000001e+00  -7.6399999999999996e-02  -6.6600000000000006e-02  -7.4499999999999997e-02   8.8780000000000003e-01   1.0672999999999999e+00   2.1764999999999999e+00   3.8500000000000000e-02   1.2509999999999999e-01   2.6499999999999999e-02
   1.5429999999999999e-01   8.3540000000000003e-01   1.3725000000000001e+00  -1.6230000000000000e-01  -9.5200000000000007e-02  -8.7700000000000000e-02   1.0653999999999999e+00   1.0450999999999999e+00   2.6118000000000001e+00   5.7799999999999997e-02   6.7400000000000002e-02   4.4200000000000003e-02
   1.3230000000000000e-01   1.0112000000000001e+00   6.8630000000000002e-01  -1.6230000000000000e-01  -1.2370000000000000e-01  -7.0199999999999999e-02   8.2120000000000004e-01   9.7840000000000005e-01   2.0893999999999999e+00   0.0000000000000000e+00   1.6360000000000000e-01   8.8000000000000005e-03
  -6.6100000000000006e-02   7.4739999999999995e-01   1.0294000000000001e+00  -2.8600000000000000e-02  -1.9030000000000000e-01  -3.5099999999999999e-02   6.4370000000000005e-01   9.7840000000000005e-01   2.4377000000000000e+00   8.6699999999999999e-02   2.3089999999999999e-01   4.4200000000000003e-02
   1.3230000000000000e-01   7.4739999999999995e-01   7.7210000000000001e-01  -4.7699999999999999e-02  -1.9030000000000000e-01  -6.5799999999999997e-02   7.9900000000000004e-01   1.0672999999999999e+00   2.1764999999999999e+00   9.5999999999999992e-03   1.8279999999999999e-01  -8.8000000000000005e-03
   4.6289999999999998e-01   8.3540000000000003e-01   1.2010000000000001e+00  -8.5900000000000004e-02  -1.6180000000000000e-01  -3.0700000000000002e-02   9.1000000000000003e-01   1.0005999999999999e+00   3.1341999999999999e+00  -5.7799999999999997e-02   1.8279999999999999e-01   3.5400000000000001e-02
  -8.8200000000000001e-02   8.3540000000000003e-01   8.5800000000000001e-02   3.8199999999999998e-02  -7.6100000000000001e-02  -6.5799999999999997e-02   8.2120000000000004e-01   1.2007000000000001e+00   2.6118000000000001e+00  -9.5999999999999992e-03   1.0580000000000001e-01   0.0000000000000000e+00
   3.3060000000000000e-01   6.8149999999999999e-01   1.3725000000000001e+00  -2.0050000000000001e-01  -2.6640000000000003e-01  -3.5099999999999999e-02   7.7680000000000005e-01   1.0672999999999999e+00   2.1764999999999999e+00   9.5999999999999992e-03   1.4430000000000001e-01   2.6499999999999999e-02
  -1.1020000000000001e-01   8.1340000000000001e-01   1.1152000000000000e+00  -1.4319999999999999e-01  -1.4269999999999999e-01  -5.2600000000000001e-02   7.7680000000000005e-01   8.8939999999999997e-01   3.2212000000000001e+00   2.8899999999999999e-02   2.4060000000000001e-01   3.9800000000000002e-02
   1.1020000000000001e-01   8.7929999999999997e-01   1.3725000000000001e+00  -2.0050000000000001e-01  -1.5229999999999999e-01  -1.0960000000000000e-01   1.0431999999999999e+00   1.0450999999999999e+00   2.9600000000000000e+00   6.7400000000000002e-02   2.7900000000000003e-01   2.2100000000000002e-02
   0.0000000000000000e+00   8.7929999999999997e-01   9.4359999999999999e-01  -2.0050000000000001e-01  -1.5229999999999999e-01  -9.2100000000000001e-02   8.4340000000000004e-01   1.0005999999999999e+00   1.9153000000000000e+00   1.9300000000000001e-02   1.4430000000000001e-01   3.9800000000000002e-02
   3.9679999999999999e-01   8.1340000000000001e-01   5.1470000000000005e-01  -1.0500000000000000e-01  -1.5229999999999999e-01  -3.0700000000000002e-02   8.6560000000000004e-01   8.2269999999999999e-01   2.0024000000000002e+00   2.8899999999999999e-02   2.1170000000000000e-01   1.7700000000000000e-02
  -6.6100000000000006e-02   6.8149999999999999e-01   2.5740000000000002e-01  -1.8140000000000001e-01  -7.6100000000000001e-02  -1.1400000000000000e-01   6.4370000000000005e-01   1.0894999999999999e+00   1.8283000000000000e+00  -1.4449999999999999e-01   8.6599999999999996e-02   5.3100000000000001e-02
   2.2040000000000001e-01   9.0129999999999999e-01   1.6298999999999999e+00  -1.8140000000000001e-01  -1.5229999999999999e-01  -7.8899999999999998e-02   6.4370000000000005e-01   9.1169999999999995e-01   2.7858999999999998e+00   9.5999999999999992e-03   2.2130000000000000e-01   2.6499999999999999e-02
  -2.4249999999999999e-01   7.2550000000000003e-01   8.5780000000000001e-01  -3.8199999999999998e-02  -1.0470000000000000e-01  -4.3900000000000002e-02   9.9880000000000002e-01   1.0672999999999999e+00   2.0024000000000002e+00   5.7799999999999997e-02   2.7900000000000003e-01  -8.8000000000000005e-03
   2.8649999999999998e-01   9.6730000000000005e-01   1.2010000000000001e+00  -1.5279999999999999e-01  -1.3320000000000001e-01  -8.3299999999999999e-02   7.7680000000000005e-01   1.1563000000000001e+00   2.6118000000000001e+00   1.9300000000000001e-02   2.5979999999999998e-01   1.3299999999999999e-02
   0.0000000000000000e+00   9.0129999999999999e-01   6.8630000000000002e-01  -1.5279999999999999e-01  -5.7099999999999998e-02  -8.3299999999999999e-02   9.9880000000000002e-01   1.2230000000000001e+00   2.3506000000000000e+00   7.7100000000000002e-02   1.8279999999999999e-01  -8.8000000000000005e-03
   2.2040000000000001e-01   7.4739999999999995e-01   1.1152000000000000e+00  -1.7190000000000000e-01  -1.6180000000000000e-01  -1.3200000000000000e-02   8.8780000000000003e-01   9.3389999999999995e-01   2.3506000000000000e+00  -1.9300000000000001e-02   1.0580000000000001e-01   3.9800000000000002e-02
   1.1020000000000001e-01   9.0129999999999999e-01   1.7157000000000000e+00  -1.3370000000000001e-01  -2.8500000000000001e-02  -8.7700000000000000e-02   8.6560000000000004e-01   1.0227999999999999e+00   2.8730000000000002e+00   3.8500000000000000e-02   1.2509999999999999e-01   8.8000000000000005e-03
   3.5270000000000001e-01   7.0350000000000001e-01   8.5780000000000001e-01  -1.0500000000000000e-01  -1.8079999999999999e-01  -1.0520000000000000e-01   9.9880000000000002e-01   9.7840000000000005e-01   2.0893999999999999e+00   8.6699999999999999e-02   2.2130000000000000e-01   8.8000000000000005e-03
  -1.3230000000000000e-01   7.4739999999999995e-01   0.0000000000000000e+00  -2.8600000000000000e-02  -1.6180000000000000e-01  -2.6300000000000000e-02   9.1000000000000003e-01   1.0450999999999999e+00   1.8283000000000000e+00   2.8899999999999999e-02   2.0210000000000000e-01   5.3100000000000001e-02
   3.9679999999999999e-01   9.0129999999999999e-01   7.7210000000000001e-01   9.4999999999999998e-03  -1.5229999999999999e-01  -1.7500000000000002e-02   9.5440000000000003e-01   1.0672999999999999e+00   2.5247000000000002e+00   1.9300000000000001e-02   1.5400000000000000e-01  -4.4000000000000003e-03
  -1.5429999999999999e-01   9.4530000000000003e-01   4.2890000000000000e-01  -1.9089999999999999e-01  -1.7130000000000001e-01  -3.9500000000000000e-02   7.3240000000000005e-01   1.2007000000000001e+00   2.6118000000000001e+00   5.7799999999999997e-02   1.0580000000000001e-01   5.3100000000000001e-02
   1.3230000000000000e-01   5.0560000000000005e-01   7.7210000000000001e-01  -1.9089999999999999e-01  -6.6600000000000006e-02  -8.7700000000000000e-02   9.1000000000000003e-01   1.0005999999999999e+00   2.5247000000000002e+00   2.8899999999999999e-02   1.6360000000000000e-01   8.8000000000000005e-03
  -1.1020000000000001e-01   7.0350000000000001e-01   6.8630000000000002e-01  -1.2410000000000000e-01  -7.6100000000000001e-02  -8.7700000000000000e-02   9.7660000000000002e-01   1.0227999999999999e+00   2.1764999999999999e+00   5.7799999999999997e-02   2.0210000000000000e-01   1.7700000000000000e-02
   2.8649999999999998e-01   8.1340000000000001e-01   1.3725000000000001e+00  -2.4820000000000000e-01  -7.6100000000000001e-02  -8.7700000000000000e-02   8.8780000000000003e-01   9.1169999999999995e-01   2.1764999999999999e+00  -7.7100000000000002e-02   1.8279999999999999e-01   5.7500000000000002e-02
   4.4100000000000000e-02   7.2550000000000003e-01   1.2010000000000001e+00  -1.4319999999999999e-01  -9.5200000000000007e-02  -8.3299999999999999e-02   9.9880000000000002e-01   1.0227999999999999e+00   2.2635999999999998e+00   8.6699999999999999e-02   1.1550000000000001e-01   5.3100000000000001e-02
   2.2040000000000001e-01   6.1550000000000005e-01   1.0294000000000001e+00  -1.6230000000000000e-01  -1.8079999999999999e-01  -8.3299999999999999e-02   7.7680000000000005e-01   1.0227999999999999e+00   2.5247000000000002e+00   3.8500000000000000e-02   1.9239999999999999e-01   3.1000000000000000e-02
   0.0000000000000000e+00   8.3540000000000003e-01   9.4359999999999999e-01  -1.8140000000000001e-01  -1.3320000000000001e-01  -5.7000000000000002e-02   7.5460000000000005e-01   1.0450999999999999e+00   3.3953000000000002e+00   1.9300000000000001e-02   2.0210000000000000e-01   5.7500000000000002e-02
   8.8200000000000001e-02   8.5740000000000005e-01   9.4359999999999999e-01  -2.3870000000000000e-01  -1.3320000000000001e-01  -7.4499999999999997e-02   9.1000000000000003e-01   9.3389999999999995e-01   2.4377000000000000e+00   6.7400000000000002e-02   1.6360000000000000e-01   2.6499999999999999e-02
   2.1999999999999999e-02   6.8149999999999999e-01   6.8630000000000002e-01  -2.5779999999999997e-01  -1.1420000000000000e-01  -5.7000000000000002e-02   1.0209999999999999e+00   1.0894999999999999e+00   3.2212000000000001e+00   2.8899999999999999e-02   1.5400000000000000e-01   4.4000000000000003e-03
   2.2040000000000001e-01   7.0350000000000001e-01   1.2867999999999999e+00  -1.8140000000000001e-01  -1.2370000000000000e-01  -2.6300000000000000e-02   7.9900000000000004e-01   1.0005999999999999e+00   1.6540999999999999e+00   8.6699999999999999e-02   1.4430000000000001e-01   1.3299999999999999e-02
  -6.6100000000000006e-02   8.3540000000000003e-01   5.1470000000000005e-01  -1.3370000000000001e-01  -1.7130000000000001e-01  -3.9500000000000000e-02   6.6579999999999995e-01   1.2007000000000001e+00   2.0024000000000002e+00  -4.8200000000000000e-02   1.0580000000000001e-01   4.4000000000000003e-03
   2.4249999999999999e-01   6.1550000000000005e-01   5.1470000000000005e-01  -1.5279999999999999e-01  -1.3320000000000001e-01  -1.0090000000000000e-01   1.0209999999999999e+00   1.2230000000000001e+00   2.6118000000000001e+00   7.7100000000000002e-02   2.5019999999999998e-01  -1.7700000000000000e-02
   2.4249999999999999e-01   9.4530000000000003e-01   1.1152000000000000e+00  -9.5500000000000002e-02  -4.7600000000000003e-02  -8.7700000000000000e-02   9.1000000000000003e-01   8.6719999999999997e-01   2.1764999999999999e+00   1.3489999999999999e-01   2.3089999999999999e-01   4.4000000000000003e-03
   1.7630000000000001e-01   8.3540000000000003e-01   1.1152000000000000e+00  -9.5500000000000002e-02  -1.8079999999999999e-01  -5.2600000000000001e-02   1.0653999999999999e+00   1.1785000000000001e+00   3.2212000000000001e+00   1.2520000000000001e-01   1.6360000000000000e-01   6.1899999999999997e-02
   4.4100000000000000e-02   8.1340000000000001e-01   9.4359999999999999e-01  -1.0500000000000000e-01  -1.3320000000000001e-01  -7.8899999999999998e-02   7.7680000000000005e-01   9.7840000000000005e-01   2.3506000000000000e+00   7.7100000000000002e-02   2.0210000000000000e-01  -8.8000000000000005e-03
   2.1999999999999999e-02   7.4739999999999995e-01   1.0294000000000001e+00  -1.0500000000000000e-01  -1.0470000000000000e-01  -4.3900000000000002e-02   1.0209999999999999e+00   1.1117999999999999e+00   2.2635999999999998e+00   3.8500000000000000e-02   2.2130000000000000e-01   1.7700000000000000e-02
  -4.4100000000000000e-02   7.0350000000000001e-01   1.3725000000000001e+00  -2.1959999999999999e-01  -1.5229999999999999e-01  -8.3299999999999999e-02   9.9880000000000002e-01   1.1785000000000001e+00   2.6118000000000001e+00   6.7400000000000002e-02   1.4430000000000001e-01   5.3100000000000001e-02
   1.7630000000000001e-01   8.3540000000000003e-01   7.7210000000000001e-01  -1.3370000000000001e-01  -8.5599999999999996e-02  -7.0199999999999999e-02   9.3220000000000003e-01   1.0227999999999999e+00   2.3506000000000000e+00   6.7400000000000002e-02   1.7319999999999999e-01   1.3299999999999999e-02
   2.1999999999999999e-02   6.8149999999999999e-01   8.5780000000000001e-01  -1.3370000000000001e-01  -1.2370000000000000e-01  -2.6300000000000000e-02   9.9880000000000002e-01   1.2674000000000001e+00   2.0893999999999999e+00   5.7799999999999997e-02   1.2509999999999999e-01   3.9800000000000002e-02
   2.2040000000000001e-01   7.2550000000000003e-01   9.4359999999999999e-01  -1.1459999999999999e-01  -1.6180000000000000e-01  -8.3299999999999999e-02   7.3240000000000005e-01   1.1563000000000001e+00   2.0024000000000002e+00   7.7100000000000002e-02   1.3469999999999999e-01   4.4000000000000003e-03
   1.7630000000000001e-01   9.0129999999999999e-01   8.5780000000000001e-01  -1.9089999999999999e-01  -1.1420000000000000e-01  -6.1400000000000003e-02   8.8780000000000003e-01   8.8939999999999997e-01   2.7858999999999998e+00  -5.7799999999999997e-02   2.1170000000000000e-01   2.2100000000000002e-02
   2.6450000000000001e-01   7.9139999999999999e-01   6.0050000000000003e-01  -1.4319999999999999e-01  -1.3320000000000001e-01  -3.5099999999999999e-02   1.0431999999999999e+00   1.0227999999999999e+00   1.9153000000000000e+00   3.8500000000000000e-02   1.2509999999999999e-01  -4.4000000000000003e-03
   8.8200000000000001e-02   6.8149999999999999e-01   6.0050000000000003e-01  -9.5500000000000002e-02  -3.8100000000000002e-02  -5.7000000000000002e-02   9.3220000000000003e-01   1.1117999999999999e+00   2.0024000000000002e+00   4.8200000000000000e-02   1.1550000000000001e-01   4.4200000000000003e-02
   4.4100000000000000e-02   8.1340000000000001e-01   1.1152000000000000e+00  -1.3370000000000001e-01  -1.2370000000000000e-01  -5.2600000000000001e-02   6.8799999999999994e-01   9.3389999999999995e-01   2.7858999999999998e+00   8.6699999999999999e-02   1.7319999999999999e-01   1.7700000000000000e-02
   6.6100000000000006e-02   9.6730000000000005e-01   6.0050000000000003e-01  -1.5279999999999999e-01  -1.4269999999999999e-01  -6.5799999999999997e-02   1.0875999999999999e+00   9.3389999999999995e-01   1.7412000000000001e+00   8.6699999999999999e-02   2.0210000000000000e-01   3.9800000000000002e-02
   3.5270000000000001e-01   8.1340000000000001e-01   6.0050000000000003e-01  -1.2410000000000000e-01  -8.5599999999999996e-02  -4.3900000000000002e-02   8.6560000000000004e-01   1.0450999999999999e+00   2.5247000000000002e+00   1.9300000000000001e-02   1.5400000000000000e-01   5.3100000000000001e-02
   1.7630000000000001e-01   7.9139999999999999e-01   7.7210000000000001e-01  -1.9089999999999999e-01  -1.2370000000000000e-01  -7.4499999999999997e-02   6.2150000000000005e-01   1.0450999999999999e+00   2.4377000000000000e+00   3.8500000000000000e-02   8.6599999999999996e-02   5.3100000000000001e-02
   8.8200000000000001e-02   7.9139999999999999e-01   0.0000000000000000e+00  -9.5500000000000002e-02  -3.8100000000000002e-02  -6.1400000000000003e-02   1.0209999999999999e+00   8.4499999999999997e-01   2.6989000000000001e+00   9.6299999999999997e-02   1.2509999999999999e-01   3.5400000000000001e-02
   2.1999999999999999e-02   8.7929999999999997e-01   8.5780000000000001e-01  -1.6230000000000000e-01  -7.6100000000000001e-02  -2.6300000000000000e-02   9.3220000000000003e-01   1.0450999999999999e+00   2.0893999999999999e+00   9.5999999999999992e-03   1.2509999999999999e-01  -1.3299999999999999e-02
   1.7630000000000001e-01   9.2330000000000001e-01   6.8630000000000002e-01  -1.3370000000000001e-01  -1.7130000000000001e-01  -7.0199999999999999e-02   9.1000000000000003e-01   1.2230000000000001e+00   2.7858999999999998e+00   0.0000000000000000e+00   1.0580000000000001e-01   1.7700000000000000e-02
   0.0000000000000000e+00   9.4530000000000003e-01   6.8630000000000002e-01  -1.8140000000000001e-01  -1.7130000000000001e-01  -1.1400000000000000e-01   8.6560000000000004e-01   1.1563000000000001e+00   2.4377000000000000e+00   8.6699999999999999e-02   9.6199999999999994e-02   5.7500000000000002e-02
   1.1020000000000001e-01   7.2550000000000003e-01   8.5780000000000001e-01  -1.7190000000000000e-01  -1.2370000000000000e-01  -9.2100000000000001e-02   8.2120000000000004e-01   1.0227999999999999e+00   2.2635999999999998e+00   3.8500000000000000e-02   1.4430000000000001e-01   7.5200000000000003e-02
   1.7630000000000001e-01   8.1340000000000001e-01   8.5780000000000001e-01  -1.2410000000000000e-01  -9.4999999999999998e-03  -8.7700000000000000e-02   9.1000000000000003e-01   1.1785000000000001e+00   3.1341999999999999e+00   7.7100000000000002e-02   1.9239999999999999e-01   4.4000000000000003e-03
  -6.6100000000000006e-02   7.2550000000000003e-01   6.8630000000000002e-01  -1.3370000000000001e-01  -7.6100000000000001e-02  -3.0700000000000002e-02   7.7680000000000005e-01   1.0450999999999999e+00   1.6540999999999999e+00   9.5999999999999992e-03   1.2509999999999999e-01   5.3100000000000001e-02
   2.2040000000000001e-01   8.3540000000000003e-01   5.1470000000000005e-01  -7.6399999999999996e-02  -1.9030000000000000e-01  -3.5099999999999999e-02   9.1000000000000003e-01   9.7840000000000005e-01   2.8730000000000002e+00   5.7799999999999997e-02   2.5019999999999998e-01   2.2100000000000002e-02
   1.9839999999999999e-01   8.1340000000000001e-01   2.5740000000000002e-01  -1.3370000000000001e-01  -1.1420000000000000e-01  -9.2100000000000001e-02   9.9880000000000002e-01   9.5609999999999995e-01   2.6118000000000001e+00   7.7100000000000002e-02   9.6199999999999994e-02   8.4000000000000005e-02
   4.4100000000000000e-02   9.2330000000000001e-01   5.1470000000000005e-01  -1.4319999999999999e-01  -1.5229999999999999e-01  -7.0199999999999999e-02   8.2120000000000004e-01   1.0005999999999999e+00   2.6989000000000001e+00   8.6699999999999999e-02   1.9239999999999999e-01   8.8000000000000005e-03
   8.8200000000000001e-02   1.0112000000000001e+00   2.5740000000000002e-01  -1.2410000000000000e-01  -1.4269999999999999e-01  -5.7000000000000002e-02   8.8780000000000003e-01   9.3389999999999995e-01   1.2188000000000001e+00   9.5999999999999992e-03   1.8279999999999999e-01   2.2100000000000002e-02
   0.0000000000000000e+00   7.2550000000000003e-01   9.4359999999999999e-01  -3.8199999999999998e-02  -1.0470000000000000e-01  -3.0700000000000002e-02   7.9900000000000004e-01   1.1785000000000001e+00   2.2635999999999998e+00   7.7100000000000002e-02   1.3469999999999999e-01   1.7700000000000000e-02
   2.4249999999999999e-01   6.1550000000000005e-01   9.4359999999999999e-01  -2.0999999999999999e-01  -1.5229999999999999e-01  -5.2600000000000001e-02   8.2120000000000004e-01   9.7840000000000005e-01   2.5247000000000002e+00   5.7799999999999997e-02   1.8279999999999999e-01   3.1000000000000000e-02
   1.7630000000000001e-01   9.0129999999999999e-01   8.5780000000000001e-01  -1.4319999999999999e-01  -1.1420000000000000e-01  -3.9500000000000000e-02   8.4340000000000004e-01   9.7840000000000005e-01   2.0024000000000002e+00   3.8500000000000000e-02   1.9239999999999999e-01   5.3100000000000001e-02
   8.8200000000000001e-02   9.2330000000000001e-01  -2.5740000000000002e-01  -2.0999999999999999e-01  -1.8079999999999999e-01  -7.8899999999999998e-02   8.6560000000000004e-01   9.3389999999999995e-01   2.2635999999999998e+00  -1.9300000000000001e-02   2.1170000000000000e-01   2.6499999999999999e-02
   8.8200000000000001e-02   7.2550000000000003e-01   9.4359999999999999e-01  -9.5500000000000002e-02  -6.6600000000000006e-02  -6.1400000000000003e-02   1.1540999999999999e+00   1.1339999999999999e+00   2.6118000000000001e+00   1.3489999999999999e-01   2.2130000000000000e-01   2.6499999999999999e-02
   1.1020000000000001e-01   7.2550000000000003e-01   6.0050000000000003e-01  -1.8140000000000001e-01  -1.2370000000000000e-01  -6.5799999999999997e-02   7.3240000000000005e-01   1.2230000000000001e+00   2.6989000000000001e+00   1.0600000000000000e-01   1.6360000000000000e-01   2.2100000000000002e-02
   1.5429999999999999e-01   9.2330000000000001e-01   1.2867999999999999e+00  -1.4319999999999999e-01  -1.3320000000000001e-01  -6.5799999999999997e-02   5.9930000000000005e-01   1.0450999999999999e+00   2.6989000000000001e+00   5.7799999999999997e-02   1.7319999999999999e-01   1.3299999999999999e-02
   1.9839999999999999e-01   8.3540000000000003e-01   1.0294000000000001e+00  -1.5279999999999999e-01  -1.5229999999999999e-01  -3.9500000000000000e-02   7.5460000000000005e-01   1.0227999999999999e+00   2.8730000000000002e+00  -9.5999999999999992e-03   1.7319999999999999e-01   3.9800000000000002e-02
   8.8200000000000001e-02   8.1340000000000001e-01   1.2010000000000001e+00  -1.6230000000000000e-01  -1.4269999999999999e-01  -8.3299999999999999e-02   5.9930000000000005e-01   8.2269999999999999e-01   2.4377000000000000e+00  -6.7400000000000002e-02   1.0580000000000001e-01   2.2100000000000002e-02
   6.6100000000000006e-02   9.0129999999999999e-01   8.5800000000000001e-02  -1.9099999999999999e-02  -1.3320000000000001e-01  -5.7000000000000002e-02   1.1318999999999999e+00   1.0450999999999999e+00   2.3506000000000000e+00   1.2520000000000001e-01   1.4430000000000001e-01   1.3299999999999999e-02
   3.0859999999999999e-01   6.8149999999999999e-01   8.5780000000000001e-01  -8.5900000000000004e-02  -4.7600000000000003e-02  -8.3299999999999999e-02   8.2120000000000004e-01   9.1169999999999995e-01   2.2635999999999998e+00   9.6299999999999997e-02   1.2509999999999999e-01   1.7700000000000000e-02
   8.8200000000000001e-02   8.3540000000000003e-01   4.2890000000000000e-01  -1.7190000000000000e-01  -1.7130000000000001e-01  -5.2600000000000001e-02   7.7680000000000005e-01   1.2674000000000001e+00   2.5247000000000002e+00  -9.5999999999999992e-03   2.7900000000000003e-01  -4.4000000000000003e-03
   1.3230000000000000e-01   7.6939999999999997e-01   8.5780000000000001e-01  -1.8140000000000001e-01  -1.0470000000000000e-01  -8.8000000000000005e-03   7.5460000000000005e-01   9.7840000000000005e-01   2.6118000000000001e+00   3.8500000000000000e-02   1.0580000000000001e-01   3.5400000000000001e-02
   1.9839999999999999e-01   7.6939999999999997e-01   1.2010000000000001e+00  -1.7190000000000000e-01  -2.8500000000000001e-02  -4.8200000000000000e-02   9.9880000000000002e-01   1.0227999999999999e+00   1.6540999999999999e+00   7.7100000000000002e-02   1.1550000000000001e-01   2.2100000000000002e-02
   2.4249999999999999e-01   5.9360000000000002e-01  -8.5800000000000001e-02  -1.0500000000000000e-01  -1.4269999999999999e-01  -4.8200000000000000e-02   9.5440000000000003e-01   8.2269999999999999e-01   2.6989000000000001e+00   1.7340000000000000e-01   2.0210000000000000e-01   1.3299999999999999e-02
  -4.4100000000000000e-02   8.3540000000000003e-01   7.7210000000000001e-01  -1.1459999999999999e-01  -1.9030000000000000e-01  -5.2600000000000001e-02   8.4340000000000004e-01   1.2674000000000001e+00   2.1764999999999999e+00   1.3489999999999999e-01   1.4430000000000001e-01   3.9800000000000002e-02
   1.5429999999999999e-01   8.3540000000000003e-01   8.5780000000000001e-01  -1.5279999999999999e-01  -3.8100000000000002e-02  -7.8899999999999998e-02   6.4370000000000005e-01   1.0672999999999999e+00   2.6118000000000001e+00   4.8200000000000000e-02   2.1170000000000000e-01  -2.2100000000000002e-02
  -1.5429999999999999e-01   8.1340000000000001e-01   6.8630000000000002e-01  -1.8140000000000001e-01  -1.1420000000000000e-01  -1.7500000000000002e-02   9.7660000000000002e-01   6.8930000000000002e-01   2.2635999999999998e+00  -3.8500000000000000e-02   1.6360000000000000e-01   6.1899999999999997e-02
   1.5429999999999999e-01   6.8149999999999999e-01   1.2010000000000001e+00  -1.3370000000000001e-01  -1.6180000000000000e-01  -3.0700000000000002e-02   6.6579999999999995e-01   1.5787000000000000e+00   3.3953000000000002e+00   5.7799999999999997e-02   2.0210000000000000e-01   0.0000000000000000e+00
  -4.4100000000000000e-02   7.4739999999999995e-01   1.7160000000000000e-01  -7.6399999999999996e-02  -1.4269999999999999e-01  -8.7700000000000000e-02   1.2428999999999999e+00   7.1150000000000002e-01   1.6540999999999999e+00   7.7100000000000002e-02   1.8279999999999999e-01   1.3299999999999999e-02
   2.8649999999999998e-01   1.0112000000000001e+00   1.2010000000000001e+00  -1.0500000000000000e-01  -1.7130000000000001e-01  -4.8200000000000000e-02   9.5440000000000003e-01   1.1339999999999999e+00   2.6989000000000001e+00  -4.8200000000000000e-02   1.7319999999999999e-01   2.6499999999999999e-02
  -3.0859999999999999e-01   7.4739999999999995e-01   3.4310000000000002e-01  -8.5900000000000004e-02  -7.6100000000000001e-02  -5.7000000000000002e-02   9.3220000000000003e-01   1.1339999999999999e+00   2.4377000000000000e+00   7.7100000000000002e-02   1.9239999999999999e-01   0.0000000000000000e+00
   3.7469999999999998e-01   7.4739999999999995e-01   6.0050000000000003e-01  -1.7190000000000000e-01  -5.7099999999999998e-02  -3.9500000000000000e-02   9.1000000000000003e-01   8.4499999999999997e-01   8.7060000000000004e-01  -9.5999999999999992e-03   9.6199999999999994e-02   3.9800000000000002e-02
   4.4100000000000000e-02   8.3540000000000003e-01  -8.5800000000000001e-02  -2.0999999999999999e-01  -1.4269999999999999e-01  -1.1400000000000000e-01   6.2150000000000005e-01   1.0894999999999999e+00   2.0893999999999999e+00   5.7799999999999997e-02   1.8279999999999999e-01   4.8700000000000000e-02
   1.7630000000000001e-01   8.7929999999999997e-01   9.4359999999999999e-01  -7.6399999999999996e-02  -5.7099999999999998e-02  -6.5799999999999997e-02   9.1000000000000003e-01   9.3389999999999995e-01   2.7858999999999998e+00   4.8200000000000000e-02   1.4430000000000001e-01   2.6499999999999999e-02
   2.1999999999999999e-02   7.6939999999999997e-01   8.5780000000000001e-01  -1.4319999999999999e-01  -4.7600000000000003e-02  -7.4499999999999997e-02   8.2120000000000004e-01   1.1339999999999999e+00   2.7858999999999998e+00   3.8500000000000000e-02   2.0210000000000000e-01   2.2100000000000002e-02
   1.1020000000000001e-01   9.0129999999999999e-01   9.4359999999999999e-01  -1.9089999999999999e-01  -3.8100000000000002e-02  -8.7700000000000000e-02   8.2120000000000004e-01   1.3341000000000001e+00   2.0893999999999999e+00   6.7400000000000002e-02   1.5400000000000000e-01   1.7700000000000000e-02
  -1.1020000000000001e-01   6.5949999999999998e-01   5.1470000000000005e-01  -1.3370000000000001e-01  -1.2370000000000000e-01  -8.3299999999999999e-02   8.6560000000000004e-01   8.8939999999999997e-01   2.9600000000000000e+00  -9.5999999999999992e-03   7.6999999999999999e-02   0.0000000000000000e+00
   1.7630000000000001e-01   7.9139999999999999e-01  -3.4310000000000002e-01  -2.0050000000000001e-01  -1.0470000000000000e-01  -4.8200000000000000e-02   8.6560000000000004e-01   1.0894999999999999e+00   2.9600000000000000e+00   4.8200000000000000e-02   1.2509999999999999e-01   8.8000000000000005e-03
   2.1999999999999999e-02   1.0112000000000001e+00   7.7210000000000001e-01  -4.7699999999999999e-02  -6.6600000000000006e-02  -8.3299999999999999e-02   1.0209999999999999e+00   9.5609999999999995e-01   2.1764999999999999e+00   3.8500000000000000e-02   1.6360000000000000e-01   4.4000000000000003e-03
   4.4100000000000000e-02   8.5740000000000005e-01   1.2010000000000001e+00  -1.0500000000000000e-01  -9.5200000000000007e-02  -5.7000000000000002e-02   9.3220000000000003e-01   1.0450999999999999e+00   2.5247000000000002e+00  -1.9300000000000001e-02   7.6999999999999999e-02   1.3299999999999999e-02
   8.8200000000000001e-02   7.2550000000000003e-01   1.3725000000000001e+00  -1.8140000000000001e-01  -1.0470000000000000e-01  -8.3299999999999999e-02   9.9880000000000002e-01   1.2674000000000001e+00   2.4377000000000000e+00   4.8200000000000000e-02   2.5979999999999998e-01   3.9800000000000002e-02
   1.7630000000000001e-01   7.6939999999999997e-01   0.0000000000000000e+00  -1.4319999999999999e-01  -1.8079999999999999e-01  -1.2280000000000001e-01   8.4340000000000004e-01   9.1169999999999995e-01   2.1764999999999999e+00  -9.6299999999999997e-02   1.4430000000000001e-01   4.4000000000000003e-03
   1.5429999999999999e-01   8.7929999999999997e-01   8.5780000000000001e-01  -1.0500000000000000e-01  -1.8079999999999999e-01  -8.7700000000000000e-02   6.4370000000000005e-01   1.2897000000000001e+00   2.1764999999999999e+00   1.0600000000000000e-01   4.8099999999999997e-02   3.9800000000000002e-02
   0.0000000000000000e+00   5.7160000000000000e-01   2.5740000000000002e-01  -1.3370000000000001e-01  -1.7130000000000001e-01  -4.8200000000000000e-02   8.4340000000000004e-01   1.0450999999999999e+00   2.0024000000000002e+00   0.0000000000000000e+00   1.3469999999999999e-01   4.4000000000000003e-03
   3.0859999999999999e-01   4.3969999999999998e-01   1.1152000000000000e+00  -1.7190000000000000e-01  -2.0930000000000001e-01  -1.7500000000000002e-02   7.7680000000000005e-01   1.1563000000000001e+00   2.6118000000000001e+00  -5.7799999999999997e-02   2.1170000000000000e-01   3.5400000000000001e-02
   1.5429999999999999e-01   8.3540000000000003e-01   7.7210000000000001e-01  -1.9099999999999999e-02  -1.3320000000000001e-01  -8.3299999999999999e-02   9.1000000000000003e-01   9.5609999999999995e-01   2.8730000000000002e+00   9.6299999999999997e-02   1.7319999999999999e-01   4.4200000000000003e-02
   1.3230000000000000e-01   9.0129999999999999e-01   1.8015000000000001e+00  -1.4319999999999999e-01  -1.5229999999999999e-01  -3.9500000000000000e-02   8.8780000000000003e-01   1.1339999999999999e+00   2.5247000000000002e+00   8.6699999999999999e-02   1.5400000000000000e-01   8.8499999999999995e-02
  -6.6100000000000006e-02   1.0771999999999999e+00   7.7210000000000001e-01  -1.1459999999999999e-01  -2.4740000000000001e-01  -1.3200000000000000e-02   9.1000000000000003e-01   1.1117999999999999e+00   2.7858999999999998e+00   9.5999999999999992e-03   1.4430000000000001e-01   1.3299999999999999e-02
   1.1020000000000001e-01   7.9139999999999999e-01   1.7160000000000000e-01  -4.7699999999999999e-02  -1.7130000000000001e-01  -6.5799999999999997e-02   6.8799999999999994e-01   9.7840000000000005e-01   2.4377000000000000e+00   4.8200000000000000e-02   1.6360000000000000e-01   3.5400000000000001e-02
   2.1999999999999999e-02   7.6939999999999997e-01   1.3725000000000001e+00  -3.8199999999999998e-02  -2.0930000000000001e-01  -7.0199999999999999e-02   7.7680000000000005e-01   1.1117999999999999e+00   2.6118000000000001e+00   1.3489999999999999e-01   1.0580000000000001e-01   1.7700000000000000e-02
   2.6450000000000001e-01   7.6939999999999997e-01   6.0050000000000003e-01  -2.8600000000000000e-02  -1.0470000000000000e-01  -9.6500000000000002e-02   7.7680000000000005e-01   1.0450999999999999e+00   2.3506000000000000e+00   9.6299999999999997e-02   8.6599999999999996e-02   1.3299999999999999e-02
  -4.4100000000000000e-02   7.6939999999999997e-01   4.2890000000000000e-01  -1.4319999999999999e-01  -2.7600000000000002e-01  -7.4499999999999997e-02   9.5440000000000003e-01   9.1169999999999995e-01   2.3506000000000000e+00   0.0000000000000000e+00   1.7319999999999999e-01   1.3299999999999999e-02
   1.3230000000000000e-01   7.2550000000000003e-01   5.1470000000000005e-01  -1.5279999999999999e-01  -2.3790000000000000e-01  -4.3900000000000002e-02   7.9900000000000004e-01   1.2674000000000001e+00   2.2635999999999998e+00  -1.9300000000000001e-02   1.6360000000000000e-01   8.8000000000000005e-03
   1.7630000000000001e-01   9.8929999999999996e-01   2.5740000000000002e-01  -5.7299999999999997e-02  -2.0930000000000001e-01  -5.2600000000000001e-02   8.4340000000000004e-01   1.0227999999999999e+00   2.2635999999999998e+00   8.6699999999999999e-02   2.1170000000000000e-01   3.1000000000000000e-02
   1.5429999999999999e-01   7.0350000000000001e-01   4.2890000000000000e-01  -1.4319999999999999e-01  -1.5229999999999999e-01  -4.8200000000000000e-02   8.2120000000000004e-01   9.5609999999999995e-01   2.6118000000000001e+00   7.7100000000000002e-02   1.8279999999999999e-01   2.2100000000000002e-02
  -1.3230000000000000e-01   8.1340000000000001e-01   2.5740000000000002e-01  -1.1459999999999999e-01  -4.7600000000000003e-02  -6.5799999999999997e-02   8.6560000000000004e-01   1.1117999999999999e+00   2.5247000000000002e+00   7.7100000000000002e-02   1.7319999999999999e-01   2.6499999999999999e-02
   1.7630000000000001e-01   9.6730000000000005e-01   1.7160000000000000e-01  -1.8140000000000001e-01  -2.1890000000000001e-01  -2.1899999999999999e-02   8.8780000000000003e-01   1.3786000000000000e+00   1.9153000000000000e+00   1.0600000000000000e-01   8.6599999999999996e-02   0.0000000000000000e+00
   2.2040000000000001e-01   6.3749999999999996e-01   8.5780000000000001e-01  -2.6729999999999998e-01  -9.5200000000000007e-02  -1.2280000000000001e-01   7.3240000000000005e-01   1.0450999999999999e+00   2.5247000000000002e+00   7.7100000000000002e-02   1.1550000000000001e-01   4.4200000000000003e-02
   1.5429999999999999e-01   9.0129999999999999e-01   4.2890000000000000e-01  -1.8140000000000001e-01  -8.5599999999999996e-02  -8.7700000000000000e-02   9.1000000000000003e-01   9.7840000000000005e-01   2.2635999999999998e+00   8.6699999999999999e-02   1.7319999999999999e-01   0.0000000000000000e+00
   2.6450000000000001e-01   7.6939999999999997e-01   4.2890000000000000e-01  -1.8140000000000001e-01  -1.9000000000000000e-02  -8.7700000000000000e-02   8.8780000000000003e-01   9.7840000000000005e-01   2.8730000000000002e+00   2.8899999999999999e-02   2.2130000000000000e-01   2.2100000000000002e-02
   0.0000000000000000e+00   7.2550000000000003e-01   9.4359999999999999e-01  -1.0500000000000000e-01  -2.8500000000000001e-02  -8.3299999999999999e-02   7.1020000000000005e-01   1.1339999999999999e+00   1.8283000000000000e+00   6.7400000000000002e-02   1.9239999999999999e-01   2.6499999999999999e-02
   8.8200000000000001e-02   7.9139999999999999e-01   7.7210000000000001e-01  -1.2410000000000000e-01  -1.6180000000000000e-01  -4.8200000000000000e-02   6.8799999999999994e-01   1.1339999999999999e+00   2.9600000000000000e+00   0.0000000000000000e+00   1.3469999999999999e-01   0.0000000000000000e+00
   4.4100000000000000e-02   8.7929999999999997e-01   8.5780000000000001e-01  -2.1959999999999999e-01  -9.5200000000000007e-02  -7.4499999999999997e-02   6.4370000000000005e-01   9.1169999999999995e-01   2.0024000000000002e+00   2.8899999999999999e-02   1.1550000000000001e-01   2.2100000000000002e-02
   1.3230000000000000e-01   5.2759999999999996e-01   7.7210000000000001e-01   2.8600000000000000e-02  -2.0930000000000001e-01  -8.7700000000000000e-02   9.5440000000000003e-01   9.3389999999999995e-01   3.1341999999999999e+00  -1.9300000000000001e-02   1.8279999999999999e-01  -1.3299999999999999e-02
   1.1020000000000001e-01   1.0112000000000001e+00   1.2867999999999999e+00  -3.4370000000000001e-01  -7.6100000000000001e-02  -6.5799999999999997e-02   6.8799999999999994e-01   1.0450999999999999e+00   2.9600000000000000e+00   6.7400000000000002e-02   2.1170000000000000e-01   3.5400000000000001e-02
   1.9839999999999999e-01   8.3540000000000003e-01   8.5800000000000001e-02  -1.5279999999999999e-01  -1.9000000000000000e-02  -7.4499999999999997e-02   8.8780000000000003e-01   1.1339999999999999e+00   2.1764999999999999e+00  -1.9300000000000001e-02   1.6360000000000000e-01  -1.7700000000000000e-02
   6.6100000000000006e-02   9.6730000000000005e-01   3.4310000000000002e-01  -1.2410000000000000e-01  -2.8549999999999998e-01  -4.4000000000000003e-03   7.7680000000000005e-01   1.1117999999999999e+00   2.3506000000000000e+00   1.1559999999999999e-01   1.4430000000000001e-01   4.4000000000000003e-03
   1.5429999999999999e-01   7.4739999999999995e-01   9.4359999999999999e-01  -2.0999999999999999e-01  -9.5200000000000007e-02  -1.1400000000000000e-01   9.7660000000000002e-01   1.1563000000000001e+00   2.9600000000000000e+00   9.5999999999999992e-03   2.2130000000000000e-01   2.6499999999999999e-02
  -4.4100000000000000e-02   8.5740000000000005e-01   0.0000000000000000e+00  -6.6799999999999998e-02  -1.0470000000000000e-01  -5.7000000000000002e-02   9.9880000000000002e-01   1.2230000000000001e+00   2.1764999999999999e+00   0.0000000000000000e+00   2.6939999999999997e-01   8.8000000000000005e-03
   8.8200000000000001e-02   1.1212000000000000e+00   7.7210000000000001e-01  -2.0050000000000001e-01  -1.0470000000000000e-01  -3.9500000000000000e-02   7.5460000000000005e-01   9.7840000000000005e-01   2.1764999999999999e+00  -4.8200000000000000e-02   1.9239999999999999e-01  -1.3299999999999999e-02
   6.6100000000000006e-02   7.4739999999999995e-01   1.3725000000000001e+00  -1.3370000000000001e-01  -1.1420000000000000e-01  -4.8200000000000000e-02   7.7680000000000005e-01   1.1563000000000001e+00   2.2635999999999998e+00   9.6299999999999997e-02   1.7319999999999999e-01   8.4000000000000005e-02
   6.6100000000000006e-02   7.2550000000000003e-01   9.4359999999999999e-01  -1.1459999999999999e-01  -1.6180000000000000e-01  -1.0520000000000000e-01   8.4340000000000004e-01   1.0894999999999999e+00   2.4377000000000000e+00   2.8899999999999999e-02   1.8279999999999999e-01   3.5400000000000001e-02
   1.3230000000000000e-01   6.5949999999999998e-01   3.4310000000000002e-01  -1.6230000000000000e-01  -2.6640000000000003e-01  -1.3200000000000000e-02   9.7660000000000002e-01   1.0005999999999999e+00   2.4377000000000000e+00  -5.7799999999999997e-02   2.4060000000000001e-01   2.6499999999999999e-02
   1.9839999999999999e-01   7.6939999999999997e-01   9.4359999999999999e-01  -9.5500000000000002e-02  -1.7130000000000001e-01  -7.0199999999999999e-02   9.3220000000000003e-01   1.1563000000000001e+00   3.0470999999999999e+00   1.4449999999999999e-01   2.2130000000000000e-01   3.1000000000000000e-02
  -6.6100000000000006e-02   8.1340000000000001e-01   8.5800000000000001e-02  -1.7190000000000000e-01  -1.3320000000000001e-01  -8.7700000000000000e-02   7.9900000000000004e-01   1.0894999999999999e+00   2.6989000000000001e+00   7.7100000000000002e-02   1.6360000000000000e-01   0.0000000000000000e+00
  -4.4100000000000000e-02   7.6939999999999997e-01   2.5740000000000002e-01  -1.3370000000000001e-01  -1.3320000000000001e-01  -6.5799999999999997e-02   7.3240000000000005e-01   1.1785000000000001e+00   2.3506000000000000e+00   2.8899999999999999e-02   2.1170000000000000e-01   2.2100000000000002e-02
   1.9839999999999999e-01   8.7929999999999997e-01   8.5800000000000001e-02  -1.9089999999999999e-01  -2.5690000000000002e-01  -5.7000000000000002e-02   7.5460000000000005e-01   9.7840000000000005e-01   2.6118000000000001e+00   3.8500000000000000e-02   8.6599999999999996e-02   8.8000000000000005e-03
   6.6100000000000006e-02   1.0331999999999999e+00   1.1152000000000000e+00  -1.6230000000000000e-01  -2.1890000000000001e-01   1.7500000000000002e-02   9.9880000000000002e-01   1.0227999999999999e+00   2.6989000000000001e+00   1.9300000000000001e-02   8.6599999999999996e-02  -4.4000000000000003e-03
   8.8200000000000001e-02   7.2550000000000003e-01   5.1470000000000005e-01  -6.6799999999999998e-02  -7.6100000000000001e-02  -7.0199999999999999e-02   9.3220000000000003e-01   1.0672999999999999e+00   2.4377000000000000e+00   1.9300000000000001e-02   1.0580000000000001e-01  -4.4000000000000003e-03
   4.4100000000000000e-02   8.3540000000000003e-01   4.2890000000000000e-01  -1.4319999999999999e-01  -1.4269999999999999e-01  -5.7000000000000002e-02   1.0431999999999999e+00   9.7840000000000005e-01   2.6118000000000001e+00   1.7340000000000000e-01   1.2509999999999999e-01   5.7500000000000002e-02
   3.0859999999999999e-01   7.4739999999999995e-01   1.2010000000000001e+00  -1.8140000000000001e-01  -7.6100000000000001e-02  -6.5799999999999997e-02   9.1000000000000003e-01   1.0672999999999999e+00   2.5247000000000002e+00   2.8899999999999999e-02   1.5400000000000000e-01   3.5400000000000001e-02
   1.5429999999999999e-01   7.6939999999999997e-01   0.0000000000000000e+00  -2.0050000000000001e-01  -2.1890000000000001e-01  -7.0199999999999999e-02   1.0209999999999999e+00   9.5609999999999995e-01   2.0893999999999999e+00   7.7100000000000002e-02   1.0580000000000001e-01   0.0000000000000000e+00
   3.7469999999999998e-01   7.2550000000000003e-01   3.4310000000000002e-01  -1.9089999999999999e-01  -1.5229999999999999e-01  -5.7000000000000002e-02   8.8780000000000003e-01   1.0005999999999999e+00   3.3083000000000000e+00   1.6380000000000000e-01   1.7319999999999999e-01  -1.3299999999999999e-02
   2.8649999999999998e-01   3.9570000000000000e-01   4.2890000000000000e-01  -1.0500000000000000e-01  -1.7130000000000001e-01  -5.2600000000000001e-02   9.9880000000000002e-01   1.0227999999999999e+00   2.5247000000000002e+00   7.7100000000000002e-02   1.0580000000000001e-01   3.5400000000000001e-02
   2.4249999999999999e-01   9.0129999999999999e-01   2.5740000000000002e-01  -1.6230000000000000e-01  -1.6180000000000000e-01  -3.5099999999999999e-02   7.3240000000000005e-01   1.0894999999999999e+00   3.3953000000000002e+00   5.7799999999999997e-02   2.5979999999999998e-01   3.9800000000000002e-02
   1.5429999999999999e-01   9.2330000000000001e-01   3.4310000000000002e-01  -2.0050000000000001e-01  -1.5229999999999999e-01  -8.7700000000000000e-02   6.8799999999999994e-01   1.1785000000000001e+00   1.3930000000000000e+00   7.7100000000000002e-02   1.5400000000000000e-01   8.8000000000000005e-03
   1.9839999999999999e-01   9.0129999999999999e-01   3.4310000000000002e-01  -1.7190000000000000e-01  -2.1890000000000001e-01  -7.8899999999999998e-02   9.5440000000000003e-01   1.1563000000000001e+00   2.0893999999999999e+00   9.6299999999999997e-02   2.0210000000000000e-01   4.8700000000000000e-02
   2.1999999999999999e-02   9.0129999999999999e-01   1.1152000000000000e+00  -1.6230000000000000e-01  -1.7130000000000001e-01  -8.7700000000000000e-02   7.9900000000000004e-01   1.0227999999999999e+00   2.2635999999999998e+00   1.2520000000000001e-01   1.1550000000000001e-01   4.4000000000000003e-03
   2.2040000000000001e-01   7.0350000000000001e-01   6.8630000000000002e-01  -1.1459999999999999e-01  -1.6180000000000000e-01  -2.1899999999999999e-02   8.6560000000000004e-01   1.2230000000000001e+00   2.6118000000000001e+00   5.7799999999999997e-02   5.7700000000000001e-02   3.1000000000000000e-02
   2.8649999999999998e-01   8.7929999999999997e-01   1.7160000000000000e-01  -1.6230000000000000e-01  -1.1420000000000000e-01  -5.2600000000000001e-02   1.0653999999999999e+00   1.0672999999999999e+00   2.1764999999999999e+00   1.1559999999999999e-01   1.5400000000000000e-01   1.7700000000000000e-02
   1.9839999999999999e-01   1.1431000000000000e+00   3.4310000000000002e-01  -1.6230000000000000e-01  -6.6600000000000006e-02  -6.5799999999999997e-02   9.7660000000000002e-01   1.0227999999999999e+00   1.5670999999999999e+00  -9.5999999999999992e-03   1.3469999999999999e-01  -8.8000000000000005e-03
   5.5110000000000003e-01   7.2550000000000003e-01   0.0000000000000000e+00  -1.8140000000000001e-01  -1.8079999999999999e-01   4.4000000000000003e-03   7.9900000000000004e-01   1.2230000000000001e+00   2.5247000000000002e+00   9.6299999999999997e-02   2.3089999999999999e-01  -4.4000000000000003e-03
   8.8200000000000001e-02   7.6939999999999997e-01   5.1470000000000005e-01  -1.0500000000000000e-01  -1.6180000000000000e-01  -2.1899999999999999e-02   9.9880000000000002e-01   1.1785000000000001e+00   2.0024000000000002e+00  -7.7100000000000002e-02   2.1170000000000000e-01  -1.7700000000000000e-02
   3.7469999999999998e-01   9.2330000000000001e-01   1.1152000000000000e+00  -3.8199999999999998e-02  -9.5200000000000007e-02  -8.3299999999999999e-02   6.4370000000000005e-01   1.3341000000000001e+00   1.6540999999999999e+00   9.5999999999999992e-03   1.0580000000000001e-01   2.2100000000000002e-02
  -4.4080000000000003e-01   8.3540000000000003e-01   7.7210000000000001e-01  -2.1959999999999999e-01  -8.5599999999999996e-02  -1.3159999999999999e-01   9.9880000000000002e-01   8.4499999999999997e-01   2.6118000000000001e+00   2.0230000000000001e-01   1.8279999999999999e-01  -1.3299999999999999e-02
   2.4249999999999999e-01   9.6730000000000005e-01   9.4359999999999999e-01  -1.1459999999999999e-01  -1.5229999999999999e-01  -6.5799999999999997e-02   1.2206999999999999e+00   4.4469999999999998e-01   2.1764999999999999e+00   3.8500000000000000e-02   2.1170000000000000e-01   0.0000000000000000e+00
  -3.3060000000000000e-01   6.8149999999999999e-01   7.7210000000000001e-01  -2.4820000000000000e-01  -1.9000000000000000e-02  -4.8200000000000000e-02   6.8799999999999994e-01   1.6454000000000000e+00   2.6989000000000001e+00   4.8200000000000000e-02   1.5400000000000000e-01   3.1000000000000000e-02
   4.6289999999999998e-01   7.9139999999999999e-01   1.0294000000000001e+00  -1.6230000000000000e-01  -2.5690000000000002e-01  -6.5799999999999997e-02   6.6579999999999995e-01   1.0227999999999999e+00   2.1764999999999999e+00   6.7400000000000002e-02   1.2509999999999999e-01   2.6499999999999999e-02
  -1.5429999999999999e-01   7.6939999999999997e-01   0.0000000000000000e+00  -6.6799999999999998e-02  -1.1420000000000000e-01  -7.0199999999999999e-02   8.4340000000000004e-01   7.1150000000000002e-01   2.8730000000000002e+00   8.6699999999999999e-02   2.1170000000000000e-01   6.6400000000000001e-02
   3.5270000000000001e-01   7.2550000000000003e-01   1.0294000000000001e+00  -1.7190000000000000e-01  -1.3320000000000001e-01  -5.7000000000000002e-02   8.8780000000000003e-01   1.1339999999999999e+00   2.9600000000000000e+00   9.6299999999999997e-02   2.1170000000000000e-01  -2.2100000000000002e-02
   0.0000000000000000e+00   8.3540000000000003e-01   5.1470000000000005e-01  -8.5900000000000004e-02  -1.1420000000000000e-01  -6.5799999999999997e-02   8.4340000000000004e-01   1.0227999999999999e+00   1.9153000000000000e+00   1.9300000000000001e-02   2.1170000000000000e-01  -4.4000000000000003e-03
   2.6450000000000001e-01   9.2330000000000001e-01   4.2890000000000000e-01  -1.7190000000000000e-01  -1.9030000000000000e-01  -3.0700000000000002e-02   6.4370000000000005e-01   1.1117999999999999e+00   2.3506000000000000e+00   4.8200000000000000e-02   2.1170000000000000e-01   3.9800000000000002e-02
   4.4100000000000000e-02   8.3540000000000003e-01   1.1152000000000000e+00  -2.0050000000000001e-01  -2.1890000000000001e-01   0.0000000000000000e+00   8.6560000000000004e-01   9.7840000000000005e-01   3.1341999999999999e+00   5.7799999999999997e-02   1.8279999999999999e-01   1.7700000000000000e-02
   3.5270000000000001e-01   8.1340000000000001e-01   2.5740000000000002e-01  -1.2410000000000000e-01  -7.6100000000000001e-02  -6.5799999999999997e-02   9.5440000000000003e-01   1.0672999999999999e+00   2.4377000000000000e+00   1.2520000000000001e-01   1.3469999999999999e-01   1.3299999999999999e-02
  -2.1999999999999999e-02   8.7929999999999997e-01   3.4310000000000002e-01  -9.5500000000000002e-02  -2.0930000000000001e-01  -5.2600000000000001e-02   8.6560000000000004e-01   1.1785000000000001e+00   2.3506000000000000e+00   4.8200000000000000e-02   2.5979999999999998e-01   3.9800000000000002e-02
   1.7630000000000001e-01   7.2550000000000003e-01   1.0294000000000001e+00  -8.5900000000000004e-02  -1.4269999999999999e-01  -4.3900000000000002e-02   7.1020000000000005e-01   9.7840000000000005e-01   1.5670999999999999e+00  -9.6299999999999997e-02   1.7319999999999999e-01   3.1000000000000000e-02
  -4.4100000000000000e-02   8.7929999999999997e-01   5.1470000000000005e-01  -1.3370000000000001e-01  -1.6180000000000000e-01  -7.8899999999999998e-02   6.8799999999999994e-01   1.0894999999999999e+00   1.8283000000000000e+00   3.8500000000000000e-02   1.5400000000000000e-01   4.4000000000000003e-03
   2.6450000000000001e-01   9.6730000000000005e-01   5.1470000000000005e-01  -2.0050000000000001e-01  -2.0930000000000001e-01  -4.3900000000000002e-02   6.8799999999999994e-01   1.0005999999999999e+00   3.3083000000000000e+00   3.8500000000000000e-02   1.4430000000000001e-01   3.9800000000000002e-02
   0.0000000000000000e+00   7.4739999999999995e-01   6.8630000000000002e-01  -1.1459999999999999e-01  -1.6180000000000000e-01  -7.8899999999999998e-02   8.4340000000000004e-01   1.1339999999999999e+00   2.7858999999999998e+00   1.7340000000000000e-01   1.9239999999999999e-01   2.2100000000000002e-02
   2.6450000000000001e-01   9.2330000000000001e-01   1.0294000000000001e+00  -2.0050000000000001e-01  -2.8500000000000001e-02  -1.0090000000000000e-01   7.7680000000000005e-01   8.8939999999999997e-01   2.5247000000000002e+00   9.6299999999999997e-02   2.5019999999999998e-01   5.7500000000000002e-02
  -2.1999999999999999e-02   6.3749999999999996e-01   7.7210000000000001e-01  -3.8199999999999998e-02  -4.7600000000000003e-02  -2.6300000000000000e-02   7.3240000000000005e-01   9.5609999999999995e-01   2.0893999999999999e+00   2.8899999999999999e-02   1.2509999999999999e-01   4.8700000000000000e-02
   1.7630000000000001e-01   8.1340000000000001e-01   1.4582999999999999e+00  -1.8140000000000001e-01  -1.2370000000000000e-01  -7.4499999999999997e-02   7.5460000000000005e-01   9.7840000000000005e-01   2.9600000000000000e+00   7.7100000000000002e-02   8.6599999999999996e-02   8.8000000000000005e-03
   4.4100000000000000e-02   5.7160000000000000e-01   1.2867999999999999e+00  -1.8140000000000001e-01  -1.6180000000000000e-01  -3.0700000000000002e-02   8.4340000000000004e-01   8.4499999999999997e-01   2.7858999999999998e+00   1.0600000000000000e-01   1.7319999999999999e-01   0.0000000000000000e+00
   2.6450000000000001e-01   8.7929999999999997e-01   8.5780000000000001e-01  -7.6399999999999996e-02  -1.4269999999999999e-01  -5.7000000000000002e-02   8.4340000000000004e-01   9.7840000000000005e-01   2.5247000000000002e+00   1.1559999999999999e-01   2.2130000000000000e-01   4.4000000000000003e-03
  -1.1020000000000001e-01   8.1340000000000001e-01   7.7210000000000001e-01  -2.1959999999999999e-01  -3.8100000000000002e-02  -9.2100000000000001e-02   9.3220000000000003e-01   9.5609999999999995e-01   2.0893999999999999e+00   4.8200000000000000e-02   1.9239999999999999e-01   2.2100000000000002e-02
  -1.3230000000000000e-01   9.8929999999999996e-01   0.0000000000000000e+00  -1.1459999999999999e-01  -8.5599999999999996e-02  -2.1899999999999999e-02   8.4340000000000004e-01   1.0227999999999999e+00   2.6989000000000001e+00   0.0000000000000000e+00   1.5400000000000000e-01   3.5400000000000001e-02
   0.0000000000000000e+00   7.4739999999999995e-01   1.7160000000000000e-01  -4.7699999999999999e-02  -1.7130000000000001e-01  -3.5099999999999999e-02   8.8780000000000003e-01   1.0005999999999999e+00   2.4377000000000000e+00   5.7799999999999997e-02   1.0580000000000001e-01   5.7500000000000002e-02
   1.5429999999999999e-01   7.0350000000000001e-01   5.1470000000000005e-01  -1.9089999999999999e-01  -1.6180000000000000e-01  -6.1400000000000003e-02   9.1000000000000003e-01   1.1117999999999999e+00   3.0470999999999999e+00  -6.7400000000000002e-02   2.6939999999999997e-01   0.0000000000000000e+00
   4.4100000000000000e-02   8.5740000000000005e-01   7.7210000000000001e-01  -1.8140000000000001e-01  -1.3320000000000001e-01  -5.2600000000000001e-02   9.5440000000000003e-01   1.0005999999999999e+00   2.3506000000000000e+00   3.8500000000000000e-02   1.5400000000000000e-01   0.0000000000000000e+00
   4.4100000000000000e-02   9.8929999999999996e-01   1.7160000000000000e-01  -1.7190000000000000e-01  -2.2839999999999999e-01  -4.8200000000000000e-02   9.5440000000000003e-01   9.7840000000000005e-01   2.6118000000000001e+00   9.5999999999999992e-03   1.5400000000000000e-01   3.5400000000000001e-02
  -1.1020000000000001e-01   9.4530000000000003e-01   1.0294000000000001e+00  -1.2410000000000000e-01  -7.6100000000000001e-02  -9.6500000000000002e-02   8.8780000000000003e-01   1.1117999999999999e+00   2.6989000000000001e+00   9.6299999999999997e-02   2.0210000000000000e-01   3.1000000000000000e-02
   6.6100000000000006e-02   7.6939999999999997e-01   1.0294000000000001e+00  -1.8140000000000001e-01  -1.8079999999999999e-01  -1.0090000000000000e-01   8.8780000000000003e-01   1.0672999999999999e+00   2.9600000000000000e+00   5.7799999999999997e-02   6.7400000000000002e-02   4.8700000000000000e-02
   6.6100000000000006e-02   8.7929999999999997e-01   5.1470000000000005e-01  -2.4820000000000000e-01  -1.1420000000000000e-01  -5.7000000000000002e-02   8.8780000000000003e-01   1.0894999999999999e+00   2.7858999999999998e+00   1.4449999999999999e-01   1.8279999999999999e-01   6.6400000000000001e-02
   2.8649999999999998e-01   6.8149999999999999e-01   1.7160000000000000e-01  -1.3370000000000001e-01  -1.2370000000000000e-01  -5.2600000000000001e-02   1.0431999999999999e+00   1.0227999999999999e+00   1.7412000000000001e+00   1.9300000000000001e-02   2.0210000000000000e-01   4.4200000000000003e-02
  -8.8200000000000001e-02   9.4530000000000003e-01   3.4310000000000002e-01  -1.0500000000000000e-01  -1.6180000000000000e-01  -6.5799999999999997e-02   8.8780000000000003e-01   1.0005999999999999e+00   2.5247000000000002e+00   1.1559999999999999e-01   2.7900000000000003e-01  -2.6499999999999999e-02
   2.6450000000000001e-01   8.3540000000000003e-01   1.2010000000000001e+00  -2.2910000000000000e-01  -6.6600000000000006e-02  -5.7000000000000002e-02   7.9900000000000004e-01   1.0227999999999999e+00   2.6989000000000001e+00   3.8500000000000000e-02   1.5400000000000000e-01   3.1000000000000000e-02
  -1.3230000000000000e-01   5.7160000000000000e-01   1.2867999999999999e+00  -2.0999999999999999e-01  -1.7130000000000001e-01  -9.2100000000000001e-02   7.3240000000000005e-01   1.0894999999999999e+00   2.5247000000000002e+00  -9.6299999999999997e-02   2.1170000000000000e-01   0.0000000000000000e+00
   1.1020000000000001e-01   6.8149999999999999e-01   1.1152000000000000e+00  -2.1959999999999999e-01  -1.3320000000000001e-01  -4.3900000000000002e-02   6.8799999999999994e-01   1.2007000000000001e+00   2.5247000000000002e+00  -1.9300000000000001e-02   1.3469999999999999e-01   3.5400000000000001e-02
   8.8200000000000001e-02   7.2550000000000003e-01   8.5780000000000001e-01  -8.5900000000000004e-02  -1.7130000000000001e-01  -7.8899999999999998e-02   8.2120000000000004e-01   8.6719999999999997e-01   2.0024000000000002e+00   9.5999999999999992e-03   6.7400000000000002e-02   4.4200000000000003e-02
   2.8649999999999998e-01   8.3540000000000003e-01   6.0050000000000003e-01  -1.5279999999999999e-01  -4.7600000000000003e-02  -6.5799999999999997e-02   6.8799999999999994e-01   1.1339999999999999e+00   2.5247000000000002e+00   0.0000000000000000e+00   2.0210000000000000e-01   2.6499999999999999e-02
   1.9839999999999999e-01   8.3540000000000003e-01   1.1152000000000000e+00  -1.4319999999999999e-01  -1.4269999999999999e-01  -6.5799999999999997e-02   6.6579999999999995e-01   1.0227999999999999e+00   2.1764999999999999e+00   7.7100000000000002e-02   1.6360000000000000e-01   1.7700000000000000e-02
   8.8200000000000001e-02   8.7929999999999997e-01   1.4582999999999999e+00  -1.3370000000000001e-01  -1.4269999999999999e-01  -9.2100000000000001e-02   7.5460000000000005e-01   1.0672999999999999e+00   2.3506000000000000e+00   4.8200000000000000e-02   9.6199999999999994e-02   2.2100000000000002e-02
   2.1999999999999999e-02   6.5949999999999998e-01   3.4310000000000002e-01  -2.0050000000000001e-01  -8.5599999999999996e-02  -4.3900000000000002e-02   6.4370000000000005e-01   1.2897000000000001e+00   1.7412000000000001e+00  -1.9300000000000001e-02   4.8099999999999997e-02   8.8000000000000005e-03
   0.0000000000000000e+00   8.7929999999999997e-01   7.7210000000000001e-01  -1.1459999999999999e-01  -1.7130000000000001e-01  -7.0199999999999999e-02   9.1000000000000003e-01   1.1117999999999999e+00   1.7412000000000001e+00   1.9300000000000001e-02   1.5400000000000000e-01   4.8700000000000000e-02
   1.9839999999999999e-01   9.4530000000000003e-01   3.4310000000000002e-01  -1.4319999999999999e-01  -1.4269999999999999e-01  -3.9500000000000000e-02   7.7680000000000005e-01   1.0005999999999999e+00   1.8283000000000000e+00   3.8500000000000000e-02   1.3469999999999999e-01   4.8700000000000000e-02
   1.7630000000000001e-01   7.0350000000000001e-01   5.1470000000000005e-01  -1.4319999999999999e-01  -4.7600000000000003e-02  -7.4499999999999997e-02   8.4340000000000004e-01   9.1169999999999995e-01   2.7858999999999998e+00   0.0000000000000000e+00   2.5019999999999998e-01   3.5400000000000001e-02
  -4.4100000000000000e-02   7.4739999999999995e-01   6.0050000000000003e-01  -1.7190000000000000e-01  -2.0930000000000001e-01  -6.5799999999999997e-02   9.7660000000000002e-01   9.5609999999999995e-01   2.6989000000000001e+00  -2.8899999999999999e-02   7.6999999999999999e-02   2.2100000000000002e-02
   4.4100000000000000e-02   5.2759999999999996e-01   8.5800000000000001e-02  -1.4319999999999999e-01  -1.6180000000000000e-01  -6.1400000000000003e-02   8.6560000000000004e-01   1.0227999999999999e+00   1.6540999999999999e+00   1.1559999999999999e-01   9.6199999999999994e-02   7.5200000000000003e-02
   8.8200000000000001e-02   8.7929999999999997e-01   6.8630000000000002e-01  -1.2410000000000000e-01  -1.3320000000000001e-01  -7.8899999999999998e-02   6.6579999999999995e-01   1.0894999999999999e+00   2.8730000000000002e+00   6.7400000000000002e-02   1.3469999999999999e-01   1.7700000000000000e-02
   2.1999999999999999e-02   7.2550000000000003e-01   4.2890000000000000e-01  -5.7299999999999997e-02  -9.5200000000000007e-02  -5.2600000000000001e-02   8.4340000000000004e-01   1.0005999999999999e+00   1.5670999999999999e+00   7.7100000000000002e-02   2.1170000000000000e-01   1.3299999999999999e-02
   8.8200000000000001e-02   7.6939999999999997e-01   1.1152000000000000e+00  -1.8140000000000001e-01  -8.5599999999999996e-02  -1.0090000000000000e-01   7.3240000000000005e-01   1.0894999999999999e+00   2.4377000000000000e+00   1.0600000000000000e-01   1.4430000000000001e-01   2.2100000000000002e-02
   2.1999999999999999e-02   7.6939999999999997e-01   8.5780000000000001e-01  -1.7190000000000000e-01  -1.5229999999999999e-01  -8.8000000000000005e-03   7.9900000000000004e-01   9.3389999999999995e-01   2.1764999999999999e+00   5.7799999999999997e-02   1.3469999999999999e-01   2.2100000000000002e-02
  -4.4100000000000000e-02   9.6730000000000005e-01   3.4310000000000002e-01  -2.2910000000000000e-01  -1.5229999999999999e-01  -6.1400000000000003e-02   7.5460000000000005e-01   1.1117999999999999e+00   2.8730000000000002e+00   3.8500000000000000e-02   2.2130000000000000e-01   3.9800000000000002e-02
  -8.8200000000000001e-02   7.9139999999999999e-01   7.7210000000000001e-01  -2.0999999999999999e-01  -7.6100000000000001e-02  -7.4499999999999997e-02   6.2150000000000005e-01   9.5609999999999995e-01   2.2635999999999998e+00   1.4449999999999999e-01   2.4060000000000001e-01   4.8700000000000000e-02
   1.1020000000000001e-01   7.4739999999999995e-01   1.2010000000000001e+00  -1.8140000000000001e-01  -1.3320000000000001e-01  -1.3159999999999999e-01   6.4370000000000005e-01   1.0672999999999999e+00   2.3506000000000000e+00   5.7799999999999997e-02   8.6599999999999996e-02   6.6400000000000001e-02
  -2.1999999999999999e-02   7.4739999999999995e-01   6.0050000000000003e-01  -5.7299999999999997e-02  -1.3320000000000001e-01  -6.1400000000000003e-02   8.6560000000000004e-01   9.7840000000000005e-01   2.0893999999999999e+00   8.6699999999999999e-02   1.8279999999999999e-01   4.4000000000000003e-03
   2.1999999999999999e-02   8.7929999999999997e-01   6.8630000000000002e-01  -1.2410000000000000e-01  -4.7600000000000003e-02  -6.1400000000000003e-02   7.3240000000000005e-01   8.8939999999999997e-01   2.0893999999999999e+00   8.6699999999999999e-02   2.0210000000000000e-01   3.9800000000000002e-02
  -2.1999999999999999e-02   7.9139999999999999e-01   8.5780000000000001e-01  -1.9089999999999999e-01  -1.9000000000000000e-02  -3.9500000000000000e-02   7.9900000000000004e-01   1.1563000000000001e+00   2.3506000000000000e+00   9.5999999999999992e-03   2.1170000000000000e-01   1.7700000000000000e-02
   1.9839999999999999e-01   5.4959999999999998e-01   5.1470000000000005e-01  -1.1459999999999999e-01  -9.5200000000000007e-02  -5.7000000000000002e-02   9.5440000000000003e-01   9.5609999999999995e-01   2.4377000000000000e+00   5.7799999999999997e-02   1.3469999999999999e-01   1.3299999999999999e-02
   0.0000000000000000e+00   8.5740000000000005e-01   6.8630000000000002e-01  -1.0500000000000000e-01  -3.8100000000000002e-02  -4.8200000000000000e-02   8.4340000000000004e-01   1.1339999999999999e+00   2.5247000000000002e+00  -2.8899999999999999e-02   2.1170000000000000e-01   4.4000000000000003e-03
   4.4100000000000000e-02   8.1340000000000001e-01   1.0294000000000001e+00  -1.4319999999999999e-01  -1.1420000000000000e-01  -7.8899999999999998e-02   5.9930000000000005e-01   9.7840000000000005e-01   1.6540999999999999e+00   0.0000000000000000e+00   3.0790000000000001e-01  -4.4000000000000003e-03
   8.8200000000000001e-02   9.8929999999999996e-01   1.2010000000000001e+00  -1.7190000000000000e-01  -1.2370000000000000e-01  -8.7700000000000000e-02   7.1020000000000005e-01   1.0894999999999999e+00   2.0024000000000002e+00   8.6699999999999999e-02   1.4430000000000001e-01   6.6400000000000001e-02
   1.3230000000000000e-01   7.6939999999999997e-01   1.1152000000000000e+00  -2.5779999999999997e-01  -7.6100000000000001e-02  -5.2600000000000001e-02   7.5460000000000005e-01   9.5609999999999995e-01   1.6540999999999999e+00   9.6299999999999997e-02   2.1170000000000000e-01   8.8000000000000005e-03
  -2.1999999999999999e-02   7.2550000000000003e-01   2.5740000000000002e-01  -1.1459999999999999e-01  -1.1420000000000000e-01  -5.2600000000000001e-02   7.7680000000000005e-01   1.1339999999999999e+00   1.9153000000000000e+00   9.5999999999999992e-03   1.5400000000000000e-01   0.0000000000000000e+00
   1.9839999999999999e-01   7.9139999999999999e-01   6.0050000000000003e-01  -7.6399999999999996e-02  -1.3320000000000001e-01  -4.8200000000000000e-02   8.4340000000000004e-01   1.1339999999999999e+00   2.5247000000000002e+00   0.0000000000000000e+00   2.3089999999999999e-01  -2.6499999999999999e-02
   2.2040000000000001e-01   7.4739999999999995e-01   3.4310000000000002e-01  -1.5279999999999999e-01  -1.2370000000000000e-01  -8.3299999999999999e-02   1.0209999999999999e+00   1.0227999999999999e+00   2.7858999999999998e+00   9.6299999999999997e-02   1.6360000000000000e-01   2.6499999999999999e-02
   1.9839999999999999e-01   7.0350000000000001e-01   7.7210000000000001e-01  -1.1459999999999999e-01  -1.3320000000000001e-01  -8.3299999999999999e-02   7.9900000000000004e-01   1.1563000000000001e+00   2.4377000000000000e+00  -1.9300000000000001e-02   1.2509999999999999e-01   8.8000000000000005e-03
   1.3230000000000000e-01   6.8149999999999999e-01   1.0294000000000001e+00  -1.9089999999999999e-01  -1.5229999999999999e-01  -8.7700000000000000e-02   7.1020000000000005e-01   9.5609999999999995e-01   2.5247000000000002e+00  -4.8200000000000000e-02   1.4430000000000001e-01   3.1000000000000000e-02
   4.4100000000000000e-02   6.1550000000000005e-01   6.8630000000000002e-01  -2.0050000000000001e-01  -1.9030000000000000e-01  -9.2100000000000001e-02   9.3220000000000003e-01   9.3389999999999995e-01   1.8283000000000000e+00   7.7100000000000002e-02   1.9239999999999999e-01   4.4200000000000003e-02
   0.0000000000000000e+00   1.0992000000000000e+00   6.0050000000000003e-01  -1.4319999999999999e-01  -9.5200000000000007e-02  -7.0199999999999999e-02   8.6560000000000004e-01   1.2007000000000001e+00   2.0024000000000002e+00   1.4449999999999999e-01   1.5400000000000000e-01   8.8000000000000005e-03
   2.6450000000000001e-01   7.4739999999999995e-01   6.8630000000000002e-01  -1.5279999999999999e-01  -1.3320000000000001e-01  -5.2600000000000001e-02   8.4340000000000004e-01   9.5609999999999995e-01   1.7412000000000001e+00   1.2520000000000001e-01   1.9239999999999999e-01   0.0000000000000000e+00
   6.6100000000000006e-02   8.1340000000000001e-01   1.8015000000000001e+00  -1.7190000000000000e-01  -2.4740000000000001e-01  -5.7000000000000002e-02   7.9900000000000004e-01   1.0894999999999999e+00   2.5247000000000002e+00   3.8500000000000000e-02   1.2509999999999999e-01   3.5400000000000001e-02
   2.2040000000000001e-01   8.1340000000000001e-01   2.5740000000000002e-01  -1.3370000000000001e-01  -2.5690000000000002e-01  -5.7000000000000002e-02   9.9880000000000002e-01   1.2897000000000001e+00   2.4377000000000000e+00   1.4449999999999999e-01   1.4430000000000001e-01   2.6499999999999999e-02
   0.0000000000000000e+00   6.8149999999999999e-01   0.0000000000000000e+00  -1.1459999999999999e-01  -1.2370000000000000e-01  -7.8899999999999998e-02   7.3240000000000005e-01   1.0672999999999999e+00   2.2635999999999998e+00   1.9300000000000001e-02   2.3089999999999999e-01   2.2100000000000002e-02
  -4.4100000000000000e-02   8.7929999999999997e-01   3.4310000000000002e-01  -1.6230000000000000e-01  -2.0930000000000001e-01  -6.1400000000000003e-02   9.3220000000000003e-01   1.2674000000000001e+00   2.6118000000000001e+00   4.8200000000000000e-02   1.6360000000000000e-01  -8.8000000000000005e-03
   4.4100000000000000e-02   7.6939999999999997e-01   2.5740000000000002e-01  -1.0500000000000000e-01  -1.4269999999999999e-01  -2.6300000000000000e-02   9.1000000000000003e-01   9.5609999999999995e-01   1.5670999999999999e+00   1.2520000000000001e-01   2.2130000000000000e-01   5.7500000000000002e-02
   2.1999999999999999e-02   7.9139999999999999e-01  -8.5800000000000001e-02  -1.6230000000000000e-01  -2.3790000000000000e-01  -6.1400000000000003e-02   8.2120000000000004e-01   9.5609999999999995e-01   2.0893999999999999e+00  -4.8200000000000000e-02   6.7400000000000002e-02   4.4000000000000003e-03
   1.3230000000000000e-01   7.6939999999999997e-01   5.1470000000000005e-01  -1.9089999999999999e-01  -2.5690000000000002e-01  -3.9500000000000000e-02   7.9900000000000004e-01   8.8939999999999997e-01   2.2635999999999998e+00   9.5999999999999992e-03   1.7319999999999999e-01   3.9800000000000002e-02
   1.1020000000000001e-01   6.8149999999999999e-01   1.1152000000000000e+00  -1.0500000000000000e-01  -1.5229999999999999e-01  -6.5799999999999997e-02   9.7660000000000002e-01   1.1339999999999999e+00   1.5670999999999999e+00  -1.9300000000000001e-02   1.4430000000000001e-01   3.9800000000000002e-02
   2.2040000000000001e-01   1.0112000000000001e+00   4.2890000000000000e-01  -1.6230000000000000e-01  -1.5229999999999999e-01  -4.3900000000000002e-02   8.2120000000000004e-01   1.0227999999999999e+00   2.2635999999999998e+00   9.5999999999999992e-03   1.9239999999999999e-01   1.3299999999999999e-02
   0.0000000000000000e+00   8.3540000000000003e-01   0.0000000000000000e+00  -1.2410000000000000e-01  -9.5200000000000007e-02  -8.3299999999999999e-02   7.5460000000000005e-01   1.2230000000000001e+00   1.9153000000000000e+00   1.0600000000000000e-01   1.6360000000000000e-01  -8.8000000000000005e-03
  -6.6100000000000006e-02   1.0331999999999999e+00   8.5780000000000001e-01  -2.0050000000000001e-01  -8.5599999999999996e-02  -6.5799999999999997e-02   9.5440000000000003e-01   1.0672999999999999e+00   1.7412000000000001e+00   7.7100000000000002e-02   1.3469999999999999e-01   0.0000000000000000e+00
   6.6100000000000006e-02   8.7929999999999997e-01   5.1470000000000005e-01  -2.1959999999999999e-01  -1.8079999999999999e-01  -2.6300000000000000e-02   8.8780000000000003e-01   1.0450999999999999e+00   1.7412000000000001e+00  -9.5999999999999992e-03   1.9239999999999999e-01   3.5400000000000001e-02
   8.8200000000000001e-02   8.7929999999999997e-01   9.4359999999999999e-01  -2.0999999999999999e-01  -8.5599999999999996e-02  -6.1400000000000003e-02   8.8780000000000003e-01   1.0005999999999999e+00   2.0024000000000002e+00   2.8899999999999999e-02   1.5400000000000000e-01   0.0000000000000000e+00
   2.1999999999999999e-02   8.5740000000000005e-01   8.5780000000000001e-01  -1.9089999999999999e-01  -1.1420000000000000e-01  -8.7700000000000000e-02   7.7680000000000005e-01   1.1117999999999999e+00   3.0470999999999999e+00   5.7799999999999997e-02   2.1170000000000000e-01   2.6499999999999999e-02
   1.5429999999999999e-01   6.5949999999999998e-01   6.0050000000000003e-01  -6.6799999999999998e-02  -1.2370000000000000e-01  -8.7700000000000000e-02   9.3220000000000003e-01   9.3389999999999995e-01   2.2635999999999998e+00   0.0000000000000000e+00   1.7319999999999999e-01   3.5400000000000001e-02
   4.4100000000000000e-02   7.2550000000000003e-01   7.7210000000000001e-01  -1.0500000000000000e-01  -1.1420000000000000e-01  -7.4499999999999997e-02   8.6560000000000004e-01   1.0227999999999999e+00   1.5670999999999999e+00   6.7400000000000002e-02   1.5400000000000000e-01   4.8700000000000000e-02
   1.7630000000000001e-01   9.8929999999999996e-01   0.0000000000000000e+00  -1.7190000000000000e-01  -1.8079999999999999e-01  -2.1899999999999999e-02   6.8799999999999994e-01   1.1785000000000001e+00   1.8283000000000000e+00   8.6699999999999999e-02   1.8279999999999999e-01   4.4000000000000003e-03
  -1.5429999999999999e-01   8.1340000000000001e-01   6.0050000000000003e-01  -1.0500000000000000e-01  -9.4999999999999998e-03  -1.0090000000000000e-01   7.3240000000000005e-01   1.1339999999999999e+00   1.6540999999999999e+00   5.7799999999999997e-02   2.1170000000000000e-01  -2.6499999999999999e-02
   1.3230000000000000e-01   7.2550000000000003e-01   6.0050000000000003e-01  -1.6230000000000000e-01  -1.8079999999999999e-01  -3.0700000000000002e-02   8.6560000000000004e-01   8.8939999999999997e-01   2.4377000000000000e+00   8.6699999999999999e-02   1.5400000000000000e-01   4.8700000000000000e-02
   0.0000000000000000e+00   9.6730000000000005e-01   7.7210000000000001e-01  -8.5900000000000004e-02  -1.4269999999999999e-01  -2.1899999999999999e-02   7.1020000000000005e-01   1.1785000000000001e+00   2.5247000000000002e+00   7.7100000000000002e-02   2.1170000000000000e-01  -1.7700000000000000e-02
   4.4100000000000000e-02   6.8149999999999999e-01   8.5800000000000001e-02  -8.5900000000000004e-02  -2.0930000000000001e-01  -2.1899999999999999e-02   7.1020000000000005e-01   1.2452000000000001e+00   2.0024000000000002e+00  -1.9300000000000001e-02   2.2130000000000000e-01   2.2100000000000002e-02
   0.0000000000000000e+00   8.5740000000000005e-01   0.0000000000000000e+00  -1.4319999999999999e-01  -2.3790000000000000e-01  -7.0199999999999999e-02   9.1000000000000003e-01   1.1339999999999999e+00   2.6989000000000001e+00   8.6699999999999999e-02   1.2509999999999999e-01   2.2100000000000002e-02
   6.6100000000000006e-02   7.9139999999999999e-01   2.5740000000000002e-01  -2.1959999999999999e-01  -9.5200000000000007e-02  -7.8899999999999998e-02   7.5460000000000005e-01   1.0894999999999999e+00   2.2635999999999998e+00   3.8500000000000000e-02   9.6199999999999994e-02   2.6499999999999999e-02
  -2.4249999999999999e-01   7.6939999999999997e-01   1.7160000000000000e-01  -1.2410000000000000e-01  -3.8100000000000002e-02  -7.0199999999999999e-02   7.7680000000000005e-01   8.8939999999999997e-01   2.4377000000000000e+00   0.0000000000000000e+00   1.8279999999999999e-01   4.8700000000000000e-02
   2.6450000000000001e-01   1.0992000000000000e+00   1.0294000000000001e+00  -1.9099999999999999e-02  -1.5229999999999999e-01  -3.9500000000000000e-02   7.3240000000000005e-01   1.1785000000000001e+00   1.6540999999999999e+00   5.7799999999999997e-02   2.5979999999999998e-01   8.8000000000000005e-03
   4.4100000000000000e-02   7.6939999999999997e-01   9.4359999999999999e-01  -8.5900000000000004e-02  -1.5229999999999999e-01  -3.5099999999999999e-02   8.4340000000000004e-01   1.0450999999999999e+00   2.4377000000000000e+00   1.9300000000000001e-02   1.8279999999999999e-01   3.1000000000000000e-02
   2.1999999999999999e-02   5.4959999999999998e-01   1.1152000000000000e+00  -1.7190000000000000e-01  -1.9030000000000000e-01  -2.1899999999999999e-02   5.5489999999999995e-01   1.1339999999999999e+00   2.6118000000000001e+00   7.7100000000000002e-02   1.4430000000000001e-01  -8.8000000000000005e-03
   1.9839999999999999e-01   6.1550000000000005e-01   4.2890000000000000e-01  -1.4319999999999999e-01  -1.1420000000000000e-01  -5.7000000000000002e-02   1.0431999999999999e+00   1.0894999999999999e+00   2.3506000000000000e+00   6.7400000000000002e-02   2.5979999999999998e-01   3.1000000000000000e-02
   2.1999999999999999e-02   7.6939999999999997e-01   7.7210000000000001e-01  -1.5279999999999999e-01  -1.2370000000000000e-01  -5.2600000000000001e-02   7.9900000000000004e-01   8.6719999999999997e-01   2.1764999999999999e+00   2.8899999999999999e-02   1.5400000000000000e-01   4.4200000000000003e-02
  -6.6100000000000006e-02   7.9139999999999999e-01   1.4582999999999999e+00  -6.6799999999999998e-02  -1.7130000000000001e-01  -5.2600000000000001e-02   6.6579999999999995e-01   9.1169999999999995e-01   1.5670999999999999e+00   9.5999999999999992e-03   1.5400000000000000e-01   4.8700000000000000e-02
   8.8200000000000001e-02   9.2330000000000001e-01   1.0294000000000001e+00  -2.1959999999999999e-01  -1.4269999999999999e-01  -8.7700000000000000e-02   8.4340000000000004e-01   1.0227999999999999e+00   2.0893999999999999e+00  -9.5999999999999992e-03   1.5400000000000000e-01   6.1899999999999997e-02
   1.7630000000000001e-01   7.9139999999999999e-01   7.7210000000000001e-01  -1.6230000000000000e-01  -1.9980000000000001e-01  -7.8899999999999998e-02   8.4340000000000004e-01   1.0672999999999999e+00   2.5247000000000002e+00   1.1559999999999999e-01   1.0580000000000001e-01   4.4200000000000003e-02
   2.1999999999999999e-02   9.8929999999999996e-01   2.5740000000000002e-01  -1.7190000000000000e-01  -1.3320000000000001e-01  -1.0520000000000000e-01   9.5440000000000003e-01   8.8939999999999997e-01   2.4377000000000000e+00  -3.8500000000000000e-02   2.1170000000000000e-01   0.0000000000000000e+00
   3.0859999999999999e-01   9.6730000000000005e-01   1.6298999999999999e+00  -9.5500000000000002e-02  -1.4269999999999999e-01  -5.7000000000000002e-02   9.1000000000000003e-01   1.0450999999999999e+00   2.3506000000000000e+00   0.0000000000000000e+00   8.6599999999999996e-02   4.4200000000000003e-02
   8.8200000000000001e-02   6.5949999999999998e-01   0.0000000000000000e+00  -9.5500000000000002e-02  -2.2839999999999999e-01  -1.0960000000000000e-01   8.4340000000000004e-01   1.1339999999999999e+00   2.0893999999999999e+00   9.6299999999999997e-02   1.8279999999999999e-01   3.9800000000000002e-02
  -6.6100000000000006e-02   9.8929999999999996e-01   3.4310000000000002e-01  -8.5900000000000004e-02  -1.5229999999999999e-01  -4.8200000000000000e-02   9.3220000000000003e-01   1.1563000000000001e+00   2.2635999999999998e+00  -1.9300000000000001e-02   2.3089999999999999e-01   2.6499999999999999e-02
  -2.1999999999999999e-02   8.7929999999999997e-01   6.0050000000000003e-01  -1.9089999999999999e-01  -1.5229999999999999e-01  -1.1400000000000000e-01   8.8780000000000003e-01   1.2230000000000001e+00   2.8730000000000002e+00  -9.5999999999999992e-03   8.6599999999999996e-02   3.5400000000000001e-02
   2.2040000000000001e-01   7.9139999999999999e-01   6.0050000000000003e-01  -9.4999999999999998e-03  -1.9980000000000001e-01  -6.5799999999999997e-02   9.5440000000000003e-01   8.8939999999999997e-01   2.2635999999999998e+00   1.9300000000000001e-02   2.3089999999999999e-01   1.7700000000000000e-02
  -1.7630000000000001e-01   8.1340000000000001e-01   9.4359999999999999e-01  -1.7190000000000000e-01  -2.2839999999999999e-01  -3.9500000000000000e-02   6.8799999999999994e-01   9.7840000000000005e-01   1.8283000000000000e+00   2.8899999999999999e-02   1.0580000000000001e-01   4.4200000000000003e-02
   3.3060000000000000e-01   9.0129999999999999e-01   6.8630000000000002e-01  -4.7699999999999999e-02  -1.5229999999999999e-01  -5.2600000000000001e-02   7.7680000000000005e-01   1.3786000000000000e+00   2.6989000000000001e+00   5.7799999999999997e-02   2.2130000000000000e-01  -8.8000000000000005e-03
   3.9679999999999999e-01   1.0771999999999999e+00  -8.5780000000000001e-01  -1.2410000000000000e-01  -1.4269999999999999e-01  -5.7000000000000002e-02   6.8799999999999994e-01   1.0672999999999999e+00   1.6540999999999999e+00  -9.5999999999999992e-03   1.8279999999999999e-01   2.2100000000000002e-02
   2.2040000000000001e-01   8.5740000000000005e-01   7.7210000000000001e-01  -1.0500000000000000e-01  -1.8079999999999999e-01  -5.7000000000000002e-02   9.7660000000000002e-01   1.0005999999999999e+00   2.0893999999999999e+00   9.6299999999999997e-02   1.4430000000000001e-01   4.4200000000000003e-02
   1.7630000000000001e-01   5.9360000000000002e-01   6.0050000000000003e-01  -1.0500000000000000e-01  -1.1420000000000000e-01  -3.0700000000000002e-02   9.7660000000000002e-01   1.3119000000000001e+00   2.0024000000000002e+00   1.9300000000000001e-02   1.7319999999999999e-01   2.2100000000000002e-02
  -8.8200000000000001e-02   6.8149999999999999e-01   4.2890000000000000e-01  -2.1959999999999999e-01  -8.5599999999999996e-02  -1.4470000000000000e-01   8.2120000000000004e-01   1.1339999999999999e+00   1.8283000000000000e+00  -2.8899999999999999e-02   2.2130000000000000e-01   4.4200000000000003e-02
   3.0859999999999999e-01   6.3749999999999996e-01   5.1470000000000005e-01  -1.5279999999999999e-01  -9.4999999999999998e-03  -3.9500000000000000e-02   8.6560000000000004e-01   9.1169999999999995e-01   2.7858999999999998e+00   1.4449999999999999e-01   1.5400000000000000e-01   1.7700000000000000e-02
  -1.1020000000000001e-01   8.5740000000000005e-01   3.4310000000000002e-01  -2.8600000000000000e-02  -2.3790000000000000e-01  -4.3900000000000002e-02   1.0209999999999999e+00   9.5609999999999995e-01   2.6118000000000001e+00   9.6299999999999997e-02   1.9239999999999999e-01   2.2100000000000002e-02
   2.2040000000000001e-01   7.4739999999999995e-01   6.0050000000000003e-01  -1.4319999999999999e-01  -2.4740000000000001e-01  -6.1400000000000003e-02   8.2120000000000004e-01   1.0450999999999999e+00   2.1764999999999999e+00   9.5999999999999992e-03   1.1550000000000001e-01   4.4200000000000003e-02
   1.3230000000000000e-01   8.1340000000000001e-01   9.4359999999999999e-01  -6.6799999999999998e-02  -1.0470000000000000e-01  -3.0700000000000002e-02   1.0431999999999999e+00   1.1339999999999999e+00   2.2635999999999998e+00   1.1559999999999999e-01   2.1170000000000000e-01   4.8700000000000000e-02
   1.1020000000000001e-01   1.0112000000000001e+00   2.5740000000000002e-01  -6.6799999999999998e-02  -2.0930000000000001e-01  -4.3900000000000002e-02   9.3220000000000003e-01   1.1339999999999999e+00   1.5670999999999999e+00   8.6699999999999999e-02   2.0210000000000000e-01   3.9800000000000002e-02
   2.1999999999999999e-02   8.3540000000000003e-01   8.5780000000000001e-01  -1.2410000000000000e-01  -8.5599999999999996e-02  -2.1899999999999999e-02   7.5460000000000005e-01   9.1169999999999995e-01   2.2635999999999998e+00   8.6699999999999999e-02   1.8279999999999999e-01  -1.7700000000000000e-02
   4.4100000000000000e-02   1.0771999999999999e+00  -2.5740000000000002e-01  -2.0050000000000001e-01  -2.0930000000000001e-01  -5.7000000000000002e-02   5.9930000000000005e-01   1.0227999999999999e+00   3.1341999999999999e+00   4.8200000000000000e-02   2.2130000000000000e-01   1.7700000000000000e-02
  -1.3230000000000000e-01   7.6939999999999997e-01   1.0294000000000001e+00  -2.1959999999999999e-01  -1.7130000000000001e-01  -3.9500000000000000e-02   8.6560000000000004e-01   9.7840000000000005e-01   1.8283000000000000e+00   4.8200000000000000e-02   1.3469999999999999e-01   4.4200000000000003e-02
   4.4100000000000000e-02   9.0129999999999999e-01   1.3725000000000001e+00  -4.7699999999999999e-02  -2.0930000000000001e-01  -2.6300000000000000e-02   7.5460000000000005e-01   1.1117999999999999e+00   3.1341999999999999e+00   1.1559999999999999e-01   2.2130000000000000e-01   3.9800000000000002e-02
   1.7630000000000001e-01   8.3540000000000003e-01   8.5800000000000001e-02  -1.0500000000000000e-01  -2.2839999999999999e-01  -7.8899999999999998e-02   9.9880000000000002e-01   8.4499999999999997e-01   2.0024000000000002e+00   6.7400000000000002e-02   1.6360000000000000e-01   1.7700000000000000e-02
   8.8200000000000001e-02   7.4739999999999995e-01   3.4310000000000002e-01  -1.0500000000000000e-01  -6.6600000000000006e-02  -1.1840000000000001e-01   7.9900000000000004e-01   1.0672999999999999e+00   2.5247000000000002e+00   8.6699999999999999e-02   2.5019999999999998e-01   2.6499999999999999e-02
   3.0859999999999999e-01   9.2330000000000001e-01   7.7210000000000001e-01  -1.2410000000000000e-01  -5.7099999999999998e-02  -4.3900000000000002e-02   8.2120000000000004e-01   1.0672999999999999e+00   2.5247000000000002e+00   3.8500000000000000e-02   2.1170000000000000e-01  -4.4000000000000003e-03
  -1.5429999999999999e-01   8.3540000000000003e-01   3.4310000000000002e-01  -1.3370000000000001e-01  -1.9030000000000000e-01  -5.2600000000000001e-02   5.9930000000000005e-01   9.7840000000000005e-01   1.2188000000000001e+00   3.8500000000000000e-02   1.7319999999999999e-01   1.3299999999999999e-02
   8.8200000000000001e-02   8.3540000000000003e-01   4.2890000000000000e-01  -6.6799999999999998e-02  -2.0930000000000001e-01  -4.8200000000000000e-02   1.0875999999999999e+00   1.0450999999999999e+00   1.8283000000000000e+00  -7.7100000000000002e-02   1.9239999999999999e-01   3.9800000000000002e-02
   0.0000000000000000e+00   5.4959999999999998e-01   1.2867999999999999e+00  -1.6230000000000000e-01  -1.6180000000000000e-01  -6.5799999999999997e-02   9.1000000000000003e-01   9.7840000000000005e-01   2.0024000000000002e+00   8.6699999999999999e-02   1.6360000000000000e-01  -1.3299999999999999e-02
  -1.1020000000000001e-01   8.7929999999999997e-01   6.8630000000000002e-01  -1.5279999999999999e-01  -1.6180000000000000e-01  -1.0090000000000000e-01   9.3220000000000003e-01   1.1117999999999999e+00   1.9153000000000000e+00  -1.9300000000000001e-02   2.5979999999999998e-01   4.4200000000000003e-02
   8.8200000000000001e-02   8.7929999999999997e-01   9.4359999999999999e-01  -4.7699999999999999e-02  -2.2839999999999999e-01  -6.1400000000000003e-02   7.1020000000000005e-01   1.1785000000000001e+00   2.1764999999999999e+00   7.7100000000000002e-02   2.0210000000000000e-01   2.2100000000000002e-02
   2.2040000000000001e-01   8.5740000000000005e-01   0.0000000000000000e+00  -9.5500000000000002e-02  -1.8079999999999999e-01  -2.6300000000000000e-02   9.3220000000000003e-01   1.2452000000000001e+00   2.3506000000000000e+00   1.9300000000000001e-02   2.5019999999999998e-01   3.5400000000000001e-02
   2.1999999999999999e-02   6.8149999999999999e-01   9.4359999999999999e-01  -1.3370000000000001e-01  -1.9030000000000000e-01  -9.2100000000000001e-02   5.3269999999999995e-01   9.7840000000000005e-01   1.7412000000000001e+00   1.9300000000000001e-02   8.6599999999999996e-02  -4.4000000000000003e-03
  -1.1020000000000001e-01   6.8149999999999999e-01   8.5780000000000001e-01  -1.3370000000000001e-01  -1.6180000000000000e-01  -6.5799999999999997e-02   9.1000000000000003e-01   1.1117999999999999e+00   2.0024000000000002e+00   2.8899999999999999e-02   1.4430000000000001e-01   3.5400000000000001e-02
   8.8200000000000001e-02   9.2330000000000001e-01   4.2890000000000000e-01  -9.4999999999999998e-03  -1.6180000000000000e-01  -4.8200000000000000e-02   7.5460000000000005e-01   1.0005999999999999e+00   2.1764999999999999e+00   8.6699999999999999e-02   2.1170000000000000e-01   8.8000000000000005e-03
  -4.4100000000000000e-02   9.4530000000000003e-01   7.7210000000000001e-01  -4.7699999999999999e-02  -7.6100000000000001e-02  -1.0090000000000000e-01   9.5440000000000003e-01   1.1785000000000001e+00   2.0024000000000002e+00   7.7100000000000002e-02   2.1170000000000000e-01   1.7700000000000000e-02
   1.9839999999999999e-01   7.4739999999999995e-01   3.4310000000000002e-01  -1.3370000000000001e-01  -1.5229999999999999e-01  -9.2100000000000001e-02   7.9900000000000004e-01   8.8939999999999997e-01   2.7858999999999998e+00   0.0000000000000000e+00   1.4430000000000001e-01   3.5400000000000001e-02
   2.2040000000000001e-01   7.6939999999999997e-01   6.0050000000000003e-01  -1.7190000000000000e-01  -1.3320000000000001e-01  -9.6500000000000002e-02   8.4340000000000004e-01   1.1339999999999999e+00   2.0893999999999999e+00   7.7100000000000002e-02   2.3089999999999999e-01   2.6499999999999999e-02
   2.1999999999999999e-02   7.2550000000000003e-01   9.4359999999999999e-01  -1.9089999999999999e-01  -4.7600000000000003e-02  -7.4499999999999997e-02   7.3240000000000005e-01   9.7840000000000005e-01   2.2635999999999998e+00   1.9300000000000001e-02   1.3469999999999999e-01   1.3299999999999999e-02
   2.6450000000000001e-01   8.3540000000000003e-01   9.4359999999999999e-01  -8.5900000000000004e-02  -1.9030000000000000e-01  -6.1400000000000003e-02   8.4340000000000004e-01   1.1339999999999999e+00   2.1764999999999999e+00   7.7100000000000002e-02   2.5979999999999998e-01   5.7500000000000002e-02
   1.5429999999999999e-01   8.1340000000000001e-01   9.4359999999999999e-01  -1.2410000000000000e-01  -1.2370000000000000e-01  -5.2600000000000001e-02   7.5460000000000005e-01   1.0227999999999999e+00   2.0893999999999999e+00   5.7799999999999997e-02   1.7319999999999999e-01  -4.4000000000000003e-03
   8.8200000000000001e-02   5.7160000000000000e-01   8.5780000000000001e-01  -1.2410000000000000e-01  -1.9980000000000001e-01  -5.2600000000000001e-02   8.4340000000000004e-01   1.0227999999999999e+00   2.2635999999999998e+00   1.4449999999999999e-01   1.7319999999999999e-01   7.5200000000000003e-02
   2.6450000000000001e-01   6.5949999999999998e-01   3.4310000000000002e-01  -4.7699999999999999e-02  -8.5599999999999996e-02  -5.7000000000000002e-02   8.4340000000000004e-01   1.1785000000000001e+00   2.2635999999999998e+00   1.9300000000000001e-02   1.8279999999999999e-01  -3.1000000000000000e-02
   1.5429999999999999e-01   7.2550000000000003e-01   1.7160000000000000e-01  -1.3370000000000001e-01  -2.1890000000000001e-01  -6.1400000000000003e-02   7.5460000000000005e-01   1.1785000000000001e+00   2.0893999999999999e+00   5.7799999999999997e-02   1.2509999999999999e-01   2.6499999999999999e-02
  -1.9839999999999999e-01   7.2550000000000003e-01   8.5780000000000001e-01  -1.2410000000000000e-01  -1.2370000000000000e-01  -5.7000000000000002e-02   7.7680000000000005e-01   1.0894999999999999e+00   2.9600000000000000e+00   7.7100000000000002e-02   2.4060000000000001e-01  -4.4000000000000003e-03
   1.1020000000000001e-01   8.5740000000000005e-01   7.7210000000000001e-01  -9.5500000000000002e-02  -1.1420000000000000e-01  -9.6500000000000002e-02   7.3240000000000005e-01   1.1339999999999999e+00   2.5247000000000002e+00   1.3489999999999999e-01   4.8099999999999997e-02   2.6499999999999999e-02
   6.6100000000000006e-02   9.8929999999999996e-01   4.2890000000000000e-01  -2.1959999999999999e-01  -1.5229999999999999e-01  -7.8899999999999998e-02   5.3269999999999995e-01   9.7840000000000005e-01   2.6989000000000001e+00   4.8200000000000000e-02   1.5400000000000000e-01   0.0000000000000000e+00
   2.6450000000000001e-01   9.6730000000000005e-01   4.2890000000000000e-01  -1.5279999999999999e-01  -1.5229999999999999e-01  -5.2600000000000001e-02   7.9900000000000004e-01   1.0894999999999999e+00   1.5670999999999999e+00   7.7100000000000002e-02   2.2130000000000000e-01   1.3299999999999999e-02
   4.4100000000000000e-02   7.6939999999999997e-01   2.5740000000000002e-01  -7.6399999999999996e-02  -1.7130000000000001e-01  -1.0960000000000000e-01   5.5489999999999995e-01   1.2007000000000001e+00   1.8283000000000000e+00   3.8500000000000000e-02   1.5400000000000000e-01   6.6400000000000001e-02
   4.4100000000000000e-02   8.7929999999999997e-01   4.2890000000000000e-01  -2.8600000000000000e-02  -1.8079999999999999e-01  -4.3900000000000002e-02   7.1020000000000005e-01   1.1117999999999999e+00   2.3506000000000000e+00   8.6699999999999999e-02   2.1170000000000000e-01  -3.5400000000000001e-02
   0.0000000000000000e+00   7.2550000000000003e-01  -5.1470000000000005e-01  -1.3370000000000001e-01  -1.8079999999999999e-01  -9.6500000000000002e-02   7.1020000000000005e-01   9.3389999999999995e-01   2.5247000000000002e+00   6.7400000000000002e-02   2.2130000000000000e-01   0.0000000000000000e+00
   0.0000000000000000e+00   8.1340000000000001e-01   8.5800000000000001e-02  -2.6729999999999998e-01  -8.5599999999999996e-02  -7.0199999999999999e-02   7.9900000000000004e-01   1.2674000000000001e+00   2.6989000000000001e+00   3.8500000000000000e-02   1.9239999999999999e-01   0.0000000000000000e+00
  -4.4100000000000000e-02   9.0129999999999999e-01   6.8630000000000002e-01  -1.0500000000000000e-01  -1.3320000000000001e-01  -1.0520000000000000e-01   8.4340000000000004e-01   1.2007000000000001e+00   1.6540999999999999e+00   4.8200000000000000e-02   2.0210000000000000e-01   3.9800000000000002e-02
   1.1020000000000001e-01   7.9139999999999999e-01   2.5740000000000002e-01  -1.5279999999999999e-01  -2.0930000000000001e-01  -5.2600000000000001e-02   7.7680000000000005e-01   9.5609999999999995e-01   2.0893999999999999e+00   3.8500000000000000e-02   1.3469999999999999e-01  -1.3299999999999999e-02
  -2.1999999999999999e-02   8.3540000000000003e-01   5.1470000000000005e-01  -6.6799999999999998e-02  -1.8079999999999999e-01  -9.6500000000000002e-02   9.7660000000000002e-01   1.1563000000000001e+00   2.3506000000000000e+00   7.7100000000000002e-02   1.9239999999999999e-01   1.7700000000000000e-02
   4.4100000000000000e-02   9.8929999999999996e-01   1.0294000000000001e+00  -1.9089999999999999e-01  -9.5200000000000007e-02  -7.4499999999999997e-02   6.4370000000000005e-01   1.2007000000000001e+00   2.4377000000000000e+00   4.8200000000000000e-02   1.7319999999999999e-01   2.6499999999999999e-02
   0.0000000000000000e+00   6.5949999999999998e-01   6.0050000000000003e-01  -1.3370000000000001e-01  -1.2370000000000000e-01  -7.8899999999999998e-02   8.8780000000000003e-01   1.4898000000000000e+00   2.6118000000000001e+00   5.7799999999999997e-02   1.5400000000000000e-01   5.3100000000000001e-02
   1.1020000000000001e-01   9.4530000000000003e-01   2.5740000000000002e-01  -1.0500000000000000e-01  -1.4269999999999999e-01  -3.5099999999999999e-02   9.1000000000000003e-01   1.1117999999999999e+00   2.3506000000000000e+00   9.5999999999999992e-03   1.5400000000000000e-01   2.2100000000000002e-02
   4.4100000000000000e-02   7.9139999999999999e-01   5.1470000000000005e-01  -1.8140000000000001e-01  -1.6180000000000000e-01  -6.5799999999999997e-02   5.7709999999999995e-01   1.0005999999999999e+00   2.4377000000000000e+00  -4.8200000000000000e-02   1.7319999999999999e-01   1.3299999999999999e-02
   1.1020000000000001e-01   7.9139999999999999e-01   6.8630000000000002e-01  -6.6799999999999998e-02  -7.6100000000000001e-02  -5.7000000000000002e-02   5.3269999999999995e-01   1.1339999999999999e+00   2.0893999999999999e+00   1.9300000000000001e-02   1.5400000000000000e-01   3.5400000000000001e-02
   0.0000000000000000e+00   7.9139999999999999e-01   8.5780000000000001e-01  -6.6799999999999998e-02  -1.6180000000000000e-01  -9.2100000000000001e-02   8.8780000000000003e-01   9.3389999999999995e-01   2.3506000000000000e+00   1.0600000000000000e-01   2.1170000000000000e-01   0.0000000000000000e+00
   2.2040000000000001e-01   9.4530000000000003e-01   1.3725000000000001e+00  -1.3370000000000001e-01  -1.8079999999999999e-01  -5.2600000000000001e-02   7.3240000000000005e-01   1.0227999999999999e+00   2.5247000000000002e+00   0.0000000000000000e+00   1.9239999999999999e-01   3.1000000000000000e-02
  -8.8200000000000001e-02   7.9139999999999999e-01  -6.0050000000000003e-01  -1.5279999999999999e-01  -1.6180000000000000e-01  -4.3900000000000002e-02   8.8780000000000003e-01   1.1117999999999999e+00   2.5247000000000002e+00  -2.8899999999999999e-02   1.7319999999999999e-01   3.1000000000000000e-02
   6.6100000000000006e-02   6.5949999999999998e-01   9.4359999999999999e-01  -2.0050000000000001e-01  -1.5229999999999999e-01  -7.4499999999999997e-02   7.7680000000000005e-01   1.1117999999999999e+00   3.0470999999999999e+00   6.7400000000000002e-02   2.0210000000000000e-01   4.4000000000000003e-03
   1.7630000000000001e-01   1.0112000000000001e+00   1.1152000000000000e+00  -1.4319999999999999e-01  -1.3320000000000001e-01  -7.8899999999999998e-02   8.4340000000000004e-01   1.0894999999999999e+00   2.4377000000000000e+00   7.7100000000000002e-02   2.1170000000000000e-01   2.2100000000000002e-02
   1.3230000000000000e-01   8.5740000000000005e-01   6.8630000000000002e-01  -1.6230000000000000e-01  -1.5229999999999999e-01  -6.5799999999999997e-02   6.8799999999999994e-01   9.1169999999999995e-01   1.9153000000000000e+00   1.3489999999999999e-01   1.5400000000000000e-01   4.4000000000000003e-03
   1.9839999999999999e-01   8.1340000000000001e-01   5.1470000000000005e-01  -2.2910000000000000e-01  -1.6180000000000000e-01  -5.2600000000000001e-02   6.8799999999999994e-01   1.0894999999999999e+00   2.4377000000000000e+00   1.3489999999999999e-01   1.8279999999999999e-01   5.7500000000000002e-02
   1.3230000000000000e-01   9.2330000000000001e-01   3.4310000000000002e-01  -1.8140000000000001e-01  -1.4269999999999999e-01  -1.0960000000000000e-01   7.5460000000000005e-01   9.7840000000000005e-01   2.4377000000000000e+00   2.8899999999999999e-02   2.5019999999999998e-01   3.9800000000000002e-02
   1.3230000000000000e-01   6.8149999999999999e-01   2.5740000000000002e-01  -1.1459999999999999e-01  -1.1420000000000000e-01  -4.8200000000000000e-02   9.3220000000000003e-01   1.2452000000000001e+00   2.6989000000000001e+00   7.7100000000000002e-02   1.2509999999999999e-01   0.0000000000000000e+00
   4.4100000000000000e-02   1.0112000000000001e+00   6.8630000000000002e-01  -1.3370000000000001e-01  -1.2370000000000000e-01  -7.8899999999999998e-02   8.2120000000000004e-01   1.0672999999999999e+00   2.1764999999999999e+00   4.8200000000000000e-02   2.5979999999999998e-01  -1.3299999999999999e-02
  -8.8200000000000001e-02   6.5949999999999998e-01   7.7210000000000001e-01  -1.3370000000000001e-01  -2.4740000000000001e-01  -8.8000000000000005e-03   6.8799999999999994e-01   1.0894999999999999e+00   3.1341999999999999e+00   8.6699999999999999e-02   1.6360000000000000e-01   2.2100000000000002e-02
  -1.1020000000000001e-01   7.0350000000000001e-01   9.4359999999999999e-01  -2.5779999999999997e-01  -1.9980000000000001e-01  -6.1400000000000003e-02   7.5460000000000005e-01   1.1785000000000001e+00   1.7412000000000001e+00   1.4449999999999999e-01   1.5400000000000000e-01   5.3100000000000001e-02
   1.5429999999999999e-01   8.1340000000000001e-01  -5.1470000000000005e-01  -1.7190000000000000e-01  -1.5229999999999999e-01  -9.2100000000000001e-02   8.6560000000000004e-01   1.1563000000000001e+00   2.6118000000000001e+00   1.0600000000000000e-01   1.4430000000000001e-01  -1.3299999999999999e-02
