# Supplementary material for: Footwear and Foam Surface Alter Gait Initiation of Typical Subjects
Source: PLoS One. 2015 Aug 13;10(8):e0135821. doi: 10.1371/journal.pone.0135821 (PMC4536224; doi:10.1371/journal.pone.0135821)
Supplement: S1 Dataset — (ZIP) [file pone.0135821.s001.zip › 8_shod_av1_03.txt]

   1.4327400000000001e+01  -1.2376799999999999e+01   3.2589260000000002e+02  -1.0760000000000000e+01   4.1755499999999998e+01   1.5831000000000000e+00  -1.6091300000000000e+01   8.4499999999999997e-01   2.8399040000000002e+02  -3.9493999999999998e+00  -1.9763700000000000e+01   1.2385999999999999e+00
   1.4746200000000000e+01  -1.2090999999999999e+01   3.2289019999999999e+02  -1.1361499999999999e+01   4.1546100000000003e+01   1.6839000000000000e+00  -1.5314500000000001e+01   1.0450999999999999e+00   2.8390330000000000e+02  -4.3444000000000003e+00  -1.9821400000000001e+01   1.2563000000000000e+00
   1.3622000000000000e+01  -1.2222899999999999e+01   3.2023090000000002e+02  -1.2201599999999999e+01   4.1641300000000001e+01   1.7453000000000001e+00  -1.5780600000000000e+01   8.8900000000000007e-02   2.8459980000000002e+02  -4.8548999999999998e+00  -2.0004200000000001e+01   1.2164999999999999e+00
   1.2696300000000001e+01  -1.2728500000000000e+01   3.1645639999999997e+02  -1.2850899999999999e+01   4.1441499999999998e+01   1.8506000000000000e+00  -1.5247900000000000e+01  -2.2239999999999999e-01   2.8782100000000003e+02  -5.4135999999999997e+00  -2.0177399999999999e+01   1.1191000000000000e+00
   1.1329700000000001e+01  -1.2926299999999999e+01   3.1130939999999998e+02  -1.3528700000000001e+01   4.1184500000000000e+01   1.9645999999999999e+00  -1.5514300000000000e+01  -1.2007000000000001e+00   2.8843040000000002e+02  -6.1650000000000000e+00  -2.0504600000000000e+01   9.9090000000000000e-01
   1.0029199999999999e+01  -1.3278100000000000e+01   3.0616230000000002e+02  -1.4072900000000001e+01   4.0689700000000002e+01   2.0785999999999998e+00  -1.4693099999999999e+01  -1.3786000000000000e+00   2.9182580000000002e+02  -7.0126999999999997e+00  -2.0908700000000000e+01   9.1120000000000001e-01
   9.1694999999999993e+00  -1.3871600000000001e+01   2.9758400000000000e+02  -1.4617100000000001e+01   3.9938000000000002e+01   2.0697999999999999e+00  -1.4937200000000001e+01  -2.4681999999999999e+00   2.9548230000000001e+02  -7.9278000000000004e+00  -2.1360900000000001e+01   7.9179999999999995e-01
   8.2217000000000002e+00  -1.2882400000000001e+01   2.8789040000000000e+02  -1.4722200000000001e+01   3.8986400000000003e+01   2.0304000000000002e+00  -1.5026000000000000e+01  -3.8468000000000000e+00   2.9931290000000001e+02  -8.9969999999999999e+00  -2.1851700000000001e+01   5.9270000000000000e-01
   7.0313999999999997e+00  -1.1761200000000001e+01   2.8008409999999998e+02  -1.4683999999999999e+01   3.8158499999999997e+01   1.8462000000000001e+00  -1.5580800000000000e+01  -4.2469999999999999e+00   3.0401420000000002e+02  -1.0056600000000000e+01  -2.2294300000000000e+01   4.4230000000000003e-01
   5.5105000000000004e+00  -1.0947800000000001e+01   2.7141989999999998e+02  -1.4636200000000001e+01   3.7216400000000000e+01   1.6971000000000001e+00  -1.5869400000000001e+01  -5.0252999999999997e+00   3.0941190000000000e+02  -1.1048800000000000e+01  -2.2842700000000001e+01   2.8310000000000002e-01
   3.9455000000000000e+00  -9.9586000000000006e+00   2.6429980000000000e+02  -1.4626700000000000e+01   3.6607399999999998e+01   1.5787000000000000e+00  -1.6268899999999999e+01  -6.1147999999999998e+00   3.1724730000000000e+02  -1.2330000000000000e+01  -2.3670200000000001e+01   1.7700000000000000e-02
   2.4026000000000001e+00  -9.9804999999999993e+00   2.5769450000000001e+02  -1.4674400000000000e+01   3.5903199999999998e+01   1.5304000000000000e+00  -1.6868200000000002e+01  -7.6045999999999996e+00   3.2368979999999999e+02  -1.3466600000000000e+01  -2.4449600000000000e+01  -1.5479999999999999e-01
   1.4767999999999999e+00  -1.0068500000000000e+01   2.5177539999999999e+02  -1.4817600000000001e+01   3.5218100000000000e+01   1.5128999999999999e+00  -1.7844700000000000e+01  -9.3167000000000009e+00   3.2934870000000001e+02  -1.4641800000000000e+01  -2.5152000000000001e+01  -4.2020000000000002e-01
   7.4939999999999996e-01  -9.9146000000000001e+00   2.4474109999999999e+02  -1.4588500000000000e+01   3.4570999999999998e+01   1.4471000000000001e+00  -1.9132000000000001e+01  -1.0784300000000000e+01   3.3587819999999999e+02  -1.5749599999999999e+01  -2.5739000000000001e+01  -6.5910000000000002e-01
   4.8490000000000000e-01  -9.7166999999999994e+00   2.3813579999999999e+02  -1.4464399999999999e+01   3.3590899999999998e+01   1.4471000000000001e+00  -2.1062999999999999e+01  -1.1273500000000000e+01   3.4380070000000001e+02  -1.6741800000000001e+01  -2.6277799999999999e+01  -8.3599999999999997e-01
   3.0859999999999999e-01  -9.7386999999999997e+00   2.3195939999999999e+02  -1.4378500000000001e+01   3.2915300000000002e+01   1.3331000000000000e+00  -2.2194900000000001e+01  -1.2007300000000001e+01   3.5172320000000002e+02  -1.7676200000000001e+01  -2.7105300000000000e+01  -1.0218000000000000e+00
   3.0859999999999999e-01  -9.3650000000000002e+00   2.2655500000000001e+02  -1.4072900000000001e+01   3.2144500000000001e+01   1.2717000000000001e+00  -2.2882999999999999e+01  -1.2941200000000000e+01   3.5921039999999999e+02  -1.8649100000000001e+01  -2.7846200000000000e+01  -1.2341000000000000e+00
  -4.6289999999999998e-01  -9.2990999999999993e+00   2.1952070000000001e+02  -1.3776999999999999e+01   3.1307099999999998e+01   1.2279000000000000e+00  -2.3326899999999998e+01  -1.4208600000000001e+01   3.6460809999999998e+02  -1.9487100000000002e+01  -2.8433100000000000e+01  -1.4332000000000000e+00
  -1.3446000000000000e+00  -8.9913000000000007e+00   2.1368740000000000e+02  -1.3461900000000000e+01   3.0479199999999999e+01   1.1972000000000000e+00  -2.3970500000000001e+01  -1.4853400000000001e+01   3.7061520000000002e+02  -2.0094000000000001e+01  -2.8952700000000000e+01  -1.5835999999999999e+00
  -2.3144000000000000e+00  -8.8374000000000006e+00   2.0802570000000000e+02  -1.3156400000000000e+01   2.9879700000000000e+01   1.1094999999999999e+00  -2.4725200000000001e+01  -1.5298100000000000e+01   3.7731889999999999e+02  -2.0845400000000001e+01  -2.9606999999999999e+01  -1.6632000000000000e+00
  -2.9316000000000000e+00  -8.4197000000000006e+00   2.0382230000000001e+02  -1.2946300000000001e+01   2.9337299999999999e+01   1.1137999999999999e+00  -2.4591999999999999e+01  -1.6387699999999999e+01   3.8350020000000001e+02  -2.1567799999999998e+01  -3.0232399999999998e+01  -1.7782000000000000e+00
  -3.5488000000000000e+00  -8.0459999999999994e+00   1.9841790000000000e+02  -1.2841300000000000e+01   2.8728300000000001e+01   1.0963000000000001e+00  -2.4858300000000000e+01  -1.7477200000000000e+01   3.8994260000000003e+02  -2.2328800000000001e+01  -3.0829000000000001e+01  -1.9596000000000000e+00
  -4.0117000000000003e+00  -7.6943000000000001e+00   1.9464340000000001e+02  -1.2707700000000001e+01   2.8157399999999999e+01   9.4720000000000004e-01  -2.5679500000000001e+01  -1.8122100000000000e+01   3.9664620000000002e+02  -2.2897099999999998e+01  -3.1406300000000002e+01  -2.1675000000000000e+00
  -4.0998000000000001e+00  -7.5842999999999998e+00   1.9121209999999999e+02  -1.2459400000000000e+01   2.7795800000000000e+01   8.8580000000000003e-01  -2.6944700000000001e+01  -1.8855799999999999e+01   4.0256630000000001e+02  -2.3436599999999999e+01  -3.1704599999999999e+01  -2.2692000000000001e+00
  -3.7692000000000001e+00  -7.8480999999999996e+00   1.8829540000000000e+02  -1.2344900000000001e+01   2.7167700000000000e+01   8.9900000000000002e-01  -2.7854700000000001e+01  -1.9456199999999999e+01   4.0805110000000002e+02  -2.3783400000000000e+01  -3.2070300000000003e+01  -2.4196000000000000e+00
  -3.7031000000000001e+00  -7.4523999999999999e+00   1.8512139999999999e+02  -1.2201599999999999e+01   2.6796600000000002e+01   8.9900000000000002e-01  -2.9053200000000000e+01  -2.0034300000000002e+01   4.1196879999999999e+02  -2.4361300000000000e+01  -3.2445500000000003e+01  -2.5832999999999999e+00
  -2.9977000000000000e+00  -7.4305000000000003e+00   1.8374889999999999e+02  -1.2001099999999999e+01   2.6606300000000001e+01   8.4630000000000005e-01  -3.0007600000000000e+01  -2.0856999999999999e+01   4.1405829999999997e+02  -2.4775500000000001e+01  -3.2532100000000000e+01  -2.7292999999999998e+00
  -2.2263000000000002e+00  -7.2545999999999999e+00   1.8254790000000000e+02  -1.2058400000000001e+01   2.6387400000000000e+01   7.9369999999999996e-01  -3.1117300000000000e+01  -2.1501899999999999e+01   4.1623480000000001e+02  -2.4939299999999999e+01  -3.2666800000000002e+01  -2.9018000000000002e+00
  -1.9617000000000000e+00  -7.6722999999999999e+00   1.8460669999999999e+02  -1.2068000000000000e+01   2.6615800000000000e+01   8.6390000000000000e-01  -3.2160499999999999e+01  -2.2235700000000001e+01   4.1815010000000001e+02  -2.5131900000000002e+01  -3.2820799999999998e+01  -2.9813999999999998e+00
  -1.7193000000000001e+00  -7.8041999999999998e+00   1.8623660000000001e+02  -1.2316200000000000e+01   2.6910799999999998e+01   9.6040000000000003e-01  -3.3359000000000002e+01  -2.2947199999999999e+01   4.2032659999999998e+02  -2.5391999999999999e+01  -3.2917000000000002e+01  -3.1583999999999999e+00
  -1.2784000000000000e+00  -8.3537999999999997e+00   1.9086890000000000e+02  -1.2631300000000000e+01   2.7443700000000000e+01   1.0568000000000000e+00  -3.3980499999999999e+01  -2.3969999999999999e+01   4.2319959999999998e+02  -2.5758099999999999e+01  -3.3051699999999997e+01  -3.2778000000000000e+00
  -8.1559999999999999e-01  -9.5189000000000004e+00   1.9678800000000001e+02  -1.2946300000000001e+01   2.8214500000000001e+01   1.2454000000000001e+00  -3.4246800000000000e+01  -2.5482099999999999e+01   4.2328670000000000e+02  -2.6008500000000002e+01  -3.3080599999999997e+01  -3.4901000000000000e+00
   6.1719999999999997e-01  -1.0508200000000000e+01   2.0459430000000000e+02  -1.3566900000000000e+01   2.9251700000000000e+01   1.5831000000000000e+00  -3.4801699999999997e+01  -2.6838400000000000e+01   4.2276429999999999e+02  -2.6056699999999999e+01  -3.3042099999999998e+01  -3.5697000000000001e+00
   2.4026000000000001e+00  -1.2003000000000000e+01   2.1471680000000001e+02  -1.4254300000000001e+01   3.0660000000000000e+01   1.9339000000000000e+00  -3.4912599999999998e+01  -2.8083600000000001e+01   4.2137130000000002e+02  -2.6008500000000002e+01  -3.2859299999999998e+01  -3.7467000000000001e+00
   4.5407000000000002e+00  -1.3959600000000000e+01   2.2758439999999999e+02  -1.5065899999999999e+01   3.2353800000000000e+01   2.4470000000000001e+00  -3.5334299999999999e+01  -2.9573399999999999e+01   4.1832420000000002e+02  -2.5989300000000000e+01  -3.2647599999999997e+01  -3.8660999999999999e+00
   6.9874000000000001e+00  -1.5520400000000000e+01   2.4542740000000001e+02  -1.6287900000000000e+01   3.4533000000000001e+01   3.0697000000000001e+00  -3.5578499999999998e+01  -3.0685199999999998e+01   4.1431950000000001e+02  -2.5758099999999999e+01  -3.2070300000000003e+01  -3.9855000000000000e+00
   9.8308000000000000e+00  -1.7586900000000000e+01   2.6755959999999999e+02  -1.7672300000000000e+01   3.7482900000000001e+01   3.8151000000000002e+00  -3.5578499999999998e+01  -3.1574600000000000e+01   4.0674520000000001e+02  -2.5343900000000001e+01  -3.1416000000000000e+01  -4.0254000000000003e+00
   1.2299500000000000e+01  -2.0356800000000000e+01   2.9458150000000001e+02  -1.9476800000000001e+01   4.1194099999999999e+01   4.6395999999999997e+00  -3.5289999999999999e+01  -3.2419600000000003e+01   3.9716860000000003e+02  -2.4765899999999998e+01  -3.0713600000000000e+01  -4.1227000000000000e+00
   1.4900499999999999e+01  -2.4291899999999998e+01   3.2597840000000002e+02  -2.1596299999999999e+01   4.5580900000000000e+01   5.6261999999999999e+00  -3.4801699999999997e+01  -3.3175600000000003e+01   3.8437079999999997e+02  -2.3975999999999999e+01  -2.9626300000000001e+01  -4.1845999999999997e+00
   1.7964300000000001e+01  -2.8952400000000001e+01   3.6415219999999999e+02  -2.4050000000000001e+01   5.0833599999999997e+01   6.7005999999999997e+00  -3.3891700000000000e+01  -3.4109499999999997e+01   3.6957049999999998e+02  -2.2964600000000001e+01  -2.8385000000000002e+01  -4.2377000000000002e+00
   2.1557200000000002e+01  -3.4887999999999998e+01   4.1116170000000000e+02  -2.7009699999999999e+01   5.6971299999999999e+01   7.9196999999999997e+00  -3.2404600000000002e+01  -3.5376899999999999e+01   3.4937259999999998e+02  -2.1673800000000000e+01  -2.6701200000000000e+01  -4.1536000000000000e+00
   2.6693000000000001e+01  -4.2274400000000000e+01   4.6409030000000001e+02  -3.0370400000000000e+01   6.4003500000000003e+01   9.3931000000000004e+00  -3.1050699999999999e+01  -3.5999499999999998e+01   3.2360270000000003e+02  -2.0113299999999999e+01  -2.4622800000000002e+01  -4.1315000000000000e+00
   3.2798699999999997e+01  -4.9814799999999998e+01   5.2053599999999994e+02  -3.3979399999999998e+01   7.1521000000000001e+01   1.0770099999999999e+01  -2.9030999999999999e+01  -3.5710500000000003e+01   2.9199990000000003e+02  -1.8003699999999998e+01  -2.2063300000000002e+01  -3.9502000000000002e+00
   3.9234999999999999e+01  -5.7113399999999999e+01   5.7715329999999994e+02  -3.7426000000000002e+01   7.8695999999999998e+01   1.2199700000000000e+01  -2.6145600000000002e+01  -3.3620300000000000e+01   2.5142980000000000e+02  -1.5566599999999999e+01  -1.8849599999999999e+01  -3.6494000000000000e+00
   4.6244399999999999e+01  -6.3686500000000002e+01   6.2776570000000004e+02  -4.0433500000000002e+01   8.5081100000000006e+01   1.3427600000000000e+01  -2.2616599999999998e+01  -2.9706800000000001e+01   2.0493969999999999e+02  -1.2570800000000000e+01  -1.5212400000000001e+01  -3.0920000000000001e+00
   5.3341999999999999e+01  -6.9402199999999993e+01   6.7134389999999996e+02  -4.2648499999999999e+01   9.0305300000000003e+01   1.4567700000000000e+01  -1.8022300000000001e+01  -2.2991700000000002e+01   1.5383539999999999e+02  -9.2186000000000003e+00  -1.1267400000000000e+01  -2.3443999999999998e+00
   5.9315399999999997e+01  -7.1754400000000004e+01   6.9939520000000005e+02  -4.3622300000000003e+01   9.3236199999999997e+01   1.5199199999999999e+01  -1.2961800000000000e+01  -1.3830600000000000e+01   1.0203449999999999e+02  -5.8471000000000002e+00  -7.3512000000000004e+00  -1.4111000000000000e+00
   6.2401299999999999e+01  -7.4282499999999999e+01   7.1174810000000002e+02  -4.4061500000000002e+01   9.4653999999999996e+01   1.5576300000000000e+01  -6.0369999999999999e+00  -4.2024999999999997e+00   5.5631500000000003e+01  -2.9283999999999999e+00  -3.8007000000000000e+00  -5.8389999999999997e-01
   6.4274900000000002e+01  -7.4810199999999995e+01   7.1603729999999996e+02  -4.3937399999999997e+01   9.4977599999999995e+01   1.5444800000000001e+01  -2.5301999999999998e+00   4.0690999999999997e+00   2.2722700000000000e+01  -7.8029999999999999e-01  -1.1835000000000000e+00   1.5479999999999999e-01
   6.1894300000000001e+01  -7.5227800000000002e+01   7.1106179999999995e+02  -4.3412300000000002e+01   9.4482699999999994e+01   1.5273700000000000e+01   1.7534000000000001e+00   4.6695000000000002e+00   5.7460000000000004e+00   5.7799999999999997e-02  -2.3089999999999999e-01   2.4770000000000000e-01
   5.8654100000000000e+01  -7.5909300000000002e+01   6.9930939999999998e+02  -4.2743899999999996e+01   9.3055400000000006e+01   1.5133400000000000e+01   1.2206999999999999e+00   2.8910000000000002e-01   2.7858999999999998e+00  -2.8899999999999999e-02   9.6199999999999994e-02   6.1899999999999997e-02
   5.5149400000000000e+01  -7.5711500000000001e+01   6.8283889999999997e+02  -4.1655500000000004e+01   9.0904799999999994e+01   1.4892200000000001e+01   4.4390000000000002e-01   4.6689999999999998e-01   2.7858999999999998e+00  -7.7100000000000002e-02   3.0790000000000001e-01   1.7700000000000000e-02
   5.1843100000000000e+01  -7.6129199999999997e+01   6.6173609999999996e+02  -4.0605300000000000e+01   8.8354500000000002e+01   1.4598400000000000e+01   1.5315000000000001e+00   1.2897000000000001e+00   3.1341999999999999e+00   8.6699999999999999e-02   1.0580000000000001e-01   0.0000000000000000e+00
   4.9815199999999997e+01  -7.5711500000000001e+01   6.3917499999999995e+02  -3.9325899999999997e+01   8.5509299999999996e+01   1.4352800000000000e+01   9.5440000000000003e-01   2.6679999999999998e-01   1.8283000000000000e+00   7.7100000000000002e-02   1.7319999999999999e-01   4.4000000000000003e-03
   4.7743299999999998e+01  -7.4766199999999998e+01   6.1687120000000004e+02  -3.7960700000000003e+01   8.2597499999999997e+01   1.4054600000000001e+01   9.3220000000000003e-01   1.0894999999999999e+00   3.0470999999999999e+00   4.8200000000000000e-02   2.5979999999999998e-01   4.4000000000000003e-03
   4.6398699999999998e+01  -7.4260599999999997e+01   5.9559680000000003e+02  -3.6576300000000003e+01   7.9666600000000003e+01   1.3923100000000000e+01   1.2650999999999999e+00   8.0049999999999999e-01   1.6540999999999999e+00   1.0600000000000000e-01   1.2509999999999999e-01   8.8000000000000005e-03
   4.4833700000000000e+01  -7.4854100000000003e+01   5.7741070000000002e+02  -3.5459200000000003e+01   7.7259100000000004e+01   1.3765200000000000e+01   5.5489999999999995e-01   8.8939999999999997e-01   1.5670999999999999e+00   2.8899999999999999e-02   2.8899999999999999e-02   1.5479999999999999e-01
   4.3489100000000001e+01  -7.5535600000000002e+01   5.6128330000000005e+02  -3.4475800000000000e+01   7.5022900000000007e+01   1.3703799999999999e+01   7.9900000000000004e-01   7.7820000000000000e-01   2.5247000000000002e+00  -2.8899999999999999e-02   1.9239999999999999e-01   3.9800000000000002e-02
   4.1924100000000003e+01  -7.6261099999999999e+01   5.4978830000000005e+02  -3.3597499999999997e+01   7.3481300000000005e+01   1.3559100000000001e+01   1.2428999999999999e+00   9.7840000000000005e-01   2.3506000000000000e+00   9.5999999999999992e-03   1.7319999999999999e-01   2.2100000000000002e-02
   4.0226900000000001e+01  -7.7404200000000003e+01   5.4146730000000002e+02  -3.2996000000000002e+01   7.2472600000000000e+01   1.3484600000000000e+01   1.1762999999999999e+00   9.5609999999999995e-01   3.0470999999999999e+00   3.8500000000000000e-02   1.6360000000000000e-01   3.1000000000000000e-02
   3.8485599999999998e+01  -7.8591300000000004e+01   5.3812170000000003e+02  -3.2490000000000002e+01   7.1939700000000002e+01   1.3510899999999999e+01   9.7660000000000002e-01   8.2269999999999999e-01   2.8730000000000002e+00   3.8500000000000000e-02   2.3089999999999999e-01   1.3299999999999999e-02
   3.7670000000000002e+01  -7.9756500000000003e+01   5.3837900000000002e+02  -3.2069899999999997e+01   7.1873099999999994e+01   1.3506500000000001e+01   9.3220000000000003e-01   9.1169999999999995e-01   2.3506000000000000e+00   3.8500000000000000e-02   1.8279999999999999e-01   0.0000000000000000e+00
   3.7207099999999997e+01  -8.1141400000000004e+01   5.4120989999999995e+02  -3.1878900000000002e+01   7.2263300000000001e+01   1.3576599999999999e+01   1.0431999999999999e+00   6.4480000000000004e-01   2.7858999999999998e+00   0.0000000000000000e+00   1.6360000000000000e-01   3.1000000000000000e-02
   3.7471600000000002e+01  -8.2856099999999998e+01   5.4601379999999995e+02  -3.1592500000000001e+01   7.2653400000000005e+01   1.3677500000000000e+01   9.5440000000000003e-01   7.1150000000000002e-01   2.6118000000000001e+00  -5.7799999999999997e-02   1.2509999999999999e-01   4.4200000000000003e-02
   3.8198999999999998e+01  -8.4394999999999996e+01   5.5098929999999996e+02  -3.1334700000000002e+01   7.3176800000000000e+01   1.3826599999999999e+01   1.0431999999999999e+00   8.6719999999999997e-01   2.6118000000000001e+00  -2.8899999999999999e-02   1.9239999999999999e-01  -3.1000000000000000e-02
   3.8992500000000000e+01  -8.5823899999999995e+01   5.5553579999999999e+02  -3.1105599999999999e+01   7.3633499999999998e+01   1.3918699999999999e+01   9.9880000000000002e-01   7.5600000000000001e-01   1.9153000000000000e+00   0.0000000000000000e+00   1.2509999999999999e-01   0.0000000000000000e+00
   3.9411299999999997e+01  -8.7604600000000005e+01   5.6119749999999999e+02  -3.0714099999999998e+01   7.4128399999999999e+01   1.4050300000000000e+01   9.3220000000000003e-01   9.1169999999999995e-01   3.1341999999999999e+00   0.0000000000000000e+00   1.3469999999999999e-01   8.8000000000000005e-03
   3.9631799999999998e+01  -8.9692999999999998e+01   5.6548670000000004e+02  -3.0389500000000002e+01   7.4594600000000000e+01   1.4142300000000001e+01   9.5440000000000003e-01   9.3389999999999995e-01   2.0893999999999999e+00   8.6699999999999999e-02   1.3469999999999999e-01   3.5400000000000001e-02
   3.9301099999999998e+01  -9.2023300000000006e+01   5.7106269999999995e+02  -2.9950399999999998e+01   7.5041899999999998e+01   1.4278300000000000e+01   9.5440000000000003e-01   9.1169999999999995e-01   3.1341999999999999e+00   1.9300000000000001e-02   1.7319999999999999e-01   1.7700000000000000e-02
   3.9719900000000003e+01  -9.4375500000000002e+01   5.7440819999999997e+02  -2.9243800000000000e+01   7.5451099999999997e+01   1.4440500000000000e+01   9.3220000000000003e-01   1.0005999999999999e+00   2.2635999999999998e+00  -2.8899999999999999e-02   2.0210000000000000e-01   2.2100000000000002e-02
   4.0491399999999999e+01  -9.5474699999999999e+01   5.7972680000000003e+02  -2.8164999999999999e+01   7.5622299999999996e+01   1.4462500000000000e+01   9.9880000000000002e-01   7.5600000000000001e-01   2.1764999999999999e+00   8.6699999999999999e-02   2.1170000000000000e-01   1.3299999999999999e-02
   4.1813899999999997e+01  -9.6441999999999993e+01   5.8427340000000004e+02  -2.6685099999999998e+01   7.5793599999999998e+01   1.4273899999999999e+01   9.9880000000000002e-01   9.7840000000000005e-01   2.6118000000000001e+00   2.8899999999999999e-02   2.0210000000000000e-01   1.3299999999999999e-02
   4.2365000000000002e+01  -9.6507999999999996e+01   5.8873410000000001e+02  -2.4928400000000000e+01   7.5974400000000003e+01   1.4094099999999999e+01   8.2120000000000004e-01   9.7840000000000005e-01   2.6118000000000001e+00   2.8899999999999999e-02   1.2509999999999999e-01   8.4000000000000005e-02
   4.3974100000000000e+01  -9.8112799999999993e+01   5.9379539999999997e+02  -2.2579699999999999e+01   7.5974400000000003e+01   1.3931900000000001e+01   9.3220000000000003e-01   9.7840000000000005e-01   1.8283000000000000e+00  -1.9300000000000001e-02   1.5400000000000000e-01   8.8000000000000005e-03
   4.6663200000000003e+01  -9.8574399999999997e+01   6.0160170000000005e+02  -1.9467300000000002e+01   7.6145700000000005e+01   1.3545999999999999e+01   1.0209999999999999e+00   9.1169999999999995e-01   3.0470999999999999e+00   9.5999999999999992e-03   2.6939999999999997e-01   3.5400000000000001e-02
   4.9264200000000002e+01  -9.6815700000000007e+01   6.0855020000000002e+02  -1.5027699999999999e+01   7.5774600000000007e+01   1.2787300000000000e+01   1.0431999999999999e+00   1.0005999999999999e+00   2.6118000000000001e+00   4.8200000000000000e-02   1.5400000000000000e-01  -4.4000000000000003e-03
   5.0718899999999998e+01  -9.3606099999999998e+01   6.1464080000000001e+02  -9.5664999999999996e+00   7.5203699999999998e+01   1.1752400000000000e+01   9.5440000000000003e-01   8.8939999999999997e-01   2.8730000000000002e+00  -1.9300000000000001e-02   1.5400000000000000e-01  -1.7700000000000000e-02
   5.3672600000000003e+01  -9.3672100000000000e+01   6.1755750000000000e+02  -4.0768000000000004e+00   7.4194999999999993e+01   1.1094600000000000e+01   9.5440000000000003e-01   9.5609999999999995e-01   2.4377000000000000e+00   3.8500000000000000e-02   1.0580000000000001e-01   4.4200000000000003e-02
   5.6934800000000003e+01  -9.4089799999999997e+01   6.2313340000000005e+02   1.7948999999999999e+00   7.3053100000000001e+01   1.0384200000000000e+01   9.5440000000000003e-01   8.2269999999999999e-01   2.6989000000000001e+00   3.8500000000000000e-02   2.0210000000000000e-01  -1.7700000000000000e-02
   6.1166899999999998e+01  -9.3056500000000000e+01   6.2870939999999996e+02   8.2966999999999995e+00   7.1711299999999994e+01   9.6475000000000009e+00   1.0431999999999999e+00   8.0049999999999999e-01   2.0893999999999999e+00   8.6699999999999999e-02   1.6360000000000000e-01   3.9800000000000002e-02
   6.4649600000000007e+01  -9.2199200000000005e+01   6.3248379999999997e+02   1.4894000000000000e+01   7.0293499999999995e+01   8.8450000000000006e+00   8.4340000000000004e-01   6.8930000000000002e-01   2.1764999999999999e+00   1.0600000000000000e-01   2.0210000000000000e-01   3.1000000000000000e-02
   6.7052199999999999e+01  -9.1099999999999994e+01   6.3394219999999996e+02   2.1443600000000000e+01   6.8808999999999997e+01   7.9196999999999997e+00   1.0431999999999999e+00   8.8939999999999997e-01   2.5247000000000002e+00   7.7100000000000002e-02   1.8279999999999999e-01   1.3299999999999999e-02
   6.7735500000000002e+01  -9.1122000000000000e+01   6.3565779999999995e+02   2.7563500000000001e+01   6.7828900000000004e+01   7.1083999999999996e+00   9.7660000000000002e-01   9.7840000000000005e-01   2.6989000000000001e+00   9.6299999999999997e-02   1.4430000000000001e-01   4.8700000000000000e-02
   6.7382800000000003e+01  -9.0594399999999993e+01   6.3557209999999998e+02   3.3521099999999997e+01   6.6972499999999997e+01   6.1962999999999999e+00   9.3220000000000003e-01   1.0005999999999999e+00   2.5247000000000002e+00   5.7799999999999997e-02   1.1550000000000001e-01   2.6499999999999999e-02
   6.5575299999999999e+01  -9.1078000000000003e+01   6.3540049999999997e+02   3.8838999999999999e+01   6.6334900000000005e+01   5.5692000000000004e+00   8.2120000000000004e-01   8.0049999999999999e-01   2.9600000000000000e+00  -1.9300000000000001e-02   1.6360000000000000e-01   4.4000000000000003e-03
   6.4098500000000001e+01  -9.1825400000000002e+01   6.3411369999999999e+02   4.3354999999999997e+01   6.5744900000000001e+01   5.0781000000000001e+00   1.1540999999999999e+00   9.1169999999999995e-01   2.6118000000000001e+00  -1.9300000000000001e-02   2.0210000000000000e-01   1.3299999999999999e-02
   6.2820099999999996e+01  -9.4353600000000000e+01   6.3076819999999998e+02   4.6868400000000001e+01   6.5411900000000003e+01   4.7843000000000000e+00   9.1000000000000003e-01   1.0005999999999999e+00   1.8283000000000000e+00   8.6699999999999999e-02   1.3469999999999999e-01   4.4200000000000003e-02
   6.1585700000000003e+01  -9.5958399999999997e+01   6.2321920000000000e+02   4.9446199999999997e+01   6.4517399999999995e+01   4.7755000000000001e+00   1.0209999999999999e+00   8.2269999999999999e-01   1.9153000000000000e+00   5.7799999999999997e-02   9.6199999999999994e-02   1.3299999999999999e-02
   5.9359499999999997e+01  -9.8596400000000003e+01   6.1086630000000002e+02   5.0849699999999999e+01   6.3442100000000003e+01   4.9114000000000004e+00   9.7660000000000002e-01   8.0049999999999999e-01   2.7858999999999998e+00   4.8200000000000000e-02   1.7319999999999999e-01   2.6499999999999999e-02
   5.5942900000000002e+01  -1.0158620000000001e+02   5.9053560000000004e+02   5.0926099999999998e+01   6.1824399999999997e+01   5.3807000000000000e+00   1.0209999999999999e+00   8.2269999999999999e-01   2.7858999999999998e+00   3.8500000000000000e-02   1.9239999999999999e-01  -2.2100000000000002e-02
   5.0344200000000001e+01  -1.0171810000000001e+02   5.6334209999999996e+02   5.0276899999999998e+01   5.9454900000000002e+01   5.6525999999999996e+00   8.4340000000000004e-01   7.3380000000000001e-01   2.1764999999999999e+00   2.8899999999999999e-02   1.2509999999999999e-01   3.5400000000000001e-02
   4.3819800000000001e+01  -1.0066289999999999e+02   5.2842809999999997e+02   4.8577399999999997e+01   5.6485999999999997e+01   5.8367000000000004e+00   1.1318999999999999e+00   7.1150000000000002e-01   2.6989000000000001e+00   9.5999999999999992e-03   1.3469999999999999e-01   5.3100000000000001e-02
   3.5708300000000001e+01  -9.7716999999999999e+01   4.8459260000000000e+02   4.6266900000000000e+01   5.2955599999999997e+01   5.8894000000000002e+00   8.2120000000000004e-01   9.1169999999999995e-01   2.4377000000000000e+00   1.9300000000000001e-02   1.3469999999999999e-01   2.2100000000000002e-02
   2.8324100000000001e+01  -9.1605599999999995e+01   4.3689679999999998e+02   4.3039900000000003e+01   4.8606900000000003e+01   5.7577999999999996e+00   9.5440000000000003e-01   9.3389999999999995e-01   2.2635999999999998e+00   2.8899999999999999e-02   2.2130000000000000e-01   2.6499999999999999e-02
   2.1006200000000000e+01  -8.4131200000000007e+01   3.8302460000000002e+02   3.9278199999999998e+01   4.3591999999999999e+01   5.5385000000000000e+00   1.0875999999999999e+00   8.6719999999999997e-01   2.3506000000000000e+00   6.7400000000000002e-02   1.4430000000000001e-01   4.4000000000000003e-03
   1.5870300000000000e+01  -7.4876099999999994e+01   3.2657889999999998e+02   3.4619100000000003e+01   3.7835000000000001e+01   5.2491000000000003e+00   8.4340000000000004e-01   7.5600000000000001e-01   2.5247000000000002e+00   5.7799999999999997e-02   1.7319999999999999e-01   4.4200000000000003e-02
   1.0954900000000000e+01  -6.4280000000000001e+01   2.6438560000000001e+02   2.9310700000000001e+01   3.1278600000000001e+01   4.8895000000000000e+00   9.5440000000000003e-01   9.7840000000000005e-01   2.7858999999999998e+00  -9.5999999999999992e-03   1.4430000000000001e-01  -1.7700000000000000e-02
   7.0975999999999999e+00  -5.0869999999999997e+01   2.0167769999999999e+02   2.3668099999999999e+01   2.4255900000000000e+01   4.2624000000000004e+00   8.8780000000000003e-01   1.0227999999999999e+00   2.4377000000000000e+00   2.8899999999999999e-02   1.4430000000000001e-01   4.8700000000000000e-02
   3.0859000000000001e+00  -3.4426299999999998e+01   1.4548929999999999e+02   1.8608000000000001e+01   1.7861200000000000e+01   3.1354000000000002e+00   7.9900000000000004e-01   8.6719999999999997e-01   2.1764999999999999e+00  -9.5999999999999992e-03   1.6360000000000000e-01  -4.4000000000000003e-03
   1.4327000000000001e+00  -1.8224399999999999e+01   1.0311210000000000e+02   1.4416600000000001e+01   1.2770300000000001e+01   1.6093999999999999e+00   1.0209999999999999e+00   8.2269999999999999e-01   1.6540999999999999e+00   9.5999999999999992e-03   2.1170000000000000e-01   2.2100000000000002e-02
   1.6972000000000000e+00  -6.3093000000000004e+00   7.2573099999999997e+01   1.0740900000000000e+01   8.6403999999999996e+00   4.2540000000000000e-01   9.1000000000000003e-01   1.1117999999999999e+00   1.8283000000000000e+00   4.8200000000000000e-02   7.6999999999999999e-02  -2.2100000000000002e-02
   2.5789000000000000e+00  -2.2643000000000000e+00   4.5379600000000003e+01   7.1032999999999999e+00   5.3860000000000001e+00  -1.9730000000000000e-01   8.2120000000000004e-01   9.7840000000000005e-01   1.9153000000000000e+00   3.8500000000000000e-02   1.6360000000000000e-01   8.8000000000000005e-03
   2.8433999999999999e+00   3.9131000000000000e+00   2.8308599999999998e+01   4.7736999999999998e+00   3.0926000000000000e+00  -9.2090000000000005e-01   8.4340000000000004e-01   1.0227999999999999e+00   2.2635999999999998e+00   0.0000000000000000e+00   1.4430000000000001e-01  -4.4000000000000003e-03
   1.9838000000000000e+00   5.2980000000000000e+00   1.5955800000000000e+01   2.5969000000000002e+00   1.6176999999999999e+00  -9.1210000000000002e-01   8.2120000000000004e-01   9.3389999999999995e-01   2.8730000000000002e+00   1.9300000000000001e-02   2.2130000000000000e-01   3.1000000000000000e-02
   8.5960000000000003e-01   5.3860000000000001e+00   6.5195999999999996e+00   1.0598000000000001e+00   5.6140000000000001e-01  -5.3059999999999996e-01   9.5440000000000003e-01   9.5609999999999995e-01   2.3506000000000000e+00   1.0600000000000000e-01   2.4060000000000001e-01   3.1000000000000000e-02
  -1.3230000000000000e-01  -1.4729000000000001e+00   2.5740000000000002e-01  -4.2009999999999997e-01   0.0000000000000000e+00  -7.4499999999999997e-02   8.4340000000000004e-01   1.0227999999999999e+00   2.6989000000000001e+00  -1.9300000000000001e-02   9.6199999999999994e-02  -2.2100000000000002e-02
   7.9349999999999998e-01   1.7366999999999999e+00   9.4359999999999999e-01  -4.7699999999999999e-02   9.4999999999999998e-03  -7.0199999999999999e-02   7.9900000000000004e-01   8.6719999999999997e-01   2.8730000000000002e+00  -3.8500000000000000e-02   1.6360000000000000e-01   3.5400000000000001e-02
  -1.7630000000000001e-01   1.2531000000000001e+00   1.2867999999999999e+00  -1.7190000000000000e-01  -1.3320000000000001e-01  -6.1400000000000003e-02   8.4340000000000004e-01   9.7840000000000005e-01   1.3930000000000000e+00   6.7400000000000002e-02   1.1550000000000001e-01   4.4000000000000003e-03
   3.7469999999999998e-01  -4.3999999999999997e-02   1.2010000000000001e+00  -2.2910000000000000e-01  -9.5200000000000007e-02  -7.8899999999999998e-02   1.1318999999999999e+00   1.0005999999999999e+00   2.0893999999999999e+00   5.7799999999999997e-02   2.1170000000000000e-01   0.0000000000000000e+00
   2.1999999999999999e-02   1.6268000000000000e+00   1.4582999999999999e+00  -9.5500000000000002e-02  -1.0470000000000000e-01  -3.9500000000000000e-02   9.3220000000000003e-01   9.3389999999999995e-01   2.1764999999999999e+00  -1.9300000000000001e-02   1.8279999999999999e-01   3.1000000000000000e-02
   8.8200000000000001e-02   7.6939999999999997e-01   1.5441000000000000e+00  -1.7190000000000000e-01  -4.7600000000000003e-02  -4.8200000000000000e-02   1.0875999999999999e+00   9.1169999999999995e-01   2.8730000000000002e+00   3.8500000000000000e-02   2.0210000000000000e-01   2.6499999999999999e-02
  -2.2040000000000001e-01   2.1980000000000000e-01   1.7157000000000000e+00  -7.6399999999999996e-02  -9.4999999999999998e-03  -1.0090000000000000e-01   8.2120000000000004e-01   8.0049999999999999e-01   2.0893999999999999e+00   4.8200000000000000e-02   1.0580000000000001e-01  -1.3299999999999999e-02
   2.8649999999999998e-01   1.0992000000000000e+00   1.4582999999999999e+00  -6.6799999999999998e-02  -5.7099999999999998e-02  -2.1899999999999999e-02   8.2120000000000004e-01   9.5609999999999995e-01   2.8730000000000002e+00   1.9300000000000001e-02   2.0210000000000000e-01  -4.4000000000000003e-03
   6.6100000000000006e-02   7.0350000000000001e-01   1.8015000000000001e+00  -1.4319999999999999e-01  -6.6600000000000006e-02  -6.5799999999999997e-02   8.8780000000000003e-01   8.2269999999999999e-01   1.7412000000000001e+00   4.8200000000000000e-02   1.7319999999999999e-01   4.4000000000000003e-03
   1.3230000000000000e-01   5.9360000000000002e-01   1.1152000000000000e+00  -1.9099999999999999e-02  -6.6600000000000006e-02  -6.5799999999999997e-02   8.2120000000000004e-01   9.7840000000000005e-01   2.6989000000000001e+00   1.4449999999999999e-01   1.5400000000000000e-01   1.7700000000000000e-02
   1.9839999999999999e-01   9.0129999999999999e-01   1.0294000000000001e+00  -9.5500000000000002e-02  -7.6100000000000001e-02  -5.2600000000000001e-02   7.3240000000000005e-01   9.3389999999999995e-01   2.8730000000000002e+00   5.7799999999999997e-02   8.6599999999999996e-02   5.7500000000000002e-02
   2.4249999999999999e-01   5.0560000000000005e-01   1.4582999999999999e+00  -2.3870000000000000e-01  -9.4999999999999998e-03  -4.3900000000000002e-02   1.0209999999999999e+00   7.3380000000000001e-01   2.1764999999999999e+00   6.7400000000000002e-02   2.0210000000000000e-01   4.4000000000000003e-03
   4.4100000000000000e-02   7.2550000000000003e-01   6.0050000000000003e-01  -1.8140000000000001e-01  -1.9000000000000000e-02  -6.1400000000000003e-02   8.4340000000000004e-01   1.0672999999999999e+00   2.4377000000000000e+00   5.7799999999999997e-02   1.1550000000000001e-01   3.5400000000000001e-02
   0.0000000000000000e+00   7.9139999999999999e-01   6.8630000000000002e-01  -1.4319999999999999e-01  -2.8500000000000001e-02  -5.7000000000000002e-02   8.2120000000000004e-01   1.0672999999999999e+00   2.1764999999999999e+00  -8.6699999999999999e-02   1.4430000000000001e-01   1.7700000000000000e-02
   1.7630000000000001e-01   9.2330000000000001e-01   3.4310000000000002e-01  -7.6399999999999996e-02  -1.1420000000000000e-01  -3.5099999999999999e-02   8.2120000000000004e-01   9.7840000000000005e-01   2.1764999999999999e+00   9.6299999999999997e-02   1.4430000000000001e-01  -3.9800000000000002e-02
   8.8200000000000001e-02   8.1340000000000001e-01   4.2890000000000000e-01  -1.5279999999999999e-01  -8.5599999999999996e-02  -8.3299999999999999e-02   9.1000000000000003e-01   9.7840000000000005e-01   2.4377000000000000e+00   6.7400000000000002e-02   9.6199999999999994e-02   1.3299999999999999e-02
   1.1020000000000001e-01   9.2330000000000001e-01   6.8630000000000002e-01  -2.8600000000000000e-02  -1.3320000000000001e-01  -3.9500000000000000e-02   9.7660000000000002e-01   1.0894999999999999e+00   2.1764999999999999e+00   0.0000000000000000e+00   2.8899999999999999e-02   4.4000000000000003e-03
   4.4100000000000000e-02   7.9139999999999999e-01   3.4310000000000002e-01  -2.0050000000000001e-01  -1.2370000000000000e-01  -7.0199999999999999e-02   8.2120000000000004e-01   9.5609999999999995e-01   3.6564999999999999e+00   1.1559999999999999e-01   1.0580000000000001e-01   2.2100000000000002e-02
  -2.1999999999999999e-02   7.0350000000000001e-01   1.2010000000000001e+00  -1.9089999999999999e-01  -5.7099999999999998e-02  -9.2100000000000001e-02   8.2120000000000004e-01   7.1150000000000002e-01   2.1764999999999999e+00   3.8500000000000000e-02   2.5979999999999998e-01   3.1000000000000000e-02
   2.1999999999999999e-02   8.3540000000000003e-01   7.7210000000000001e-01  -1.0500000000000000e-01  -8.5599999999999996e-02  -7.0199999999999999e-02   9.5440000000000003e-01   1.0450999999999999e+00   2.1764999999999999e+00  -5.7799999999999997e-02   2.4060000000000001e-01  -4.4000000000000003e-03
   4.4100000000000000e-02   8.7929999999999997e-01   1.3725000000000001e+00  -1.0500000000000000e-01  -3.8100000000000002e-02  -8.7700000000000000e-02   9.1000000000000003e-01   1.0450999999999999e+00   2.1764999999999999e+00  -3.8500000000000000e-02   2.0210000000000000e-01   1.7700000000000000e-02
   4.4100000000000000e-02   9.8929999999999996e-01   9.4359999999999999e-01  -1.4319999999999999e-01  -1.5229999999999999e-01  -4.3900000000000002e-02   7.7680000000000005e-01   1.0894999999999999e+00   1.7412000000000001e+00   4.8200000000000000e-02   1.7319999999999999e-01   3.5400000000000001e-02
   4.4100000000000000e-02   9.2330000000000001e-01   1.2867999999999999e+00  -2.1959999999999999e-01  -1.3320000000000001e-01  -9.2100000000000001e-02   9.1000000000000003e-01   1.1339999999999999e+00   2.0893999999999999e+00   0.0000000000000000e+00   1.2509999999999999e-01   2.2100000000000002e-02
   1.7630000000000001e-01   9.2330000000000001e-01   6.8630000000000002e-01  -1.2410000000000000e-01  -8.5599999999999996e-02  -4.8200000000000000e-02   9.3220000000000003e-01   8.6719999999999997e-01   1.8283000000000000e+00   6.7400000000000002e-02   2.2130000000000000e-01   2.2100000000000002e-02
   1.1020000000000001e-01   7.2550000000000003e-01   1.0294000000000001e+00  -1.3370000000000001e-01  -1.1420000000000000e-01  -5.7000000000000002e-02   1.0431999999999999e+00   8.0049999999999999e-01   2.7858999999999998e+00   4.8200000000000000e-02   1.5400000000000000e-01  -3.5400000000000001e-02
   6.6100000000000006e-02   9.6730000000000005e-01   2.5740000000000002e-01  -1.4319999999999999e-01  -1.0470000000000000e-01  -5.2600000000000001e-02   7.9900000000000004e-01   9.7840000000000005e-01   3.0470999999999999e+00   4.8200000000000000e-02   1.3469999999999999e-01   8.8000000000000005e-03
  -2.1999999999999999e-02   7.9139999999999999e-01   8.5780000000000001e-01  -1.8140000000000001e-01  -1.9980000000000001e-01  -1.0520000000000000e-01   8.8780000000000003e-01   1.0450999999999999e+00   2.2635999999999998e+00  -2.8899999999999999e-02   1.0580000000000001e-01   2.2100000000000002e-02
   1.5429999999999999e-01   7.6939999999999997e-01   1.2867999999999999e+00  -1.2410000000000000e-01  -1.9000000000000000e-02  -7.4499999999999997e-02   8.4340000000000004e-01   8.4499999999999997e-01   1.8283000000000000e+00   4.8200000000000000e-02   1.2509999999999999e-01   0.0000000000000000e+00
   8.8200000000000001e-02   6.3749999999999996e-01   5.1470000000000005e-01  -6.6799999999999998e-02  -1.1420000000000000e-01  -7.4499999999999997e-02   9.3220000000000003e-01   9.7840000000000005e-01   3.0470999999999999e+00   5.7799999999999997e-02   1.5400000000000000e-01   5.7500000000000002e-02
   1.1020000000000001e-01   7.9139999999999999e-01   4.2890000000000000e-01  -1.5279999999999999e-01  -5.7099999999999998e-02  -9.2100000000000001e-02   9.7660000000000002e-01   1.0894999999999999e+00   2.1764999999999999e+00   4.8200000000000000e-02   1.2509999999999999e-01   2.6499999999999999e-02
   1.5429999999999999e-01   8.7929999999999997e-01   1.8015000000000001e+00  -2.0050000000000001e-01  -1.0470000000000000e-01  -8.7700000000000000e-02   7.5460000000000005e-01   9.7840000000000005e-01   2.0893999999999999e+00   5.7799999999999997e-02   1.8279999999999999e-01   4.4200000000000003e-02
   1.5429999999999999e-01   5.7160000000000000e-01   1.2010000000000001e+00  -1.8140000000000001e-01  -1.4269999999999999e-01  -1.0090000000000000e-01   8.8780000000000003e-01   8.8939999999999997e-01   3.3083000000000000e+00   6.7400000000000002e-02   9.6199999999999994e-02   1.3299999999999999e-02
   1.5429999999999999e-01   1.0551999999999999e+00   1.1152000000000000e+00  -1.4319999999999999e-01  -4.7600000000000003e-02  -7.4499999999999997e-02   8.8780000000000003e-01   9.5609999999999995e-01   2.6118000000000001e+00   3.8500000000000000e-02   1.1550000000000001e-01   3.1000000000000000e-02
   1.1020000000000001e-01   9.0129999999999999e-01   1.0294000000000001e+00  -1.3370000000000001e-01  -7.6100000000000001e-02  -2.1899999999999999e-02   1.0209999999999999e+00   1.0005999999999999e+00   2.5247000000000002e+00   4.8200000000000000e-02   1.9239999999999999e-01   8.8000000000000005e-03
  -2.1999999999999999e-02   7.6939999999999997e-01   1.2867999999999999e+00  -1.1459999999999999e-01  -1.3320000000000001e-01  -3.5099999999999999e-02   9.7660000000000002e-01   1.0672999999999999e+00   2.5247000000000002e+00  -2.8899999999999999e-02   1.3469999999999999e-01   4.4000000000000003e-03
   1.9839999999999999e-01   8.5740000000000005e-01   6.0050000000000003e-01  -1.4319999999999999e-01  -1.4269999999999999e-01  -4.3900000000000002e-02   8.2120000000000004e-01   1.0005999999999999e+00   2.5247000000000002e+00   3.8500000000000000e-02   1.3469999999999999e-01  -4.4000000000000003e-03
   1.5429999999999999e-01   7.9139999999999999e-01   1.2867999999999999e+00  -1.5279999999999999e-01  -9.4999999999999998e-03  -5.7000000000000002e-02   9.7660000000000002e-01   8.2269999999999999e-01   2.2635999999999998e+00   3.8500000000000000e-02   1.5400000000000000e-01   2.2100000000000002e-02
   1.1020000000000001e-01   7.2550000000000003e-01   3.4310000000000002e-01  -1.5279999999999999e-01  -1.3320000000000001e-01  -3.9500000000000000e-02   9.1000000000000003e-01   1.0227999999999999e+00   2.0893999999999999e+00   4.8200000000000000e-02   1.0580000000000001e-01   8.8000000000000005e-03
   6.6100000000000006e-02   8.3540000000000003e-01   1.2010000000000001e+00  -7.6399999999999996e-02   0.0000000000000000e+00  -7.0199999999999999e-02   9.1000000000000003e-01   1.1563000000000001e+00   2.8730000000000002e+00   8.6699999999999999e-02   1.1550000000000001e-01   3.9800000000000002e-02
   1.7630000000000001e-01   5.7160000000000000e-01   6.8630000000000002e-01  -2.0999999999999999e-01   9.4999999999999998e-03  -4.3900000000000002e-02   9.7660000000000002e-01   1.0894999999999999e+00   2.1764999999999999e+00   0.0000000000000000e+00   1.6360000000000000e-01   3.9800000000000002e-02
   1.3230000000000000e-01   8.5740000000000005e-01   9.4359999999999999e-01  -1.8140000000000001e-01  -1.0470000000000000e-01  -6.1400000000000003e-02   8.2120000000000004e-01   1.0005999999999999e+00   2.4377000000000000e+00  -1.9300000000000001e-02   2.2130000000000000e-01   3.9800000000000002e-02
  -2.1999999999999999e-02   9.8929999999999996e-01  -1.7160000000000000e-01  -2.1959999999999999e-01  -1.4269999999999999e-01  -3.9500000000000000e-02   9.9880000000000002e-01   8.2269999999999999e-01   1.8283000000000000e+00   4.8200000000000000e-02   1.5400000000000000e-01   4.4000000000000003e-03
   1.3230000000000000e-01   8.1340000000000001e-01   6.8630000000000002e-01  -1.2410000000000000e-01  -1.2370000000000000e-01  -4.3900000000000002e-02   6.8799999999999994e-01   1.0227999999999999e+00   2.0893999999999999e+00   6.7400000000000002e-02   1.9239999999999999e-01   4.4200000000000003e-02
  -8.8200000000000001e-02   7.4739999999999995e-01   1.1152000000000000e+00  -1.0500000000000000e-01  -1.8079999999999999e-01  -5.2600000000000001e-02   7.5460000000000005e-01   1.2230000000000001e+00   2.1764999999999999e+00   5.7799999999999997e-02   1.5400000000000000e-01   3.5400000000000001e-02
   1.7630000000000001e-01   7.2550000000000003e-01   6.8630000000000002e-01  -1.9089999999999999e-01  -1.8079999999999999e-01  -3.9500000000000000e-02   9.1000000000000003e-01   1.0672999999999999e+00   2.0893999999999999e+00   3.8500000000000000e-02   1.5400000000000000e-01   2.6499999999999999e-02
  -2.2040000000000001e-01   8.5740000000000005e-01   9.4359999999999999e-01  -1.1459999999999999e-01  -1.4269999999999999e-01  -4.4000000000000003e-03   8.8780000000000003e-01   1.0894999999999999e+00   2.4377000000000000e+00   1.9300000000000001e-02   1.5400000000000000e-01   3.5400000000000001e-02
   1.5429999999999999e-01   8.7929999999999997e-01   1.1152000000000000e+00  -1.4319999999999999e-01  -9.4999999999999998e-03  -1.0960000000000000e-01   7.3240000000000005e-01   1.0894999999999999e+00   2.4377000000000000e+00   1.1559999999999999e-01   8.6599999999999996e-02   2.2100000000000002e-02
   4.4080000000000003e-01   9.2330000000000001e-01   1.7160000000000000e-01  -1.8140000000000001e-01  -1.0470000000000000e-01  -5.2600000000000001e-02   7.9900000000000004e-01   1.0005999999999999e+00   2.4377000000000000e+00   0.0000000000000000e+00   1.6360000000000000e-01   5.7500000000000002e-02
   0.0000000000000000e+00   7.6939999999999997e-01   8.5780000000000001e-01  -1.0500000000000000e-01  -1.7130000000000001e-01  -8.3299999999999999e-02   9.5440000000000003e-01   1.0227999999999999e+00   2.5247000000000002e+00   6.7400000000000002e-02   1.5400000000000000e-01   3.5400000000000001e-02
   0.0000000000000000e+00   7.2550000000000003e-01   1.4582999999999999e+00  -1.2410000000000000e-01  -1.9000000000000000e-02  -5.2600000000000001e-02   8.2120000000000004e-01   8.0049999999999999e-01   2.4377000000000000e+00   8.6699999999999999e-02   2.2130000000000000e-01  -3.9800000000000002e-02
   2.2040000000000001e-01   9.2330000000000001e-01   3.4310000000000002e-01  -1.2410000000000000e-01  -1.4269999999999999e-01  -6.5799999999999997e-02   9.3220000000000003e-01   1.0672999999999999e+00   2.2635999999999998e+00   7.7100000000000002e-02   1.3469999999999999e-01   1.3299999999999999e-02
  -1.7630000000000001e-01   1.0551999999999999e+00   1.0294000000000001e+00  -1.2410000000000000e-01  -7.6100000000000001e-02  -5.2600000000000001e-02   1.1318999999999999e+00   8.8939999999999997e-01   2.9600000000000000e+00   3.8500000000000000e-02   2.2130000000000000e-01   1.7700000000000000e-02
   2.8649999999999998e-01   6.3749999999999996e-01   1.2010000000000001e+00  -2.2910000000000000e-01  -1.0470000000000000e-01  -4.8200000000000000e-02   9.1000000000000003e-01   8.2269999999999999e-01   3.1341999999999999e+00   0.0000000000000000e+00   1.3469999999999999e-01   8.8000000000000005e-03
  -1.1020000000000001e-01   7.2550000000000003e-01   5.1470000000000005e-01  -1.3370000000000001e-01  -6.6600000000000006e-02  -1.0090000000000000e-01   8.8780000000000003e-01   9.5609999999999995e-01   2.3506000000000000e+00   4.8200000000000000e-02   1.0580000000000001e-01   1.3299999999999999e-02
   1.3230000000000000e-01   1.0771999999999999e+00   1.8015000000000001e+00  -9.5500000000000002e-02  -7.6100000000000001e-02  -5.7000000000000002e-02   8.4340000000000004e-01   1.1117999999999999e+00   1.4800000000000000e+00   4.8200000000000000e-02   1.7319999999999999e-01   0.0000000000000000e+00
  -1.5429999999999999e-01   9.8929999999999996e-01   4.2890000000000000e-01  -8.5900000000000004e-02  -9.5200000000000007e-02  -4.3900000000000002e-02   8.8780000000000003e-01   1.0450999999999999e+00   1.9153000000000000e+00   7.7100000000000002e-02   1.5400000000000000e-01  -2.6499999999999999e-02
   3.5270000000000001e-01   7.4739999999999995e-01   1.1152000000000000e+00  -1.3370000000000001e-01  -1.3320000000000001e-01  -3.5099999999999999e-02   7.7680000000000005e-01   8.6719999999999997e-01   2.6118000000000001e+00   2.8899999999999999e-02   1.3469999999999999e-01   1.3299999999999999e-02
  -2.8649999999999998e-01   9.2330000000000001e-01   6.0050000000000003e-01  -1.2410000000000000e-01  -8.5599999999999996e-02  -6.5799999999999997e-02   7.7680000000000005e-01   8.6719999999999997e-01   2.6118000000000001e+00  -6.7400000000000002e-02   1.3469999999999999e-01  -2.2100000000000002e-02
   1.9839999999999999e-01   7.6939999999999997e-01   1.1152000000000000e+00  -1.8140000000000001e-01  -1.7130000000000001e-01  -2.6300000000000000e-02   9.5440000000000003e-01   8.2269999999999999e-01   3.1341999999999999e+00  -8.6699999999999999e-02   1.7319999999999999e-01  -1.3299999999999999e-02
  -2.2040000000000001e-01   1.0551999999999999e+00   9.4359999999999999e-01  -1.3370000000000001e-01  -7.6100000000000001e-02  -8.3299999999999999e-02   9.7660000000000002e-01   1.0005999999999999e+00   2.4377000000000000e+00   2.8899999999999999e-02   2.0210000000000000e-01   4.4000000000000003e-03
   1.9839999999999999e-01   8.5740000000000005e-01   4.2890000000000000e-01  -8.5900000000000004e-02  -1.1420000000000000e-01  -2.1899999999999999e-02   7.3240000000000005e-01   1.1339999999999999e+00   1.9153000000000000e+00   0.0000000000000000e+00   1.3469999999999999e-01   2.2100000000000002e-02
  -1.1020000000000001e-01   6.8149999999999999e-01   1.7160000000000000e-01  -2.0050000000000001e-01  -1.9000000000000000e-02  -9.2100000000000001e-02   9.1000000000000003e-01   1.0894999999999999e+00   2.5247000000000002e+00   3.8500000000000000e-02   2.5019999999999998e-01   2.2100000000000002e-02
   2.6450000000000001e-01   6.1550000000000005e-01   1.0294000000000001e+00  -2.0999999999999999e-01  -1.5229999999999999e-01  -2.6300000000000000e-02   9.3220000000000003e-01   8.4499999999999997e-01   2.2635999999999998e+00   7.7100000000000002e-02   9.6199999999999994e-02   2.6499999999999999e-02
  -4.4100000000000000e-02   7.9139999999999999e-01   6.0050000000000003e-01  -2.0050000000000001e-01  -1.7130000000000001e-01  -3.9500000000000000e-02   6.2150000000000005e-01   1.0005999999999999e+00   2.7858999999999998e+00  -9.5999999999999992e-03   2.0210000000000000e-01   1.7700000000000000e-02
   2.8649999999999998e-01   8.3540000000000003e-01  -3.4310000000000002e-01  -1.3370000000000001e-01  -1.8079999999999999e-01  -8.8000000000000005e-03   8.4340000000000004e-01   9.5609999999999995e-01   1.8283000000000000e+00   6.7400000000000002e-02   2.3089999999999999e-01  -4.4000000000000003e-03
  -4.4100000000000000e-02   9.0129999999999999e-01   1.4582999999999999e+00  -2.8639999999999999e-01  -7.6100000000000001e-02  -4.8200000000000000e-02   7.9900000000000004e-01   7.7820000000000000e-01   1.7412000000000001e+00   8.6699999999999999e-02   1.6360000000000000e-01   2.6499999999999999e-02
   1.9839999999999999e-01   8.5740000000000005e-01   1.7160000000000000e-01  -2.2910000000000000e-01  -1.6180000000000000e-01  -8.8000000000000005e-03   7.1020000000000005e-01   1.0450999999999999e+00   2.2635999999999998e+00   9.6299999999999997e-02   1.7319999999999999e-01   4.4000000000000003e-03
  -2.6450000000000001e-01   9.4530000000000003e-01   6.8630000000000002e-01  -2.0050000000000001e-01  -1.9030000000000000e-01   4.4000000000000003e-03   7.7680000000000005e-01   1.0450999999999999e+00   2.4377000000000000e+00  -9.5999999999999992e-03   7.6999999999999999e-02   6.1899999999999997e-02
   0.0000000000000000e+00   8.1340000000000001e-01   9.4359999999999999e-01  -1.3370000000000001e-01  -1.2370000000000000e-01  -5.2600000000000001e-02   8.8780000000000003e-01   8.2269999999999999e-01   2.0024000000000002e+00   7.7100000000000002e-02   9.6199999999999994e-02   2.6499999999999999e-02
   0.0000000000000000e+00   9.6730000000000005e-01   1.4582999999999999e+00  -1.6230000000000000e-01  -4.7600000000000003e-02  -9.2100000000000001e-02   7.7680000000000005e-01   1.0672999999999999e+00   2.1764999999999999e+00   7.7100000000000002e-02   1.5400000000000000e-01   3.1000000000000000e-02
   1.5429999999999999e-01   8.1340000000000001e-01   1.4582999999999999e+00  -2.1959999999999999e-01  -9.5200000000000007e-02  -2.6300000000000000e-02   8.2120000000000004e-01   1.0672999999999999e+00   2.3506000000000000e+00   9.6299999999999997e-02   1.6360000000000000e-01   1.3299999999999999e-02
   8.8200000000000001e-02   8.5740000000000005e-01   1.1152000000000000e+00  -1.8140000000000001e-01  -1.1420000000000000e-01  -8.7700000000000000e-02   7.3240000000000005e-01   1.1117999999999999e+00   2.2635999999999998e+00   1.1559999999999999e-01   1.9239999999999999e-01   5.7500000000000002e-02
   1.3230000000000000e-01   8.7929999999999997e-01   3.4310000000000002e-01  -7.6399999999999996e-02  -1.6180000000000000e-01   8.8000000000000005e-03   7.9900000000000004e-01   9.1169999999999995e-01   2.3506000000000000e+00   8.6699999999999999e-02   1.5400000000000000e-01   1.7700000000000000e-02
  -1.3230000000000000e-01   6.5949999999999998e-01   1.0294000000000001e+00  -1.0500000000000000e-01  -1.3320000000000001e-01  -3.5099999999999999e-02   9.1000000000000003e-01   9.7840000000000005e-01   2.7858999999999998e+00   7.7100000000000002e-02   2.0210000000000000e-01   1.7700000000000000e-02
   1.7630000000000001e-01   8.7929999999999997e-01   9.4359999999999999e-01  -9.5500000000000002e-02  -3.8100000000000002e-02  -5.2600000000000001e-02   9.7660000000000002e-01   1.0672999999999999e+00   2.4377000000000000e+00   9.6299999999999997e-02   1.2509999999999999e-01   4.4000000000000003e-03
   2.4249999999999999e-01   8.5740000000000005e-01   9.4359999999999999e-01  -1.1459999999999999e-01  -1.2370000000000000e-01  -3.5099999999999999e-02   7.7680000000000005e-01   8.4499999999999997e-01   1.7412000000000001e+00   9.5999999999999992e-03   1.3469999999999999e-01   3.5400000000000001e-02
   1.7630000000000001e-01   6.8149999999999999e-01   6.0050000000000003e-01  -1.1459999999999999e-01  -2.1890000000000001e-01  -3.9500000000000000e-02   9.5440000000000003e-01   8.6719999999999997e-01   2.8730000000000002e+00  -2.8899999999999999e-02   2.0210000000000000e-01   2.2100000000000002e-02
  -2.1999999999999999e-02   6.5949999999999998e-01   6.0050000000000003e-01  -1.8140000000000001e-01  -1.6180000000000000e-01  -7.0199999999999999e-02   9.1000000000000003e-01   1.0227999999999999e+00   2.4377000000000000e+00   0.0000000000000000e+00   7.6999999999999999e-02   2.6499999999999999e-02
   1.9839999999999999e-01   7.9139999999999999e-01   1.0294000000000001e+00  -1.9089999999999999e-01  -1.2370000000000000e-01  -7.0199999999999999e-02   8.8780000000000003e-01   1.0005999999999999e+00   2.5247000000000002e+00   3.8500000000000000e-02   7.6999999999999999e-02   6.1899999999999997e-02
   1.1020000000000001e-01   7.0350000000000001e-01  -1.7160000000000000e-01  -7.6399999999999996e-02  -1.4269999999999999e-01  -9.2100000000000001e-02   7.3240000000000005e-01   1.0005999999999999e+00   2.1764999999999999e+00   5.7799999999999997e-02   9.6199999999999994e-02   8.8000000000000005e-03
   1.1020000000000001e-01   7.0350000000000001e-01   1.0294000000000001e+00  -1.7190000000000000e-01  -7.6100000000000001e-02  -8.3299999999999999e-02   7.7680000000000005e-01   9.7840000000000005e-01   2.4377000000000000e+00   6.7400000000000002e-02   1.6360000000000000e-01   1.3299999999999999e-02
  -8.8200000000000001e-02   6.3749999999999996e-01   5.1470000000000005e-01  -2.0050000000000001e-01  -8.5599999999999996e-02  -4.8200000000000000e-02   8.2120000000000004e-01   8.6719999999999997e-01   1.9153000000000000e+00   4.8200000000000000e-02   1.1550000000000001e-01   4.4200000000000003e-02
   3.3060000000000000e-01   1.0551999999999999e+00   1.7160000000000000e-01  -1.7190000000000000e-01  -2.1890000000000001e-01  -9.6500000000000002e-02   9.5440000000000003e-01   1.0005999999999999e+00   1.9153000000000000e+00   3.8500000000000000e-02   1.0580000000000001e-01   2.6499999999999999e-02
  -6.6100000000000006e-02   7.4739999999999995e-01   8.5780000000000001e-01  -1.3370000000000001e-01  -6.6600000000000006e-02  -6.1400000000000003e-02   7.5460000000000005e-01   1.1117999999999999e+00   2.0893999999999999e+00   8.6699999999999999e-02   1.0580000000000001e-01   5.7500000000000002e-02
   4.4100000000000000e-02   9.6730000000000005e-01   7.7210000000000001e-01  -1.5279999999999999e-01  -1.1420000000000000e-01  -1.2280000000000001e-01   8.8780000000000003e-01   1.0672999999999999e+00   1.6540999999999999e+00   5.7799999999999997e-02   1.8279999999999999e-01   2.6499999999999999e-02
   6.6100000000000006e-02   7.9139999999999999e-01   6.0050000000000003e-01  -1.5279999999999999e-01  -1.5229999999999999e-01  -7.8899999999999998e-02   8.4340000000000004e-01   1.0672999999999999e+00   3.1341999999999999e+00   9.5999999999999992e-03   1.7319999999999999e-01   1.3299999999999999e-02
   3.3060000000000000e-01   8.1340000000000001e-01   1.2867999999999999e+00  -7.6399999999999996e-02  -1.8079999999999999e-01  -7.0199999999999999e-02   8.4340000000000004e-01   9.7840000000000005e-01   2.4377000000000000e+00   5.7799999999999997e-02   2.2130000000000000e-01   1.3299999999999999e-02
   4.4100000000000000e-02   7.6939999999999997e-01   6.8630000000000002e-01  -2.1959999999999999e-01  -8.5599999999999996e-02  -8.7700000000000000e-02   1.0209999999999999e+00   8.4499999999999997e-01   2.3506000000000000e+00   7.7100000000000002e-02   1.7319999999999999e-01   1.7700000000000000e-02
  -2.1999999999999999e-02   7.9139999999999999e-01   6.8630000000000002e-01  -2.2910000000000000e-01  -1.4269999999999999e-01  -6.5799999999999997e-02   7.7680000000000005e-01   9.7840000000000005e-01   1.7412000000000001e+00   1.1559999999999999e-01   1.5400000000000000e-01  -4.4000000000000003e-03
   1.5429999999999999e-01   8.7929999999999997e-01   1.2010000000000001e+00  -8.5900000000000004e-02  -1.6180000000000000e-01  -7.0199999999999999e-02   8.4340000000000004e-01   1.0672999999999999e+00   2.8730000000000002e+00   0.0000000000000000e+00   1.4430000000000001e-01   4.8700000000000000e-02
   6.6100000000000006e-02   9.6730000000000005e-01   5.1470000000000005e-01  -1.1459999999999999e-01  -6.6600000000000006e-02  -7.0199999999999999e-02   6.4370000000000005e-01   9.7840000000000005e-01   2.6118000000000001e+00   2.8899999999999999e-02   1.2509999999999999e-01   4.4000000000000003e-03
   3.0859999999999999e-01   8.3540000000000003e-01   1.2010000000000001e+00  -1.7190000000000000e-01  -7.6100000000000001e-02  -3.0700000000000002e-02   8.2120000000000004e-01   1.0005999999999999e+00   2.0893999999999999e+00   4.8200000000000000e-02   1.7319999999999999e-01   4.8700000000000000e-02
   0.0000000000000000e+00   7.4739999999999995e-01   9.4359999999999999e-01  -2.3870000000000000e-01  -1.6180000000000000e-01  -4.3900000000000002e-02   9.7660000000000002e-01   9.1169999999999995e-01   3.1341999999999999e+00   7.7100000000000002e-02   9.6199999999999994e-02   2.6499999999999999e-02
  -8.8200000000000001e-02   8.5740000000000005e-01   8.5780000000000001e-01  -6.6799999999999998e-02  -1.8079999999999999e-01  -4.8200000000000000e-02   9.9880000000000002e-01   1.1785000000000001e+00   2.2635999999999998e+00   3.8500000000000000e-02   1.6360000000000000e-01   2.2100000000000002e-02
   2.1999999999999999e-02   9.6730000000000005e-01   7.7210000000000001e-01  -9.5500000000000002e-02  -1.9000000000000000e-02  -7.0199999999999999e-02   9.3220000000000003e-01   9.3389999999999995e-01   2.1764999999999999e+00   1.0600000000000000e-01   1.6360000000000000e-01   2.2100000000000002e-02
   2.2040000000000001e-01   8.3540000000000003e-01   4.2890000000000000e-01  -8.5900000000000004e-02  -9.5200000000000007e-02  -6.1400000000000003e-02   7.7680000000000005e-01   9.5609999999999995e-01   1.9153000000000000e+00   0.0000000000000000e+00   1.9239999999999999e-01   1.7700000000000000e-02
   1.1020000000000001e-01   9.0129999999999999e-01   5.1470000000000005e-01  -1.3370000000000001e-01  -1.7130000000000001e-01  -9.2100000000000001e-02   8.8780000000000003e-01   1.2897000000000001e+00   1.6540999999999999e+00   1.1559999999999999e-01   1.1550000000000001e-01  -1.7700000000000000e-02
   6.6100000000000006e-02   6.5949999999999998e-01   9.4359999999999999e-01  -2.0050000000000001e-01  -1.8079999999999999e-01  -7.0199999999999999e-02   9.3220000000000003e-01   9.7840000000000005e-01   2.0024000000000002e+00   3.8500000000000000e-02   8.6599999999999996e-02   3.5400000000000001e-02
   2.1999999999999999e-02   9.4530000000000003e-01   1.5441000000000000e+00  -1.1459999999999999e-01  -9.5200000000000007e-02  -6.1400000000000003e-02   7.7680000000000005e-01   1.2007000000000001e+00   1.7412000000000001e+00   9.6299999999999997e-02   1.2509999999999999e-01   3.1000000000000000e-02
  -8.8200000000000001e-02   8.5740000000000005e-01   9.4359999999999999e-01  -1.6230000000000000e-01  -1.5229999999999999e-01  -7.8899999999999998e-02   9.3220000000000003e-01   1.0894999999999999e+00   2.0893999999999999e+00   0.0000000000000000e+00   9.6199999999999994e-02  -8.8000000000000005e-03
   8.8200000000000001e-02   6.5949999999999998e-01   8.5780000000000001e-01  -1.0500000000000000e-01  -1.4269999999999999e-01  -7.4499999999999997e-02   6.6579999999999995e-01   9.3389999999999995e-01   2.9600000000000000e+00   1.3489999999999999e-01   2.1170000000000000e-01   2.2100000000000002e-02
  -1.3230000000000000e-01   9.4530000000000003e-01   1.1152000000000000e+00  -1.9099999999999999e-02  -8.5599999999999996e-02  -5.2600000000000001e-02   8.2120000000000004e-01   1.3119000000000001e+00   2.3506000000000000e+00   7.7100000000000002e-02   2.0210000000000000e-01   1.3299999999999999e-02
   1.1020000000000001e-01   7.9139999999999999e-01   1.3725000000000001e+00  -2.7689999999999998e-01  -2.0930000000000001e-01  -7.4499999999999997e-02   7.7680000000000005e-01   1.0894999999999999e+00   2.3506000000000000e+00   3.8500000000000000e-02   1.7319999999999999e-01   1.7700000000000000e-02
  -4.4100000000000000e-02   8.3540000000000003e-01   1.7160000000000000e-01  -1.5279999999999999e-01  -1.9000000000000000e-02  -1.7500000000000002e-02   6.8799999999999994e-01   9.7840000000000005e-01   2.1764999999999999e+00   6.7400000000000002e-02   1.1550000000000001e-01   8.8000000000000005e-03
   2.2040000000000001e-01   7.9139999999999999e-01   4.2890000000000000e-01  -1.7190000000000000e-01  -1.9030000000000000e-01  -9.6500000000000002e-02   9.5440000000000003e-01   7.5600000000000001e-01   1.9153000000000000e+00   7.7100000000000002e-02   2.1170000000000000e-01   1.3299999999999999e-02
   2.2040000000000001e-01   7.0350000000000001e-01   7.7210000000000001e-01  -2.0999999999999999e-01  -1.3320000000000001e-01  -3.5099999999999999e-02   8.2120000000000004e-01   1.1339999999999999e+00   2.2635999999999998e+00   7.7100000000000002e-02   2.8870000000000001e-01   8.8000000000000005e-03
   8.8200000000000001e-02   9.8929999999999996e-01   4.2890000000000000e-01  -1.3370000000000001e-01  -1.4269999999999999e-01  -6.5799999999999997e-02   8.8780000000000003e-01   9.1169999999999995e-01   3.1341999999999999e+00   1.5409999999999999e-01   1.8279999999999999e-01  -1.7700000000000000e-02
   2.1999999999999999e-02   7.2550000000000003e-01   1.6298999999999999e+00  -2.5779999999999997e-01  -8.5599999999999996e-02  -7.8899999999999998e-02   8.4340000000000004e-01   9.5609999999999995e-01   2.6118000000000001e+00  -3.8500000000000000e-02   1.4430000000000001e-01   1.3299999999999999e-02
   6.6100000000000006e-02   9.6730000000000005e-01   2.5740000000000002e-01  -1.7190000000000000e-01  -1.5229999999999999e-01  -4.8200000000000000e-02   7.7680000000000005e-01   9.5609999999999995e-01   1.9153000000000000e+00   3.8500000000000000e-02   1.9239999999999999e-01   3.9800000000000002e-02
  -4.4100000000000000e-02   1.0771999999999999e+00   7.7210000000000001e-01  -1.4319999999999999e-01  -1.0470000000000000e-01  -9.6500000000000002e-02   9.9880000000000002e-01   8.0049999999999999e-01   2.1764999999999999e+00   2.8899999999999999e-02   1.6360000000000000e-01   2.2100000000000002e-02
   1.7630000000000001e-01   7.9139999999999999e-01   1.0294000000000001e+00  -1.6230000000000000e-01  -1.5229999999999999e-01  -9.2100000000000001e-02   7.5460000000000005e-01   1.1339999999999999e+00   2.2635999999999998e+00   1.9300000000000001e-02   1.8279999999999999e-01   0.0000000000000000e+00
  -8.8200000000000001e-02   6.5949999999999998e-01   4.2890000000000000e-01  -1.3370000000000001e-01  -1.5229999999999999e-01  -3.5099999999999999e-02   7.7680000000000005e-01   1.1785000000000001e+00   2.0893999999999999e+00   1.9300000000000001e-02   2.1170000000000000e-01   8.8000000000000005e-03
   2.8649999999999998e-01   7.4739999999999995e-01   1.2010000000000001e+00  -1.5279999999999999e-01  -1.8079999999999999e-01  -9.6500000000000002e-02   7.5460000000000005e-01   1.1339999999999999e+00   2.1764999999999999e+00  -4.8200000000000000e-02   1.9239999999999999e-01   0.0000000000000000e+00
  -1.7630000000000001e-01   9.2330000000000001e-01   3.4310000000000002e-01  -1.3370000000000001e-01  -1.8079999999999999e-01  -2.1899999999999999e-02   6.6579999999999995e-01   9.3389999999999995e-01   2.5247000000000002e+00   3.8500000000000000e-02   1.5400000000000000e-01   3.9800000000000002e-02
   2.8649999999999998e-01   9.6730000000000005e-01   9.4359999999999999e-01  -9.4999999999999998e-03  -1.5229999999999999e-01  -8.7700000000000000e-02   8.8780000000000003e-01   1.0005999999999999e+00   2.2635999999999998e+00   5.7799999999999997e-02   2.0210000000000000e-01   2.6499999999999999e-02
   1.1020000000000001e-01   8.3540000000000003e-01   6.8630000000000002e-01  -2.0050000000000001e-01  -1.8079999999999999e-01  -8.7700000000000000e-02   7.9900000000000004e-01   8.2269999999999999e-01   2.2635999999999998e+00   1.0600000000000000e-01   6.7400000000000002e-02   2.2100000000000002e-02
  -2.1999999999999999e-02   8.5740000000000005e-01   1.1152000000000000e+00  -1.0500000000000000e-01  -1.2370000000000000e-01  -7.4499999999999997e-02   7.5460000000000005e-01   9.5609999999999995e-01   2.8730000000000002e+00   1.0600000000000000e-01   1.8279999999999999e-01   8.8000000000000005e-03
   2.1999999999999999e-02   6.1550000000000005e-01   1.1152000000000000e+00  -2.1959999999999999e-01  -1.2370000000000000e-01  -5.2600000000000001e-02   6.8799999999999994e-01   8.6719999999999997e-01   2.4377000000000000e+00   9.5999999999999992e-03   2.1170000000000000e-01   5.3100000000000001e-02
   0.0000000000000000e+00   8.1340000000000001e-01   4.2890000000000000e-01  -1.6230000000000000e-01  -2.2839999999999999e-01  -3.0700000000000002e-02   5.7709999999999995e-01   1.1785000000000001e+00   2.6118000000000001e+00   6.7400000000000002e-02   1.0580000000000001e-01   3.5400000000000001e-02
   1.7630000000000001e-01   7.4739999999999995e-01   6.0050000000000003e-01  -9.5500000000000002e-02  -1.0470000000000000e-01  -4.8200000000000000e-02   7.5460000000000005e-01   1.4008000000000000e+00   1.9153000000000000e+00   1.0600000000000000e-01   2.5979999999999998e-01  -3.9800000000000002e-02
   2.1999999999999999e-02   7.4739999999999995e-01   6.8630000000000002e-01  -1.5279999999999999e-01  -1.5229999999999999e-01  -7.0199999999999999e-02   8.6560000000000004e-01   9.3389999999999995e-01   2.7858999999999998e+00   9.5999999999999992e-03   2.1170000000000000e-01  -1.3299999999999999e-02
  -2.1999999999999999e-02   9.6730000000000005e-01   1.7157000000000000e+00  -1.3370000000000001e-01  -9.5200000000000007e-02  -3.5099999999999999e-02   1.0209999999999999e+00   1.1339999999999999e+00   1.8283000000000000e+00   3.8500000000000000e-02   1.5400000000000000e-01   0.0000000000000000e+00
   2.2040000000000001e-01   7.9139999999999999e-01   1.6298999999999999e+00  -8.5900000000000004e-02  -1.4269999999999999e-01  -3.0700000000000002e-02   9.7660000000000002e-01   1.0672999999999999e+00   2.2635999999999998e+00  -4.8200000000000000e-02   1.6360000000000000e-01   2.2100000000000002e-02
   1.1020000000000001e-01   5.7160000000000000e-01   6.0050000000000003e-01  -2.0999999999999999e-01  -1.2370000000000000e-01  -4.8200000000000000e-02   7.5460000000000005e-01   1.2452000000000001e+00   2.5247000000000002e+00   9.6299999999999997e-02   1.6360000000000000e-01  -1.3299999999999999e-02
  -2.6450000000000001e-01   9.6730000000000005e-01   5.1470000000000005e-01  -1.1459999999999999e-01  -3.8100000000000002e-02  -4.8200000000000000e-02   5.3269999999999995e-01   1.1339999999999999e+00   2.0893999999999999e+00   4.8200000000000000e-02   2.1170000000000000e-01   4.4000000000000003e-03
   1.1020000000000001e-01   8.5740000000000005e-01   2.5740000000000002e-01  -1.3370000000000001e-01  -1.2370000000000000e-01  -6.1400000000000003e-02   9.9880000000000002e-01   6.8930000000000002e-01   1.7412000000000001e+00  -9.5999999999999992e-03   1.3469999999999999e-01   3.1000000000000000e-02
  -2.2040000000000001e-01   6.1550000000000005e-01   8.5780000000000001e-01  -1.9089999999999999e-01  -1.2370000000000000e-01  -4.8200000000000000e-02   8.6560000000000004e-01   8.2269999999999999e-01   1.8283000000000000e+00   5.7799999999999997e-02   2.1170000000000000e-01   2.2100000000000002e-02
   1.1020000000000001e-01   8.1340000000000001e-01   9.4359999999999999e-01  -2.2910000000000000e-01  -2.2839999999999999e-01  -5.2600000000000001e-02   8.2120000000000004e-01   1.2897000000000001e+00   1.8283000000000000e+00   6.7400000000000002e-02   1.6360000000000000e-01   4.4000000000000003e-03
   2.6450000000000001e-01   8.3540000000000003e-01  -8.5800000000000001e-02  -1.4319999999999999e-01  -1.1420000000000000e-01  -2.1899999999999999e-02   8.8780000000000003e-01   9.7840000000000005e-01   2.8730000000000002e+00   9.5999999999999992e-03   1.7319999999999999e-01   5.3100000000000001e-02
   6.6100000000000006e-02   8.5740000000000005e-01   1.2867999999999999e+00  -9.5500000000000002e-02  -1.6180000000000000e-01  -1.0520000000000000e-01   9.1000000000000003e-01   9.3389999999999995e-01   2.3506000000000000e+00   6.7400000000000002e-02   2.0210000000000000e-01   1.3299999999999999e-02
   6.6100000000000006e-02   8.1340000000000001e-01   5.1470000000000005e-01  -1.6230000000000000e-01  -2.3790000000000000e-01  -8.8000000000000005e-03   7.7680000000000005e-01   1.1117999999999999e+00   2.3506000000000000e+00   1.9300000000000001e-02   2.1170000000000000e-01   2.2100000000000002e-02
   8.8200000000000001e-02   8.7929999999999997e-01   8.5780000000000001e-01  -9.5500000000000002e-02  -2.3790000000000000e-01  -3.9500000000000000e-02   8.4340000000000004e-01   1.1563000000000001e+00   2.6118000000000001e+00   1.7340000000000000e-01   1.7319999999999999e-01   3.9800000000000002e-02
   8.8200000000000001e-02   5.9360000000000002e-01   9.4359999999999999e-01  -2.1959999999999999e-01  -1.5229999999999999e-01  -7.0199999999999999e-02   7.5460000000000005e-01   1.0450999999999999e+00   2.5247000000000002e+00   0.0000000000000000e+00   5.7700000000000001e-02   5.3100000000000001e-02
   8.8200000000000001e-02   7.6939999999999997e-01   9.4359999999999999e-01  -1.4319999999999999e-01  -2.2839999999999999e-01  -3.5099999999999999e-02   8.4340000000000004e-01   1.1563000000000001e+00   2.8730000000000002e+00   1.0600000000000000e-01   1.7319999999999999e-01   2.2100000000000002e-02
   0.0000000000000000e+00   9.8929999999999996e-01   3.4310000000000002e-01  -9.5500000000000002e-02  -4.7600000000000003e-02  -7.0199999999999999e-02   8.2120000000000004e-01   1.2230000000000001e+00   2.9600000000000000e+00   2.8899999999999999e-02   1.1550000000000001e-01  -8.8000000000000005e-03
   8.8200000000000001e-02   7.6939999999999997e-01   5.1470000000000005e-01  -1.2410000000000000e-01  -1.7130000000000001e-01  -4.3900000000000002e-02   7.3240000000000005e-01   1.1339999999999999e+00   1.3930000000000000e+00   2.8899999999999999e-02   1.3469999999999999e-01   2.2100000000000002e-02
   2.1999999999999999e-02   6.3749999999999996e-01   2.1446000000000001e+00  -1.4319999999999999e-01  -9.5200000000000007e-02  -8.7700000000000000e-02   7.7680000000000005e-01   8.8939999999999997e-01   1.8283000000000000e+00   3.8500000000000000e-02   2.0210000000000000e-01   0.0000000000000000e+00
   1.9839999999999999e-01   9.4530000000000003e-01   3.4310000000000002e-01  -2.0050000000000001e-01  -1.2370000000000000e-01  -7.8899999999999998e-02   7.1020000000000005e-01   1.0227999999999999e+00   2.4377000000000000e+00   7.7100000000000002e-02   1.3469999999999999e-01   2.6499999999999999e-02
  -6.6100000000000006e-02   8.7929999999999997e-01  -7.7210000000000001e-01  -1.2410000000000000e-01  -1.5229999999999999e-01  -3.0700000000000002e-02   5.1049999999999995e-01   1.0894999999999999e+00   2.0893999999999999e+00   1.1559999999999999e-01   9.6199999999999994e-02   3.1000000000000000e-02
   1.7630000000000001e-01   9.6730000000000005e-01   6.0050000000000003e-01  -1.1459999999999999e-01  -1.0470000000000000e-01  -6.5799999999999997e-02   9.5440000000000003e-01   8.8939999999999997e-01   2.6118000000000001e+00   4.8200000000000000e-02   1.9239999999999999e-01   2.6499999999999999e-02
   8.8200000000000001e-02   9.4530000000000003e-01   2.5740000000000002e-01  -1.8140000000000001e-01  -1.7130000000000001e-01  -8.3299999999999999e-02   9.3220000000000003e-01   1.0894999999999999e+00   3.1341999999999999e+00  -8.6699999999999999e-02   1.6360000000000000e-01   3.5400000000000001e-02
   8.8200000000000001e-02   1.0331999999999999e+00   7.7210000000000001e-01  -8.5900000000000004e-02  -1.8079999999999999e-01  -7.8899999999999998e-02   8.4340000000000004e-01   1.0227999999999999e+00   1.8283000000000000e+00   1.0600000000000000e-01   1.2509999999999999e-01   2.6499999999999999e-02
  -2.1999999999999999e-02   7.6939999999999997e-01   8.5780000000000001e-01  -1.1459999999999999e-01  -1.5229999999999999e-01  -4.3900000000000002e-02   1.0209999999999999e+00   1.1117999999999999e+00   2.1764999999999999e+00  -9.5999999999999992e-03   2.2130000000000000e-01   8.8000000000000005e-03
   2.8649999999999998e-01   1.0112000000000001e+00   1.7160000000000000e-01  -7.6399999999999996e-02  -1.7130000000000001e-01  -7.4499999999999997e-02   7.5460000000000005e-01   1.0227999999999999e+00   2.2635999999999998e+00   7.7100000000000002e-02   8.6599999999999996e-02  -8.8000000000000005e-03
   1.1020000000000001e-01   7.6939999999999997e-01   1.2010000000000001e+00  -6.6799999999999998e-02  -8.5599999999999996e-02  -7.8899999999999998e-02   1.0653999999999999e+00   1.0672999999999999e+00   2.2635999999999998e+00   8.6699999999999999e-02   2.5019999999999998e-01   8.8000000000000005e-03
  -2.1999999999999999e-02   7.9139999999999999e-01   5.1470000000000005e-01  -1.2410000000000000e-01  -1.3320000000000001e-01  -6.1400000000000003e-02   6.2150000000000005e-01   1.0672999999999999e+00   2.6118000000000001e+00   9.6299999999999997e-02   1.9239999999999999e-01   3.1000000000000000e-02
   1.3230000000000000e-01   9.6730000000000005e-01   6.0050000000000003e-01  -1.2410000000000000e-01  -5.7099999999999998e-02  -5.7000000000000002e-02   8.4340000000000004e-01   9.3389999999999995e-01   2.1764999999999999e+00   6.7400000000000002e-02   1.3469999999999999e-01   3.5400000000000001e-02
   8.8200000000000001e-02   6.3749999999999996e-01   7.7210000000000001e-01  -1.6230000000000000e-01  -2.2839999999999999e-01  -8.7700000000000000e-02   7.9900000000000004e-01   9.5609999999999995e-01   2.0893999999999999e+00  -6.7400000000000002e-02   2.5019999999999998e-01   3.5400000000000001e-02
  -1.7630000000000001e-01   6.1550000000000005e-01   3.4310000000000002e-01  -1.5279999999999999e-01  -1.4269999999999999e-01  -3.0700000000000002e-02   8.6560000000000004e-01   9.3389999999999995e-01   2.1764999999999999e+00  -9.5999999999999992e-03   2.0210000000000000e-01   4.8700000000000000e-02
   6.6100000000000006e-02   9.0129999999999999e-01   6.8630000000000002e-01  -1.1459999999999999e-01  -1.6180000000000000e-01  -8.7700000000000000e-02   7.7680000000000005e-01   1.0672999999999999e+00   2.3506000000000000e+00   0.0000000000000000e+00   1.2509999999999999e-01  -8.8000000000000005e-03
   4.4100000000000000e-02   1.0771999999999999e+00   6.8630000000000002e-01  -1.5279999999999999e-01  -2.1890000000000001e-01  -4.3900000000000002e-02   9.5440000000000003e-01   1.0005999999999999e+00   1.5670999999999999e+00   9.5999999999999992e-03   1.0580000000000001e-01   4.8700000000000000e-02
   6.6100000000000006e-02   9.4530000000000003e-01   2.5740000000000002e-01  -1.3370000000000001e-01  -1.4269999999999999e-01  -8.7700000000000000e-02   8.8780000000000003e-01   1.1339999999999999e+00   2.2635999999999998e+00   2.8899999999999999e-02   6.7400000000000002e-02   4.4200000000000003e-02
   1.9839999999999999e-01   7.2550000000000003e-01   0.0000000000000000e+00  -1.1459999999999999e-01  -1.7130000000000001e-01  -1.3200000000000000e-02   7.7680000000000005e-01   1.0894999999999999e+00   1.3930000000000000e+00   4.8200000000000000e-02   9.6199999999999994e-02   4.4000000000000003e-03
  -8.8200000000000001e-02   6.1550000000000005e-01   6.8630000000000002e-01  -1.5279999999999999e-01  -1.5229999999999999e-01  -7.4499999999999997e-02   9.3220000000000003e-01   1.0672999999999999e+00   1.6540999999999999e+00   2.8899999999999999e-02   2.1170000000000000e-01   3.9800000000000002e-02
   6.6100000000000006e-02   8.1340000000000001e-01   6.8630000000000002e-01  -3.8199999999999998e-02  -6.6600000000000006e-02  -1.3200000000000000e-02   7.7680000000000005e-01   8.8939999999999997e-01   1.4800000000000000e+00  -1.9300000000000001e-02   1.6360000000000000e-01   2.2100000000000002e-02
   1.9839999999999999e-01   8.1340000000000001e-01   1.0294000000000001e+00  -1.5279999999999999e-01  -1.6180000000000000e-01  -3.9500000000000000e-02   6.8799999999999994e-01   9.1169999999999995e-01   1.8283000000000000e+00   3.8500000000000000e-02   1.7319999999999999e-01  -3.5400000000000001e-02
  -2.1999999999999999e-02   8.1340000000000001e-01   3.4310000000000002e-01  -1.8140000000000001e-01  -1.0470000000000000e-01  -7.0199999999999999e-02   8.6560000000000004e-01   1.0672999999999999e+00   2.4377000000000000e+00  -9.5999999999999992e-03   1.0580000000000001e-01   2.6499999999999999e-02
   2.1999999999999999e-02   8.7929999999999997e-01   3.4310000000000002e-01  -2.0999999999999999e-01  -1.9980000000000001e-01  -3.9500000000000000e-02   1.1096999999999999e+00   1.0005999999999999e+00   2.3506000000000000e+00   6.7400000000000002e-02   1.4430000000000001e-01   3.9800000000000002e-02
  -6.6100000000000006e-02   9.2330000000000001e-01   1.0294000000000001e+00  -1.4319999999999999e-01  -1.2370000000000000e-01  -9.6500000000000002e-02   9.1000000000000003e-01   1.1563000000000001e+00   2.5247000000000002e+00   6.7400000000000002e-02   1.2509999999999999e-01   8.8000000000000005e-03
   1.3230000000000000e-01   7.6939999999999997e-01   8.5800000000000001e-02  -1.4319999999999999e-01  -1.0470000000000000e-01  -1.0960000000000000e-01   8.6560000000000004e-01   1.0227999999999999e+00   2.2635999999999998e+00   6.7400000000000002e-02   2.1170000000000000e-01   1.7700000000000000e-02
  -6.6100000000000006e-02   9.8929999999999996e-01   7.7210000000000001e-01  -1.2410000000000000e-01  -1.0470000000000000e-01  -8.7700000000000000e-02   7.7680000000000005e-01   1.0450999999999999e+00   2.6989000000000001e+00   3.8500000000000000e-02   2.0210000000000000e-01   3.9800000000000002e-02
   6.6100000000000006e-02   7.9139999999999999e-01   4.2890000000000000e-01  -1.9089999999999999e-01  -7.6100000000000001e-02  -3.0700000000000002e-02   7.5460000000000005e-01   1.1785000000000001e+00   2.5247000000000002e+00   7.7100000000000002e-02   1.1550000000000001e-01   2.2100000000000002e-02
  -2.1999999999999999e-02   6.1550000000000005e-01   6.8630000000000002e-01  -2.2910000000000000e-01  -1.4269999999999999e-01  -8.7700000000000000e-02   6.2150000000000005e-01   9.1169999999999995e-01   2.4377000000000000e+00   1.8300000000000000e-01   7.6999999999999999e-02   8.8000000000000005e-03
   1.1020000000000001e-01   8.1340000000000001e-01   6.0050000000000003e-01  -1.6230000000000000e-01  -6.6600000000000006e-02  -8.3299999999999999e-02   7.7680000000000005e-01   1.0894999999999999e+00   2.0024000000000002e+00   9.5999999999999992e-03   1.6360000000000000e-01   1.3299999999999999e-02
  -6.6100000000000006e-02   9.6730000000000005e-01   1.1152000000000000e+00  -1.3370000000000001e-01  -1.6180000000000000e-01  -1.0090000000000000e-01   8.8780000000000003e-01   1.0672999999999999e+00   2.0024000000000002e+00   1.7340000000000000e-01   1.8279999999999999e-01  -1.3299999999999999e-02
   4.4100000000000000e-02   7.0350000000000001e-01   1.2867999999999999e+00  -1.4319999999999999e-01  -1.5229999999999999e-01  -5.7000000000000002e-02   7.7680000000000005e-01   1.0894999999999999e+00   1.3930000000000000e+00   2.8899999999999999e-02   1.4430000000000001e-01  -4.4000000000000003e-03
   1.5429999999999999e-01   8.1340000000000001e-01   6.8630000000000002e-01  -1.8140000000000001e-01  -3.8100000000000002e-02  -5.2600000000000001e-02   8.8780000000000003e-01   9.1169999999999995e-01   2.4377000000000000e+00   8.6699999999999999e-02   1.7319999999999999e-01   4.4200000000000003e-02
   0.0000000000000000e+00   6.8149999999999999e-01   2.5740000000000002e-01  -1.3370000000000001e-01  -1.2370000000000000e-01  -1.3200000000000000e-02   8.2120000000000004e-01   9.5609999999999995e-01   2.3506000000000000e+00   3.8500000000000000e-02   1.5400000000000000e-01   5.7500000000000002e-02
   3.3060000000000000e-01   7.2550000000000003e-01   1.0294000000000001e+00  -1.9089999999999999e-01  -1.9030000000000000e-01  -6.5799999999999997e-02   9.3220000000000003e-01   8.2269999999999999e-01   3.0470999999999999e+00  -1.9300000000000001e-02   1.3469999999999999e-01   4.4000000000000003e-03
   2.8649999999999998e-01   7.9139999999999999e-01   5.1470000000000005e-01  -7.6399999999999996e-02  -1.4269999999999999e-01  -1.4470000000000000e-01   8.2120000000000004e-01   1.1339999999999999e+00   2.4377000000000000e+00   1.0600000000000000e-01   2.0210000000000000e-01   1.3299999999999999e-02
   1.3230000000000000e-01   4.3969999999999998e-01   8.5780000000000001e-01  -1.4319999999999999e-01  -1.3320000000000001e-01  -8.7700000000000000e-02   9.3220000000000003e-01   1.2452000000000001e+00   2.6118000000000001e+00   1.0600000000000000e-01   1.9239999999999999e-01  -3.5400000000000001e-02
  -6.6100000000000006e-02   9.0129999999999999e-01   1.7160000000000000e-01  -1.5279999999999999e-01  -1.4269999999999999e-01  -7.0199999999999999e-02   9.5440000000000003e-01   9.7840000000000005e-01   2.5247000000000002e+00   4.8200000000000000e-02   1.6360000000000000e-01   2.2100000000000002e-02
   2.1999999999999999e-02   7.2550000000000003e-01   5.1470000000000005e-01  -8.5900000000000004e-02  -1.9030000000000000e-01  -7.8899999999999998e-02   6.4370000000000005e-01   1.1117999999999999e+00   2.3506000000000000e+00   2.8899999999999999e-02   1.3469999999999999e-01   3.9800000000000002e-02
   2.6450000000000001e-01   6.8149999999999999e-01   6.0050000000000003e-01  -2.0050000000000001e-01  -7.6100000000000001e-02  -3.5099999999999999e-02   9.9880000000000002e-01   9.1169999999999995e-01   2.4377000000000000e+00   4.8200000000000000e-02   1.5400000000000000e-01   3.5400000000000001e-02
  -6.6100000000000006e-02   7.2550000000000003e-01   4.2890000000000000e-01  -4.7699999999999999e-02  -5.7099999999999998e-02  -4.3900000000000002e-02   9.5440000000000003e-01   1.0005999999999999e+00   2.4377000000000000e+00   8.6699999999999999e-02   2.0210000000000000e-01  -2.2100000000000002e-02
   2.1999999999999999e-02   8.1340000000000001e-01   8.5780000000000001e-01  -1.4319999999999999e-01  -1.1420000000000000e-01  -1.4030000000000001e-01   8.4340000000000004e-01   1.1785000000000001e+00   2.6118000000000001e+00   1.3489999999999999e-01   1.5400000000000000e-01  -1.7700000000000000e-02
   2.1999999999999999e-02   9.0129999999999999e-01   3.4310000000000002e-01  -1.7190000000000000e-01  -1.8079999999999999e-01  -7.0199999999999999e-02   9.1000000000000003e-01   5.7809999999999995e-01   3.0470999999999999e+00   6.7400000000000002e-02   1.9239999999999999e-01  -4.4200000000000003e-02
  -6.6100000000000006e-02   7.0350000000000001e-01   6.0050000000000003e-01  -1.1459999999999999e-01  -1.1420000000000000e-01  -4.8200000000000000e-02   8.8780000000000003e-01   1.1339999999999999e+00   2.6118000000000001e+00   5.7799999999999997e-02   1.4430000000000001e-01   7.0800000000000002e-02
  -1.3230000000000000e-01   6.5949999999999998e-01   7.7210000000000001e-01  -1.3370000000000001e-01  -1.9030000000000000e-01  -9.2100000000000001e-02   8.4340000000000004e-01   1.2897000000000001e+00   2.4377000000000000e+00   4.8200000000000000e-02   1.0580000000000001e-01  -1.7700000000000000e-02
   8.8200000000000001e-02   7.6939999999999997e-01   1.0294000000000001e+00  -9.5500000000000002e-02  -9.5200000000000007e-02  -5.7000000000000002e-02   9.3220000000000003e-01   7.1150000000000002e-01   2.4377000000000000e+00   3.8500000000000000e-02   2.7900000000000003e-01  -1.7700000000000000e-02
  -1.9839999999999999e-01   6.5949999999999998e-01   1.7160000000000000e-01  -1.0500000000000000e-01  -1.4269999999999999e-01  -4.8200000000000000e-02   1.0653999999999999e+00   7.5600000000000001e-01   2.5247000000000002e+00  -1.9300000000000001e-02   1.3469999999999999e-01  -3.9800000000000002e-02
   3.0859999999999999e-01   8.1340000000000001e-01   8.5800000000000001e-02  -2.1959999999999999e-01  -2.3790000000000000e-01  -7.0199999999999999e-02   8.4340000000000004e-01   1.0227999999999999e+00   2.2635999999999998e+00   3.8500000000000000e-02   1.9239999999999999e-01   2.6499999999999999e-02
  -1.5429999999999999e-01   9.4530000000000003e-01   3.4310000000000002e-01  -1.9089999999999999e-01  -2.3790000000000000e-01  -3.9500000000000000e-02   1.0653999999999999e+00   9.5609999999999995e-01   2.0024000000000002e+00  -1.9300000000000001e-02   1.3469999999999999e-01   4.4000000000000003e-03
   2.4249999999999999e-01   8.3540000000000003e-01   1.0294000000000001e+00  -1.8140000000000001e-01  -1.2370000000000000e-01  -8.3299999999999999e-02   9.3220000000000003e-01   8.8939999999999997e-01   2.0024000000000002e+00   2.8899999999999999e-02   1.2509999999999999e-01   2.2100000000000002e-02
  -1.1020000000000001e-01   8.7929999999999997e-01  -1.7160000000000000e-01  -1.0500000000000000e-01  -1.6180000000000000e-01  -9.2100000000000001e-02   1.0875999999999999e+00   1.0450999999999999e+00   2.8730000000000002e+00   4.8200000000000000e-02   2.5979999999999998e-01  -3.5400000000000001e-02
   4.4100000000000000e-02   7.9139999999999999e-01   0.0000000000000000e+00  -1.1459999999999999e-01  -2.0930000000000001e-01  -3.9500000000000000e-02   9.7660000000000002e-01   1.0894999999999999e+00   2.3506000000000000e+00   6.7400000000000002e-02   1.3469999999999999e-01   2.2100000000000002e-02
   2.2040000000000001e-01   8.7929999999999997e-01   2.5740000000000002e-01  -1.0500000000000000e-01  -7.6100000000000001e-02  -1.0090000000000000e-01   7.7680000000000005e-01   1.0005999999999999e+00   2.6989000000000001e+00  -3.8500000000000000e-02   1.6360000000000000e-01   3.9800000000000002e-02
   1.3230000000000000e-01   9.4530000000000003e-01   5.1470000000000005e-01  -2.5779999999999997e-01  -1.8079999999999999e-01  -4.3900000000000002e-02   9.1000000000000003e-01   8.6719999999999997e-01   2.3506000000000000e+00   5.7799999999999997e-02   1.7319999999999999e-01   2.6499999999999999e-02
  -8.8200000000000001e-02   8.3540000000000003e-01   4.2890000000000000e-01  -9.5500000000000002e-02  -3.0449999999999999e-01  -6.1400000000000003e-02   7.9900000000000004e-01   1.0227999999999999e+00   2.2635999999999998e+00   1.2520000000000001e-01   1.5400000000000000e-01   7.0800000000000002e-02
   1.3230000000000000e-01   7.4739999999999995e-01   6.0050000000000003e-01  -1.3370000000000001e-01  -1.6180000000000000e-01  -1.0960000000000000e-01   8.6560000000000004e-01   9.5609999999999995e-01   2.7858999999999998e+00   8.6699999999999999e-02   1.1550000000000001e-01   1.7700000000000000e-02
   4.4100000000000000e-02   8.3540000000000003e-01   3.4310000000000002e-01  -1.8140000000000001e-01  -1.6180000000000000e-01  -1.0520000000000000e-01   7.5460000000000005e-01   1.1339999999999999e+00   2.2635999999999998e+00  -3.8500000000000000e-02   1.6360000000000000e-01   4.8700000000000000e-02
   6.6100000000000006e-02   7.6939999999999997e-01   8.5800000000000001e-02  -2.0050000000000001e-01  -1.6180000000000000e-01  -1.0090000000000000e-01   8.2120000000000004e-01   1.0672999999999999e+00   2.3506000000000000e+00   1.9300000000000001e-02   2.1170000000000000e-01  -1.7700000000000000e-02
  -6.6100000000000006e-02   9.2330000000000001e-01  -8.5800000000000001e-02  -9.5500000000000002e-02  -1.6180000000000000e-01  -5.2600000000000001e-02   7.7680000000000005e-01   1.0005999999999999e+00   2.8730000000000002e+00   7.7100000000000002e-02   1.0580000000000001e-01   1.7700000000000000e-02
  -2.1999999999999999e-02   1.0112000000000001e+00  -8.5800000000000001e-02  -1.0500000000000000e-01  -7.6100000000000001e-02  -7.4499999999999997e-02   5.7709999999999995e-01   1.0227999999999999e+00   2.0024000000000002e+00   1.0600000000000000e-01   1.4430000000000001e-01   1.7700000000000000e-02
   2.4249999999999999e-01   9.0129999999999999e-01   1.2010000000000001e+00  -1.1459999999999999e-01  -1.2370000000000000e-01  -5.7000000000000002e-02   6.8799999999999994e-01   9.3389999999999995e-01   2.6118000000000001e+00   2.8899999999999999e-02   1.8279999999999999e-01   2.6499999999999999e-02
   4.4100000000000000e-02   8.5740000000000005e-01   1.3725000000000001e+00  -1.0500000000000000e-01  -1.7130000000000001e-01  -7.8899999999999998e-02   7.5460000000000005e-01   1.1563000000000001e+00   2.0024000000000002e+00   4.8200000000000000e-02   1.4430000000000001e-01   3.1000000000000000e-02
  -2.1999999999999999e-02   7.9139999999999999e-01   4.2890000000000000e-01  -1.7190000000000000e-01  -1.6180000000000000e-01  -5.2600000000000001e-02   8.8780000000000003e-01   1.0672999999999999e+00   2.4377000000000000e+00   6.7400000000000002e-02   1.3469999999999999e-01   1.7700000000000000e-02
   1.9839999999999999e-01   9.2330000000000001e-01   0.0000000000000000e+00  -1.9089999999999999e-01  -2.0930000000000001e-01  -6.1400000000000003e-02   6.6579999999999995e-01   1.1563000000000001e+00   1.7412000000000001e+00   1.0600000000000000e-01   1.2509999999999999e-01   1.7700000000000000e-02
   8.8200000000000001e-02   7.4739999999999995e-01   7.7210000000000001e-01  -1.9089999999999999e-01  -1.5229999999999999e-01  -4.8200000000000000e-02   8.4340000000000004e-01   1.0672999999999999e+00   3.0470999999999999e+00   1.9300000000000001e-02   1.0580000000000001e-01  -8.8000000000000005e-03
   8.8200000000000001e-02   9.4530000000000003e-01   4.2890000000000000e-01  -1.6230000000000000e-01  -6.6600000000000006e-02  -5.2600000000000001e-02   9.3220000000000003e-01   1.1117999999999999e+00   2.5247000000000002e+00   8.6699999999999999e-02   1.4430000000000001e-01   3.9800000000000002e-02
   0.0000000000000000e+00   9.0129999999999999e-01   3.4310000000000002e-01  -1.0500000000000000e-01  -1.2370000000000000e-01  -7.0199999999999999e-02   6.2150000000000005e-01   9.7840000000000005e-01   2.4377000000000000e+00   6.7400000000000002e-02   8.6599999999999996e-02   1.3299999999999999e-02
  -8.8200000000000001e-02   6.3749999999999996e-01   1.2867999999999999e+00  -2.1959999999999999e-01  -2.4740000000000001e-01  -1.1840000000000001e-01   6.8799999999999994e-01   1.0894999999999999e+00   1.5670999999999999e+00   4.8200000000000000e-02   5.7700000000000001e-02  -1.7700000000000000e-02
   6.6100000000000006e-02   6.3749999999999996e-01   1.0294000000000001e+00  -2.0999999999999999e-01  -2.6640000000000003e-01  -7.4499999999999997e-02   6.6579999999999995e-01   1.0005999999999999e+00   2.3506000000000000e+00  -1.9300000000000001e-02   2.8899999999999999e-02   2.2100000000000002e-02
   1.9839999999999999e-01   8.5740000000000005e-01   1.1152000000000000e+00  -1.8140000000000001e-01  -1.4269999999999999e-01  -7.0199999999999999e-02   8.6560000000000004e-01   1.0005999999999999e+00   2.0024000000000002e+00   0.0000000000000000e+00   7.6999999999999999e-02   1.7700000000000000e-02
   0.0000000000000000e+00   9.6730000000000005e-01   1.7160000000000000e-01  -1.4319999999999999e-01  -1.6180000000000000e-01  -3.9500000000000000e-02   9.5440000000000003e-01   8.4499999999999997e-01   2.2635999999999998e+00  -3.8500000000000000e-02   1.4430000000000001e-01  -4.4000000000000003e-03
   1.7630000000000001e-01   8.7929999999999997e-01  -8.5800000000000001e-02  -2.1959999999999999e-01  -1.8079999999999999e-01  -3.5099999999999999e-02   8.8780000000000003e-01   8.8939999999999997e-01   1.8283000000000000e+00  -1.9300000000000001e-02   1.9239999999999999e-01   1.7700000000000000e-02
   1.7630000000000001e-01   7.0350000000000001e-01   1.0294000000000001e+00  -2.0999999999999999e-01  -2.8500000000000001e-02  -7.4499999999999997e-02   6.6579999999999995e-01   1.1785000000000001e+00   2.0893999999999999e+00   5.7799999999999997e-02   2.2130000000000000e-01   2.2100000000000002e-02
   8.8200000000000001e-02   9.2330000000000001e-01  -1.7160000000000000e-01  -1.4319999999999999e-01  -2.2839999999999999e-01  -2.6300000000000000e-02   7.3240000000000005e-01   8.6719999999999997e-01   2.4377000000000000e+00   4.8200000000000000e-02   1.9239999999999999e-01   7.5200000000000003e-02
   2.1999999999999999e-02   7.6939999999999997e-01   2.5740000000000002e-01  -1.8140000000000001e-01  -2.7600000000000002e-01  -2.1899999999999999e-02   7.3240000000000005e-01   8.8939999999999997e-01   2.4377000000000000e+00   0.0000000000000000e+00   1.3469999999999999e-01   3.1000000000000000e-02
   8.8200000000000001e-02   9.2330000000000001e-01   1.0294000000000001e+00  -1.4319999999999999e-01  -2.9499999999999998e-01  -2.6300000000000000e-02   8.4340000000000004e-01   8.8939999999999997e-01   2.4377000000000000e+00   3.8500000000000000e-02   2.2130000000000000e-01   4.4000000000000003e-03
  -6.6100000000000006e-02   5.7160000000000000e-01   5.1470000000000005e-01  -1.2410000000000000e-01  -1.7130000000000001e-01  -5.2600000000000001e-02   9.5440000000000003e-01   1.1117999999999999e+00   3.2212000000000001e+00  -9.5999999999999992e-03   1.9239999999999999e-01   1.3299999999999999e-02
   4.4100000000000000e-02   6.3749999999999996e-01   1.7160000000000000e-01  -1.5279999999999999e-01  -6.6600000000000006e-02  -6.5799999999999997e-02   9.1000000000000003e-01   1.1785000000000001e+00   1.8283000000000000e+00   9.5999999999999992e-03   1.4430000000000001e-01  -4.4000000000000003e-03
  -4.4100000000000000e-02   9.0129999999999999e-01   1.7160000000000000e-01  -7.6399999999999996e-02  -1.8079999999999999e-01  -1.0090000000000000e-01   6.2150000000000005e-01   9.3389999999999995e-01   2.0024000000000002e+00   1.9300000000000001e-02   1.0580000000000001e-01   4.8700000000000000e-02
  -6.6100000000000006e-02   6.5949999999999998e-01   6.8630000000000002e-01  -1.6230000000000000e-01  -1.1420000000000000e-01  -8.7700000000000000e-02   7.3240000000000005e-01   1.0450999999999999e+00   2.0893999999999999e+00   5.7799999999999997e-02   1.7319999999999999e-01   4.8700000000000000e-02
   2.4249999999999999e-01   7.9139999999999999e-01   6.0050000000000003e-01  -5.7299999999999997e-02  -1.3320000000000001e-01  -6.5799999999999997e-02   7.7680000000000005e-01   1.2452000000000001e+00   2.3506000000000000e+00   1.0600000000000000e-01   1.6360000000000000e-01   4.4000000000000003e-03
   1.7630000000000001e-01   8.1340000000000001e-01   1.7157000000000000e+00  -1.5279999999999999e-01  -1.6180000000000000e-01  -6.5799999999999997e-02   7.9900000000000004e-01   8.8939999999999997e-01   2.7858999999999998e+00  -1.9300000000000001e-02   1.8279999999999999e-01   4.4000000000000003e-03
   1.7630000000000001e-01   5.4959999999999998e-01   1.6298999999999999e+00  -2.7689999999999998e-01  -1.5229999999999999e-01  -8.3299999999999999e-02   9.1000000000000003e-01   1.1339999999999999e+00   2.6118000000000001e+00   1.2520000000000001e-01   1.6360000000000000e-01   2.2100000000000002e-02
   4.4100000000000000e-02   7.6939999999999997e-01   1.5441000000000000e+00  -2.0999999999999999e-01  -2.0930000000000001e-01  -2.6300000000000000e-02   6.8799999999999994e-01   1.0005999999999999e+00   2.1764999999999999e+00   9.5999999999999992e-03   2.1170000000000000e-01   1.7700000000000000e-02
  -8.8200000000000001e-02   8.5740000000000005e-01   7.7210000000000001e-01  -1.2410000000000000e-01  -1.8079999999999999e-01  -3.9500000000000000e-02   8.4340000000000004e-01   9.7840000000000005e-01   2.0893999999999999e+00   6.7400000000000002e-02   1.0580000000000001e-01   3.9800000000000002e-02
   1.5429999999999999e-01   8.7929999999999997e-01   4.2890000000000000e-01  -1.3370000000000001e-01  -1.7130000000000001e-01  -5.2600000000000001e-02   7.9900000000000004e-01   1.2230000000000001e+00   2.8730000000000002e+00   1.0600000000000000e-01   2.4060000000000001e-01   2.6499999999999999e-02
   4.4100000000000000e-02   9.6730000000000005e-01   4.2890000000000000e-01  -1.5279999999999999e-01  -1.1420000000000000e-01  -7.0199999999999999e-02   8.8780000000000003e-01   1.1117999999999999e+00   2.1764999999999999e+00   8.6699999999999999e-02   1.4430000000000001e-01   1.3299999999999999e-02
   1.1020000000000001e-01   6.3749999999999996e-01   4.2890000000000000e-01  -1.9089999999999999e-01  -9.5200000000000007e-02  -3.0700000000000002e-02   5.9930000000000005e-01   8.8939999999999997e-01   1.5670999999999999e+00   8.6699999999999999e-02   1.8279999999999999e-01  -8.8000000000000005e-03
  -4.4100000000000000e-02   5.9360000000000002e-01   1.1152000000000000e+00  -2.4820000000000000e-01  -1.7130000000000001e-01  -3.0700000000000002e-02   8.6560000000000004e-01   1.1339999999999999e+00   2.6118000000000001e+00   2.8899999999999999e-02   2.3089999999999999e-01   3.5400000000000001e-02
  -4.4100000000000000e-02   6.8149999999999999e-01  -6.0050000000000003e-01  -2.2910000000000000e-01  -7.6100000000000001e-02  -7.0199999999999999e-02   5.7709999999999995e-01   1.2230000000000001e+00   2.6989000000000001e+00   3.8500000000000000e-02   2.0210000000000000e-01   2.2100000000000002e-02
   3.0859999999999999e-01   9.4530000000000003e-01   2.5740000000000002e-01  -8.5900000000000004e-02  -1.8079999999999999e-01  -5.7000000000000002e-02   8.8780000000000003e-01   1.0894999999999999e+00   1.7412000000000001e+00   6.7400000000000002e-02   1.7319999999999999e-01  -2.2100000000000002e-02
   6.6100000000000006e-02   9.2330000000000001e-01   3.4310000000000002e-01  -1.0500000000000000e-01  -1.2370000000000000e-01  -3.0700000000000002e-02   8.8780000000000003e-01   1.0894999999999999e+00   2.6118000000000001e+00   8.6699999999999999e-02   1.3469999999999999e-01   3.5400000000000001e-02
  -8.8200000000000001e-02   8.7929999999999997e-01   1.2867999999999999e+00  -1.7190000000000000e-01  -1.1420000000000000e-01  -4.3900000000000002e-02   8.4340000000000004e-01   9.7840000000000005e-01   1.6540999999999999e+00   1.5409999999999999e-01   1.5400000000000000e-01   6.1899999999999997e-02
   1.9839999999999999e-01   7.2550000000000003e-01   6.0050000000000003e-01  -1.9089999999999999e-01  -1.7130000000000001e-01  -1.7500000000000002e-02   9.5440000000000003e-01   1.1117999999999999e+00   1.9153000000000000e+00  -2.8899999999999999e-02   1.3469999999999999e-01   3.5400000000000001e-02
   4.4100000000000000e-02   6.8149999999999999e-01   4.2890000000000000e-01  -2.0050000000000001e-01  -1.3320000000000001e-01  -4.3900000000000002e-02   1.0209999999999999e+00   1.1339999999999999e+00   2.5247000000000002e+00   2.8899999999999999e-02   1.0580000000000001e-01   8.8000000000000005e-03
   1.3230000000000000e-01   7.6939999999999997e-01   6.8630000000000002e-01  -1.2410000000000000e-01  -2.0930000000000001e-01  -5.2600000000000001e-02   8.6560000000000004e-01   9.3389999999999995e-01   2.0893999999999999e+00   9.6299999999999997e-02   1.8279999999999999e-01  -1.3299999999999999e-02
   6.6100000000000006e-02   8.7929999999999997e-01   6.8630000000000002e-01  -1.7190000000000000e-01  -8.5599999999999996e-02  -1.7500000000000002e-02   8.6560000000000004e-01   1.0227999999999999e+00   2.7858999999999998e+00   1.2520000000000001e-01   1.2509999999999999e-01   4.4000000000000003e-03
  -2.1999999999999999e-02   8.3540000000000003e-01   7.7210000000000001e-01  -1.7190000000000000e-01  -7.6100000000000001e-02  -8.7700000000000000e-02   6.4370000000000005e-01   1.1117999999999999e+00   1.7412000000000001e+00  -9.5999999999999992e-03   4.8099999999999997e-02   1.7700000000000000e-02
  -1.3230000000000000e-01   6.3749999999999996e-01   1.2867999999999999e+00  -1.9089999999999999e-01  -2.0930000000000001e-01  -1.7500000000000002e-02   7.7680000000000005e-01   9.1169999999999995e-01   2.3506000000000000e+00   3.8500000000000000e-02   1.2509999999999999e-01   3.1000000000000000e-02
   2.2040000000000001e-01   9.2330000000000001e-01   1.1152000000000000e+00  -1.3370000000000001e-01  -1.9980000000000001e-01   0.0000000000000000e+00   9.5440000000000003e-01   1.0894999999999999e+00   2.4377000000000000e+00   0.0000000000000000e+00   1.4430000000000001e-01   1.3299999999999999e-02
   4.4100000000000000e-02   9.6730000000000005e-01   1.0294000000000001e+00  -1.3370000000000001e-01  -2.8500000000000001e-02  -6.1400000000000003e-02   7.5460000000000005e-01   1.0005999999999999e+00   2.6118000000000001e+00   4.8200000000000000e-02   1.7319999999999999e-01   8.8000000000000005e-03
  -2.1999999999999999e-02   9.4530000000000003e-01   1.0294000000000001e+00  -2.4820000000000000e-01  -1.8079999999999999e-01  -3.0700000000000002e-02   8.2120000000000004e-01   1.0005999999999999e+00   2.6989000000000001e+00  -1.9300000000000001e-02   6.7400000000000002e-02  -1.7700000000000000e-02
   2.1999999999999999e-02   8.1340000000000001e-01   1.0294000000000001e+00  -9.5500000000000002e-02  -9.5200000000000007e-02  -3.9500000000000000e-02   8.8780000000000003e-01   1.0894999999999999e+00   2.0024000000000002e+00   1.4449999999999999e-01   1.7319999999999999e-01   8.8000000000000005e-03
  -1.7630000000000001e-01   7.9139999999999999e-01   9.4359999999999999e-01  -1.8140000000000001e-01  -1.4269999999999999e-01  -9.2100000000000001e-02   7.9900000000000004e-01   9.7840000000000005e-01   1.8283000000000000e+00   3.8500000000000000e-02   4.8099999999999997e-02  -1.3299999999999999e-02
   0.0000000000000000e+00   6.1550000000000005e-01   3.4310000000000002e-01  -1.6230000000000000e-01  -1.4269999999999999e-01  -3.5099999999999999e-02   6.2150000000000005e-01   9.7840000000000005e-01   2.5247000000000002e+00   3.8500000000000000e-02   8.6599999999999996e-02   4.8700000000000000e-02
  -2.1999999999999999e-02   7.2550000000000003e-01   1.0294000000000001e+00  -1.0500000000000000e-01  -1.9030000000000000e-01  -1.1840000000000001e-01   9.1000000000000003e-01   9.1169999999999995e-01   2.2635999999999998e+00   1.0600000000000000e-01   1.1550000000000001e-01   2.6499999999999999e-02
  -1.3230000000000000e-01   6.8149999999999999e-01   1.1152000000000000e+00  -1.8140000000000001e-01  -1.5229999999999999e-01  -5.2600000000000001e-02   7.3240000000000005e-01   1.0894999999999999e+00   1.5670999999999999e+00   2.8899999999999999e-02   1.4430000000000001e-01   5.3100000000000001e-02
   2.1999999999999999e-02   7.4739999999999995e-01   6.0050000000000003e-01  -1.6230000000000000e-01  -4.7600000000000003e-02  -9.6500000000000002e-02   9.1000000000000003e-01   1.2230000000000001e+00   2.1764999999999999e+00   9.5999999999999992e-03   1.9239999999999999e-01   8.8000000000000005e-03
   0.0000000000000000e+00   7.2550000000000003e-01   8.5780000000000001e-01  -1.2410000000000000e-01  -1.2370000000000000e-01  -7.4499999999999997e-02   9.1000000000000003e-01   8.4499999999999997e-01   2.6989000000000001e+00   6.7400000000000002e-02   1.4430000000000001e-01   5.3100000000000001e-02
  -8.8200000000000001e-02   7.9139999999999999e-01   1.5441000000000000e+00  -2.1959999999999999e-01  -1.5229999999999999e-01  -9.2100000000000001e-02   1.0209999999999999e+00   1.0227999999999999e+00   2.1764999999999999e+00   5.7799999999999997e-02   1.3469999999999999e-01  -1.7700000000000000e-02
   8.8200000000000001e-02   8.7929999999999997e-01   1.1152000000000000e+00  -8.5900000000000004e-02  -1.2370000000000000e-01  -6.5799999999999997e-02   9.1000000000000003e-01   9.1169999999999995e-01   2.2635999999999998e+00   0.0000000000000000e+00   1.3469999999999999e-01   4.8700000000000000e-02
  -1.7630000000000001e-01   9.4530000000000003e-01   2.5740000000000002e-01  -2.0050000000000001e-01  -1.3320000000000001e-01  -8.7700000000000000e-02   9.5440000000000003e-01   1.0450999999999999e+00   2.4377000000000000e+00   4.8200000000000000e-02   2.2130000000000000e-01   2.2100000000000002e-02
   1.7630000000000001e-01   8.3540000000000003e-01   8.5780000000000001e-01  -1.0500000000000000e-01  -9.5200000000000007e-02  -7.0199999999999999e-02   8.2120000000000004e-01   9.7840000000000005e-01   2.9600000000000000e+00   9.6299999999999997e-02   1.7319999999999999e-01   5.7500000000000002e-02
   2.1999999999999999e-02   7.4739999999999995e-01   0.0000000000000000e+00  -1.8140000000000001e-01  -1.2370000000000000e-01  -3.0700000000000002e-02   8.6560000000000004e-01   9.3389999999999995e-01   2.9600000000000000e+00   3.8500000000000000e-02   1.1550000000000001e-01   5.3100000000000001e-02
   2.6450000000000001e-01   7.6939999999999997e-01   1.6298999999999999e+00  -2.2910000000000000e-01  -2.0930000000000001e-01  -4.8200000000000000e-02   8.2120000000000004e-01   1.1117999999999999e+00   2.6118000000000001e+00   8.6699999999999999e-02   1.0580000000000001e-01   2.6499999999999999e-02
  -8.8200000000000001e-02   8.5740000000000005e-01   1.4582999999999999e+00  -1.5279999999999999e-01  -1.2370000000000000e-01  -7.4499999999999997e-02   7.7680000000000005e-01   9.1169999999999995e-01   1.8283000000000000e+00   1.1559999999999999e-01   1.4430000000000001e-01   4.4000000000000003e-03
  -1.3230000000000000e-01   7.0350000000000001e-01   6.8630000000000002e-01  -1.6230000000000000e-01  -1.2370000000000000e-01  -8.3299999999999999e-02   9.3220000000000003e-01   1.2007000000000001e+00   1.3059000000000001e+00   8.6699999999999999e-02   2.1170000000000000e-01   0.0000000000000000e+00
   2.1999999999999999e-02   6.3749999999999996e-01   8.5780000000000001e-01  -1.2410000000000000e-01  -1.8079999999999999e-01  -6.5799999999999997e-02   8.4340000000000004e-01   9.1169999999999995e-01   2.1764999999999999e+00   4.8200000000000000e-02   1.1550000000000001e-01   1.7700000000000000e-02
   2.6450000000000001e-01   6.5949999999999998e-01   8.5780000000000001e-01  -2.3870000000000000e-01  -2.4740000000000001e-01  -6.5799999999999997e-02   9.1000000000000003e-01   8.0049999999999999e-01   1.9153000000000000e+00   1.9300000000000001e-02   1.5400000000000000e-01   1.3299999999999999e-02
   0.0000000000000000e+00   7.6939999999999997e-01   3.4310000000000002e-01  -1.8140000000000001e-01  -1.3320000000000001e-01  -8.7700000000000000e-02   7.1020000000000005e-01   8.2269999999999999e-01   3.2212000000000001e+00   9.5999999999999992e-03   1.0580000000000001e-01   1.3299999999999999e-02
   1.9839999999999999e-01   8.1340000000000001e-01   6.8630000000000002e-01  -1.0500000000000000e-01  -1.9030000000000000e-01  -9.2100000000000001e-02   9.9880000000000002e-01   1.0894999999999999e+00   1.3059000000000001e+00   8.6699999999999999e-02   2.2130000000000000e-01   8.8000000000000005e-03
   8.8200000000000001e-02   7.2550000000000003e-01   8.5780000000000001e-01   0.0000000000000000e+00  -1.3320000000000001e-01  -1.0090000000000000e-01   8.2120000000000004e-01   1.0005999999999999e+00   2.6989000000000001e+00   0.0000000000000000e+00   1.5400000000000000e-01   4.4000000000000003e-03
  -2.6450000000000001e-01   7.0350000000000001e-01   6.0050000000000003e-01  -1.0500000000000000e-01  -1.5229999999999999e-01  -5.7000000000000002e-02   8.4340000000000004e-01   1.1117999999999999e+00   2.2635999999999998e+00   1.4449999999999999e-01   1.4430000000000001e-01   1.3299999999999999e-02
  -8.8200000000000001e-02   6.3749999999999996e-01   9.4359999999999999e-01  -1.8140000000000001e-01  -1.2370000000000000e-01  -7.8899999999999998e-02   7.3240000000000005e-01   1.1117999999999999e+00   2.0893999999999999e+00   1.4449999999999999e-01   1.7319999999999999e-01   2.2100000000000002e-02
   1.5429999999999999e-01   8.3540000000000003e-01   6.0050000000000003e-01  -9.5500000000000002e-02  -1.6180000000000000e-01  -5.7000000000000002e-02   1.0875999999999999e+00   1.0005999999999999e+00   2.5247000000000002e+00  -9.5999999999999992e-03   2.2130000000000000e-01  -8.8000000000000005e-03
   1.1020000000000001e-01   7.9139999999999999e-01   6.8630000000000002e-01  -8.5900000000000004e-02  -1.0470000000000000e-01  -8.3299999999999999e-02   8.8780000000000003e-01   1.1117999999999999e+00   3.0470999999999999e+00   6.7400000000000002e-02   2.2130000000000000e-01  -3.1000000000000000e-02
   4.4100000000000000e-02   7.9139999999999999e-01   1.4582999999999999e+00  -1.5279999999999999e-01  -6.6600000000000006e-02  -4.3900000000000002e-02   7.5460000000000005e-01   1.2007000000000001e+00   1.6540999999999999e+00   3.8500000000000000e-02   2.4060000000000001e-01   3.9800000000000002e-02
  -1.3230000000000000e-01   7.4739999999999995e-01   3.4310000000000002e-01  -1.4319999999999999e-01  -1.6180000000000000e-01  -7.8899999999999998e-02   8.4340000000000004e-01   9.1169999999999995e-01   2.0893999999999999e+00   8.6699999999999999e-02   1.7319999999999999e-01   2.2100000000000002e-02
   4.4100000000000000e-02   6.1550000000000005e-01   1.0294000000000001e+00  -2.1959999999999999e-01  -1.3320000000000001e-01  -7.4499999999999997e-02   6.2150000000000005e-01   8.6719999999999997e-01   3.2212000000000001e+00  -2.8899999999999999e-02   1.0580000000000001e-01   2.6499999999999999e-02
  -6.6100000000000006e-02   7.0350000000000001e-01   5.1470000000000005e-01  -1.7190000000000000e-01  -1.6180000000000000e-01  -4.3900000000000002e-02   6.8799999999999994e-01   1.2230000000000001e+00   2.6989000000000001e+00   9.6299999999999997e-02   2.0210000000000000e-01   8.8000000000000005e-03
   4.4100000000000000e-02   7.4739999999999995e-01   4.2890000000000000e-01  -4.7699999999999999e-02  -1.4269999999999999e-01  -3.9500000000000000e-02   8.4340000000000004e-01   8.8939999999999997e-01   2.5247000000000002e+00   0.0000000000000000e+00   1.1550000000000001e-01   1.7700000000000000e-02
   1.3230000000000000e-01   9.4530000000000003e-01  -8.5800000000000001e-02  -1.6230000000000000e-01  -1.4269999999999999e-01  -2.6300000000000000e-02   9.1000000000000003e-01   1.1563000000000001e+00   2.4377000000000000e+00   1.1559999999999999e-01   1.3469999999999999e-01   3.1000000000000000e-02
   2.1999999999999999e-02   9.2330000000000001e-01   1.2867999999999999e+00  -4.7699999999999999e-02  -1.5229999999999999e-01  -4.3900000000000002e-02   7.3240000000000005e-01   9.5609999999999995e-01   2.6118000000000001e+00   0.0000000000000000e+00   2.2130000000000000e-01  -4.4000000000000003e-03
  -2.1999999999999999e-02   4.3969999999999998e-01   6.8630000000000002e-01  -2.0050000000000001e-01  -1.3320000000000001e-01  -7.0199999999999999e-02   7.7680000000000005e-01   1.1117999999999999e+00   2.6989000000000001e+00   7.7100000000000002e-02   8.6599999999999996e-02   1.3299999999999999e-02
   1.9839999999999999e-01   9.2330000000000001e-01  -2.5740000000000002e-01  -1.5279999999999999e-01  -1.9980000000000001e-01  -1.7500000000000002e-02   7.7680000000000005e-01   8.6719999999999997e-01   2.8730000000000002e+00   9.6299999999999997e-02   1.4430000000000001e-01  -1.7700000000000000e-02
   3.5270000000000001e-01   7.4739999999999995e-01   1.0294000000000001e+00  -1.2410000000000000e-01  -1.4269999999999999e-01  -1.7500000000000002e-02   8.4340000000000004e-01   1.0450999999999999e+00   2.0893999999999999e+00   1.9300000000000001e-02   1.8279999999999999e-01  -3.1000000000000000e-02
   2.4249999999999999e-01   9.2330000000000001e-01   2.5740000000000002e-01  -2.1959999999999999e-01  -1.3320000000000001e-01   1.7500000000000002e-02   8.8780000000000003e-01   7.7820000000000000e-01   2.6118000000000001e+00  -1.9300000000000001e-02   3.8500000000000000e-02  -8.8000000000000005e-03
   4.6289999999999998e-01   7.4739999999999995e-01   7.7210000000000001e-01  -1.9089999999999999e-01  -1.7130000000000001e-01  -6.5799999999999997e-02   7.5460000000000005e-01   9.3389999999999995e-01   2.0893999999999999e+00   0.0000000000000000e+00   1.8279999999999999e-01   4.4000000000000003e-03
  -2.1999999999999999e-02   6.1550000000000005e-01   9.4359999999999999e-01  -1.2410000000000000e-01  -2.3790000000000000e-01  -7.4499999999999997e-02   5.1049999999999995e-01   1.0894999999999999e+00   2.6118000000000001e+00   5.7799999999999997e-02   1.1550000000000001e-01   6.6400000000000001e-02
   2.2040000000000001e-01   7.9139999999999999e-01   1.1152000000000000e+00  -1.3370000000000001e-01  -1.1420000000000000e-01  -8.7700000000000000e-02   6.8799999999999994e-01   1.1563000000000001e+00   2.6118000000000001e+00   3.8500000000000000e-02   8.6599999999999996e-02   3.1000000000000000e-02
  -8.8200000000000001e-02   8.7929999999999997e-01   3.4310000000000002e-01  -5.7299999999999997e-02  -1.6180000000000000e-01  -8.3299999999999999e-02   7.9900000000000004e-01   9.3389999999999995e-01   2.2635999999999998e+00   6.7400000000000002e-02   1.2509999999999999e-01  -1.7700000000000000e-02
   2.1999999999999999e-02   7.6939999999999997e-01   5.1470000000000005e-01  -1.5279999999999999e-01  -1.7130000000000001e-01  -6.1400000000000003e-02   7.1020000000000005e-01   1.0005999999999999e+00   2.0893999999999999e+00   2.8899999999999999e-02   1.0580000000000001e-01   4.4200000000000003e-02
   0.0000000000000000e+00   7.4739999999999995e-01   1.0294000000000001e+00  -1.3370000000000001e-01  -1.3320000000000001e-01  -5.2600000000000001e-02   5.7709999999999995e-01   1.1339999999999999e+00   8.7060000000000004e-01  -2.8899999999999999e-02   1.3469999999999999e-01   0.0000000000000000e+00
   4.4100000000000000e-02   7.0350000000000001e-01   7.7210000000000001e-01  -2.1959999999999999e-01  -1.0470000000000000e-01  -7.8899999999999998e-02   7.5460000000000005e-01   1.1563000000000001e+00   1.5670999999999999e+00   7.7100000000000002e-02   1.5400000000000000e-01   2.6499999999999999e-02
   1.1020000000000001e-01   8.1340000000000001e-01   4.2890000000000000e-01  -1.0500000000000000e-01  -1.9980000000000001e-01  -3.0700000000000002e-02   1.0431999999999999e+00   1.0005999999999999e+00   2.1764999999999999e+00   8.6699999999999999e-02   2.2130000000000000e-01  -3.5400000000000001e-02
   6.6100000000000006e-02   9.2330000000000001e-01   7.7210000000000001e-01  -1.1459999999999999e-01  -1.5229999999999999e-01  -7.8899999999999998e-02   9.3220000000000003e-01   1.0894999999999999e+00   2.2635999999999998e+00   6.7400000000000002e-02   2.2130000000000000e-01   4.4200000000000003e-02
   4.4100000000000000e-02   8.5740000000000005e-01   2.5740000000000002e-01  -1.5279999999999999e-01  -7.6100000000000001e-02  -9.2100000000000001e-02   7.7680000000000005e-01   9.7840000000000005e-01   2.7858999999999998e+00  -1.9300000000000001e-02   7.6999999999999999e-02   8.8000000000000005e-03
   8.8200000000000001e-02   7.4739999999999995e-01   8.5800000000000001e-02  -1.7190000000000000e-01  -1.3320000000000001e-01  -7.8899999999999998e-02   5.5489999999999995e-01   1.1117999999999999e+00   1.3930000000000000e+00   3.8500000000000000e-02   1.1550000000000001e-01   8.8000000000000005e-03
   6.6100000000000006e-02   7.4739999999999995e-01   3.4310000000000002e-01  -1.6230000000000000e-01  -2.2839999999999999e-01  -3.5099999999999999e-02   7.7680000000000005e-01   8.8939999999999997e-01   2.0893999999999999e+00  -2.8899999999999999e-02   3.8500000000000000e-02   1.3299999999999999e-02
   1.5429999999999999e-01   7.4739999999999995e-01   1.7160000000000000e-01  -1.9089999999999999e-01  -1.6180000000000000e-01  -8.7700000000000000e-02   7.3240000000000005e-01   9.7840000000000005e-01   2.4377000000000000e+00   8.6699999999999999e-02   1.1550000000000001e-01  -4.4000000000000003e-03
   4.4100000000000000e-02   6.1550000000000005e-01   2.5740000000000002e-01  -1.1459999999999999e-01  -8.5599999999999996e-02  -7.8899999999999998e-02   9.9880000000000002e-01   1.1785000000000001e+00   2.6989000000000001e+00   1.6380000000000000e-01   1.4430000000000001e-01   2.6499999999999999e-02
  -8.8200000000000001e-02   7.9139999999999999e-01   1.1152000000000000e+00  -1.9089999999999999e-01  -9.5200000000000007e-02  -1.0090000000000000e-01   8.2120000000000004e-01   1.2230000000000001e+00   2.1764999999999999e+00   1.2520000000000001e-01   1.9239999999999999e-01   1.3299999999999999e-02
   0.0000000000000000e+00   7.6939999999999997e-01   6.0050000000000003e-01  -1.9089999999999999e-01  -1.9030000000000000e-01  -7.8899999999999998e-02   1.0209999999999999e+00   9.7840000000000005e-01   2.5247000000000002e+00   2.8899999999999999e-02   1.6360000000000000e-01   0.0000000000000000e+00
   2.1999999999999999e-02   5.9360000000000002e-01   1.7160000000000000e-01  -1.3370000000000001e-01  -1.6180000000000000e-01  -1.3200000000000000e-02   5.7709999999999995e-01   1.0894999999999999e+00   2.6118000000000001e+00   7.7100000000000002e-02   2.5979999999999998e-01   4.4200000000000003e-02
  -2.1999999999999999e-02   6.8149999999999999e-01   1.0294000000000001e+00  -1.8140000000000001e-01  -1.8079999999999999e-01  -6.5799999999999997e-02   7.7680000000000005e-01   9.1169999999999995e-01   3.0470999999999999e+00   3.8500000000000000e-02   2.5019999999999998e-01   2.6499999999999999e-02
   2.1999999999999999e-02   9.2330000000000001e-01   1.3725000000000001e+00  -9.5500000000000002e-02  -1.2370000000000000e-01  -5.7000000000000002e-02   9.9880000000000002e-01   1.2230000000000001e+00   2.6118000000000001e+00   4.8200000000000000e-02   1.3469999999999999e-01   4.4000000000000003e-03
  -1.1020000000000001e-01   9.2330000000000001e-01   5.1470000000000005e-01  -5.7299999999999997e-02  -2.1890000000000001e-01  -7.0199999999999999e-02   7.5460000000000005e-01   9.7840000000000005e-01   2.5247000000000002e+00   1.3489999999999999e-01   1.7319999999999999e-01  -4.4000000000000003e-03
   1.3230000000000000e-01   8.1340000000000001e-01   7.7210000000000001e-01  -1.2410000000000000e-01  -1.9980000000000001e-01  -8.3299999999999999e-02   8.2120000000000004e-01   1.1117999999999999e+00   2.0893999999999999e+00  -1.9300000000000001e-02   9.5999999999999992e-03   5.3100000000000001e-02
  -6.6100000000000006e-02   9.0129999999999999e-01   6.8630000000000002e-01  -7.6399999999999996e-02  -2.7600000000000002e-01  -5.2600000000000001e-02   9.1000000000000003e-01   1.0450999999999999e+00   2.4377000000000000e+00  -3.8500000000000000e-02   1.7319999999999999e-01   8.8000000000000005e-03
   2.1999999999999999e-02   8.3540000000000003e-01   6.0050000000000003e-01  -1.6230000000000000e-01  -2.1890000000000001e-01  -5.7000000000000002e-02   7.1020000000000005e-01   1.1563000000000001e+00   2.1764999999999999e+00   9.6299999999999997e-02   1.7319999999999999e-01   3.1000000000000000e-02
   1.1020000000000001e-01   9.8929999999999996e-01   8.5780000000000001e-01  -1.3370000000000001e-01  -8.5599999999999996e-02  -6.1400000000000003e-02   7.9900000000000004e-01   1.0672999999999999e+00   2.7858999999999998e+00   1.8300000000000000e-01   1.4430000000000001e-01  -8.8000000000000005e-03
   1.7630000000000001e-01   6.8149999999999999e-01   2.5740000000000002e-01  -9.5500000000000002e-02  -1.1420000000000000e-01  -1.0520000000000000e-01   8.2120000000000004e-01   8.2269999999999999e-01   2.7858999999999998e+00  -5.7799999999999997e-02   1.1550000000000001e-01  -4.4000000000000003e-03
  -2.1999999999999999e-02   7.9139999999999999e-01   8.5800000000000001e-02  -1.3370000000000001e-01  -1.6180000000000000e-01  -7.4499999999999997e-02   8.6560000000000004e-01   1.1339999999999999e+00   2.1764999999999999e+00   1.2520000000000001e-01   2.0210000000000000e-01   2.2100000000000002e-02
   1.5429999999999999e-01   8.7929999999999997e-01   5.1470000000000005e-01  -2.0050000000000001e-01  -1.4269999999999999e-01  -2.6300000000000000e-02   7.7680000000000005e-01   1.1339999999999999e+00   3.1341999999999999e+00   4.8200000000000000e-02   1.0580000000000001e-01   2.2100000000000002e-02
   6.6100000000000006e-02   9.0129999999999999e-01   1.0294000000000001e+00  -2.4820000000000000e-01  -2.0930000000000001e-01  -4.8200000000000000e-02   6.4370000000000005e-01   9.7840000000000005e-01   2.0024000000000002e+00   7.7100000000000002e-02   1.7319999999999999e-01   1.7700000000000000e-02
  -1.1020000000000001e-01   8.5740000000000005e-01   3.4310000000000002e-01  -1.4319999999999999e-01  -1.0470000000000000e-01  -5.2600000000000001e-02   5.9930000000000005e-01   1.0894999999999999e+00   2.1764999999999999e+00   1.1559999999999999e-01   1.7319999999999999e-01   1.3299999999999999e-02
   4.4100000000000000e-02   9.0129999999999999e-01   5.1470000000000005e-01  -1.4319999999999999e-01  -1.8079999999999999e-01  -5.7000000000000002e-02   9.1000000000000003e-01   9.7840000000000005e-01   2.8730000000000002e+00   3.8500000000000000e-02   2.5019999999999998e-01  -2.2100000000000002e-02
   1.5429999999999999e-01   8.1340000000000001e-01   0.0000000000000000e+00  -1.5279999999999999e-01  -1.0470000000000000e-01  -1.7500000000000002e-02   9.5440000000000003e-01   9.7840000000000005e-01   2.1764999999999999e+00   7.7100000000000002e-02   2.5979999999999998e-01   1.7700000000000000e-02
   1.7630000000000001e-01   9.2330000000000001e-01   5.1470000000000005e-01  -1.3370000000000001e-01  -6.6600000000000006e-02  -4.8200000000000000e-02   6.8799999999999994e-01   1.2007000000000001e+00   2.3506000000000000e+00  -9.5999999999999992e-03   6.7400000000000002e-02   3.5400000000000001e-02
   2.6450000000000001e-01   9.2330000000000001e-01   2.5740000000000002e-01  -1.6230000000000000e-01  -9.5200000000000007e-02  -5.7000000000000002e-02   9.3220000000000003e-01   1.2007000000000001e+00   2.0893999999999999e+00   7.7100000000000002e-02   1.5400000000000000e-01   3.1000000000000000e-02
   4.1880000000000001e-01   8.1340000000000001e-01  -1.7160000000000000e-01  -7.6399999999999996e-02  -1.6180000000000000e-01  -6.1400000000000003e-02   8.2120000000000004e-01   1.1339999999999999e+00   2.0893999999999999e+00   9.6299999999999997e-02   2.3089999999999999e-01   4.8700000000000000e-02
   4.4100000000000000e-02   8.1340000000000001e-01   6.8630000000000002e-01  -9.5500000000000002e-02  -1.9030000000000000e-01  -1.0090000000000000e-01   9.1000000000000003e-01   1.1563000000000001e+00   1.6540999999999999e+00   8.6699999999999999e-02   9.6199999999999994e-02   4.4000000000000003e-03
   0.0000000000000000e+00   8.5740000000000005e-01   2.5740000000000002e-01  -1.5279999999999999e-01  -1.6180000000000000e-01  -3.5099999999999999e-02   7.5460000000000005e-01   1.0894999999999999e+00   2.5247000000000002e+00   5.7799999999999997e-02   1.5400000000000000e-01   4.4000000000000003e-03
   2.1999999999999999e-02   7.0350000000000001e-01   1.0294000000000001e+00  -2.6729999999999998e-01  -2.5690000000000002e-01  -7.0199999999999999e-02   9.1000000000000003e-01   1.0672999999999999e+00   2.6118000000000001e+00   3.8500000000000000e-02   1.2509999999999999e-01   3.9800000000000002e-02
  -4.4100000000000000e-02   8.5740000000000005e-01   6.0050000000000003e-01  -8.5900000000000004e-02  -1.9980000000000001e-01  -1.3200000000000000e-02   9.3220000000000003e-01   9.5609999999999995e-01   2.3506000000000000e+00   7.7100000000000002e-02   1.4430000000000001e-01   1.3299999999999999e-02
   1.3230000000000000e-01   7.2550000000000003e-01   6.8630000000000002e-01  -7.6399999999999996e-02  -1.5229999999999999e-01  -7.8899999999999998e-02   7.3240000000000005e-01   1.0227999999999999e+00   2.0024000000000002e+00   1.3489999999999999e-01   1.9239999999999999e-01   1.7700000000000000e-02
   1.3230000000000000e-01   7.2550000000000003e-01   7.7210000000000001e-01  -9.5500000000000002e-02  -7.6100000000000001e-02  -7.8899999999999998e-02   8.8780000000000003e-01   1.1339999999999999e+00   2.2635999999999998e+00   8.6699999999999999e-02   1.7319999999999999e-01   2.2100000000000002e-02
   2.2040000000000001e-01   7.9139999999999999e-01   7.7210000000000001e-01  -1.0500000000000000e-01  -1.4269999999999999e-01  -6.1400000000000003e-02   8.2120000000000004e-01   9.3389999999999995e-01   2.5247000000000002e+00   3.8500000000000000e-02   7.6999999999999999e-02   5.3100000000000001e-02
   0.0000000000000000e+00   8.1340000000000001e-01  -4.2890000000000000e-01  -2.4820000000000000e-01  -1.6180000000000000e-01  -3.5099999999999999e-02   7.5460000000000005e-01   1.2230000000000001e+00   2.2635999999999998e+00   9.6299999999999997e-02   2.0210000000000000e-01   3.9800000000000002e-02
   3.0859999999999999e-01   8.7929999999999997e-01   5.1470000000000005e-01  -1.8140000000000001e-01  -1.9980000000000001e-01  -8.3299999999999999e-02   6.4370000000000005e-01   1.0894999999999999e+00   1.8283000000000000e+00   2.8899999999999999e-02   1.2509999999999999e-01   2.2100000000000002e-02
   1.9839999999999999e-01   8.5740000000000005e-01   7.7210000000000001e-01  -8.5900000000000004e-02  -8.5599999999999996e-02  -7.8899999999999998e-02   8.2120000000000004e-01   9.5609999999999995e-01   2.0024000000000002e+00   5.7799999999999997e-02   1.2509999999999999e-01  -8.8000000000000005e-03
   1.1020000000000001e-01   8.1340000000000001e-01   1.1152000000000000e+00  -1.5279999999999999e-01  -1.3320000000000001e-01  -8.7700000000000000e-02   8.6560000000000004e-01   1.0005999999999999e+00   2.1764999999999999e+00   5.7799999999999997e-02   1.5400000000000000e-01   3.5400000000000001e-02
  -2.1999999999999999e-02   7.9139999999999999e-01   6.8630000000000002e-01  -2.0050000000000001e-01  -8.5599999999999996e-02  -7.0199999999999999e-02   7.9900000000000004e-01   1.1563000000000001e+00   2.0024000000000002e+00   6.7400000000000002e-02   1.3469999999999999e-01   1.3299999999999999e-02
  -8.8200000000000001e-02   7.9139999999999999e-01   0.0000000000000000e+00  -2.4820000000000000e-01  -2.3790000000000000e-01  -1.7500000000000002e-02   7.5460000000000005e-01   1.0450999999999999e+00   2.5247000000000002e+00   4.8200000000000000e-02   9.6199999999999994e-02   3.5400000000000001e-02
  -1.7630000000000001e-01   7.4739999999999995e-01   5.1470000000000005e-01  -2.2910000000000000e-01  -1.7130000000000001e-01  -8.3299999999999999e-02   7.3240000000000005e-01   1.1339999999999999e+00   2.3506000000000000e+00   9.5999999999999992e-03   1.3469999999999999e-01   3.9800000000000002e-02
   1.1020000000000001e-01   8.3540000000000003e-01   0.0000000000000000e+00  -5.7299999999999997e-02  -1.0470000000000000e-01  -6.1400000000000003e-02   8.4340000000000004e-01   9.5609999999999995e-01   2.4377000000000000e+00   5.7799999999999997e-02   1.9239999999999999e-01   4.8700000000000000e-02
  -4.4100000000000000e-02   7.0350000000000001e-01   2.5740000000000002e-01  -1.5279999999999999e-01  -9.5200000000000007e-02  -2.6300000000000000e-02   6.6579999999999995e-01   1.0450999999999999e+00   1.1317999999999999e+00   2.8899999999999999e-02   1.1550000000000001e-01   0.0000000000000000e+00
  -4.4100000000000000e-02   9.6730000000000005e-01   8.5780000000000001e-01  -1.3370000000000001e-01  -1.1420000000000000e-01  -4.8200000000000000e-02   8.6560000000000004e-01   1.0227999999999999e+00   2.4377000000000000e+00   3.8500000000000000e-02   2.4060000000000001e-01   1.7700000000000000e-02
  -4.4100000000000000e-02   7.4739999999999995e-01   4.2890000000000000e-01  -1.5279999999999999e-01  -1.8079999999999999e-01  -1.3200000000000000e-02   7.7680000000000005e-01   1.1785000000000001e+00   2.2635999999999998e+00   3.8500000000000000e-02   1.2509999999999999e-01   4.4000000000000003e-03
  -1.3230000000000000e-01   6.3749999999999996e-01   8.5780000000000001e-01  -8.5900000000000004e-02  -1.5229999999999999e-01  -7.8899999999999998e-02   7.9900000000000004e-01   8.4499999999999997e-01   2.9600000000000000e+00   1.2520000000000001e-01   1.9239999999999999e-01   1.3299999999999999e-02
   0.0000000000000000e+00   7.2550000000000003e-01   3.4310000000000002e-01  -8.5900000000000004e-02  -9.5200000000000007e-02  -7.8899999999999998e-02   7.3240000000000005e-01   1.0227999999999999e+00   2.4377000000000000e+00   0.0000000000000000e+00   1.8279999999999999e-01  -8.8000000000000005e-03
  -1.3230000000000000e-01   8.5740000000000005e-01   6.8630000000000002e-01  -1.0500000000000000e-01  -1.8079999999999999e-01  -8.7700000000000000e-02   6.8799999999999994e-01   1.2007000000000001e+00   2.2635999999999998e+00   2.8899999999999999e-02   9.6199999999999994e-02   8.8000000000000005e-03
   2.1999999999999999e-02   9.8929999999999996e-01   0.0000000000000000e+00  -1.2410000000000000e-01  -2.1890000000000001e-01  -5.2600000000000001e-02   8.8780000000000003e-01   1.1339999999999999e+00   2.1764999999999999e+00   6.7400000000000002e-02   2.5019999999999998e-01   1.7700000000000000e-02
   0.0000000000000000e+00   6.5949999999999998e-01   6.8630000000000002e-01  -1.4319999999999999e-01  -6.6600000000000006e-02  -1.7500000000000002e-02   7.1020000000000005e-01   1.1339999999999999e+00   2.3506000000000000e+00   1.0600000000000000e-01   1.3469999999999999e-01   4.4000000000000003e-03
  -8.8200000000000001e-02   8.7929999999999997e-01   1.7160000000000000e-01  -4.7699999999999999e-02  -1.2370000000000000e-01  -1.1400000000000000e-01   7.7680000000000005e-01   1.0894999999999999e+00   2.0893999999999999e+00   1.2520000000000001e-01   2.2130000000000000e-01  -8.8000000000000005e-03
   6.6100000000000006e-02   8.7929999999999997e-01   5.1470000000000005e-01  -4.7699999999999999e-02  -1.6180000000000000e-01  -6.5799999999999997e-02   8.2120000000000004e-01   1.1339999999999999e+00   2.9600000000000000e+00   1.3489999999999999e-01   1.2509999999999999e-01   1.7700000000000000e-02
  -6.6100000000000006e-02   9.6730000000000005e-01   6.0050000000000003e-01  -1.9089999999999999e-01  -1.4269999999999999e-01  -5.2600000000000001e-02   6.2150000000000005e-01   8.6719999999999997e-01   2.7858999999999998e+00   4.8200000000000000e-02   1.8279999999999999e-01   8.8000000000000005e-03
   2.1999999999999999e-02   8.5740000000000005e-01   8.5780000000000001e-01  -6.6799999999999998e-02  -1.5229999999999999e-01  -1.3200000000000000e-02   7.3240000000000005e-01   1.0005999999999999e+00   2.2635999999999998e+00   1.5409999999999999e-01   2.0210000000000000e-01   3.5400000000000001e-02
   3.5270000000000001e-01   6.3749999999999996e-01   4.2890000000000000e-01  -1.0500000000000000e-01  -1.6180000000000000e-01  -5.2600000000000001e-02   6.4370000000000005e-01   8.8939999999999997e-01   1.8283000000000000e+00   7.7100000000000002e-02   2.4060000000000001e-01   1.3299999999999999e-02
   5.5110000000000003e-01   6.8149999999999999e-01   9.4359999999999999e-01  -1.0500000000000000e-01  -2.9499999999999998e-01  -6.5799999999999997e-02   1.1540999999999999e+00   1.0005999999999999e+00   3.2212000000000001e+00   1.1559999999999999e-01   4.8099999999999997e-02   4.4000000000000003e-03
  -1.1021000000000001e+00   1.1431000000000000e+00  -1.2010000000000001e+00  -1.8140000000000001e-01  -1.0470000000000000e-01  -3.5099999999999999e-02   8.8780000000000003e-01   1.0450999999999999e+00   2.5247000000000002e+00   5.7799999999999997e-02   1.3469999999999999e-01   4.4000000000000003e-03
   9.9190000000000000e-01   7.6939999999999997e-01   2.3161999999999998e+00  -7.6399999999999996e-02  -2.2839999999999999e-01  -4.4000000000000003e-03   9.1000000000000003e-01   1.1117999999999999e+00   2.0893999999999999e+00   9.5999999999999992e-03   2.6939999999999997e-01   4.8700000000000000e-02
  -1.1241000000000001e+00   8.1340000000000001e-01  -6.0050000000000003e-01  -4.7699999999999999e-02  -7.6100000000000001e-02   2.6300000000000000e-02   5.9930000000000005e-01   1.0894999999999999e+00   2.0893999999999999e+00  -3.8500000000000000e-02   1.4430000000000001e-01  -8.8000000000000005e-03
   7.9349999999999998e-01   8.3540000000000003e-01   3.1739999999999999e+00  -1.5279999999999999e-01  -3.3310000000000001e-01  -6.1400000000000003e-02   5.5489999999999995e-01   1.0227999999999999e+00   1.6540999999999999e+00   5.7799999999999997e-02   7.6999999999999999e-02   5.7500000000000002e-02
  -1.0801000000000001e+00   5.9360000000000002e-01  -8.5800000000000001e-02  -2.1959999999999999e-01  -1.1420000000000000e-01  -9.2100000000000001e-02   7.3240000000000005e-01   9.3389999999999995e-01   2.5247000000000002e+00  -9.5999999999999992e-03   1.8279999999999999e-01   1.7700000000000000e-02
   7.0530000000000004e-01   6.8149999999999999e-01   1.2867999999999999e+00  -6.6799999999999998e-02  -2.1890000000000001e-01  -7.8899999999999998e-02   1.0209999999999999e+00   1.2897000000000001e+00   2.6989000000000001e+00   4.8200000000000000e-02   1.5400000000000000e-01   7.0800000000000002e-02
  -6.8330000000000002e-01   9.0129999999999999e-01  -2.5740000000000002e-01  -9.5500000000000002e-02  -1.0470000000000000e-01  -2.6300000000000000e-02   8.2120000000000004e-01   1.1785000000000001e+00   3.0470999999999999e+00   6.7400000000000002e-02   1.8279999999999999e-01   2.6499999999999999e-02
   7.2740000000000005e-01   5.2759999999999996e-01   1.8872000000000000e+00  -2.7689999999999998e-01  -2.1890000000000001e-01  -8.7700000000000000e-02   9.1000000000000003e-01   1.0227999999999999e+00   2.4377000000000000e+00  -1.9300000000000001e-02   1.0580000000000001e-01   3.1000000000000000e-02
  -3.3060000000000000e-01   7.6939999999999997e-01   3.4310000000000002e-01  -1.3370000000000001e-01  -2.2839999999999999e-01  -4.3900000000000002e-02   6.6579999999999995e-01   1.1117999999999999e+00   2.6989000000000001e+00   1.1559999999999999e-01   1.5400000000000000e-01   8.4000000000000005e-02
   5.9509999999999996e-01   7.6939999999999997e-01   1.4582999999999999e+00  -1.7190000000000000e-01  -1.1420000000000000e-01  -7.4499999999999997e-02   7.9900000000000004e-01   1.1785000000000001e+00   2.9600000000000000e+00   1.3489999999999999e-01   2.9830000000000001e-01   2.2100000000000002e-02
  -5.7310000000000005e-01   8.3540000000000003e-01   4.2890000000000000e-01  -1.0500000000000000e-01  -1.8079999999999999e-01  -1.0520000000000000e-01   8.2120000000000004e-01   8.8939999999999997e-01   2.3506000000000000e+00   1.9300000000000001e-02   2.3089999999999999e-01   0.0000000000000000e+00
   2.4249999999999999e-01   8.5740000000000005e-01   1.6298999999999999e+00  -2.8639999999999999e-01  -2.4740000000000001e-01  -4.8200000000000000e-02   9.5440000000000003e-01   1.2674000000000001e+00   2.2635999999999998e+00   1.2520000000000001e-01   1.2509999999999999e-01   6.6400000000000001e-02
  -3.3060000000000000e-01   7.9139999999999999e-01   4.2890000000000000e-01  -1.5279999999999999e-01  -1.6180000000000000e-01  -6.5799999999999997e-02   9.5440000000000003e-01   1.4008000000000000e+00   1.4800000000000000e+00   1.9300000000000001e-02   1.0580000000000001e-01   4.4000000000000003e-03
   3.0859999999999999e-01   7.0350000000000001e-01   6.8630000000000002e-01  -9.5500000000000002e-02  -1.0470000000000000e-01  -8.7700000000000000e-02   6.8799999999999994e-01   9.3389999999999995e-01   2.2635999999999998e+00   7.7100000000000002e-02   4.8099999999999997e-02   8.8000000000000005e-03
   0.0000000000000000e+00   9.0129999999999999e-01   1.0294000000000001e+00  -2.3870000000000000e-01  -1.3320000000000001e-01  -4.8200000000000000e-02   8.8780000000000003e-01   8.2269999999999999e-01   2.6118000000000001e+00   6.7400000000000002e-02   1.7319999999999999e-01   4.4200000000000003e-02
   1.7630000000000001e-01   7.2550000000000003e-01   1.7160000000000000e-01  -1.4319999999999999e-01  -1.5229999999999999e-01  -6.5799999999999997e-02   8.2120000000000004e-01   1.0450999999999999e+00   2.6118000000000001e+00   7.7100000000000002e-02   8.6599999999999996e-02   5.7500000000000002e-02
   4.4100000000000000e-02   8.1340000000000001e-01   1.1152000000000000e+00  -2.0999999999999999e-01  -1.9030000000000000e-01  -5.7000000000000002e-02   9.1000000000000003e-01   1.2452000000000001e+00   2.1764999999999999e+00  -3.8500000000000000e-02   1.7319999999999999e-01  -3.1000000000000000e-02
  -6.6100000000000006e-02   7.6939999999999997e-01   3.4310000000000002e-01  -1.3370000000000001e-01  -1.3320000000000001e-01  -7.0199999999999999e-02   7.5460000000000005e-01   1.0894999999999999e+00   2.4377000000000000e+00   4.8200000000000000e-02   7.6999999999999999e-02  -8.8000000000000005e-03
   2.6450000000000001e-01   4.6170000000000000e-01  -1.6298999999999999e+00  -2.1959999999999999e-01  -5.7099999999999998e-02  -9.2100000000000001e-02   7.9900000000000004e-01   1.0672999999999999e+00   2.1764999999999999e+00  -9.5999999999999992e-03   9.6199999999999994e-02   8.8000000000000005e-03
   1.1462000000000001e+00   5.0560000000000005e-01   2.5740000000000002e-01  -1.7190000000000000e-01  -2.0930000000000001e-01  -1.0960000000000000e-01   7.1020000000000005e-01   1.0894999999999999e+00   1.8283000000000000e+00   9.6299999999999997e-02   1.3469999999999999e-01   4.4200000000000003e-02
  -3.7469999999999998e-01   9.4530000000000003e-01   1.7160000000000000e-01  -9.5500000000000002e-02  -7.6100000000000001e-02  -3.0700000000000002e-02   7.1020000000000005e-01   1.0672999999999999e+00   2.0024000000000002e+00   0.0000000000000000e+00   1.1550000000000001e-01   1.3299999999999999e-02
