# Supplementary material for: Footwear and Foam Surface Alter Gait Initiation of Typical Subjects
Source: PLoS One. 2015 Aug 13;10(8):e0135821. doi: 10.1371/journal.pone.0135821 (PMC4536224; doi:10.1371/journal.pone.0135821)
Supplement: S1 Dataset — (ZIP) [file pone.0135821.s001.zip › 8_shod_av1_04.txt]

   1.5914400000000001e+01  -1.5454499999999999e+01   3.1963040000000001e+02  -5.4992999999999999e+00   3.5817599999999999e+01   1.1796000000000000e+00  -1.7933499999999999e+01   2.1124000000000001e+00   2.9173869999999999e+02   5.5967000000000002e+00  -2.1120400000000000e+01   2.4506000000000001e+00
   1.5164999999999999e+01  -1.5894100000000000e+01   3.1448340000000002e+02  -6.5686000000000000e+00   3.5551200000000001e+01   1.3331000000000000e+00  -1.7955700000000000e+01   1.0450999999999999e+00   2.9696230000000003e+02   4.8837999999999999e+00  -2.1514900000000001e+01   2.3620999999999999e+00
   1.4217200000000000e+01  -1.6333800000000000e+01   3.0779219999999998e+02  -7.5616000000000003e+00   3.5237099999999998e+01   1.4734000000000000e+00  -1.7378599999999999e+01   4.4499999999999998e-02   3.0027060000000000e+02   4.2961999999999998e+00  -2.1957500000000000e+01   2.2206000000000001e+00
   1.2608100000000000e+01  -1.6729500000000002e+01   2.9921379999999999e+02  -8.4780999999999995e+00   3.4828000000000003e+01   1.6445000000000001e+00  -1.7600600000000000e+01  -4.4469999999999998e-01   3.0009649999999999e+02   3.7279000000000000e+00  -2.1870899999999999e+01   2.1276999999999999e+00
   1.0888800000000000e+01  -1.6443700000000000e+01   2.9046390000000002e+02  -9.1560000000000006e+00   3.4304600000000001e+01   1.6313000000000000e+00  -1.7933499999999999e+01  -2.8239000000000001e+00   2.9913880000000000e+02   2.8609000000000000e+00  -2.1774699999999999e+01   1.9109000000000000e+00
   8.6184999999999992e+00  -1.5894100000000000e+01   2.8094189999999998e+02  -9.7097999999999995e+00   3.3619399999999999e+01   1.6576000000000000e+00  -1.8488399999999999e+01  -4.7140000000000004e+00   3.0122829999999999e+02   1.8399000000000001e+00  -2.2121099999999998e+01   1.7340000000000000e+00
   6.6125999999999996e+00  -1.5080700000000000e+01   2.7167720000000003e+02  -1.0034400000000000e+01   3.2962899999999998e+01   1.6137999999999999e+00  -1.8510600000000000e+01  -5.2031000000000001e+00   3.0288240000000002e+02   9.0549999999999997e-01  -2.2332799999999999e+01   1.5526000000000000e+00
   4.8272000000000004e+00  -1.4025499999999999e+01   2.6155480000000000e+02  -1.0339900000000000e+01   3.2115900000000003e+01   1.5217000000000001e+00  -1.9820100000000000e+01  -6.2705000000000002e+00   3.0183769999999998e+02  -3.4680000000000000e-01  -2.2274999999999999e+01   1.3138000000000001e+00
   3.1741000000000001e+00  -1.2860400000000000e+01   2.4980240000000001e+02  -1.0435400000000000e+01   3.1192900000000002e+01   1.3945000000000001e+00  -2.0108599999999999e+01  -5.8701999999999996e+00   3.0740949999999998e+02  -1.7435000000000000e+00  -2.3140999999999998e+01   1.1368000000000000e+00
   1.6752000000000000e+00  -1.1211600000000001e+01   2.3753530000000001e+02  -1.0187099999999999e+01   2.9841699999999999e+01   1.2936000000000001e+00  -2.1573499999999999e+01  -7.1599000000000004e+00   3.2177449999999999e+02  -3.4003999999999999e+00  -2.4680499999999999e+01   8.3160000000000001e-01
   5.2900000000000003e-01  -1.0068500000000000e+01   2.2604030000000000e+02  -1.0082100000000001e+01   2.8699800000000000e+01   1.1533000000000000e+00  -2.0419300000000000e+01  -7.8936999999999999e+00   3.3465940000000001e+02  -5.3654999999999999e+00  -2.6614599999999999e+01   4.1580000000000000e-01
  -3.9679999999999999e-01  -8.5955999999999992e+00   2.1608940000000001e+02  -9.7669999999999995e+00   2.7557900000000000e+01   9.1210000000000002e-01  -1.9686900000000001e+01  -1.0161700000000000e+01   3.4806670000000003e+02  -7.4749999999999996e+00  -2.8442699999999999e+01  -3.9800000000000002e-02
  -1.2564000000000000e+00  -7.7382000000000000e+00   2.0828299999999999e+02  -9.5283999999999995e+00   2.6549199999999999e+01   7.6739999999999997e-01  -2.0818899999999999e+01  -1.2318600000000000e+01   3.5625029999999998e+02  -9.2088999999999999e+00  -2.9664700000000000e+01  -5.0870000000000004e-01
  -1.9397000000000000e+00  -7.2766000000000002e+00   1.9876100000000000e+02  -9.4423999999999992e+00   2.5426300000000001e+01   6.7090000000000005e-01  -2.4236899999999999e+01  -1.3452600000000000e+01   3.6399869999999999e+02  -1.0451599999999999e+01  -3.0386399999999998e+01  -8.7580000000000002e-01
  -2.3584999999999998e+00  -6.3971999999999998e+00   1.8829540000000000e+02  -9.0891999999999999e+00   2.4389099999999999e+01   4.3409999999999999e-01  -2.7144400000000001e+01  -1.4986800000000001e+01   3.7331410000000000e+02  -1.1617100000000001e+01  -3.1358200000000000e+01  -1.2740000000000000e+00
  -2.8654999999999999e+00  -5.3860000000000001e+00   1.7911650000000000e+02  -8.8981999999999992e+00   2.3199600000000000e+01   3.2010000000000000e-01  -2.9763400000000001e+01  -1.6832400000000000e+01   3.8323899999999998e+02  -1.2657500000000001e+01  -3.2445500000000003e+01  -1.6765000000000001e+00
  -3.4826999999999999e+00  -4.5065999999999997e+00   1.6942300000000000e+02  -8.4017999999999997e+00   2.2267099999999999e+01   1.5790000000000001e-01  -3.1450199999999999e+01  -1.8166499999999999e+01   3.9507920000000001e+02  -1.3563000000000001e+01  -3.3398099999999999e+01  -1.9817000000000000e+00
  -2.9977000000000000e+00  -3.7372000000000001e+00   1.6290340000000000e+02  -8.1440000000000001e+00   2.1401100000000000e+01   4.3900000000000002e-02  -3.2604399999999998e+01  -1.9456199999999999e+01   4.0517809999999997e+02  -1.4478100000000000e+01  -3.4533499999999997e+01  -2.2648000000000001e+00
  -3.6589999999999998e+00  -3.9569999999999999e+00   1.5835690000000000e+02  -7.9817000000000000e+00   2.0725500000000000e+01  -1.7500000000000002e-02  -3.3780700000000003e+01  -2.0656900000000000e+01   4.1675709999999998e+02  -1.5229400000000000e+01  -3.5582299999999996e+01  -2.4018999999999999e+00
  -3.5929000000000002e+00  -4.4187000000000003e+00   1.5492550000000000e+02  -7.8575999999999997e+00   2.0354399999999998e+01   5.7000000000000002e-02  -3.4158000000000001e+01  -2.1101600000000001e+01   4.2589850000000001e+02  -1.5894100000000000e+01  -3.6573399999999999e+01  -2.5478999999999998e+00
  -3.5708000000000002e+00  -4.9242999999999997e+00   1.5312410000000000e+02  -7.9339000000000004e+00   2.0164100000000001e+01   1.1400000000000000e-01  -3.4579700000000003e+01  -2.2302399999999999e+01   4.3617160000000001e+02  -1.6501000000000001e+01  -3.7439399999999999e+01  -2.6629000000000000e+00
  -3.3062999999999998e+00  -5.1881000000000004e+00   1.5226620000000000e+02  -7.8575999999999997e+00   2.0135500000000000e+01   1.8859999999999999e-01  -3.5578499999999998e+01  -2.2991700000000002e+01   4.4487759999999997e+02  -1.7001899999999999e+01  -3.8199500000000000e+01  -2.8001000000000000e+00
  -3.0859000000000001e+00  -5.8696000000000002e+00   1.5243780000000001e+02  -7.8003000000000000e+00   2.0164100000000001e+01   2.8499999999999998e-01  -3.7287500000000001e+01  -2.3814399999999999e+01   4.5210359999999997e+02  -1.7338999999999999e+01  -3.8796100000000003e+01  -2.9460000000000002e+00
  -2.6230000000000002e+00  -6.1773999999999996e+00   1.5303829999999999e+02  -8.0389999999999997e+00   2.0078399999999998e+01   3.3329999999999999e-01  -3.9396000000000001e+01  -2.4726099999999999e+01   4.5689190000000002e+02  -1.7628000000000000e+01  -3.9055900000000001e+01  -3.1097000000000001e+00
  -2.1600999999999999e+00  -6.5510999999999999e+00   1.5398190000000000e+02  -8.0867000000000004e+00   2.0278199999999998e+01   4.6039999999999998e-01  -4.1548900000000003e+01  -2.5971299999999999e+01   4.5967779999999999e+02  -1.7955500000000001e+01  -3.9132800000000003e+01  -3.3397000000000001e+00
  -1.5428999999999999e+00  -7.3425000000000002e+00   1.5809950000000001e+02  -8.2775999999999996e+00   2.0649400000000000e+01   5.5249999999999999e-01  -4.3435499999999998e+01  -2.7394300000000001e+01   4.5959080000000000e+02  -1.8042200000000001e+01  -3.9065500000000000e+01  -3.4767999999999999e+00
  -9.9190000000000000e-01  -8.0239999999999991e+00   1.6350389999999999e+02  -8.7550000000000008e+00   2.1448699999999999e+01   7.4109999999999998e-01  -4.4744999999999997e+01  -2.8483899999999998e+01   4.5950369999999998e+02  -1.8148199999999999e+01  -3.8863399999999999e+01  -3.6227999999999998e+00
   2.1999999999999999e-02  -9.1890999999999998e+00   1.7259700000000001e+02  -9.1178000000000008e+00   2.2457400000000000e+01   1.0218000000000000e+00  -4.5543999999999997e+01  -3.0129300000000001e+01   4.5837189999999998e+02  -1.8215599999999998e+01  -3.8661400000000000e+01  -3.8573000000000000e+00
   1.6311000000000000e+00  -1.0837899999999999e+01   1.8289099999999999e+02  -9.6906999999999996e+00   2.3627800000000001e+01   1.4339999999999999e+00  -4.5677199999999999e+01  -3.1530200000000001e+01   4.5558600000000001e+02  -1.8427499999999998e+01  -3.8478499999999997e+01  -4.0121000000000002e+00
   4.6509000000000000e+00  -1.2706500000000000e+01   1.9876100000000000e+02  -1.0540400000000000e+01   2.5369199999999999e+01   1.9514000000000000e+00  -4.5410800000000002e+01  -3.3531399999999998e+01   4.5262590000000000e+02  -1.8340800000000002e+01  -3.8045499999999997e+01  -4.1581000000000001e+00
   7.7146999999999997e+00  -1.5124700000000001e+01   2.1737610000000001e+02  -1.1533300000000001e+01   2.7643500000000000e+01   2.6004000000000000e+00  -4.4900399999999998e+01  -3.5643799999999999e+01   4.4592230000000001e+02  -1.8388999999999999e+01  -3.7487499999999997e+01  -4.2907999999999999e+00
   1.0029199999999999e+01  -1.8334299999999999e+01   2.3967990000000000e+02  -1.2745799999999999e+01   3.0288900000000002e+01   3.3898000000000001e+00  -4.4589599999999997e+01  -3.6889000000000003e+01   4.3878339999999997e+02  -1.8090399999999999e+01  -3.6833199999999998e+01  -4.3747999999999996e+00
   1.2079100000000000e+01  -2.1631900000000002e+01   2.6318470000000002e+02  -1.3996600000000001e+01   3.3134099999999997e+01   4.2317000000000000e+00  -4.3790599999999998e+01  -3.8223100000000002e+01   4.2781380000000001e+02  -1.7839900000000000e+01  -3.5996099999999998e+01  -4.4809999999999999e+00
   1.4481700000000000e+01  -2.5742799999999999e+01   2.8891980000000001e+02  -1.5543200000000001e+01   3.6321899999999999e+01   5.1482999999999999e+00  -4.3036000000000001e+01  -3.9668399999999998e+01   4.1492890000000000e+02  -1.7377600000000001e+01  -3.4793300000000002e+01  -4.5296000000000003e+00
   1.7082699999999999e+01  -3.0205500000000001e+01   3.1988770000000000e+02  -1.7252199999999998e+01   4.0166300000000000e+01   6.1086000000000000e+00  -4.1904000000000003e+01  -4.0246499999999997e+01   3.9795209999999997e+02  -1.6635800000000000e+01  -3.3282600000000002e+01  -4.5385000000000000e+00
   1.9661600000000000e+01  -3.5855200000000004e+01   3.5866199999999998e+02  -1.9371800000000000e+01   4.4819600000000001e+01   7.1040999999999999e+00  -4.0417000000000002e+01  -4.1424999999999997e+01   3.7888600000000002e+02  -1.5759200000000000e+01  -3.1666100000000000e+01  -4.5915999999999997e+00
   2.3144200000000001e+01  -4.3659399999999998e+01   4.0635780000000000e+02  -2.1920900000000000e+01   5.0662300000000002e+01   8.4196000000000009e+00  -3.8885500000000000e+01  -4.2136600000000001e+01   3.5746920000000000e+02  -1.4805600000000000e+01  -2.9789800000000000e+01  -4.5518000000000001e+00
   2.7728999999999999e+01  -5.3134300000000003e+01   4.6511970000000002e+02  -2.4861599999999999e+01   5.7665999999999997e+01   9.9983000000000004e+00  -3.6466299999999997e+01  -4.1914200000000001e+01   3.3230880000000002e+02  -1.3649699999999999e+01  -2.7490200000000002e+01  -4.4500000000000002e+00
   3.3900799999999997e+01  -6.1444099999999999e+01   5.2688400000000001e+02  -2.7697199999999999e+01   6.4812399999999997e+01   1.1441000000000001e+01  -3.3625300000000003e+01  -4.1291600000000003e+01   3.0009649999999999e+02  -1.2214399999999999e+01  -2.4719000000000001e+01  -4.2819000000000003e+00
   3.9653799999999997e+01  -7.0853099999999998e+01   5.8401599999999996e+02  -3.0379999999999999e+01   7.1340199999999996e+01   1.2918900000000001e+01  -2.9674600000000002e+01  -3.8712299999999999e+01   2.6118060000000003e+02  -1.0490100000000000e+01  -2.1303200000000000e+01  -3.8616999999999999e+00
   4.7368499999999997e+01  -7.8217600000000004e+01   6.3462840000000006e+02  -3.2490000000000002e+01   7.6926000000000002e+01   1.4195000000000000e+01  -2.4947099999999999e+01  -3.4465299999999999e+01   2.1216569999999999e+02  -8.3804999999999996e+00  -1.7223500000000001e+01  -3.3220000000000001e+00
   5.2041499999999999e+01  -8.3735500000000002e+01   6.7151549999999997e+02  -3.3979399999999998e+01   8.0932199999999995e+01   1.5159700000000001e+01  -1.9065500000000000e+01  -2.7372100000000000e+01   1.5679540000000000e+02  -6.0397999999999996e+00  -1.2518300000000000e+01  -2.5213999999999999e+00
   5.6449900000000000e+01  -8.7516700000000000e+01   6.9416240000000005e+02  -3.4714500000000001e+01   8.3368200000000002e+01   1.5778000000000000e+01  -1.3183800000000000e+01  -1.6521100000000001e+01   9.9596900000000005e+01  -3.3618000000000001e+00  -7.6879999999999997e+00  -1.3845000000000001e+00
   5.7970799999999997e+01  -8.9099500000000006e+01   7.0385599999999999e+02  -3.4848199999999999e+01   8.4348399999999998e+01   1.5962199999999999e+01  -6.4364999999999997e+00  -5.9813999999999998e+00   4.7534900000000000e+01  -1.1077999999999999e+00  -3.3100000000000001e+00  -3.1850000000000001e-01
   5.7706299999999999e+01  -8.9627099999999999e+01   7.0642949999999996e+02  -3.4571300000000001e+01   8.4376900000000006e+01   1.5927099999999999e+01  -1.4427000000000001e+00   1.0227999999999999e+00   1.7934400000000000e+01   1.0600000000000000e-01  -9.9109999999999998e-01   3.3179999999999998e-01
   5.5303699999999999e+01  -8.9517200000000003e+01   6.9956679999999994e+02  -3.4065300000000001e+01   8.3672700000000006e+01   1.5769299999999999e+01  -4.4390000000000002e-01   2.6015999999999999e+00   6.7035999999999998e+00   4.2380000000000001e-01  -7.6999999999999999e-02   1.8579999999999999e-01
   5.2658700000000003e+01  -8.8967600000000004e+01   6.8738549999999998e+02  -3.3292000000000002e+01   8.2273899999999998e+01   1.5484200000000000e+01   1.3983000000000001e+00   3.2909000000000002e+00   6.7035999999999998e+00   3.8529999999999998e-01  -1.9199999999999998e-02   2.6499999999999999e-02
   4.9043700000000001e+01  -8.7582599999999999e+01   6.6928510000000006e+02  -3.2117600000000003e+01   8.0465900000000005e+01   1.5111499999999999e+01   1.5980000000000001e+00   1.1339999999999999e+00   2.0893999999999999e+00   1.4449999999999999e-01   5.7700000000000001e-02   8.8000000000000005e-03
   4.6045999999999999e+01  -8.5823899999999995e+01   6.4904010000000005e+02  -3.0857399999999998e+01   7.8182100000000005e+01   1.4712400000000001e+01   4.8830000000000001e-01   6.4480000000000004e-01   3.0470999999999999e+00   0.0000000000000000e+00   2.3089999999999999e-01   8.8000000000000005e-03
   4.3401000000000003e+01  -8.3449700000000007e+01   6.2570690000000002e+02  -2.9511199999999999e+01   7.5374899999999997e+01   1.4265100000000000e+01   1.1540999999999999e+00   7.1150000000000002e-01   2.3506000000000000e+00   4.8200000000000000e-02   1.8279999999999999e-01  -4.4000000000000003e-03
   4.1483300000000000e+01  -8.1647000000000006e+01   6.0451829999999995e+02  -2.8088600000000000e+01   7.2815200000000004e+01   1.3901199999999999e+01   1.2428999999999999e+00   1.0894999999999999e+00   2.8730000000000002e+00   8.6699999999999999e-02   1.7319999999999999e-01   1.7700000000000000e-02
   3.9565600000000003e+01  -8.0679800000000000e+01   5.8616060000000004e+02  -2.6761500000000002e+01   7.0417199999999994e+01   1.3629300000000001e+01   7.9900000000000004e-01   9.5609999999999995e-01   2.4377000000000000e+00  -2.8899999999999999e-02   1.6360000000000000e-01   4.4000000000000003e-03
   3.8551699999999997e+01  -8.0459900000000005e+01   5.7071950000000004e+02  -2.5606300000000001e+01   6.8447400000000002e+01   1.3256500000000001e+01   1.2428999999999999e+00   8.8939999999999997e-01   2.0893999999999999e+00  -1.9300000000000001e-02   1.6360000000000000e-01  -2.2100000000000002e-02
   3.7670000000000002e+01  -8.0394000000000005e+01   5.5862400000000002e+02  -2.4517900000000001e+01   6.6639399999999995e+01   1.3050400000000000e+01   1.3095000000000001e+00   1.0450999999999999e+00   3.3083000000000000e+00   0.0000000000000000e+00   8.6599999999999996e-02   1.7700000000000000e-02
   3.6678100000000001e+01  -8.1317300000000003e+01   5.4875890000000004e+02  -2.3639500000000002e+01   6.5383300000000006e+01   1.2831200000000001e+01   9.5440000000000003e-01   5.7809999999999995e-01   2.2635999999999998e+00  -1.9300000000000001e-02   2.0210000000000000e-01   8.8000000000000005e-03
   3.5818500000000000e+01  -8.2724199999999996e+01   5.4301139999999998e+02  -2.3038000000000000e+01   6.4365099999999998e+01   1.2778499999999999e+01   9.5440000000000003e-01   8.8939999999999997e-01   2.2635999999999998e+00   3.8500000000000000e-02   1.1550000000000001e-01   2.2100000000000002e-02
   3.4980899999999998e+01  -8.4307100000000005e+01   5.3863639999999998e+02  -2.2255099999999999e+01   6.3718000000000004e+01   1.2734700000000000e+01   9.5440000000000003e-01   7.1150000000000002e-01   2.6118000000000001e+00   0.0000000000000000e+00   7.6999999999999999e-02   1.3299999999999999e-02
   3.4584099999999999e+01  -8.5538100000000000e+01   5.3820749999999998e+02  -2.1300400000000000e+01   6.3261299999999999e+01   1.2532999999999999e+01   1.0653999999999999e+00   8.2269999999999999e-01   2.7858999999999998e+00   0.0000000000000000e+00   1.6360000000000000e-01  -8.8000000000000005e-03
   3.4716400000000000e+01  -8.6835200000000000e+01   5.4018050000000005e+02  -2.0221499999999999e+01   6.3090000000000003e+01   1.2414600000000000e+01   9.9880000000000002e-01   9.3389999999999995e-01   2.3506000000000000e+00   8.6699999999999999e-02   1.6360000000000000e-01   0.0000000000000000e+00
   3.4760399999999997e+01  -8.7956299999999999e+01   5.4163879999999995e+02  -1.8970800000000001e+01   6.2956800000000001e+01   1.2234800000000000e+01   1.0431999999999999e+00   9.5609999999999995e-01   2.3506000000000000e+00  -3.8500000000000000e-02   1.5400000000000000e-01  -2.2100000000000002e-02
   3.5950699999999998e+01  -8.9121499999999997e+01   5.4721479999999997e+02  -1.7300000000000001e+01   6.2928199999999997e+01   1.1958500000000001e+01   1.0875999999999999e+00   6.8930000000000002e-01   3.2212000000000001e+00   4.8200000000000000e-02   1.4430000000000001e-01   3.5400000000000001e-02
   3.6854399999999998e+01  -8.8879599999999996e+01   5.5364859999999999e+02  -1.4655300000000000e+01   6.3042400000000001e+01   1.1502400000000000e+01   9.1000000000000003e-01   1.1339999999999999e+00   2.9600000000000000e+00   3.8500000000000000e-02   1.8279999999999999e-01   3.5400000000000001e-02
   3.6744199999999999e+01  -8.5713999999999999e+01   5.6257010000000002e+02  -1.1046400000000000e+01   6.3499200000000002e+01   1.0739400000000000e+01   9.7660000000000002e-01   1.1339999999999999e+00   2.1764999999999999e+00   9.5999999999999992e-03   2.2130000000000000e-01   1.3299999999999999e-02
   3.5179200000000002e+01  -8.3471699999999998e+01   5.6745970000000000e+02  -7.6093000000000002e+00   6.3641900000000000e+01   9.9894999999999996e+00   9.5440000000000003e-01   7.1150000000000002e-01   3.1341999999999999e+00   9.5999999999999992e-03   2.0210000000000000e-01   8.8000000000000005e-03
   3.4716400000000000e+01  -8.5955799999999996e+01   5.7483709999999996e+02  -4.6878000000000002e+00   6.3860799999999998e+01   9.7527000000000008e+00   1.0875999999999999e+00   8.6719999999999997e-01   2.9600000000000000e+00  -4.8200000000000000e-02   2.0210000000000000e-01   0.0000000000000000e+00
   3.4760399999999997e+01  -8.8901600000000002e+01   5.8032730000000004e+02  -1.8331000000000000e+00   6.3727600000000002e+01   9.5335000000000001e+00   9.1000000000000003e-01   7.3380000000000001e-01   2.8730000000000002e+00   0.0000000000000000e+00   1.1550000000000001e-01   6.6400000000000001e-02
   3.6832400000000000e+01  -9.0154700000000005e+01   5.8684690000000001e+02   1.5276000000000001e+00   6.3194699999999997e+01   9.1562999999999999e+00   1.0653999999999999e+00   9.7840000000000005e-01   2.8730000000000002e+00   9.5999999999999992e-03   1.0580000000000001e-01   1.7700000000000000e-02
   3.9896299999999997e+01  -8.9407300000000006e+01   5.9233699999999999e+02   5.8334999999999999e+00   6.2309699999999999e+01   8.5424000000000007e+00   8.8780000000000003e-01   7.3380000000000001e-01   2.8730000000000002e+00   1.9300000000000001e-02   1.6360000000000000e-01   1.7700000000000000e-02
   4.3246699999999997e+01  -8.8725800000000007e+01   5.9456740000000002e+02   1.0301700000000000e+01   6.1044100000000000e+01   7.9985999999999997e+00   8.4340000000000004e-01   8.4499999999999997e-01   2.8730000000000002e+00   1.9300000000000001e-02   5.7700000000000001e-02   1.3299999999999999e-02
   4.6332599999999999e+01  -8.8505899999999997e+01   5.9834190000000001e+02   1.4922700000000001e+01   5.9921199999999999e+01   7.5206999999999997e+00   8.6560000000000004e-01   1.0672999999999999e+00   2.6989000000000001e+00  -2.8899999999999999e-02   1.6360000000000000e-01  -4.4000000000000003e-03
   5.0013599999999997e+01  -8.8418000000000006e+01   6.0589089999999999e+02   1.9992400000000000e+01   5.9017200000000003e+01   6.9154999999999998e+00   7.7680000000000005e-01   1.0450999999999999e+00   2.2635999999999998e+00   4.8200000000000000e-02   1.8279999999999999e-01   3.1000000000000000e-02
   5.3297899999999998e+01  -8.6923100000000005e+01   6.1283939999999996e+02   2.5615800000000000e+01   5.8351100000000002e+01   6.0515999999999996e+00   8.6560000000000004e-01   9.3389999999999995e-01   2.4377000000000000e+00  -3.8500000000000000e-02   1.7319999999999999e-01   3.5400000000000001e-02
   5.5325699999999998e+01  -8.7142899999999997e+01   6.2373389999999995e+02   3.1544799999999999e+01   5.8284500000000001e+01   5.1307000000000000e+00   9.5440000000000003e-01   6.6710000000000003e-01   2.4377000000000000e+00   2.8899999999999999e-02   1.5400000000000000e-01   1.3299999999999999e-02
   5.7552000000000000e+01  -8.7824399999999997e+01   6.3797400000000005e+02   3.7464199999999998e+01   5.8474800000000002e+01   4.2843999999999998e+00   7.7680000000000005e-01   1.0894999999999999e+00   2.6989000000000001e+00   1.4449999999999999e-01   1.8279999999999999e-01  -3.9800000000000002e-02
   5.9293300000000002e+01  -8.8945599999999999e+01   6.5247149999999999e+02   4.3545900000000003e+01   5.9045800000000000e+01   3.6133999999999999e+00   8.6560000000000004e-01   1.0672999999999999e+00   2.7858999999999998e+00   3.8500000000000000e-02   2.3089999999999999e-01  -1.7700000000000000e-02
   6.1673900000000003e+01  -9.2550899999999999e+01   6.6774099999999999e+02   4.9140700000000002e+01   5.9607199999999999e+01   3.1135000000000002e+00   1.0209999999999999e+00   8.6719999999999997e-01   2.8730000000000002e+00   4.8200000000000000e-02   9.6199999999999994e-02  -4.4000000000000003e-03
   6.3878100000000003e+01  -9.7057500000000005e+01   6.8180949999999996e+02   5.4630499999999998e+01   6.0415999999999997e+01   2.8986000000000001e+00   8.8780000000000003e-01   9.3389999999999995e-01   2.7858999999999998e+00  -5.7799999999999997e-02   7.6999999999999999e-02   4.4200000000000003e-02
   6.5002200000000002e+01  -1.0184999999999999e+02   6.9622119999999995e+02   5.9413800000000002e+01   6.1538899999999998e+01   2.7187999999999999e+00   1.0209999999999999e+00   7.7820000000000000e-01   2.2635999999999998e+00   7.7100000000000002e-02   1.9239999999999999e-01   2.6499999999999999e-02
   6.5597399999999993e+01  -1.0706010000000001e+02   7.0900300000000004e+02   6.3662399999999998e+01   6.2852100000000000e+01   2.6267000000000000e+00   9.3220000000000003e-01   1.0227999999999999e+00   2.6118000000000001e+00   1.0600000000000000e-01   1.9239999999999999e-01   6.6400000000000001e-02
   6.5178600000000003e+01  -1.1145680000000000e+02   7.1989750000000004e+02   6.7424099999999996e+01   6.4165300000000002e+01   2.6179999999999999e+00   9.5440000000000003e-01   8.8939999999999997e-01   2.4377000000000000e+00   9.5999999999999992e-03   1.3469999999999999e-01  -4.4000000000000003e-03
   6.6258600000000001e+01  -1.1585350000000000e+02   7.2813279999999997e+02   7.0479299999999995e+01   6.5231099999999998e+01   2.8723000000000001e+00   1.0209999999999999e+00   8.6719999999999997e-01   3.2212000000000001e+00   8.6699999999999999e-02   7.6999999999999999e-02   8.8000000000000005e-03
   6.3040500000000002e+01  -1.2062390000000001e+02   7.2873329999999999e+02   7.2331500000000005e+01   6.6078000000000003e+01   3.0257999999999998e+00   9.3220000000000003e-01   9.1169999999999995e-01   2.7858999999999998e+00   8.6699999999999999e-02   1.0580000000000001e-01   0.0000000000000000e+00
   6.1916300000000000e+01  -1.2557030000000000e+02   7.2135590000000002e+02   7.3305300000000003e+01   6.5840100000000007e+01   3.3414999999999999e+00   9.7660000000000002e-01   1.0450999999999999e+00   2.2635999999999998e+00   7.7100000000000002e-02   1.7319999999999999e-01   4.4000000000000003e-03
   5.8477800000000002e+01  -1.2919749999999999e+02   7.0394169999999997e+02   7.3171700000000001e+01   6.5107399999999998e+01   3.7888000000000002e+00   7.9900000000000004e-01   9.5609999999999995e-01   3.3953000000000002e+00   5.7799999999999997e-02   1.6360000000000000e-01  -2.6499999999999999e-02
   5.5612299999999998e+01  -1.3176960000000000e+02   6.7957910000000004e+02   7.2045100000000005e+01   6.3480100000000000e+01   4.2843999999999998e+00   7.9900000000000004e-01   9.5609999999999995e-01   2.6989000000000001e+00   0.0000000000000000e+00   1.3469999999999999e-01   1.3299999999999999e-02
   5.0807099999999998e+01  -1.3284680000000000e+02   6.4535140000000001e+02   6.9801400000000001e+01   6.1205900000000000e+01   4.9070999999999998e+00   8.2120000000000004e-01   8.6719999999999997e-01   2.0893999999999999e+00   1.9300000000000001e-02   1.6360000000000000e-01   3.9800000000000002e-02
   4.5715400000000002e+01  -1.3198949999999999e+02   6.0348889999999994e+02   6.6536199999999994e+01   5.8122700000000002e+01   5.5517000000000003e+00   1.0653999999999999e+00   9.5609999999999995e-01   2.6989000000000001e+00  -5.7799999999999997e-02   5.7700000000000001e-02  -8.8000000000000005e-03
   3.9918300000000002e+01  -1.2948330000000001e+02   5.5433479999999997e+02   6.2363900000000001e+01   5.4306899999999999e+01   6.1261999999999999e+00   9.9880000000000002e-01   8.2269999999999999e-01   2.6989000000000001e+00   9.5999999999999992e-03   1.3469999999999999e-01   4.8700000000000000e-02
   3.3592199999999998e+01  -1.2302020000000000e+02   4.9994790000000000e+02   5.7466099999999997e+01   4.9977200000000003e+01   6.3673000000000002e+00   9.7660000000000002e-01   1.0005999999999999e+00   2.7858999999999998e+00  -1.9300000000000001e-02   1.6360000000000000e-01   0.0000000000000000e+00
   2.7552700000000002e+01  -1.1468840000000000e+02   4.4015660000000003e+02   5.1699399999999997e+01   4.4733899999999998e+01   6.6040999999999999e+00   7.7680000000000005e-01   1.0450999999999999e+00   3.0470999999999999e+00  -3.8500000000000000e-02   1.5400000000000000e-01  -1.7700000000000000e-02
   2.1975999999999999e+01  -1.0424620000000000e+02   3.7513249999999999e+02   4.5016199999999998e+01   3.8691400000000002e+01   6.4419000000000004e+00   8.8780000000000003e-01   9.7840000000000005e-01   2.6118000000000001e+00   2.8899999999999999e-02   5.7700000000000001e-02   6.1899999999999997e-02
   1.7214900000000000e+01  -9.0682299999999998e+01   3.0504710000000000e+02   3.7636000000000003e+01   3.1878100000000000e+01   6.0164999999999997e+00   1.0209999999999999e+00   7.5600000000000001e-01   2.5247000000000002e+00  -6.7400000000000002e-02   2.5979999999999998e-01  -1.7700000000000000e-02
   1.3026899999999999e+01  -7.3688999999999993e+01   2.3461869999999999e+02   3.0255900000000000e+01   2.4845800000000001e+01   5.1219000000000001e+00   8.8780000000000003e-01   8.4499999999999997e-01   2.6989000000000001e+00   0.0000000000000000e+00   1.6360000000000000e-01   1.3299999999999999e-02
   9.1694999999999993e+00  -5.3881799999999998e+01   1.7191069999999999e+02   2.3353100000000001e+01   1.8127700000000001e+01   3.7757000000000001e+00   9.1000000000000003e-01   9.5609999999999995e-01   2.6118000000000001e+00   7.7100000000000002e-02   2.0210000000000000e-01   3.1000000000000000e-02
   5.8190999999999997e+00  -3.1986100000000000e+01   1.2309970000000000e+02   1.8340699999999998e+01   1.3084300000000001e+01   2.2145000000000001e+00   8.6560000000000004e-01   8.2269999999999999e-01   2.4377000000000000e+00   3.8500000000000000e-02   2.9830000000000001e-01   1.7700000000000000e-02
   4.5627000000000004e+00  -1.6949300000000001e+01   8.6298500000000004e+01   1.3834300000000001e+01   9.1257000000000001e+00   9.8229999999999995e-01   1.0431999999999999e+00   8.8939999999999997e-01   2.3506000000000000e+00   9.6299999999999997e-02   1.4430000000000001e-01   4.4000000000000003e-03
   3.8353000000000002e+00  -1.1981100000000000e+01   5.6874600000000001e+01   9.2227999999999994e+00   5.8331999999999997e+00   4.9550000000000000e-01   8.8780000000000003e-01   8.8939999999999997e-01   3.2212000000000001e+00   9.5999999999999992e-03   1.9239999999999999e-01  -8.8000000000000005e-03
   4.0336999999999996e+00  -4.9462999999999999e+00   3.5428699999999999e+01   5.9767000000000001e+00   3.5684000000000000e+00  -1.6660000000000000e-01   8.6560000000000004e-01   8.4499999999999997e-01   1.6540999999999999e+00  -9.5999999999999992e-03   1.8279999999999999e-01  -4.4000000000000003e-03
   3.2181999999999999e+00  -3.2096000000000000e+00   2.0845500000000001e+01   3.3797999999999999e+00   1.9032000000000000e+00  -3.2450000000000001e-01   8.6560000000000004e-01   1.0450999999999999e+00   1.7412000000000001e+00   8.6699999999999999e-02   1.4430000000000001e-01  -4.4000000000000003e-03
   1.9397000000000000e+00  -5.9360000000000002e-01   8.7499000000000002e+00   1.3748000000000000e+00   7.9930000000000001e-01  -3.5080000000000000e-01   8.4340000000000004e-01   8.8939999999999997e-01   2.9600000000000000e+00   1.3489999999999999e-01   1.9239999999999999e-01   4.8700000000000000e-02
   3.3060000000000000e-01   1.3850000000000000e+00   1.5441000000000000e+00  -1.4319999999999999e-01  -1.0470000000000000e-01  -5.7000000000000002e-02   9.9880000000000002e-01   1.0005999999999999e+00   2.2635999999999998e+00  -9.5999999999999992e-03   2.3089999999999999e-01   1.3299999999999999e-02
  -3.7469999999999998e-01   5.0560000000000005e-01   3.4310000000000002e-01  -2.2910000000000000e-01  -8.5599999999999996e-02   2.1899999999999999e-02   8.4340000000000004e-01   9.7840000000000005e-01   2.9600000000000000e+00   2.8899999999999999e-02   8.6599999999999996e-02   4.8700000000000000e-02
   3.0859999999999999e-01   6.1550000000000005e-01   9.4359999999999999e-01  -7.6399999999999996e-02  -3.8100000000000002e-02  -1.4470000000000000e-01   7.5460000000000005e-01   9.5609999999999995e-01   2.2635999999999998e+00   1.1559999999999999e-01   9.6199999999999994e-02   4.4000000000000003e-03
  -1.7630000000000001e-01   1.1871000000000000e+00   2.5740000000000002e-01   2.8600000000000000e-02  -9.4999999999999998e-03  -7.8899999999999998e-02   9.7660000000000002e-01   1.0450999999999999e+00   2.2635999999999998e+00   1.9300000000000001e-02   2.8899999999999999e-02   2.2100000000000002e-02
   5.7310000000000005e-01   7.2550000000000003e-01   7.7210000000000001e-01  -1.2410000000000000e-01  -5.7099999999999998e-02  -1.0090000000000000e-01   1.0209999999999999e+00   8.4499999999999997e-01   2.6118000000000001e+00   4.8200000000000000e-02   2.3089999999999999e-01   1.3299999999999999e-02
  -8.8200000000000001e-02   6.3749999999999996e-01   9.4359999999999999e-01  -9.5500000000000002e-02  -2.8500000000000001e-02  -9.6500000000000002e-02   6.8799999999999994e-01   8.6719999999999997e-01   2.0893999999999999e+00   5.7799999999999997e-02   1.7319999999999999e-01   6.6400000000000001e-02
   4.1880000000000001e-01   9.6730000000000005e-01   1.1152000000000000e+00  -9.5500000000000002e-02  -9.5200000000000007e-02  -4.8200000000000000e-02   7.3240000000000005e-01   9.5609999999999995e-01   2.3506000000000000e+00   0.0000000000000000e+00   2.4060000000000001e-01   8.8000000000000005e-03
   0.0000000000000000e+00   6.8149999999999999e-01   7.7210000000000001e-01  -1.5279999999999999e-01  -5.7099999999999998e-02  -3.5099999999999999e-02   9.7660000000000002e-01   1.0227999999999999e+00   2.3506000000000000e+00   3.8500000000000000e-02   2.3089999999999999e-01   8.8000000000000005e-03
   3.0859999999999999e-01   8.5740000000000005e-01   1.0294000000000001e+00  -7.6399999999999996e-02  -5.7099999999999998e-02  -9.6500000000000002e-02   7.5460000000000005e-01   1.0227999999999999e+00   1.6540999999999999e+00  -2.8899999999999999e-02   1.9239999999999999e-01   2.6499999999999999e-02
  -1.3230000000000000e-01   9.4530000000000003e-01   6.8630000000000002e-01  -1.1459999999999999e-01  -5.7099999999999998e-02  -1.2720000000000001e-01   9.9880000000000002e-01   9.7840000000000005e-01   2.6118000000000001e+00   4.8200000000000000e-02   1.6360000000000000e-01  -8.8000000000000005e-03
   1.9839999999999999e-01   7.2550000000000003e-01   6.8630000000000002e-01  -2.0050000000000001e-01  -7.6100000000000001e-02  -1.3200000000000000e-02   1.0875999999999999e+00   8.6719999999999997e-01   2.1764999999999999e+00   4.8200000000000000e-02   1.6360000000000000e-01   2.6499999999999999e-02
  -2.1999999999999999e-02   7.2550000000000003e-01   1.6298999999999999e+00  -1.0500000000000000e-01  -2.8500000000000001e-02  -9.6500000000000002e-02   7.3240000000000005e-01   8.6719999999999997e-01   3.0470999999999999e+00   3.8500000000000000e-02   1.4430000000000001e-01   4.8700000000000000e-02
   1.5429999999999999e-01   6.8149999999999999e-01   1.1152000000000000e+00  -2.8600000000000000e-02   9.4999999999999998e-03  -9.2100000000000001e-02   8.4340000000000004e-01   9.3389999999999995e-01   2.3506000000000000e+00   9.5999999999999992e-03   1.3469999999999999e-01   8.8000000000000005e-03
   0.0000000000000000e+00   9.2330000000000001e-01   3.4310000000000002e-01  -1.0500000000000000e-01  -2.8500000000000001e-02  -6.1400000000000003e-02   6.4370000000000005e-01   1.0450999999999999e+00   2.4377000000000000e+00   9.6299999999999997e-02   1.1550000000000001e-01   4.4200000000000003e-02
   1.3230000000000000e-01   9.8929999999999996e-01   1.4582999999999999e+00  -3.8199999999999998e-02  -4.7600000000000003e-02  -6.1400000000000003e-02   7.9900000000000004e-01   8.4499999999999997e-01   1.8283000000000000e+00   8.6699999999999999e-02   1.5400000000000000e-01   5.7500000000000002e-02
   1.5429999999999999e-01   7.4739999999999995e-01   7.7210000000000001e-01  -1.3370000000000001e-01  -6.6600000000000006e-02  -6.1400000000000003e-02   9.3220000000000003e-01   8.6719999999999997e-01   2.0893999999999999e+00   9.6299999999999997e-02   1.3469999999999999e-01   7.0800000000000002e-02
   1.5429999999999999e-01   5.7160000000000000e-01   1.0294000000000001e+00  -1.4319999999999999e-01  -1.1420000000000000e-01  -2.1899999999999999e-02   6.6579999999999995e-01   1.0450999999999999e+00   2.7858999999999998e+00   1.2520000000000001e-01   1.7319999999999999e-01   1.7700000000000000e-02
   4.4100000000000000e-02   6.3749999999999996e-01   1.6298999999999999e+00  -2.8600000000000000e-02  -1.0470000000000000e-01  -7.0199999999999999e-02   9.5440000000000003e-01   9.3389999999999995e-01   2.1764999999999999e+00   5.7799999999999997e-02   1.1550000000000001e-01   1.3299999999999999e-02
   2.2040000000000001e-01   7.6939999999999997e-01   1.5441000000000000e+00  -1.2410000000000000e-01   0.0000000000000000e+00  -3.9500000000000000e-02   7.7680000000000005e-01   8.6719999999999997e-01   2.9600000000000000e+00   3.8500000000000000e-02   1.8279999999999999e-01  -1.3299999999999999e-02
   1.9839999999999999e-01   8.1340000000000001e-01   1.2010000000000001e+00  -1.3370000000000001e-01  -6.6600000000000006e-02  -7.4499999999999997e-02   6.8799999999999994e-01   1.0450999999999999e+00   2.7858999999999998e+00   1.1559999999999999e-01   1.7319999999999999e-01  -8.8000000000000005e-03
   6.6100000000000006e-02   6.8149999999999999e-01   9.4359999999999999e-01  -1.5279999999999999e-01  -2.0930000000000001e-01  -4.3900000000000002e-02   9.7660000000000002e-01   8.0049999999999999e-01   2.9600000000000000e+00   4.8200000000000000e-02   1.8279999999999999e-01   3.5400000000000001e-02
   1.1020000000000001e-01   6.3749999999999996e-01   1.2867999999999999e+00  -7.6399999999999996e-02  -1.0470000000000000e-01  -1.0090000000000000e-01   7.5460000000000005e-01   1.1117999999999999e+00   2.6118000000000001e+00   2.8899999999999999e-02   1.0580000000000001e-01   5.3100000000000001e-02
   1.7630000000000001e-01   8.3540000000000003e-01   5.1470000000000005e-01  -1.0500000000000000e-01  -1.0470000000000000e-01  -1.0090000000000000e-01   9.5440000000000003e-01   1.1117999999999999e+00   2.8730000000000002e+00   6.7400000000000002e-02   1.4430000000000001e-01   4.4200000000000003e-02
   8.8200000000000001e-02   7.9139999999999999e-01   1.2010000000000001e+00  -2.8600000000000000e-02  -5.7099999999999998e-02  -7.8899999999999998e-02   8.8780000000000003e-01   1.0005999999999999e+00   2.1764999999999999e+00  -5.7799999999999997e-02   2.1170000000000000e-01  -8.8000000000000005e-03
  -4.4100000000000000e-02   6.5949999999999998e-01   1.8015000000000001e+00  -5.7299999999999997e-02  -2.8500000000000001e-02  -9.6500000000000002e-02   7.5460000000000005e-01   1.0005999999999999e+00   2.2635999999999998e+00   7.7100000000000002e-02   2.1170000000000000e-01   8.8000000000000005e-03
   1.9839999999999999e-01   8.1340000000000001e-01   1.5441000000000000e+00  -2.2910000000000000e-01  -1.5229999999999999e-01  -3.5099999999999999e-02   8.6560000000000004e-01   1.0227999999999999e+00   3.2212000000000001e+00   7.7100000000000002e-02   1.3469999999999999e-01   3.9800000000000002e-02
   1.7630000000000001e-01   8.1340000000000001e-01   1.1152000000000000e+00  -1.5279999999999999e-01  -1.1420000000000000e-01  -8.7700000000000000e-02   7.1020000000000005e-01   1.0450999999999999e+00   2.6989000000000001e+00   1.9300000000000001e-02   1.1550000000000001e-01  -8.8000000000000005e-03
   1.9839999999999999e-01   6.1550000000000005e-01   1.0294000000000001e+00  -1.6230000000000000e-01  -6.6600000000000006e-02  -5.2600000000000001e-02   9.7660000000000002e-01   1.0227999999999999e+00   3.0470999999999999e+00   6.7400000000000002e-02   1.3469999999999999e-01   2.6499999999999999e-02
   1.9839999999999999e-01   7.6939999999999997e-01   1.2867999999999999e+00  -1.2410000000000000e-01  -1.9030000000000000e-01  -3.5099999999999999e-02   9.5440000000000003e-01   1.2452000000000001e+00   1.6540999999999999e+00   8.6699999999999999e-02   1.7319999999999999e-01   5.7500000000000002e-02
   1.1020000000000001e-01   6.8149999999999999e-01   1.4582999999999999e+00  -1.2410000000000000e-01  -5.7099999999999998e-02  -6.5799999999999997e-02   8.4340000000000004e-01   9.1169999999999995e-01   3.0470999999999999e+00   1.9300000000000001e-02   1.8279999999999999e-01   2.2100000000000002e-02
   2.2040000000000001e-01   7.0350000000000001e-01   1.2010000000000001e+00  -1.9089999999999999e-01  -1.5229999999999999e-01  -6.5799999999999997e-02   9.1000000000000003e-01   8.6719999999999997e-01   2.0024000000000002e+00  -6.7400000000000002e-02   2.2130000000000000e-01   3.5400000000000001e-02
   1.1020000000000001e-01   8.1340000000000001e-01   1.1152000000000000e+00  -1.3370000000000001e-01  -1.7130000000000001e-01  -4.8200000000000000e-02   9.3220000000000003e-01   9.7840000000000005e-01   3.1341999999999999e+00   2.8899999999999999e-02   1.8279999999999999e-01   7.5200000000000003e-02
   8.8200000000000001e-02   8.7929999999999997e-01   1.8015000000000001e+00  -8.5900000000000004e-02  -3.8100000000000002e-02  -3.0700000000000002e-02   8.6560000000000004e-01   9.3389999999999995e-01   3.0470999999999999e+00  -3.8500000000000000e-02   1.2509999999999999e-01   0.0000000000000000e+00
   2.8649999999999998e-01   6.3749999999999996e-01   9.4359999999999999e-01  -2.0999999999999999e-01  -6.6600000000000006e-02  -9.2100000000000001e-02   1.0653999999999999e+00   1.1117999999999999e+00   2.4377000000000000e+00   6.7400000000000002e-02   1.6360000000000000e-01   5.3100000000000001e-02
   0.0000000000000000e+00   7.9139999999999999e-01   1.5441000000000000e+00  -1.5279999999999999e-01  -2.8500000000000001e-02  -1.2720000000000001e-01   9.5440000000000003e-01   8.6719999999999997e-01   2.5247000000000002e+00   4.8200000000000000e-02   1.9239999999999999e-01   8.8000000000000005e-03
   6.6100000000000006e-02   8.3540000000000003e-01   4.2890000000000000e-01  -9.5500000000000002e-02  -1.1420000000000000e-01  -6.5799999999999997e-02   8.8780000000000003e-01   8.4499999999999997e-01   1.8283000000000000e+00   1.3489999999999999e-01   1.0580000000000001e-01   1.3299999999999999e-02
   1.1020000000000001e-01   7.6939999999999997e-01   8.5780000000000001e-01  -1.0500000000000000e-01  -6.6600000000000006e-02  -5.2600000000000001e-02   8.2120000000000004e-01   1.1563000000000001e+00   2.7858999999999998e+00   5.7799999999999997e-02   7.6999999999999999e-02   4.4200000000000003e-02
   8.8200000000000001e-02   8.5740000000000005e-01   9.4359999999999999e-01  -8.5900000000000004e-02  -1.0470000000000000e-01  -7.0199999999999999e-02   7.3240000000000005e-01   9.1169999999999995e-01   2.3506000000000000e+00   1.9300000000000001e-02   1.4430000000000001e-01   2.2100000000000002e-02
  -2.1999999999999999e-02   6.8149999999999999e-01   3.4310000000000002e-01  -4.7699999999999999e-02  -1.4269999999999999e-01  -4.8200000000000000e-02   9.3220000000000003e-01   9.7840000000000005e-01   2.5247000000000002e+00   0.0000000000000000e+00   1.9239999999999999e-01   0.0000000000000000e+00
   1.3230000000000000e-01   7.0350000000000001e-01   1.3725000000000001e+00  -1.1459999999999999e-01  -5.7099999999999998e-02  -5.7000000000000002e-02   7.1020000000000005e-01   1.1785000000000001e+00   2.6989000000000001e+00   1.7340000000000000e-01   1.6360000000000000e-01   3.9800000000000002e-02
   0.0000000000000000e+00   6.3749999999999996e-01   1.8872000000000000e+00  -2.7689999999999998e-01  -6.6600000000000006e-02  -1.2720000000000001e-01   8.2120000000000004e-01   1.0005999999999999e+00   2.4377000000000000e+00   0.0000000000000000e+00   1.6360000000000000e-01   1.3299999999999999e-02
   2.1999999999999999e-02   8.3540000000000003e-01   1.0294000000000001e+00  -6.6799999999999998e-02  -1.4269999999999999e-01  -3.9500000000000000e-02   1.1096999999999999e+00   9.1169999999999995e-01   2.2635999999999998e+00   1.1559999999999999e-01   0.0000000000000000e+00   4.4000000000000003e-03
   1.1020000000000001e-01   8.5740000000000005e-01   7.7210000000000001e-01  -1.4319999999999999e-01  -1.2370000000000000e-01  -3.5099999999999999e-02   8.8780000000000003e-01   8.2269999999999999e-01   2.8730000000000002e+00   1.4449999999999999e-01   1.6360000000000000e-01  -1.7700000000000000e-02
  -6.6100000000000006e-02   9.2330000000000001e-01   1.0294000000000001e+00  -1.4319999999999999e-01  -1.9030000000000000e-01  -7.4499999999999997e-02   8.6560000000000004e-01   1.0894999999999999e+00   2.4377000000000000e+00   6.7400000000000002e-02   1.9239999999999999e-01   1.3299999999999999e-02
   0.0000000000000000e+00   8.1340000000000001e-01   1.4582999999999999e+00  -1.4319999999999999e-01  -9.5200000000000007e-02  -8.3299999999999999e-02   9.3220000000000003e-01   1.0450999999999999e+00   2.0893999999999999e+00   8.6699999999999999e-02   1.5400000000000000e-01   7.0800000000000002e-02
   8.8200000000000001e-02   7.2550000000000003e-01   5.1470000000000005e-01  -9.5500000000000002e-02  -9.5200000000000007e-02  -4.8200000000000000e-02   6.6579999999999995e-01   9.7840000000000005e-01   2.6989000000000001e+00  -1.9300000000000001e-02   1.8279999999999999e-01   1.3299999999999999e-02
   1.9839999999999999e-01   7.4739999999999995e-01   5.1470000000000005e-01  -2.0050000000000001e-01  -2.5690000000000002e-01  -5.7000000000000002e-02   8.2120000000000004e-01   1.0227999999999999e+00   2.0893999999999999e+00   1.2520000000000001e-01   1.0580000000000001e-01   1.3299999999999999e-02
   2.6450000000000001e-01   9.0129999999999999e-01   3.4310000000000002e-01  -1.9099999999999999e-02  -1.0470000000000000e-01  -6.5799999999999997e-02   9.3220000000000003e-01   9.1169999999999995e-01   2.5247000000000002e+00   2.8899999999999999e-02   1.9239999999999999e-01   3.1000000000000000e-02
   3.9679999999999999e-01   7.4739999999999995e-01   1.2867999999999999e+00  -1.1459999999999999e-01  -1.1420000000000000e-01  -8.3299999999999999e-02   8.4340000000000004e-01   8.8939999999999997e-01   3.3953000000000002e+00   3.8500000000000000e-02   1.9239999999999999e-01   3.5400000000000001e-02
  -6.6100000000000006e-02   8.3540000000000003e-01   1.2010000000000001e+00  -1.2410000000000000e-01  -1.0470000000000000e-01  -4.8200000000000000e-02   9.3220000000000003e-01   1.1117999999999999e+00   2.0893999999999999e+00   2.8899999999999999e-02   1.9239999999999999e-01   3.5400000000000001e-02
   3.5270000000000001e-01   7.6939999999999997e-01   6.8630000000000002e-01  -2.1959999999999999e-01  -1.8079999999999999e-01  -6.1400000000000003e-02   9.1000000000000003e-01   9.3389999999999995e-01   2.0893999999999999e+00   8.6699999999999999e-02   1.7319999999999999e-01   4.8700000000000000e-02
  -6.6100000000000006e-02   7.2550000000000003e-01   3.4310000000000002e-01  -1.2410000000000000e-01  -1.7130000000000001e-01  -3.0700000000000002e-02   9.5440000000000003e-01   1.0005999999999999e+00   3.3083000000000000e+00   9.5999999999999992e-03   2.0210000000000000e-01   1.3299999999999999e-02
   4.4080000000000003e-01   7.9139999999999999e-01   1.0294000000000001e+00  -7.6399999999999996e-02  -9.5200000000000007e-02  -6.5799999999999997e-02   8.8780000000000003e-01   1.2452000000000001e+00   2.6118000000000001e+00   6.7400000000000002e-02   1.7319999999999999e-01   4.4000000000000003e-03
  -2.6450000000000001e-01   1.0992000000000000e+00   1.1152000000000000e+00  -4.7699999999999999e-02  -1.7130000000000001e-01  -5.7000000000000002e-02   8.2120000000000004e-01   9.1169999999999995e-01   1.9153000000000000e+00  -5.7799999999999997e-02   2.0210000000000000e-01   3.1000000000000000e-02
   2.4249999999999999e-01   7.2550000000000003e-01   1.4582999999999999e+00  -1.5279999999999999e-01  -9.5200000000000007e-02  -3.0700000000000002e-02   9.3220000000000003e-01   1.0894999999999999e+00   2.9600000000000000e+00   5.7799999999999997e-02   1.3469999999999999e-01  -4.4000000000000003e-03
  -1.1020000000000001e-01   1.0331999999999999e+00   1.7157000000000000e+00  -1.4319999999999999e-01  -9.5200000000000007e-02  -6.5799999999999997e-02   7.9900000000000004e-01   1.1117999999999999e+00   3.0470999999999999e+00   6.7400000000000002e-02   6.7400000000000002e-02   3.1000000000000000e-02
   3.3060000000000000e-01   9.2330000000000001e-01   1.6298999999999999e+00  -2.0050000000000001e-01  -1.3320000000000001e-01  -5.7000000000000002e-02   8.8780000000000003e-01   9.1169999999999995e-01   2.0893999999999999e+00   6.7400000000000002e-02   1.3469999999999999e-01   5.7500000000000002e-02
   6.6100000000000006e-02   9.0129999999999999e-01   1.2010000000000001e+00  -1.1459999999999999e-01  -8.5599999999999996e-02  -3.9500000000000000e-02   8.8780000000000003e-01   1.0450999999999999e+00   1.8283000000000000e+00   9.6299999999999997e-02   1.0580000000000001e-01  -1.3299999999999999e-02
   6.6100000000000006e-02   5.9360000000000002e-01   1.0294000000000001e+00  -1.2410000000000000e-01  -2.8500000000000001e-02  -1.1400000000000000e-01   9.7660000000000002e-01   1.1563000000000001e+00   2.4377000000000000e+00   3.8500000000000000e-02   9.6199999999999994e-02  -8.8000000000000005e-03
  -6.6100000000000006e-02   7.4739999999999995e-01   1.1152000000000000e+00  -1.2410000000000000e-01  -1.0470000000000000e-01  -9.6500000000000002e-02   9.5440000000000003e-01   1.0005999999999999e+00   1.9153000000000000e+00   6.7400000000000002e-02   2.0210000000000000e-01   1.3299999999999999e-02
   2.2040000000000001e-01   8.1340000000000001e-01   1.4582999999999999e+00  -1.8140000000000001e-01  -8.5599999999999996e-02  -5.7000000000000002e-02   9.1000000000000003e-01   1.0894999999999999e+00   2.3506000000000000e+00  -9.5999999999999992e-03   1.1550000000000001e-01   2.2100000000000002e-02
  -6.6100000000000006e-02   8.1340000000000001e-01   2.5740000000000002e-01  -1.6230000000000000e-01  -1.0470000000000000e-01  -1.0960000000000000e-01   1.0209999999999999e+00   7.5600000000000001e-01   2.5247000000000002e+00   8.6699999999999999e-02   1.0580000000000001e-01   3.5400000000000001e-02
  -6.6100000000000006e-02   7.2550000000000003e-01   1.4582999999999999e+00  -2.0050000000000001e-01  -1.6180000000000000e-01  -3.0700000000000002e-02   9.9880000000000002e-01   1.0005999999999999e+00   1.8283000000000000e+00   1.0600000000000000e-01   1.9239999999999999e-01   1.7700000000000000e-02
   2.4249999999999999e-01   8.7929999999999997e-01   1.4582999999999999e+00  -2.2910000000000000e-01  -6.6600000000000006e-02  -6.5799999999999997e-02   7.9900000000000004e-01   1.2897000000000001e+00   2.6118000000000001e+00   8.6699999999999999e-02   2.0210000000000000e-01   1.7700000000000000e-02
  -1.3230000000000000e-01   1.1871000000000000e+00   1.2010000000000001e+00  -1.5279999999999999e-01  -9.5200000000000007e-02  -4.8200000000000000e-02   9.9880000000000002e-01   8.2269999999999999e-01   2.3506000000000000e+00  -2.8899999999999999e-02   7.6999999999999999e-02   1.3299999999999999e-02
  -1.9839999999999999e-01   7.6939999999999997e-01   1.4582999999999999e+00  -1.9089999999999999e-01  -8.5599999999999996e-02  -3.0700000000000002e-02   6.8799999999999994e-01   1.2897000000000001e+00   2.5247000000000002e+00   2.8899999999999999e-02   1.5400000000000000e-01   3.5400000000000001e-02
   4.6289999999999998e-01   7.6939999999999997e-01   1.2010000000000001e+00  -1.4319999999999999e-01  -9.4999999999999998e-03  -6.1400000000000003e-02   6.8799999999999994e-01   1.1117999999999999e+00   2.6118000000000001e+00  -1.0600000000000000e-01   1.6360000000000000e-01   4.4000000000000003e-03
   0.0000000000000000e+00   7.9139999999999999e-01   1.8015000000000001e+00  -1.8140000000000001e-01   0.0000000000000000e+00  -3.5099999999999999e-02   1.0209999999999999e+00   1.1563000000000001e+00   3.3083000000000000e+00   1.8300000000000000e-01   9.6199999999999994e-02   6.6400000000000001e-02
   2.8649999999999998e-01   7.4739999999999995e-01   1.5441000000000000e+00  -1.5279999999999999e-01  -8.5599999999999996e-02  -4.8200000000000000e-02   7.9900000000000004e-01   9.7840000000000005e-01   2.2635999999999998e+00   9.6299999999999997e-02   1.9239999999999999e-01   4.4000000000000003e-03
  -8.8200000000000001e-02   8.3540000000000003e-01   7.7210000000000001e-01  -1.2410000000000000e-01  -1.0470000000000000e-01  -7.4499999999999997e-02   7.9900000000000004e-01   8.2269999999999999e-01   2.4377000000000000e+00   1.9300000000000001e-02   2.3089999999999999e-01   1.3299999999999999e-02
   2.2040000000000001e-01   7.2550000000000003e-01   1.2867999999999999e+00  -7.6399999999999996e-02  -1.5229999999999999e-01  -8.3299999999999999e-02   7.3240000000000005e-01   1.2007000000000001e+00   2.7858999999999998e+00   1.3489999999999999e-01   1.2509999999999999e-01   2.2100000000000002e-02
   4.4100000000000000e-02   9.0129999999999999e-01   2.5740000000000002e-01  -1.6230000000000000e-01  -1.6180000000000000e-01  -5.7000000000000002e-02   6.4370000000000005e-01   1.0005999999999999e+00   1.5670999999999999e+00  -2.8899999999999999e-02   1.9239999999999999e-01   2.6499999999999999e-02
   2.6450000000000001e-01   9.0129999999999999e-01   1.7157000000000000e+00  -4.7699999999999999e-02  -6.6600000000000006e-02  -7.0199999999999999e-02   1.0209999999999999e+00   9.7840000000000005e-01   3.2212000000000001e+00   9.6299999999999997e-02   1.7319999999999999e-01   4.8700000000000000e-02
   2.1999999999999999e-02   4.6170000000000000e-01   6.0050000000000003e-01  -1.7190000000000000e-01  -9.5200000000000007e-02  -4.3900000000000002e-02   9.5440000000000003e-01   8.4499999999999997e-01   2.7858999999999998e+00   8.6699999999999999e-02   1.7319999999999999e-01   8.8000000000000005e-03
   1.1020000000000001e-01   9.2330000000000001e-01   8.5780000000000001e-01  -2.8600000000000000e-02  -9.5200000000000007e-02  -3.0700000000000002e-02   9.7660000000000002e-01   1.1339999999999999e+00   2.6118000000000001e+00   4.8200000000000000e-02   9.6199999999999994e-02  -8.8000000000000005e-03
   1.1020000000000001e-01   8.1340000000000001e-01   7.7210000000000001e-01  -1.4319999999999999e-01  -1.3320000000000001e-01  -6.1400000000000003e-02   8.8780000000000003e-01   9.7840000000000005e-01   2.0893999999999999e+00   4.8200000000000000e-02   1.0580000000000001e-01  -3.9800000000000002e-02
   8.8200000000000001e-02   7.4739999999999995e-01   9.4359999999999999e-01  -7.6399999999999996e-02  -2.0930000000000001e-01   1.3200000000000000e-02   9.1000000000000003e-01   1.0450999999999999e+00   3.0470999999999999e+00  -9.5999999999999992e-03   1.0580000000000001e-01  -1.3299999999999999e-02
   6.6100000000000006e-02   8.1340000000000001e-01   8.5800000000000001e-02  -1.8140000000000001e-01  -4.7600000000000003e-02  -1.0960000000000000e-01   8.6560000000000004e-01   1.0672999999999999e+00   2.5247000000000002e+00   0.0000000000000000e+00   1.5400000000000000e-01   4.4000000000000003e-03
   3.0859999999999999e-01   8.3540000000000003e-01   7.7210000000000001e-01  -9.5500000000000002e-02  -1.1420000000000000e-01  -7.8899999999999998e-02   8.4340000000000004e-01   1.0672999999999999e+00   2.6118000000000001e+00  -1.9300000000000001e-02   1.6360000000000000e-01   1.3299999999999999e-02
  -1.1020000000000001e-01   8.3540000000000003e-01   7.7210000000000001e-01  -8.5900000000000004e-02  -7.6100000000000001e-02  -9.6500000000000002e-02   7.9900000000000004e-01   9.5609999999999995e-01   2.3506000000000000e+00   3.8500000000000000e-02   9.6199999999999994e-02   4.4000000000000003e-03
   1.5429999999999999e-01   7.2550000000000003e-01   5.1470000000000005e-01  -1.3370000000000001e-01  -1.9030000000000000e-01  -4.3900000000000002e-02   9.3220000000000003e-01   1.0672999999999999e+00   2.1764999999999999e+00  -9.5999999999999992e-03   1.1550000000000001e-01   0.0000000000000000e+00
   1.7630000000000001e-01   6.8149999999999999e-01   7.7210000000000001e-01  -2.0999999999999999e-01  -1.6180000000000000e-01  -5.2600000000000001e-02   1.0653999999999999e+00   9.7840000000000005e-01   2.6989000000000001e+00   9.5999999999999992e-03   2.1170000000000000e-01   3.1000000000000000e-02
   2.2040000000000001e-01   7.2550000000000003e-01   3.4310000000000002e-01  -1.9089999999999999e-01  -6.6600000000000006e-02  -4.8200000000000000e-02   9.7660000000000002e-01   7.7820000000000000e-01   2.9600000000000000e+00   1.9300000000000001e-02   1.8279999999999999e-01  -8.8000000000000005e-03
   1.7630000000000001e-01   7.2550000000000003e-01   6.8630000000000002e-01  -9.4999999999999998e-03  -4.7600000000000003e-02  -5.2600000000000001e-02   9.1000000000000003e-01   1.1563000000000001e+00   2.6989000000000001e+00   2.8899999999999999e-02   1.8279999999999999e-01   3.9800000000000002e-02
   1.9839999999999999e-01   7.2550000000000003e-01   6.8630000000000002e-01  -4.7699999999999999e-02  -1.8079999999999999e-01  -5.2600000000000001e-02   8.4340000000000004e-01   1.1339999999999999e+00   3.3083000000000000e+00  -4.8200000000000000e-02   1.6360000000000000e-01  -4.4000000000000003e-03
   6.6100000000000006e-02   7.0350000000000001e-01   1.1152000000000000e+00  -1.1459999999999999e-01  -1.8079999999999999e-01  -5.2600000000000001e-02   8.2120000000000004e-01   1.2007000000000001e+00   2.7858999999999998e+00   1.0600000000000000e-01   2.4060000000000001e-01   8.8499999999999995e-02
   2.1999999999999999e-02   9.0129999999999999e-01   2.5740000000000002e-01  -8.5900000000000004e-02  -1.7130000000000001e-01  -7.4499999999999997e-02   7.7680000000000005e-01   1.0005999999999999e+00   2.8730000000000002e+00  -2.8899999999999999e-02   1.6360000000000000e-01   6.6400000000000001e-02
   1.1020000000000001e-01   8.5740000000000005e-01   1.6298999999999999e+00  -1.5279999999999999e-01  -1.9030000000000000e-01  -6.5799999999999997e-02   8.6560000000000004e-01   9.7840000000000005e-01   2.6989000000000001e+00   4.8200000000000000e-02   1.7319999999999999e-01   4.4000000000000003e-03
   8.8200000000000001e-02   6.3749999999999996e-01  -8.5800000000000001e-02  -3.8199999999999998e-02  -1.7130000000000001e-01  -2.6300000000000000e-02   8.6560000000000004e-01   9.5609999999999995e-01   2.6118000000000001e+00  -9.5999999999999992e-03   2.0210000000000000e-01   3.1000000000000000e-02
  -2.1999999999999999e-02   8.1340000000000001e-01   1.1152000000000000e+00  -3.8199999999999998e-02  -1.4269999999999999e-01  -9.2100000000000001e-02   8.8780000000000003e-01   1.1339999999999999e+00   3.0470999999999999e+00   3.8500000000000000e-02   1.6360000000000000e-01   3.9800000000000002e-02
  -2.1999999999999999e-02   6.8149999999999999e-01   6.8630000000000002e-01  -1.4319999999999999e-01  -1.1420000000000000e-01  -4.3900000000000002e-02   8.2120000000000004e-01   8.2269999999999999e-01   2.8730000000000002e+00   1.9300000000000001e-02   2.5019999999999998e-01   8.8000000000000005e-03
   0.0000000000000000e+00   8.1340000000000001e-01   5.1470000000000005e-01  -6.6799999999999998e-02  -1.3320000000000001e-01  -6.1400000000000003e-02   6.4370000000000005e-01   1.1563000000000001e+00   2.5247000000000002e+00   2.8899999999999999e-02   1.1550000000000001e-01  -2.6499999999999999e-02
   2.6450000000000001e-01   7.0350000000000001e-01   8.5780000000000001e-01  -4.7699999999999999e-02  -4.7600000000000003e-02  -8.3299999999999999e-02   7.9900000000000004e-01   1.0005999999999999e+00   2.7858999999999998e+00   0.0000000000000000e+00   1.7319999999999999e-01   1.7700000000000000e-02
   3.5270000000000001e-01   8.1340000000000001e-01   8.5780000000000001e-01  -9.5500000000000002e-02  -8.5599999999999996e-02  -8.3299999999999999e-02   1.1096999999999999e+00   9.7840000000000005e-01   2.6118000000000001e+00   1.9300000000000001e-02   2.0210000000000000e-01   2.6499999999999999e-02
   1.9839999999999999e-01   8.1340000000000001e-01   1.0294000000000001e+00  -1.8140000000000001e-01  -4.7600000000000003e-02  -9.6500000000000002e-02   8.8780000000000003e-01   1.0450999999999999e+00   3.0470999999999999e+00   0.0000000000000000e+00   1.5400000000000000e-01   1.7700000000000000e-02
   3.3060000000000000e-01   9.2330000000000001e-01   1.6298999999999999e+00  -1.4319999999999999e-01  -1.4269999999999999e-01  -4.3900000000000002e-02   8.8780000000000003e-01   1.0005999999999999e+00   2.6118000000000001e+00  -9.5999999999999992e-03   1.5400000000000000e-01   5.3100000000000001e-02
   1.9839999999999999e-01   8.5740000000000005e-01   1.2867999999999999e+00  -1.6230000000000000e-01  -1.5229999999999999e-01   1.7500000000000002e-02   9.3220000000000003e-01   9.7840000000000005e-01   2.6118000000000001e+00   0.0000000000000000e+00   1.1550000000000001e-01   1.3299999999999999e-02
   1.3230000000000000e-01   9.0129999999999999e-01   7.7210000000000001e-01  -9.5500000000000002e-02  -1.4269999999999999e-01  -1.0520000000000000e-01   8.4340000000000004e-01   8.4499999999999997e-01   2.6118000000000001e+00   8.6699999999999999e-02   1.4430000000000001e-01   8.8000000000000005e-03
   2.2040000000000001e-01   8.5740000000000005e-01   3.4310000000000002e-01  -1.2410000000000000e-01  -9.5200000000000007e-02  -3.0700000000000002e-02   8.4340000000000004e-01   9.7840000000000005e-01   2.8730000000000002e+00   9.5999999999999992e-03   1.0580000000000001e-01   3.5400000000000001e-02
   6.6100000000000006e-02   8.5740000000000005e-01   1.2867999999999999e+00  -9.5500000000000002e-02  -8.5599999999999996e-02  -7.0199999999999999e-02   7.7680000000000005e-01   9.3389999999999995e-01   2.3506000000000000e+00  -1.9300000000000001e-02   2.1170000000000000e-01   8.8000000000000005e-03
   0.0000000000000000e+00   1.0331999999999999e+00   1.5441000000000000e+00  -2.2910000000000000e-01  -1.6180000000000000e-01  -3.0700000000000002e-02   6.6579999999999995e-01   1.0450999999999999e+00   2.0024000000000002e+00   9.6299999999999997e-02   1.2509999999999999e-01   7.5200000000000003e-02
  -1.5429999999999999e-01   7.2550000000000003e-01   8.5780000000000001e-01  -1.3370000000000001e-01  -2.4740000000000001e-01  -1.3200000000000000e-02   6.6579999999999995e-01   1.2007000000000001e+00   2.2635999999999998e+00   1.1559999999999999e-01   1.9239999999999999e-01   4.4200000000000003e-02
   2.2040000000000001e-01   7.0350000000000001e-01   8.5780000000000001e-01  -1.7190000000000000e-01  -9.4999999999999998e-03  -3.9500000000000000e-02   7.1020000000000005e-01   1.0005999999999999e+00   1.9153000000000000e+00   3.8500000000000000e-02   1.5400000000000000e-01   4.8700000000000000e-02
   2.4249999999999999e-01   7.2550000000000003e-01   1.3725000000000001e+00  -1.3370000000000001e-01  -6.6600000000000006e-02  -1.3200000000000000e-02   7.9900000000000004e-01   1.2897000000000001e+00   2.0893999999999999e+00   1.9300000000000001e-02   1.1550000000000001e-01   0.0000000000000000e+00
   6.6100000000000006e-02   8.7929999999999997e-01   8.5780000000000001e-01  -1.2410000000000000e-01  -1.2370000000000000e-01  -7.8899999999999998e-02   7.1020000000000005e-01   1.1563000000000001e+00   2.5247000000000002e+00   6.7400000000000002e-02   1.6360000000000000e-01   0.0000000000000000e+00
   2.1999999999999999e-02   8.5740000000000005e-01   7.7210000000000001e-01  -1.4319999999999999e-01  -1.9980000000000001e-01  -3.5099999999999999e-02   9.3220000000000003e-01   9.1169999999999995e-01   2.5247000000000002e+00  -1.9300000000000001e-02   1.8279999999999999e-01   3.9800000000000002e-02
   2.1999999999999999e-02   8.5740000000000005e-01   1.6298999999999999e+00  -1.7190000000000000e-01  -1.5229999999999999e-01  -7.0199999999999999e-02   7.3240000000000005e-01   8.2269999999999999e-01   1.8283000000000000e+00   3.8500000000000000e-02   1.7319999999999999e-01   3.9800000000000002e-02
   2.4249999999999999e-01   8.5740000000000005e-01   1.8872000000000000e+00  -1.2410000000000000e-01  -1.2370000000000000e-01  -1.1400000000000000e-01   8.6560000000000004e-01   1.0672999999999999e+00   2.2635999999999998e+00   1.9300000000000001e-02   1.3469999999999999e-01   1.7700000000000000e-02
  -1.7630000000000001e-01   7.0350000000000001e-01   1.0294000000000001e+00  -1.2410000000000000e-01  -6.6600000000000006e-02  -4.3900000000000002e-02   7.5460000000000005e-01   8.2269999999999999e-01   3.1341999999999999e+00   1.4449999999999999e-01   1.5400000000000000e-01   4.4000000000000003e-03
  -4.4100000000000000e-02   6.3749999999999996e-01   6.0050000000000003e-01  -1.0500000000000000e-01  -1.1420000000000000e-01  -7.4499999999999997e-02   9.9880000000000002e-01   9.1169999999999995e-01   1.9153000000000000e+00   4.8200000000000000e-02   1.9239999999999999e-01   4.4000000000000003e-03
   6.6100000000000006e-02   7.9139999999999999e-01   1.6298999999999999e+00  -1.1459999999999999e-01  -4.7600000000000003e-02  -6.1400000000000003e-02   8.8780000000000003e-01   8.8939999999999997e-01   1.8283000000000000e+00   9.5999999999999992e-03   1.0580000000000001e-01   4.4200000000000003e-02
  -2.1999999999999999e-02   7.4739999999999995e-01   4.2890000000000000e-01  -2.2910000000000000e-01  -1.5229999999999999e-01  -4.3900000000000002e-02   7.9900000000000004e-01   1.0005999999999999e+00   2.3506000000000000e+00   0.0000000000000000e+00   2.0210000000000000e-01   6.1899999999999997e-02
   2.2040000000000001e-01   5.7160000000000000e-01   1.6298999999999999e+00  -1.6230000000000000e-01  -1.6180000000000000e-01  -8.3299999999999999e-02   1.0209999999999999e+00   1.1117999999999999e+00   2.2635999999999998e+00   8.6699999999999999e-02   1.5400000000000000e-01   2.2100000000000002e-02
  -2.1999999999999999e-02   8.7929999999999997e-01   6.0050000000000003e-01  -1.5279999999999999e-01  -3.8100000000000002e-02  -2.1899999999999999e-02   9.5440000000000003e-01   8.4499999999999997e-01   3.1341999999999999e+00   9.5999999999999992e-03   1.0580000000000001e-01  -2.2100000000000002e-02
   6.6100000000000006e-02   6.5949999999999998e-01   1.9730000000000001e+00  -1.4319999999999999e-01  -1.6180000000000000e-01  -5.7000000000000002e-02   8.4340000000000004e-01   1.1563000000000001e+00   1.8283000000000000e+00  -2.8899999999999999e-02   1.5400000000000000e-01   0.0000000000000000e+00
   4.4100000000000000e-02   7.4739999999999995e-01   8.5780000000000001e-01  -1.2410000000000000e-01  -1.7130000000000001e-01  -2.1899999999999999e-02   8.2120000000000004e-01   1.1117999999999999e+00   2.9600000000000000e+00   6.7400000000000002e-02   2.4060000000000001e-01   6.1899999999999997e-02
   2.8649999999999998e-01   5.0560000000000005e-01   6.8630000000000002e-01  -1.2410000000000000e-01  -2.0930000000000001e-01  -4.8200000000000000e-02   9.5440000000000003e-01   9.3389999999999995e-01   1.6540999999999999e+00   1.2520000000000001e-01   5.7700000000000001e-02   5.3100000000000001e-02
  -6.6100000000000006e-02   7.9139999999999999e-01   5.1470000000000005e-01  -9.5500000000000002e-02  -9.4999999999999998e-03  -4.8200000000000000e-02   8.4340000000000004e-01   9.7840000000000005e-01   2.6118000000000001e+00   0.0000000000000000e+00   1.2509999999999999e-01   3.9800000000000002e-02
   6.6100000000000006e-02   1.1651000000000000e+00   4.2890000000000000e-01  -7.6399999999999996e-02  -1.1420000000000000e-01  -8.7700000000000000e-02   9.7660000000000002e-01   1.0894999999999999e+00   3.1341999999999999e+00   1.1559999999999999e-01   1.8279999999999999e-01   4.8700000000000000e-02
   1.5429999999999999e-01   8.3540000000000003e-01   8.5780000000000001e-01  -1.5279999999999999e-01  -6.6600000000000006e-02  -1.1840000000000001e-01   9.5440000000000003e-01   7.3380000000000001e-01   2.1764999999999999e+00   7.7100000000000002e-02   1.8279999999999999e-01   1.3299999999999999e-02
   1.1020000000000001e-01   4.8359999999999997e-01   1.7160000000000000e-01  -2.4820000000000000e-01  -1.4269999999999999e-01  -6.5799999999999997e-02   6.6579999999999995e-01   1.0005999999999999e+00   2.7858999999999998e+00   5.7799999999999997e-02   1.7319999999999999e-01   2.6499999999999999e-02
  -2.2040000000000001e-01   7.9139999999999999e-01   2.5740000000000002e-01  -2.1959999999999999e-01  -8.5599999999999996e-02  -8.8000000000000005e-03   6.4370000000000005e-01   1.3119000000000001e+00   2.6989000000000001e+00   4.8200000000000000e-02   1.9239999999999999e-01   2.6499999999999999e-02
   8.8200000000000001e-02   9.0129999999999999e-01   6.8630000000000002e-01  -1.7190000000000000e-01  -8.5599999999999996e-02  -7.4499999999999997e-02   8.6560000000000004e-01   9.5609999999999995e-01   2.0024000000000002e+00   3.8500000000000000e-02   8.6599999999999996e-02   2.6499999999999999e-02
   1.3230000000000000e-01   1.0551999999999999e+00   1.2867999999999999e+00  -1.3370000000000001e-01  -1.4269999999999999e-01  -8.3299999999999999e-02   1.0431999999999999e+00   5.1139999999999997e-01   3.2212000000000001e+00   1.2520000000000001e-01   2.0210000000000000e-01   5.3100000000000001e-02
   1.1020000000000001e-01   9.6730000000000005e-01   5.1470000000000005e-01  -1.0500000000000000e-01  -1.5229999999999999e-01  -7.0199999999999999e-02   7.9900000000000004e-01   9.3389999999999995e-01   2.7858999999999998e+00   1.0600000000000000e-01   1.2509999999999999e-01   4.4000000000000003e-03
   2.1999999999999999e-02   6.1550000000000005e-01   1.1152000000000000e+00  -1.3370000000000001e-01  -8.5599999999999996e-02  -7.4499999999999997e-02   5.7709999999999995e-01   1.2007000000000001e+00   2.3506000000000000e+00   4.8200000000000000e-02   2.3089999999999999e-01   3.9800000000000002e-02
   2.6450000000000001e-01   4.8359999999999997e-01   9.4359999999999999e-01  -2.1959999999999999e-01  -1.6180000000000000e-01  -5.2600000000000001e-02   7.5460000000000005e-01   1.0894999999999999e+00   1.2188000000000001e+00   9.5999999999999992e-03   1.2509999999999999e-01   2.6499999999999999e-02
  -1.5429999999999999e-01   7.9139999999999999e-01   8.5780000000000001e-01  -1.8140000000000001e-01  -1.5229999999999999e-01  -5.2600000000000001e-02   9.9880000000000002e-01   9.3389999999999995e-01   2.9600000000000000e+00   0.0000000000000000e+00   1.3469999999999999e-01   8.8000000000000005e-03
   6.6100000000000006e-02   8.5740000000000005e-01   6.0050000000000003e-01  -1.0500000000000000e-01  -1.6180000000000000e-01  -5.2600000000000001e-02   1.1096999999999999e+00   1.0894999999999999e+00   3.3083000000000000e+00  -9.5999999999999992e-03   1.8279999999999999e-01   1.7700000000000000e-02
   4.4100000000000000e-02   6.8149999999999999e-01   1.2867999999999999e+00  -2.5779999999999997e-01  -2.8500000000000001e-02  -1.7540000000000000e-01   1.0431999999999999e+00   9.3389999999999995e-01   1.7412000000000001e+00   7.7100000000000002e-02   2.0210000000000000e-01  -1.3299999999999999e-02
   6.6100000000000006e-02   8.7929999999999997e-01   6.8630000000000002e-01  -1.2410000000000000e-01  -1.9030000000000000e-01  -3.0700000000000002e-02   6.6579999999999995e-01   1.0894999999999999e+00   2.3506000000000000e+00   2.0230000000000001e-01   1.4430000000000001e-01  -4.4000000000000003e-03
  -4.4100000000000000e-02   5.4959999999999998e-01   1.3725000000000001e+00  -1.5279999999999999e-01  -1.4269999999999999e-01  -4.8200000000000000e-02   1.0431999999999999e+00   1.0450999999999999e+00   2.6989000000000001e+00  -9.5999999999999992e-03   1.2509999999999999e-01   3.1000000000000000e-02
  -6.6100000000000006e-02   5.9360000000000002e-01   4.2890000000000000e-01  -1.9089999999999999e-01  -1.3320000000000001e-01  -6.1400000000000003e-02   9.3220000000000003e-01   9.7840000000000005e-01   3.2212000000000001e+00  -4.8200000000000000e-02   1.8279999999999999e-01   4.4200000000000003e-02
  -2.1999999999999999e-02   8.5740000000000005e-01   8.5780000000000001e-01  -1.4319999999999999e-01  -6.6600000000000006e-02  -4.8200000000000000e-02   7.3240000000000005e-01   1.0450999999999999e+00   1.3059000000000001e+00   8.6699999999999999e-02   2.4060000000000001e-01   8.8000000000000005e-03
  -4.4100000000000000e-02   6.8149999999999999e-01   7.7210000000000001e-01  -9.5500000000000002e-02  -1.7130000000000001e-01  -2.6300000000000000e-02   9.5440000000000003e-01   8.6719999999999997e-01   2.1764999999999999e+00   7.7100000000000002e-02   1.0580000000000001e-01   2.2100000000000002e-02
   1.3230000000000000e-01   8.1340000000000001e-01   3.4310000000000002e-01  -2.2910000000000000e-01  -1.7130000000000001e-01  -5.7000000000000002e-02   9.9880000000000002e-01   1.0227999999999999e+00   1.9153000000000000e+00   9.5999999999999992e-03   1.7319999999999999e-01   2.2100000000000002e-02
   2.4249999999999999e-01   8.7929999999999997e-01   8.5780000000000001e-01  -1.7190000000000000e-01  -1.4269999999999999e-01  -4.3900000000000002e-02   7.1020000000000005e-01   1.2007000000000001e+00   2.2635999999999998e+00   4.8200000000000000e-02   1.4430000000000001e-01   3.5400000000000001e-02
   2.1999999999999999e-02   7.9139999999999999e-01   0.0000000000000000e+00  -1.0500000000000000e-01  -1.9030000000000000e-01  -1.1840000000000001e-01   8.6560000000000004e-01   1.0450999999999999e+00   2.7858999999999998e+00  -9.5999999999999992e-03   1.8279999999999999e-01  -1.7700000000000000e-02
   2.1999999999999999e-02   8.3540000000000003e-01   3.4310000000000002e-01  -1.1459999999999999e-01  -1.7130000000000001e-01  -2.6300000000000000e-02   7.5460000000000005e-01   1.0894999999999999e+00   1.9153000000000000e+00   8.6699999999999999e-02   2.2130000000000000e-01   1.7700000000000000e-02
  -6.6100000000000006e-02   6.5949999999999998e-01   6.0050000000000003e-01  -1.0500000000000000e-01  -7.6100000000000001e-02  -6.5799999999999997e-02   8.8780000000000003e-01   1.0672999999999999e+00   2.9600000000000000e+00   0.0000000000000000e+00   2.0210000000000000e-01   1.3299999999999999e-02
   1.3230000000000000e-01   7.9139999999999999e-01   8.5780000000000001e-01  -1.3370000000000001e-01  -1.1420000000000000e-01  -9.2100000000000001e-02   6.8799999999999994e-01   1.0894999999999999e+00   1.9153000000000000e+00   9.6299999999999997e-02   1.3469999999999999e-01   8.8000000000000005e-03
  -2.1999999999999999e-02   9.8929999999999996e-01   1.2010000000000001e+00  -1.1459999999999999e-01  -1.9980000000000001e-01   0.0000000000000000e+00   7.3240000000000005e-01   1.1563000000000001e+00   2.3506000000000000e+00   5.7799999999999997e-02   1.1550000000000001e-01  -1.3299999999999999e-02
   1.3230000000000000e-01   7.2550000000000003e-01   0.0000000000000000e+00  -9.5500000000000002e-02  -1.9980000000000001e-01  -8.3299999999999999e-02   1.0209999999999999e+00   8.2269999999999999e-01   1.9153000000000000e+00   4.8200000000000000e-02   1.9239999999999999e-01   3.5400000000000001e-02
  -1.7630000000000001e-01   9.8929999999999996e-01   1.2867999999999999e+00  -1.0500000000000000e-01  -1.5229999999999999e-01  -3.0700000000000002e-02   8.6560000000000004e-01   1.0894999999999999e+00   2.5247000000000002e+00   5.7799999999999997e-02   1.2509999999999999e-01   3.9800000000000002e-02
   3.5270000000000001e-01   8.1340000000000001e-01   8.5780000000000001e-01  -1.7190000000000000e-01  -5.7099999999999998e-02  -8.7700000000000000e-02   8.2120000000000004e-01   1.2452000000000001e+00   2.0893999999999999e+00   1.0600000000000000e-01   2.5979999999999998e-01   4.4200000000000003e-02
   2.2040000000000001e-01   8.3540000000000003e-01   7.7210000000000001e-01  -2.0050000000000001e-01  -1.6180000000000000e-01  -3.9500000000000000e-02   9.1000000000000003e-01   1.0894999999999999e+00   2.0024000000000002e+00   8.6699999999999999e-02   1.7319999999999999e-01   6.1899999999999997e-02
   6.6100000000000006e-02   7.2550000000000003e-01   6.0050000000000003e-01  -2.0050000000000001e-01  -1.6180000000000000e-01  -2.1899999999999999e-02   9.3220000000000003e-01   1.1785000000000001e+00   2.6118000000000001e+00   1.2520000000000001e-01   1.8279999999999999e-01   1.7700000000000000e-02
  -8.8200000000000001e-02   7.2550000000000003e-01   6.0050000000000003e-01  -1.4319999999999999e-01  -2.8500000000000001e-02  -7.8899999999999998e-02   7.1020000000000005e-01   8.4499999999999997e-01   1.8283000000000000e+00  -9.5999999999999992e-03   1.3469999999999999e-01   4.4200000000000003e-02
  -8.8200000000000001e-02   7.6939999999999997e-01   1.3725000000000001e+00  -1.6230000000000000e-01  -9.5200000000000007e-02  -6.5799999999999997e-02   7.5460000000000005e-01   1.0450999999999999e+00   2.4377000000000000e+00  -1.9300000000000001e-02   1.9239999999999999e-01   0.0000000000000000e+00
   1.1020000000000001e-01   8.7929999999999997e-01   1.5441000000000000e+00  -7.6399999999999996e-02  -4.7600000000000003e-02  -7.4499999999999997e-02   9.9880000000000002e-01   1.0672999999999999e+00   2.0024000000000002e+00   1.0600000000000000e-01   1.3469999999999999e-01   3.5400000000000001e-02
  -4.4100000000000000e-02   7.2550000000000003e-01   1.7157000000000000e+00  -7.6399999999999996e-02  -1.4269999999999999e-01  -4.8200000000000000e-02   7.9900000000000004e-01   9.5609999999999995e-01   1.9153000000000000e+00   3.8500000000000000e-02   1.9239999999999999e-01   8.8000000000000005e-03
   1.1020000000000001e-01   8.3540000000000003e-01   1.0294000000000001e+00  -1.7190000000000000e-01  -1.5229999999999999e-01  -1.3200000000000000e-02   8.4340000000000004e-01   1.1785000000000001e+00   1.7412000000000001e+00   4.8200000000000000e-02   1.0580000000000001e-01   3.1000000000000000e-02
   0.0000000000000000e+00   1.0771999999999999e+00   1.2010000000000001e+00  -1.1459999999999999e-01  -1.2370000000000000e-01  -7.4499999999999997e-02   9.3220000000000003e-01   1.0672999999999999e+00   2.6118000000000001e+00   2.8899999999999999e-02   9.6199999999999994e-02   8.8000000000000005e-03
   1.1020000000000001e-01   7.4739999999999995e-01   1.1152000000000000e+00  -1.8140000000000001e-01  -1.5229999999999999e-01  -5.2600000000000001e-02   6.2150000000000005e-01   1.0672999999999999e+00   2.8730000000000002e+00   5.7799999999999997e-02   1.2509999999999999e-01   3.9800000000000002e-02
   1.7630000000000001e-01   7.4739999999999995e-01   1.4582999999999999e+00  -1.4319999999999999e-01  -1.0470000000000000e-01  -7.8899999999999998e-02   9.3220000000000003e-01   1.1563000000000001e+00   2.2635999999999998e+00   7.7100000000000002e-02   2.0210000000000000e-01   1.3299999999999999e-02
  -8.8200000000000001e-02   7.4739999999999995e-01   1.7160000000000000e-01  -1.3370000000000001e-01  -1.2370000000000000e-01  -9.2100000000000001e-02   7.7680000000000005e-01   1.1117999999999999e+00   2.8730000000000002e+00   1.0600000000000000e-01   9.6199999999999994e-02   2.6499999999999999e-02
   6.6100000000000006e-02   6.3749999999999996e-01   1.7160000000000000e-01  -2.3870000000000000e-01  -1.0470000000000000e-01  -4.3900000000000002e-02   9.9880000000000002e-01   1.0450999999999999e+00   2.4377000000000000e+00   4.8200000000000000e-02   1.8279999999999999e-01   1.7700000000000000e-02
   6.6100000000000006e-02   7.4739999999999995e-01   6.0050000000000003e-01  -1.0500000000000000e-01  -1.5229999999999999e-01  -9.6500000000000002e-02   9.5440000000000003e-01   1.0894999999999999e+00   2.4377000000000000e+00   3.8500000000000000e-02   2.3089999999999999e-01   4.8700000000000000e-02
   1.1020000000000001e-01   7.2550000000000003e-01   1.4582999999999999e+00  -9.5500000000000002e-02  -9.5200000000000007e-02  -8.7700000000000000e-02   7.9900000000000004e-01   1.1785000000000001e+00   1.8283000000000000e+00   9.5999999999999992e-03   2.9830000000000001e-01  -3.1000000000000000e-02
  -2.1999999999999999e-02   8.5740000000000005e-01   9.4359999999999999e-01  -8.5900000000000004e-02  -3.8100000000000002e-02  -5.2600000000000001e-02   9.5440000000000003e-01   1.0005999999999999e+00   1.6540999999999999e+00   0.0000000000000000e+00   2.3089999999999999e-01   4.8700000000000000e-02
   1.5429999999999999e-01   6.1550000000000005e-01   5.1470000000000005e-01  -1.3370000000000001e-01  -1.6180000000000000e-01  -7.8899999999999998e-02   7.7680000000000005e-01   1.1785000000000001e+00   2.0893999999999999e+00   5.7799999999999997e-02   1.2509999999999999e-01  -2.2100000000000002e-02
   2.1999999999999999e-02   7.9139999999999999e-01   8.5780000000000001e-01  -1.9089999999999999e-01  -1.0470000000000000e-01  -9.6500000000000002e-02   7.9900000000000004e-01   1.0005999999999999e+00   2.6118000000000001e+00   3.8500000000000000e-02   1.0580000000000001e-01   4.8700000000000000e-02
   1.1020000000000001e-01   7.2550000000000003e-01   6.8630000000000002e-01  -5.7299999999999997e-02  -1.2370000000000000e-01  -7.4499999999999997e-02   8.4340000000000004e-01   8.8939999999999997e-01   2.0024000000000002e+00   5.7799999999999997e-02   1.6360000000000000e-01   4.4000000000000003e-03
   6.6100000000000006e-02   6.3749999999999996e-01   1.2010000000000001e+00  -1.6230000000000000e-01  -1.7130000000000001e-01  -6.5799999999999997e-02   8.4340000000000004e-01   1.0005999999999999e+00   2.0024000000000002e+00   5.7799999999999997e-02   9.6199999999999994e-02   6.1899999999999997e-02
   0.0000000000000000e+00   7.6939999999999997e-01   1.0294000000000001e+00  -1.7190000000000000e-01  -1.0470000000000000e-01  -7.8899999999999998e-02   7.5460000000000005e-01   9.1169999999999995e-01   2.5247000000000002e+00   3.8500000000000000e-02   2.1170000000000000e-01   4.4000000000000003e-03
  -4.4100000000000000e-02   1.0331999999999999e+00   5.1470000000000005e-01  -1.5279999999999999e-01  -7.6100000000000001e-02  -3.5099999999999999e-02   8.2120000000000004e-01   9.3389999999999995e-01   2.0024000000000002e+00   9.6299999999999997e-02   1.6360000000000000e-01   4.8700000000000000e-02
   8.8200000000000001e-02   8.3540000000000003e-01   7.7210000000000001e-01  -1.9089999999999999e-01  -2.0930000000000001e-01  -6.1400000000000003e-02   8.4340000000000004e-01   1.1117999999999999e+00   2.5247000000000002e+00   8.6699999999999999e-02   1.1550000000000001e-01   5.7500000000000002e-02
  -2.1999999999999999e-02   7.4739999999999995e-01   6.0050000000000003e-01  -8.5900000000000004e-02  -5.7099999999999998e-02  -8.7700000000000000e-02   6.6579999999999995e-01   1.0005999999999999e+00   2.2635999999999998e+00   3.8500000000000000e-02   1.6360000000000000e-01   2.2100000000000002e-02
   4.4100000000000000e-02   9.2330000000000001e-01   1.7160000000000000e-01  -8.5900000000000004e-02  -8.5599999999999996e-02  -4.8200000000000000e-02   8.2120000000000004e-01   1.1563000000000001e+00   2.1764999999999999e+00   1.0600000000000000e-01   1.5400000000000000e-01   3.5400000000000001e-02
   2.4249999999999999e-01   9.4530000000000003e-01   2.5740000000000002e-01  -1.9099999999999999e-02  -1.8079999999999999e-01  -1.7500000000000002e-02   7.1020000000000005e-01   1.2674000000000001e+00   2.9600000000000000e+00   3.8500000000000000e-02   1.7319999999999999e-01   8.8000000000000005e-03
   2.2040000000000001e-01   9.2330000000000001e-01   7.7210000000000001e-01  -1.1459999999999999e-01  -1.6180000000000000e-01  -2.6300000000000000e-02   8.6560000000000004e-01   1.1117999999999999e+00   2.3506000000000000e+00   1.4449999999999999e-01   1.1550000000000001e-01   5.3100000000000001e-02
   1.5429999999999999e-01   9.0129999999999999e-01   1.0294000000000001e+00  -1.8140000000000001e-01  -2.1890000000000001e-01   0.0000000000000000e+00   6.8799999999999994e-01   9.3389999999999995e-01   2.7858999999999998e+00   1.9300000000000001e-02   1.0580000000000001e-01   7.5200000000000003e-02
   1.5429999999999999e-01   7.0350000000000001e-01   8.5800000000000001e-02  -1.3370000000000001e-01  -1.0470000000000000e-01  -1.1840000000000001e-01   8.4340000000000004e-01   1.2007000000000001e+00   2.4377000000000000e+00   5.7799999999999997e-02   8.6599999999999996e-02   0.0000000000000000e+00
   4.4100000000000000e-02   9.4530000000000003e-01   7.7210000000000001e-01  -1.3370000000000001e-01  -2.8500000000000001e-02  -3.5099999999999999e-02   8.4340000000000004e-01   1.1785000000000001e+00   2.2635999999999998e+00   1.2520000000000001e-01   1.6360000000000000e-01   4.4000000000000003e-03
   2.4249999999999999e-01   5.9360000000000002e-01   6.0050000000000003e-01  -1.3370000000000001e-01  -1.5229999999999999e-01  -2.6300000000000000e-02   7.3240000000000005e-01   1.1563000000000001e+00   2.7858999999999998e+00   3.8500000000000000e-02   1.0580000000000001e-01   1.3299999999999999e-02
   1.7630000000000001e-01   7.2550000000000003e-01   1.4582999999999999e+00  -1.6230000000000000e-01  -1.4269999999999999e-01  -9.6500000000000002e-02   7.7680000000000005e-01   9.5609999999999995e-01   2.2635999999999998e+00   3.8500000000000000e-02   1.7319999999999999e-01   4.4000000000000003e-03
  -6.6100000000000006e-02   8.1340000000000001e-01   1.7160000000000000e-01  -1.4319999999999999e-01  -1.7130000000000001e-01  -1.7500000000000002e-02   9.3220000000000003e-01   1.1785000000000001e+00   2.5247000000000002e+00   8.6699999999999999e-02   1.2509999999999999e-01   0.0000000000000000e+00
   2.1999999999999999e-02   6.3749999999999996e-01   6.0050000000000003e-01  -1.2410000000000000e-01  -1.7130000000000001e-01  -9.2100000000000001e-02   9.3220000000000003e-01   1.0005999999999999e+00   2.2635999999999998e+00   2.8899999999999999e-02   5.7700000000000001e-02   2.2100000000000002e-02
   2.2040000000000001e-01   1.0992000000000000e+00   8.5800000000000001e-02  -1.3370000000000001e-01  -1.9000000000000000e-02  -6.5799999999999997e-02   8.2120000000000004e-01   1.1117999999999999e+00   2.2635999999999998e+00   8.6699999999999999e-02   1.7319999999999999e-01   6.1899999999999997e-02
   1.9839999999999999e-01   1.0331999999999999e+00   1.0294000000000001e+00  -1.1459999999999999e-01  -4.7600000000000003e-02  -5.7000000000000002e-02   7.9900000000000004e-01   1.0005999999999999e+00   2.2635999999999998e+00   2.8899999999999999e-02   2.5019999999999998e-01   5.3100000000000001e-02
   8.8200000000000001e-02   8.3540000000000003e-01   1.2010000000000001e+00  -2.0999999999999999e-01  -8.5599999999999996e-02  -3.0700000000000002e-02   7.9900000000000004e-01   1.0672999999999999e+00   2.8730000000000002e+00   2.8899999999999999e-02   2.0210000000000000e-01   3.5400000000000001e-02
   1.3230000000000000e-01   9.0129999999999999e-01   6.0050000000000003e-01  -1.8140000000000001e-01  -1.8079999999999999e-01  -8.3299999999999999e-02   6.2150000000000005e-01   1.2452000000000001e+00   2.9600000000000000e+00   1.2520000000000001e-01   1.0580000000000001e-01   1.3299999999999999e-02
  -3.3060000000000000e-01   9.4530000000000003e-01   1.2010000000000001e+00  -1.8140000000000001e-01  -1.5229999999999999e-01  -1.0090000000000000e-01   7.5460000000000005e-01   1.1117999999999999e+00   2.9600000000000000e+00   2.8899999999999999e-02   9.6199999999999994e-02   3.9800000000000002e-02
  -2.2040000000000001e-01   9.2330000000000001e-01   4.2890000000000000e-01  -1.5279999999999999e-01  -1.9980000000000001e-01  -9.6500000000000002e-02   7.7680000000000005e-01   9.5609999999999995e-01   2.6118000000000001e+00  -3.8500000000000000e-02   1.7319999999999999e-01   3.9800000000000002e-02
   0.0000000000000000e+00   7.2550000000000003e-01   3.4310000000000002e-01  -3.8199999999999998e-02  -3.8100000000000002e-02  -7.0199999999999999e-02   9.3220000000000003e-01   1.0227999999999999e+00   2.6118000000000001e+00   1.2520000000000001e-01   1.5400000000000000e-01   1.3299999999999999e-02
  -1.7630000000000001e-01   7.6939999999999997e-01  -8.5800000000000001e-02  -3.8199999999999998e-02  -1.0470000000000000e-01  -8.3299999999999999e-02   8.2120000000000004e-01   1.2230000000000001e+00   1.7412000000000001e+00   8.6699999999999999e-02   1.6360000000000000e-01  -2.2100000000000002e-02
   1.1020000000000001e-01   7.2550000000000003e-01   1.8015000000000001e+00  -1.2410000000000000e-01  -2.0930000000000001e-01   2.1899999999999999e-02   7.5460000000000005e-01   1.1563000000000001e+00   1.7412000000000001e+00  -4.8200000000000000e-02   2.2130000000000000e-01   3.1000000000000000e-02
   0.0000000000000000e+00   8.3540000000000003e-01   8.5780000000000001e-01  -1.5279999999999999e-01  -1.3320000000000001e-01  -9.2100000000000001e-02   8.4340000000000004e-01   8.2269999999999999e-01   2.4377000000000000e+00   1.1559999999999999e-01   9.6199999999999994e-02  -1.3299999999999999e-02
   1.7630000000000001e-01   5.9360000000000002e-01   3.4310000000000002e-01  -7.6399999999999996e-02  -1.1420000000000000e-01  -7.8899999999999998e-02   9.1000000000000003e-01   1.0672999999999999e+00   2.6118000000000001e+00   3.8500000000000000e-02   1.1550000000000001e-01   5.3100000000000001e-02
  -4.4100000000000000e-02   8.1340000000000001e-01   8.5780000000000001e-01  -1.3370000000000001e-01  -3.8100000000000002e-02  -2.1899999999999999e-02   8.8780000000000003e-01   1.1563000000000001e+00   2.6118000000000001e+00   1.0600000000000000e-01   2.0210000000000000e-01   0.0000000000000000e+00
   1.3230000000000000e-01   5.7160000000000000e-01   1.2010000000000001e+00  -7.6399999999999996e-02  -1.7130000000000001e-01  -5.7000000000000002e-02   7.3240000000000005e-01   8.6719999999999997e-01   2.2635999999999998e+00   9.5999999999999992e-03   1.7319999999999999e-01   2.2100000000000002e-02
   1.5429999999999999e-01   9.2330000000000001e-01   6.0050000000000003e-01  -7.6399999999999996e-02  -9.5200000000000007e-02  -3.9500000000000000e-02   8.4340000000000004e-01   1.0005999999999999e+00   3.1341999999999999e+00   9.6299999999999997e-02   4.8099999999999997e-02   6.1899999999999997e-02
   0.0000000000000000e+00   8.5740000000000005e-01   5.1470000000000005e-01  -1.9099999999999999e-02  -1.1420000000000000e-01  -3.9500000000000000e-02   7.9900000000000004e-01   1.0894999999999999e+00   2.6118000000000001e+00   7.7100000000000002e-02   1.5400000000000000e-01  -8.8000000000000005e-03
   1.9839999999999999e-01   6.3749999999999996e-01   8.5800000000000001e-02  -1.1459999999999999e-01  -1.9030000000000000e-01  -8.7700000000000000e-02   8.6560000000000004e-01   1.0005999999999999e+00   2.0024000000000002e+00  -2.8899999999999999e-02   2.1170000000000000e-01  -4.4000000000000003e-03
  -4.4100000000000000e-02   7.9139999999999999e-01   6.0050000000000003e-01  -8.5900000000000004e-02  -4.7600000000000003e-02  -7.0199999999999999e-02   8.4340000000000004e-01   8.8939999999999997e-01   1.7412000000000001e+00   2.8899999999999999e-02   2.0210000000000000e-01   8.8000000000000005e-03
   1.5429999999999999e-01   7.6939999999999997e-01   7.7210000000000001e-01  -9.5500000000000002e-02  -1.3320000000000001e-01  -8.7700000000000000e-02   7.7680000000000005e-01   9.1169999999999995e-01   2.3506000000000000e+00   7.7100000000000002e-02   1.2509999999999999e-01   2.2100000000000002e-02
   0.0000000000000000e+00   8.3540000000000003e-01   3.4310000000000002e-01  -7.6399999999999996e-02  -1.9980000000000001e-01  -3.9500000000000000e-02   6.4370000000000005e-01   1.0227999999999999e+00   2.9600000000000000e+00  -1.9300000000000001e-02   1.0580000000000001e-01   0.0000000000000000e+00
   1.3230000000000000e-01   9.8929999999999996e-01   1.1152000000000000e+00  -7.6399999999999996e-02  -2.1890000000000001e-01  -4.3900000000000002e-02   8.4340000000000004e-01   9.5609999999999995e-01   2.2635999999999998e+00   6.7400000000000002e-02   7.6999999999999999e-02   8.8000000000000005e-03
  -1.7630000000000001e-01   6.5949999999999998e-01   6.0050000000000003e-01  -1.4319999999999999e-01  -1.3320000000000001e-01  -9.2100000000000001e-02   9.1000000000000003e-01   1.0450999999999999e+00   2.0893999999999999e+00  -1.9300000000000001e-02   2.2130000000000000e-01   2.6499999999999999e-02
   2.1999999999999999e-02   6.5949999999999998e-01   5.1470000000000005e-01  -1.6230000000000000e-01  -1.7130000000000001e-01  -6.5799999999999997e-02   9.5440000000000003e-01   9.1169999999999995e-01   2.4377000000000000e+00   3.8500000000000000e-02   8.6599999999999996e-02  -4.4000000000000003e-03
   1.7630000000000001e-01   7.9139999999999999e-01   7.7210000000000001e-01  -9.5500000000000002e-02  -1.8079999999999999e-01  -9.2100000000000001e-02   9.1000000000000003e-01   1.1117999999999999e+00   2.2635999999999998e+00   7.7100000000000002e-02   1.0580000000000001e-01   2.2100000000000002e-02
   1.3230000000000000e-01   7.4739999999999995e-01   4.2890000000000000e-01  -1.7190000000000000e-01  -1.8079999999999999e-01  -5.2600000000000001e-02   7.7680000000000005e-01   1.1785000000000001e+00   2.5247000000000002e+00   3.8500000000000000e-02   1.7319999999999999e-01   3.5400000000000001e-02
  -8.8200000000000001e-02   9.2330000000000001e-01   4.2890000000000000e-01  -9.5500000000000002e-02  -8.5599999999999996e-02  -6.1400000000000003e-02   1.0431999999999999e+00   9.5609999999999995e-01   2.6118000000000001e+00   0.0000000000000000e+00   1.6360000000000000e-01   4.8700000000000000e-02
   6.6100000000000006e-02   8.5740000000000005e-01   6.0050000000000003e-01  -8.5900000000000004e-02  -1.7130000000000001e-01  -9.2100000000000001e-02   8.8780000000000003e-01   1.0672999999999999e+00   2.3506000000000000e+00   9.5999999999999992e-03   2.3089999999999999e-01   1.3299999999999999e-02
  -1.7630000000000001e-01   1.0551999999999999e+00   2.5740000000000002e-01  -1.2410000000000000e-01  -1.5229999999999999e-01  -4.8200000000000000e-02   7.7680000000000005e-01   9.5609999999999995e-01   2.1764999999999999e+00   4.8200000000000000e-02   1.7319999999999999e-01   1.7700000000000000e-02
   1.7630000000000001e-01   7.2550000000000003e-01   1.0294000000000001e+00  -1.6230000000000000e-01  -8.5599999999999996e-02  -6.1400000000000003e-02   7.1020000000000005e-01   1.1339999999999999e+00   2.0024000000000002e+00   4.8200000000000000e-02   1.1550000000000001e-01  -3.9800000000000002e-02
  -8.8200000000000001e-02   7.9139999999999999e-01   8.5780000000000001e-01  -2.1959999999999999e-01  -2.2839999999999999e-01  -4.8200000000000000e-02   5.7709999999999995e-01   1.0894999999999999e+00   2.8730000000000002e+00   4.8200000000000000e-02   1.4430000000000001e-01   2.2100000000000002e-02
   8.8200000000000001e-02   7.2550000000000003e-01   1.0294000000000001e+00  -2.1959999999999999e-01  -7.6100000000000001e-02  -1.0090000000000000e-01   7.3240000000000005e-01   1.3119000000000001e+00   2.2635999999999998e+00  -6.7400000000000002e-02   1.0580000000000001e-01   3.5400000000000001e-02
   6.6100000000000006e-02   8.7929999999999997e-01   1.7160000000000000e-01  -1.2410000000000000e-01  -1.7130000000000001e-01  -6.5799999999999997e-02   7.7680000000000005e-01   1.0894999999999999e+00   2.2635999999999998e+00   3.8500000000000000e-02   2.4060000000000001e-01   1.3299999999999999e-02
   1.3230000000000000e-01   9.2330000000000001e-01   4.2890000000000000e-01  -1.5279999999999999e-01  -6.6600000000000006e-02  -8.3299999999999999e-02   7.7680000000000005e-01   1.0672999999999999e+00   3.0470999999999999e+00   1.1559999999999999e-01   1.7319999999999999e-01   3.9800000000000002e-02
  -6.6100000000000006e-02   6.5949999999999998e-01   6.0050000000000003e-01  -1.0500000000000000e-01  -7.6100000000000001e-02  -7.8899999999999998e-02   9.1000000000000003e-01   1.1117999999999999e+00   2.2635999999999998e+00   4.8200000000000000e-02   1.1550000000000001e-01   3.5400000000000001e-02
   1.5429999999999999e-01   8.7929999999999997e-01   6.8630000000000002e-01  -3.0549999999999999e-01  -2.3790000000000000e-01  -6.1400000000000003e-02   6.8799999999999994e-01   1.3564000000000001e+00   2.2635999999999998e+00   7.7100000000000002e-02   2.1170000000000000e-01   2.6499999999999999e-02
  -2.1999999999999999e-02   9.4530000000000003e-01   4.2890000000000000e-01  -9.5500000000000002e-02  -1.0470000000000000e-01  -9.2100000000000001e-02   8.6560000000000004e-01   9.7840000000000005e-01   2.7858999999999998e+00  -9.5999999999999992e-03   1.4430000000000001e-01   4.4000000000000003e-03
   4.4100000000000000e-02   7.6939999999999997e-01   6.8630000000000002e-01  -1.2410000000000000e-01  -1.5229999999999999e-01  -8.7700000000000000e-02   7.1020000000000005e-01   1.0672999999999999e+00   2.6118000000000001e+00   5.7799999999999997e-02   2.0210000000000000e-01   1.7700000000000000e-02
   1.1020000000000001e-01   7.9139999999999999e-01   8.5800000000000001e-02  -2.2910000000000000e-01  -1.4269999999999999e-01  -1.1840000000000001e-01   9.3220000000000003e-01   1.0005999999999999e+00   2.2635999999999998e+00   4.8200000000000000e-02   2.1170000000000000e-01   4.8700000000000000e-02
   1.1020000000000001e-01   8.3540000000000003e-01  -8.5800000000000001e-02  -1.3370000000000001e-01  -1.6180000000000000e-01  -4.3900000000000002e-02   6.6579999999999995e-01   1.0005999999999999e+00   2.7858999999999998e+00   8.6699999999999999e-02   1.5400000000000000e-01   2.2100000000000002e-02
   4.4100000000000000e-02   5.7160000000000000e-01   1.1152000000000000e+00  -1.2410000000000000e-01  -7.6100000000000001e-02  -8.3299999999999999e-02   7.3240000000000005e-01   1.0450999999999999e+00   2.6118000000000001e+00   2.8899999999999999e-02   1.7319999999999999e-01   2.6499999999999999e-02
  -2.1999999999999999e-02   7.6939999999999997e-01   6.0050000000000003e-01  -1.3370000000000001e-01  -1.4269999999999999e-01  -9.2100000000000001e-02   7.3240000000000005e-01   1.1339999999999999e+00   2.2635999999999998e+00   9.6299999999999997e-02   1.7319999999999999e-01   3.5400000000000001e-02
   6.6100000000000006e-02   8.7929999999999997e-01   8.5780000000000001e-01  -1.1459999999999999e-01  -1.4269999999999999e-01  -5.7000000000000002e-02   6.4370000000000005e-01   1.0227999999999999e+00   2.0893999999999999e+00   1.1559999999999999e-01   1.0580000000000001e-01   2.2100000000000002e-02
   1.3230000000000000e-01   9.0129999999999999e-01   3.4310000000000002e-01  -1.0500000000000000e-01  -1.4269999999999999e-01   4.4000000000000003e-03   8.8780000000000003e-01   1.1785000000000001e+00   2.6118000000000001e+00   5.7799999999999997e-02   2.2130000000000000e-01   4.8700000000000000e-02
   2.4249999999999999e-01   9.4530000000000003e-01   1.1152000000000000e+00  -2.5779999999999997e-01  -1.6180000000000000e-01  -3.9500000000000000e-02   7.1020000000000005e-01   1.0227999999999999e+00   2.4377000000000000e+00   3.8500000000000000e-02   1.6360000000000000e-01   0.0000000000000000e+00
   2.1999999999999999e-02   8.1340000000000001e-01   1.4582999999999999e+00  -2.5779999999999997e-01  -2.0930000000000001e-01  -7.0199999999999999e-02   8.8780000000000003e-01   1.2230000000000001e+00   2.4377000000000000e+00   1.4449999999999999e-01   6.7400000000000002e-02   4.4000000000000003e-03
  -1.1020000000000001e-01   9.2330000000000001e-01   0.0000000000000000e+00  -1.5279999999999999e-01  -1.9980000000000001e-01  -3.9500000000000000e-02   7.7680000000000005e-01   9.1169999999999995e-01   2.7858999999999998e+00   4.8200000000000000e-02   2.3089999999999999e-01  -1.3299999999999999e-02
   0.0000000000000000e+00   6.3749999999999996e-01  -3.4310000000000002e-01  -1.3370000000000001e-01  -1.3320000000000001e-01  -5.7000000000000002e-02   7.1020000000000005e-01   9.5609999999999995e-01   2.6989000000000001e+00   8.6699999999999999e-02   2.3089999999999999e-01   8.8000000000000005e-03
   1.9839999999999999e-01   9.0129999999999999e-01   6.8630000000000002e-01  -9.5500000000000002e-02  -9.5200000000000007e-02  -3.9500000000000000e-02   7.5460000000000005e-01   1.2230000000000001e+00   1.5670999999999999e+00   6.7400000000000002e-02   1.6360000000000000e-01   3.9800000000000002e-02
   2.1999999999999999e-02   9.0129999999999999e-01   2.5740000000000002e-01  -1.4319999999999999e-01  -1.3320000000000001e-01  -8.7700000000000000e-02   7.9900000000000004e-01   9.3389999999999995e-01   2.8730000000000002e+00   9.5999999999999992e-03   1.1550000000000001e-01   3.1000000000000000e-02
   4.4100000000000000e-02   8.5740000000000005e-01   4.2890000000000000e-01  -1.2410000000000000e-01  -2.0930000000000001e-01  -7.0199999999999999e-02   8.6560000000000004e-01   1.0450999999999999e+00   2.9600000000000000e+00   3.8500000000000000e-02   2.2130000000000000e-01   3.9800000000000002e-02
   1.7630000000000001e-01   1.0771999999999999e+00   3.4310000000000002e-01  -1.9089999999999999e-01  -1.2370000000000000e-01  -4.3900000000000002e-02   8.2120000000000004e-01   1.0894999999999999e+00   2.3506000000000000e+00  -9.5999999999999992e-03   1.6360000000000000e-01  -8.8000000000000005e-03
   4.4100000000000000e-02   9.6730000000000005e-01   6.8630000000000002e-01  -1.1459999999999999e-01  -1.3320000000000001e-01  -7.0199999999999999e-02   6.8799999999999994e-01   1.0672999999999999e+00   2.8730000000000002e+00   1.0600000000000000e-01   1.0580000000000001e-01   3.9800000000000002e-02
   8.8200000000000001e-02   7.0350000000000001e-01   1.0294000000000001e+00  -1.3370000000000001e-01  -6.6600000000000006e-02  -7.0199999999999999e-02   6.4370000000000005e-01   1.1339999999999999e+00   2.5247000000000002e+00   8.6699999999999999e-02   1.2509999999999999e-01   3.1000000000000000e-02
   1.7630000000000001e-01   7.2550000000000003e-01   3.4310000000000002e-01  -1.1459999999999999e-01  -9.5200000000000007e-02  -8.3299999999999999e-02   9.7660000000000002e-01   1.0450999999999999e+00   2.2635999999999998e+00   3.8500000000000000e-02   2.4060000000000001e-01   6.6400000000000001e-02
  -2.1999999999999999e-02   8.7929999999999997e-01   1.1152000000000000e+00  -1.7190000000000000e-01  -1.2370000000000000e-01  -5.7000000000000002e-02   7.5460000000000005e-01   1.2230000000000001e+00   2.0024000000000002e+00   1.2520000000000001e-01   1.8279999999999999e-01  -4.4000000000000003e-03
  -2.1999999999999999e-02   7.6939999999999997e-01   8.5800000000000001e-02  -1.5279999999999999e-01  -1.9030000000000000e-01  -4.8200000000000000e-02   8.4340000000000004e-01   1.0005999999999999e+00   3.0470999999999999e+00   2.8899999999999999e-02   1.3469999999999999e-01   1.7700000000000000e-02
   6.6100000000000006e-02   8.1340000000000001e-01   5.1470000000000005e-01  -2.0999999999999999e-01  -1.8079999999999999e-01  -8.3299999999999999e-02   5.9930000000000005e-01   1.0672999999999999e+00   2.7858999999999998e+00   5.7799999999999997e-02   1.7319999999999999e-01   1.7700000000000000e-02
   0.0000000000000000e+00   7.2550000000000003e-01   0.0000000000000000e+00  -1.8140000000000001e-01  -1.7130000000000001e-01  -7.0199999999999999e-02   8.2120000000000004e-01   1.0227999999999999e+00   1.4800000000000000e+00  -9.5999999999999992e-03   1.9239999999999999e-01   4.4200000000000003e-02
   1.1020000000000001e-01   1.0551999999999999e+00   8.5800000000000001e-02  -9.5500000000000002e-02  -1.0470000000000000e-01  -8.7700000000000000e-02   8.2120000000000004e-01   1.1785000000000001e+00   2.8730000000000002e+00   5.7799999999999997e-02   1.8279999999999999e-01   0.0000000000000000e+00
  -1.3230000000000000e-01   6.5949999999999998e-01   4.2890000000000000e-01  -9.5500000000000002e-02  -2.0930000000000001e-01  -5.2600000000000001e-02   8.2120000000000004e-01   9.1169999999999995e-01   2.6118000000000001e+00   0.0000000000000000e+00   1.0580000000000001e-01   1.3299999999999999e-02
   4.4100000000000000e-02   8.7929999999999997e-01   7.7210000000000001e-01  -8.5900000000000004e-02  -1.8079999999999999e-01  -2.6300000000000000e-02   8.4340000000000004e-01   8.4499999999999997e-01   2.5247000000000002e+00   3.8500000000000000e-02   2.1170000000000000e-01   4.4000000000000003e-03
  -1.3230000000000000e-01   7.6939999999999997e-01   7.7210000000000001e-01  -1.4319999999999999e-01  -1.3320000000000001e-01  -9.6500000000000002e-02   7.7680000000000005e-01   1.0227999999999999e+00   2.4377000000000000e+00   1.4449999999999999e-01   1.8279999999999999e-01   3.9800000000000002e-02
   1.1020000000000001e-01   9.0129999999999999e-01   4.2890000000000000e-01  -1.8140000000000001e-01  -6.6600000000000006e-02  -8.7700000000000000e-02   7.1020000000000005e-01   1.0672999999999999e+00   2.3506000000000000e+00  -2.8899999999999999e-02   2.7900000000000003e-01   8.8000000000000005e-03
   2.1999999999999999e-02   7.9139999999999999e-01   7.7210000000000001e-01  -1.5279999999999999e-01  -1.2370000000000000e-01  -8.8000000000000005e-03   1.0431999999999999e+00   1.1563000000000001e+00   2.9600000000000000e+00   9.5999999999999992e-03   1.2509999999999999e-01   0.0000000000000000e+00
   8.8200000000000001e-02   6.1550000000000005e-01   6.0050000000000003e-01  -2.3870000000000000e-01  -1.9980000000000001e-01  -4.8200000000000000e-02   8.4340000000000004e-01   8.8939999999999997e-01   3.2212000000000001e+00  -5.7799999999999997e-02   2.3089999999999999e-01   8.8000000000000005e-03
   6.6100000000000006e-02   7.4739999999999995e-01   5.1470000000000005e-01  -1.9099999999999999e-02  -8.5599999999999996e-02  -6.1400000000000003e-02   8.8780000000000003e-01   8.6719999999999997e-01   2.5247000000000002e+00  -6.7400000000000002e-02   1.7319999999999999e-01   4.4000000000000003e-03
   1.7630000000000001e-01   7.0350000000000001e-01   6.8630000000000002e-01  -1.6230000000000000e-01  -1.6180000000000000e-01  -1.0520000000000000e-01   8.8780000000000003e-01   1.1117999999999999e+00   2.1764999999999999e+00   0.0000000000000000e+00   1.1550000000000001e-01   3.5400000000000001e-02
   1.7630000000000001e-01   8.3540000000000003e-01   4.2890000000000000e-01  -1.8140000000000001e-01  -2.5690000000000002e-01  -7.8899999999999998e-02   8.8780000000000003e-01   1.0450999999999999e+00   2.7858999999999998e+00   1.0600000000000000e-01   1.5400000000000000e-01  -2.2100000000000002e-02
   6.6100000000000006e-02   7.4739999999999995e-01   9.4359999999999999e-01  -2.0999999999999999e-01  -8.5599999999999996e-02  -7.4499999999999997e-02   7.5460000000000005e-01   1.0227999999999999e+00   2.6118000000000001e+00   3.8500000000000000e-02   1.4430000000000001e-01  -8.8000000000000005e-03
   1.3230000000000000e-01   7.9139999999999999e-01   5.1470000000000005e-01  -2.1959999999999999e-01  -8.5599999999999996e-02  -4.8200000000000000e-02   6.4370000000000005e-01   1.0005999999999999e+00   1.8283000000000000e+00   1.9300000000000001e-02   1.9239999999999999e-01   2.6499999999999999e-02
  -1.3230000000000000e-01   7.6939999999999997e-01   1.2010000000000001e+00  -1.0500000000000000e-01  -1.0470000000000000e-01  -6.1400000000000003e-02   8.6560000000000004e-01   9.5609999999999995e-01   2.3506000000000000e+00  -1.9300000000000001e-02   1.3469999999999999e-01  -2.2100000000000002e-02
  -2.1999999999999999e-02   6.5949999999999998e-01   2.5740000000000002e-01  -1.6230000000000000e-01  -1.9030000000000000e-01  -3.0700000000000002e-02   8.4340000000000004e-01   9.5609999999999995e-01   2.9600000000000000e+00   7.7100000000000002e-02   1.5400000000000000e-01  -1.3299999999999999e-02
  -4.4100000000000000e-02   8.7929999999999997e-01   6.0050000000000003e-01   0.0000000000000000e+00  -6.6600000000000006e-02  -5.7000000000000002e-02   7.9900000000000004e-01   1.1785000000000001e+00   1.3059000000000001e+00   5.7799999999999997e-02   1.1550000000000001e-01  -4.4000000000000003e-03
   1.3230000000000000e-01   6.5949999999999998e-01   6.8630000000000002e-01  -1.8140000000000001e-01  -2.3790000000000000e-01  -7.0199999999999999e-02   6.8799999999999994e-01   8.8939999999999997e-01   2.3506000000000000e+00   5.7799999999999997e-02   1.8279999999999999e-01   3.9800000000000002e-02
   1.1020000000000001e-01   8.1340000000000001e-01   1.1152000000000000e+00  -2.3870000000000000e-01  -1.2370000000000000e-01  -6.5799999999999997e-02   8.6560000000000004e-01   9.7840000000000005e-01   2.6989000000000001e+00  -3.8500000000000000e-02   1.6360000000000000e-01   2.2100000000000002e-02
   2.1999999999999999e-02   7.9139999999999999e-01   1.2010000000000001e+00  -1.4319999999999999e-01  -1.1420000000000000e-01  -7.4499999999999997e-02   6.6579999999999995e-01   9.5609999999999995e-01   2.6989000000000001e+00   6.7400000000000002e-02   2.1170000000000000e-01   3.9800000000000002e-02
   4.4100000000000000e-02   7.9139999999999999e-01   8.5780000000000001e-01  -5.7299999999999997e-02  -1.8079999999999999e-01  -1.0520000000000000e-01   8.8780000000000003e-01   1.1563000000000001e+00   2.2635999999999998e+00  -2.8899999999999999e-02   1.9239999999999999e-01  -4.4000000000000003e-03
   4.6289999999999998e-01   8.5740000000000005e-01  -8.5800000000000001e-02  -1.0500000000000000e-01  -1.0470000000000000e-01  -7.4499999999999997e-02   9.5440000000000003e-01   1.0894999999999999e+00   2.5247000000000002e+00   8.6699999999999999e-02   1.2509999999999999e-01   2.2100000000000002e-02
  -2.1999999999999999e-02   8.7929999999999997e-01   7.7210000000000001e-01  -6.6799999999999998e-02  -1.9030000000000000e-01  -4.8200000000000000e-02   7.9900000000000004e-01   1.1785000000000001e+00   2.5247000000000002e+00   9.6299999999999997e-02   1.3469999999999999e-01  -1.7700000000000000e-02
   1.5429999999999999e-01   6.5949999999999998e-01   6.8630000000000002e-01  -1.2410000000000000e-01  -1.3320000000000001e-01  -6.1400000000000003e-02   7.9900000000000004e-01   1.0005999999999999e+00   1.9153000000000000e+00   3.8500000000000000e-02   8.6599999999999996e-02   5.7500000000000002e-02
   2.1999999999999999e-02   7.4739999999999995e-01   9.4359999999999999e-01  -1.1459999999999999e-01  -1.2370000000000000e-01  -5.2600000000000001e-02   8.8780000000000003e-01   1.0450999999999999e+00   2.6118000000000001e+00   1.6380000000000000e-01   1.3469999999999999e-01   5.3100000000000001e-02
   2.1999999999999999e-02   9.2330000000000001e-01   3.4310000000000002e-01  -1.6230000000000000e-01  -1.3320000000000001e-01  -7.8899999999999998e-02   7.1020000000000005e-01   1.0227999999999999e+00   2.2635999999999998e+00   1.1559999999999999e-01   1.9239999999999999e-01   3.5400000000000001e-02
   6.6100000000000006e-02   9.4530000000000003e-01   3.4310000000000002e-01  -7.6399999999999996e-02  -7.6100000000000001e-02  -5.2600000000000001e-02   7.5460000000000005e-01   1.1563000000000001e+00   2.0893999999999999e+00   3.8500000000000000e-02   2.0210000000000000e-01   1.7700000000000000e-02
   2.1999999999999999e-02   6.8149999999999999e-01   9.4359999999999999e-01  -8.5900000000000004e-02  -1.8079999999999999e-01  -1.3200000000000000e-02   7.5460000000000005e-01   1.0450999999999999e+00   2.5247000000000002e+00   2.8899999999999999e-02   1.2509999999999999e-01   4.4000000000000003e-03
   2.4249999999999999e-01   7.9139999999999999e-01   7.7210000000000001e-01  -1.2410000000000000e-01  -2.0930000000000001e-01  -6.1400000000000003e-02   7.1020000000000005e-01   1.0227999999999999e+00   2.8730000000000002e+00   0.0000000000000000e+00   2.6939999999999997e-01   5.3100000000000001e-02
   6.6100000000000006e-02   8.7929999999999997e-01   4.2890000000000000e-01  -1.4319999999999999e-01  -1.4269999999999999e-01  -4.3900000000000002e-02   7.3240000000000005e-01   1.0894999999999999e+00   2.5247000000000002e+00   1.0600000000000000e-01   1.3469999999999999e-01   1.3299999999999999e-02
   2.2040000000000001e-01   9.8929999999999996e-01   9.4359999999999999e-01  -7.6399999999999996e-02  -1.6180000000000000e-01  -4.8200000000000000e-02   7.9900000000000004e-01   9.1169999999999995e-01   2.6989000000000001e+00   1.2520000000000001e-01   1.9239999999999999e-01  -4.4000000000000003e-03
   2.4249999999999999e-01   8.3540000000000003e-01   3.4310000000000002e-01  -1.6230000000000000e-01  -1.1420000000000000e-01  -6.1400000000000003e-02   7.5460000000000005e-01   7.5600000000000001e-01   2.4377000000000000e+00   5.7799999999999997e-02   1.3469999999999999e-01   3.1000000000000000e-02
  -1.1020000000000001e-01   9.2330000000000001e-01   1.7160000000000000e-01  -1.4319999999999999e-01  -8.5599999999999996e-02  -7.0199999999999999e-02   9.1000000000000003e-01   1.1339999999999999e+00   2.6989000000000001e+00   7.7100000000000002e-02   1.3469999999999999e-01   4.4200000000000003e-02
   1.1020000000000001e-01   7.2550000000000003e-01   1.0294000000000001e+00  -1.5279999999999999e-01  -1.9030000000000000e-01  -1.1400000000000000e-01   7.1020000000000005e-01   1.1339999999999999e+00   2.4377000000000000e+00  -9.5999999999999992e-03   1.4430000000000001e-01   3.5400000000000001e-02
   8.8200000000000001e-02   8.1340000000000001e-01   1.2867999999999999e+00  -2.1959999999999999e-01  -1.6180000000000000e-01  -4.8200000000000000e-02   7.5460000000000005e-01   1.0894999999999999e+00   2.2635999999999998e+00   3.8500000000000000e-02   2.0210000000000000e-01   2.6499999999999999e-02
   6.6100000000000006e-02   9.2330000000000001e-01   6.0050000000000003e-01  -1.4319999999999999e-01  -6.6600000000000006e-02  -4.8200000000000000e-02   7.7680000000000005e-01   1.1563000000000001e+00   1.5670999999999999e+00   8.6699999999999999e-02   6.7400000000000002e-02   4.8700000000000000e-02
  -8.8200000000000001e-02   7.6939999999999997e-01   1.2010000000000001e+00  -9.4999999999999998e-03  -7.6100000000000001e-02  -6.1400000000000003e-02   8.2120000000000004e-01   1.0672999999999999e+00   2.3506000000000000e+00   1.2520000000000001e-01   1.6360000000000000e-01  -4.4000000000000003e-03
   1.5429999999999999e-01   8.3540000000000003e-01   6.8630000000000002e-01  -1.3370000000000001e-01  -1.2370000000000000e-01  -2.6300000000000000e-02   1.0875999999999999e+00   1.2452000000000001e+00   1.7412000000000001e+00   1.1559999999999999e-01   2.2130000000000000e-01   4.8700000000000000e-02
   0.0000000000000000e+00   7.0350000000000001e-01   1.3725000000000001e+00  -1.7190000000000000e-01  -1.9980000000000001e-01  -6.5799999999999997e-02   8.2120000000000004e-01   1.1117999999999999e+00   2.3506000000000000e+00  -1.9300000000000001e-02   8.6599999999999996e-02   1.7700000000000000e-02
   6.6100000000000006e-02   7.0350000000000001e-01   2.5740000000000002e-01  -1.6230000000000000e-01  -1.9030000000000000e-01  -5.7000000000000002e-02   9.7660000000000002e-01   1.0227999999999999e+00   2.0024000000000002e+00   7.7100000000000002e-02   8.6599999999999996e-02   1.7700000000000000e-02
  -6.6100000000000006e-02   5.2759999999999996e-01  -8.5800000000000001e-02  -1.0500000000000000e-01  -1.5229999999999999e-01  -4.8200000000000000e-02   8.2120000000000004e-01   9.5609999999999995e-01   2.1764999999999999e+00   5.7799999999999997e-02   1.7319999999999999e-01   0.0000000000000000e+00
   2.1999999999999999e-02   9.0129999999999999e-01   7.7210000000000001e-01  -1.0500000000000000e-01  -8.5599999999999996e-02  -7.0199999999999999e-02   7.3240000000000005e-01   1.0227999999999999e+00   1.9153000000000000e+00   8.6699999999999999e-02   2.2130000000000000e-01   4.8700000000000000e-02
   6.6100000000000006e-02   8.1340000000000001e-01   6.8630000000000002e-01  -2.1959999999999999e-01  -1.0470000000000000e-01  -7.4499999999999997e-02   8.4340000000000004e-01   1.1785000000000001e+00   1.6540999999999999e+00   0.0000000000000000e+00   2.1170000000000000e-01   4.4000000000000003e-03
   1.3230000000000000e-01   7.4739999999999995e-01   8.5800000000000001e-02  -2.0050000000000001e-01  -1.9980000000000001e-01  -6.5799999999999997e-02   7.9900000000000004e-01   1.1339999999999999e+00   2.8730000000000002e+00   3.8500000000000000e-02   2.3089999999999999e-01  -4.4000000000000003e-03
   2.1999999999999999e-02   1.0331999999999999e+00   6.8630000000000002e-01  -1.3370000000000001e-01  -1.9980000000000001e-01  -3.5099999999999999e-02   8.6560000000000004e-01   1.2674000000000001e+00   2.2635999999999998e+00   7.7100000000000002e-02   1.7319999999999999e-01   8.8000000000000005e-03
   8.8200000000000001e-02   6.8149999999999999e-01   2.5740000000000002e-01  -1.4319999999999999e-01  -1.4269999999999999e-01  -6.1400000000000003e-02   8.4340000000000004e-01   1.0005999999999999e+00   1.3930000000000000e+00   6.7400000000000002e-02   9.6199999999999994e-02   4.4000000000000003e-03
   2.1999999999999999e-02   7.6939999999999997e-01   6.0050000000000003e-01  -8.5900000000000004e-02  -1.4269999999999999e-01  -8.7700000000000000e-02   7.3240000000000005e-01   9.5609999999999995e-01   2.5247000000000002e+00   1.9300000000000001e-02   1.8279999999999999e-01   3.5400000000000001e-02
   1.1020000000000001e-01   7.2550000000000003e-01   5.1470000000000005e-01  -1.6230000000000000e-01  -6.6600000000000006e-02  -7.0199999999999999e-02   1.1318999999999999e+00   9.1169999999999995e-01   2.2635999999999998e+00   2.8899999999999999e-02   1.2509999999999999e-01   1.3299999999999999e-02
   0.0000000000000000e+00   8.3540000000000003e-01   6.8630000000000002e-01  -1.8140000000000001e-01  -1.9980000000000001e-01  -3.5099999999999999e-02   7.7680000000000005e-01   1.1563000000000001e+00   2.2635999999999998e+00   4.8200000000000000e-02   1.0580000000000001e-01  -4.4000000000000003e-03
  -1.1020000000000001e-01   6.3749999999999996e-01   7.7210000000000001e-01  -1.0500000000000000e-01  -1.6180000000000000e-01  -4.8200000000000000e-02   9.9880000000000002e-01   1.2452000000000001e+00   2.6989000000000001e+00   2.8899999999999999e-02   1.4430000000000001e-01   4.4200000000000003e-02
   1.5429999999999999e-01   5.9360000000000002e-01   3.4310000000000002e-01  -8.5900000000000004e-02  -1.1420000000000000e-01  -5.2600000000000001e-02   8.6560000000000004e-01   9.3389999999999995e-01   2.3506000000000000e+00   5.7799999999999997e-02   2.0210000000000000e-01  -1.3299999999999999e-02
   2.1999999999999999e-02   9.2330000000000001e-01   0.0000000000000000e+00  -5.7299999999999997e-02  -2.8500000000000001e-02  -7.0199999999999999e-02   7.9900000000000004e-01   1.1339999999999999e+00   2.4377000000000000e+00  -2.8899999999999999e-02   1.8279999999999999e-01   4.4000000000000003e-03
   4.4100000000000000e-02   9.6730000000000005e-01   6.8630000000000002e-01  -1.2410000000000000e-01  -1.3320000000000001e-01  -4.3900000000000002e-02   8.2120000000000004e-01   1.1785000000000001e+00   2.6118000000000001e+00   3.8500000000000000e-02   2.7900000000000003e-01   3.9800000000000002e-02
  -4.4100000000000000e-02   7.0350000000000001e-01   5.1470000000000005e-01  -1.5279999999999999e-01  -7.6100000000000001e-02  -7.4499999999999997e-02   8.2120000000000004e-01   1.1117999999999999e+00   2.2635999999999998e+00   1.9300000000000001e-02   8.6599999999999996e-02   6.6400000000000001e-02
   2.2040000000000001e-01   7.0350000000000001e-01   6.8630000000000002e-01  -3.8199999999999998e-02  -1.0470000000000000e-01  -2.6300000000000000e-02   8.4340000000000004e-01   1.3119000000000001e+00   2.6989000000000001e+00   9.6299999999999997e-02   1.2509999999999999e-01   3.5400000000000001e-02
   8.8200000000000001e-02   6.5949999999999998e-01   3.4310000000000002e-01  -1.9089999999999999e-01  -1.4269999999999999e-01  -4.4000000000000003e-03   8.2120000000000004e-01   1.0450999999999999e+00   1.8283000000000000e+00   2.8899999999999999e-02   2.1170000000000000e-01   3.9800000000000002e-02
  -2.1999999999999999e-02   1.1212000000000000e+00   4.2890000000000000e-01  -2.8600000000000000e-02  -8.5599999999999996e-02  -5.7000000000000002e-02   6.6579999999999995e-01   9.7840000000000005e-01   1.9153000000000000e+00   8.6699999999999999e-02   2.0210000000000000e-01   1.7700000000000000e-02
   1.9839999999999999e-01   7.6939999999999997e-01   3.4310000000000002e-01  -9.5500000000000002e-02  -8.5599999999999996e-02  -9.6500000000000002e-02   7.1020000000000005e-01   1.0227999999999999e+00   2.3506000000000000e+00  -6.7400000000000002e-02   1.9239999999999999e-01   0.0000000000000000e+00
   1.3230000000000000e-01   7.9139999999999999e-01   5.1470000000000005e-01  -1.5279999999999999e-01  -2.0930000000000001e-01  -4.8200000000000000e-02   8.4340000000000004e-01   1.0672999999999999e+00   1.6540999999999999e+00   7.7100000000000002e-02   1.0580000000000001e-01  -2.6499999999999999e-02
  -2.1999999999999999e-02   8.1340000000000001e-01  -1.7160000000000000e-01  -8.5900000000000004e-02  -6.6600000000000006e-02  -1.0520000000000000e-01   7.7680000000000005e-01   1.0450999999999999e+00   2.3506000000000000e+00   1.9300000000000001e-02   1.3469999999999999e-01   0.0000000000000000e+00
   6.6100000000000006e-02   6.3749999999999996e-01   5.1470000000000005e-01  -1.6230000000000000e-01  -1.2370000000000000e-01  -5.2600000000000001e-02   7.7680000000000005e-01   9.5609999999999995e-01   2.3506000000000000e+00   3.8500000000000000e-02   1.5400000000000000e-01  -8.8000000000000005e-03
  -1.7630000000000001e-01   7.6939999999999997e-01   5.1470000000000005e-01  -1.1459999999999999e-01  -1.0470000000000000e-01  -7.8899999999999998e-02   7.7680000000000005e-01   1.0227999999999999e+00   2.7858999999999998e+00   4.8200000000000000e-02   1.9239999999999999e-01   3.5400000000000001e-02
   2.1999999999999999e-02   6.5949999999999998e-01   9.4359999999999999e-01  -2.0999999999999999e-01  -1.2370000000000000e-01  -6.5799999999999997e-02   7.7680000000000005e-01   9.7840000000000005e-01   1.9153000000000000e+00   1.3489999999999999e-01   2.1170000000000000e-01  -8.8000000000000005e-03
   1.3230000000000000e-01   8.1340000000000001e-01   1.2010000000000001e+00  -2.0050000000000001e-01  -1.8079999999999999e-01  -5.2600000000000001e-02   8.8780000000000003e-01   8.8939999999999997e-01   2.2635999999999998e+00   8.6699999999999999e-02   2.0210000000000000e-01  -8.8000000000000005e-03
   1.5429999999999999e-01   9.6730000000000005e-01   6.8630000000000002e-01  -1.7190000000000000e-01  -1.0470000000000000e-01  -3.5099999999999999e-02   7.3240000000000005e-01   9.5609999999999995e-01   2.0893999999999999e+00   3.8500000000000000e-02   2.1170000000000000e-01   1.3299999999999999e-02
   2.1999999999999999e-02   5.7160000000000000e-01   5.1470000000000005e-01  -9.5500000000000002e-02  -1.6180000000000000e-01  -1.7500000000000002e-02   8.2120000000000004e-01   1.2452000000000001e+00   2.7858999999999998e+00   4.8200000000000000e-02   1.5400000000000000e-01   2.6499999999999999e-02
  -6.6100000000000006e-02   9.0129999999999999e-01   6.0050000000000003e-01  -2.8600000000000000e-02  -1.6180000000000000e-01  -6.1400000000000003e-02   7.1020000000000005e-01   1.2007000000000001e+00   2.7858999999999998e+00   1.1559999999999999e-01   1.3469999999999999e-01   3.1000000000000000e-02
   8.8200000000000001e-02   7.9139999999999999e-01   1.2010000000000001e+00  -1.1459999999999999e-01  -9.5200000000000007e-02  -7.4499999999999997e-02   7.7680000000000005e-01   1.2452000000000001e+00   2.0024000000000002e+00   7.7100000000000002e-02   1.6360000000000000e-01   2.2100000000000002e-02
   3.0859999999999999e-01   6.8149999999999999e-01   1.2867999999999999e+00  -1.2410000000000000e-01  -7.6100000000000001e-02  -3.5099999999999999e-02   1.0209999999999999e+00   1.1117999999999999e+00   2.5247000000000002e+00   8.6699999999999999e-02   2.8899999999999999e-02  -3.1000000000000000e-02
  -1.5429999999999999e-01   7.0350000000000001e-01   2.5740000000000002e-01  -1.6230000000000000e-01  -1.2370000000000000e-01  -4.3900000000000002e-02   6.8799999999999994e-01   9.7840000000000005e-01   2.1764999999999999e+00   7.7100000000000002e-02   1.7319999999999999e-01   3.9800000000000002e-02
   8.8200000000000001e-02   7.2550000000000003e-01   6.0050000000000003e-01  -1.4319999999999999e-01  -1.8079999999999999e-01  -8.3299999999999999e-02   8.4340000000000004e-01   1.0894999999999999e+00   2.2635999999999998e+00   1.2520000000000001e-01   1.3469999999999999e-01   0.0000000000000000e+00
   6.6100000000000006e-02   9.8929999999999996e-01   8.5780000000000001e-01  -2.8600000000000000e-02  -2.0930000000000001e-01  -5.7000000000000002e-02   9.1000000000000003e-01   8.2269999999999999e-01   2.4377000000000000e+00   9.5999999999999992e-03   2.1170000000000000e-01  -4.4000000000000003e-03
   4.4100000000000000e-02   8.5740000000000005e-01   0.0000000000000000e+00  -9.4999999999999998e-03  -1.4269999999999999e-01  -3.0700000000000002e-02   8.8780000000000003e-01   1.1785000000000001e+00   1.8283000000000000e+00   1.9300000000000001e-02   1.7319999999999999e-01   3.1000000000000000e-02
   0.0000000000000000e+00   7.0350000000000001e-01   7.7210000000000001e-01  -1.5279999999999999e-01  -3.1400000000000000e-01  -5.2600000000000001e-02   8.4340000000000004e-01   9.5609999999999995e-01   2.0893999999999999e+00   6.7400000000000002e-02   1.9239999999999999e-01   3.5400000000000001e-02
  -4.4100000000000000e-02   5.9360000000000002e-01  -1.7160000000000000e-01  -1.8140000000000001e-01  -1.0470000000000000e-01  -2.1899999999999999e-02   7.3240000000000005e-01   1.0450999999999999e+00   2.6989000000000001e+00   5.7799999999999997e-02   1.9239999999999999e-01   1.3299999999999999e-02
   8.8200000000000001e-02   7.9139999999999999e-01  -1.7160000000000000e-01  -1.6230000000000000e-01  -1.8079999999999999e-01  -3.9500000000000000e-02   6.8799999999999994e-01   1.1339999999999999e+00   2.3506000000000000e+00   1.0600000000000000e-01   1.6360000000000000e-01  -8.8000000000000005e-03
   4.4100000000000000e-02   8.3540000000000003e-01   6.8630000000000002e-01  -2.8600000000000000e-02  -1.3320000000000001e-01  -3.0700000000000002e-02   5.9930000000000005e-01   1.1117999999999999e+00   2.0024000000000002e+00   3.8500000000000000e-02   2.8870000000000001e-01   8.8000000000000005e-03
   6.6100000000000006e-02   8.5740000000000005e-01   1.2010000000000001e+00  -1.0500000000000000e-01  -9.5200000000000007e-02  -5.2600000000000001e-02   8.8780000000000003e-01   1.0227999999999999e+00   1.9153000000000000e+00   4.8200000000000000e-02   7.6999999999999999e-02  -4.4000000000000003e-03
  -6.6100000000000006e-02   8.1340000000000001e-01   8.5780000000000001e-01  -1.7190000000000000e-01  -1.5229999999999999e-01  -5.7000000000000002e-02   9.1000000000000003e-01   1.1117999999999999e+00   1.8283000000000000e+00   5.7799999999999997e-02   1.9239999999999999e-01   3.1000000000000000e-02
  -1.3230000000000000e-01   7.2550000000000003e-01   2.5740000000000002e-01  -1.3370000000000001e-01  -2.1890000000000001e-01  -4.8200000000000000e-02   8.6560000000000004e-01   1.0227999999999999e+00   2.2635999999999998e+00   1.2520000000000001e-01   1.8279999999999999e-01   7.0800000000000002e-02
  -1.9839999999999999e-01   8.3540000000000003e-01   4.2890000000000000e-01  -9.5500000000000002e-02  -2.1890000000000001e-01  -3.5099999999999999e-02   8.6560000000000004e-01   1.0005999999999999e+00   2.4377000000000000e+00  -3.8500000000000000e-02   2.1170000000000000e-01  -4.4000000000000003e-03
   8.8200000000000001e-02   9.2330000000000001e-01  -1.7160000000000000e-01  -9.5500000000000002e-02  -1.3320000000000001e-01  -1.0960000000000000e-01   9.1000000000000003e-01   1.0450999999999999e+00   2.0024000000000002e+00   1.0600000000000000e-01   2.6939999999999997e-01   8.8000000000000005e-03
  -1.9839999999999999e-01   9.4530000000000003e-01   7.7210000000000001e-01  -6.6799999999999998e-02  -8.5599999999999996e-02  -4.3900000000000002e-02   7.7680000000000005e-01   1.2230000000000001e+00   2.6118000000000001e+00   3.8500000000000000e-02   1.7319999999999999e-01   8.8000000000000005e-03
   1.7630000000000001e-01   8.7929999999999997e-01   1.0294000000000001e+00  -2.1959999999999999e-01  -1.0470000000000000e-01  -3.0700000000000002e-02   6.8799999999999994e-01   1.1339999999999999e+00   2.2635999999999998e+00   1.2520000000000001e-01   2.0210000000000000e-01   3.5400000000000001e-02
   1.1020000000000001e-01   9.8929999999999996e-01   3.4310000000000002e-01  -1.4319999999999999e-01  -7.6100000000000001e-02  -5.2600000000000001e-02   6.8799999999999994e-01   1.0672999999999999e+00   2.0024000000000002e+00   4.8200000000000000e-02   1.4430000000000001e-01  -8.8000000000000005e-03
   4.4100000000000000e-02   7.2550000000000003e-01   3.4310000000000002e-01  -7.6399999999999996e-02  -1.4269999999999999e-01  -3.9500000000000000e-02   8.2120000000000004e-01   9.1169999999999995e-01   2.0024000000000002e+00   3.8500000000000000e-02   1.8279999999999999e-01   0.0000000000000000e+00
   2.1999999999999999e-02   1.1212000000000000e+00   6.0050000000000003e-01  -3.8199999999999998e-02  -1.2370000000000000e-01  -4.8200000000000000e-02   7.5460000000000005e-01   1.1117999999999999e+00   2.0893999999999999e+00   1.3489999999999999e-01   2.4060000000000001e-01   2.2100000000000002e-02
   1.9839999999999999e-01   8.3540000000000003e-01   8.5780000000000001e-01  -1.6230000000000000e-01  -3.8100000000000002e-02  -6.5799999999999997e-02   8.4340000000000004e-01   1.2007000000000001e+00   2.6118000000000001e+00   2.8899999999999999e-02   1.4430000000000001e-01  -4.4000000000000003e-03
   1.7630000000000001e-01   9.2330000000000001e-01   4.2890000000000000e-01  -3.0549999999999999e-01  -1.3320000000000001e-01   1.7500000000000002e-02   7.9900000000000004e-01   1.1563000000000001e+00   1.3930000000000000e+00   6.7400000000000002e-02   8.6599999999999996e-02   3.9800000000000002e-02
   2.1999999999999999e-02   8.1340000000000001e-01   8.5800000000000001e-02  -6.6799999999999998e-02  -2.1890000000000001e-01  -8.8000000000000005e-03   8.2120000000000004e-01   1.1339999999999999e+00   2.2635999999999998e+00   1.0600000000000000e-01   1.8279999999999999e-01   3.5400000000000001e-02
   2.4249999999999999e-01   9.6730000000000005e-01   6.0050000000000003e-01  -1.8140000000000001e-01  -1.7130000000000001e-01  -6.5799999999999997e-02   7.7680000000000005e-01   9.3389999999999995e-01   2.3506000000000000e+00   3.8500000000000000e-02   2.5019999999999998e-01  -4.4000000000000003e-03
   1.5429999999999999e-01   1.0551999999999999e+00   7.7210000000000001e-01  -2.3870000000000000e-01  -1.8079999999999999e-01  -6.5799999999999997e-02   7.5460000000000005e-01   1.1785000000000001e+00   2.5247000000000002e+00   4.8200000000000000e-02   1.8279999999999999e-01   1.7700000000000000e-02
   3.7469999999999998e-01   8.1340000000000001e-01   0.0000000000000000e+00  -1.3370000000000001e-01  -1.0470000000000000e-01  -7.0199999999999999e-02   8.6560000000000004e-01   9.1169999999999995e-01   1.8283000000000000e+00   1.9300000000000001e-02   2.4060000000000001e-01   4.8700000000000000e-02
   8.8200000000000001e-02   7.0350000000000001e-01   9.4359999999999999e-01  -1.4319999999999999e-01  -1.8079999999999999e-01  -2.6300000000000000e-02   6.8799999999999994e-01   1.2230000000000001e+00   2.4377000000000000e+00   0.0000000000000000e+00   8.6599999999999996e-02   0.0000000000000000e+00
   1.7630000000000001e-01   7.2550000000000003e-01  -2.5740000000000002e-01  -1.6230000000000000e-01  -2.5690000000000002e-01  -5.2600000000000001e-02   8.8780000000000003e-01   1.2007000000000001e+00   2.6118000000000001e+00   4.8200000000000000e-02   1.7319999999999999e-01  -2.6499999999999999e-02
   1.5429999999999999e-01   1.0551999999999999e+00   8.5780000000000001e-01  -9.5500000000000002e-02  -3.8100000000000002e-02  -7.8899999999999998e-02   9.1000000000000003e-01   1.1339999999999999e+00   1.8283000000000000e+00   5.7799999999999997e-02   1.4430000000000001e-01   6.1899999999999997e-02
  -2.1999999999999999e-02   9.0129999999999999e-01   5.1470000000000005e-01  -1.1459999999999999e-01  -1.2370000000000000e-01  -7.0199999999999999e-02   8.2120000000000004e-01   1.0005999999999999e+00   2.6118000000000001e+00   7.7100000000000002e-02   1.5400000000000000e-01   0.0000000000000000e+00
   1.7630000000000001e-01   8.7929999999999997e-01   1.4582999999999999e+00  -9.5500000000000002e-02  -1.8079999999999999e-01  -5.7000000000000002e-02   8.8780000000000003e-01   9.5609999999999995e-01   2.4377000000000000e+00   9.5999999999999992e-03   1.9239999999999999e-01   0.0000000000000000e+00
   0.0000000000000000e+00   6.8149999999999999e-01   8.5800000000000001e-02  -2.4820000000000000e-01  -2.2839999999999999e-01  -9.6500000000000002e-02   9.1000000000000003e-01   9.7840000000000005e-01   1.9153000000000000e+00   0.0000000000000000e+00   1.9239999999999999e-01   3.5400000000000001e-02
  -2.1999999999999999e-02   8.3540000000000003e-01   7.7210000000000001e-01  -2.0999999999999999e-01  -1.8079999999999999e-01  -1.1840000000000001e-01   6.6579999999999995e-01   1.0227999999999999e+00   2.0893999999999999e+00   6.7400000000000002e-02   1.7319999999999999e-01   3.5400000000000001e-02
   8.8200000000000001e-02   7.9139999999999999e-01   8.5800000000000001e-02  -3.8199999999999998e-02  -1.2370000000000000e-01  -6.5799999999999997e-02   8.4340000000000004e-01   1.0894999999999999e+00   2.0893999999999999e+00   5.7799999999999997e-02   1.0580000000000001e-01   3.1000000000000000e-02
   2.4249999999999999e-01   7.6939999999999997e-01   6.8630000000000002e-01  -1.3370000000000001e-01  -1.4269999999999999e-01  -3.5099999999999999e-02   8.6560000000000004e-01   8.2269999999999999e-01   2.4377000000000000e+00   2.8899999999999999e-02   2.4060000000000001e-01  -8.8000000000000005e-03
   4.4100000000000000e-02   9.6730000000000005e-01   8.5800000000000001e-02  -9.5500000000000002e-02  -2.0930000000000001e-01  -3.5099999999999999e-02   9.1000000000000003e-01   1.0450999999999999e+00   2.2635999999999998e+00  -4.8200000000000000e-02   1.2509999999999999e-01   2.2100000000000002e-02
   1.3230000000000000e-01   7.0350000000000001e-01   3.4310000000000002e-01  -1.2410000000000000e-01  -6.6600000000000006e-02  -5.2600000000000001e-02   7.9900000000000004e-01   1.1117999999999999e+00   2.6118000000000001e+00  -2.8899999999999999e-02   1.8279999999999999e-01   1.3299999999999999e-02
   2.1999999999999999e-02   8.1340000000000001e-01  -8.5800000000000001e-02  -1.1459999999999999e-01  -1.9980000000000001e-01  -8.8000000000000005e-03   6.4370000000000005e-01   1.1117999999999999e+00   1.8283000000000000e+00   1.9300000000000001e-02   2.0210000000000000e-01   4.8700000000000000e-02
   0.0000000000000000e+00   8.3540000000000003e-01   9.4359999999999999e-01  -1.5279999999999999e-01  -1.2370000000000000e-01  -5.2600000000000001e-02   7.9900000000000004e-01   1.0005999999999999e+00   2.5247000000000002e+00   8.6699999999999999e-02   1.8279999999999999e-01   4.4200000000000003e-02
   2.2040000000000001e-01   7.9139999999999999e-01   9.4359999999999999e-01  -1.0500000000000000e-01  -9.4999999999999998e-03  -3.9500000000000000e-02   9.7660000000000002e-01   1.0227999999999999e+00   2.2635999999999998e+00   7.7100000000000002e-02   2.1170000000000000e-01  -4.4000000000000003e-03
  -1.3230000000000000e-01   7.4739999999999995e-01  -8.5800000000000001e-02  -1.2410000000000000e-01  -6.6600000000000006e-02  -1.0090000000000000e-01   8.6560000000000004e-01   1.0672999999999999e+00   2.6118000000000001e+00   3.8500000000000000e-02   9.6199999999999994e-02  -1.3299999999999999e-02
   1.5429999999999999e-01   5.9360000000000002e-01   9.4359999999999999e-01  -1.9089999999999999e-01  -1.1420000000000000e-01  -6.5799999999999997e-02   7.9900000000000004e-01   1.0005999999999999e+00   2.6118000000000001e+00   1.9300000000000001e-02   2.0210000000000000e-01   4.4000000000000003e-03
  -1.1020000000000001e-01   6.8149999999999999e-01   1.7160000000000000e-01  -1.5279999999999999e-01  -1.7130000000000001e-01   0.0000000000000000e+00   8.4340000000000004e-01   1.1117999999999999e+00   2.6989000000000001e+00   2.8899999999999999e-02   1.4430000000000001e-01   3.5400000000000001e-02
   1.3230000000000000e-01   8.3540000000000003e-01   6.0050000000000003e-01  -1.7190000000000000e-01  -1.5229999999999999e-01  -8.8000000000000005e-03   7.9900000000000004e-01   1.0227999999999999e+00   2.4377000000000000e+00   7.7100000000000002e-02   1.4430000000000001e-01   8.4000000000000005e-02
  -6.6100000000000006e-02   8.7929999999999997e-01   6.8630000000000002e-01  -6.6799999999999998e-02  -1.5229999999999999e-01  -9.2100000000000001e-02   9.7660000000000002e-01   1.0227999999999999e+00   2.3506000000000000e+00   1.3489999999999999e-01   2.0210000000000000e-01   1.7700000000000000e-02
   1.5429999999999999e-01   8.7929999999999997e-01   3.4310000000000002e-01  -8.5900000000000004e-02  -8.5599999999999996e-02  -5.2600000000000001e-02   8.6560000000000004e-01   1.0672999999999999e+00   2.4377000000000000e+00   9.6299999999999997e-02   2.2130000000000000e-01   8.8000000000000005e-03
   4.4100000000000000e-02   6.8149999999999999e-01   3.4310000000000002e-01  -2.0999999999999999e-01  -1.6180000000000000e-01  -7.8899999999999998e-02   6.4370000000000005e-01   1.1785000000000001e+00   3.1341999999999999e+00   7.7100000000000002e-02   1.0580000000000001e-01   2.6499999999999999e-02
   2.1999999999999999e-02   8.7929999999999997e-01   4.2890000000000000e-01  -1.6230000000000000e-01  -8.5599999999999996e-02  -1.2280000000000001e-01   6.2150000000000005e-01   1.1563000000000001e+00   2.4377000000000000e+00   5.7799999999999997e-02   2.3089999999999999e-01  -4.4000000000000003e-03
   2.1999999999999999e-02   9.4530000000000003e-01   3.4310000000000002e-01  -1.6230000000000000e-01  -2.5690000000000002e-01  -5.2600000000000001e-02   7.3240000000000005e-01   1.2452000000000001e+00   1.8283000000000000e+00   9.6299999999999997e-02   1.5400000000000000e-01   4.4200000000000003e-02
   1.9839999999999999e-01   8.5740000000000005e-01   8.5780000000000001e-01  -1.7190000000000000e-01  -4.7600000000000003e-02  -7.8899999999999998e-02   9.1000000000000003e-01   9.1169999999999995e-01   2.7858999999999998e+00   2.8899999999999999e-02   2.0210000000000000e-01   4.4000000000000003e-03
  -4.4100000000000000e-02   7.9139999999999999e-01  -2.5740000000000002e-01  -1.1459999999999999e-01  -7.6100000000000001e-02  -5.2600000000000001e-02   8.4340000000000004e-01   1.1563000000000001e+00   1.9153000000000000e+00   7.7100000000000002e-02   1.5400000000000000e-01   8.8000000000000005e-03
   8.8200000000000001e-02   9.4530000000000003e-01   1.1152000000000000e+00  -1.5279999999999999e-01  -1.6180000000000000e-01  -7.4499999999999997e-02   8.2120000000000004e-01   1.0227999999999999e+00   2.3506000000000000e+00   9.5999999999999992e-03   1.8279999999999999e-01   2.6499999999999999e-02
   1.1020000000000001e-01   9.8929999999999996e-01   2.5740000000000002e-01  -9.5500000000000002e-02  -1.4269999999999999e-01  -1.3200000000000000e-02   1.0209999999999999e+00   8.8939999999999997e-01   2.3506000000000000e+00   4.8200000000000000e-02   2.5979999999999998e-01   5.3100000000000001e-02
   4.4100000000000000e-02   9.2330000000000001e-01   1.8015000000000001e+00  -2.0999999999999999e-01  -2.2839999999999999e-01  -8.3299999999999999e-02   8.2120000000000004e-01   1.1785000000000001e+00   1.8283000000000000e+00   7.7100000000000002e-02   2.3089999999999999e-01   4.8700000000000000e-02
  -6.6100000000000006e-02   8.1340000000000001e-01   7.7210000000000001e-01  -1.0500000000000000e-01  -8.5599999999999996e-02  -1.1400000000000000e-01   5.9930000000000005e-01   1.0450999999999999e+00   2.0024000000000002e+00   1.3489999999999999e-01   1.1550000000000001e-01   1.7700000000000000e-02
   1.7630000000000001e-01   8.1340000000000001e-01   3.4310000000000002e-01  -6.6799999999999998e-02  -1.4269999999999999e-01  -3.9500000000000000e-02   8.6560000000000004e-01   1.1339999999999999e+00   2.0024000000000002e+00   9.6299999999999997e-02   1.1550000000000001e-01   3.9800000000000002e-02
   4.4100000000000000e-02   8.3540000000000003e-01   7.7210000000000001e-01  -1.1459999999999999e-01  -1.3320000000000001e-01  -4.8200000000000000e-02   7.3240000000000005e-01   1.1563000000000001e+00   2.4377000000000000e+00   6.7400000000000002e-02   2.6939999999999997e-01   8.8000000000000005e-03
   6.6100000000000006e-02   1.0112000000000001e+00   8.5800000000000001e-02  -6.6799999999999998e-02  -1.2370000000000000e-01  -2.1899999999999999e-02   6.2150000000000005e-01   1.0450999999999999e+00   2.5247000000000002e+00   9.5999999999999992e-03   1.6360000000000000e-01  -8.8000000000000005e-03
   1.3230000000000000e-01   7.6939999999999997e-01   2.5740000000000002e-01  -6.6799999999999998e-02  -2.0930000000000001e-01  -1.7500000000000002e-02   6.8799999999999994e-01   1.0005999999999999e+00   1.8283000000000000e+00   4.8200000000000000e-02   1.7319999999999999e-01   3.1000000000000000e-02
  -8.8200000000000001e-02   8.5740000000000005e-01   1.7160000000000000e-01  -1.3370000000000001e-01  -1.1420000000000000e-01  -4.3900000000000002e-02   9.9880000000000002e-01   1.0894999999999999e+00   1.9153000000000000e+00   7.7100000000000002e-02   2.2130000000000000e-01  -1.7700000000000000e-02
   0.0000000000000000e+00   7.9139999999999999e-01   5.1470000000000005e-01  -1.6230000000000000e-01  -9.5200000000000007e-02  -7.0199999999999999e-02   8.2120000000000004e-01   1.0450999999999999e+00   2.8730000000000002e+00   1.9300000000000001e-02   2.0210000000000000e-01  -4.4000000000000003e-03
  -4.4100000000000000e-02   7.0350000000000001e-01   7.7210000000000001e-01  -2.1959999999999999e-01  -1.7130000000000001e-01  -8.3299999999999999e-02   7.3240000000000005e-01   1.2452000000000001e+00   2.5247000000000002e+00   5.7799999999999997e-02   1.5400000000000000e-01   2.2100000000000002e-02
   0.0000000000000000e+00   8.3540000000000003e-01   3.4310000000000002e-01  -6.6799999999999998e-02  -6.6600000000000006e-02  -6.5799999999999997e-02   7.5460000000000005e-01   1.3341000000000001e+00   2.2635999999999998e+00   4.8200000000000000e-02   1.9239999999999999e-01   1.7700000000000000e-02
   8.8200000000000001e-02   6.1550000000000005e-01   1.2010000000000001e+00  -1.3370000000000001e-01  -1.7130000000000001e-01  -9.2100000000000001e-02   1.0875999999999999e+00   1.0894999999999999e+00   2.6989000000000001e+00   0.0000000000000000e+00   1.9239999999999999e-01   2.6499999999999999e-02
   8.8200000000000001e-02   8.3540000000000003e-01   6.0050000000000003e-01  -1.1459999999999999e-01  -3.8100000000000002e-02  -7.0199999999999999e-02   8.2120000000000004e-01   1.0227999999999999e+00   1.5670999999999999e+00   1.0600000000000000e-01   1.8279999999999999e-01   5.3100000000000001e-02
   2.2040000000000001e-01   7.6939999999999997e-01  -8.5800000000000001e-02  -6.6799999999999998e-02  -5.7099999999999998e-02  -4.8200000000000000e-02   9.3220000000000003e-01   1.2007000000000001e+00   2.0893999999999999e+00   6.7400000000000002e-02   1.7319999999999999e-01   8.8000000000000005e-03
   6.6100000000000006e-02   8.7929999999999997e-01   4.2890000000000000e-01  -2.2910000000000000e-01  -1.3320000000000001e-01  -1.0090000000000000e-01   7.7680000000000005e-01   1.1563000000000001e+00   1.8283000000000000e+00   9.6299999999999997e-02   2.2130000000000000e-01   3.1000000000000000e-02
   0.0000000000000000e+00   8.7929999999999997e-01   2.5740000000000002e-01  -1.7190000000000000e-01  -2.3790000000000000e-01  -5.2600000000000001e-02   6.6579999999999995e-01   1.1563000000000001e+00   3.0470999999999999e+00   7.7100000000000002e-02   1.5400000000000000e-01   8.8000000000000005e-03
   2.1999999999999999e-02   7.4739999999999995e-01   6.8630000000000002e-01  -1.0500000000000000e-01  -5.7099999999999998e-02  -4.8200000000000000e-02   7.9900000000000004e-01   1.0450999999999999e+00   2.4377000000000000e+00   9.5999999999999992e-03   1.8279999999999999e-01   2.2100000000000002e-02
   4.4100000000000000e-02   7.9139999999999999e-01   3.4310000000000002e-01  -1.6230000000000000e-01  -3.8100000000000002e-02  -7.4499999999999997e-02   8.2120000000000004e-01   8.2269999999999999e-01   1.6540999999999999e+00   1.3489999999999999e-01   1.5400000000000000e-01   1.3299999999999999e-02
   8.8200000000000001e-02   9.2330000000000001e-01   2.5740000000000002e-01  -1.5279999999999999e-01  -1.0470000000000000e-01  -6.5799999999999997e-02   8.6560000000000004e-01   1.0005999999999999e+00   2.7858999999999998e+00  -2.8899999999999999e-02   1.5400000000000000e-01   0.0000000000000000e+00
  -2.1999999999999999e-02   8.5740000000000005e-01   1.6298999999999999e+00  -1.9089999999999999e-01  -6.6600000000000006e-02  -9.2100000000000001e-02   9.1000000000000003e-01   1.1117999999999999e+00   2.0893999999999999e+00   2.8899999999999999e-02   2.3089999999999999e-01   8.8000000000000005e-03
   3.3060000000000000e-01   9.8929999999999996e-01   5.1470000000000005e-01  -1.5279999999999999e-01  -8.5599999999999996e-02  -1.1400000000000000e-01   7.5460000000000005e-01   9.1169999999999995e-01   2.7858999999999998e+00  -6.7400000000000002e-02   2.3089999999999999e-01   1.3299999999999999e-02
   0.0000000000000000e+00   8.7929999999999997e-01   6.8630000000000002e-01  -2.0999999999999999e-01  -9.5200000000000007e-02  -5.7000000000000002e-02   9.1000000000000003e-01   1.0005999999999999e+00   2.6118000000000001e+00  -1.9300000000000001e-02   1.9239999999999999e-01   8.8000000000000005e-03
   0.0000000000000000e+00   8.7929999999999997e-01   9.4359999999999999e-01  -1.2410000000000000e-01  -8.5599999999999996e-02  -1.0960000000000000e-01   7.7680000000000005e-01   1.0227999999999999e+00   2.6118000000000001e+00   1.1559999999999999e-01   2.1170000000000000e-01   1.7700000000000000e-02
   2.6450000000000001e-01   8.3540000000000003e-01   4.2890000000000000e-01  -1.4319999999999999e-01  -6.6600000000000006e-02  -5.2600000000000001e-02   9.9880000000000002e-01   1.1785000000000001e+00   2.4377000000000000e+00   9.6299999999999997e-02   2.5979999999999998e-01   2.6499999999999999e-02
  -2.1999999999999999e-02   8.1340000000000001e-01   6.8630000000000002e-01  -1.4319999999999999e-01  -5.7099999999999998e-02  -8.3299999999999999e-02   9.1000000000000003e-01   1.1339999999999999e+00   2.1764999999999999e+00   0.0000000000000000e+00   1.6360000000000000e-01   8.8000000000000005e-03
