# Supplementary material for: Footwear and Foam Surface Alter Gait Initiation of Typical Subjects
Source: PLoS One. 2015 Aug 13;10(8):e0135821. doi: 10.1371/journal.pone.0135821 (PMC4536224; doi:10.1371/journal.pone.0135821)
Supplement: S1 Dataset — (ZIP) [file pone.0135821.s001.zip › 9_barefoot_av1_01.txt]

   1.2564000000000000e+01  -8.1340000000000001e-01   3.1165249999999997e+02   1.2927199999999999e+01   3.8567700000000002e+01  -1.9076000000000000e+00  -1.4360099999999999e+01  -7.5600000000000001e-01   3.2290629999999999e+02   1.2252900000000000e+01  -3.1839300000000001e+01   2.5036999999999998e+00
   1.2189299999999999e+01  -1.6708000000000001e+00   3.0315989999999999e+02   1.2516700000000000e+01   3.7501899999999999e+01  -1.8899999999999999e+00  -1.4093800000000000e+01  -2.0010000000000000e-01   3.2194860000000000e+02   1.2330000000000000e+01  -3.2051000000000002e+01   2.5390999999999999e+00
   1.1616199999999999e+01  -2.0665000000000000e+00   2.9217959999999999e+02   1.2020200000000001e+01   3.6093600000000002e+01  -1.6137999999999999e+00  -1.4693099999999999e+01  -1.3119000000000001e+00   3.2290629999999999e+02   1.2272200000000000e+01  -3.2060600000000001e+01   2.5699999999999998e+00
   1.0712500000000000e+01  -3.4075000000000002e+00   2.7896890000000002e+02   1.1237299999999999e+01   3.4456800000000001e+01  -1.4471000000000001e+00  -1.4404500000000001e+01  -5.5589999999999995e-01   3.2438630000000001e+02   1.2185499999999999e+01  -3.2368499999999997e+01   2.5789000000000000e+00
   1.0073300000000000e+01  -4.8364000000000003e+00   2.6232679999999999e+02   1.0521300000000000e+01   3.2477499999999999e+01  -1.1796000000000000e+00  -1.5358900000000000e+01  -7.3380000000000001e-01   3.3065460000000002e+02   1.2069900000000001e+01  -3.2599499999999999e+01   2.5478999999999998e+00
   9.0373000000000001e+00  -6.3093000000000004e+00   2.4474109999999999e+02   9.5283999999999995e+00   3.0317499999999999e+01  -8.4199999999999997e-01  -1.5758400000000000e+01  -1.8010999999999999e+00   3.3761939999999998e+02   1.1771300000000000e+01  -3.3359600000000000e+01   2.5434999999999999e+00
   8.7065999999999999e+00  -8.0020000000000007e+00   2.2998630000000000e+02   8.4495000000000005e+00   2.8338200000000001e+01  -5.3500000000000003e-01  -1.7023499999999999e+01  -2.0678999999999998e+00   3.5137490000000003e+02   1.1405200000000001e+01  -3.4572000000000003e+01   2.6053999999999999e+00
   8.3759999999999994e+00  -9.6948000000000008e+00   2.1463100000000000e+02   7.4279000000000002e+00   2.6501600000000000e+01  -1.3159999999999999e-01  -1.9553699999999999e+01  -2.9129000000000000e+00   3.6957049999999998e+02   1.0981400000000001e+01  -3.6034500000000001e+01   2.6274999999999999e+00
   8.2217000000000002e+00  -1.1695300000000000e+01   1.9833210000000000e+02   6.4635999999999996e+00   2.4484200000000001e+01   2.1049999999999999e-01  -2.2971800000000002e+01  -4.4694000000000003e+00   3.8976850000000002e+02   1.0153000000000000e+01  -3.7506700000000002e+01   2.5390999999999999e+00
   8.2658000000000005e+00  -1.2706500000000000e+01   1.8108959999999999e+02   5.6902999999999997e+00   2.2381200000000000e+01   4.5169999999999999e-01  -2.6811499999999999e+01  -6.2037000000000004e+00   4.1162060000000002e+02   9.1799999999999997e+00  -3.9257899999999999e+01   2.2648000000000001e+00
   8.0673999999999992e+00  -1.2838400000000000e+01   1.6127350000000001e+02   5.2225000000000001e+00   1.9859500000000001e+01   5.7010000000000005e-01  -3.2093899999999998e+01  -9.1166000000000000e+00   4.3277620000000002e+02   7.7255000000000003e+00  -4.0720500000000001e+01   1.9683999999999999e+00
   7.4062000000000001e+00  -9.3870000000000005e+00   1.3502369999999999e+02   5.2511000000000001e+00   1.6624199999999998e+01   1.1400000000000000e-01  -3.6710400000000000e+01  -1.2696600000000000e+01   4.4923059999999998e+02   6.1456999999999997e+00  -4.1942500000000003e+01   1.4067000000000001e+00
   7.5164000000000000e+00  -8.7900000000000006e-02   1.1812430000000001e+02   5.6902999999999997e+00   1.4292800000000000e+01  -1.1796000000000000e+00  -4.0838700000000003e+01  -1.6699000000000002e+01   4.6333440000000002e+02   4.4503000000000004e+00  -4.2856600000000000e+01   8.2279999999999998e-01
   8.7507000000000001e+00   1.0134399999999999e+01   1.1006059999999999e+02   6.0434999999999999e+00   1.3103300000000001e+01  -2.5872999999999999e+00  -4.4256700000000002e+01  -1.9144900000000000e+01   4.7334629999999999e+02   2.7549999999999999e+00  -4.3481999999999999e+01   2.6100000000000001e-01
   6.2599999999999998e+00   1.9895099999999999e+01   1.1023220000000001e+02   6.3395000000000001e+00   1.3503000000000000e+01  -3.8283000000000000e+00  -4.6542800000000000e+01  -2.2702600000000000e+01   4.8074639999999999e+02   1.0403000000000000e+00  -4.4030500000000004e+01  -4.1580000000000000e-01
   3.9455000000000000e+00   2.6820000000000000e+01   1.1700910000000000e+02   6.3204000000000002e+00   1.4530700000000000e+01  -4.7535999999999996e+00  -4.8562500000000000e+01  -2.5637699999999999e+01   4.8562180000000001e+02  -4.4309999999999999e-01  -4.4376800000000003e+01  -9.7319999999999995e-01
   1.4548000000000001e+00   2.8248899999999999e+01   1.2104089999999999e+02   5.8907999999999996e+00   1.5225300000000001e+01  -4.9947999999999997e+00  -4.9428100000000001e+01  -2.7305399999999999e+01   4.9075830000000002e+02  -1.7435000000000000e+00  -4.4646299999999997e+01  -1.3977999999999999e+00
  -9.9190000000000000e-01   2.4489699999999999e+01   1.2438650000000000e+02   5.0411000000000001e+00   1.5891400000000001e+01  -4.4904999999999999e+00  -5.0582299999999996e+01  -2.9284400000000002e+01   4.9337009999999998e+02  -2.8224000000000000e+00  -4.5021500000000003e+01  -1.8402000000000001e+00
  -3.3504000000000000e+00   1.8774000000000001e+01   1.3279329999999999e+02   4.0385999999999997e+00   1.7290299999999998e+01  -3.6528999999999998e+00  -5.0915199999999999e+01  -3.0107099999999999e+01   4.9650430000000000e+02  -3.6122999999999998e+00  -4.5146599999999999e+01  -2.1187999999999998e+00
  -4.4084000000000003e+00   1.2156900000000000e+01   1.4222950000000000e+02   2.9788000000000001e+00   1.8822299999999998e+01  -2.7715000000000001e+00  -5.1736400000000003e+01  -3.0840900000000001e+01   4.9606900000000002e+02  -4.1325000000000003e+00  -4.4992699999999999e+01  -2.4108000000000001e+00
  -5.6647999999999996e+00   4.9242999999999997e+00   1.5338140000000001e+02   1.7948999999999999e+00   2.0478100000000001e+01  -1.7278000000000000e+00  -5.2846200000000003e+01  -3.2130499999999998e+01   4.9589490000000001e+02  -4.5467000000000004e+00  -4.4800199999999997e+01  -2.6320000000000001e+00
  -5.8411999999999997e+00  -2.3742000000000001e+00   1.6504800000000000e+02   4.0100000000000002e-01   2.2152899999999999e+01  -6.2270000000000003e-01  -5.3445399999999999e+01  -3.2908799999999999e+01   4.9554660000000001e+02  -4.9223999999999997e+00  -4.4665500000000002e+01  -2.8222000000000000e+00
  -5.2019000000000002e+00  -9.2111000000000001e+00   1.7963120000000001e+02  -7.8290000000000004e-01   2.4217800000000000e+01   4.2980000000000002e-01  -5.4266599999999997e+01  -3.3820399999999999e+01   4.9519839999999999e+02  -5.1150000000000002e+00  -4.4607799999999997e+01  -3.0167999999999999e+00
  -2.7772999999999999e+00  -1.3849700000000000e+01   1.9901840000000001e+02  -1.9762999999999999e+00   2.6844200000000001e+01   1.2016000000000000e+00  -5.5087800000000001e+01  -3.5198999999999998e+01   4.9641719999999998e+02  -5.1920999999999999e+00  -4.4646299999999997e+01  -3.1318000000000001e+00
   6.6100000000000006e-02  -1.6047999999999998e+01   2.2063589999999999e+02  -3.0455999999999999e+00   2.9651299999999999e+01   1.6269000000000000e+00  -5.6175400000000003e+01  -3.5977300000000000e+01   4.9693959999999998e+02  -5.1150000000000002e+00  -4.4598199999999999e+01  -3.2911000000000001e+00
   3.2622000000000000e+00  -1.6531700000000001e+01   2.4439800000000000e+02  -4.0099000000000000e+00   3.2924799999999998e+01   1.8636999999999999e+00  -5.6730300000000000e+01  -3.7111300000000000e+01   4.9467599999999999e+02  -4.8646000000000003e+00  -4.4290199999999999e+01  -3.4281999999999999e+00
   7.3620999999999999e+00  -1.8158400000000000e+01   2.7751049999999998e+02  -5.2415000000000003e+00   3.7283000000000001e+01   2.2189000000000001e+00  -5.6441699999999997e+01  -3.8801200000000001e+01   4.8919119999999998e+02  -4.6140999999999996e+00  -4.3751399999999997e+01  -3.6316999999999999e+00
   1.3401600000000000e+01  -2.2071500000000000e+01   3.2426270000000000e+02  -6.6163999999999996e+00   4.3411200000000001e+01   2.9249000000000001e+00  -5.5975600000000000e+01  -4.0713500000000003e+01   4.7674160000000001e+02  -4.3444000000000003e+00  -4.2616000000000000e+01  -3.8262999999999998e+00
   2.0543299999999999e+01  -2.8424800000000001e+01   3.8568389999999999e+02  -8.6691000000000003e+00   5.1585299999999997e+01   3.9554999999999998e+00  -5.4821500000000000e+01  -4.2447899999999997e+01   4.5889429999999999e+02  -3.8050000000000002e+00  -4.0855200000000004e+01  -4.0385999999999997e+00
   2.8544599999999999e+01  -3.7394100000000002e+01   4.6220299999999997e+02  -1.0989100000000001e+01   6.1691200000000002e+01   5.3280000000000003e+00  -5.2335700000000003e+01  -4.3626399999999997e+01   4.2833620000000002e+02  -2.9668999999999999e+00  -3.8026299999999999e+01  -4.1890000000000001e+00
   3.6325400000000002e+01  -4.6275500000000001e+01   5.3872220000000004e+02  -1.3290100000000001e+01   7.1711299999999994e+01   6.7268999999999997e+00  -4.7608100000000000e+01  -4.2425600000000003e+01   3.8367430000000002e+02  -1.8494999999999999e+00  -3.4004300000000001e+01  -4.0784000000000002e+00
   4.4392899999999997e+01  -5.2562800000000003e+01   6.0348889999999994e+02  -1.5190000000000000e+01   7.9894999999999996e+01   7.6346999999999996e+00  -4.2791800000000002e+01  -4.2047600000000003e+01   3.2133920000000001e+02  -6.9359999999999999e-01  -2.8048200000000001e+01  -3.9015000000000000e+00
   5.1027500000000003e+01  -5.5882300000000001e+01   6.4912590000000000e+02  -1.6268899999999999e+01   8.5937500000000000e+01   8.1127000000000002e+00  -3.1827500000000001e+01  -3.3820399999999999e+01   2.3985079999999999e+02   1.2523000000000000e+00  -2.0850999999999999e+01  -3.2159000000000000e+00
   5.5436000000000000e+01  -5.8036700000000003e+01   6.7957910000000004e+02  -1.7042200000000001e+01   8.9819999999999993e+01   8.4328000000000003e+00  -2.0774500000000000e+01  -2.1968800000000002e+01   1.5496709999999999e+02   3.1017999999999999e+00  -1.3105200000000000e+01  -1.9861000000000000e+00
   5.7662199999999999e+01  -5.9553500000000000e+01   6.9948099999999999e+02  -1.7319099999999999e+01   9.2408299999999997e+01   8.5950000000000006e+00  -1.0231900000000000e+01  -1.0006000000000000e+01   8.9410799999999995e+01   4.7682000000000002e+00  -7.2164999999999999e+00  -6.9889999999999997e-01
   5.8499800000000000e+01  -6.1532100000000000e+01   7.1466470000000004e+02  -1.7758299999999998e+01   9.4378100000000003e+01   8.8537999999999997e+00  -3.5068000000000001e+00   4.6689999999999998e-01   5.4760899999999999e+01   5.5003000000000002e+00  -4.4358000000000004e+00   2.8749999999999998e-01
   5.8103099999999998e+01  -6.3708399999999997e+01   7.2504459999999995e+02  -1.8226099999999999e+01   9.5824500000000000e+01   9.1300000000000008e+00  -1.1762999999999999e+00   5.4922000000000004e+00   4.4052500000000002e+01   5.4135999999999997e+00  -3.4447000000000001e+00   8.4050000000000002e-01
   5.7463799999999999e+01  -6.5335200000000000e+01   7.3036310000000003e+02  -1.8436100000000000e+01   9.6576200000000000e+01   9.2660000000000000e+00   3.9950000000000002e-01   8.5162999999999993e+00   3.8306500000000000e+01   4.8357000000000001e+00  -3.0406000000000000e+00   1.0085999999999999e+00
   5.6890700000000002e+01  -6.6434399999999997e+01   7.2907640000000004e+02  -1.8426600000000001e+01   9.6566699999999997e+01   9.3492999999999995e+00   1.3539000000000001e+00   7.6045999999999996e+00   3.1602900000000002e+01   3.9975999999999998e+00  -2.5209999999999999e+00   8.8029999999999997e-01
   5.6714399999999998e+01  -6.6588300000000004e+01   7.2178480000000002e+02  -1.8178300000000000e+01   9.5424800000000005e+01   9.2922999999999991e+00   1.4205000000000001e+00   6.2705000000000002e+00   2.1329699999999999e+01   2.8319999999999999e+00  -1.5972999999999999e+00   6.9010000000000005e-01
   5.6361699999999999e+01  -6.5862799999999993e+01   7.0634370000000001e+02  -1.7720099999999999e+01   9.3302800000000005e+01   9.2045999999999992e+00   1.9310000000000000e+00   4.4027000000000003e+00   1.3146100000000001e+01   1.7050000000000001e+00  -8.2750000000000001e-01   5.0429999999999997e-01
   5.6141300000000001e+01  -6.4873599999999996e+01   6.8721389999999997e+02  -1.7252199999999998e+01   9.0619299999999996e+01   9.0115999999999996e+00   1.6868000000000001e+00   3.5354999999999999e+00   6.6166000000000000e+00   7.2250000000000003e-01  -1.5400000000000000e-01   4.2020000000000002e-01
   5.5502099999999999e+01  -6.3994199999999999e+01   6.6671159999999998e+02  -1.6603000000000002e+01   8.7774100000000004e+01   8.9238999999999997e+00   1.7756000000000001e+00   3.2464000000000000e+00   2.7858999999999998e+00   3.1790000000000002e-01   1.5400000000000000e-01   4.5119999999999999e-01
   5.4377899999999997e+01  -6.2719200000000001e+01   6.4535140000000001e+02  -1.5867900000000001e+01   8.4890799999999999e+01   8.7529000000000003e+00   1.4649000000000001e+00   1.5343000000000000e+00   2.9600000000000000e+00   1.0600000000000000e-01   1.1550000000000001e-01   2.5209999999999999e-01
   5.3121499999999997e+01  -6.1773899999999998e+01   6.2587850000000003e+02  -1.5151800000000000e+01   8.2311999999999998e+01   8.6037999999999997e+00   1.1096999999999999e+00   5.5589999999999995e-01   2.5247000000000002e+00   1.8300000000000000e-01   2.6939999999999997e-01   2.3890000000000000e-01
   5.1512500000000003e+01  -6.1070399999999999e+01   6.0734920000000000e+02  -1.4617100000000001e+01   8.0018699999999995e+01   8.5642999999999994e+00   1.2650999999999999e+00  -2.8910000000000002e-01   2.5247000000000002e+00   1.6380000000000000e-01   2.2130000000000000e-01   2.3890000000000000e-01
   4.9242100000000001e+01  -6.0916499999999999e+01   5.9439580000000001e+02  -1.4015700000000001e+01   7.8105999999999995e+01   8.5029000000000003e+00   1.4427000000000001e+00   2.0010000000000000e-01   3.0470999999999999e+00   2.4079999999999999e-01   1.6360000000000000e-01   2.0790000000000000e-01
   4.7434699999999999e+01  -6.1268300000000004e+01   5.8384439999999995e+02  -1.3461900000000000e+01   7.6783299999999997e+01   8.4547000000000008e+00   1.1540999999999999e+00  -2.2200000000000001e-02   2.3506000000000000e+00   1.4449999999999999e-01   2.5979999999999998e-01   2.4329999999999999e-01
   4.5869700000000002e+01  -6.2323500000000003e+01   5.7681020000000001e+02  -1.3185000000000000e+01   7.6022000000000006e+01   8.5292999999999992e+00   1.1318999999999999e+00   2.2239999999999999e-01   2.9600000000000000e+00   2.4079999999999999e-01   2.6939999999999997e-01   2.6979999999999998e-01
   4.4503100000000003e+01  -6.3708399999999997e+01   5.7380769999999995e+02  -1.2793600000000000e+01   7.5688999999999993e+01   8.6652000000000005e+00   1.3539000000000001e+00   2.2200000000000001e-02   2.2635999999999998e+00   1.8300000000000000e-01   1.4430000000000001e-01   1.9460000000000000e-01
   4.3863799999999998e+01  -6.5796899999999994e+01   5.7603809999999999e+02  -1.2507199999999999e+01   7.5907799999999995e+01   8.8537999999999997e+00   1.3095000000000001e+00  -1.5559999999999999e-01   2.6118000000000001e+00   1.6380000000000000e-01   1.1550000000000001e-01   2.1679999999999999e-01
   4.3312800000000003e+01  -6.8412899999999993e+01   5.7912630000000001e+02  -1.2192100000000000e+01   7.6469300000000004e+01   9.1168999999999993e+00   1.1984999999999999e+00   3.5580000000000001e-01   1.8283000000000000e+00   2.0230000000000001e-01   1.3469999999999999e-01   2.5209999999999999e-01
   4.3048299999999998e+01  -7.0743200000000002e+01   5.8470230000000004e+02  -1.1867500000000000e+01   7.7259100000000004e+01   9.3887999999999998e+00   1.3761000000000001e+00   1.5559999999999999e-01   2.4377000000000000e+00   2.2159999999999999e-01   2.0210000000000000e-01   2.2120000000000001e-01
   4.2409100000000002e+01  -7.3249300000000005e+01   5.9139340000000004e+02  -1.1752900000000000e+01   7.8277299999999997e+01   9.6123999999999992e+00   1.0653999999999999e+00   2.2239999999999999e-01   2.5247000000000002e+00   1.8300000000000000e-01   1.4430000000000001e-01   2.5659999999999999e-01
   4.2519300000000001e+01  -7.5931299999999993e+01   5.9611149999999998e+02  -1.1409200000000000e+01   7.9048100000000005e+01   9.8931000000000004e+00   1.2650999999999999e+00   2.4460000000000001e-01   2.9600000000000000e+00   1.5409999999999999e-01   3.0790000000000001e-01   2.2559999999999999e-01
   4.2232700000000001e+01  -7.8723200000000006e+01   6.0177329999999995e+02  -1.0950900000000001e+01   7.9704599999999999e+01   1.0143000000000001e+01   1.2873000000000001e+00   2.6679999999999998e-01   2.0024000000000002e+00   1.1559999999999999e-01   1.7319999999999999e-01   2.1679999999999999e-01
   4.2166600000000003e+01  -8.0899600000000007e+01   6.0443259999999998e+02  -1.0473599999999999e+01   8.0056700000000006e+01   1.0379799999999999e+01   1.2650999999999999e+00   2.6679999999999998e-01   3.0470999999999999e+00   1.5409999999999999e-01   2.0210000000000000e-01   2.3000000000000001e-01
   4.2144599999999997e+01  -8.2592299999999994e+01   6.0692030000000000e+02  -9.8148000000000000e+00   8.0418300000000002e+01   1.0410500000000001e+01   1.1318999999999999e+00   4.4499999999999998e-02   2.0024000000000002e+00   1.6380000000000000e-01   2.0210000000000000e-01   2.4770000000000000e-01
   4.2849899999999998e+01  -8.3691500000000005e+01   6.0889329999999995e+02  -8.9364000000000008e+00   8.0627700000000004e+01   1.0493800000000000e+01   1.1540999999999999e+00   2.0010000000000000e-01   1.8283000000000000e+00   1.5409999999999999e-01   1.5400000000000000e-01   2.3000000000000001e-01
   4.2739699999999999e+01  -8.5032499999999999e+01   6.0932219999999995e+02  -8.1534999999999993e+00   8.0665700000000001e+01   1.0634200000000000e+01   1.1984999999999999e+00   3.5580000000000001e-01   2.1764999999999999e+00   2.5050000000000000e-01   2.1170000000000000e-01   2.4770000000000000e-01
   4.3753599999999999e+01  -8.6747200000000007e+01   6.1000850000000003e+02  -7.1509999999999998e+00   8.0656199999999998e+01   1.0664899999999999e+01   1.1318999999999999e+00   2.4460000000000001e-01   3.0470999999999999e+00   2.4079999999999999e-01   1.4430000000000001e-01   2.3890000000000000e-01
   4.4436900000000001e+01  -8.7802499999999995e+01   6.0923640000000000e+02  -5.9767000000000001e+00   8.0484899999999996e+01   1.0765700000000001e+01   1.1318999999999999e+00   1.5559999999999999e-01   2.4377000000000000e+00   1.6380000000000000e-01   1.8279999999999999e-01   2.7429999999999999e-01
   4.5539000000000001e+01  -8.8462000000000003e+01   6.0983690000000001e+02  -4.4587000000000003e+00   8.0180400000000006e+01   1.0717499999999999e+01   1.1318999999999999e+00   0.0000000000000000e+00   1.8283000000000000e+00   1.7340000000000000e-01   2.0210000000000000e-01   2.3890000000000000e-01
   4.6685200000000002e+01  -8.8505899999999997e+01   6.0906489999999997e+02  -2.4346000000000001e+00   7.9894999999999996e+01   1.0564000000000000e+01   1.2650999999999999e+00   3.7800000000000000e-01   2.2635999999999998e+00   1.5409999999999999e-01   1.6360000000000000e-01   2.6540000000000002e-01
   4.7412599999999998e+01  -8.8615799999999993e+01   6.0855020000000002e+02  -1.2410000000000000e-01   7.9542900000000003e+01   1.0362299999999999e+01   1.2428999999999999e+00   1.5559999999999999e-01   2.8730000000000002e+00   2.0230000000000001e-01   2.3089999999999999e-01   2.6100000000000001e-01
   4.8448599999999999e+01  -8.9319299999999998e+01   6.0820699999999999e+02   2.3391000000000002e+00   7.9162199999999999e+01   1.0191300000000000e+01   1.3539000000000001e+00   2.2239999999999999e-01   2.6118000000000001e+00   2.3119999999999999e-01   2.1170000000000000e-01   2.4329999999999999e-01
   4.9859299999999998e+01  -8.9253399999999999e+01   6.0915070000000003e+02   5.4992999999999999e+00   7.8895799999999994e+01   1.0037800000000001e+01   1.1762999999999999e+00   2.4460000000000001e-01   3.2212000000000001e+00   2.7939999999999998e-01   1.8279999999999999e-01   2.4329999999999999e-01
   5.0851199999999999e+01  -8.8747699999999995e+01   6.1103790000000004e+02   9.0413999999999994e+00   7.8657899999999998e+01   9.6869999999999994e+00   1.1318999999999999e+00   6.6699999999999995e-02   2.7858999999999998e+00   1.7340000000000000e-01   2.5019999999999998e-01   2.4770000000000000e-01
   5.2041499999999999e+01  -8.7824399999999997e+01   6.1138099999999997e+02   1.2898600000000000e+01   7.8153599999999997e+01   9.3361000000000001e+00   1.1318999999999999e+00   2.2239999999999999e-01   2.6118000000000001e+00   2.4079999999999999e-01   2.4060000000000001e-01   2.7429999999999999e-01
   5.3518300000000004e+01  -8.6615300000000005e+01   6.1146680000000003e+02   1.6908500000000000e+01   7.7592100000000002e+01   8.8887999999999998e+00   1.3095000000000001e+00   3.1130000000000002e-01   2.6118000000000001e+00   2.0230000000000001e-01   2.4060000000000001e-01   2.4329999999999999e-01
   5.4973100000000002e+01  -8.5428200000000004e+01   6.1103790000000004e+02   2.1013900000000000e+01   7.6926000000000002e+01   8.4854000000000003e+00   1.1096999999999999e+00   6.6699999999999995e-02   2.1764999999999999e+00   1.7340000000000000e-01   1.3469999999999999e-01   2.5209999999999999e-01
   5.6427900000000001e+01  -8.3647599999999997e+01   6.0846439999999996e+02   2.5176600000000001e+01   7.5926900000000003e+01   7.9592000000000001e+00   1.1096999999999999e+00   2.6679999999999998e-01   2.1764999999999999e+00   1.0600000000000000e-01   2.5019999999999998e-01   2.3000000000000001e-01
   5.7618099999999998e+01  -8.2240600000000001e+01   6.0563350000000003e+02   2.9071999999999999e+01   7.4975300000000004e+01   7.4549000000000003e+00   1.2206999999999999e+00   3.5580000000000001e-01   2.8730000000000002e+00   2.3119999999999999e-01   1.3469999999999999e-01   2.5659999999999999e-01
   5.8565899999999999e+01  -8.1251300000000001e+01   6.0177329999999995e+02   3.3034199999999998e+01   7.3918999999999997e+01   7.0557999999999996e+00   1.0653999999999999e+00   1.3339999999999999e-01   2.6118000000000001e+00   1.8300000000000000e-01   1.8279999999999999e-01   2.7870000000000000e-01
   5.9072899999999997e+01  -7.9602599999999995e+01   5.9671199999999999e+02   3.6862699999999997e+01   7.2786600000000007e+01   6.5033000000000003e+00   1.2650999999999999e+00   2.4460000000000001e-01   2.6118000000000001e+00   2.1190000000000001e-01   2.7900000000000003e-01   2.4329999999999999e-01
   5.9183100000000003e+01  -7.8327500000000001e+01   5.9070709999999997e+02   4.0385700000000000e+01   7.1483000000000004e+01   6.0252999999999997e+00   1.0209999999999999e+00   2.0010000000000000e-01   3.0470999999999999e+00   2.2159999999999999e-01   1.4430000000000001e-01   2.2120000000000001e-01
   5.9491700000000002e+01  -7.6986500000000007e+01   5.8393020000000001e+02   4.3708199999999998e+01   7.0065100000000001e+01   5.5297999999999998e+00   1.1318999999999999e+00   3.7800000000000000e-01   2.5247000000000002e+00   2.1190000000000001e-01   1.8279999999999999e-01   2.6540000000000002e-01
   5.9513800000000003e+01  -7.5997299999999996e+01   5.7526610000000005e+02   4.6734800000000000e+01   6.8780500000000004e+01   5.0034999999999998e+00   1.1540999999999999e+00   2.2239999999999999e-01   2.2635999999999998e+00   2.4079999999999999e-01   7.6999999999999999e-02   2.6100000000000001e-01
   5.9579900000000002e+01  -7.5579599999999999e+01   5.6668769999999995e+02   4.9226700000000001e+01   6.7400700000000001e+01   4.5738000000000003e+00   1.0431999999999999e+00   2.2200000000000001e-02   2.0893999999999999e+00   1.6380000000000000e-01   1.6360000000000000e-01   2.4329999999999999e-01
   5.8632100000000001e+01  -7.4018699999999995e+01   5.5442060000000004e+02   5.1403500000000001e+01   6.5706800000000001e+01   4.0694999999999997e+00   1.0875999999999999e+00   1.1119999999999999e-01   2.6118000000000001e+00   2.0230000000000001e-01   1.8279999999999999e-01   2.4329999999999999e-01
   5.6119300000000003e+01  -7.1842399999999998e+01   5.3434720000000004e+02   5.2663699999999999e+01   6.3508699999999997e+01   3.8765000000000001e+00   1.4205000000000001e+00   2.2239999999999999e-01   3.0470999999999999e+00   2.0230000000000001e-01   2.1170000000000000e-01   2.3890000000000000e-01
   5.1534500000000001e+01  -6.8105199999999996e+01   5.1804830000000004e+02   5.3083799999999997e+01   6.1729199999999999e+01   3.3372000000000002e+00   1.1540999999999999e+00   1.5559999999999999e-01   3.2212000000000001e+00   1.4449999999999999e-01   2.1170000000000000e-01   2.4329999999999999e-01
   4.8536799999999999e+01  -8.6219600000000000e+01   5.0312189999999998e+02   5.1336599999999997e+01   6.0415999999999997e+01   5.1351000000000004e+00   1.0653999999999999e+00   3.1130000000000002e-01   2.2635999999999998e+00   2.0230000000000001e-01   2.0210000000000000e-01   2.6100000000000001e-01
   4.7346499999999999e+01  -7.6898600000000002e+01   4.8665140000000002e+02   5.0887900000000002e+01   5.9017200000000003e+01   5.3894000000000002e+00   1.1096999999999999e+00   2.2239999999999999e-01   1.8283000000000000e+00   2.4079999999999999e-01   2.4060000000000001e-01   2.5659999999999999e-01
   4.4569200000000002e+01  -7.8855099999999993e+01   4.6880840000000001e+02   4.9398499999999999e+01   5.6980800000000002e+01   5.3762999999999996e+00   1.2428999999999999e+00   5.3369999999999995e-01   3.3083000000000000e+00   2.6970000000000000e-01   2.3089999999999999e-01   2.3890000000000000e-01
   4.1020400000000002e+01  -7.9976299999999995e+01   4.4135759999999999e+02   4.6954400000000000e+01   5.4259300000000003e+01   5.7226999999999997e+00   1.1318999999999999e+00  -1.3339999999999999e-01   2.0024000000000002e+00   1.7340000000000000e-01   1.5400000000000000e-01   1.7690000000000000e-01
   3.8419400000000003e+01  -7.7733999999999995e+01   4.1227690000000001e+02   4.4405200000000001e+01   5.0881200000000000e+01   5.8235999999999999e+00   8.2120000000000004e-01   5.5589999999999995e-01   2.3506000000000000e+00   1.5409999999999999e-01   2.1170000000000000e-01   2.6100000000000001e-01
   3.3812600000000003e+01  -7.4546300000000002e+01   3.7727710000000002e+02   4.1321399999999997e+01   4.7160499999999999e+01   5.9858000000000002e+00   1.2428999999999999e+00   0.0000000000000000e+00   2.5247000000000002e+00   2.1190000000000001e-01   1.3469999999999999e-01   2.6540000000000002e-01
   2.9558499999999999e+01  -7.1204800000000006e+01   3.4116210000000001e+02   3.7817399999999999e+01   4.3116300000000003e+01   5.9683000000000002e+00   9.1000000000000003e-01   2.4460000000000001e-01   2.9600000000000000e+00   1.7340000000000000e-01   1.2509999999999999e-01   2.4329999999999999e-01
   2.4312500000000000e+01  -6.6412400000000005e+01   3.0204469999999998e+02   3.3922100000000000e+01   3.8672400000000003e+01   5.7489999999999997e+00   1.1096999999999999e+00   3.7800000000000000e-01   3.0470999999999999e+00   1.6380000000000000e-01   1.0580000000000001e-01   2.8310000000000002e-01
   1.9551400000000001e+01  -6.0279000000000003e+01   2.6061110000000002e+02   2.9749900000000000e+01   3.3819299999999998e+01   5.4683999999999999e+00   1.1540999999999999e+00   1.3339999999999999e-01   1.7412000000000001e+00   1.2520000000000001e-01   1.5400000000000000e-01   2.4329999999999999e-01
   1.4195100000000000e+01  -5.2826599999999999e+01   2.1711879999999999e+02   2.5014299999999999e+01   2.8728300000000001e+01   5.1482999999999999e+00   1.0653999999999999e+00   4.6689999999999998e-01   2.3506000000000000e+00   1.3489999999999999e-01   1.2509999999999999e-01   2.3440000000000000e-01
   9.5221999999999998e+00  -4.4406799999999997e+01   1.7336900000000000e+02   2.0297899999999998e+01   2.3399400000000000e+01   4.5826000000000002e+00   1.1540999999999999e+00   2.6679999999999998e-01   2.1764999999999999e+00   2.6970000000000000e-01   1.7319999999999999e-01   2.4770000000000000e-01
   5.9513999999999996e+00  -3.6207000000000001e+01   1.3124920000000000e+02   1.5466900000000001e+01   1.7889800000000001e+01   3.9729999999999999e+00   1.0209999999999999e+00   2.8910000000000002e-01   3.0470999999999999e+00   1.6380000000000000e-01   1.9239999999999999e-01   2.7429999999999999e-01
   2.7553000000000001e+00  -2.7061800000000002e+01   9.1273899999999998e+01   1.0798200000000000e+01   1.2665600000000000e+01   3.1705000000000001e+00   1.0875999999999999e+00   1.7790000000000000e-01   2.6989000000000001e+00   1.2520000000000001e-01   2.8870000000000001e-01   2.5209999999999999e-01
   8.3760000000000001e-01  -1.7630800000000001e+01   5.9705500000000001e+01   7.1223999999999998e+00   8.1836000000000002e+00   2.1926000000000001e+00   1.1318999999999999e+00   1.1119999999999999e-01   1.8283000000000000e+00   2.2159999999999999e-01   1.4430000000000001e-01   2.4329999999999999e-01
  -6.6130000000000000e-01  -8.9033999999999995e+00   3.6629700000000000e+01   4.6304999999999996e+00   4.9101999999999997e+00   1.1839999999999999e+00   1.1318999999999999e+00   5.5589999999999995e-01   2.5247000000000002e+00   1.9270000000000001e-01   2.0210000000000000e-01   2.7429999999999999e-01
  -1.4327000000000001e+00  -2.1543999999999999e+00   2.5391999999999999e+01   3.4180000000000001e+00   3.2829999999999999e+00   2.7629999999999999e-01   1.0653999999999999e+00   3.5580000000000001e-01   2.2635999999999998e+00   1.5409999999999999e-01   1.9239999999999999e-01   2.6979999999999998e-01
  -1.6752000000000000e+00   4.0010000000000003e+00   2.0845500000000001e+01   3.1888000000000001e+00   2.5693000000000001e+00  -4.9990000000000001e-01   1.1762999999999999e+00   2.8910000000000002e-01   3.0470999999999999e+00   1.7340000000000000e-01   2.2130000000000000e-01   1.9460000000000000e-01
  -1.3005000000000000e+00   3.5173999999999999e+00   1.7242500000000000e+01   2.7401000000000000e+00   2.1124999999999998e+00  -5.7450000000000001e-01   1.1540999999999999e+00   2.8910000000000002e-01   1.6540999999999999e+00   2.3119999999999999e-01   2.7900000000000003e-01   2.3890000000000000e-01
  -5.7310000000000005e-01   4.6825000000000001e+00   1.2267099999999999e+01   1.9572000000000001e+00   1.2656000000000001e+00  -7.0599999999999996e-01   1.0431999999999999e+00   2.4460000000000001e-01   1.5670999999999999e+00   2.2159999999999999e-01   1.7319999999999999e-01   2.6100000000000001e-01
  -4.4080000000000003e-01   2.0445000000000002e+00   4.5465000000000000e+00   7.4470000000000003e-01   1.5229999999999999e-01  -2.6750000000000002e-01   1.0209999999999999e+00   2.2239999999999999e-01   2.5247000000000002e+00   2.1190000000000001e-01   1.7319999999999999e-01   2.2559999999999999e-01
  -7.4939999999999996e-01  -5.4959999999999998e-01   1.6298999999999999e+00   8.5900000000000004e-02  -2.1890000000000001e-01  -5.2600000000000001e-02   1.0209999999999999e+00   2.6679999999999998e-01   2.3506000000000000e+00   2.0230000000000001e-01   2.1170000000000000e-01   2.4329999999999999e-01
  -7.7149999999999996e-01  -1.0990000000000000e-01   1.8872000000000000e+00   1.3370000000000001e-01  -1.9030000000000000e-01  -1.3200000000000000e-02   1.0431999999999999e+00   4.2249999999999999e-01   2.1764999999999999e+00   2.1190000000000001e-01   6.7400000000000002e-02   2.6979999999999998e-01
  -7.4939999999999996e-01   2.8580000000000000e-01   1.5441000000000000e+00   2.6729999999999998e-01  -3.2350000000000001e-01   3.5099999999999999e-02   9.9880000000000002e-01   1.3339999999999999e-01   2.3506000000000000e+00   2.6010000000000000e-01   1.5400000000000000e-01   2.6100000000000001e-01
  -8.3760000000000001e-01  -6.1550000000000005e-01   2.1446000000000001e+00   1.9099999999999999e-02  -1.7130000000000001e-01  -3.5099999999999999e-02   1.1318999999999999e+00   2.0010000000000000e-01   2.1764999999999999e+00   2.7939999999999998e-01   1.1550000000000001e-01   2.2559999999999999e-01
  -9.6989999999999998e-01   1.0990000000000000e-01   2.1446000000000001e+00   8.5900000000000004e-02  -2.0930000000000001e-01  -2.1899999999999999e-02   1.0653999999999999e+00   2.4460000000000001e-01   1.9153000000000000e+00   2.5050000000000000e-01   1.3469999999999999e-01   2.7429999999999999e-01
  -6.8330000000000002e-01  -1.3189999999999999e-01   2.5735000000000001e+00   1.4319999999999999e-01  -3.1400000000000000e-01   4.4000000000000003e-03   1.1318999999999999e+00   1.5559999999999999e-01   1.9153000000000000e+00   1.5409999999999999e-01   2.5979999999999998e-01   2.3890000000000000e-01
  -9.9190000000000000e-01  -3.9570000000000000e-01   8.5780000000000001e-01   1.5279999999999999e-01  -2.1890000000000001e-01  -5.7000000000000002e-02   1.1096999999999999e+00   3.5580000000000001e-01   2.8730000000000002e+00   1.7340000000000000e-01   2.3089999999999999e-01   2.4770000000000000e-01
  -8.1559999999999999e-01   2.1980000000000000e-01   2.2303999999999999e+00   1.8140000000000001e-01  -2.0930000000000001e-01  -4.3900000000000002e-02   9.7660000000000002e-01   3.5580000000000001e-01   2.6118000000000001e+00   2.9859999999999998e-01   1.9239999999999999e-01   2.2120000000000001e-01
  -5.7310000000000005e-01  -3.2979999999999998e-01   2.4876999999999998e+00   1.6230000000000000e-01  -2.1890000000000001e-01  -3.5099999999999999e-02   1.0875999999999999e+00   2.6679999999999998e-01   2.3506000000000000e+00   2.0230000000000001e-01   2.1170000000000000e-01   2.2120000000000001e-01
  -7.7149999999999996e-01   1.0990000000000000e-01   3.0882000000000001e+00   9.5500000000000002e-02  -2.3790000000000000e-01  -3.5099999999999999e-02   9.7660000000000002e-01   1.7790000000000000e-01   3.2212000000000001e+00   2.0230000000000001e-01   1.8279999999999999e-01   2.6540000000000002e-01
  -9.4779999999999998e-01  -2.1999999999999999e-02   2.3161999999999998e+00   2.0050000000000001e-01  -2.4740000000000001e-01   8.8000000000000005e-03   1.1540999999999999e+00   4.6689999999999998e-01   2.0024000000000002e+00   2.7939999999999998e-01   2.6939999999999997e-01   2.3890000000000000e-01
  -8.3760000000000001e-01  -4.3999999999999997e-02   2.0588000000000002e+00   2.1959999999999999e-01  -2.0930000000000001e-01  -2.6300000000000000e-02   1.1318999999999999e+00   2.2239999999999999e-01   2.6118000000000001e+00   2.3119999999999999e-01   2.4060000000000001e-01   2.6979999999999998e-01
  -1.0580000000000001e+00   1.5390000000000001e-01   2.2303999999999999e+00   2.0050000000000001e-01  -2.1890000000000001e-01  -4.3900000000000002e-02   1.1540999999999999e+00   2.0010000000000000e-01   2.4377000000000000e+00   2.1190000000000001e-01   1.8279999999999999e-01   2.2120000000000001e-01
  -7.9349999999999998e-01   1.3189999999999999e-01   2.1446000000000001e+00   1.1459999999999999e-01  -1.8079999999999999e-01  -4.4000000000000003e-03   1.2206999999999999e+00   2.4460000000000001e-01   2.5247000000000002e+00   2.3119999999999999e-01   2.3089999999999999e-01   2.4770000000000000e-01
  -1.0801000000000001e+00  -1.0990000000000000e-01   1.6298999999999999e+00   5.7299999999999997e-02  -3.3310000000000001e-01  -3.5099999999999999e-02   1.0653999999999999e+00   2.6679999999999998e-01   1.9153000000000000e+00   2.3119999999999999e-01   1.4430000000000001e-01   2.4770000000000000e-01
  -7.0530000000000004e-01  -4.3999999999999997e-02   1.5441000000000000e+00   1.1459999999999999e-01  -3.1400000000000000e-01   4.4000000000000003e-03   9.3220000000000003e-01   2.8910000000000002e-01   2.6118000000000001e+00   2.1190000000000001e-01   2.6939999999999997e-01   2.6100000000000001e-01
  -8.3760000000000001e-01  -8.7900000000000006e-02   2.1446000000000001e+00   1.3370000000000001e-01  -2.9499999999999998e-01  -4.8200000000000000e-02   1.1096999999999999e+00   1.5559999999999999e-01   2.0893999999999999e+00   2.6010000000000000e-01   1.8279999999999999e-01   2.5659999999999999e-01
  -9.4779999999999998e-01   2.1999999999999999e-02   2.5735000000000001e+00   1.3370000000000001e-01  -1.9980000000000001e-01  -2.6300000000000000e-02   1.3983000000000001e+00   4.8920000000000002e-01   2.5247000000000002e+00   2.0230000000000001e-01   2.1170000000000000e-01   2.7870000000000000e-01
  -7.0530000000000004e-01   2.1999999999999999e-02   1.9730000000000001e+00   1.9089999999999999e-01  -2.3790000000000000e-01  -5.7000000000000002e-02   1.2428999999999999e+00   8.8900000000000007e-02   2.0024000000000002e+00   1.9270000000000001e-01   2.2130000000000000e-01   2.2559999999999999e-01
  -7.9349999999999998e-01  -2.1999999999999999e-02   1.9730000000000001e+00   1.6230000000000000e-01  -3.7109999999999999e-01  -4.4000000000000003e-03   1.1762999999999999e+00   3.1130000000000002e-01   1.7412000000000001e+00   2.5050000000000000e-01   1.6360000000000000e-01   2.8310000000000002e-01
  -7.4939999999999996e-01  -1.0990000000000000e-01   2.3161999999999998e+00   9.4999999999999998e-03  -2.4740000000000001e-01  -7.4499999999999997e-02   1.0209999999999999e+00   2.4460000000000001e-01   2.5247000000000002e+00   2.0230000000000001e-01   9.6199999999999994e-02   2.3890000000000000e-01
  -7.7149999999999996e-01  -2.1980000000000000e-01   1.7157000000000000e+00   1.1459999999999999e-01  -2.1890000000000001e-01  -3.9500000000000000e-02   1.0875999999999999e+00   1.3339999999999999e-01   2.3506000000000000e+00   1.7340000000000000e-01   1.5400000000000000e-01   2.7870000000000000e-01
  -7.9349999999999998e-01  -1.0990000000000000e-01   2.3161999999999998e+00   1.2410000000000000e-01  -1.2370000000000000e-01  -4.8200000000000000e-02   1.3539000000000001e+00   1.7790000000000000e-01   2.5247000000000002e+00   2.7939999999999998e-01   1.5400000000000000e-01   2.2120000000000001e-01
  -8.3760000000000001e-01   0.0000000000000000e+00   1.6298999999999999e+00   2.3870000000000000e-01  -2.7600000000000002e-01  -4.4000000000000003e-03   1.0875999999999999e+00   2.6679999999999998e-01   1.7412000000000001e+00   1.6380000000000000e-01   1.1550000000000001e-01   2.3890000000000000e-01
  -7.4939999999999996e-01  -2.1999999999999999e-02   2.1446000000000001e+00   1.2410000000000000e-01  -3.0449999999999999e-01  -2.6300000000000000e-02   1.2428999999999999e+00   1.3339999999999999e-01   2.2635999999999998e+00   2.0230000000000001e-01   1.8279999999999999e-01   2.4329999999999999e-01
  -7.9349999999999998e-01  -1.0990000000000000e-01   2.9165999999999999e+00   2.0050000000000001e-01  -2.8549999999999998e-01   4.4000000000000003e-03   1.0875999999999999e+00   2.8910000000000002e-01   2.9600000000000000e+00   1.9270000000000001e-01   2.3089999999999999e-01   2.8749999999999998e-01
  -8.5960000000000003e-01  -4.3999999999999997e-02   1.8015000000000001e+00   8.5900000000000004e-02  -2.9499999999999998e-01   3.0700000000000002e-02   1.0875999999999999e+00   2.0010000000000000e-01   2.6118000000000001e+00   2.3119999999999999e-01   1.9239999999999999e-01   2.4770000000000000e-01
  -7.7149999999999996e-01   4.3999999999999997e-02   1.9730000000000001e+00   2.2910000000000000e-01  -2.5690000000000002e-01  -6.5799999999999997e-02   1.1762999999999999e+00   3.3350000000000002e-01   2.6118000000000001e+00   2.1190000000000001e-01   1.4430000000000001e-01   2.9640000000000000e-01
  -9.2579999999999996e-01  -2.1999999999999999e-02   1.8872000000000000e+00   1.6230000000000000e-01  -2.0930000000000001e-01  -7.8899999999999998e-02   9.7660000000000002e-01   2.6679999999999998e-01   2.4377000000000000e+00   2.1190000000000001e-01   1.0580000000000001e-01   2.5659999999999999e-01
  -7.7149999999999996e-01  -1.3189999999999999e-01   2.7450999999999999e+00   1.2410000000000000e-01  -3.3310000000000001e-01  -2.1899999999999999e-02   1.0875999999999999e+00   2.6679999999999998e-01   2.2635999999999998e+00   1.1559999999999999e-01   5.7700000000000001e-02   2.2120000000000001e-01
  -7.2740000000000005e-01  -1.0990000000000000e-01   1.8872000000000000e+00   4.7699999999999999e-02  -3.2350000000000001e-01  -4.4000000000000003e-03   1.2428999999999999e+00   2.0010000000000000e-01   2.1764999999999999e+00   2.7939999999999998e-01   1.7319999999999999e-01   2.9189999999999999e-01
  -8.1559999999999999e-01   0.0000000000000000e+00   2.0588000000000002e+00   1.5279999999999999e-01  -2.1890000000000001e-01  -3.5099999999999999e-02   1.1540999999999999e+00   4.0020000000000000e-01   2.2635999999999998e+00   2.4079999999999999e-01   1.4430000000000001e-01   2.6100000000000001e-01
  -8.3760000000000001e-01  -6.6000000000000003e-02   2.4876999999999998e+00   1.5279999999999999e-01  -2.7600000000000002e-01  -4.3900000000000002e-02   1.0209999999999999e+00   2.6679999999999998e-01   2.2635999999999998e+00   2.6010000000000000e-01   2.2130000000000000e-01   2.7429999999999999e-01
  -7.0530000000000004e-01  -2.1980000000000000e-01   1.9730000000000001e+00   1.8140000000000001e-01  -2.4740000000000001e-01  -3.0700000000000002e-02   1.1762999999999999e+00   1.5559999999999999e-01   2.5247000000000002e+00   1.8300000000000000e-01   1.7319999999999999e-01   2.5659999999999999e-01
  -7.7149999999999996e-01   0.0000000000000000e+00   2.7450999999999999e+00   7.6399999999999996e-02  -3.2350000000000001e-01  -3.5099999999999999e-02   1.0431999999999999e+00   2.8910000000000002e-01   2.6989000000000001e+00   1.3489999999999999e-01   9.6199999999999994e-02   2.4329999999999999e-01
  -7.7149999999999996e-01   6.6000000000000003e-02   2.1446000000000001e+00   9.5500000000000002e-02  -2.8549999999999998e-01  -4.3900000000000002e-02   1.0209999999999999e+00   2.0010000000000000e-01   2.0893999999999999e+00   2.2159999999999999e-01   1.7319999999999999e-01   2.3440000000000000e-01
  -9.4779999999999998e-01  -2.4179999999999999e-01   2.4876999999999998e+00   3.8199999999999998e-02  -1.5229999999999999e-01  -2.6300000000000000e-02   1.0875999999999999e+00   2.6679999999999998e-01   2.6118000000000001e+00   2.2159999999999999e-01   1.1550000000000001e-01   2.4329999999999999e-01
  -8.1559999999999999e-01   0.0000000000000000e+00   2.4018999999999999e+00   1.6230000000000000e-01  -2.2839999999999999e-01  -2.6300000000000000e-02   1.2650999999999999e+00   3.7800000000000000e-01   2.6118000000000001e+00   2.6970000000000000e-01   1.6360000000000000e-01   2.6100000000000001e-01
  -9.2579999999999996e-01  -8.7900000000000006e-02   1.4582999999999999e+00   1.1459999999999999e-01  -2.4740000000000001e-01  -3.5099999999999999e-02   1.1762999999999999e+00   4.6689999999999998e-01   2.1764999999999999e+00   2.0230000000000001e-01   1.5400000000000000e-01   2.6979999999999998e-01
  -7.4939999999999996e-01  -4.3999999999999997e-02   2.6593000000000000e+00   4.7699999999999999e-02  -2.9499999999999998e-01   8.8000000000000005e-03   1.0209999999999999e+00   3.1130000000000002e-01   2.3506000000000000e+00   1.2520000000000001e-01   1.5400000000000000e-01   2.3890000000000000e-01
  -9.0369999999999995e-01   6.6000000000000003e-02   2.0588000000000002e+00   1.8140000000000001e-01  -2.4740000000000001e-01   0.0000000000000000e+00   1.1318999999999999e+00   4.0020000000000000e-01   2.0893999999999999e+00   3.0819999999999997e-01   1.5400000000000000e-01   1.9910000000000000e-01
  -5.9509999999999996e-01  -1.9789999999999999e-01   2.0588000000000002e+00   1.8140000000000001e-01  -3.4260000000000002e-01  -2.6300000000000000e-02   1.1096999999999999e+00   3.5580000000000001e-01   1.7412000000000001e+00   2.0230000000000001e-01   1.5400000000000000e-01   2.6540000000000002e-01
  -5.5110000000000003e-01  -1.0990000000000000e-01   2.4018999999999999e+00   2.4820000000000000e-01  -2.7600000000000002e-01  -5.2600000000000001e-02   1.2206999999999999e+00   2.2239999999999999e-01   2.0024000000000002e+00   2.9859999999999998e-01   2.0210000000000000e-01   2.7429999999999999e-01
  -1.1241000000000001e+00   1.9789999999999999e-01   3.0024000000000002e+00   1.9089999999999999e-01  -2.2839999999999999e-01  -2.6300000000000000e-02   1.0431999999999999e+00   2.4460000000000001e-01   1.5670999999999999e+00   2.4079999999999999e-01   7.6999999999999999e-02   2.5659999999999999e-01
  -8.8170000000000004e-01  -3.0780000000000002e-01   2.4876999999999998e+00   1.5279999999999999e-01  -2.9499999999999998e-01   2.1899999999999999e-02   1.0875999999999999e+00   4.6689999999999998e-01   2.1764999999999999e+00   1.1559999999999999e-01   1.2509999999999999e-01   2.5659999999999999e-01
  -1.4327000000000001e+00   8.7900000000000006e-02   1.5441000000000000e+00   1.4319999999999999e-01  -8.5599999999999996e-02  -3.9500000000000000e-02   7.1020000000000005e-01  -2.0011999999999999e+00   2.1764999999999999e+00   2.0230000000000001e-01   1.2509999999999999e-01  -1.4160000000000000e-01
  -5.5110000000000003e-01  -1.0990000000000000e-01   2.4876999999999998e+00   1.8140000000000001e-01  -2.6640000000000003e-01  -2.6300000000000000e-02   2.2200000000000001e-02  -5.4477000000000002e+00   2.7858999999999998e+00   2.2159999999999999e-01   2.8899999999999999e-02  -6.3700000000000001e-01
  -1.0580000000000001e+00  -2.1980000000000000e-01   1.3725000000000001e+00   1.1459999999999999e-01  -1.1420000000000000e-01  -7.0199999999999999e-02  -5.1049999999999995e-01  -7.8714000000000004e+00   3.4824000000000002e+00   1.6380000000000000e-01   1.2509999999999999e-01  -1.1721999999999999e+00
  -4.6289999999999998e-01   8.7900000000000006e-02   2.4018999999999999e+00   8.5900000000000004e-02  -2.6640000000000003e-01  -2.6300000000000000e-02  -1.0875999999999999e+00  -1.1518100000000000e+01   3.8306000000000000e+00   2.3119999999999999e-01  -4.8099999999999997e-02  -1.7517000000000000e+00
  -9.6989999999999998e-01   8.7900000000000006e-02   2.4876999999999998e+00   1.9089999999999999e-01  -3.1400000000000000e-01  -1.3200000000000000e-02  -1.6202000000000001e+00  -1.4519900000000000e+01   4.0918000000000001e+00   1.5409999999999999e-01   4.8099999999999997e-02  -2.3267000000000002e+00
  -8.1559999999999999e-01   2.1980000000000000e-01   2.0588000000000002e+00   1.4319999999999999e-01  -2.6640000000000003e-01  -2.6300000000000000e-02  -1.9753000000000001e+00  -1.7299299999999999e+01   3.3953000000000002e+00   7.7100000000000002e-02   0.0000000000000000e+00  -2.8797000000000001e+00
  -9.4779999999999998e-01  -6.6000000000000003e-02   2.0588000000000002e+00   1.5279999999999999e-01  -3.4260000000000002e-01  -8.8000000000000005e-03  -3.3957999999999999e+00  -1.8611200000000000e+01   3.5695000000000001e+00   1.9300000000000001e-02   0.0000000000000000e+00  -2.8310000000000000e+00
  -7.4939999999999996e-01  -2.4179999999999999e-01   2.2303999999999999e+00   2.8600000000000000e-02  -2.8549999999999998e-01  -3.5099999999999999e-02  -2.8410000000000002e+00  -2.0056600000000000e+01   4.6142000000000003e+00   5.7799999999999997e-02   1.1550000000000001e-01  -3.1760999999999999e+00
  -7.9349999999999998e-01   2.1999999999999999e-02   3.1739999999999999e+00   9.5500000000000002e-02  -2.7600000000000002e-01  -7.0199999999999999e-02  -2.5968000000000000e+00  -2.0656900000000000e+01   2.5247000000000002e+00  -2.6970000000000000e-01   2.5979999999999998e-01  -3.5255000000000001e+00
  -1.0139000000000000e+00   4.3999999999999997e-02   2.0588000000000002e+00   2.8600000000000000e-02  -2.0930000000000001e-01  -4.3900000000000002e-02  -1.2650999999999999e+00  -2.1635300000000001e+01   1.6540999999999999e+00  -4.6239999999999998e-01   4.8110000000000003e-01  -3.8086000000000002e+00
  -6.6130000000000000e-01  -2.1980000000000000e-01   2.4876999999999998e+00   8.5900000000000004e-02  -1.9980000000000001e-01  -7.4499999999999997e-02   1.5536000000000001e+00  -2.0434600000000000e+01   6.0940000000000005e-01  -9.2469999999999997e-01   8.1789999999999996e-01  -4.4279000000000002e+00
  -7.7149999999999996e-01   4.3999999999999997e-02   1.6298999999999999e+00   2.0999999999999999e-01  -2.7600000000000002e-01  -2.6300000000000000e-02   4.2614000000000001e+00  -1.9678599999999999e+01  -1.2188000000000001e+00  -1.0596000000000001e+00   9.5260000000000000e-01  -4.6932999999999998e+00
  -8.1559999999999999e-01  -1.5390000000000001e-01   1.8872000000000000e+00   1.4319999999999999e-01  -2.0930000000000001e-01   0.0000000000000000e+00   3.5733999999999999e+00  -1.6632300000000001e+01   6.0940000000000005e-01  -7.3209999999999997e-01   5.7730000000000004e-01  -4.0342000000000002e+00
  -8.5960000000000003e-01   2.1999999999999999e-02   2.8309000000000002e+00   1.3370000000000001e-01  -1.9030000000000000e-01  -3.9500000000000000e-02   2.7966000000000002e+00  -1.0317299999999999e+01   1.1317999999999999e+00  -4.2380000000000001e-01   4.4259999999999999e-01  -2.3843000000000001e+00
  -7.0530000000000004e-01  -2.6379999999999998e-01   1.8872000000000000e+00   1.3370000000000001e-01  -2.6640000000000003e-01  -2.1899999999999999e-02   1.0431999999999999e+00  -2.6459999999999999e+00   2.3506000000000000e+00  -9.6299999999999997e-02   2.7900000000000003e-01  -4.3350000000000000e-01
  -9.2579999999999996e-01   1.3189999999999999e-01   1.6298999999999999e+00   2.1959999999999999e-01  -2.1890000000000001e-01   2.1899999999999999e-02   1.4205000000000001e+00   1.7790000000000000e-01   2.4377000000000000e+00   2.2159999999999999e-01   1.2509999999999999e-01   7.9600000000000004e-02
  -6.6130000000000000e-01  -2.1999999999999999e-02   2.3161999999999998e+00   1.3370000000000001e-01  -2.9499999999999998e-01  -3.9500000000000000e-02   1.5315000000000001e+00  -1.2452000000000001e+00   2.3506000000000000e+00   2.1190000000000001e-01  -9.5999999999999992e-03  -1.1940000000000001e-01
  -9.2579999999999996e-01   1.9789999999999999e-01   2.1446000000000001e+00   1.1459999999999999e-01  -1.1420000000000000e-01  -3.0700000000000002e-02   1.0875999999999999e+00  -1.2007000000000001e+00   2.8730000000000002e+00   2.0230000000000001e-01   2.6939999999999997e-01  -5.3100000000000001e-02
  -8.3760000000000001e-01  -6.6000000000000003e-02   2.2303999999999999e+00   4.7699999999999999e-02  -2.3790000000000000e-01  -1.7500000000000002e-02   1.7090000000000001e+00  -1.1339999999999999e+00   2.0024000000000002e+00   2.6010000000000000e-01   1.1550000000000001e-01  -1.4160000000000000e-01
  -1.0580000000000001e+00   4.3999999999999997e-02   2.4018999999999999e+00   1.3370000000000001e-01  -2.2839999999999999e-01  -1.3200000000000000e-02   1.1984999999999999e+00  -1.2674000000000001e+00   2.6989000000000001e+00   1.9270000000000001e-01   2.2130000000000000e-01  -1.3710000000000000e-01
  -6.6130000000000000e-01   2.1999999999999999e-02   1.8872000000000000e+00   1.1459999999999999e-01  -2.2839999999999999e-01  -3.9500000000000000e-02   1.4871000000000001e+00  -1.0450999999999999e+00   2.5247000000000002e+00   9.6299999999999997e-02   2.5019999999999998e-01  -1.5920000000000001e-01
  -9.4779999999999998e-01  -1.3189999999999999e-01   1.8015000000000001e+00   1.3370000000000001e-01  -1.0470000000000000e-01  -1.3200000000000000e-02   1.4427000000000001e+00  -1.3119000000000001e+00   3.0470999999999999e+00   1.3489999999999999e-01   2.2130000000000000e-01  -1.1500000000000000e-01
  -6.6130000000000000e-01   2.1999999999999999e-02   1.5441000000000000e+00   1.8140000000000001e-01  -2.0930000000000001e-01   4.4000000000000003e-03   1.4205000000000001e+00  -1.0894999999999999e+00   2.5247000000000002e+00   1.7340000000000000e-01   2.4060000000000001e-01  -1.6810000000000000e-01
  -8.8170000000000004e-01   0.0000000000000000e+00   2.3161999999999998e+00   1.2410000000000000e-01  -3.2350000000000001e-01   0.0000000000000000e+00   1.4649000000000001e+00  -1.1785000000000001e+00   1.8283000000000000e+00   2.2159999999999999e-01   1.4430000000000001e-01  -1.3270000000000001e-01
  -7.9349999999999998e-01  -1.7590000000000000e-01   2.6593000000000000e+00   1.7190000000000000e-01  -3.8059999999999999e-01  -1.3200000000000000e-02   1.3095000000000001e+00  -1.2674000000000001e+00   1.7412000000000001e+00   2.1190000000000001e-01   1.8279999999999999e-01  -1.6370000000000001e-01
  -9.4779999999999998e-01  -4.3999999999999997e-02   1.8872000000000000e+00   9.5500000000000002e-02  -2.4740000000000001e-01  -2.1899999999999999e-02   1.3539000000000001e+00  -1.2007000000000001e+00   2.1764999999999999e+00   1.2520000000000001e-01   2.4060000000000001e-01  -1.4160000000000000e-01
  -7.9349999999999998e-01  -6.6000000000000003e-02   2.1446000000000001e+00   8.5900000000000004e-02  -1.7130000000000001e-01  -7.0199999999999999e-02   1.3317000000000001e+00  -1.4008000000000000e+00   2.1764999999999999e+00   1.6380000000000000e-01   1.9239999999999999e-01  -1.2390000000000000e-01
  -9.0369999999999995e-01  -4.3999999999999997e-02   2.2303999999999999e+00   1.5279999999999999e-01  -2.6640000000000003e-01  -2.6300000000000000e-02   1.4871000000000001e+00  -1.1117999999999999e+00   1.3059000000000001e+00   2.1190000000000001e-01   2.1170000000000000e-01  -1.0170000000000000e-01
  -8.5960000000000003e-01   0.0000000000000000e+00   2.0588000000000002e+00   1.0500000000000000e-01  -2.1890000000000001e-01  -3.9500000000000000e-02   1.2650999999999999e+00  -1.2007000000000001e+00   2.4377000000000000e+00   1.7340000000000000e-01   1.9239999999999999e-01  -1.3710000000000000e-01
  -9.9190000000000000e-01  -1.3189999999999999e-01   1.4582999999999999e+00   1.5279999999999999e-01  -3.3310000000000001e-01  -3.9500000000000000e-02   1.1984999999999999e+00  -1.2007000000000001e+00   2.5247000000000002e+00   1.5409999999999999e-01   1.7319999999999999e-01  -1.1940000000000001e-01
  -7.9349999999999998e-01   0.0000000000000000e+00   2.3161999999999998e+00   5.7299999999999997e-02  -1.9980000000000001e-01  -3.0700000000000002e-02   1.5758000000000001e+00  -1.1339999999999999e+00   2.1764999999999999e+00   6.7400000000000002e-02   2.2130000000000000e-01  -1.2830000000000000e-01
  -8.8170000000000004e-01  -6.6000000000000003e-02   1.8872000000000000e+00   1.3370000000000001e-01  -2.5690000000000002e-01  -6.1400000000000003e-02   1.4871000000000001e+00  -1.2674000000000001e+00   1.6540999999999999e+00   9.6299999999999997e-02   2.4060000000000001e-01  -1.2830000000000000e-01
  -7.2740000000000005e-01   6.6000000000000003e-02   2.1446000000000001e+00   8.5900000000000004e-02  -2.6640000000000003e-01  -7.0199999999999999e-02   1.3317000000000001e+00  -1.2897000000000001e+00   2.0024000000000002e+00   1.6380000000000000e-01   2.5979999999999998e-01  -1.3710000000000000e-01
  -8.5960000000000003e-01  -1.0990000000000000e-01   2.4876999999999998e+00   2.0050000000000001e-01  -2.7600000000000002e-01  -8.8000000000000005e-03   1.5315000000000001e+00  -1.1117999999999999e+00   1.5670999999999999e+00   7.7100000000000002e-02   2.2130000000000000e-01  -1.5479999999999999e-01
  -7.2740000000000005e-01   6.6000000000000003e-02   1.8015000000000001e+00   1.4319999999999999e-01  -2.9499999999999998e-01  -2.1899999999999999e-02   1.2873000000000001e+00  -1.3341000000000001e+00   2.7858999999999998e+00   1.0600000000000000e-01   2.5019999999999998e-01  -1.1940000000000001e-01
  -9.6989999999999998e-01  -4.3999999999999997e-02   2.5735000000000001e+00   2.8600000000000000e-02  -1.9030000000000000e-01   2.1899999999999999e-02   1.3983000000000001e+00  -1.3341000000000001e+00   2.0024000000000002e+00   2.0230000000000001e-01   2.0210000000000000e-01  -1.2390000000000000e-01
  -7.0530000000000004e-01   4.3999999999999997e-02   2.0588000000000002e+00   7.6399999999999996e-02  -2.1890000000000001e-01  -4.4000000000000003e-03   1.2873000000000001e+00  -1.6010000000000000e+00   1.2188000000000001e+00   1.0600000000000000e-01   2.2130000000000000e-01  -1.0170000000000000e-01
  -8.8170000000000004e-01  -1.3189999999999999e-01   2.1446000000000001e+00   1.1459999999999999e-01  -2.0930000000000001e-01  -3.9500000000000000e-02   1.4871000000000001e+00  -1.1117999999999999e+00   2.5247000000000002e+00   1.3489999999999999e-01   3.0790000000000001e-01  -1.4160000000000000e-01
  -8.1559999999999999e-01  -2.1999999999999999e-02   1.9730000000000001e+00   1.2410000000000000e-01  -2.4740000000000001e-01  -8.8000000000000005e-03   1.2650999999999999e+00  -1.1339999999999999e+00   1.8283000000000000e+00  -2.8899999999999999e-02   2.1170000000000000e-01  -1.2390000000000000e-01
  -8.8170000000000004e-01   6.6000000000000003e-02   1.4582999999999999e+00   1.1459999999999999e-01  -2.5690000000000002e-01  -4.4000000000000003e-03   1.4427000000000001e+00  -9.7840000000000005e-01   2.5247000000000002e+00   1.6380000000000000e-01   2.1170000000000000e-01  -9.2899999999999996e-02
  -7.9349999999999998e-01  -8.7900000000000006e-02   1.5441000000000000e+00   1.1459999999999999e-01  -2.5690000000000002e-01  -3.5099999999999999e-02   1.2873000000000001e+00  -1.1785000000000001e+00   2.2635999999999998e+00   1.0600000000000000e-01   2.5019999999999998e-01  -1.0620000000000000e-01
  -7.9349999999999998e-01   2.1999999999999999e-02   1.4582999999999999e+00   1.5279999999999999e-01  -2.1890000000000001e-01  -4.3900000000000002e-02   1.2873000000000001e+00  -1.2674000000000001e+00   2.2635999999999998e+00   7.7100000000000002e-02   3.0790000000000001e-01  -1.5040000000000001e-01
  -9.0369999999999995e-01  -1.0990000000000000e-01   2.7450999999999999e+00   1.5279999999999999e-01  -2.3790000000000000e-01  -2.6300000000000000e-02   1.3317000000000001e+00  -1.2007000000000001e+00   2.8730000000000002e+00   1.7340000000000000e-01   2.1170000000000000e-01  -1.5040000000000001e-01
  -6.6130000000000000e-01   1.3189999999999999e-01   1.8015000000000001e+00   9.5500000000000002e-02  -2.8549999999999998e-01  -2.6300000000000000e-02   1.2428999999999999e+00  -1.1339999999999999e+00   2.0024000000000002e+00   1.1559999999999999e-01   1.3469999999999999e-01  -1.1500000000000000e-01
  -9.2579999999999996e-01  -2.4179999999999999e-01   1.5441000000000000e+00   2.8600000000000000e-02  -2.3790000000000000e-01  -3.0700000000000002e-02   1.2428999999999999e+00  -1.2007000000000001e+00   1.4800000000000000e+00   1.2520000000000001e-01   2.2130000000000000e-01  -1.2390000000000000e-01
  -8.5960000000000003e-01  -6.6000000000000003e-02   1.6298999999999999e+00   5.7299999999999997e-02  -2.8549999999999998e-01  -3.0700000000000002e-02   1.4649000000000001e+00  -1.1563000000000001e+00   2.3506000000000000e+00   7.7100000000000002e-02   2.3089999999999999e-01  -8.4000000000000005e-02
  -9.6989999999999998e-01  -3.2979999999999998e-01   2.1446000000000001e+00   1.1459999999999999e-01  -1.9980000000000001e-01  -4.3900000000000002e-02   1.3539000000000001e+00  -1.0005999999999999e+00   1.9153000000000000e+00   8.6699999999999999e-02   2.3089999999999999e-01  -8.4000000000000005e-02
  -6.1719999999999997e-01  -2.1999999999999999e-02   1.8015000000000001e+00   2.4820000000000000e-01  -3.0449999999999999e-01  -1.7500000000000002e-02   1.5536000000000001e+00  -1.1117999999999999e+00   2.6118000000000001e+00   1.6380000000000000e-01   2.3089999999999999e-01  -1.4599999999999999e-01
  -1.0360000000000000e+00  -4.3999999999999997e-02   2.6593000000000000e+00   1.1459999999999999e-01  -2.8549999999999998e-01  -4.3900000000000002e-02   1.4205000000000001e+00  -1.2007000000000001e+00   2.0893999999999999e+00   1.4449999999999999e-01   2.1170000000000000e-01  -1.3270000000000001e-01
  -7.4939999999999996e-01   1.3189999999999999e-01   2.5735000000000001e+00   1.6230000000000000e-01  -2.2839999999999999e-01  -1.3200000000000000e-02   9.5440000000000003e-01  -1.2674000000000001e+00   1.7412000000000001e+00   8.6699999999999999e-02   9.6199999999999994e-02  -1.0170000000000000e-01
  -7.2740000000000005e-01   2.1980000000000000e-01   2.1446000000000001e+00   1.2410000000000000e-01  -2.9499999999999998e-01  -6.1400000000000003e-02   1.1540999999999999e+00  -1.2007000000000001e+00   1.7412000000000001e+00   1.6380000000000000e-01   2.4060000000000001e-01  -1.1500000000000000e-01
  -7.2740000000000005e-01   2.1999999999999999e-02   2.3161999999999998e+00   6.6799999999999998e-02  -2.3790000000000000e-01  -3.5099999999999999e-02   1.2428999999999999e+00  -1.2452000000000001e+00   2.2635999999999998e+00   2.1190000000000001e-01   1.6360000000000000e-01  -1.5920000000000001e-01
  -9.2579999999999996e-01  -8.7900000000000006e-02   1.8015000000000001e+00   7.6399999999999996e-02  -2.4740000000000001e-01  -5.2600000000000001e-02   1.3539000000000001e+00  -1.2452000000000001e+00   2.1764999999999999e+00   1.7340000000000000e-01   2.9830000000000001e-01  -1.5040000000000001e-01
  -1.0801000000000001e+00  -1.5390000000000001e-01   1.7157000000000000e+00   1.3370000000000001e-01  -2.5690000000000002e-01  -3.9500000000000000e-02   1.4205000000000001e+00  -1.2897000000000001e+00   2.3506000000000000e+00   1.0600000000000000e-01   2.1170000000000000e-01  -1.1940000000000001e-01
  -9.2579999999999996e-01  -1.0990000000000000e-01   1.6298999999999999e+00   8.5900000000000004e-02  -2.6640000000000003e-01  -1.7500000000000002e-02   1.2206999999999999e+00  -1.0227999999999999e+00   1.8283000000000000e+00   1.6380000000000000e-01   2.6939999999999997e-01  -1.4160000000000000e-01
  -8.1559999999999999e-01   4.3999999999999997e-02   1.8872000000000000e+00   1.2410000000000000e-01  -2.0930000000000001e-01  -4.8200000000000000e-02   1.1318999999999999e+00  -1.1563000000000001e+00   2.0893999999999999e+00   1.3489999999999999e-01   2.3089999999999999e-01  -1.2830000000000000e-01
  -8.1559999999999999e-01  -8.7900000000000006e-02   1.5441000000000000e+00   4.7699999999999999e-02  -2.5690000000000002e-01  -3.0700000000000002e-02   1.2650999999999999e+00  -1.2897000000000001e+00   1.8283000000000000e+00   8.6699999999999999e-02   2.4060000000000001e-01  -1.3710000000000000e-01
  -8.3760000000000001e-01   8.7900000000000006e-02   2.4018999999999999e+00   2.2910000000000000e-01  -2.4740000000000001e-01  -3.9500000000000000e-02   1.4649000000000001e+00  -1.2230000000000001e+00   2.1764999999999999e+00   8.6699999999999999e-02   1.8279999999999999e-01  -1.6810000000000000e-01
  -7.7149999999999996e-01  -8.7900000000000006e-02   1.6298999999999999e+00   2.0050000000000001e-01  -2.7600000000000002e-01  -6.1400000000000003e-02   1.3317000000000001e+00  -1.0450999999999999e+00   2.1764999999999999e+00   1.0600000000000000e-01   2.5019999999999998e-01  -7.9600000000000004e-02
  -8.8170000000000004e-01  -1.5390000000000001e-01   2.2303999999999999e+00   5.7299999999999997e-02  -2.1890000000000001e-01  -2.6300000000000000e-02   1.2650999999999999e+00  -9.3389999999999995e-01   2.1764999999999999e+00   2.1190000000000001e-01   1.9239999999999999e-01  -1.1500000000000000e-01
  -9.0369999999999995e-01  -4.3999999999999997e-02   2.0588000000000002e+00   1.0500000000000000e-01  -2.7600000000000002e-01  -1.7500000000000002e-02   1.3539000000000001e+00  -1.2674000000000001e+00   2.0024000000000002e+00   1.0600000000000000e-01   2.7900000000000003e-01  -1.1060000000000000e-01
  -4.8490000000000000e-01  -1.0990000000000000e-01   1.8872000000000000e+00   8.5900000000000004e-02  -2.1890000000000001e-01  -2.1899999999999999e-02   1.3317000000000001e+00  -1.0894999999999999e+00   2.0893999999999999e+00   1.0600000000000000e-01   2.4060000000000001e-01  -1.3270000000000001e-01
  -1.1241000000000001e+00  -4.3999999999999997e-02   2.4876999999999998e+00   7.6399999999999996e-02  -2.5690000000000002e-01  -3.9500000000000000e-02   1.3539000000000001e+00  -1.2007000000000001e+00   2.4377000000000000e+00   1.2520000000000001e-01   2.5019999999999998e-01  -1.1060000000000000e-01
  -5.9509999999999996e-01  -4.3999999999999997e-02   2.1446000000000001e+00   1.9089999999999999e-01  -2.7600000000000002e-01   8.8000000000000005e-03   1.2206999999999999e+00  -1.1785000000000001e+00   2.4377000000000000e+00   2.5050000000000000e-01   2.0210000000000000e-01  -1.2390000000000000e-01
  -9.6989999999999998e-01  -1.9789999999999999e-01   1.9730000000000001e+00   1.4319999999999999e-01  -2.4740000000000001e-01  -4.4000000000000003e-03   1.2873000000000001e+00  -1.4676000000000000e+00   1.5670999999999999e+00   9.6299999999999997e-02   1.6360000000000000e-01  -1.0620000000000000e-01
  -9.6989999999999998e-01   4.3999999999999997e-02   2.4876999999999998e+00   1.4319999999999999e-01  -2.8549999999999998e-01  -6.5799999999999997e-02   1.2650999999999999e+00  -1.1563000000000001e+00   2.1764999999999999e+00   1.3489999999999999e-01   2.4060000000000001e-01  -1.1060000000000000e-01
  -9.6989999999999998e-01   0.0000000000000000e+00   1.9730000000000001e+00   8.5900000000000004e-02  -1.7130000000000001e-01  -3.5099999999999999e-02   1.4427000000000001e+00  -1.4898000000000000e+00   1.4800000000000000e+00   1.7340000000000000e-01   2.4060000000000001e-01  -6.6400000000000001e-02
  -6.8330000000000002e-01   6.6000000000000003e-02   2.0588000000000002e+00   1.7190000000000000e-01  -2.7600000000000002e-01  -2.6300000000000000e-02   1.2206999999999999e+00  -9.7840000000000005e-01   2.9600000000000000e+00   1.0600000000000000e-01   2.5019999999999998e-01  -1.1060000000000000e-01
  -8.1559999999999999e-01   4.3999999999999997e-02   1.9730000000000001e+00   6.6799999999999998e-02  -3.1400000000000000e-01  -7.4499999999999997e-02   1.3095000000000001e+00  -1.2230000000000001e+00   2.5247000000000002e+00   1.2520000000000001e-01   1.1550000000000001e-01  -9.2899999999999996e-02
  -7.4939999999999996e-01  -8.7900000000000006e-02   1.6298999999999999e+00   1.4319999999999999e-01  -2.7600000000000002e-01   4.4000000000000003e-03   1.3317000000000001e+00  -1.3564000000000001e+00   1.1317999999999999e+00   9.6299999999999997e-02   1.7319999999999999e-01  -7.0800000000000002e-02
  -8.5960000000000003e-01  -1.0990000000000000e-01   1.8015000000000001e+00   1.1459999999999999e-01  -1.9980000000000001e-01   1.3200000000000000e-02   1.3761000000000001e+00  -1.0672999999999999e+00   2.0024000000000002e+00   1.3489999999999999e-01   1.5400000000000000e-01  -1.2390000000000000e-01
  -7.0530000000000004e-01  -2.1999999999999999e-02   2.3161999999999998e+00   1.4319999999999999e-01  -3.4260000000000002e-01  -4.8200000000000000e-02   1.4427000000000001e+00  -1.4008000000000000e+00   1.6540999999999999e+00   6.7400000000000002e-02   2.4060000000000001e-01  -7.5200000000000003e-02
  -7.4939999999999996e-01  -4.3999999999999997e-02   2.6593000000000000e+00   1.7190000000000000e-01  -2.9499999999999998e-01  -4.4000000000000003e-03   1.1762999999999999e+00  -1.2452000000000001e+00   1.9153000000000000e+00   2.1190000000000001e-01   3.0790000000000001e-01  -7.9600000000000004e-02
  -8.8170000000000004e-01  -2.1980000000000000e-01   1.9730000000000001e+00   9.5500000000000002e-02  -2.4740000000000001e-01   4.4000000000000003e-03   1.2650999999999999e+00  -1.3119000000000001e+00   2.0024000000000002e+00   1.6380000000000000e-01   2.2130000000000000e-01  -1.1940000000000001e-01
  -9.4779999999999998e-01  -6.6000000000000003e-02   2.2303999999999999e+00   2.0050000000000001e-01  -3.0449999999999999e-01   2.1899999999999999e-02   1.0875999999999999e+00  -1.2897000000000001e+00   2.1764999999999999e+00   1.9270000000000001e-01   1.9239999999999999e-01  -1.0170000000000000e-01
  -7.4939999999999996e-01  -1.5390000000000001e-01   2.3161999999999998e+00   1.9089999999999999e-01  -2.2839999999999999e-01  -1.7500000000000002e-02   1.2428999999999999e+00  -1.0672999999999999e+00   2.0024000000000002e+00   3.8500000000000000e-02   2.5979999999999998e-01  -1.0620000000000000e-01
  -9.0369999999999995e-01   8.7900000000000006e-02   1.2010000000000001e+00   1.4319999999999999e-01  -2.5690000000000002e-01  -8.8000000000000005e-03   1.2428999999999999e+00  -1.1339999999999999e+00   1.7412000000000001e+00   1.5409999999999999e-01   2.9830000000000001e-01  -1.2390000000000000e-01
  -8.3760000000000001e-01   2.1999999999999999e-02   1.3725000000000001e+00   1.5279999999999999e-01  -2.5690000000000002e-01  -8.8000000000000005e-03   1.1096999999999999e+00  -1.2007000000000001e+00   1.4800000000000000e+00   1.5409999999999999e-01   2.5979999999999998e-01  -1.8140000000000001e-01
  -7.9349999999999998e-01  -1.5390000000000001e-01   1.5441000000000000e+00   9.5500000000000002e-02  -2.0930000000000001e-01  -2.1899999999999999e-02   1.3317000000000001e+00  -1.2452000000000001e+00   2.0024000000000002e+00   1.5409999999999999e-01   2.4060000000000001e-01  -1.1500000000000000e-01
  -8.8170000000000004e-01  -2.6379999999999998e-01   2.0588000000000002e+00   1.3370000000000001e-01  -1.7130000000000001e-01  -8.8000000000000005e-03   9.9880000000000002e-01  -1.4008000000000000e+00   2.3506000000000000e+00   6.7400000000000002e-02   1.5400000000000000e-01  -9.7299999999999998e-02
  -7.2740000000000005e-01   1.7590000000000000e-01   1.2867999999999999e+00   1.3370000000000001e-01  -2.7600000000000002e-01  -3.0700000000000002e-02   1.4205000000000001e+00  -1.2452000000000001e+00   1.4800000000000000e+00   1.7340000000000000e-01   1.9239999999999999e-01  -1.2830000000000000e-01
  -6.8330000000000002e-01  -3.5170000000000001e-01   1.8015000000000001e+00   6.6799999999999998e-02  -2.7600000000000002e-01  -9.6500000000000002e-02   1.3095000000000001e+00  -1.0672999999999999e+00   2.2635999999999998e+00   1.7340000000000000e-01   2.0210000000000000e-01  -7.0800000000000002e-02
  -8.8170000000000004e-01   8.7900000000000006e-02   2.2303999999999999e+00   1.5279999999999999e-01  -2.6640000000000003e-01  -3.5099999999999999e-02   1.3317000000000001e+00  -1.1785000000000001e+00   1.8283000000000000e+00   8.6699999999999999e-02   2.9830000000000001e-01  -7.5200000000000003e-02
  -8.1559999999999999e-01   0.0000000000000000e+00   1.8015000000000001e+00   1.3370000000000001e-01  -2.0930000000000001e-01  -2.6300000000000000e-02   1.1540999999999999e+00  -1.1339999999999999e+00   2.3506000000000000e+00   6.7400000000000002e-02   1.9239999999999999e-01  -1.0620000000000000e-01
  -6.6130000000000000e-01  -6.6000000000000003e-02   2.1446000000000001e+00   1.3370000000000001e-01  -2.1890000000000001e-01  -3.5099999999999999e-02   1.3983000000000001e+00  -1.2452000000000001e+00   1.9153000000000000e+00   1.2520000000000001e-01   2.3089999999999999e-01  -7.9600000000000004e-02
  -9.6989999999999998e-01   0.0000000000000000e+00   1.7157000000000000e+00   3.8199999999999998e-02  -2.1890000000000001e-01  -5.7000000000000002e-02   1.3761000000000001e+00  -1.1117999999999999e+00   1.4800000000000000e+00   1.3489999999999999e-01   2.3089999999999999e-01  -9.7299999999999998e-02
  -1.0801000000000001e+00   1.0990000000000000e-01   2.4876999999999998e+00   1.6230000000000000e-01  -2.7600000000000002e-01  -3.9500000000000000e-02   1.1318999999999999e+00  -1.0672999999999999e+00   1.0447000000000000e+00   1.4449999999999999e-01   2.1170000000000000e-01  -9.2899999999999996e-02
  -9.0369999999999995e-01   2.1999999999999999e-02   2.4018999999999999e+00   1.5279999999999999e-01  -2.7600000000000002e-01  -3.0700000000000002e-02   1.2206999999999999e+00  -1.3564000000000001e+00   1.4800000000000000e+00   2.1190000000000001e-01   2.7900000000000003e-01  -1.1500000000000000e-01
  -8.3760000000000001e-01  -1.0990000000000000e-01   2.4018999999999999e+00   8.5900000000000004e-02  -2.9499999999999998e-01   1.3200000000000000e-02   1.3095000000000001e+00  -1.0894999999999999e+00   2.0024000000000002e+00   7.7100000000000002e-02   1.9239999999999999e-01  -1.1060000000000000e-01
  -7.4939999999999996e-01  -2.1999999999999999e-02   2.1446000000000001e+00   1.6230000000000000e-01  -1.9980000000000001e-01  -1.7500000000000002e-02   1.1762999999999999e+00  -1.0894999999999999e+00   2.0893999999999999e+00   1.5409999999999999e-01   2.3089999999999999e-01  -7.0800000000000002e-02
  -8.8170000000000004e-01  -8.7900000000000006e-02   1.4582999999999999e+00   9.5500000000000002e-02  -2.4740000000000001e-01  -2.1899999999999999e-02   1.2428999999999999e+00  -1.2452000000000001e+00   1.6540999999999999e+00   1.0600000000000000e-01   2.5019999999999998e-01  -8.4000000000000005e-02
  -8.5960000000000003e-01  -1.3189999999999999e-01   2.4018999999999999e+00   8.5900000000000004e-02  -1.3320000000000001e-01  -6.5799999999999997e-02   1.2206999999999999e+00  -9.7840000000000005e-01   1.9153000000000000e+00   1.9270000000000001e-01   2.2130000000000000e-01  -1.1500000000000000e-01
  -5.9509999999999996e-01  -2.1999999999999999e-02   2.4018999999999999e+00   1.7190000000000000e-01  -2.3790000000000000e-01  -2.1899999999999999e-02   1.2206999999999999e+00  -1.2674000000000001e+00   1.5670999999999999e+00   1.7340000000000000e-01   2.2130000000000000e-01  -1.0620000000000000e-01
  -7.9349999999999998e-01  -2.1999999999999999e-02   1.6298999999999999e+00   1.4319999999999999e-01  -1.9030000000000000e-01  -2.6300000000000000e-02   1.0653999999999999e+00  -1.1117999999999999e+00   2.4377000000000000e+00   1.4449999999999999e-01   1.4430000000000001e-01  -6.6400000000000001e-02
  -1.0801000000000001e+00   6.6000000000000003e-02   1.6298999999999999e+00   1.2410000000000000e-01  -2.7600000000000002e-01  -8.8000000000000005e-03   1.2873000000000001e+00  -1.2897000000000001e+00   2.8730000000000002e+00   1.1559999999999999e-01   2.2130000000000000e-01  -7.5200000000000003e-02
  -7.2740000000000005e-01  -1.5390000000000001e-01   1.8015000000000001e+00   1.6230000000000000e-01  -2.3790000000000000e-01  -3.9500000000000000e-02   1.2206999999999999e+00  -1.1117999999999999e+00   1.7412000000000001e+00   1.1559999999999999e-01   2.1170000000000000e-01  -8.8499999999999995e-02
  -9.4779999999999998e-01   2.1999999999999999e-02   2.0588000000000002e+00   2.0999999999999999e-01  -2.4740000000000001e-01   2.6300000000000000e-02   1.3761000000000001e+00  -1.1563000000000001e+00   2.1764999999999999e+00   1.0600000000000000e-01   1.7319999999999999e-01  -6.1899999999999997e-02
  -7.4939999999999996e-01  -4.3999999999999997e-02   1.8015000000000001e+00   1.0500000000000000e-01  -2.6640000000000003e-01  -4.8200000000000000e-02   1.4427000000000001e+00  -1.2452000000000001e+00   1.6540999999999999e+00   1.1559999999999999e-01   2.7900000000000003e-01  -7.5200000000000003e-02
  -6.3919999999999999e-01  -8.7900000000000006e-02   2.2303999999999999e+00   2.0050000000000001e-01  -2.9499999999999998e-01  -3.5099999999999999e-02   1.1984999999999999e+00  -1.1339999999999999e+00   2.0024000000000002e+00   1.5409999999999999e-01   3.2710000000000000e-01  -1.0620000000000000e-01
  -1.0580000000000001e+00  -1.0990000000000000e-01   1.8015000000000001e+00   1.9089999999999999e-01  -1.9980000000000001e-01   0.0000000000000000e+00   1.4427000000000001e+00  -1.2007000000000001e+00   1.9153000000000000e+00   4.8200000000000000e-02   2.1170000000000000e-01  -8.4000000000000005e-02
  -8.3760000000000001e-01  -1.0990000000000000e-01   1.7157000000000000e+00   2.3870000000000000e-01  -2.4740000000000001e-01   0.0000000000000000e+00   1.2428999999999999e+00  -1.1563000000000001e+00   2.0893999999999999e+00   1.8300000000000000e-01   2.4060000000000001e-01  -9.7299999999999998e-02
  -6.1719999999999997e-01  -2.4179999999999999e-01   1.7157000000000000e+00   1.0500000000000000e-01  -1.9980000000000001e-01  -3.0700000000000002e-02   9.7660000000000002e-01  -1.1563000000000001e+00   2.6118000000000001e+00   6.7400000000000002e-02   2.1170000000000000e-01  -8.8499999999999995e-02
  -1.0580000000000001e+00  -8.7900000000000006e-02   8.5780000000000001e-01   1.7190000000000000e-01  -1.9030000000000000e-01  -5.2600000000000001e-02   1.3761000000000001e+00  -1.0450999999999999e+00   1.6540999999999999e+00   1.7340000000000000e-01   1.9239999999999999e-01  -1.1060000000000000e-01
  -7.0530000000000004e-01  -8.7900000000000006e-02   1.4582999999999999e+00   1.4319999999999999e-01  -2.8549999999999998e-01  -1.7500000000000002e-02   1.0209999999999999e+00  -1.2230000000000001e+00   1.8283000000000000e+00   1.9300000000000001e-02   1.9239999999999999e-01  -9.2899999999999996e-02
  -7.2740000000000005e-01  -2.1999999999999999e-02   2.1446000000000001e+00   1.6230000000000000e-01  -3.0449999999999999e-01  -1.3200000000000000e-02   1.3095000000000001e+00  -1.1117999999999999e+00   2.6118000000000001e+00   1.6380000000000000e-01   1.5400000000000000e-01  -9.2899999999999996e-02
  -8.1559999999999999e-01   6.6000000000000003e-02   2.0588000000000002e+00   2.0999999999999999e-01  -2.6640000000000003e-01  -8.8000000000000005e-03   1.4427000000000001e+00  -1.0672999999999999e+00   2.0024000000000002e+00   1.0600000000000000e-01   1.9239999999999999e-01  -8.8499999999999995e-02
  -8.5960000000000003e-01   2.1999999999999999e-02   1.8015000000000001e+00   1.5279999999999999e-01  -1.9030000000000000e-01  -1.7500000000000002e-02   1.2650999999999999e+00  -1.1339999999999999e+00   2.0024000000000002e+00   1.3489999999999999e-01   2.0210000000000000e-01  -9.7299999999999998e-02
  -8.1559999999999999e-01   4.3999999999999997e-02   1.5441000000000000e+00   1.4319999999999999e-01  -2.1890000000000001e-01  -3.5099999999999999e-02   1.3539000000000001e+00  -1.2230000000000001e+00   2.0893999999999999e+00   8.6699999999999999e-02   2.9830000000000001e-01  -9.7299999999999998e-02
  -8.3760000000000001e-01  -2.1999999999999999e-02   1.6298999999999999e+00   1.8140000000000001e-01  -2.4740000000000001e-01  -3.0700000000000002e-02   1.2650999999999999e+00  -1.3341000000000001e+00   1.5670999999999999e+00   1.0600000000000000e-01   1.5400000000000000e-01  -8.8499999999999995e-02
  -9.2579999999999996e-01   2.1999999999999999e-02   1.9730000000000001e+00   2.0050000000000001e-01  -2.9499999999999998e-01   0.0000000000000000e+00   1.1318999999999999e+00  -1.1339999999999999e+00   1.9153000000000000e+00   1.5409999999999999e-01   2.3089999999999999e-01  -1.2390000000000000e-01
  -9.9190000000000000e-01  -6.6000000000000003e-02   1.1152000000000000e+00   1.7190000000000000e-01  -2.8549999999999998e-01  -2.1899999999999999e-02   1.3983000000000001e+00  -1.0227999999999999e+00   1.9153000000000000e+00   1.1559999999999999e-01   2.1170000000000000e-01  -1.3710000000000000e-01
  -9.6989999999999998e-01   2.1999999999999999e-02   1.5441000000000000e+00   7.6399999999999996e-02  -2.5690000000000002e-01   0.0000000000000000e+00   1.3761000000000001e+00  -9.1169999999999995e-01   2.2635999999999998e+00   1.3489999999999999e-01   1.9239999999999999e-01  -9.7299999999999998e-02
  -8.8170000000000004e-01  -6.6000000000000003e-02   1.7157000000000000e+00   1.6230000000000000e-01  -2.1890000000000001e-01  -8.3299999999999999e-02   1.3983000000000001e+00  -1.1339999999999999e+00   1.3059000000000001e+00   7.7100000000000002e-02   2.1170000000000000e-01  -1.3270000000000001e-01
  -1.0139000000000000e+00  -1.3189999999999999e-01   1.8015000000000001e+00   1.0500000000000000e-01  -1.9030000000000000e-01  -1.3200000000000000e-02   1.3539000000000001e+00  -9.7840000000000005e-01   1.3059000000000001e+00   1.2520000000000001e-01   2.5019999999999998e-01  -1.1500000000000000e-01
  -7.9349999999999998e-01   1.3189999999999999e-01   2.4876999999999998e+00   1.2410000000000000e-01  -3.6159999999999998e-01   0.0000000000000000e+00   1.1318999999999999e+00  -1.2230000000000001e+00   1.8283000000000000e+00   9.5999999999999992e-03   2.6939999999999997e-01  -6.1899999999999997e-02
  -1.0580000000000001e+00  -2.6379999999999998e-01   2.0588000000000002e+00   1.0500000000000000e-01  -2.1890000000000001e-01   3.9500000000000000e-02   1.2206999999999999e+00  -1.3564000000000001e+00   2.0893999999999999e+00   1.3489999999999999e-01   2.0210000000000000e-01  -9.7299999999999998e-02
  -7.4939999999999996e-01   8.7900000000000006e-02   1.8015000000000001e+00   8.5900000000000004e-02  -1.8079999999999999e-01   4.4000000000000003e-03   1.1762999999999999e+00  -1.0005999999999999e+00   1.7412000000000001e+00   6.7400000000000002e-02   2.3089999999999999e-01  -6.1899999999999997e-02
  -8.3760000000000001e-01   2.1999999999999999e-02   2.3161999999999998e+00   2.2910000000000000e-01  -1.4269999999999999e-01  -4.8200000000000000e-02   1.2428999999999999e+00  -1.0672999999999999e+00   2.0893999999999999e+00   1.1559999999999999e-01   1.7319999999999999e-01  -1.3710000000000000e-01
  -7.7149999999999996e-01  -4.3999999999999997e-02   7.7210000000000001e-01   1.5279999999999999e-01  -2.1890000000000001e-01  -3.0700000000000002e-02   1.1984999999999999e+00  -1.2897000000000001e+00   1.8283000000000000e+00   8.6699999999999999e-02   1.9239999999999999e-01  -7.5200000000000003e-02
  -8.5960000000000003e-01  -1.9789999999999999e-01   1.9730000000000001e+00   8.5900000000000004e-02  -4.1870000000000002e-01  -8.8000000000000005e-03   1.2206999999999999e+00  -1.0227999999999999e+00   2.0893999999999999e+00   2.0230000000000001e-01   1.9239999999999999e-01  -6.6400000000000001e-02
  -7.9349999999999998e-01   8.7900000000000006e-02   1.4582999999999999e+00   1.7190000000000000e-01  -1.7130000000000001e-01  -3.5099999999999999e-02   1.1318999999999999e+00  -1.1117999999999999e+00   1.7412000000000001e+00   1.4449999999999999e-01   2.6939999999999997e-01  -1.0170000000000000e-01
  -8.1559999999999999e-01  -1.3189999999999999e-01   2.4018999999999999e+00   1.6230000000000000e-01  -2.1890000000000001e-01  -4.4000000000000003e-03   1.3761000000000001e+00  -1.0227999999999999e+00   1.8283000000000000e+00   1.5409999999999999e-01   2.3089999999999999e-01  -1.0170000000000000e-01
  -8.1559999999999999e-01  -1.3189999999999999e-01   1.8015000000000001e+00   1.4319999999999999e-01  -2.5690000000000002e-01  -1.3200000000000000e-02   1.3761000000000001e+00  -1.0450999999999999e+00   1.8283000000000000e+00   1.6380000000000000e-01   2.5979999999999998e-01  -7.0800000000000002e-02
  -1.0360000000000000e+00  -2.1980000000000000e-01   1.9730000000000001e+00   2.3870000000000000e-01  -2.1890000000000001e-01  -4.4000000000000003e-03   1.2650999999999999e+00  -1.3564000000000001e+00   1.8283000000000000e+00   1.4449999999999999e-01   1.8279999999999999e-01  -1.1940000000000001e-01
  -7.7149999999999996e-01   8.7900000000000006e-02   1.7157000000000000e+00   8.5900000000000004e-02  -2.7600000000000002e-01  -8.8000000000000005e-03   1.2873000000000001e+00  -9.3389999999999995e-01   2.5247000000000002e+00   1.4449999999999999e-01   3.0790000000000001e-01  -1.1060000000000000e-01
  -1.0139000000000000e+00   4.3999999999999997e-02   1.6298999999999999e+00   1.8140000000000001e-01  -2.3790000000000000e-01  -1.3200000000000000e-02   1.3317000000000001e+00  -1.2897000000000001e+00   2.0893999999999999e+00   1.5409999999999999e-01   1.5400000000000000e-01  -9.2899999999999996e-02
  -7.0530000000000004e-01  -1.3189999999999999e-01   1.9730000000000001e+00   9.4999999999999998e-03  -2.6640000000000003e-01  -3.0700000000000002e-02   1.1318999999999999e+00  -1.1339999999999999e+00   1.3930000000000000e+00   1.0600000000000000e-01   1.9239999999999999e-01  -8.8499999999999995e-02
  -7.2740000000000005e-01   2.1999999999999999e-02   1.5441000000000000e+00   1.9089999999999999e-01  -1.7130000000000001e-01  -5.2600000000000001e-02   1.4427000000000001e+00  -1.0450999999999999e+00   2.0893999999999999e+00   1.0600000000000000e-01   2.6939999999999997e-01  -1.2830000000000000e-01
  -9.0369999999999995e-01   0.0000000000000000e+00   1.7157000000000000e+00   1.9089999999999999e-01  -2.2839999999999999e-01  -1.7500000000000002e-02   1.1762999999999999e+00  -1.0227999999999999e+00   2.1764999999999999e+00   1.2520000000000001e-01   2.6939999999999997e-01  -7.5200000000000003e-02
  -9.4779999999999998e-01  -1.5390000000000001e-01   1.8015000000000001e+00   1.8140000000000001e-01  -2.4740000000000001e-01   4.4000000000000003e-03   1.2873000000000001e+00  -9.1169999999999995e-01   2.6989000000000001e+00   1.5409999999999999e-01   2.3089999999999999e-01  -1.1060000000000000e-01
  -7.0530000000000004e-01  -6.6000000000000003e-02   1.3725000000000001e+00   2.0050000000000001e-01  -1.9030000000000000e-01  -4.8200000000000000e-02   1.3539000000000001e+00  -1.1117999999999999e+00   1.7412000000000001e+00   6.7400000000000002e-02   3.1750000000000000e-01  -8.8499999999999995e-02
  -9.2579999999999996e-01   0.0000000000000000e+00   1.6298999999999999e+00   1.7190000000000000e-01  -2.5690000000000002e-01   1.3200000000000000e-02   1.3761000000000001e+00  -1.2674000000000001e+00   2.2635999999999998e+00   4.8200000000000000e-02   1.6360000000000000e-01  -8.4000000000000005e-02
  -8.5960000000000003e-01  -2.1999999999999999e-02   1.4582999999999999e+00   2.0050000000000001e-01  -1.5229999999999999e-01  -3.0700000000000002e-02   1.3317000000000001e+00  -1.0005999999999999e+00   2.0024000000000002e+00   1.0600000000000000e-01   3.0790000000000001e-01  -7.5200000000000003e-02
  -1.0801000000000001e+00  -4.3999999999999997e-02   1.5441000000000000e+00   1.5279999999999999e-01  -2.4740000000000001e-01  -3.9500000000000000e-02   1.3095000000000001e+00  -1.1563000000000001e+00   1.3059000000000001e+00   6.7400000000000002e-02   2.8870000000000001e-01  -8.4000000000000005e-02
  -7.7149999999999996e-01  -2.1980000000000000e-01   1.8872000000000000e+00   2.8600000000000000e-02  -3.2350000000000001e-01  -5.2600000000000001e-02   1.2428999999999999e+00  -1.1117999999999999e+00   2.0893999999999999e+00   1.1559999999999999e-01   2.0210000000000000e-01  -6.6400000000000001e-02
  -7.4939999999999996e-01  -8.7900000000000006e-02   1.8872000000000000e+00   9.5500000000000002e-02  -3.0449999999999999e-01  -2.6300000000000000e-02   1.2206999999999999e+00  -1.2897000000000001e+00   2.6118000000000001e+00   1.4449999999999999e-01   2.3089999999999999e-01  -1.2830000000000000e-01
  -8.5960000000000003e-01   1.0990000000000000e-01   2.4018999999999999e+00   1.6230000000000000e-01  -1.6180000000000000e-01  -8.8000000000000005e-03   1.2873000000000001e+00  -1.1117999999999999e+00   2.3506000000000000e+00   1.8300000000000000e-01   2.7900000000000003e-01  -1.1060000000000000e-01
  -6.3919999999999999e-01   6.6000000000000003e-02   1.8015000000000001e+00   6.6799999999999998e-02  -3.1400000000000000e-01   3.5099999999999999e-02   1.4427000000000001e+00  -1.0894999999999999e+00   2.5247000000000002e+00   1.1559999999999999e-01   2.5979999999999998e-01  -1.0170000000000000e-01
  -8.1559999999999999e-01   6.6000000000000003e-02   1.8872000000000000e+00   2.0050000000000001e-01  -3.2350000000000001e-01  -1.7500000000000002e-02   1.4871000000000001e+00  -1.1785000000000001e+00   2.6118000000000001e+00   9.6299999999999997e-02   2.3089999999999999e-01  -8.4000000000000005e-02
  -7.9349999999999998e-01  -1.0990000000000000e-01   1.4582999999999999e+00   1.4319999999999999e-01  -2.8549999999999998e-01  -1.3200000000000000e-02   1.3095000000000001e+00  -1.2007000000000001e+00   2.1764999999999999e+00   1.2520000000000001e-01   2.5019999999999998e-01  -1.1940000000000001e-01
  -8.3760000000000001e-01  -4.3999999999999997e-02   2.4876999999999998e+00   1.9089999999999999e-01  -2.9499999999999998e-01  -2.6300000000000000e-02   1.3761000000000001e+00  -1.1117999999999999e+00   2.0893999999999999e+00  -1.9300000000000001e-02   2.8870000000000001e-01  -1.2390000000000000e-01
  -6.8330000000000002e-01   1.9789999999999999e-01   1.1152000000000000e+00   1.1459999999999999e-01  -2.7600000000000002e-01   1.7500000000000002e-02   1.3539000000000001e+00  -1.2674000000000001e+00   2.0024000000000002e+00   8.6699999999999999e-02   2.3089999999999999e-01  -1.4599999999999999e-01
  -9.2579999999999996e-01  -1.5390000000000001e-01   2.0588000000000002e+00   6.6799999999999998e-02  -1.7130000000000001e-01  -2.6300000000000000e-02   1.3539000000000001e+00  -1.1339999999999999e+00   1.3930000000000000e+00   1.9270000000000001e-01   2.0210000000000000e-01  -1.1060000000000000e-01
  -5.7310000000000005e-01   4.3999999999999997e-02   2.4876999999999998e+00   1.2410000000000000e-01  -2.1890000000000001e-01  -2.1899999999999999e-02   1.2873000000000001e+00  -9.5609999999999995e-01   2.1764999999999999e+00   3.8500000000000000e-02   2.3089999999999999e-01  -1.5040000000000001e-01
  -8.3760000000000001e-01   8.7900000000000006e-02   1.8015000000000001e+00   1.2410000000000000e-01  -2.2839999999999999e-01  -2.1899999999999999e-02   1.3095000000000001e+00  -1.3786000000000000e+00   1.2188000000000001e+00   7.7100000000000002e-02   2.3089999999999999e-01  -1.5479999999999999e-01
  -7.2740000000000005e-01  -6.6000000000000003e-02   1.2867999999999999e+00   2.5779999999999997e-01  -1.7130000000000001e-01  -4.4000000000000003e-03   1.3539000000000001e+00  -1.0450999999999999e+00   1.3930000000000000e+00   3.8500000000000000e-02   3.0790000000000001e-01  -1.1500000000000000e-01
  -8.3760000000000001e-01   2.1999999999999999e-02   1.8872000000000000e+00   1.9099999999999999e-02  -2.3790000000000000e-01  -8.8000000000000005e-03   1.4649000000000001e+00  -1.0450999999999999e+00   2.0893999999999999e+00   1.7340000000000000e-01   2.0210000000000000e-01  -8.8499999999999995e-02
  -6.8330000000000002e-01  -4.3999999999999997e-02   1.6298999999999999e+00   2.1959999999999999e-01  -2.6640000000000003e-01  -3.0700000000000002e-02   1.4649000000000001e+00  -1.2230000000000001e+00   1.4800000000000000e+00   9.5999999999999992e-03   2.3089999999999999e-01  -9.2899999999999996e-02
  -9.4779999999999998e-01   1.5390000000000001e-01   1.8015000000000001e+00   1.7190000000000000e-01  -1.5229999999999999e-01  -2.6300000000000000e-02   1.5093000000000001e+00  -8.6719999999999997e-01   2.1764999999999999e+00   4.8200000000000000e-02   2.5019999999999998e-01  -9.7299999999999998e-02
  -9.4779999999999998e-01   1.5390000000000001e-01   1.7157000000000000e+00   1.3370000000000001e-01  -3.3310000000000001e-01  -1.3200000000000000e-02   1.2650999999999999e+00  -8.0049999999999999e-01   1.9153000000000000e+00   1.3489999999999999e-01   2.3089999999999999e-01  -1.1500000000000000e-01
  -8.1559999999999999e-01  -6.6000000000000003e-02   2.1446000000000001e+00   1.9089999999999999e-01  -1.8079999999999999e-01  -2.6300000000000000e-02   1.3539000000000001e+00  -1.3786000000000000e+00   1.2188000000000001e+00   1.7340000000000000e-01   3.1750000000000000e-01  -1.1060000000000000e-01
  -6.8330000000000002e-01   1.7590000000000000e-01   1.8872000000000000e+00   1.0500000000000000e-01  -2.5690000000000002e-01   0.0000000000000000e+00   1.2206999999999999e+00  -9.7840000000000005e-01   1.7412000000000001e+00   1.8300000000000000e-01   1.7319999999999999e-01  -6.6400000000000001e-02
  -9.6989999999999998e-01  -1.0990000000000000e-01   2.5735000000000001e+00   1.5279999999999999e-01  -1.9030000000000000e-01  -8.8000000000000005e-03   1.1318999999999999e+00  -8.8939999999999997e-01   1.9153000000000000e+00   1.8300000000000000e-01   2.5979999999999998e-01  -1.1940000000000001e-01
  -7.2740000000000005e-01  -4.3999999999999997e-02   2.1446000000000001e+00   1.5279999999999999e-01  -2.5690000000000002e-01  -1.3200000000000000e-02   1.1540999999999999e+00  -1.1339999999999999e+00   2.3506000000000000e+00   1.5409999999999999e-01   1.8279999999999999e-01  -5.7500000000000002e-02
  -9.2579999999999996e-01  -1.3189999999999999e-01   2.4876999999999998e+00   6.6799999999999998e-02  -2.3790000000000000e-01   0.0000000000000000e+00   1.1762999999999999e+00  -1.2230000000000001e+00   1.2188000000000001e+00   9.6299999999999997e-02   1.4430000000000001e-01  -1.4160000000000000e-01
  -8.5960000000000003e-01   4.3999999999999997e-02   1.5441000000000000e+00   1.0500000000000000e-01  -1.9980000000000001e-01  -6.1400000000000003e-02   1.3983000000000001e+00  -1.2674000000000001e+00   1.7412000000000001e+00   1.7340000000000000e-01   2.5979999999999998e-01  -1.0620000000000000e-01
  -9.0369999999999995e-01  -8.7900000000000006e-02   1.3725000000000001e+00   1.1459999999999999e-01  -1.8079999999999999e-01  -1.3200000000000000e-02   1.1318999999999999e+00  -1.0450999999999999e+00   2.6118000000000001e+00   1.6380000000000000e-01   2.9830000000000001e-01  -1.1500000000000000e-01
  -8.8170000000000004e-01   6.6000000000000003e-02   1.3725000000000001e+00   1.0500000000000000e-01  -2.1890000000000001e-01  -2.6300000000000000e-02   1.3539000000000001e+00  -1.1563000000000001e+00   2.0024000000000002e+00   9.6299999999999997e-02   2.5979999999999998e-01  -1.4599999999999999e-01
  -8.5960000000000003e-01   2.1999999999999999e-02   2.3161999999999998e+00   1.0500000000000000e-01  -2.4740000000000001e-01  -1.7500000000000002e-02   1.2206999999999999e+00  -1.2452000000000001e+00   1.7412000000000001e+00   1.2520000000000001e-01   1.9239999999999999e-01  -7.5200000000000003e-02
  -8.5960000000000003e-01  -2.1999999999999999e-02   1.2010000000000001e+00   1.4319999999999999e-01  -2.8549999999999998e-01   1.3200000000000000e-02   1.2873000000000001e+00  -1.0450999999999999e+00   1.5670999999999999e+00   1.5409999999999999e-01   2.2130000000000000e-01  -1.3710000000000000e-01
  -8.1559999999999999e-01  -2.1999999999999999e-02   1.5441000000000000e+00   1.6230000000000000e-01  -2.5690000000000002e-01  -4.4000000000000003e-03   1.3539000000000001e+00  -1.0005999999999999e+00   2.6989000000000001e+00   8.6699999999999999e-02   2.4060000000000001e-01  -1.1940000000000001e-01
  -8.5960000000000003e-01  -1.3189999999999999e-01   1.6298999999999999e+00   2.0050000000000001e-01  -3.2350000000000001e-01  -2.1899999999999999e-02   1.1318999999999999e+00  -1.0227999999999999e+00   1.3930000000000000e+00   1.0600000000000000e-01   1.7319999999999999e-01  -1.0170000000000000e-01
  -8.3760000000000001e-01   6.6000000000000003e-02   1.3725000000000001e+00   1.9089999999999999e-01  -1.4269999999999999e-01  -4.8200000000000000e-02   1.1096999999999999e+00  -1.0005999999999999e+00   1.5670999999999999e+00   9.6299999999999997e-02   2.7900000000000003e-01  -1.1060000000000000e-01
  -9.4779999999999998e-01  -1.5390000000000001e-01   1.6298999999999999e+00   1.2410000000000000e-01  -2.5690000000000002e-01  -1.3200000000000000e-02   1.4427000000000001e+00  -1.2007000000000001e+00   2.7858999999999998e+00   1.6380000000000000e-01   2.8870000000000001e-01  -1.0170000000000000e-01
  -6.6130000000000000e-01  -1.3189999999999999e-01   2.0588000000000002e+00   2.0050000000000001e-01  -2.5690000000000002e-01   3.0700000000000002e-02   1.3539000000000001e+00  -1.1339999999999999e+00   2.4377000000000000e+00   2.8899999999999999e-02   2.1170000000000000e-01  -9.7299999999999998e-02
  -8.5960000000000003e-01   8.7900000000000006e-02   1.8015000000000001e+00   1.8140000000000001e-01  -3.2350000000000001e-01  -2.6300000000000000e-02   1.1762999999999999e+00  -8.8939999999999997e-01   1.7412000000000001e+00   1.1559999999999999e-01   1.9239999999999999e-01  -9.7299999999999998e-02
  -6.8330000000000002e-01  -4.3999999999999997e-02   1.8015000000000001e+00   8.5900000000000004e-02  -2.6640000000000003e-01  -3.5099999999999999e-02   1.4427000000000001e+00  -1.0227999999999999e+00   1.5670999999999999e+00   1.6380000000000000e-01   2.7900000000000003e-01  -1.3710000000000000e-01
  -9.6989999999999998e-01   2.1999999999999999e-02   8.5780000000000001e-01   1.4319999999999999e-01  -2.5690000000000002e-01  -4.3900000000000002e-02   1.2206999999999999e+00  -1.1563000000000001e+00   2.0024000000000002e+00   1.4449999999999999e-01   2.3089999999999999e-01  -8.8499999999999995e-02
  -7.4939999999999996e-01  -6.6000000000000003e-02   1.6298999999999999e+00   1.3370000000000001e-01  -2.6640000000000003e-01  -2.1899999999999999e-02   1.2650999999999999e+00  -1.1785000000000001e+00   1.8283000000000000e+00   1.2520000000000001e-01   1.9239999999999999e-01  -9.2899999999999996e-02
  -7.0530000000000004e-01  -6.6000000000000003e-02   1.8015000000000001e+00   3.8199999999999998e-02  -1.9980000000000001e-01   8.8000000000000005e-03   1.1984999999999999e+00  -1.1563000000000001e+00   1.6540999999999999e+00   1.2520000000000001e-01   1.9239999999999999e-01  -8.8499999999999995e-02
  -8.5960000000000003e-01   8.7900000000000006e-02   1.3725000000000001e+00   1.7190000000000000e-01  -2.4740000000000001e-01  -4.4000000000000003e-03   1.1762999999999999e+00  -1.0450999999999999e+00   2.1764999999999999e+00   9.6299999999999997e-02   3.0790000000000001e-01  -1.1500000000000000e-01
  -7.4939999999999996e-01   8.7900000000000006e-02   2.1446000000000001e+00   1.3370000000000001e-01  -2.2839999999999999e-01  -3.9500000000000000e-02   1.3317000000000001e+00  -9.5609999999999995e-01   1.5670999999999999e+00   3.8500000000000000e-02   2.0210000000000000e-01  -1.1500000000000000e-01
  -7.9349999999999998e-01  -1.0990000000000000e-01   1.8015000000000001e+00   9.5500000000000002e-02  -2.3790000000000000e-01   0.0000000000000000e+00   1.3761000000000001e+00  -1.1563000000000001e+00   1.8283000000000000e+00   0.0000000000000000e+00   2.6939999999999997e-01  -9.7299999999999998e-02
  -9.4779999999999998e-01   1.3189999999999999e-01   1.2010000000000001e+00   7.6399999999999996e-02  -2.2839999999999999e-01  -3.9500000000000000e-02   1.1762999999999999e+00  -1.0672999999999999e+00   1.7412000000000001e+00   1.0600000000000000e-01   1.9239999999999999e-01  -8.4000000000000005e-02
  -8.5960000000000003e-01  -8.7900000000000006e-02   2.3161999999999998e+00   9.4999999999999998e-03  -2.9499999999999998e-01  -1.7500000000000002e-02   1.2873000000000001e+00  -1.2452000000000001e+00   2.1764999999999999e+00   1.6380000000000000e-01   2.2130000000000000e-01  -1.0620000000000000e-01
  -9.0369999999999995e-01  -4.3999999999999997e-02   2.1446000000000001e+00   1.6230000000000000e-01  -3.6159999999999998e-01  -2.1899999999999999e-02   1.0653999999999999e+00  -1.0450999999999999e+00   2.0024000000000002e+00   1.6380000000000000e-01   2.3089999999999999e-01  -1.1500000000000000e-01
  -8.8170000000000004e-01  -1.0990000000000000e-01   1.8015000000000001e+00   1.2410000000000000e-01  -2.5690000000000002e-01  -3.5099999999999999e-02   1.1540999999999999e+00  -1.0450999999999999e+00   1.9153000000000000e+00   5.7799999999999997e-02   2.6939999999999997e-01  -1.2390000000000000e-01
  -7.9349999999999998e-01   4.3999999999999997e-02   1.8015000000000001e+00   1.2410000000000000e-01  -2.3790000000000000e-01  -1.3200000000000000e-02   1.1984999999999999e+00  -1.0227999999999999e+00   2.1764999999999999e+00   2.0230000000000001e-01   2.5979999999999998e-01  -1.1500000000000000e-01
  -1.0360000000000000e+00   4.3999999999999997e-02   1.4582999999999999e+00   8.5900000000000004e-02  -2.6640000000000003e-01   1.7500000000000002e-02   1.2873000000000001e+00  -1.1117999999999999e+00   1.8283000000000000e+00   8.6699999999999999e-02   2.5979999999999998e-01  -1.1500000000000000e-01
  -7.7149999999999996e-01  -1.0990000000000000e-01   2.0588000000000002e+00   5.7299999999999997e-02  -1.5229999999999999e-01  -1.7500000000000002e-02   1.3983000000000001e+00  -1.0894999999999999e+00   1.2188000000000001e+00   2.0230000000000001e-01   1.3469999999999999e-01  -9.7299999999999998e-02
  -7.4939999999999996e-01  -4.3999999999999997e-02   1.8872000000000000e+00   1.2410000000000000e-01  -2.1890000000000001e-01  -1.3200000000000000e-02   1.2650999999999999e+00  -1.0672999999999999e+00   2.1764999999999999e+00   1.8300000000000000e-01   1.6360000000000000e-01  -9.7299999999999998e-02
  -9.0369999999999995e-01  -4.3999999999999997e-02   1.5441000000000000e+00   2.1959999999999999e-01  -2.5690000000000002e-01  -2.1899999999999999e-02   1.2206999999999999e+00  -1.1339999999999999e+00   1.6540999999999999e+00   1.6380000000000000e-01   2.8870000000000001e-01  -1.0170000000000000e-01
  -9.2579999999999996e-01  -1.0990000000000000e-01   2.3161999999999998e+00   1.7190000000000000e-01  -2.7600000000000002e-01  -6.1400000000000003e-02   1.4649000000000001e+00  -1.0227999999999999e+00   2.5247000000000002e+00   2.1190000000000001e-01   2.8870000000000001e-01  -1.5040000000000001e-01
  -8.8170000000000004e-01  -8.7900000000000006e-02   1.8872000000000000e+00   1.7190000000000000e-01  -2.2839999999999999e-01   4.4000000000000003e-03   1.2650999999999999e+00  -1.3341000000000001e+00   2.0893999999999999e+00   1.0600000000000000e-01   2.5019999999999998e-01  -9.7299999999999998e-02
  -8.3760000000000001e-01   2.1999999999999999e-02   1.6298999999999999e+00   1.3370000000000001e-01  -2.5690000000000002e-01  -1.7500000000000002e-02   1.1762999999999999e+00  -1.1563000000000001e+00   1.4800000000000000e+00   2.2159999999999999e-01   1.8279999999999999e-01  -1.1060000000000000e-01
  -9.9190000000000000e-01  -2.1980000000000000e-01   1.4582999999999999e+00   1.0500000000000000e-01  -2.0930000000000001e-01  -8.8000000000000005e-03   1.4649000000000001e+00  -1.0894999999999999e+00   1.9153000000000000e+00   2.0230000000000001e-01   2.2130000000000000e-01  -6.6400000000000001e-02
  -7.0530000000000004e-01  -4.3999999999999997e-02   1.6298999999999999e+00   1.0500000000000000e-01  -2.1890000000000001e-01  -1.7500000000000002e-02   1.3983000000000001e+00  -1.2452000000000001e+00   1.9153000000000000e+00   7.7100000000000002e-02   2.0210000000000000e-01  -7.5200000000000003e-02
  -7.9349999999999998e-01   4.3999999999999997e-02   1.7157000000000000e+00   1.1459999999999999e-01  -1.8079999999999999e-01  -4.3900000000000002e-02   1.1762999999999999e+00  -1.1563000000000001e+00   1.4800000000000000e+00   7.7100000000000002e-02   2.6939999999999997e-01  -1.2390000000000000e-01
  -6.8330000000000002e-01   6.6000000000000003e-02   1.2010000000000001e+00   1.7190000000000000e-01  -2.4740000000000001e-01   0.0000000000000000e+00   1.2873000000000001e+00  -1.2452000000000001e+00   1.9153000000000000e+00   8.6699999999999999e-02   2.5019999999999998e-01  -1.0620000000000000e-01
  -6.6130000000000000e-01  -6.6000000000000003e-02   1.8872000000000000e+00   1.3370000000000001e-01  -3.0449999999999999e-01   0.0000000000000000e+00   1.1762999999999999e+00  -1.1563000000000001e+00   1.8283000000000000e+00   1.4449999999999999e-01   2.0210000000000000e-01  -6.1899999999999997e-02
  -9.0369999999999995e-01  -1.0990000000000000e-01   1.5441000000000000e+00   1.6230000000000000e-01  -2.4740000000000001e-01  -3.5099999999999999e-02   1.2428999999999999e+00  -1.1785000000000001e+00   2.1764999999999999e+00   1.8300000000000000e-01   2.3089999999999999e-01  -4.4200000000000003e-02
  -1.1681999999999999e+00   2.1999999999999999e-02   2.0588000000000002e+00   7.6399999999999996e-02  -2.9499999999999998e-01   0.0000000000000000e+00   1.2428999999999999e+00  -9.7840000000000005e-01   2.3506000000000000e+00   2.3119999999999999e-01   2.3089999999999999e-01  -1.3270000000000001e-01
  -1.3005000000000000e+00  -8.7900000000000006e-02   2.5735000000000001e+00   1.3370000000000001e-01  -2.5690000000000002e-01  -2.6300000000000000e-02   1.3095000000000001e+00  -1.0450999999999999e+00   2.0893999999999999e+00   1.1559999999999999e-01   1.9239999999999999e-01  -1.1060000000000000e-01
  -1.1241000000000001e+00   6.6000000000000003e-02   1.9730000000000001e+00   1.0500000000000000e-01  -2.1890000000000001e-01  -6.5799999999999997e-02   1.3539000000000001e+00  -1.2452000000000001e+00   2.0893999999999999e+00   1.6380000000000000e-01   2.2130000000000000e-01  -1.0170000000000000e-01
  -9.0369999999999995e-01   4.3999999999999997e-02   1.6298999999999999e+00   9.5500000000000002e-02  -2.6640000000000003e-01   5.7000000000000002e-02   1.2206999999999999e+00  -1.1563000000000001e+00   2.0024000000000002e+00   1.0600000000000000e-01   2.0210000000000000e-01  -9.2899999999999996e-02
  -7.4939999999999996e-01  -4.3999999999999997e-02   2.0588000000000002e+00   1.7190000000000000e-01  -2.2839999999999999e-01   0.0000000000000000e+00   1.1096999999999999e+00  -9.7840000000000005e-01   1.1317999999999999e+00   1.9270000000000001e-01   2.0210000000000000e-01  -8.8499999999999995e-02
  -6.6130000000000000e-01  -3.5170000000000001e-01   1.7157000000000000e+00   8.5900000000000004e-02  -3.1400000000000000e-01  -1.3200000000000000e-02   1.0431999999999999e+00  -1.2452000000000001e+00   1.8283000000000000e+00   6.7400000000000002e-02   3.0790000000000001e-01  -6.6400000000000001e-02
  -7.2740000000000005e-01   1.0990000000000000e-01   1.6298999999999999e+00   1.4319999999999999e-01  -2.2839999999999999e-01   0.0000000000000000e+00   9.7660000000000002e-01  -1.2452000000000001e+00   2.0893999999999999e+00   1.7340000000000000e-01   2.4060000000000001e-01  -1.8140000000000001e-01
  -7.9349999999999998e-01  -2.4179999999999999e-01   1.6298999999999999e+00   1.8140000000000001e-01  -2.8549999999999998e-01  -8.8000000000000005e-03   7.5460000000000005e-01  -1.0672999999999999e+00   1.8283000000000000e+00   1.8300000000000000e-01   1.4430000000000001e-01  -1.1940000000000001e-01
  -1.0360000000000000e+00  -6.6000000000000003e-02   1.1152000000000000e+00   1.3370000000000001e-01  -3.3310000000000001e-01  -2.6300000000000000e-02   1.2206999999999999e+00  -1.3786000000000000e+00   2.0893999999999999e+00   1.5409999999999999e-01   1.6360000000000000e-01  -3.1000000000000000e-02
  -7.4939999999999996e-01  -1.9789999999999999e-01   1.8872000000000000e+00   1.9089999999999999e-01  -2.6640000000000003e-01  -2.1899999999999999e-02   1.1096999999999999e+00  -1.1117999999999999e+00   1.8283000000000000e+00   1.9270000000000001e-01   2.5979999999999998e-01  -1.5479999999999999e-01
  -1.0801000000000001e+00  -2.1980000000000000e-01   1.6298999999999999e+00   1.0500000000000000e-01  -1.5229999999999999e-01  -3.5099999999999999e-02   1.1762999999999999e+00  -9.5609999999999995e-01   1.4800000000000000e+00   1.2520000000000001e-01   2.1170000000000000e-01  -1.2390000000000000e-01
  -9.2579999999999996e-01  -2.1999999999999999e-02   2.1446000000000001e+00   9.5500000000000002e-02  -1.5229999999999999e-01  -4.3900000000000002e-02   1.2650999999999999e+00  -1.2007000000000001e+00   2.1764999999999999e+00   6.7400000000000002e-02   1.7319999999999999e-01  -7.0800000000000002e-02
  -8.3760000000000001e-01  -2.6379999999999998e-01   1.2867999999999999e+00   1.3370000000000001e-01  -2.8549999999999998e-01  -8.8000000000000005e-03   1.1984999999999999e+00  -1.0005999999999999e+00   1.4800000000000000e+00   1.3489999999999999e-01   2.3089999999999999e-01  -1.5479999999999999e-01
  -9.9190000000000000e-01  -2.1999999999999999e-02   1.0294000000000001e+00   1.4319999999999999e-01  -2.2839999999999999e-01   0.0000000000000000e+00   1.2206999999999999e+00  -1.2230000000000001e+00   2.1764999999999999e+00   1.3489999999999999e-01   2.7900000000000003e-01  -4.4200000000000003e-02
  -8.5960000000000003e-01   1.0990000000000000e-01   2.0588000000000002e+00   1.2410000000000000e-01  -1.7130000000000001e-01  -6.5799999999999997e-02   1.3095000000000001e+00  -9.7840000000000005e-01   1.9153000000000000e+00   1.9270000000000001e-01   2.5019999999999998e-01  -7.0800000000000002e-02
  -7.7149999999999996e-01   2.6379999999999998e-01   1.4582999999999999e+00   1.4319999999999999e-01  -2.5690000000000002e-01  -2.1899999999999999e-02   1.3095000000000001e+00  -1.0450999999999999e+00   1.8283000000000000e+00   2.0230000000000001e-01   2.6939999999999997e-01  -1.4160000000000000e-01
  -9.4779999999999998e-01  -1.7590000000000000e-01   1.7157000000000000e+00   7.6399999999999996e-02  -1.9030000000000000e-01  -1.7500000000000002e-02   1.3095000000000001e+00  -1.1785000000000001e+00   1.4800000000000000e+00   1.7340000000000000e-01   2.3089999999999999e-01  -6.1899999999999997e-02
  -8.5960000000000003e-01   1.3189999999999999e-01   1.8872000000000000e+00   1.6230000000000000e-01  -3.1400000000000000e-01  -1.3200000000000000e-02   1.1318999999999999e+00  -1.1117999999999999e+00   2.0024000000000002e+00   7.7100000000000002e-02   2.1170000000000000e-01  -7.9600000000000004e-02
  -7.2740000000000005e-01  -6.6000000000000003e-02   1.4582999999999999e+00   5.7299999999999997e-02  -2.8549999999999998e-01   1.7500000000000002e-02   1.1984999999999999e+00  -1.0227999999999999e+00   1.5670999999999999e+00   4.8200000000000000e-02   2.6939999999999997e-01  -7.0800000000000002e-02
  -9.0369999999999995e-01  -2.1999999999999999e-02   1.5441000000000000e+00   1.3370000000000001e-01  -2.2839999999999999e-01  -1.3200000000000000e-02   1.2873000000000001e+00  -1.0227999999999999e+00   1.7412000000000001e+00   1.0600000000000000e-01   1.9239999999999999e-01  -9.2899999999999996e-02
  -9.9190000000000000e-01  -4.3999999999999997e-02   8.5780000000000001e-01   9.5500000000000002e-02  -2.8549999999999998e-01  -3.5099999999999999e-02   1.1540999999999999e+00  -8.8939999999999997e-01   2.0893999999999999e+00   1.9270000000000001e-01   2.3089999999999999e-01  -1.1060000000000000e-01
  -7.2740000000000005e-01  -4.3999999999999997e-02   1.8015000000000001e+00   1.1459999999999999e-01  -2.4740000000000001e-01  -4.4000000000000003e-03   9.9880000000000002e-01  -1.0672999999999999e+00   1.6540999999999999e+00   1.4449999999999999e-01   1.8279999999999999e-01  -1.1500000000000000e-01
  -8.1559999999999999e-01  -8.7900000000000006e-02   2.2303999999999999e+00   0.0000000000000000e+00  -2.4740000000000001e-01   3.5099999999999999e-02   1.2428999999999999e+00  -1.0005999999999999e+00   1.3059000000000001e+00   1.2520000000000001e-01   1.6360000000000000e-01  -8.8499999999999995e-02
  -9.9190000000000000e-01  -2.1999999999999999e-02   1.7157000000000000e+00   4.7699999999999999e-02  -2.7600000000000002e-01  -1.7500000000000002e-02   1.0875999999999999e+00  -1.2007000000000001e+00   1.6540999999999999e+00   1.6380000000000000e-01   2.0210000000000000e-01  -1.0170000000000000e-01
  -7.7149999999999996e-01  -1.3189999999999999e-01   1.5441000000000000e+00   1.3370000000000001e-01  -2.6640000000000003e-01   8.8000000000000005e-03   1.3983000000000001e+00  -9.5609999999999995e-01   2.0893999999999999e+00   1.4449999999999999e-01   3.2710000000000000e-01  -1.0620000000000000e-01
  -6.6130000000000000e-01   8.7900000000000006e-02   1.8015000000000001e+00   1.1459999999999999e-01  -2.0930000000000001e-01  -6.1400000000000003e-02   1.4649000000000001e+00  -1.1117999999999999e+00   2.0024000000000002e+00   1.4449999999999999e-01   2.0210000000000000e-01  -8.8499999999999995e-02
  -1.1462000000000001e+00   6.6000000000000003e-02   2.7450999999999999e+00   1.3370000000000001e-01  -2.2839999999999999e-01  -1.7500000000000002e-02   1.2428999999999999e+00  -1.0672999999999999e+00   1.4800000000000000e+00   1.1559999999999999e-01   2.2130000000000000e-01  -1.2390000000000000e-01
  -8.8170000000000004e-01  -4.3999999999999997e-02   1.6298999999999999e+00   9.5500000000000002e-02  -2.4740000000000001e-01  -2.6300000000000000e-02   1.2873000000000001e+00  -1.1785000000000001e+00   1.1317999999999999e+00   1.1559999999999999e-01   2.6939999999999997e-01  -5.3100000000000001e-02
  -8.8170000000000004e-01  -1.9789999999999999e-01   1.7157000000000000e+00   5.7299999999999997e-02  -1.9980000000000001e-01   3.0700000000000002e-02   1.2428999999999999e+00  -8.0049999999999999e-01   1.1317999999999999e+00   6.7400000000000002e-02   1.6360000000000000e-01  -8.4000000000000005e-02
  -8.8170000000000004e-01  -1.5390000000000001e-01   1.2867999999999999e+00   1.8140000000000001e-01  -1.6180000000000000e-01  -1.7500000000000002e-02   1.3317000000000001e+00  -1.1785000000000001e+00   2.0024000000000002e+00   1.2520000000000001e-01   1.7319999999999999e-01  -1.1940000000000001e-01
  -6.6130000000000000e-01   2.1999999999999999e-02   1.2010000000000001e+00   1.6230000000000000e-01  -2.6640000000000003e-01  -4.4000000000000003e-03   1.3539000000000001e+00  -1.0227999999999999e+00   1.3930000000000000e+00   1.7340000000000000e-01   2.7900000000000003e-01  -1.1940000000000001e-01
  -7.7149999999999996e-01   4.3999999999999997e-02   1.0294000000000001e+00   8.5900000000000004e-02  -2.1890000000000001e-01  -3.0700000000000002e-02   1.4205000000000001e+00  -1.0894999999999999e+00   2.3506000000000000e+00   1.8300000000000000e-01   2.1170000000000000e-01  -6.6400000000000001e-02
  -9.4779999999999998e-01   0.0000000000000000e+00   1.8872000000000000e+00   1.6230000000000000e-01  -1.7130000000000001e-01  -1.7500000000000002e-02   1.1318999999999999e+00  -9.5609999999999995e-01   1.4800000000000000e+00   1.7340000000000000e-01   1.7319999999999999e-01  -8.8499999999999995e-02
  -7.9349999999999998e-01  -1.5390000000000001e-01   8.5780000000000001e-01   1.3370000000000001e-01  -3.0449999999999999e-01  -1.3200000000000000e-02   1.3095000000000001e+00  -1.1117999999999999e+00   2.2635999999999998e+00   8.6699999999999999e-02   2.2130000000000000e-01  -7.5200000000000003e-02
  -1.0139000000000000e+00  -6.6000000000000003e-02   1.1152000000000000e+00   1.0500000000000000e-01  -2.3790000000000000e-01  -2.6300000000000000e-02   1.3761000000000001e+00  -1.0894999999999999e+00   2.3506000000000000e+00   2.3119999999999999e-01   2.4060000000000001e-01  -1.1500000000000000e-01
  -7.4939999999999996e-01  -4.3999999999999997e-02   1.8872000000000000e+00   3.8199999999999998e-02  -1.9980000000000001e-01  -6.1400000000000003e-02   1.4427000000000001e+00  -1.2452000000000001e+00   2.0893999999999999e+00   1.9270000000000001e-01   2.9830000000000001e-01  -8.4000000000000005e-02
  -9.0369999999999995e-01   1.9789999999999999e-01   1.4582999999999999e+00   1.6230000000000000e-01  -1.6180000000000000e-01  -4.3900000000000002e-02   1.3983000000000001e+00  -1.2452000000000001e+00   1.8283000000000000e+00   1.7340000000000000e-01   2.3089999999999999e-01  -1.1940000000000001e-01
  -8.8170000000000004e-01  -6.6000000000000003e-02   1.8872000000000000e+00   2.3870000000000000e-01  -3.1400000000000000e-01  -3.9500000000000000e-02   1.3095000000000001e+00  -1.1339999999999999e+00   1.9153000000000000e+00   1.3489999999999999e-01   1.9239999999999999e-01  -6.1899999999999997e-02
  -6.3919999999999999e-01  -2.1980000000000000e-01   2.0588000000000002e+00   0.0000000000000000e+00  -2.9499999999999998e-01  -3.0700000000000002e-02   1.0875999999999999e+00  -9.3389999999999995e-01   1.6540999999999999e+00   8.6699999999999999e-02   2.0210000000000000e-01  -1.1500000000000000e-01
  -1.0360000000000000e+00   6.6000000000000003e-02   1.7157000000000000e+00   1.6230000000000000e-01  -2.6640000000000003e-01  -3.0700000000000002e-02   1.5315000000000001e+00  -9.7840000000000005e-01   2.2635999999999998e+00   2.3119999999999999e-01   2.1170000000000000e-01  -1.1500000000000000e-01
  -6.6130000000000000e-01   0.0000000000000000e+00   1.4582999999999999e+00   2.4820000000000000e-01  -2.3790000000000000e-01   4.4000000000000003e-03   1.1318999999999999e+00  -1.0894999999999999e+00   2.0024000000000002e+00   4.8200000000000000e-02   2.4060000000000001e-01  -1.1060000000000000e-01
  -1.0801000000000001e+00   2.1999999999999999e-02   1.6298999999999999e+00   1.9089999999999999e-01  -1.9980000000000001e-01  -3.9500000000000000e-02   1.3317000000000001e+00  -1.1785000000000001e+00   1.4800000000000000e+00   1.0600000000000000e-01   2.4060000000000001e-01  -1.1940000000000001e-01
  -7.0530000000000004e-01  -1.0990000000000000e-01   1.3725000000000001e+00   1.7190000000000000e-01  -1.9030000000000000e-01  -8.8000000000000005e-03   1.4649000000000001e+00  -1.0005999999999999e+00   1.9153000000000000e+00   1.3489999999999999e-01   2.9830000000000001e-01  -7.9600000000000004e-02
  -7.9349999999999998e-01   1.0990000000000000e-01   1.5441000000000000e+00   1.4319999999999999e-01  -2.4740000000000001e-01   2.6300000000000000e-02   1.3983000000000001e+00  -1.0894999999999999e+00   1.6540999999999999e+00   7.7100000000000002e-02   2.4060000000000001e-01  -9.7299999999999998e-02
  -9.2579999999999996e-01  -1.5390000000000001e-01   2.1446000000000001e+00   1.4319999999999999e-01  -1.9980000000000001e-01   8.8000000000000005e-03   1.3539000000000001e+00  -1.1117999999999999e+00   1.7412000000000001e+00   1.3489999999999999e-01   2.2130000000000000e-01  -9.2899999999999996e-02
  -7.4939999999999996e-01  -6.1550000000000005e-01   1.1152000000000000e+00   4.7699999999999999e-02  -2.9499999999999998e-01  -4.3900000000000002e-02   1.1540999999999999e+00  -1.1117999999999999e+00   1.3930000000000000e+00   1.3489999999999999e-01   2.7900000000000003e-01  -7.9600000000000004e-02
  -7.2740000000000005e-01  -2.1999999999999999e-02   2.2303999999999999e+00   1.4319999999999999e-01  -1.6180000000000000e-01  -3.9500000000000000e-02   1.2873000000000001e+00  -9.5609999999999995e-01   1.8283000000000000e+00   1.2520000000000001e-01   3.0790000000000001e-01  -1.1940000000000001e-01
  -7.9349999999999998e-01   1.0990000000000000e-01   1.8872000000000000e+00   1.1459999999999999e-01  -2.7600000000000002e-01  -7.4499999999999997e-02   1.2650999999999999e+00  -1.0450999999999999e+00   1.8283000000000000e+00   1.3489999999999999e-01   2.6939999999999997e-01  -8.4000000000000005e-02
  -6.6130000000000000e-01  -1.9789999999999999e-01   2.2303999999999999e+00   2.0050000000000001e-01  -1.6180000000000000e-01  -2.1899999999999999e-02   1.3317000000000001e+00  -1.0005999999999999e+00   2.6989000000000001e+00   9.6299999999999997e-02   1.0580000000000001e-01  -1.0170000000000000e-01
  -7.7149999999999996e-01  -8.7900000000000006e-02   1.2010000000000001e+00   9.5500000000000002e-02  -2.4740000000000001e-01  -2.1899999999999999e-02   1.3317000000000001e+00  -1.0005999999999999e+00   1.8283000000000000e+00   1.7340000000000000e-01   1.7319999999999999e-01  -8.8499999999999995e-02
  -9.2579999999999996e-01   1.0990000000000000e-01   1.8872000000000000e+00   1.6230000000000000e-01  -2.7600000000000002e-01  -3.9500000000000000e-02   1.3983000000000001e+00  -1.0227999999999999e+00   1.9153000000000000e+00   1.0600000000000000e-01   2.1170000000000000e-01  -9.7299999999999998e-02
  -7.9349999999999998e-01   1.5390000000000001e-01   1.7157000000000000e+00   1.4319999999999999e-01  -1.0470000000000000e-01  -3.5099999999999999e-02   1.0653999999999999e+00  -9.7840000000000005e-01   1.3930000000000000e+00   1.2520000000000001e-01   2.7900000000000003e-01  -1.3270000000000001e-01
  -7.7149999999999996e-01   1.3189999999999999e-01   9.4359999999999999e-01   1.6230000000000000e-01  -2.2839999999999999e-01   2.1899999999999999e-02   1.1318999999999999e+00  -1.3341000000000001e+00   2.0893999999999999e+00   1.2520000000000001e-01   2.5019999999999998e-01  -1.1500000000000000e-01
  -9.4779999999999998e-01  -8.7900000000000006e-02   1.4582999999999999e+00   3.8199999999999998e-02  -2.8549999999999998e-01  -2.6300000000000000e-02   1.2428999999999999e+00  -1.0450999999999999e+00   1.7412000000000001e+00   9.6299999999999997e-02   1.8279999999999999e-01  -4.4200000000000003e-02
  -9.0369999999999995e-01   2.1980000000000000e-01   1.2867999999999999e+00   1.5279999999999999e-01  -2.3790000000000000e-01  -8.8000000000000005e-03   1.2206999999999999e+00  -8.4499999999999997e-01   2.3506000000000000e+00   1.3489999999999999e-01   2.5019999999999998e-01  -1.6810000000000000e-01
  -7.0530000000000004e-01  -1.5390000000000001e-01   1.4582999999999999e+00   1.1459999999999999e-01  -2.5690000000000002e-01  -2.1899999999999999e-02   1.1540999999999999e+00  -1.0894999999999999e+00   1.6540999999999999e+00   2.6010000000000000e-01   1.4430000000000001e-01  -5.7500000000000002e-02
  -8.5960000000000003e-01   4.3999999999999997e-02   1.5441000000000000e+00   2.0999999999999999e-01  -1.9980000000000001e-01  -1.7500000000000002e-02   1.2206999999999999e+00  -1.1117999999999999e+00   1.2188000000000001e+00   1.2520000000000001e-01   2.6939999999999997e-01  -1.0170000000000000e-01
  -9.4779999999999998e-01  -1.0990000000000000e-01   2.4018999999999999e+00   1.1459999999999999e-01  -2.9499999999999998e-01  -8.8000000000000005e-03   1.1318999999999999e+00  -1.0894999999999999e+00   2.2635999999999998e+00   1.8300000000000000e-01   1.0580000000000001e-01  -6.1899999999999997e-02
  -9.6989999999999998e-01  -1.0990000000000000e-01   1.3725000000000001e+00   9.5500000000000002e-02  -2.4740000000000001e-01  -3.9500000000000000e-02   1.2873000000000001e+00  -9.3389999999999995e-01   7.8349999999999997e-01   1.7340000000000000e-01   1.4430000000000001e-01  -5.3100000000000001e-02
  -6.6130000000000000e-01  -6.6000000000000003e-02   1.5441000000000000e+00   9.5500000000000002e-02  -2.4740000000000001e-01   0.0000000000000000e+00   1.0653999999999999e+00  -1.3119000000000001e+00   1.6540999999999999e+00   9.6299999999999997e-02   2.2130000000000000e-01  -1.1940000000000001e-01
  -9.0369999999999995e-01  -2.1999999999999999e-02   1.4582999999999999e+00   1.1459999999999999e-01  -1.8079999999999999e-01  -8.8000000000000005e-03   1.2428999999999999e+00  -1.1117999999999999e+00   1.9153000000000000e+00   1.0600000000000000e-01   2.5979999999999998e-01  -9.7299999999999998e-02
  -8.3760000000000001e-01   1.3189999999999999e-01   1.8015000000000001e+00   2.1959999999999999e-01  -2.3790000000000000e-01  -1.3200000000000000e-02   1.0875999999999999e+00  -8.8939999999999997e-01   1.6540999999999999e+00   1.2520000000000001e-01   3.1750000000000000e-01  -1.0170000000000000e-01
  -7.9349999999999998e-01  -1.5390000000000001e-01   1.9730000000000001e+00   1.1459999999999999e-01  -3.0449999999999999e-01  -3.0700000000000002e-02   1.4427000000000001e+00  -1.0450999999999999e+00   1.1317999999999999e+00   1.8300000000000000e-01   1.6360000000000000e-01  -1.2830000000000000e-01
  -9.4779999999999998e-01  -2.4179999999999999e-01   1.4582999999999999e+00   1.3370000000000001e-01  -2.6640000000000003e-01  -4.4000000000000003e-03   1.2650999999999999e+00  -1.0227999999999999e+00   1.9153000000000000e+00   1.8300000000000000e-01   1.9239999999999999e-01  -1.0620000000000000e-01
  -7.2740000000000005e-01  -8.7900000000000006e-02   1.8015000000000001e+00   1.4319999999999999e-01  -2.4740000000000001e-01  -3.0700000000000002e-02   1.4205000000000001e+00  -1.1785000000000001e+00   1.5670999999999999e+00   1.6380000000000000e-01   2.3089999999999999e-01  -9.7299999999999998e-02
  -6.8330000000000002e-01   1.7590000000000000e-01   2.3161999999999998e+00   9.5500000000000002e-02  -2.0930000000000001e-01   0.0000000000000000e+00   1.2873000000000001e+00  -1.0005999999999999e+00   2.2635999999999998e+00   1.6380000000000000e-01   2.0210000000000000e-01  -7.9600000000000004e-02
  -7.7149999999999996e-01  -2.1999999999999999e-02   1.9730000000000001e+00   1.4319999999999999e-01  -1.7130000000000001e-01  -8.8000000000000005e-03   1.5315000000000001e+00  -1.0450999999999999e+00   2.1764999999999999e+00   1.3489999999999999e-01   2.5019999999999998e-01  -5.7500000000000002e-02
  -7.2740000000000005e-01  -1.3189999999999999e-01   1.7157000000000000e+00   1.2410000000000000e-01  -2.6640000000000003e-01  -1.3200000000000000e-02   1.1984999999999999e+00  -1.1563000000000001e+00   1.5670999999999999e+00   1.3489999999999999e-01   2.7900000000000003e-01  -7.5200000000000003e-02
  -7.9349999999999998e-01  -1.0990000000000000e-01   1.8872000000000000e+00   3.8199999999999998e-02  -2.7600000000000002e-01   2.6300000000000000e-02   1.3761000000000001e+00  -1.0005999999999999e+00   2.0024000000000002e+00   1.9270000000000001e-01   1.7319999999999999e-01  -4.8700000000000000e-02
  -7.0530000000000004e-01   0.0000000000000000e+00   1.8015000000000001e+00   9.5500000000000002e-02  -1.4269999999999999e-01   1.7500000000000002e-02   1.2428999999999999e+00  -9.7840000000000005e-01   1.3059000000000001e+00   1.2520000000000001e-01   2.5019999999999998e-01  -7.5200000000000003e-02
  -6.3919999999999999e-01   2.1999999999999999e-02   1.4582999999999999e+00   1.4319999999999999e-01  -2.3790000000000000e-01  -4.8200000000000000e-02   1.3095000000000001e+00  -1.0672999999999999e+00   2.2635999999999998e+00   1.9270000000000001e-01   2.2130000000000000e-01  -8.8499999999999995e-02
  -1.0139000000000000e+00  -6.6000000000000003e-02   2.1446000000000001e+00   1.2410000000000000e-01  -2.0930000000000001e-01  -2.6300000000000000e-02   1.3761000000000001e+00  -9.5609999999999995e-01   1.3930000000000000e+00   1.2520000000000001e-01   2.7900000000000003e-01  -8.4000000000000005e-02
  -1.0139000000000000e+00  -2.4179999999999999e-01   1.3725000000000001e+00   9.5500000000000002e-02  -2.4740000000000001e-01  -4.3900000000000002e-02   1.4871000000000001e+00  -1.0227999999999999e+00   1.3059000000000001e+00   1.6380000000000000e-01   1.4430000000000001e-01  -1.2390000000000000e-01
  -7.7149999999999996e-01  -6.6000000000000003e-02   1.3725000000000001e+00   1.3370000000000001e-01  -2.5690000000000002e-01   1.3200000000000000e-02   1.2650999999999999e+00  -1.1117999999999999e+00   1.3930000000000000e+00   7.7100000000000002e-02   1.6360000000000000e-01  -6.1899999999999997e-02
  -7.2740000000000005e-01   0.0000000000000000e+00   2.4018999999999999e+00   1.8140000000000001e-01  -2.1890000000000001e-01  -1.7500000000000002e-02   1.1984999999999999e+00  -1.0894999999999999e+00   1.8283000000000000e+00   1.4449999999999999e-01   2.5979999999999998e-01  -7.5200000000000003e-02
  -9.6989999999999998e-01   1.3189999999999999e-01   1.9730000000000001e+00   1.4319999999999999e-01  -2.1890000000000001e-01   4.4000000000000003e-03   1.4205000000000001e+00  -9.5609999999999995e-01   1.9153000000000000e+00   1.0600000000000000e-01   2.4060000000000001e-01  -8.8499999999999995e-02
  -7.7149999999999996e-01  -6.6000000000000003e-02   1.2010000000000001e+00   1.1459999999999999e-01  -2.4740000000000001e-01   3.5099999999999999e-02   1.4427000000000001e+00  -1.0227999999999999e+00   2.4377000000000000e+00   1.5409999999999999e-01   2.7900000000000003e-01  -1.0620000000000000e-01
  -9.4779999999999998e-01  -1.9789999999999999e-01   1.4582999999999999e+00   1.3370000000000001e-01  -2.9499999999999998e-01   8.8000000000000005e-03   1.2206999999999999e+00  -9.3389999999999995e-01   1.8283000000000000e+00   1.0600000000000000e-01   1.8279999999999999e-01  -8.4000000000000005e-02
  -7.0530000000000004e-01  -1.9789999999999999e-01   2.5735000000000001e+00   0.0000000000000000e+00  -2.3790000000000000e-01  -4.4000000000000003e-03   1.1984999999999999e+00  -9.3389999999999995e-01   1.6540999999999999e+00   7.7100000000000002e-02   2.2130000000000000e-01  -8.4000000000000005e-02
  -8.8170000000000004e-01  -6.6000000000000003e-02   1.7157000000000000e+00   1.0500000000000000e-01  -2.7600000000000002e-01  -2.1899999999999999e-02   1.0431999999999999e+00  -9.3389999999999995e-01   1.9153000000000000e+00   1.7340000000000000e-01   1.9239999999999999e-01  -7.5200000000000003e-02
  -7.2740000000000005e-01  -1.3189999999999999e-01   2.4018999999999999e+00   1.3370000000000001e-01  -1.4269999999999999e-01  -1.3200000000000000e-02   1.2206999999999999e+00  -9.5609999999999995e-01   2.4377000000000000e+00   1.1559999999999999e-01   1.9239999999999999e-01  -9.2899999999999996e-02
  -8.8170000000000004e-01   8.7900000000000006e-02   1.8015000000000001e+00   1.3370000000000001e-01  -2.5690000000000002e-01   2.1899999999999999e-02   1.3539000000000001e+00  -8.2269999999999999e-01   2.5247000000000002e+00   1.6380000000000000e-01   2.5019999999999998e-01  -9.2899999999999996e-02
  -8.5960000000000003e-01  -1.3189999999999999e-01   1.6298999999999999e+00   4.7699999999999999e-02  -2.0930000000000001e-01  -3.9500000000000000e-02   1.1762999999999999e+00  -9.1169999999999995e-01   2.4377000000000000e+00   7.7100000000000002e-02   1.7319999999999999e-01  -9.7299999999999998e-02
  -7.7149999999999996e-01  -1.9789999999999999e-01   1.9730000000000001e+00   2.8600000000000000e-02  -2.3790000000000000e-01  -2.1899999999999999e-02   1.1984999999999999e+00  -1.0005999999999999e+00   1.3930000000000000e+00   1.0600000000000000e-01   1.6360000000000000e-01  -9.7299999999999998e-02
  -7.4939999999999996e-01   0.0000000000000000e+00   1.4582999999999999e+00   1.2410000000000000e-01  -1.9030000000000000e-01  -1.7500000000000002e-02   1.3317000000000001e+00  -8.6719999999999997e-01   2.0024000000000002e+00   1.9270000000000001e-01   2.6939999999999997e-01  -5.7500000000000002e-02
  -8.8170000000000004e-01  -1.0990000000000000e-01   2.0588000000000002e+00   1.1459999999999999e-01  -2.5690000000000002e-01   1.7500000000000002e-02   1.3317000000000001e+00  -9.7840000000000005e-01   2.0893999999999999e+00   1.7340000000000000e-01   2.2130000000000000e-01  -7.0800000000000002e-02
  -9.9190000000000000e-01   0.0000000000000000e+00   1.3725000000000001e+00   1.0500000000000000e-01  -2.1890000000000001e-01   2.1899999999999999e-02   1.3539000000000001e+00  -1.0672999999999999e+00   1.7412000000000001e+00   1.5409999999999999e-01   2.9830000000000001e-01  -1.1500000000000000e-01
  -9.4779999999999998e-01  -2.6379999999999998e-01   2.0588000000000002e+00   2.8600000000000000e-02  -2.1890000000000001e-01  -3.9500000000000000e-02   1.3317000000000001e+00  -8.4499999999999997e-01   2.1764999999999999e+00   2.5050000000000000e-01   2.7900000000000003e-01  -6.1899999999999997e-02
  -8.5960000000000003e-01   2.4179999999999999e-01   1.2867999999999999e+00   1.8140000000000001e-01  -2.1890000000000001e-01   0.0000000000000000e+00   1.0875999999999999e+00  -1.2007000000000001e+00   2.1764999999999999e+00   7.7100000000000002e-02   2.0210000000000000e-01  -7.0800000000000002e-02
  -7.7149999999999996e-01  -8.7900000000000006e-02   2.4018999999999999e+00   2.0050000000000001e-01  -2.1890000000000001e-01  -5.2600000000000001e-02   1.5315000000000001e+00  -1.0450999999999999e+00   2.0024000000000002e+00   1.5409999999999999e-01   2.2130000000000000e-01  -7.0800000000000002e-02
  -7.2740000000000005e-01  -1.0990000000000000e-01   2.1446000000000001e+00   7.6399999999999996e-02  -2.2839999999999999e-01  -2.6300000000000000e-02   1.4205000000000001e+00  -1.0450999999999999e+00   2.5247000000000002e+00   5.7799999999999997e-02   2.3089999999999999e-01  -9.7299999999999998e-02
  -8.5960000000000003e-01   2.4179999999999999e-01   1.1152000000000000e+00   7.6399999999999996e-02  -1.6180000000000000e-01  -8.3299999999999999e-02   1.2650999999999999e+00  -1.0894999999999999e+00   1.7412000000000001e+00   1.1559999999999999e-01   2.5979999999999998e-01  -8.8499999999999995e-02
  -9.4779999999999998e-01  -1.0990000000000000e-01   1.7157000000000000e+00   1.8140000000000001e-01  -3.4260000000000002e-01  -1.7500000000000002e-02   1.4427000000000001e+00  -1.1785000000000001e+00   1.7412000000000001e+00   1.2520000000000001e-01   1.9239999999999999e-01  -1.1060000000000000e-01
  -8.5960000000000003e-01  -1.7590000000000000e-01   2.0588000000000002e+00   1.6230000000000000e-01  -1.8079999999999999e-01   0.0000000000000000e+00   1.3317000000000001e+00  -1.2007000000000001e+00   1.9153000000000000e+00   1.7340000000000000e-01   2.5019999999999998e-01  -6.6400000000000001e-02
  -9.2579999999999996e-01  -2.6379999999999998e-01   1.7157000000000000e+00   1.5279999999999999e-01  -2.4740000000000001e-01  -2.6300000000000000e-02   1.2650999999999999e+00  -8.0049999999999999e-01   2.3506000000000000e+00   9.6299999999999997e-02   2.7900000000000003e-01  -1.2390000000000000e-01
  -6.1719999999999997e-01  -2.1980000000000000e-01   1.8015000000000001e+00   4.7699999999999999e-02  -1.9030000000000000e-01  -5.7000000000000002e-02   1.3317000000000001e+00  -9.7840000000000005e-01   1.4800000000000000e+00   9.5999999999999992e-03   1.5400000000000000e-01  -1.1940000000000001e-01
  -9.2579999999999996e-01  -2.1999999999999999e-02   1.2010000000000001e+00   1.9099999999999999e-02  -2.0930000000000001e-01   4.4000000000000003e-03   1.3539000000000001e+00  -1.0450999999999999e+00   2.0024000000000002e+00   2.5050000000000000e-01   2.2130000000000000e-01  -7.9600000000000004e-02
  -9.2579999999999996e-01   0.0000000000000000e+00   2.1446000000000001e+00   5.7299999999999997e-02  -2.7600000000000002e-01   8.8000000000000005e-03   1.3983000000000001e+00  -1.0894999999999999e+00   2.2635999999999998e+00   1.0600000000000000e-01   2.3089999999999999e-01  -9.2899999999999996e-02
  -9.9190000000000000e-01   1.9789999999999999e-01   1.8015000000000001e+00   6.6799999999999998e-02  -2.5690000000000002e-01  -2.1899999999999999e-02   1.3095000000000001e+00  -1.0005999999999999e+00   1.6540999999999999e+00   1.1559999999999999e-01   2.1170000000000000e-01  -8.8499999999999995e-02
  -9.4779999999999998e-01  -1.0990000000000000e-01   1.9730000000000001e+00   1.7190000000000000e-01  -1.4269999999999999e-01   1.7500000000000002e-02   1.4205000000000001e+00  -1.0672999999999999e+00   1.5670999999999999e+00   1.6380000000000000e-01   1.5400000000000000e-01  -7.0800000000000002e-02
  -1.0580000000000001e+00   0.0000000000000000e+00   8.5780000000000001e-01   8.5900000000000004e-02  -2.2839999999999999e-01  -1.7500000000000002e-02   1.1318999999999999e+00  -9.3389999999999995e-01   2.0024000000000002e+00   1.4449999999999999e-01   2.5979999999999998e-01  -8.4000000000000005e-02
  -1.1241000000000001e+00   2.1999999999999999e-02   2.0588000000000002e+00   9.5500000000000002e-02  -1.6180000000000000e-01   1.7500000000000002e-02   1.2206999999999999e+00  -1.0672999999999999e+00   1.2188000000000001e+00   1.5409999999999999e-01   2.2130000000000000e-01  -1.2830000000000000e-01
  -7.7149999999999996e-01   4.3999999999999997e-02   1.1152000000000000e+00   2.5779999999999997e-01  -1.0470000000000000e-01   3.5099999999999999e-02   1.0875999999999999e+00  -1.1117999999999999e+00   1.3059000000000001e+00   2.5050000000000000e-01   2.0210000000000000e-01  -1.1500000000000000e-01
  -8.3760000000000001e-01   6.6000000000000003e-02   1.8015000000000001e+00   4.7699999999999999e-02  -2.4740000000000001e-01   1.7500000000000002e-02   1.1984999999999999e+00  -9.3389999999999995e-01   1.3059000000000001e+00   1.4449999999999999e-01   2.5979999999999998e-01  -7.9600000000000004e-02
  -7.2740000000000005e-01  -1.0990000000000000e-01   1.3725000000000001e+00   1.1459999999999999e-01  -2.2839999999999999e-01   0.0000000000000000e+00   1.0875999999999999e+00  -1.0894999999999999e+00   1.6540999999999999e+00   1.1559999999999999e-01   1.8279999999999999e-01  -7.0800000000000002e-02
  -9.2579999999999996e-01  -8.7900000000000006e-02   1.3725000000000001e+00   1.8140000000000001e-01  -2.2839999999999999e-01  -1.7500000000000002e-02   1.3983000000000001e+00  -1.1563000000000001e+00   2.1764999999999999e+00   1.1559999999999999e-01   2.9830000000000001e-01  -1.2830000000000000e-01
  -8.1559999999999999e-01   2.1999999999999999e-02   1.7157000000000000e+00   1.3370000000000001e-01  -2.2839999999999999e-01   1.7500000000000002e-02   1.4871000000000001e+00  -1.0894999999999999e+00   1.0447000000000000e+00   1.6380000000000000e-01   2.3089999999999999e-01  -5.3100000000000001e-02
  -9.6989999999999998e-01  -1.5390000000000001e-01   4.2890000000000000e-01   7.6399999999999996e-02  -3.6159999999999998e-01  -1.7500000000000002e-02   1.1762999999999999e+00  -1.0227999999999999e+00   2.1764999999999999e+00   1.5409999999999999e-01   2.0210000000000000e-01  -6.1899999999999997e-02
  -7.7149999999999996e-01   6.6000000000000003e-02   1.8872000000000000e+00   1.3370000000000001e-01  -2.6640000000000003e-01  -8.8000000000000005e-03   1.4205000000000001e+00  -9.1169999999999995e-01   1.2188000000000001e+00   1.4449999999999999e-01   1.7319999999999999e-01  -6.1899999999999997e-02
  -8.3760000000000001e-01  -4.3999999999999997e-02   1.5441000000000000e+00   1.9099999999999999e-02  -2.0930000000000001e-01  -1.3200000000000000e-02   1.3539000000000001e+00  -1.0672999999999999e+00   1.3930000000000000e+00   1.8300000000000000e-01   2.3089999999999999e-01  -7.0800000000000002e-02
