# Supplementary material for: Footwear and Foam Surface Alter Gait Initiation of Typical Subjects
Source: PLoS One. 2015 Aug 13;10(8):e0135821. doi: 10.1371/journal.pone.0135821 (PMC4536224; doi:10.1371/journal.pone.0135821)
Supplement: S1 Dataset — (ZIP) [file pone.0135821.s001.zip › 9_barefoot_av1_02.txt]

   1.4327400000000001e+01  -3.5170000000000001e-01   3.2323329999999999e+02   1.8550699999999999e+01   4.3201900000000002e+01  -1.9734000000000000e+00  -1.7356400000000001e+01  -1.8232999999999999e+00   3.1750850000000003e+02   1.3736400000000000e+01  -2.4247499999999999e+01   2.4683000000000002e+00
   1.3996800000000000e+01  -4.3969999999999998e-01   3.1782889999999998e+02   1.8321600000000000e+01   4.2440600000000003e+01  -1.9690000000000001e+00  -1.4804000000000000e+01  -1.0672999999999999e+00   3.1628969999999998e+02   1.4015700000000001e+01  -2.4603600000000000e+01   2.3355999999999999e+00
   1.3644100000000000e+01  -8.5740000000000005e-01   3.0925049999999999e+02   1.7939699999999998e+01   4.1070300000000003e+01  -1.9119999999999999e+00  -1.6446500000000000e+01  -1.2897000000000001e+00   3.1872739999999999e+02   1.3880900000000000e+01  -2.4343800000000002e+01   2.3267000000000002e+00
   1.2542000000000000e+01  -2.4401999999999999e+00   2.9603980000000001e+02   1.6889399999999998e+01   3.9433599999999998e+01  -1.6050000000000000e+00  -1.4737399999999999e+01  -1.0450999999999999e+00   3.1733440000000002e+02   1.4092800000000000e+01  -2.4565100000000001e+01   2.2736999999999998e+00
   1.2233400000000000e+01  -4.8144000000000000e+00   2.8368700000000001e+02   1.5858300000000000e+01   3.7835000000000001e+01  -1.2410000000000001e+00  -1.6601800000000001e+01  -1.9345000000000001e+00   3.1898860000000002e+02   1.3832700000000001e+01  -2.4584299999999999e+01   2.3797999999999999e+00
   1.1461900000000000e+01  -7.0128000000000004e+00   2.7519439999999997e+02   1.4626700000000000e+01   3.6835799999999999e+01  -7.7180000000000004e-01  -1.5780600000000000e+01  -6.6710000000000003e-01   3.2177449999999999e+02   1.3880900000000000e+01  -2.5055800000000001e+01   2.4018999999999999e+00
   1.1021100000000001e+01  -9.0352999999999994e+00   2.6481450000000001e+02   1.3509600000000001e+01   3.5541600000000003e+01  -3.5959999999999998e-01  -1.8310800000000000e+01  -1.1785000000000001e+00   3.2900049999999999e+02   1.3794200000000000e+01  -2.5132800000000000e+01   2.5390999999999999e+00
   1.0315700000000000e+01  -1.0002500000000000e+01   2.5203280000000001e+02   1.2707700000000001e+01   3.3724100000000000e+01  -1.7540000000000000e-01  -1.9842300000000002e+01  -1.5565000000000000e+00   3.3796769999999998e+02   1.3659300000000000e+01  -2.6094999999999999e+01   2.6983000000000001e+00
   1.0051200000000000e+01  -1.0090500000000000e+01   2.3710640000000001e+02   1.1953400000000000e+01   3.1840000000000000e+01  -4.4000000000000003e-03  -2.4325700000000001e+01  -3.6244000000000001e+00   3.5633740000000000e+02   1.2898300000000001e+01  -2.6797400000000000e+01   2.8531000000000000e+00
   9.6765000000000008e+00  -1.1365500000000001e+01   2.2243740000000000e+02   1.1189600000000000e+01   2.9889199999999999e+01   2.6310000000000000e-01  -2.5923700000000000e+01  -5.1809000000000003e+00   3.7331410000000000e+02   1.2069900000000001e+01  -2.8308000000000000e+01   2.7911999999999999e+00
   9.5001999999999995e+00  -1.1827199999999999e+01   2.0476589999999999e+02   1.0359000000000000e+01   2.7529299999999999e+01   4.5169999999999999e-01  -2.9497100000000000e+01  -9.7392000000000003e+00   3.9594979999999998e+02   1.0557499999999999e+01  -2.9558900000000001e+01   2.5789000000000000e+00
   8.8169000000000004e+00  -1.0903900000000000e+01   1.8323419999999999e+02   9.9102999999999994e+00   2.4398599999999998e+01   2.7189999999999998e-01  -3.2138300000000001e+01  -1.3852800000000000e+01   4.1649599999999998e+02   9.0740999999999996e+00  -3.1117699999999999e+01   2.2206000000000001e+00
   8.5523000000000007e+00  -3.1436999999999999e+00   1.6195980000000000e+02   9.9292999999999996e+00   2.1648499999999999e+01  -9.0339999999999998e-01  -3.5911400000000000e+01  -1.7610600000000002e+01   4.3207970000000000e+02   7.4558000000000000e+00  -3.2012500000000003e+01   1.8402000000000001e+00
   8.7507000000000001e+00   7.2325999999999997e+00   1.5097950000000000e+02   1.0091699999999999e+01   2.0040400000000002e+01  -2.3635999999999999e+00  -3.8463799999999999e+01  -2.0145499999999998e+01   4.3939280000000002e+02   6.0879000000000003e+00  -3.2561000000000000e+01   1.4509000000000001e+00
   6.7449000000000003e+00   1.6729500000000002e+01   1.4325890000000001e+02   1.0148899999999999e+01   1.9231500000000000e+01  -3.7231000000000001e+00  -4.1526699999999998e+01  -2.2235700000000001e+01   4.4339760000000001e+02   5.0571999999999999e+00  -3.2859299999999998e+01   1.1147000000000000e+00
   4.3864000000000001e+00   2.3082799999999999e+01   1.4094280000000001e+02   9.9580000000000002e+00   1.8936499999999999e+01  -4.7009999999999996e+00  -4.2769599999999997e+01  -2.2813800000000001e+01   4.4644470000000001e+02   4.1902999999999997e+00  -3.2955500000000001e+01   8.0059999999999998e-01
   1.5208999999999999e+00   2.4687600000000000e+01   1.3733980000000000e+02   9.5092999999999996e+00   1.8774699999999999e+01  -4.8807999999999998e+00  -4.4456499999999998e+01  -2.3747699999999998e+01   4.5027530000000002e+02   3.2751000000000001e+00  -3.3224899999999998e+01   4.7770000000000001e-01
  -1.8075000000000001e+00   2.1741800000000001e+01   1.3425160000000000e+02   8.5831999999999997e+00   1.8613000000000000e+01  -4.4992000000000001e+00  -4.5632800000000003e+01  -2.4970600000000001e+01   4.5436720000000003e+02   2.3504000000000000e+00  -3.3686799999999998e+01   2.1229999999999999e-01
  -4.2762000000000002e+00   1.7608899999999998e+01   1.3236439999999999e+02   7.5519999999999996e+00   1.8565400000000000e+01  -3.8546000000000000e+00  -4.6964500000000001e+01  -2.6104700000000001e+01   4.5950369999999998e+02   1.3774999999999999e+00  -3.4090899999999998e+01  -7.5200000000000003e-02
  -6.2599999999999998e+00   1.3146200000000000e+01   1.3476630000000000e+02   6.6258999999999997e+00   1.9003100000000000e+01  -3.1705000000000001e+00  -4.7696899999999999e+01  -2.7438800000000001e+01   4.6524970000000002e+02   5.5869999999999997e-01  -3.4600900000000003e+01  -3.9810000000000001e-01
  -7.4282000000000004e+00   8.4417000000000009e+00   1.3733980000000000e+02   5.7380000000000004e+00   1.9545500000000001e+01  -2.4470000000000001e+00  -4.9383699999999997e+01  -2.8483899999999998e+01   4.7082150000000001e+02  -1.7340000000000000e-01  -3.5149299999999997e+01  -5.8389999999999997e-01
  -8.1114999999999995e+00   3.8691000000000000e+00   1.4300160000000000e+02   4.7927999999999997e+00   2.0411500000000000e+01  -1.6839000000000000e+00  -5.0426900000000003e+01  -3.0351700000000001e+01   4.7604509999999999e+02  -8.5729999999999995e-01  -3.5582299999999996e+01  -8.5819999999999996e-01
  -7.6927000000000003e+00   2.1999999999999999e-02   1.4909219999999999e+02   4.1436000000000002e+00   2.1420100000000001e+01  -1.0129999999999999e+00  -5.1647599999999997e+01  -3.1774799999999999e+01   4.8144290000000001e+02  -1.5316000000000001e+00  -3.6082599999999999e+01  -1.0926000000000000e+00
  -6.5686000000000000e+00  -2.2423000000000002e+00   1.5621230000000000e+02   3.3988999999999998e+00   2.2562000000000001e+01  -6.4459999999999995e-01  -5.2823999999999998e+01  -3.3242300000000000e+01   4.8710180000000003e+02  -2.0325000000000002e+00  -3.6669600000000003e+01  -1.3624000000000001e+00
  -5.2019000000000002e+00  -3.4954000000000001e+00   1.6410440000000000e+02   2.9788000000000001e+00   2.3665900000000001e+01  -4.0780000000000000e-01  -5.3401000000000003e+01  -3.4776600000000002e+01   4.9171600000000001e+02  -2.5815999999999999e+00  -3.7064100000000003e+01  -1.6190000000000000e+00
  -3.4826999999999999e+00  -3.6493000000000002e+00   1.7139599999999999e+02   2.6827999999999999e+00   2.4626999999999999e+01  -3.2450000000000001e-01  -5.3534199999999998e+01  -3.6511000000000003e+01   4.9493720000000002e+02  -3.0053999999999998e+00  -3.7381599999999999e+01  -1.8004000000000000e+00
  -2.0499000000000001e+00  -3.3414999999999999e+00   1.7885919999999999e+02   2.4251000000000000e+00   2.5816500000000001e+01  -3.9910000000000001e-01  -5.3800500000000000e+01  -3.8045200000000001e+01   4.9685250000000002e+02  -3.4773999999999998e+00  -3.7631799999999998e+01  -2.0613000000000001e+00
  -6.6130000000000000e-01  -3.0118000000000000e+00   1.8983949999999999e+02   2.2149999999999999e+00   2.7453199999999999e+01  -3.2450000000000001e-01  -5.4022500000000001e+01  -3.9668399999999998e+01   4.9833260000000001e+02  -3.8241999999999998e+00  -3.7843499999999999e+01  -2.3620999999999999e+00
   8.3760000000000001e-01  -3.0996999999999999e+00   2.0407960000000000e+02   1.8808000000000000e+00   2.9470500000000001e+01  -2.5869999999999999e-01  -5.4533000000000001e+01  -4.1380600000000001e+01   4.9789720000000000e+02  -4.1132000000000000e+00  -3.7785800000000002e+01  -2.6187000000000000e+00
   2.5127999999999999e+00  -4.1768999999999998e+00   2.2363829999999999e+02   1.5849000000000000e+00   3.2115900000000003e+01  -7.0199999999999999e-02  -5.4888100000000001e+01  -4.3226100000000002e+01   4.9389249999999998e+02  -4.2770000000000001e+00  -3.7554800000000000e+01  -2.9460000000000002e+00
   4.8712999999999997e+00  -6.3752000000000004e+00   2.4680000000000001e+02   1.1648000000000001e+00   3.5513100000000001e+01   3.3329999999999999e-01  -5.5620500000000000e+01  -4.4204500000000003e+01   4.8692770000000002e+02  -4.2287999999999997e+00  -3.6910100000000000e+01  -3.2336000000000000e+00
   7.8029000000000002e+00  -9.6948000000000008e+00   2.7716739999999999e+02   6.0150000000000003e-01   3.9890400000000000e+01   9.0769999999999995e-01  -5.5798099999999998e+01  -4.5271799999999999e+01   4.7700279999999998e+02  -4.0072000000000001e+00  -3.6101900000000001e+01  -3.4723999999999999e+00
   1.1814600000000000e+01  -1.5542400000000001e+01   3.1705689999999998e+02  -2.7689999999999998e-01   4.5656999999999996e+01   1.7804000000000000e+00  -5.5598300000000002e+01  -4.5872199999999999e+01   4.6141899999999998e+02  -3.5737999999999999e+00  -3.4764400000000002e+01  -3.6671000000000000e+00
   1.7347200000000001e+01  -2.3148700000000002e+01   3.6595359999999999e+02  -1.1648000000000001e+00   5.2451300000000003e+01   2.9205999999999999e+00  -5.4932499999999997e+01  -4.6205700000000000e+01   4.4017630000000003e+02  -2.9091000000000000e+00  -3.3003599999999999e+01  -3.7555000000000001e+00
   2.3827500000000001e+01  -3.1832200000000000e+01   4.2282830000000001e+02  -2.1194999999999999e+00   6.0473100000000002e+01   4.1835000000000004e+00  -5.2690800000000003e+01  -4.5783200000000001e+01   4.0987939999999998e+02  -1.8879999999999999e+00  -3.0703900000000001e+01  -3.7157000000000000e+00
   3.0528400000000001e+01  -4.1197200000000002e+01   4.8261959999999999e+02  -2.9597000000000002e+00   6.8656800000000004e+01   5.5692000000000004e+00  -4.9317200000000000e+01  -4.3359499999999997e+01   3.7305290000000002e+02  -2.7939999999999998e-01  -2.7663399999999999e+01  -3.5565000000000002e+00
   3.6986699999999999e+01  -4.9463099999999997e+01   5.3760699999999997e+02  -3.5707000000000000e+00   7.6288499999999999e+01   6.6612000000000000e+00  -4.3679600000000001e+01  -3.9846299999999999e+01   3.2638869999999997e+02   1.3390000000000000e+00  -2.3939599999999999e+01  -3.1450999999999998e+00
   4.2475200000000001e+01  -5.5552500000000002e+01   5.8307240000000002e+02  -3.5135000000000001e+00   8.2369100000000003e+01   7.4680000000000000e+00  -3.6643799999999999e+01  -3.3598100000000002e+01   2.6997370000000001e+02   3.5545000000000000e+00  -1.9494299999999999e+01  -2.4639000000000002e+00
   4.6464799999999997e+01  -5.8718200000000003e+01   6.1549869999999999e+02  -3.3033999999999999e+00   8.6670199999999994e+01   7.7925000000000004e+00  -2.8120999999999999e+01  -2.3925599999999999e+01   2.1051150000000001e+02   6.0397999999999996e+00  -1.4683199999999999e+01  -1.4067000000000001e+00
   4.8646999999999998e+01  -6.1004500000000000e+01   6.4011860000000001e+02  -2.7210000000000001e+00   8.9867599999999996e+01   7.9329000000000001e+00  -1.9886700000000001e+01  -1.2674300000000001e+01   1.5705660000000000e+02   8.3515999999999995e+00  -1.0613099999999999e+01  -1.6810000000000000e-01
   4.9440500000000000e+01  -6.2982999999999997e+01   6.6002040000000000e+02  -2.0432000000000001e+00   9.2379700000000000e+01   8.0292999999999992e+00  -1.3139400000000000e+01  -2.2235999999999998e+00   1.2023009999999999e+02   1.0027699999999999e+01  -7.7842000000000002e+00   9.0680000000000005e-01
   4.9176000000000002e+01  -6.4565799999999996e+01   6.7331690000000003e+02  -1.2794000000000001e+00   9.4197299999999998e+01   8.1608999999999998e+00  -9.1664999999999992e+00   5.7812999999999999e+00   1.0098980000000000e+02   1.0856199999999999e+01  -6.4660000000000002e+00   1.6323000000000001e+00
   4.8779200000000003e+01  -6.6148600000000002e+01   6.8283889999999997e+02  -2.1959999999999999e-01   9.5491399999999999e+01   8.1653000000000002e+00  -7.1689999999999996e+00   8.8942999999999994e+00   9.3589699999999993e+01   1.0682800000000000e+01  -6.0618999999999996e+00   1.8446000000000000e+00
   4.8029800000000002e+01  -6.7137900000000002e+01   6.8824329999999998e+02   6.9699999999999995e-01   9.6129000000000005e+01   8.1872000000000007e+00  -4.7496999999999998e+00   7.2488000000000001e+00   8.4535399999999996e+01   9.8062000000000005e+00  -5.7251000000000003e+00   1.6588000000000001e+00
   4.7787300000000002e+01  -6.7511600000000001e+01   6.8832910000000004e+02   1.8045000000000000e+00   9.5862499999999997e+01   8.1828000000000003e+00  -3.3513999999999999e+00   3.5131999999999999e+00   7.5132900000000006e+01   8.3998000000000008e+00  -5.0612000000000004e+00   1.2871999999999999e+00
   4.7743299999999998e+01  -6.6962000000000003e+01   6.8386829999999998e+02   3.3224999999999998e+00   9.4844300000000004e+01   7.9284999999999997e+00  -2.1751000000000000e+00   3.3350000000000002e-01   6.2770400000000002e+01   6.9549000000000003e+00  -4.2721999999999998e+00   9.5099999999999996e-01
   4.7721200000000003e+01  -6.5379199999999997e+01   6.7546150000000000e+02   4.6304999999999996e+00   9.3293300000000002e+01   7.6391000000000000e+00  -1.1540999999999999e+00  -2.2012999999999998e+00   5.0494900000000001e+01   5.4714000000000000e+00  -3.4832000000000001e+00   5.6179999999999997e-01
   4.7434699999999999e+01  -6.3928300000000000e+01   6.6465279999999996e+02   6.2727000000000004e+00   9.1475700000000003e+01   7.2969999999999997e+00   1.5540000000000001e-01  -4.0023999999999997e+00   3.9177100000000003e+01   4.0265000000000004e+00  -2.5497999999999998e+00   2.7429999999999999e-01
   4.7478700000000003e+01  -6.2565300000000001e+01   6.5281460000000004e+02   7.8479999999999999e+00   8.9534499999999994e+01   6.9680999999999997e+00   8.6560000000000004e-01  -3.0684999999999998e+00   2.7685099999999998e+01   2.9091000000000000e+00  -1.8571000000000000e+00   2.3440000000000000e-01
   4.7214199999999998e+01  -6.1158299999999997e+01   6.4183429999999998e+02   9.6046999999999993e+00   8.7403000000000006e+01   6.5647000000000002e+00   9.7660000000000002e-01  -4.2249999999999999e-01   1.9414400000000001e+01   2.0903000000000000e+00  -1.1738999999999999e+00   4.1580000000000000e-01
   4.6905700000000003e+01  -5.9487600000000000e+01   6.3119709999999998e+02   1.1332800000000001e+01   8.5537899999999993e+01   6.1612000000000000e+00   1.8644000000000001e+00  -1.3339999999999999e-01   1.2884900000000000e+01   1.2234000000000000e+00  -5.7730000000000004e-01   3.4949999999999998e-01
   4.6288499999999999e+01  -5.8124600000000001e+01   6.2064570000000003e+02   1.3099100000000000e+01   8.3682299999999998e+01   5.7840999999999996e+00   1.8644000000000001e+00   2.3125000000000000e+00   6.5294999999999996e+00   6.5500000000000003e-01  -1.9199999999999998e-02   4.7330000000000000e-01
   4.5737400000000001e+01  -5.7003399999999999e+01   6.1035159999999996e+02   1.5027699999999999e+01   8.1826700000000002e+01   5.4728000000000003e+00   2.8410000000000002e+00   3.4687999999999999e+00   2.0893999999999999e+00   2.7939999999999998e-01   1.0580000000000001e-01   4.6000000000000002e-01
   4.4855699999999999e+01  -5.6497799999999998e+01   6.0271690000000001e+02   1.6727100000000000e+01   8.0456400000000002e+01   5.1570000000000000e+00   2.3971000000000000e+00   3.3130999999999999e+00   1.7412000000000001e+00   2.5050000000000000e-01   2.9830000000000001e-01   4.0699999999999997e-01
   4.4370800000000003e+01  -5.5772399999999998e+01   5.9808460000000002e+02   1.8522099999999998e+01   7.9561899999999994e+01   4.8281000000000001e+00   2.7966000000000002e+00  -3.3350000000000002e-01   3.1341999999999999e+00   1.6380000000000000e-01   1.8279999999999999e-01   2.9189999999999999e-01
   4.3974100000000000e+01  -5.5244799999999998e+01   5.9619730000000004e+02   2.0297899999999998e+01   7.8743499999999997e+01   4.6089000000000002e+00   2.3527000000000000e+00  -1.1119999999999999e-01   3.5695000000000001e+00   2.1190000000000001e-01   1.9239999999999999e-01   2.8749999999999998e-01
   4.3775700000000001e+01  -5.5134799999999998e+01   5.9585419999999999e+02   2.2054600000000001e+01   7.8381900000000002e+01   4.4158999999999997e+00   1.9975000000000001e+00   9.1169999999999995e-01   2.0024000000000002e+00   2.4079999999999999e-01   2.0210000000000000e-01   2.5209999999999999e-01
   4.3533200000000001e+01  -5.5530500000000004e+01   5.9739829999999995e+02   2.3859100000000002e+01   7.8296300000000002e+01   4.2667999999999999e+00   2.0419000000000000e+00   6.4480000000000004e-01   3.3953000000000002e+00   9.6299999999999997e-02   1.9239999999999999e-01   1.8579999999999999e-01
   4.3202599999999997e+01  -5.6168100000000003e+01   5.9791300000000001e+02   2.5472600000000000e+01   7.8067899999999995e+01   4.1616000000000000e+00   2.0863000000000000e+00   4.2249999999999999e-01   3.3953000000000002e+00   2.0230000000000001e-01   2.7900000000000003e-01   2.3000000000000001e-01
   4.3158499999999997e+01  -5.6497799999999998e+01   5.9877080000000001e+02   2.7219799999999999e+01   7.7801500000000004e+01   4.0563000000000002e+00   2.3971000000000000e+00   2.4460000000000001e-01   3.5695000000000001e+00   1.1559999999999999e-01   2.1170000000000000e-01   2.9189999999999999e-01
   4.2497199999999999e+01  -5.7003399999999999e+01   6.0031489999999997e+02   2.9014700000000001e+01   7.7801500000000004e+01   3.8940999999999999e+00   2.2416999999999998e+00   5.5589999999999995e-01   3.2212000000000001e+00   2.1190000000000001e-01   2.4060000000000001e-01   2.5209999999999999e-01
   4.2387000000000000e+01  -5.7091400000000000e+01   6.0297420000000000e+02   3.0943300000000001e+01   7.7734899999999996e+01   3.7187000000000001e+00   2.0419000000000000e+00   6.8930000000000002e-01   2.6989000000000001e+00   1.9270000000000001e-01   2.4060000000000001e-01   1.9910000000000000e-01
   4.2122500000000002e+01  -5.7267200000000003e+01   6.0391780000000006e+02   3.3034199999999998e+01   7.7734899999999996e+01   3.6133999999999999e+00   2.1084999999999998e+00   5.3369999999999995e-01   3.4824000000000002e+00   2.1190000000000001e-01   2.7900000000000003e-01   2.4770000000000000e-01
   4.1946199999999997e+01  -5.7333199999999998e+01   6.0614819999999997e+02   3.5163300000000000e+01   7.7601600000000005e+01   3.4512000000000000e+00   1.9975000000000001e+00   2.8910000000000002e-01   3.3953000000000002e+00   1.2520000000000001e-01   2.5979999999999998e-01   2.6540000000000002e-01
   4.1637599999999999e+01  -5.7465100000000000e+01   6.0709180000000003e+02   3.7139600000000002e+01   7.7278099999999995e+01   3.3283999999999998e+00   2.1307000000000000e+00   4.4469999999999998e-01   3.6564999999999999e+00   1.4449999999999999e-01   1.6360000000000000e-01   2.4329999999999999e-01
   4.2056399999999996e+01  -5.8014699999999998e+01   6.0803549999999996e+02   3.9421399999999998e+01   7.7002099999999999e+01   3.2187999999999999e+00   1.9088000000000001e+00   6.8930000000000002e-01   2.8730000000000002e+00   2.2159999999999999e-01   1.6360000000000000e-01   2.3000000000000001e-01
   4.2320900000000002e+01  -5.8014699999999998e+01   6.0889329999999995e+02   4.1483699999999999e+01   7.6926000000000002e+01   3.0739999999999998e+00   2.0863000000000000e+00   5.7809999999999995e-01   3.2212000000000001e+00   1.7340000000000000e-01   2.5019999999999998e-01   2.9640000000000000e-01
   4.2739699999999999e+01  -5.8586300000000001e+01   6.1078060000000005e+02   4.3717799999999997e+01   7.6754700000000000e+01   3.0257999999999998e+00   2.1528999999999998e+00   4.6689999999999998e-01   2.6989000000000001e+00   2.0230000000000001e-01   2.1170000000000000e-01   2.2120000000000001e-01
   4.3246699999999997e+01  -5.8893999999999998e+01   6.1292510000000004e+02   4.5808700000000002e+01   7.6697599999999994e+01   2.9820000000000002e+00   2.1528999999999998e+00   5.5589999999999995e-01   2.7858999999999998e+00   1.8300000000000000e-01   2.1170000000000000e-01   2.3440000000000000e-01
   4.3621400000000001e+01  -5.9135899999999999e+01   6.1378300000000002e+02   4.8071399999999997e+01   7.6554900000000004e+01   2.8285000000000000e+00   1.9310000000000000e+00   6.2260000000000004e-01   3.5695000000000001e+00   1.8300000000000000e-01   1.9239999999999999e-01   2.8310000000000002e-01
   4.3753599999999999e+01  -6.0125100000000003e+01   6.1661379999999997e+02   5.0057299999999998e+01   7.6564400000000006e+01   2.8022000000000000e+00   2.1307000000000000e+00   5.5589999999999995e-01   3.3953000000000002e+00   2.0230000000000001e-01   2.2130000000000000e-01   2.4770000000000000e-01
   4.4260599999999997e+01  -6.0674700000000001e+01   6.1927310000000000e+02   5.2253200000000000e+01   7.6611999999999995e+01   2.7494999999999998e+00   2.0419000000000000e+00   5.5589999999999995e-01   2.8730000000000002e+00   1.6380000000000000e-01   1.5400000000000000e-01   2.5659999999999999e-01
   4.4833700000000000e+01  -6.1597999999999999e+01   6.2167510000000004e+02   5.4286799999999999e+01   7.6811800000000005e+01   2.7408000000000001e+00   1.9753000000000001e+00   4.6689999999999998e-01   2.3506000000000000e+00   1.5409999999999999e-01   3.0790000000000001e-01   2.1229999999999999e-01
   4.5605200000000004e+01  -6.2477400000000003e+01   6.2459169999999995e+02   5.6310899999999997e+01   7.7059200000000004e+01   2.7890000000000001e+00   2.1084999999999998e+00   6.2260000000000004e-01   2.5247000000000002e+00   1.1559999999999999e-01   2.1170000000000000e-01   2.4329999999999999e-01
   4.6045999999999999e+01  -6.3378700000000002e+01   6.2879510000000005e+02   5.8239400000000003e+01   7.7420800000000000e+01   2.7538999999999998e+00   2.2195000000000000e+00   4.0020000000000000e-01   3.3083000000000000e+00   1.9270000000000001e-01   1.3469999999999999e-01   2.3000000000000001e-01
   4.6244399999999999e+01  -6.5137400000000000e+01   6.3239810000000000e+02   5.9948399999999999e+01   7.7915700000000001e+01   2.8504000000000000e+00   2.1972999999999998e+00   4.4469999999999998e-01   3.4824000000000002e+00   1.8300000000000000e-01   2.1170000000000000e-01   3.0080000000000001e-01
   4.6619100000000003e+01  -6.7006000000000000e+01   6.3600099999999998e+02   6.1600099999999998e+01   7.8515199999999993e+01   3.0432999999999999e+00   2.0419000000000000e+00   6.0040000000000004e-01   2.6989000000000001e+00   1.6380000000000000e-01   1.8279999999999999e-01   2.5209999999999999e-01
   4.6883600000000001e+01  -6.9599999999999994e+01   6.4063329999999996e+02   6.3060899999999997e+01   7.9171800000000005e+01   3.2713999999999999e+00   1.9532000000000000e+00   5.3369999999999995e-01   2.9600000000000000e+00   2.1190000000000001e-01   2.4060000000000001e-01   2.2559999999999999e-01
   4.7214199999999998e+01  -7.2347999999999999e+01   6.4483669999999995e+02   6.4273399999999995e+01   7.9847399999999993e+01   3.6046999999999998e+00   1.8866000000000001e+00   4.6689999999999998e-01   3.3083000000000000e+00   1.0600000000000000e-01   1.8279999999999999e-01   2.6540000000000002e-01
   4.7787300000000002e+01  -7.5293800000000005e+01   6.4938329999999996e+02   6.5466899999999995e+01   8.0399299999999997e+01   3.9072000000000000e+00   2.1307000000000000e+00   4.0020000000000000e-01   2.2635999999999998e+00   1.9270000000000001e-01   1.5400000000000000e-01   2.3440000000000000e-01
   4.8933500000000002e+01  -7.9206900000000005e+01   6.5161360000000002e+02   6.6440700000000007e+01   8.1103499999999997e+01   4.2975000000000003e+00   2.1084999999999998e+00   6.4480000000000004e-01   3.5695000000000001e+00   2.3119999999999999e-01   2.0210000000000000e-01   2.6100000000000001e-01
   5.0035600000000002e+01  -8.3691500000000005e+01   6.5633169999999996e+02   6.6984899999999996e+01   8.1836200000000005e+01   4.9904000000000002e+00   2.0640999999999998e+00   5.1139999999999997e-01   2.9600000000000000e+00   1.9270000000000001e-01   2.5979999999999998e-01   2.7870000000000000e-01
   5.0035600000000002e+01  -8.4285100000000000e+01   6.5753269999999998e+02   6.8121099999999998e+01   8.2454700000000003e+01   5.0648999999999997e+00   1.9310000000000000e+00   4.0020000000000000e-01   3.9177000000000000e+00   1.5409999999999999e-01   1.1550000000000001e-01   2.6100000000000001e-01
   5.0762999999999998e+01  -8.8637799999999999e+01   6.5787580000000003e+02   6.8608000000000004e+01   8.2921000000000006e+01   5.4200999999999997e+00   2.0196999999999998e+00   4.6689999999999998e-01   3.7435999999999998e+00   1.7340000000000000e-01   2.1170000000000000e-01   2.3890000000000000e-01
   5.0123800000000003e+01  -9.1715500000000006e+01   6.5676070000000004e+02   6.9018500000000003e+01   8.3311099999999996e+01   5.6306000000000003e+00   2.0196999999999998e+00   5.1139999999999997e-01   2.8730000000000002e+00   1.0600000000000000e-01   1.8279999999999999e-01   2.3890000000000000e-01
   5.0895299999999999e+01  -9.4221699999999998e+01   6.5358669999999995e+02   6.9228600000000000e+01   8.3244500000000002e+01   6.0209000000000001e+00   2.1528999999999998e+00   3.7800000000000000e-01   3.3953000000000002e+00   1.4449999999999999e-01   1.8279999999999999e-01   2.7429999999999999e-01
   5.0432400000000001e+01  -9.6332099999999997e+01   6.4749599999999998e+02   6.9285799999999995e+01   8.3006600000000006e+01   6.3015999999999996e+00   1.9753000000000001e+00   4.8920000000000002e-01   3.3083000000000000e+00   2.0230000000000001e-01   2.4060000000000001e-01   2.2120000000000001e-01
   5.0564599999999999e+01  -9.8398499999999999e+01   6.4054750000000001e+02   6.8980300000000000e+01   8.2511799999999994e+01   6.6173000000000002e+00   2.1528999999999998e+00   4.0020000000000000e-01   2.5247000000000002e+00   2.3119999999999999e-01   2.3089999999999999e-01   2.7429999999999999e-01
   5.0278100000000002e+01  -1.0039900000000000e+02   6.2905250000000001e+02   6.8388400000000004e+01   8.1427000000000007e+01   6.9329999999999998e+00   2.2195000000000000e+00   7.5600000000000001e-01   2.6989000000000001e+00   1.9270000000000001e-01   1.7319999999999999e-01   2.6100000000000001e-01
   4.9374400000000001e+01  -1.0206980000000000e+02   6.1584180000000003e+02   6.7595900000000000e+01   8.0294600000000003e+01   7.2839000000000000e+00   2.2860999999999998e+00   5.5589999999999995e-01   2.7858999999999998e+00   1.7340000000000000e-01   1.3469999999999999e-01   2.4770000000000000e-01
   4.8492699999999999e+01  -1.0246550000000001e+02   5.9954290000000003e+02   6.6163799999999995e+01   7.8477099999999993e+01   7.5075000000000003e+00   1.9753000000000001e+00   4.4469999999999998e-01   3.1341999999999999e+00   1.3489999999999999e-01   1.9239999999999999e-01   3.0080000000000001e-01
   4.5781500000000001e+01  -1.0228959999999999e+02   5.7483709999999996e+02   6.4216099999999997e+01   7.6022000000000006e+01   7.9679000000000002e+00   2.2416999999999998e+00   5.1139999999999997e-01   3.7435999999999998e+00   1.6380000000000000e-01   2.1170000000000000e-01   2.3890000000000000e-01
   4.2078400000000002e+01  -1.0145430000000000e+02   5.4850149999999996e+02   6.1791100000000000e+01   7.3053100000000001e+01   8.3626000000000005e+00   2.1084999999999998e+00   4.4469999999999998e-01   3.4824000000000002e+00   2.2159999999999999e-01   2.3089999999999999e-01   2.6100000000000001e-01
   3.8529600000000002e+01  -9.9211900000000000e+01   5.1899189999999999e+02   5.9117800000000003e+01   6.9684500000000000e+01   8.5160999999999998e+00   2.1528999999999998e+00   4.0020000000000000e-01   3.1341999999999999e+00   2.3119999999999999e-01   1.3469999999999999e-01   2.6540000000000002e-01
   3.5289499999999997e+01  -9.7255399999999995e+01   4.8682299999999998e+02   5.5909900000000000e+01   6.5992300000000000e+01   8.7440999999999995e+00   1.9088000000000001e+00   5.3369999999999995e-01   2.5247000000000002e+00   2.1190000000000001e-01   1.8279999999999999e-01   2.3000000000000001e-01
   3.1586400000000001e+01  -9.4243600000000001e+01   4.5250950000000000e+02   5.2329599999999999e+01   6.1824399999999997e+01   8.8142999999999994e+00   1.9753000000000001e+00   7.5600000000000001e-01   3.2212000000000001e+00   2.3119999999999999e-01   1.9239999999999999e-01   2.7870000000000000e-01
   2.7596699999999998e+01  -9.0286600000000007e+01   4.1596559999999999e+02   4.8520099999999999e+01   5.7371000000000002e+01   8.7265999999999995e+00   2.1084999999999998e+00   3.7800000000000000e-01   2.9600000000000000e+00   8.6699999999999999e-02   1.5400000000000000e-01   2.5659999999999999e-01
   2.3585100000000001e+01  -8.7010999999999996e+01   3.7496089999999998e+02   4.3841900000000003e+01   5.2251500000000000e+01   8.7748000000000008e+00   1.8644000000000001e+00   7.5600000000000001e-01   3.0470999999999999e+00   1.7340000000000000e-01   2.5019999999999998e-01   2.2559999999999999e-01
   2.0455100000000002e+01  -8.0767700000000005e+01   3.3292689999999999e+02   3.9134999999999998e+01   4.6608600000000003e+01   8.4503000000000004e+00   2.2639000000000000e+00   4.4469999999999998e-01   3.6564999999999999e+00   1.2520000000000001e-01   1.8279999999999999e-01   2.3890000000000000e-01
   1.6994499999999999e+01  -7.5183899999999994e+01   2.8814769999999999e+02   3.3855300000000000e+01   4.0651699999999998e+01   8.0250000000000004e+00   1.8644000000000001e+00   4.6689999999999998e-01   2.6118000000000001e+00   2.2159999999999999e-01   1.6360000000000000e-01   2.6540000000000002e-01
   1.4018800000000001e+01  -6.7709500000000006e+01   2.4062350000000001e+02   2.8365500000000001e+01   3.4228499999999997e+01   7.4767999999999999e+00   1.9753000000000001e+00   7.7820000000000000e-01   3.2212000000000001e+00   1.6380000000000000e-01   2.5979999999999998e-01   2.8749999999999998e-01
   1.0977000000000000e+01  -5.7838799999999999e+01   1.9318510000000001e+02   2.2847000000000001e+01   2.7567399999999999e+01   6.5602999999999998e+00   2.0640999999999998e+00   4.8920000000000002e-01   2.8730000000000002e+00   1.7340000000000000e-01   1.7319999999999999e-01   2.9189999999999999e-01
   6.9653000000000000e+00  -4.5791800000000002e+01   1.4634710000000001e+02   1.7739200000000000e+01   2.1182300000000001e+01   5.3586999999999998e+00   1.8200000000000001e+00   2.4460000000000001e-01   2.8730000000000002e+00   1.2520000000000001e-01   2.3089999999999999e-01   2.8749999999999998e-01
   3.2622000000000000e+00  -3.3173200000000001e+01   1.0457040000000001e+02   1.2927199999999999e+01   1.5234900000000000e+01   4.0476000000000001e+00   2.0863000000000000e+00   4.2249999999999999e-01   2.8730000000000002e+00   1.6380000000000000e-01   2.0210000000000000e-01   2.7429999999999999e-01
   1.1020000000000001e-01  -1.9851199999999999e+01   6.9913799999999995e+01   9.0795999999999992e+00   1.0334199999999999e+01   2.4733000000000001e+00   1.9975000000000001e+00   6.2260000000000004e-01   2.1764999999999999e+00   2.0230000000000001e-01   1.8279999999999999e-01   2.8310000000000002e-01
  -2.5127999999999999e+00  -7.7382000000000000e+00   4.6752200000000002e+01   6.6258999999999997e+00   6.9370000000000003e+00   9.9539999999999995e-01   1.9975000000000001e+00   7.3380000000000001e-01   2.4377000000000000e+00   2.8899999999999998e-01   2.3089999999999999e-01   2.7870000000000000e-01
  -3.2402000000000002e+00   8.7929999999999997e-01   3.5428699999999999e+01   5.5279999999999996e+00   5.1100000000000003e+00  -1.2280000000000001e-01   2.1307000000000000e+00   5.3369999999999995e-01   2.6989000000000001e+00   2.3119999999999999e-01   2.1170000000000000e-01   2.4770000000000000e-01
  -1.7413000000000001e+00   4.4187000000000003e+00   2.7708200000000001e+01   4.5731999999999999e+00   3.9396000000000000e+00  -4.5169999999999999e-01   2.1307000000000000e+00   6.0040000000000004e-01   2.4377000000000000e+00   2.1190000000000001e-01   1.6360000000000000e-01   2.3000000000000001e-01
  -1.4988999999999999e+00   3.3855000000000000e+00   2.0330800000000000e+01   3.3512000000000000e+00   2.7214999999999998e+00  -5.2620000000000000e-01   1.8200000000000001e+00   5.7809999999999995e-01   2.3506000000000000e+00   1.7340000000000000e-01   1.5400000000000000e-01   2.9189999999999999e-01
  -1.8735999999999999e+00   2.5720999999999998e+00   1.4068500000000000e+01   2.3963999999999999e+00   1.6367000000000000e+00  -5.6130000000000002e-01   2.0640999999999998e+00   6.2260000000000004e-01   2.2635999999999998e+00   1.9270000000000001e-01   2.6939999999999997e-01   2.7429999999999999e-01
  -1.3887000000000000e+00   3.5173999999999999e+00   7.6348000000000003e+00   1.4226000000000001e+00   6.7559999999999998e-01  -5.2620000000000000e-01   1.9975000000000001e+00   6.2260000000000004e-01   2.8730000000000002e+00   1.8300000000000000e-01   3.0790000000000001e-01   2.6100000000000001e-01
  -2.0720000000000001e+00  -6.5949999999999998e-01   2.6593000000000000e+00   2.2910000000000000e-01  -1.2370000000000000e-01  -1.2720000000000001e-01   2.0196999999999998e+00   4.8920000000000002e-01   3.1341999999999999e+00   2.4079999999999999e-01   2.0210000000000000e-01   2.4770000000000000e-01
  -2.1821999999999999e+00   4.6170000000000000e-01   2.4018999999999999e+00   2.3870000000000000e-01  -1.6180000000000000e-01  -8.3299999999999999e-02   2.0863000000000000e+00   5.5589999999999995e-01   2.8730000000000002e+00   1.4449999999999999e-01   2.2130000000000000e-01   2.3440000000000000e-01
  -2.0939999999999999e+00  -3.7369999999999998e-01   2.4018999999999999e+00   1.9089999999999999e-01  -1.2370000000000000e-01  -8.8000000000000005e-03   1.8422000000000001e+00   4.8920000000000002e-01   3.2212000000000001e+00   1.9270000000000001e-01   2.0210000000000000e-01   2.8310000000000002e-01
  -2.2483000000000000e+00   1.3189999999999999e-01   2.4018999999999999e+00   2.5779999999999997e-01  -2.6640000000000003e-01  -3.5099999999999999e-02   2.0419000000000000e+00   5.1139999999999997e-01   3.9177000000000000e+00   1.9270000000000001e-01   1.9239999999999999e-01   2.6100000000000001e-01
  -2.2042000000000002e+00   1.9789999999999999e-01   2.4876999999999998e+00   2.4820000000000000e-01  -2.8549999999999998e-01  -5.2600000000000001e-02   1.9532000000000000e+00   5.7809999999999995e-01   3.5695000000000001e+00   1.9270000000000001e-01   1.8279999999999999e-01   3.0080000000000001e-01
  -2.1160000000000001e+00  -1.0990000000000000e-01   1.9730000000000001e+00   3.3420000000000000e-01  -1.9980000000000001e-01  -6.5799999999999997e-02   2.1307000000000000e+00   4.0020000000000000e-01   3.1341999999999999e+00   1.4449999999999999e-01   1.6360000000000000e-01   2.6979999999999998e-01
  -1.9838000000000000e+00   1.5390000000000001e-01   2.8309000000000002e+00   2.7689999999999998e-01  -3.4260000000000002e-01  -5.2600000000000001e-02   2.1307000000000000e+00   6.2260000000000004e-01   3.2212000000000001e+00   8.6699999999999999e-02   2.3089999999999999e-01   2.3440000000000000e-01
  -2.0939999999999999e+00  -2.1999999999999999e-02   2.9165999999999999e+00   2.2910000000000000e-01  -1.4269999999999999e-01  -3.5099999999999999e-02   2.0640999999999998e+00   4.6689999999999998e-01   2.6118000000000001e+00   1.4449999999999999e-01   2.0210000000000000e-01   2.8310000000000002e-01
  -1.9617000000000000e+00   4.3999999999999997e-02   3.1739999999999999e+00   2.5779999999999997e-01  -2.1890000000000001e-01  -7.4499999999999997e-02   1.9975000000000001e+00   5.7809999999999995e-01   2.6989000000000001e+00   2.6970000000000000e-01   1.4430000000000001e-01   2.6100000000000001e-01
  -1.9617000000000000e+00   8.7900000000000006e-02   2.4018999999999999e+00   2.9599999999999999e-01  -3.2350000000000001e-01   8.8000000000000005e-03   1.9532000000000000e+00   4.8920000000000002e-01   2.0024000000000002e+00   1.8300000000000000e-01   2.5019999999999998e-01   2.5659999999999999e-01
  -2.2042000000000002e+00   8.7900000000000006e-02   2.4876999999999998e+00   1.7190000000000000e-01  -2.5690000000000002e-01  -7.4499999999999997e-02   1.9088000000000001e+00   6.6710000000000003e-01   2.5247000000000002e+00   1.2520000000000001e-01   1.9239999999999999e-01   2.4329999999999999e-01
  -2.3144000000000000e+00  -4.3999999999999997e-02   2.4018999999999999e+00   2.5779999999999997e-01  -2.6640000000000003e-01  -5.2600000000000001e-02   1.9532000000000000e+00   6.0040000000000004e-01   2.6989000000000001e+00   2.1190000000000001e-01   2.4060000000000001e-01   2.3890000000000000e-01
  -2.0720000000000001e+00   1.5390000000000001e-01   1.9730000000000001e+00   2.0050000000000001e-01  -3.1400000000000000e-01  -5.2600000000000001e-02   1.9532000000000000e+00   5.1139999999999997e-01   3.1341999999999999e+00   1.9270000000000001e-01   1.8279999999999999e-01   2.5659999999999999e-01
  -2.2042000000000002e+00  -1.0990000000000000e-01   2.4876999999999998e+00   2.9599999999999999e-01  -2.5690000000000002e-01  -5.7000000000000002e-02   2.1084999999999998e+00   4.2249999999999999e-01   2.9600000000000000e+00   6.7400000000000002e-02   2.9830000000000001e-01   2.4329999999999999e-01
  -2.2703000000000002e+00   4.3999999999999997e-02   2.0588000000000002e+00   1.2410000000000000e-01  -3.4260000000000002e-01  -3.0700000000000002e-02   1.8644000000000001e+00   6.6710000000000003e-01   2.8730000000000002e+00   1.5409999999999999e-01   2.2130000000000000e-01   2.8749999999999998e-01
  -2.1600999999999999e+00   4.3999999999999997e-02   2.6593000000000000e+00   2.5779999999999997e-01  -2.3790000000000000e-01  -6.5799999999999997e-02   2.0419000000000000e+00   5.1139999999999997e-01   2.5247000000000002e+00   1.8300000000000000e-01   2.1170000000000000e-01   2.2120000000000001e-01
  -1.9617000000000000e+00  -1.7590000000000000e-01   2.0588000000000002e+00   3.1509999999999999e-01  -3.0449999999999999e-01  -4.8200000000000000e-02   1.9532000000000000e+00   4.4469999999999998e-01   2.5247000000000002e+00   1.8300000000000000e-01   1.8279999999999999e-01   2.4329999999999999e-01
  -2.2042000000000002e+00   6.6000000000000003e-02   2.4018999999999999e+00   2.1959999999999999e-01  -2.9499999999999998e-01  -8.8000000000000005e-03   2.0863000000000000e+00   6.6710000000000003e-01   3.0470999999999999e+00   1.4449999999999999e-01   1.8279999999999999e-01   2.4329999999999999e-01
  -2.0720000000000001e+00  -2.1980000000000000e-01   1.8872000000000000e+00   2.0999999999999999e-01  -2.7600000000000002e-01  -4.8200000000000000e-02   2.0640999999999998e+00   5.5589999999999995e-01   2.7858999999999998e+00   1.6380000000000000e-01   1.7319999999999999e-01   2.5659999999999999e-01
  -2.0057999999999998e+00  -2.1999999999999999e-02   2.4018999999999999e+00   2.0050000000000001e-01  -2.0930000000000001e-01  -5.2600000000000001e-02   2.0863000000000000e+00   7.1150000000000002e-01   2.7858999999999998e+00   2.1190000000000001e-01   2.0210000000000000e-01   2.5209999999999999e-01
  -2.0278999999999998e+00   1.5390000000000001e-01   1.8015000000000001e+00   2.7689999999999998e-01  -2.2839999999999999e-01  -1.7500000000000002e-02   2.0419000000000000e+00   7.1150000000000002e-01   2.0893999999999999e+00   2.6010000000000000e-01   1.9239999999999999e-01   2.6100000000000001e-01
  -2.0057999999999998e+00   6.6000000000000003e-02   3.0882000000000001e+00   2.8639999999999999e-01  -2.0930000000000001e-01  -2.6300000000000000e-02   1.8866000000000001e+00   4.8920000000000002e-01   3.5695000000000001e+00   1.7340000000000000e-01   1.8279999999999999e-01   2.3000000000000001e-01
  -2.1381000000000001e+00   4.3999999999999997e-02   2.3161999999999998e+00   2.2910000000000000e-01  -3.3310000000000001e-01  -3.5099999999999999e-02   1.9975000000000001e+00   5.7809999999999995e-01   2.3506000000000000e+00   1.3489999999999999e-01   2.2130000000000000e-01   2.8749999999999998e-01
  -2.0499000000000001e+00  -1.3189999999999999e-01   2.5735000000000001e+00   3.3420000000000000e-01  -2.2839999999999999e-01  -4.3900000000000002e-02   2.0196999999999998e+00   6.6710000000000003e-01   2.7858999999999998e+00   2.5050000000000000e-01   2.1170000000000000e-01   2.4770000000000000e-01
  -2.1160000000000001e+00   1.3189999999999999e-01   2.1446000000000001e+00   2.8639999999999999e-01  -3.8059999999999999e-01  -3.9500000000000000e-02   2.1751000000000000e+00   6.2260000000000004e-01   3.0470999999999999e+00   1.5409999999999999e-01   1.5400000000000000e-01   3.0520000000000003e-01
  -2.1821999999999999e+00   4.3999999999999997e-02   2.4018999999999999e+00   1.1459999999999999e-01  -2.7600000000000002e-01  -2.6300000000000000e-02   1.9532000000000000e+00   5.7809999999999995e-01   3.0470999999999999e+00   1.2520000000000001e-01   2.3089999999999999e-01   2.7429999999999999e-01
  -2.0720000000000001e+00   0.0000000000000000e+00   1.8872000000000000e+00   3.2460000000000000e-01  -2.1890000000000001e-01  -5.7000000000000002e-02   2.0196999999999998e+00   6.8930000000000002e-01   2.6989000000000001e+00   2.0230000000000001e-01   2.2130000000000000e-01   2.7429999999999999e-01
  -2.2483000000000000e+00   4.3999999999999997e-02   3.0024000000000002e+00   2.1959999999999999e-01  -2.3790000000000000e-01  -7.4499999999999997e-02   2.0863000000000000e+00   5.7809999999999995e-01   2.6989000000000001e+00   2.4079999999999999e-01   2.2130000000000000e-01   2.6540000000000002e-01
  -2.2483000000000000e+00   8.7900000000000006e-02   1.9730000000000001e+00   2.2910000000000000e-01  -1.8079999999999999e-01  -5.2600000000000001e-02   1.9532000000000000e+00   5.3369999999999995e-01   2.2635999999999998e+00   1.2520000000000001e-01   1.7319999999999999e-01   2.5209999999999999e-01
  -2.1381000000000001e+00   1.5390000000000001e-01   2.5735000000000001e+00   1.9089999999999999e-01  -2.9499999999999998e-01  -5.7000000000000002e-02   2.1084999999999998e+00   6.0040000000000004e-01   3.3953000000000002e+00   2.6010000000000000e-01   1.4430000000000001e-01   2.6979999999999998e-01
  -2.1160000000000001e+00   2.1980000000000000e-01   3.0024000000000002e+00   3.4370000000000001e-01  -2.9499999999999998e-01  -1.3200000000000000e-02   2.1972999999999998e+00   5.1139999999999997e-01   3.0470999999999999e+00   1.8300000000000000e-01   1.4430000000000001e-01   2.7429999999999999e-01
  -2.3365000000000000e+00   1.0990000000000000e-01   1.7157000000000000e+00   2.2910000000000000e-01  -2.7600000000000002e-01  -6.5799999999999997e-02   2.1084999999999998e+00   6.8930000000000002e-01   2.7858999999999998e+00   2.6970000000000000e-01   2.6939999999999997e-01   2.7870000000000000e-01
  -2.0939999999999999e+00  -2.1999999999999999e-02   2.4876999999999998e+00   2.3870000000000000e-01  -3.3310000000000001e-01  -3.0700000000000002e-02   1.8422000000000001e+00   5.5589999999999995e-01   2.6118000000000001e+00   5.7799999999999997e-02   1.9239999999999999e-01   2.4329999999999999e-01
  -2.2483000000000000e+00   6.6000000000000003e-02   2.7450999999999999e+00   2.4820000000000000e-01  -2.8549999999999998e-01  -7.0199999999999999e-02   1.9975000000000001e+00   8.2269999999999999e-01   2.9600000000000000e+00   2.4079999999999999e-01   2.3089999999999999e-01   2.6979999999999998e-01
  -2.1821999999999999e+00   0.0000000000000000e+00   1.8015000000000001e+00   2.6729999999999998e-01  -3.1400000000000000e-01  -1.7500000000000002e-02   2.0196999999999998e+00   6.8930000000000002e-01   3.2212000000000001e+00   1.0600000000000000e-01   1.6360000000000000e-01   2.3890000000000000e-01
  -2.1381000000000001e+00   2.1999999999999999e-02   2.3161999999999998e+00   1.8140000000000001e-01  -2.4740000000000001e-01  -5.2600000000000001e-02   2.0640999999999998e+00   7.7820000000000000e-01   2.6118000000000001e+00   2.6970000000000000e-01   1.0580000000000001e-01   2.5209999999999999e-01
  -2.0057999999999998e+00  -2.1980000000000000e-01   3.0024000000000002e+00   1.5279999999999999e-01  -2.7600000000000002e-01  -4.3900000000000002e-02   1.9975000000000001e+00   6.2260000000000004e-01   1.8283000000000000e+00   2.2159999999999999e-01   1.8279999999999999e-01   2.6979999999999998e-01
  -2.2042000000000002e+00  -1.3189999999999999e-01   3.0024000000000002e+00   1.3370000000000001e-01  -2.8549999999999998e-01  -6.5799999999999997e-02   1.9310000000000000e+00   6.6710000000000003e-01   3.3953000000000002e+00   1.5409999999999999e-01   2.5979999999999998e-01   2.3890000000000000e-01
  -2.2483000000000000e+00   8.7900000000000006e-02   2.0588000000000002e+00   3.0549999999999999e-01  -2.2839999999999999e-01  -4.4000000000000003e-03   2.0196999999999998e+00   4.8920000000000002e-01   2.4377000000000000e+00   1.8300000000000000e-01   1.9239999999999999e-01   2.7870000000000000e-01
  -2.1381000000000001e+00   0.0000000000000000e+00   3.0882000000000001e+00   1.5279999999999999e-01  -2.4740000000000001e-01  -2.1899999999999999e-02   1.9532000000000000e+00   5.5589999999999995e-01   3.3083000000000000e+00   1.9270000000000001e-01   1.5400000000000000e-01   2.6979999999999998e-01
  -2.1821999999999999e+00   1.0990000000000000e-01   3.1739999999999999e+00   2.0050000000000001e-01  -2.9499999999999998e-01  -4.8200000000000000e-02   1.9532000000000000e+00   5.1139999999999997e-01   2.6989000000000001e+00   2.0230000000000001e-01   1.5400000000000000e-01   2.7870000000000000e-01
  -2.2483000000000000e+00   1.3189999999999999e-01   2.2303999999999999e+00   1.9089999999999999e-01  -3.3310000000000001e-01  -3.9500000000000000e-02   1.9310000000000000e+00   8.2269999999999999e-01   2.5247000000000002e+00   2.0230000000000001e-01   1.7319999999999999e-01   2.3000000000000001e-01
  -2.2042000000000002e+00  -2.1999999999999999e-02   2.3161999999999998e+00   1.0500000000000000e-01  -2.4740000000000001e-01  -3.9500000000000000e-02   1.9975000000000001e+00   6.0040000000000004e-01   2.4377000000000000e+00   1.6380000000000000e-01   2.4060000000000001e-01   2.6100000000000001e-01
  -2.0720000000000001e+00   3.7369999999999998e-01   1.2867999999999999e+00   2.6729999999999998e-01  -3.4260000000000002e-01  -3.0700000000000002e-02   1.9532000000000000e+00   6.2260000000000004e-01   2.2635999999999998e+00   2.4079999999999999e-01   1.6360000000000000e-01   2.9189999999999999e-01
  -2.3365000000000000e+00   0.0000000000000000e+00   2.5735000000000001e+00   2.0050000000000001e-01  -2.8549999999999998e-01  -8.8000000000000005e-03   1.8866000000000001e+00   6.6710000000000003e-01   3.0470999999999999e+00   2.0230000000000001e-01   1.9239999999999999e-01   2.3890000000000000e-01
  -1.9838000000000000e+00   3.5170000000000001e-01   3.1739999999999999e+00   2.0999999999999999e-01  -2.7600000000000002e-01  -1.0520000000000000e-01   2.1084999999999998e+00   6.6710000000000003e-01   3.4824000000000002e+00   1.4449999999999999e-01   2.1170000000000000e-01   2.6979999999999998e-01
  -2.3584999999999998e+00  -8.7900000000000006e-02   2.1446000000000001e+00   2.1959999999999999e-01  -2.7600000000000002e-01  -2.1899999999999999e-02   2.0419000000000000e+00   5.3369999999999995e-01   3.0470999999999999e+00   2.2159999999999999e-01   1.5400000000000000e-01   2.8310000000000002e-01
  -2.0057999999999998e+00  -4.3999999999999997e-02   2.3161999999999998e+00   2.4820000000000000e-01  -2.8549999999999998e-01  -3.5099999999999999e-02   1.9532000000000000e+00   5.7809999999999995e-01   2.3506000000000000e+00   8.6699999999999999e-02   2.2130000000000000e-01   2.5209999999999999e-01
  -2.6230000000000002e+00   0.0000000000000000e+00   2.0588000000000002e+00   1.9089999999999999e-01  -2.8549999999999998e-01  -2.1899999999999999e-02   1.9088000000000001e+00   6.8930000000000002e-01   2.6989000000000001e+00   1.4449999999999999e-01   1.8279999999999999e-01   2.7429999999999999e-01
  -1.8956000000000000e+00   6.6000000000000003e-02   2.4876999999999998e+00   2.1959999999999999e-01  -2.7600000000000002e-01   8.8000000000000005e-03   2.1307000000000000e+00   6.0040000000000004e-01   2.5247000000000002e+00   2.0230000000000001e-01   1.8279999999999999e-01   2.2559999999999999e-01
  -2.5348000000000002e+00   2.1999999999999999e-02   1.9730000000000001e+00   1.4319999999999999e-01  -2.8549999999999998e-01  -6.5799999999999997e-02   1.9975000000000001e+00   6.8930000000000002e-01   3.2212000000000001e+00   2.2159999999999999e-01   2.2130000000000000e-01   2.8310000000000002e-01
  -1.9617000000000000e+00   0.0000000000000000e+00   2.3161999999999998e+00   2.8639999999999999e-01  -3.5210000000000002e-01  -1.7500000000000002e-02   1.8866000000000001e+00   6.6710000000000003e-01   2.9600000000000000e+00   2.6970000000000000e-01   2.5019999999999998e-01   2.4770000000000000e-01
  -2.2703000000000002e+00   4.3999999999999997e-02   1.8015000000000001e+00   2.1959999999999999e-01  -2.8549999999999998e-01  -2.1899999999999999e-02   2.1084999999999998e+00   6.0040000000000004e-01   2.0024000000000002e+00   1.9270000000000001e-01   2.3089999999999999e-01   2.4770000000000000e-01
  -2.0057999999999998e+00   1.7590000000000000e-01   2.6593000000000000e+00   2.5779999999999997e-01  -3.0449999999999999e-01   8.8000000000000005e-03   1.9088000000000001e+00   3.3350000000000002e-01   2.1764999999999999e+00   1.8300000000000000e-01   1.5400000000000000e-01   2.3890000000000000e-01
  -2.4026000000000001e+00   1.7590000000000000e-01   2.5735000000000001e+00   2.0050000000000001e-01  -2.7600000000000002e-01   3.0700000000000002e-02   1.9532000000000000e+00   6.4480000000000004e-01   2.7858999999999998e+00   2.6010000000000000e-01   2.5979999999999998e-01   2.5209999999999999e-01
  -2.0057999999999998e+00   4.3999999999999997e-02   2.7450999999999999e+00   2.3870000000000000e-01  -2.8549999999999998e-01  -4.8200000000000000e-02   2.0419000000000000e+00   5.1139999999999997e-01   2.9600000000000000e+00   1.8300000000000000e-01   1.4430000000000001e-01   2.3000000000000001e-01
  -2.2703000000000002e+00   1.3189999999999999e-01   2.4876999999999998e+00   3.1509999999999999e-01  -1.8079999999999999e-01  -2.1899999999999999e-02   1.9532000000000000e+00   5.1139999999999997e-01   2.8730000000000002e+00   2.2159999999999999e-01   2.0210000000000000e-01   2.3890000000000000e-01
  -2.1381000000000001e+00   0.0000000000000000e+00   1.7157000000000000e+00   2.4820000000000000e-01  -3.6159999999999998e-01  -5.7000000000000002e-02   1.9088000000000001e+00   6.0040000000000004e-01   2.5247000000000002e+00   2.6010000000000000e-01   1.6360000000000000e-01   2.5209999999999999e-01
  -2.2483000000000000e+00  -6.6000000000000003e-02   2.2303999999999999e+00   1.8140000000000001e-01  -2.5690000000000002e-01   4.4000000000000003e-03   1.9532000000000000e+00   5.1139999999999997e-01   2.9600000000000000e+00   1.8300000000000000e-01   1.7319999999999999e-01   2.3890000000000000e-01
  -2.1600999999999999e+00  -6.6000000000000003e-02   1.8872000000000000e+00   1.0500000000000000e-01  -2.6640000000000003e-01  -1.7500000000000002e-02   1.9975000000000001e+00   6.6710000000000003e-01   3.1341999999999999e+00   2.1190000000000001e-01   2.2130000000000000e-01   2.7429999999999999e-01
  -2.1821999999999999e+00   1.9789999999999999e-01   1.9730000000000001e+00   1.8140000000000001e-01  -3.1400000000000000e-01  -4.3900000000000002e-02   2.1307000000000000e+00   7.5600000000000001e-01   2.4377000000000000e+00   2.3119999999999999e-01   1.4430000000000001e-01   2.4329999999999999e-01
  -2.2703000000000002e+00   1.0990000000000000e-01   2.4018999999999999e+00   3.0549999999999999e-01  -2.6640000000000003e-01   0.0000000000000000e+00   1.9532000000000000e+00   5.5589999999999995e-01   2.9600000000000000e+00   2.6970000000000000e-01   1.9239999999999999e-01   2.3000000000000001e-01
  -2.0057999999999998e+00   1.5390000000000001e-01   2.4876999999999998e+00   2.5779999999999997e-01  -2.9499999999999998e-01  -3.5099999999999999e-02   2.0863000000000000e+00   5.3369999999999995e-01   2.8730000000000002e+00   1.8300000000000000e-01   1.8279999999999999e-01   2.6979999999999998e-01
  -2.3584999999999998e+00   0.0000000000000000e+00   1.8872000000000000e+00   1.8140000000000001e-01  -2.6640000000000003e-01  -1.3200000000000000e-02   2.1528999999999998e+00   6.2260000000000004e-01   3.1341999999999999e+00   2.1190000000000001e-01   1.8279999999999999e-01   2.6540000000000002e-01
  -2.0720000000000001e+00   1.3189999999999999e-01   2.5735000000000001e+00   2.0999999999999999e-01  -3.9970000000000000e-01  -1.3200000000000000e-02   2.0196999999999998e+00   5.5589999999999995e-01   2.5247000000000002e+00   1.8300000000000000e-01   1.5400000000000000e-01   2.4329999999999999e-01
  -2.1600999999999999e+00   2.1999999999999999e-02   1.8015000000000001e+00   2.2910000000000000e-01  -2.2839999999999999e-01  -3.0700000000000002e-02   1.9753000000000001e+00   5.1139999999999997e-01   3.3083000000000000e+00   1.9270000000000001e-01   2.0210000000000000e-01   2.8310000000000002e-01
  -1.9397000000000000e+00   1.5390000000000001e-01   2.4876999999999998e+00   2.1959999999999999e-01  -2.7600000000000002e-01  -2.1899999999999999e-02   1.9975000000000001e+00   5.5589999999999995e-01   3.5695000000000001e+00   1.4449999999999999e-01   1.4430000000000001e-01   2.3890000000000000e-01
  -2.3365000000000000e+00   0.0000000000000000e+00   1.8015000000000001e+00   1.8140000000000001e-01  -2.7600000000000002e-01   4.4000000000000003e-03   1.7090000000000001e+00   6.2260000000000004e-01   2.6118000000000001e+00   1.8300000000000000e-01   2.0210000000000000e-01   2.4329999999999999e-01
  -2.2042000000000002e+00   3.9570000000000000e-01   2.0588000000000002e+00   1.9089999999999999e-01  -3.0449999999999999e-01   2.1899999999999999e-02   1.8200000000000001e+00   6.0040000000000004e-01   2.7858999999999998e+00   2.1190000000000001e-01   2.4060000000000001e-01   3.0080000000000001e-01
  -2.5127999999999999e+00  -2.1999999999999999e-02   1.8015000000000001e+00   1.7190000000000000e-01  -3.3310000000000001e-01   3.5099999999999999e-02   1.7756000000000001e+00   5.7809999999999995e-01   2.7858999999999998e+00   1.6380000000000000e-01   2.2130000000000000e-01   2.7870000000000000e-01
  -2.0278999999999998e+00   1.9789999999999999e-01   1.8015000000000001e+00   1.8140000000000001e-01  -2.6640000000000003e-01  -1.3200000000000000e-02   2.0863000000000000e+00   5.3369999999999995e-01   3.2212000000000001e+00   1.7340000000000000e-01   1.4430000000000001e-01   2.3000000000000001e-01
  -2.3584999999999998e+00   0.0000000000000000e+00   2.0588000000000002e+00   2.1959999999999999e-01  -2.9499999999999998e-01  -2.6300000000000000e-02   2.1528999999999998e+00   5.3369999999999995e-01   3.2212000000000001e+00   2.4079999999999999e-01   1.5400000000000000e-01   2.7429999999999999e-01
  -2.0499000000000001e+00   6.6000000000000003e-02   1.8015000000000001e+00   1.6230000000000000e-01  -2.7600000000000002e-01   0.0000000000000000e+00   1.9753000000000001e+00   6.0040000000000004e-01   3.3083000000000000e+00   1.7340000000000000e-01   1.2509999999999999e-01   2.9189999999999999e-01
  -2.1821999999999999e+00   2.1980000000000000e-01   1.9730000000000001e+00   2.0050000000000001e-01  -3.3310000000000001e-01  -4.3900000000000002e-02   2.2195000000000000e+00   4.4469999999999998e-01   2.7858999999999998e+00   2.7939999999999998e-01   1.6360000000000000e-01   2.3440000000000000e-01
  -2.1821999999999999e+00   8.7900000000000006e-02   2.6593000000000000e+00   1.6230000000000000e-01  -2.8549999999999998e-01  -8.8000000000000005e-03   2.0196999999999998e+00   8.2269999999999999e-01   2.7858999999999998e+00   2.6010000000000000e-01   7.6999999999999999e-02   2.7429999999999999e-01
  -2.0939999999999999e+00   2.1999999999999999e-02   2.8309000000000002e+00   1.8140000000000001e-01  -3.2350000000000001e-01   4.4000000000000003e-03   2.1307000000000000e+00   7.5600000000000001e-01   2.6118000000000001e+00   1.2520000000000001e-01   2.4060000000000001e-01   2.4770000000000000e-01
  -1.9397000000000000e+00   6.6000000000000003e-02   2.4876999999999998e+00   1.9089999999999999e-01  -2.3790000000000000e-01  -4.8200000000000000e-02   1.8866000000000001e+00   6.8930000000000002e-01   3.0470999999999999e+00   1.6380000000000000e-01   2.5979999999999998e-01   2.3000000000000001e-01
  -2.0939999999999999e+00   6.6000000000000003e-02   1.9730000000000001e+00   2.8639999999999999e-01  -2.9499999999999998e-01  -8.8000000000000005e-03   2.0196999999999998e+00   5.7809999999999995e-01   2.5247000000000002e+00   1.6380000000000000e-01   3.0790000000000001e-01   2.6979999999999998e-01
  -2.0278999999999998e+00   1.0990000000000000e-01   2.7450999999999999e+00   2.7689999999999998e-01  -3.3310000000000001e-01  -1.3200000000000000e-02   1.9975000000000001e+00   7.3380000000000001e-01   2.9600000000000000e+00   1.6380000000000000e-01   1.9239999999999999e-01   2.5209999999999999e-01
  -2.3144000000000000e+00   2.1980000000000000e-01   2.4018999999999999e+00   1.7190000000000000e-01  -3.3310000000000001e-01  -4.4000000000000003e-03   2.0419000000000000e+00   7.1150000000000002e-01   2.7858999999999998e+00   2.3119999999999999e-01   1.2509999999999999e-01   2.7870000000000000e-01
  -2.0499000000000001e+00  -4.3999999999999997e-02   2.7450999999999999e+00   2.1959999999999999e-01  -2.3790000000000000e-01   2.1899999999999999e-02   1.9310000000000000e+00   6.6710000000000003e-01   3.3953000000000002e+00   1.1559999999999999e-01   2.1170000000000000e-01   2.6979999999999998e-01
  -2.2483000000000000e+00   1.3189999999999999e-01   2.5735000000000001e+00   2.0050000000000001e-01  -2.2839999999999999e-01  -4.4000000000000003e-03   2.0196999999999998e+00   7.1150000000000002e-01   2.8730000000000002e+00   2.1190000000000001e-01   1.6360000000000000e-01   2.8310000000000002e-01
  -2.2703000000000002e+00   2.4179999999999999e-01   2.3161999999999998e+00   1.5279999999999999e-01  -2.6640000000000003e-01  -4.8200000000000000e-02   2.0419000000000000e+00   7.5600000000000001e-01   2.6118000000000001e+00   8.6699999999999999e-02   2.6939999999999997e-01   2.7870000000000000e-01
  -2.3144000000000000e+00   1.0990000000000000e-01   2.2303999999999999e+00   1.8140000000000001e-01  -2.9499999999999998e-01   4.4000000000000003e-03   1.8644000000000001e+00   4.6689999999999998e-01   2.3506000000000000e+00   2.1190000000000001e-01   1.2509999999999999e-01   2.3890000000000000e-01
  -2.0720000000000001e+00   6.6000000000000003e-02   2.6593000000000000e+00   1.4319999999999999e-01  -2.6640000000000003e-01  -2.6300000000000000e-02   1.8866000000000001e+00   4.0020000000000000e-01   2.7858999999999998e+00   1.7340000000000000e-01   1.4430000000000001e-01   2.8749999999999998e-01
  -2.0939999999999999e+00   0.0000000000000000e+00   2.2303999999999999e+00   1.3370000000000001e-01  -3.1400000000000000e-01   4.4000000000000003e-03   1.8866000000000001e+00   4.6689999999999998e-01   2.7858999999999998e+00   1.6380000000000000e-01   2.0210000000000000e-01   2.6100000000000001e-01
  -2.2263000000000002e+00   4.3999999999999997e-02   2.0588000000000002e+00   2.8639999999999999e-01  -2.6640000000000003e-01  -4.8200000000000000e-02   1.9088000000000001e+00   7.1150000000000002e-01   3.4824000000000002e+00   2.0230000000000001e-01   2.4060000000000001e-01   2.3890000000000000e-01
  -2.0499000000000001e+00   1.7590000000000000e-01   1.8872000000000000e+00   1.2410000000000000e-01  -3.6159999999999998e-01   1.7500000000000002e-02   2.0419000000000000e+00   7.7820000000000000e-01   3.3953000000000002e+00   1.6380000000000000e-01   1.8279999999999999e-01   3.0080000000000001e-01
  -1.9617000000000000e+00   1.0990000000000000e-01   1.7157000000000000e+00   2.6729999999999998e-01  -3.0449999999999999e-01   2.6300000000000000e-02   1.9310000000000000e+00   5.7809999999999995e-01   3.2212000000000001e+00   2.1190000000000001e-01   2.3089999999999999e-01   2.6979999999999998e-01
  -2.1600999999999999e+00   1.0990000000000000e-01   2.2303999999999999e+00   1.3370000000000001e-01  -3.6159999999999998e-01  -1.7500000000000002e-02   1.8422000000000001e+00   6.2260000000000004e-01   3.4824000000000002e+00   1.7340000000000000e-01   1.0580000000000001e-01   2.7870000000000000e-01
  -2.1600999999999999e+00   1.0990000000000000e-01   2.4018999999999999e+00   1.7190000000000000e-01  -2.9499999999999998e-01   1.3200000000000000e-02   1.9532000000000000e+00   6.2260000000000004e-01   3.0470999999999999e+00   1.8300000000000000e-01   1.1550000000000001e-01   2.4329999999999999e-01
  -1.9838000000000000e+00   4.3999999999999997e-02   3.3456000000000001e+00   2.1959999999999999e-01  -2.1890000000000001e-01  -2.1899999999999999e-02   2.0863000000000000e+00   5.3369999999999995e-01   2.9600000000000000e+00   1.3489999999999999e-01   1.9239999999999999e-01   2.3890000000000000e-01
  -2.1160000000000001e+00   2.1999999999999999e-02   2.2303999999999999e+00   1.5279999999999999e-01  -3.5210000000000002e-01  -2.1899999999999999e-02   2.0863000000000000e+00   5.3369999999999995e-01   2.7858999999999998e+00   8.6699999999999999e-02   1.7319999999999999e-01   2.6540000000000002e-01
  -2.0499000000000001e+00   4.3999999999999997e-02   2.4018999999999999e+00   2.0999999999999999e-01  -2.5690000000000002e-01  -3.5099999999999999e-02   2.0419000000000000e+00   7.1150000000000002e-01   2.9600000000000000e+00   1.9270000000000001e-01   1.9239999999999999e-01   2.3000000000000001e-01
  -2.1821999999999999e+00   1.7590000000000000e-01   3.0024000000000002e+00   1.8140000000000001e-01  -3.6159999999999998e-01  -8.8000000000000005e-03   2.0196999999999998e+00   5.5589999999999995e-01   2.9600000000000000e+00   8.6699999999999999e-02   1.9239999999999999e-01   2.3890000000000000e-01
  -1.9617000000000000e+00   4.3999999999999997e-02   2.4018999999999999e+00   2.0999999999999999e-01  -3.6159999999999998e-01   2.1899999999999999e-02   1.9975000000000001e+00   6.0040000000000004e-01   3.3953000000000002e+00   2.5050000000000000e-01   1.6360000000000000e-01   2.3000000000000001e-01
  -2.1600999999999999e+00   0.0000000000000000e+00   2.1446000000000001e+00   2.2910000000000000e-01  -3.0449999999999999e-01  -3.0700000000000002e-02   1.9975000000000001e+00   5.7809999999999995e-01   3.3083000000000000e+00   1.0600000000000000e-01   1.2509999999999999e-01   2.0790000000000000e-01
  -2.1821999999999999e+00   4.3999999999999997e-02   2.5735000000000001e+00   1.2410000000000000e-01  -2.9499999999999998e-01  -2.6300000000000000e-02   1.9310000000000000e+00   8.6719999999999997e-01   2.7858999999999998e+00   2.6010000000000000e-01   2.7900000000000003e-01   2.9640000000000000e-01
  -2.2483000000000000e+00  -1.0990000000000000e-01   2.6593000000000000e+00   2.0050000000000001e-01  -2.8549999999999998e-01   8.8000000000000005e-03   2.1972999999999998e+00   5.7809999999999995e-01   2.8730000000000002e+00   1.5409999999999999e-01   8.6599999999999996e-02   3.1850000000000001e-01
  -2.4026000000000001e+00   2.1980000000000000e-01   2.5735000000000001e+00   1.3370000000000001e-01  -2.7600000000000002e-01  -4.3900000000000002e-02   1.9532000000000000e+00   6.4480000000000004e-01   3.0470999999999999e+00   2.2159999999999999e-01   1.4430000000000001e-01   3.0080000000000001e-01
  -2.2703000000000002e+00   1.5390000000000001e-01   2.2303999999999999e+00   1.9089999999999999e-01  -3.1400000000000000e-01   2.1899999999999999e-02   2.0196999999999998e+00   6.0040000000000004e-01   3.1341999999999999e+00   5.7799999999999997e-02   1.3469999999999999e-01   2.0349999999999999e-01
  -2.2924000000000002e+00   2.4179999999999999e-01   2.0588000000000002e+00   2.0999999999999999e-01  -2.5690000000000002e-01  -5.2600000000000001e-02   1.8644000000000001e+00   5.7809999999999995e-01   1.7412000000000001e+00   1.2520000000000001e-01   2.1170000000000000e-01   2.6540000000000002e-01
  -2.2483000000000000e+00   1.0990000000000000e-01   2.3161999999999998e+00   2.1959999999999999e-01  -2.5690000000000002e-01   1.3200000000000000e-02   2.1528999999999998e+00   6.4480000000000004e-01   1.9153000000000000e+00   1.4449999999999999e-01   2.2130000000000000e-01   2.5209999999999999e-01
  -2.1160000000000001e+00   6.6000000000000003e-02   1.2010000000000001e+00   1.5279999999999999e-01  -3.7109999999999999e-01  -3.9500000000000000e-02   2.1084999999999998e+00   4.4469999999999998e-01   2.3506000000000000e+00   1.2520000000000001e-01   1.4430000000000001e-01   2.8310000000000002e-01
  -2.1600999999999999e+00   0.0000000000000000e+00   2.4876999999999998e+00   1.0500000000000000e-01  -2.7600000000000002e-01  -2.1899999999999999e-02   2.1084999999999998e+00   6.0040000000000004e-01   3.0470999999999999e+00   1.8300000000000000e-01   1.2509999999999999e-01   2.7429999999999999e-01
  -2.3365000000000000e+00   8.7900000000000006e-02   2.4018999999999999e+00   1.7190000000000000e-01  -3.2350000000000001e-01   1.3200000000000000e-02   1.8866000000000001e+00   6.6710000000000003e-01   3.0470999999999999e+00   2.6970000000000000e-01   2.5979999999999998e-01   2.4770000000000000e-01
  -2.0278999999999998e+00   1.3189999999999999e-01   2.4876999999999998e+00   2.0050000000000001e-01  -2.7600000000000002e-01  -6.1400000000000003e-02   2.1528999999999998e+00   6.0040000000000004e-01   2.4377000000000000e+00   9.6299999999999997e-02   2.0210000000000000e-01   2.7870000000000000e-01
  -2.0720000000000001e+00   8.7900000000000006e-02   2.5735000000000001e+00   1.9089999999999999e-01  -3.8059999999999999e-01  -8.8000000000000005e-03   2.0196999999999998e+00   7.7820000000000000e-01   2.6118000000000001e+00   1.3489999999999999e-01   1.9239999999999999e-01   2.6100000000000001e-01
  -2.2263000000000002e+00  -4.3999999999999997e-02   1.9730000000000001e+00   1.5279999999999999e-01  -3.4260000000000002e-01  -9.2100000000000001e-02   1.8644000000000001e+00   6.2260000000000004e-01   2.2635999999999998e+00   2.1190000000000001e-01   2.5019999999999998e-01   2.5209999999999999e-01
  -2.2042000000000002e+00  -8.7900000000000006e-02   1.3725000000000001e+00   1.0500000000000000e-01  -2.9499999999999998e-01  -4.8200000000000000e-02   2.1307000000000000e+00   7.3380000000000001e-01   2.5247000000000002e+00   1.9270000000000001e-01   2.5979999999999998e-01   2.5209999999999999e-01
  -2.2263000000000002e+00   1.3189999999999999e-01   1.8872000000000000e+00   1.4319999999999999e-01  -3.1400000000000000e-01  -8.8000000000000005e-03   1.8866000000000001e+00   6.4480000000000004e-01   2.9600000000000000e+00   1.8300000000000000e-01   2.1170000000000000e-01   2.6979999999999998e-01
  -2.0939999999999999e+00  -1.0990000000000000e-01   2.1446000000000001e+00   2.3870000000000000e-01  -3.6159999999999998e-01  -4.8200000000000000e-02   2.0419000000000000e+00   6.2260000000000004e-01   3.0470999999999999e+00   1.9270000000000001e-01   2.2130000000000000e-01   2.0790000000000000e-01
  -2.5789000000000000e+00  -1.0990000000000000e-01   2.7450999999999999e+00   1.5279999999999999e-01  -1.9980000000000001e-01  -5.2600000000000001e-02   1.9975000000000001e+00   6.8930000000000002e-01   3.2212000000000001e+00   2.3119999999999999e-01   1.2509999999999999e-01   2.6979999999999998e-01
  -1.7193000000000001e+00   1.5390000000000001e-01   1.7157000000000000e+00   1.7190000000000000e-01  -3.2350000000000001e-01  -8.8000000000000005e-03   2.0640999999999998e+00   6.4480000000000004e-01   3.2212000000000001e+00   2.1190000000000001e-01   2.1170000000000000e-01   2.6540000000000002e-01
  -2.4908000000000001e+00   1.0990000000000000e-01   1.8015000000000001e+00   1.4319999999999999e-01  -3.1400000000000000e-01  -1.3200000000000000e-02   1.8422000000000001e+00   6.8930000000000002e-01   3.3953000000000002e+00   1.2520000000000001e-01   2.3089999999999999e-01   2.9640000000000000e-01
  -1.7634000000000001e+00   0.0000000000000000e+00   1.7157000000000000e+00   2.0999999999999999e-01  -3.3310000000000001e-01   1.7500000000000002e-02   2.1084999999999998e+00   6.2260000000000004e-01   2.7858999999999998e+00   2.0230000000000001e-01   2.3089999999999999e-01   2.4329999999999999e-01
  -2.6450999999999998e+00   8.7900000000000006e-02   2.4876999999999998e+00   2.6729999999999998e-01  -2.7600000000000002e-01   2.6300000000000000e-02   1.8866000000000001e+00   6.4480000000000004e-01   1.6540999999999999e+00   1.1559999999999999e-01   2.3089999999999999e-01   2.1679999999999999e-01
  -1.9177000000000000e+00   8.7900000000000006e-02   3.1739999999999999e+00   1.7190000000000000e-01  -2.6640000000000003e-01  -2.6300000000000000e-02   1.8866000000000001e+00   7.5600000000000001e-01   4.6142000000000003e+00   2.6010000000000000e-01   1.8279999999999999e-01   3.1850000000000001e-01
  -2.5569000000000002e+00  -4.3999999999999997e-02   2.0588000000000002e+00   1.4319999999999999e-01  -2.6640000000000003e-01  -6.1400000000000003e-02   2.3748999999999998e+00  -2.2239999999999999e-01   1.6540999999999999e+00   1.1559999999999999e-01   1.5400000000000000e-01   2.4770000000000000e-01
  -1.9177000000000000e+00   1.0990000000000000e-01   2.8309000000000002e+00   1.8140000000000001e-01  -3.7109999999999999e-01  -3.0700000000000002e-02   1.7534000000000001e+00   1.2452000000000001e+00   3.4824000000000002e+00   2.8899999999999998e-01   1.7319999999999999e-01   2.7429999999999999e-01
  -2.4466999999999999e+00   6.6000000000000003e-02   8.5780000000000001e-01   2.1959999999999999e-01  -2.9499999999999998e-01  -1.3200000000000000e-02   2.1084999999999998e+00   7.5600000000000001e-01   2.0893999999999999e+00   2.7939999999999998e-01   1.5400000000000000e-01   2.8749999999999998e-01
  -2.0499000000000001e+00  -2.1999999999999999e-02   2.9165999999999999e+00   2.2910000000000000e-01  -1.9030000000000000e-01  -1.7500000000000002e-02   1.9310000000000000e+00   6.8930000000000002e-01   2.7858999999999998e+00   1.4449999999999999e-01   2.5979999999999998e-01   2.2120000000000001e-01
  -2.3144000000000000e+00   1.0990000000000000e-01   2.4018999999999999e+00   1.5279999999999999e-01  -2.6640000000000003e-01   1.3200000000000000e-02   2.0419000000000000e+00   6.0040000000000004e-01   3.3083000000000000e+00   7.7100000000000002e-02   1.5400000000000000e-01   2.6540000000000002e-01
  -2.0499000000000001e+00   0.0000000000000000e+00   2.4876999999999998e+00   1.2410000000000000e-01  -3.6159999999999998e-01  -1.3200000000000000e-02   2.1972999999999998e+00   3.3350000000000002e-01   2.3506000000000000e+00   1.9270000000000001e-01   1.3469999999999999e-01   2.6540000000000002e-01
  -2.1821999999999999e+00   4.3999999999999997e-02   1.8872000000000000e+00   7.6399999999999996e-02  -2.5690000000000002e-01  -4.4000000000000003e-03   1.9088000000000001e+00   5.5589999999999995e-01   3.5695000000000001e+00   2.1190000000000001e-01   2.5979999999999998e-01   2.3890000000000000e-01
  -2.2263000000000002e+00   1.0990000000000000e-01   2.3161999999999998e+00   1.4319999999999999e-01  -2.9499999999999998e-01   4.4000000000000003e-03   1.8866000000000001e+00   8.2269999999999999e-01   2.3506000000000000e+00   7.7100000000000002e-02   3.2710000000000000e-01   2.6979999999999998e-01
  -2.4245999999999999e+00   2.1999999999999999e-02   2.2303999999999999e+00   2.6729999999999998e-01  -3.3310000000000001e-01  -2.6300000000000000e-02   2.0863000000000000e+00   3.5580000000000001e-01   2.7858999999999998e+00   1.4449999999999999e-01   1.9239999999999999e-01   2.4770000000000000e-01
  -2.2042000000000002e+00   1.5390000000000001e-01   2.1446000000000001e+00   8.5900000000000004e-02  -3.6159999999999998e-01  -4.4000000000000003e-03   1.8200000000000001e+00   4.0020000000000000e-01   2.6118000000000001e+00   1.9270000000000001e-01   2.0210000000000000e-01   3.0080000000000001e-01
  -2.2263000000000002e+00  -8.7900000000000006e-02   2.4018999999999999e+00   2.6729999999999998e-01  -2.5690000000000002e-01  -2.1899999999999999e-02   2.0419000000000000e+00   5.1139999999999997e-01   2.7858999999999998e+00   1.6380000000000000e-01   2.6939999999999997e-01   2.6540000000000002e-01
  -2.2483000000000000e+00  -4.3999999999999997e-02   2.4018999999999999e+00   2.2910000000000000e-01  -3.5210000000000002e-01   1.7500000000000002e-02   1.8866000000000001e+00   5.5589999999999995e-01   2.8730000000000002e+00   1.5409999999999999e-01   1.8279999999999999e-01   2.8749999999999998e-01
  -2.1821999999999999e+00   2.4179999999999999e-01   1.2010000000000001e+00   2.0050000000000001e-01  -2.6640000000000003e-01  -3.0700000000000002e-02   1.8866000000000001e+00   7.5600000000000001e-01   2.2635999999999998e+00   1.9270000000000001e-01   1.1550000000000001e-01   2.9189999999999999e-01
  -2.2042000000000002e+00   1.0990000000000000e-01   2.0588000000000002e+00   1.7190000000000000e-01  -2.2839999999999999e-01  -5.2600000000000001e-02   1.8866000000000001e+00   6.4480000000000004e-01   2.4377000000000000e+00   1.4449999999999999e-01   2.3089999999999999e-01   2.6100000000000001e-01
  -2.4245999999999999e+00   1.5390000000000001e-01   2.2303999999999999e+00   1.3370000000000001e-01  -2.9499999999999998e-01  -2.1899999999999999e-02   1.8200000000000001e+00   8.4499999999999997e-01   3.5695000000000001e+00   1.2520000000000001e-01   1.7319999999999999e-01   2.5659999999999999e-01
  -2.2483000000000000e+00   1.9789999999999999e-01   2.4876999999999998e+00   2.0999999999999999e-01  -3.1400000000000000e-01   8.8000000000000005e-03   2.0196999999999998e+00   6.4480000000000004e-01   3.1341999999999999e+00   2.0230000000000001e-01   2.1170000000000000e-01   2.3890000000000000e-01
  -2.4026000000000001e+00   1.7590000000000000e-01   2.9165999999999999e+00   2.2910000000000000e-01  -3.7109999999999999e-01   1.3200000000000000e-02   1.7978000000000001e+00   6.0040000000000004e-01   3.0470999999999999e+00   1.3489999999999999e-01   1.9239999999999999e-01   2.5209999999999999e-01
  -2.1821999999999999e+00   6.6000000000000003e-02   2.6593000000000000e+00   2.0050000000000001e-01  -2.5690000000000002e-01  -1.7500000000000002e-02   1.9310000000000000e+00   7.3380000000000001e-01   3.2212000000000001e+00   1.6380000000000000e-01   2.1170000000000000e-01   2.0349999999999999e-01
  -2.2263000000000002e+00   1.0990000000000000e-01   2.2303999999999999e+00   1.7190000000000000e-01  -3.0449999999999999e-01  -1.7500000000000002e-02   2.0863000000000000e+00   5.5589999999999995e-01   3.3083000000000000e+00   2.6970000000000000e-01   2.5979999999999998e-01   2.2559999999999999e-01
  -2.1821999999999999e+00   4.3999999999999997e-02   1.9730000000000001e+00   2.0050000000000001e-01  -3.5210000000000002e-01  -8.8000000000000005e-03   1.9310000000000000e+00   7.1150000000000002e-01   2.6118000000000001e+00   2.1190000000000001e-01   1.7319999999999999e-01   2.8749999999999998e-01
  -2.1600999999999999e+00  -8.7900000000000006e-02   2.8309000000000002e+00   1.5279999999999999e-01  -3.1400000000000000e-01  -2.1899999999999999e-02   1.7534000000000001e+00   6.8930000000000002e-01   2.0024000000000002e+00   2.0230000000000001e-01   1.7319999999999999e-01   2.7870000000000000e-01
  -2.2263000000000002e+00   1.3189999999999999e-01   1.8015000000000001e+00   1.7190000000000000e-01  -3.2350000000000001e-01  -3.5099999999999999e-02   1.9310000000000000e+00   6.2260000000000004e-01   2.6118000000000001e+00   1.9270000000000001e-01   2.0210000000000000e-01   2.3440000000000000e-01
  -2.3365000000000000e+00   4.3999999999999997e-02   1.5441000000000000e+00   1.6230000000000000e-01  -2.6640000000000003e-01  -4.4000000000000003e-03   2.0419000000000000e+00   6.8930000000000002e-01   2.1764999999999999e+00   1.1559999999999999e-01   2.3089999999999999e-01   2.9189999999999999e-01
  -2.1160000000000001e+00   4.3999999999999997e-02   3.4314000000000000e+00   2.6729999999999998e-01  -3.3310000000000001e-01  -4.3900000000000002e-02   1.9975000000000001e+00   5.3369999999999995e-01   2.2635999999999998e+00   1.9270000000000001e-01   2.5019999999999998e-01   2.6540000000000002e-01
  -2.1821999999999999e+00  -1.0990000000000000e-01   2.2303999999999999e+00   2.1959999999999999e-01  -2.6640000000000003e-01  -8.8000000000000005e-03   1.8866000000000001e+00   7.5600000000000001e-01   2.7858999999999998e+00   1.6380000000000000e-01   1.5400000000000000e-01   2.7870000000000000e-01
  -2.1381000000000001e+00  -1.3189999999999999e-01   2.6593000000000000e+00   1.8140000000000001e-01  -3.0449999999999999e-01  -5.2600000000000001e-02   1.9753000000000001e+00   8.0049999999999999e-01   2.4377000000000000e+00   2.3119999999999999e-01   1.7319999999999999e-01   2.7870000000000000e-01
  -2.2703000000000002e+00   1.3189999999999999e-01   2.0588000000000002e+00   1.6230000000000000e-01  -3.7109999999999999e-01   3.5099999999999999e-02   1.8200000000000001e+00   4.2249999999999999e-01   3.0470999999999999e+00   2.1190000000000001e-01   1.3469999999999999e-01   2.6540000000000002e-01
  -2.1160000000000001e+00   1.0990000000000000e-01   2.6593000000000000e+00   2.0050000000000001e-01  -3.7109999999999999e-01  -1.7500000000000002e-02   2.0196999999999998e+00   6.6710000000000003e-01   2.6118000000000001e+00   2.1190000000000001e-01   1.8279999999999999e-01   2.3440000000000000e-01
  -2.1821999999999999e+00   0.0000000000000000e+00   1.8872000000000000e+00   1.5279999999999999e-01  -3.0449999999999999e-01   0.0000000000000000e+00   2.1084999999999998e+00   6.2260000000000004e-01   2.3506000000000000e+00   2.5050000000000000e-01   1.4430000000000001e-01   2.7429999999999999e-01
  -2.2483000000000000e+00   1.3189999999999999e-01   1.6298999999999999e+00   1.3370000000000001e-01  -2.3790000000000000e-01   8.8000000000000005e-03   2.1084999999999998e+00   4.6689999999999998e-01   3.3083000000000000e+00   1.8300000000000000e-01   2.1170000000000000e-01   2.3890000000000000e-01
  -2.3144000000000000e+00   1.0990000000000000e-01   2.2303999999999999e+00   2.4820000000000000e-01  -3.0449999999999999e-01  -4.4000000000000003e-03   1.9532000000000000e+00   7.5600000000000001e-01   3.1341999999999999e+00   2.3119999999999999e-01   1.7319999999999999e-01   2.7870000000000000e-01
  -2.3584999999999998e+00   1.9789999999999999e-01   1.8872000000000000e+00   1.3370000000000001e-01  -3.1400000000000000e-01   8.8000000000000005e-03   1.8200000000000001e+00   6.6710000000000003e-01   2.8730000000000002e+00   1.6380000000000000e-01   1.1550000000000001e-01   3.0080000000000001e-01
  -2.1381000000000001e+00   2.4179999999999999e-01   1.9730000000000001e+00   2.1959999999999999e-01  -2.6640000000000003e-01   0.0000000000000000e+00   1.9532000000000000e+00   6.4480000000000004e-01   2.2635999999999998e+00   2.2159999999999999e-01   2.4060000000000001e-01   2.7429999999999999e-01
  -2.0499000000000001e+00  -1.0990000000000000e-01   2.4018999999999999e+00   1.4319999999999999e-01  -2.1890000000000001e-01  -4.3900000000000002e-02   2.1751000000000000e+00   7.3380000000000001e-01   2.9600000000000000e+00   2.0230000000000001e-01   3.0790000000000001e-01   2.4329999999999999e-01
  -2.2483000000000000e+00   1.7590000000000000e-01   2.4876999999999998e+00   1.6230000000000000e-01  -2.9499999999999998e-01   0.0000000000000000e+00   2.0196999999999998e+00   5.7809999999999995e-01   2.3506000000000000e+00   1.6380000000000000e-01   1.7319999999999999e-01   2.8310000000000002e-01
  -2.0499000000000001e+00   2.4179999999999999e-01   1.8015000000000001e+00   1.4319999999999999e-01  -3.5210000000000002e-01   1.7500000000000002e-02   1.9310000000000000e+00   8.0049999999999999e-01   2.7858999999999998e+00   2.1190000000000001e-01   1.3469999999999999e-01   2.3000000000000001e-01
  -2.2042000000000002e+00   0.0000000000000000e+00   1.8015000000000001e+00   1.5279999999999999e-01  -3.2350000000000001e-01  -4.4000000000000003e-03   1.8200000000000001e+00   6.8930000000000002e-01   3.1341999999999999e+00   1.0600000000000000e-01   1.0580000000000001e-01   2.7870000000000000e-01
  -2.2483000000000000e+00  -6.6000000000000003e-02   2.6593000000000000e+00   1.9089999999999999e-01  -3.1400000000000000e-01  -1.3200000000000000e-02   2.1751000000000000e+00   6.0040000000000004e-01   2.7858999999999998e+00   1.5409999999999999e-01   2.1170000000000000e-01   2.8749999999999998e-01
  -2.3805999999999998e+00   1.7590000000000000e-01   2.4876999999999998e+00   2.3870000000000000e-01  -3.2350000000000001e-01  -3.9500000000000000e-02   2.0419000000000000e+00   6.6710000000000003e-01   1.9153000000000000e+00   1.7340000000000000e-01   1.7319999999999999e-01   2.7429999999999999e-01
  -2.1821999999999999e+00   6.6000000000000003e-02   1.8872000000000000e+00   1.2410000000000000e-01  -3.3310000000000001e-01  -4.8200000000000000e-02   2.0196999999999998e+00   7.1150000000000002e-01   2.6118000000000001e+00   1.4449999999999999e-01   1.6360000000000000e-01   2.5209999999999999e-01
  -2.0057999999999998e+00   1.9789999999999999e-01   1.8015000000000001e+00   1.8140000000000001e-01  -3.1400000000000000e-01  -2.6300000000000000e-02   2.0640999999999998e+00   8.2269999999999999e-01   2.9600000000000000e+00   2.5050000000000000e-01   1.4430000000000001e-01   2.5659999999999999e-01
  -2.3144000000000000e+00  -1.7590000000000000e-01   2.1446000000000001e+00   1.9089999999999999e-01  -2.9499999999999998e-01  -1.7500000000000002e-02   1.9975000000000001e+00   6.2260000000000004e-01   2.8730000000000002e+00   1.6380000000000000e-01   2.4060000000000001e-01   2.5659999999999999e-01
  -2.1600999999999999e+00   1.5390000000000001e-01   2.0588000000000002e+00   1.9089999999999999e-01  -2.8549999999999998e-01  -7.4499999999999997e-02   1.8644000000000001e+00   7.3380000000000001e-01   2.6989000000000001e+00   1.1559999999999999e-01   2.1170000000000000e-01   2.6979999999999998e-01
  -2.2042000000000002e+00   2.1980000000000000e-01   1.4582999999999999e+00   3.1509999999999999e-01  -2.3790000000000000e-01  -4.4000000000000003e-03   1.8866000000000001e+00   4.4469999999999998e-01   2.3506000000000000e+00   2.1190000000000001e-01   1.7319999999999999e-01   2.2120000000000001e-01
  -2.1600999999999999e+00  -4.3999999999999997e-02   1.7157000000000000e+00   1.5279999999999999e-01  -2.5690000000000002e-01   0.0000000000000000e+00   1.9088000000000001e+00   6.0040000000000004e-01   2.8730000000000002e+00   1.7340000000000000e-01   2.1170000000000000e-01   2.5209999999999999e-01
  -2.2042000000000002e+00   1.9789999999999999e-01   1.9730000000000001e+00   1.9089999999999999e-01  -3.2350000000000001e-01  -2.1899999999999999e-02   2.0419000000000000e+00   5.5589999999999995e-01   2.5247000000000002e+00   2.3119999999999999e-01   2.4060000000000001e-01   2.8310000000000002e-01
  -2.2924000000000002e+00  -2.1999999999999999e-02   1.9730000000000001e+00   8.5900000000000004e-02  -3.2350000000000001e-01  -7.0199999999999999e-02   2.2639000000000000e+00   6.8930000000000002e-01   3.3083000000000000e+00   2.3119999999999999e-01   2.2130000000000000e-01   2.6100000000000001e-01
  -2.3365000000000000e+00  -4.3999999999999997e-02   2.3161999999999998e+00   2.6729999999999998e-01  -4.0920000000000001e-01  -8.8000000000000005e-03   1.9753000000000001e+00   5.7809999999999995e-01   2.6118000000000001e+00   1.5409999999999999e-01   1.2509999999999999e-01   2.4770000000000000e-01
  -2.2042000000000002e+00   6.6000000000000003e-02   1.7157000000000000e+00   2.4820000000000000e-01  -2.2839999999999999e-01   2.6300000000000000e-02   2.0196999999999998e+00   5.7809999999999995e-01   1.9153000000000000e+00   2.1190000000000001e-01   2.4060000000000001e-01   2.4770000000000000e-01
  -2.2924000000000002e+00   4.1770000000000002e-01   2.3161999999999998e+00   2.7689999999999998e-01  -2.9499999999999998e-01   0.0000000000000000e+00   1.9310000000000000e+00   7.5600000000000001e-01   3.2212000000000001e+00   1.6380000000000000e-01   2.1170000000000000e-01   2.5659999999999999e-01
  -2.1381000000000001e+00   1.9789999999999999e-01   2.1446000000000001e+00   2.8639999999999999e-01  -2.9499999999999998e-01  -2.1899999999999999e-02   1.9532000000000000e+00   7.1150000000000002e-01   2.8730000000000002e+00   2.6970000000000000e-01   2.1170000000000000e-01   2.3440000000000000e-01
  -2.0499000000000001e+00   1.0990000000000000e-01   1.6298999999999999e+00   1.5279999999999999e-01  -3.9010000000000000e-01   8.8000000000000005e-03   1.8200000000000001e+00   7.1150000000000002e-01   3.2212000000000001e+00   1.6380000000000000e-01   2.2130000000000000e-01   2.3000000000000001e-01
  -2.0939999999999999e+00   1.7590000000000000e-01   1.8872000000000000e+00   1.7190000000000000e-01  -2.5690000000000002e-01  -2.1899999999999999e-02   1.8200000000000001e+00   7.5600000000000001e-01   2.4377000000000000e+00   1.9270000000000001e-01   1.5400000000000000e-01   3.0959999999999999e-01
  -2.2042000000000002e+00   8.7900000000000006e-02   1.3725000000000001e+00   2.4820000000000000e-01  -2.1890000000000001e-01  -4.3900000000000002e-02   1.9753000000000001e+00   4.8920000000000002e-01   2.6989000000000001e+00   1.7340000000000000e-01   2.2130000000000000e-01   2.5659999999999999e-01
  -2.3144000000000000e+00   1.0990000000000000e-01   1.8015000000000001e+00   1.7190000000000000e-01  -3.0449999999999999e-01  -1.3200000000000000e-02   1.9532000000000000e+00   7.5600000000000001e-01   3.2212000000000001e+00   1.8300000000000000e-01   1.4430000000000001e-01   2.3890000000000000e-01
  -2.2263000000000002e+00   6.6000000000000003e-02   1.4582999999999999e+00   2.2910000000000000e-01  -3.2350000000000001e-01  -1.3200000000000000e-02   1.8866000000000001e+00   7.3380000000000001e-01   2.7858999999999998e+00   1.0600000000000000e-01   1.4430000000000001e-01   2.6100000000000001e-01
  -2.1600999999999999e+00  -1.0990000000000000e-01   1.8872000000000000e+00   1.9089999999999999e-01  -2.8549999999999998e-01  -3.5099999999999999e-02   1.7534000000000001e+00   7.1150000000000002e-01   2.7858999999999998e+00   1.9270000000000001e-01   1.7319999999999999e-01   2.7870000000000000e-01
  -2.2263000000000002e+00  -8.7900000000000006e-02   3.1739999999999999e+00   1.6230000000000000e-01  -2.7600000000000002e-01  -5.7000000000000002e-02   2.0196999999999998e+00   8.8939999999999997e-01   2.2635999999999998e+00   1.9270000000000001e-01   1.8279999999999999e-01   2.8310000000000002e-01
  -2.1381000000000001e+00  -8.7900000000000006e-02   1.8872000000000000e+00   1.5279999999999999e-01  -1.9030000000000000e-01  -5.2600000000000001e-02   1.8200000000000001e+00   8.0049999999999999e-01   2.5247000000000002e+00   2.1190000000000001e-01   1.9239999999999999e-01   2.4770000000000000e-01
  -2.0278999999999998e+00   6.6000000000000003e-02   2.1446000000000001e+00   2.2910000000000000e-01  -2.3790000000000000e-01  -1.7500000000000002e-02   1.9310000000000000e+00   6.4480000000000004e-01   2.5247000000000002e+00   1.8300000000000000e-01   2.2130000000000000e-01   2.6540000000000002e-01
  -2.1600999999999999e+00   1.0990000000000000e-01   1.8015000000000001e+00   1.6230000000000000e-01  -2.7600000000000002e-01   3.9500000000000000e-02   2.1307000000000000e+00   6.2260000000000004e-01   3.0470999999999999e+00   1.8300000000000000e-01   1.4430000000000001e-01   2.6100000000000001e-01
  -2.2483000000000000e+00  -1.3189999999999999e-01   2.0588000000000002e+00   9.5500000000000002e-02  -3.7109999999999999e-01   1.3200000000000000e-02   1.8422000000000001e+00   6.6710000000000003e-01   3.0470999999999999e+00   1.5409999999999999e-01   1.8279999999999999e-01   2.4329999999999999e-01
  -2.1160000000000001e+00  -4.3999999999999997e-02   1.9730000000000001e+00   1.5279999999999999e-01  -3.2350000000000001e-01  -3.9500000000000000e-02   2.1307000000000000e+00   6.6710000000000003e-01   2.9600000000000000e+00   1.8300000000000000e-01   1.4430000000000001e-01   3.0080000000000001e-01
  -2.0720000000000001e+00   1.3189999999999999e-01   1.3725000000000001e+00   2.4820000000000000e-01  -2.6640000000000003e-01  -1.3200000000000000e-02   1.9975000000000001e+00   6.2260000000000004e-01   3.3083000000000000e+00   1.9270000000000001e-01   1.5400000000000000e-01   2.8749999999999998e-01
  -2.2263000000000002e+00   2.1980000000000000e-01   1.5441000000000000e+00   1.7190000000000000e-01  -3.5210000000000002e-01   4.8200000000000000e-02   1.8644000000000001e+00   6.0040000000000004e-01   2.3506000000000000e+00   1.6380000000000000e-01   1.3469999999999999e-01   2.9640000000000000e-01
  -2.1160000000000001e+00   2.6379999999999998e-01   1.8015000000000001e+00   2.1959999999999999e-01  -2.9499999999999998e-01   0.0000000000000000e+00   1.9532000000000000e+00   5.7809999999999995e-01   2.7858999999999998e+00   2.0230000000000001e-01   1.4430000000000001e-01   2.7429999999999999e-01
  -2.0278999999999998e+00  -1.3189999999999999e-01   2.0588000000000002e+00   1.6230000000000000e-01  -3.2350000000000001e-01  -3.0700000000000002e-02   1.8644000000000001e+00   6.2260000000000004e-01   2.3506000000000000e+00   1.8300000000000000e-01   1.2509999999999999e-01   2.6100000000000001e-01
  -2.1160000000000001e+00   1.5390000000000001e-01   1.7157000000000000e+00   1.6230000000000000e-01  -2.7600000000000002e-01  -8.8000000000000005e-03   1.8422000000000001e+00   4.6689999999999998e-01   2.0024000000000002e+00   1.7340000000000000e-01   2.1170000000000000e-01   3.0080000000000001e-01
  -2.2263000000000002e+00   8.7900000000000006e-02   1.8015000000000001e+00   3.4370000000000001e-01  -2.0930000000000001e-01   2.1899999999999999e-02   2.1307000000000000e+00   7.1150000000000002e-01   2.7858999999999998e+00   2.3119999999999999e-01   2.4060000000000001e-01   2.4329999999999999e-01
  -2.2042000000000002e+00   0.0000000000000000e+00   2.5735000000000001e+00   2.0999999999999999e-01  -2.6640000000000003e-01   2.1899999999999999e-02   1.9753000000000001e+00   7.3380000000000001e-01   2.8730000000000002e+00   2.5050000000000000e-01   1.9239999999999999e-01   2.7429999999999999e-01
  -2.2924000000000002e+00   2.1999999999999999e-02   1.8872000000000000e+00   2.5779999999999997e-01  -3.4260000000000002e-01  -3.0700000000000002e-02   1.8866000000000001e+00   7.1150000000000002e-01   3.3953000000000002e+00   1.8300000000000000e-01   1.9239999999999999e-01   2.4770000000000000e-01
  -2.2263000000000002e+00   3.0780000000000002e-01   1.5441000000000000e+00   1.8140000000000001e-01  -2.8549999999999998e-01  -2.1899999999999999e-02   1.8422000000000001e+00   5.1139999999999997e-01   3.7435999999999998e+00   9.6299999999999997e-02   1.3469999999999999e-01   2.4329999999999999e-01
  -2.2042000000000002e+00  -6.6000000000000003e-02   2.4876999999999998e+00   2.2910000000000000e-01  -2.9499999999999998e-01  -1.7500000000000002e-02   1.8422000000000001e+00   6.0040000000000004e-01   2.8730000000000002e+00   2.7939999999999998e-01   2.5019999999999998e-01   2.8310000000000002e-01
  -2.1381000000000001e+00   1.3189999999999999e-01   1.8872000000000000e+00   2.2910000000000000e-01  -2.8549999999999998e-01  -3.0700000000000002e-02   1.9975000000000001e+00   6.6710000000000003e-01   2.6989000000000001e+00   1.8300000000000000e-01   1.7319999999999999e-01   2.6540000000000002e-01
  -2.2703000000000002e+00   1.9789999999999999e-01   2.0588000000000002e+00   1.4319999999999999e-01  -3.4260000000000002e-01   4.4000000000000003e-03   1.8422000000000001e+00   8.0049999999999999e-01   2.6118000000000001e+00   1.6380000000000000e-01   1.8279999999999999e-01   2.5209999999999999e-01
  -2.0278999999999998e+00  -1.3189999999999999e-01   1.6298999999999999e+00   1.9089999999999999e-01  -1.9980000000000001e-01  -3.9500000000000000e-02   1.9532000000000000e+00   6.4480000000000004e-01   2.1764999999999999e+00   2.5050000000000000e-01   1.4430000000000001e-01   2.2559999999999999e-01
  -2.1821999999999999e+00  -1.5390000000000001e-01   2.4876999999999998e+00   1.1459999999999999e-01  -3.6159999999999998e-01  -1.3200000000000000e-02   2.1528999999999998e+00   6.8930000000000002e-01   3.1341999999999999e+00   2.6010000000000000e-01   1.5400000000000000e-01   2.6540000000000002e-01
  -2.1600999999999999e+00  -4.3999999999999997e-02   2.3161999999999998e+00   1.7190000000000000e-01  -2.9499999999999998e-01  -2.1899999999999999e-02   1.8866000000000001e+00   6.4480000000000004e-01   2.1764999999999999e+00   2.0230000000000001e-01   1.7319999999999999e-01   2.7429999999999999e-01
  -2.2924000000000002e+00   1.7590000000000000e-01   1.8015000000000001e+00   1.5279999999999999e-01  -2.1890000000000001e-01  -3.0700000000000002e-02   2.0196999999999998e+00   6.6710000000000003e-01   2.6118000000000001e+00   1.7340000000000000e-01   2.3089999999999999e-01   2.2559999999999999e-01
  -2.1381000000000001e+00   6.6000000000000003e-02   2.9165999999999999e+00   1.7190000000000000e-01  -2.8549999999999998e-01  -2.6300000000000000e-02   2.0863000000000000e+00   4.4469999999999998e-01   2.3506000000000000e+00   1.6380000000000000e-01   2.6939999999999997e-01   2.6979999999999998e-01
  -2.0720000000000001e+00   1.9789999999999999e-01   1.7157000000000000e+00   1.9089999999999999e-01  -2.4740000000000001e-01   8.8000000000000005e-03   2.0640999999999998e+00   7.7820000000000000e-01   3.3083000000000000e+00   2.4079999999999999e-01   2.5979999999999998e-01   2.5209999999999999e-01
  -2.1160000000000001e+00   0.0000000000000000e+00   2.0588000000000002e+00   1.3370000000000001e-01  -3.0449999999999999e-01   6.1400000000000003e-02   1.9088000000000001e+00   8.0049999999999999e-01   3.3083000000000000e+00   2.3119999999999999e-01   1.4430000000000001e-01   2.9189999999999999e-01
  -2.3144000000000000e+00   2.1999999999999999e-02   2.0588000000000002e+00   1.6230000000000000e-01  -2.4740000000000001e-01  -7.4499999999999997e-02   1.9310000000000000e+00   5.3369999999999995e-01   3.3083000000000000e+00   2.0230000000000001e-01   1.8279999999999999e-01   2.5659999999999999e-01
  -2.4026000000000001e+00   6.6000000000000003e-02   2.4018999999999999e+00   1.8140000000000001e-01  -2.5690000000000002e-01  -6.1400000000000003e-02   1.7534000000000001e+00   6.4480000000000004e-01   2.8730000000000002e+00   2.9859999999999998e-01   2.0210000000000000e-01   2.9640000000000000e-01
  -2.1381000000000001e+00   1.9789999999999999e-01   2.6593000000000000e+00   1.4319999999999999e-01  -2.7600000000000002e-01   0.0000000000000000e+00   1.9532000000000000e+00   5.3369999999999995e-01   2.2635999999999998e+00   2.4079999999999999e-01   1.4430000000000001e-01   2.6979999999999998e-01
  -2.2703000000000002e+00   8.7900000000000006e-02   2.1446000000000001e+00   2.7689999999999998e-01  -3.4260000000000002e-01  -1.3200000000000000e-02   1.7534000000000001e+00   5.5589999999999995e-01   2.8730000000000002e+00   2.0230000000000001e-01   1.9239999999999999e-01   2.8749999999999998e-01
  -2.1600999999999999e+00   4.3999999999999997e-02   2.1446000000000001e+00   1.2410000000000000e-01  -2.2839999999999999e-01   4.4000000000000003e-03   2.0640999999999998e+00   8.4499999999999997e-01   3.1341999999999999e+00   1.9270000000000001e-01   1.8279999999999999e-01   2.3440000000000000e-01
  -2.2703000000000002e+00  -1.0990000000000000e-01   1.9730000000000001e+00   1.6230000000000000e-01  -3.0449999999999999e-01   8.8000000000000005e-03   1.8200000000000001e+00   8.2269999999999999e-01   3.2212000000000001e+00   1.6380000000000000e-01   1.4430000000000001e-01   2.6979999999999998e-01
  -2.3144000000000000e+00  -4.3999999999999997e-02   2.5735000000000001e+00   2.5779999999999997e-01  -2.8549999999999998e-01  -4.4000000000000003e-03   2.0640999999999998e+00   7.3380000000000001e-01   2.3506000000000000e+00   2.1190000000000001e-01   2.5979999999999998e-01   2.9189999999999999e-01
  -2.0939999999999999e+00   2.6379999999999998e-01   2.3161999999999998e+00   2.4820000000000000e-01  -2.9499999999999998e-01  -3.9500000000000000e-02   2.0419000000000000e+00   8.2269999999999999e-01   2.8730000000000002e+00   1.4449999999999999e-01   2.2130000000000000e-01   2.5659999999999999e-01
  -2.3805999999999998e+00   0.0000000000000000e+00   1.3725000000000001e+00   1.3370000000000001e-01  -3.0449999999999999e-01  -5.7000000000000002e-02   2.0196999999999998e+00   7.1150000000000002e-01   2.6989000000000001e+00   9.6299999999999997e-02   2.3089999999999999e-01   2.7870000000000000e-01
  -2.2042000000000002e+00   6.6000000000000003e-02   2.1446000000000001e+00   2.0999999999999999e-01  -3.1400000000000000e-01  -2.6300000000000000e-02   2.0640999999999998e+00   4.8920000000000002e-01   2.7858999999999998e+00   2.1190000000000001e-01   1.0580000000000001e-01   2.7870000000000000e-01
  -2.1821999999999999e+00   4.3999999999999997e-02   1.7157000000000000e+00   1.1459999999999999e-01  -2.5690000000000002e-01  -1.7500000000000002e-02   1.7756000000000001e+00   8.0049999999999999e-01   3.1341999999999999e+00   3.1790000000000002e-01   1.2509999999999999e-01   3.0959999999999999e-01
  -2.2703000000000002e+00   2.1980000000000000e-01   2.3161999999999998e+00   2.5779999999999997e-01  -3.5210000000000002e-01   0.0000000000000000e+00   1.9532000000000000e+00   8.2269999999999999e-01   2.4377000000000000e+00   2.4079999999999999e-01   2.1170000000000000e-01   2.6100000000000001e-01
  -2.3365000000000000e+00   6.6000000000000003e-02   1.8872000000000000e+00   1.9099999999999999e-02  -3.2350000000000001e-01  -3.9500000000000000e-02   2.0640999999999998e+00   8.0049999999999999e-01   2.2635999999999998e+00   1.2520000000000001e-01   2.0210000000000000e-01   2.9189999999999999e-01
  -2.3584999999999998e+00   4.3999999999999997e-02   1.8015000000000001e+00   1.5279999999999999e-01  -2.5690000000000002e-01  -2.6300000000000000e-02   1.9310000000000000e+00   6.0040000000000004e-01   1.8283000000000000e+00   2.4079999999999999e-01   1.7319999999999999e-01   2.5209999999999999e-01
  -2.1160000000000001e+00  -6.6000000000000003e-02   2.4876999999999998e+00   1.2410000000000000e-01  -3.1400000000000000e-01  -8.8000000000000005e-03   1.9532000000000000e+00   5.3369999999999995e-01   3.2212000000000001e+00   1.4449999999999999e-01   1.1550000000000001e-01   2.7429999999999999e-01
  -2.2263000000000002e+00   6.6000000000000003e-02   2.3161999999999998e+00   2.1959999999999999e-01  -2.3790000000000000e-01  -3.5099999999999999e-02   2.0196999999999998e+00   6.4480000000000004e-01   3.0470999999999999e+00   2.0230000000000001e-01   1.4430000000000001e-01   2.2559999999999999e-01
  -2.2483000000000000e+00  -2.1999999999999999e-02   2.0588000000000002e+00   2.4820000000000000e-01  -2.8549999999999998e-01  -2.1899999999999999e-02   2.0863000000000000e+00   5.7809999999999995e-01   2.0024000000000002e+00   2.6010000000000000e-01   1.4430000000000001e-01   2.4329999999999999e-01
  -2.3584999999999998e+00  -1.5390000000000001e-01   2.2303999999999999e+00   1.5279999999999999e-01  -3.1400000000000000e-01  -1.3200000000000000e-02   1.7978000000000001e+00   7.5600000000000001e-01   2.7858999999999998e+00   1.0600000000000000e-01   2.5979999999999998e-01   2.6979999999999998e-01
  -2.1821999999999999e+00   0.0000000000000000e+00   1.8872000000000000e+00   2.0999999999999999e-01  -2.7600000000000002e-01  -8.8000000000000005e-03   1.9975000000000001e+00   7.5600000000000001e-01   2.6989000000000001e+00   1.9270000000000001e-01   1.8279999999999999e-01   2.3890000000000000e-01
  -2.3805999999999998e+00   1.5390000000000001e-01   1.9730000000000001e+00   1.0500000000000000e-01  -3.2350000000000001e-01  -4.3900000000000002e-02   1.9975000000000001e+00   6.4480000000000004e-01   3.3083000000000000e+00   1.6380000000000000e-01   2.0210000000000000e-01   2.3890000000000000e-01
  -2.2263000000000002e+00   1.9789999999999999e-01   2.8309000000000002e+00   2.3870000000000000e-01  -2.0930000000000001e-01  -1.7500000000000002e-02   1.9975000000000001e+00   6.6710000000000003e-01   3.5695000000000001e+00   2.8899999999999998e-01   1.5400000000000000e-01   2.7870000000000000e-01
  -2.2703000000000002e+00   1.0990000000000000e-01   1.8872000000000000e+00   2.0999999999999999e-01  -3.0449999999999999e-01  -2.6300000000000000e-02   1.7978000000000001e+00   6.6710000000000003e-01   2.5247000000000002e+00   2.2159999999999999e-01   2.2130000000000000e-01   2.6100000000000001e-01
  -2.2924000000000002e+00   1.0990000000000000e-01   1.9730000000000001e+00   2.5779999999999997e-01  -2.4740000000000001e-01   3.5099999999999999e-02   2.1084999999999998e+00   6.6710000000000003e-01   2.8730000000000002e+00   1.9270000000000001e-01   2.2130000000000000e-01   2.8310000000000002e-01
  -2.0939999999999999e+00   2.1999999999999999e-02   1.8872000000000000e+00   2.2910000000000000e-01  -3.3310000000000001e-01   2.1899999999999999e-02   1.9088000000000001e+00   7.7820000000000000e-01   2.8730000000000002e+00   2.0230000000000001e-01   1.9239999999999999e-01   2.6100000000000001e-01
  -2.2042000000000002e+00  -4.3999999999999997e-02   2.6593000000000000e+00   1.5279999999999999e-01  -3.8059999999999999e-01   2.1899999999999999e-02   1.9532000000000000e+00   6.0040000000000004e-01   2.5247000000000002e+00   1.8300000000000000e-01   2.1170000000000000e-01   3.0520000000000003e-01
  -2.2042000000000002e+00   1.3189999999999999e-01   2.2303999999999999e+00   9.5500000000000002e-02  -2.9499999999999998e-01  -4.4000000000000003e-03   2.1307000000000000e+00   6.6710000000000003e-01   2.3506000000000000e+00   1.4449999999999999e-01   1.9239999999999999e-01   2.6100000000000001e-01
  -2.0499000000000001e+00   6.6000000000000003e-02   1.7157000000000000e+00   1.5279999999999999e-01  -3.0449999999999999e-01  -2.1899999999999999e-02   1.9975000000000001e+00   6.4480000000000004e-01   2.7858999999999998e+00   2.5050000000000000e-01   1.6360000000000000e-01   2.8310000000000002e-01
  -2.2042000000000002e+00   6.6000000000000003e-02   2.4876999999999998e+00   1.2410000000000000e-01  -3.1400000000000000e-01   0.0000000000000000e+00   1.8422000000000001e+00   6.8930000000000002e-01   2.8730000000000002e+00   1.9270000000000001e-01   1.4430000000000001e-01   3.0080000000000001e-01
  -2.4245999999999999e+00   1.0990000000000000e-01   2.3161999999999998e+00   2.7689999999999998e-01  -2.4740000000000001e-01   1.7500000000000002e-02   2.1307000000000000e+00   7.3380000000000001e-01   2.8730000000000002e+00   1.9270000000000001e-01   2.3089999999999999e-01   2.6540000000000002e-01
  -2.1600999999999999e+00   1.5390000000000001e-01   1.2010000000000001e+00   2.2910000000000000e-01  -3.1400000000000000e-01  -1.7500000000000002e-02   1.8200000000000001e+00   5.3369999999999995e-01   2.5247000000000002e+00   1.3489999999999999e-01   1.2509999999999999e-01   2.5659999999999999e-01
  -2.0939999999999999e+00  -1.0990000000000000e-01   1.7157000000000000e+00   1.9089999999999999e-01  -4.3769999999999998e-01   8.8000000000000005e-03   1.9532000000000000e+00   5.3369999999999995e-01   2.3506000000000000e+00   1.2520000000000001e-01   1.6360000000000000e-01   2.5209999999999999e-01
  -2.1160000000000001e+00   3.0780000000000002e-01   2.5735000000000001e+00   2.7689999999999998e-01  -2.2839999999999999e-01  -3.5099999999999999e-02   1.9310000000000000e+00   8.0049999999999999e-01   2.7858999999999998e+00   1.6380000000000000e-01   1.7319999999999999e-01   2.6979999999999998e-01
  -2.1821999999999999e+00   6.6000000000000003e-02   1.9730000000000001e+00   1.9089999999999999e-01  -3.6159999999999998e-01   8.8000000000000005e-03   1.8644000000000001e+00   6.8930000000000002e-01   2.6989000000000001e+00   1.2520000000000001e-01   1.6360000000000000e-01   2.1679999999999999e-01
  -2.1160000000000001e+00  -6.6000000000000003e-02   1.6298999999999999e+00   2.4820000000000000e-01  -2.9499999999999998e-01  -3.5099999999999999e-02   1.8866000000000001e+00   5.7809999999999995e-01   2.4377000000000000e+00   2.4079999999999999e-01   1.9239999999999999e-01   2.4329999999999999e-01
  -2.2042000000000002e+00   0.0000000000000000e+00   2.3161999999999998e+00   3.8199999999999998e-02  -3.5210000000000002e-01   0.0000000000000000e+00   2.0863000000000000e+00   7.1150000000000002e-01   2.6118000000000001e+00   1.8300000000000000e-01   1.7319999999999999e-01   2.5659999999999999e-01
  -2.1160000000000001e+00   6.6000000000000003e-02   2.4876999999999998e+00   1.0500000000000000e-01  -3.9010000000000000e-01  -3.0700000000000002e-02   1.9088000000000001e+00   5.1139999999999997e-01   3.3953000000000002e+00   1.6380000000000000e-01   1.4430000000000001e-01   2.6100000000000001e-01
  -2.2924000000000002e+00   1.3189999999999999e-01   1.8015000000000001e+00   2.4820000000000000e-01  -2.7600000000000002e-01   0.0000000000000000e+00   1.9975000000000001e+00   6.0040000000000004e-01   2.4377000000000000e+00   2.0230000000000001e-01   1.7319999999999999e-01   3.0080000000000001e-01
  -2.2924000000000002e+00   2.1999999999999999e-02   2.3161999999999998e+00   2.2910000000000000e-01  -3.0449999999999999e-01   1.7500000000000002e-02   2.0196999999999998e+00   7.5600000000000001e-01   2.1764999999999999e+00   2.9859999999999998e-01   2.3089999999999999e-01   2.5659999999999999e-01
  -2.2924000000000002e+00   1.3189999999999999e-01   2.3161999999999998e+00   1.5279999999999999e-01  -2.9499999999999998e-01   3.0700000000000002e-02   1.8866000000000001e+00   7.3380000000000001e-01   2.4377000000000000e+00   2.2159999999999999e-01   2.0210000000000000e-01   2.7870000000000000e-01
  -2.4466999999999999e+00  -4.3999999999999997e-02   1.2867999999999999e+00   8.5900000000000004e-02  -2.5690000000000002e-01   4.4000000000000003e-03   1.9753000000000001e+00   6.2260000000000004e-01   2.5247000000000002e+00   2.7939999999999998e-01   1.3469999999999999e-01   2.8749999999999998e-01
  -2.0939999999999999e+00   2.1980000000000000e-01   2.4018999999999999e+00   5.7299999999999997e-02  -2.6640000000000003e-01  -1.3200000000000000e-02   1.9088000000000001e+00   8.6719999999999997e-01   2.4377000000000000e+00   1.6380000000000000e-01   2.0210000000000000e-01   2.6979999999999998e-01
  -2.2263000000000002e+00   1.5390000000000001e-01   2.0588000000000002e+00   2.2910000000000000e-01  -3.5210000000000002e-01  -2.1899999999999999e-02   1.9532000000000000e+00   5.7809999999999995e-01   3.2212000000000001e+00   1.7340000000000000e-01   1.5400000000000000e-01   2.7429999999999999e-01
  -2.2042000000000002e+00  -1.0990000000000000e-01   2.4018999999999999e+00   1.6230000000000000e-01  -2.4740000000000001e-01  -3.0700000000000002e-02   1.8644000000000001e+00   6.8930000000000002e-01   2.0893999999999999e+00   1.7340000000000000e-01   2.2130000000000000e-01   2.5209999999999999e-01
  -2.0720000000000001e+00  -1.0990000000000000e-01   1.8872000000000000e+00   2.0999999999999999e-01  -2.3790000000000000e-01   0.0000000000000000e+00   1.9532000000000000e+00   6.6710000000000003e-01   2.6989000000000001e+00   2.0230000000000001e-01   2.1170000000000000e-01   2.6540000000000002e-01
  -2.2483000000000000e+00   2.1999999999999999e-02   2.1446000000000001e+00   1.9089999999999999e-01  -2.7600000000000002e-01  -8.8000000000000005e-03   1.9532000000000000e+00   7.1150000000000002e-01   2.3506000000000000e+00   1.4449999999999999e-01   1.6360000000000000e-01   2.8749999999999998e-01
  -2.1821999999999999e+00   4.3999999999999997e-02   2.3161999999999998e+00   1.7190000000000000e-01  -3.5210000000000002e-01   2.6300000000000000e-02   1.7978000000000001e+00   5.1139999999999997e-01   2.6989000000000001e+00   1.7340000000000000e-01   1.5400000000000000e-01   2.5659999999999999e-01
  -2.0939999999999999e+00   2.1999999999999999e-02   1.6298999999999999e+00   1.7190000000000000e-01  -2.2839999999999999e-01  -9.6500000000000002e-02   1.9753000000000001e+00   6.4480000000000004e-01   2.7858999999999998e+00   1.7340000000000000e-01   1.4430000000000001e-01   2.7429999999999999e-01
  -2.1821999999999999e+00  -2.1999999999999999e-02   2.3161999999999998e+00   1.0500000000000000e-01  -2.5690000000000002e-01  -1.7500000000000002e-02   1.7756000000000001e+00   8.2269999999999999e-01   2.8730000000000002e+00   2.2159999999999999e-01   2.7900000000000003e-01   2.5659999999999999e-01
  -2.3584999999999998e+00   2.1999999999999999e-02   1.4582999999999999e+00   1.5279999999999999e-01  -2.7600000000000002e-01   3.0700000000000002e-02   1.9310000000000000e+00   6.4480000000000004e-01   2.6989000000000001e+00   2.3119999999999999e-01   2.4060000000000001e-01   2.7429999999999999e-01
  -2.1600999999999999e+00  -2.1999999999999999e-02   1.5441000000000000e+00   2.0050000000000001e-01  -2.7600000000000002e-01  -3.0700000000000002e-02   2.1084999999999998e+00   5.3369999999999995e-01   2.6989000000000001e+00   2.2159999999999999e-01   1.7319999999999999e-01   2.6979999999999998e-01
  -2.1821999999999999e+00   1.0990000000000000e-01   1.2010000000000001e+00   1.9089999999999999e-01  -3.9970000000000000e-01   4.4000000000000003e-03   1.9753000000000001e+00   4.6689999999999998e-01   2.6118000000000001e+00   1.9270000000000001e-01   1.2509999999999999e-01   2.6979999999999998e-01
  -2.2703000000000002e+00  -4.3999999999999997e-02   2.3161999999999998e+00   1.7190000000000000e-01  -3.4260000000000002e-01  -2.1899999999999999e-02   1.9975000000000001e+00   4.4469999999999998e-01   2.5247000000000002e+00   2.4079999999999999e-01   1.2509999999999999e-01   2.9189999999999999e-01
  -2.2042000000000002e+00  -1.3189999999999999e-01   2.0588000000000002e+00   2.4820000000000000e-01  -3.0449999999999999e-01  -2.6300000000000000e-02   1.9975000000000001e+00   6.6710000000000003e-01   2.4377000000000000e+00   1.6380000000000000e-01   1.6360000000000000e-01   2.3890000000000000e-01
  -2.1600999999999999e+00   1.3189999999999999e-01   2.3161999999999998e+00   1.9089999999999999e-01  -2.6640000000000003e-01  -1.3200000000000000e-02   2.0196999999999998e+00   5.7809999999999995e-01   2.5247000000000002e+00   2.5050000000000000e-01   1.6360000000000000e-01   2.6979999999999998e-01
  -2.3584999999999998e+00   1.0990000000000000e-01   1.7157000000000000e+00   1.7190000000000000e-01  -3.1400000000000000e-01   4.4000000000000003e-03   1.9532000000000000e+00   5.5589999999999995e-01   3.2212000000000001e+00   1.5409999999999999e-01   1.6360000000000000e-01   2.6100000000000001e-01
  -2.2924000000000002e+00   8.7900000000000006e-02   1.7157000000000000e+00   1.5279999999999999e-01  -3.5210000000000002e-01  -1.3200000000000000e-02   1.9532000000000000e+00   6.6710000000000003e-01   2.9600000000000000e+00   2.6010000000000000e-01   1.5400000000000000e-01   2.6540000000000002e-01
  -2.1821999999999999e+00  -4.3999999999999997e-02   1.3725000000000001e+00   2.2910000000000000e-01  -2.7600000000000002e-01  -2.6300000000000000e-02   2.0196999999999998e+00   6.6710000000000003e-01   2.9600000000000000e+00   2.1190000000000001e-01   2.3089999999999999e-01   2.4770000000000000e-01
  -2.2703000000000002e+00  -4.3999999999999997e-02   2.0588000000000002e+00   2.2910000000000000e-01  -3.9010000000000000e-01  -4.3900000000000002e-02   2.0196999999999998e+00   5.3369999999999995e-01   3.2212000000000001e+00   1.8300000000000000e-01   2.3089999999999999e-01   2.8310000000000002e-01
  -2.2703000000000002e+00   0.0000000000000000e+00   2.4876999999999998e+00   1.8140000000000001e-01  -2.2839999999999999e-01   4.4000000000000003e-03   1.9975000000000001e+00   5.3369999999999995e-01   2.0893999999999999e+00   2.7939999999999998e-01   2.0210000000000000e-01   2.4329999999999999e-01
  -2.1160000000000001e+00  -2.1999999999999999e-02   2.2303999999999999e+00   2.4820000000000000e-01  -3.2350000000000001e-01   2.6300000000000000e-02   1.8422000000000001e+00   7.7820000000000000e-01   2.9600000000000000e+00   1.6380000000000000e-01   1.3469999999999999e-01   2.4770000000000000e-01
  -2.1160000000000001e+00   1.3189999999999999e-01   1.8872000000000000e+00   1.4319999999999999e-01  -3.3310000000000001e-01   8.8000000000000005e-03   2.0419000000000000e+00   8.0049999999999999e-01   2.6118000000000001e+00   1.9270000000000001e-01   1.8279999999999999e-01   3.0080000000000001e-01
  -2.3805999999999998e+00   8.7900000000000006e-02   2.1446000000000001e+00   2.0999999999999999e-01  -3.0449999999999999e-01  -4.3900000000000002e-02   1.8644000000000001e+00   7.3380000000000001e-01   2.2635999999999998e+00   2.2159999999999999e-01   1.3469999999999999e-01   2.6100000000000001e-01
  -1.9838000000000000e+00   1.0990000000000000e-01   1.7157000000000000e+00   2.0050000000000001e-01  -3.6159999999999998e-01   8.8000000000000005e-03   2.1084999999999998e+00   7.7820000000000000e-01   2.7858999999999998e+00   2.2159999999999999e-01   1.9239999999999999e-01   2.3440000000000000e-01
  -2.1600999999999999e+00   8.7900000000000006e-02   2.8309000000000002e+00   2.0050000000000001e-01  -3.0449999999999999e-01  -4.4000000000000003e-03   2.0196999999999998e+00   6.2260000000000004e-01   2.6989000000000001e+00   1.9270000000000001e-01   1.8279999999999999e-01   2.4329999999999999e-01
  -2.2483000000000000e+00   8.7900000000000006e-02   2.7450999999999999e+00   2.8600000000000000e-02  -3.3310000000000001e-01  -3.0700000000000002e-02   1.9753000000000001e+00   8.0049999999999999e-01   2.3506000000000000e+00   2.7939999999999998e-01   1.8279999999999999e-01   2.5659999999999999e-01
  -2.2042000000000002e+00   1.3189999999999999e-01   2.4876999999999998e+00   2.7689999999999998e-01  -3.2350000000000001e-01  -3.0700000000000002e-02   2.1307000000000000e+00   6.6710000000000003e-01   3.5695000000000001e+00   1.6380000000000000e-01   1.4430000000000001e-01   2.6979999999999998e-01
  -2.3144000000000000e+00   2.1999999999999999e-02   2.4876999999999998e+00   1.9089999999999999e-01  -3.1400000000000000e-01  -4.3900000000000002e-02   1.8422000000000001e+00   7.5600000000000001e-01   2.6118000000000001e+00   2.1190000000000001e-01   2.1170000000000000e-01   2.7429999999999999e-01
  -2.4466999999999999e+00   2.1999999999999999e-02   2.4018999999999999e+00   2.0999999999999999e-01  -3.6159999999999998e-01   8.8000000000000005e-03   2.0863000000000000e+00   6.2260000000000004e-01   3.2212000000000001e+00   2.0230000000000001e-01   2.3089999999999999e-01   2.6100000000000001e-01
  -2.0720000000000001e+00   2.4179999999999999e-01   3.0024000000000002e+00   1.2410000000000000e-01  -2.5690000000000002e-01  -2.6300000000000000e-02   1.8866000000000001e+00   5.3369999999999995e-01   1.4800000000000000e+00   1.9270000000000001e-01   1.9239999999999999e-01   2.3000000000000001e-01
  -2.6671000000000000e+00   1.3189999999999999e-01   1.4582999999999999e+00   9.5500000000000002e-02  -3.2350000000000001e-01   3.0700000000000002e-02   2.0419000000000000e+00   7.5600000000000001e-01   3.3083000000000000e+00   1.6380000000000000e-01   2.3089999999999999e-01   2.6979999999999998e-01
  -1.8294999999999999e+00   1.9789999999999999e-01   3.2597999999999998e+00   1.4319999999999999e-01  -3.5210000000000002e-01   1.7500000000000002e-02   1.9753000000000001e+00   6.0040000000000004e-01   2.7858999999999998e+00   1.0600000000000000e-01   1.7319999999999999e-01   2.4770000000000000e-01
  -2.9756999999999998e+00   4.3999999999999997e-02   1.1152000000000000e+00   2.9599999999999999e-01  -1.8079999999999999e-01  -3.0700000000000002e-02   2.0196999999999998e+00   6.2260000000000004e-01   3.1341999999999999e+00   9.6299999999999997e-02   2.4060000000000001e-01   3.0080000000000001e-01
  -1.6972000000000000e+00   1.0990000000000000e-01   2.9165999999999999e+00   2.0999999999999999e-01  -3.2350000000000001e-01   4.3900000000000002e-02   1.8644000000000001e+00   8.2269999999999999e-01   2.1764999999999999e+00   1.9270000000000001e-01   1.9239999999999999e-01   2.5209999999999999e-01
  -2.4245999999999999e+00   2.4179999999999999e-01   1.7157000000000000e+00   2.5779999999999997e-01  -2.2839999999999999e-01  -2.1899999999999999e-02   1.9310000000000000e+00   4.6689999999999998e-01   3.3083000000000000e+00   1.4449999999999999e-01   1.3469999999999999e-01   2.7870000000000000e-01
  -1.8075000000000001e+00  -4.3999999999999997e-02   2.5735000000000001e+00   1.6230000000000000e-01  -3.0449999999999999e-01   1.3200000000000000e-02   2.0196999999999998e+00   8.6719999999999997e-01   2.6118000000000001e+00   2.6010000000000000e-01   1.5400000000000000e-01   3.2729999999999998e-01
  -2.6010000000000000e+00   2.6379999999999998e-01   2.1446000000000001e+00   1.6230000000000000e-01  -2.7600000000000002e-01   0.0000000000000000e+00   1.9310000000000000e+00   5.7809999999999995e-01   2.6118000000000001e+00   1.6380000000000000e-01   1.6360000000000000e-01   2.8310000000000002e-01
  -1.7634000000000001e+00   1.0990000000000000e-01   2.8309000000000002e+00   1.0500000000000000e-01  -3.2350000000000001e-01   1.7500000000000002e-02   2.1528999999999998e+00   6.4480000000000004e-01   2.3506000000000000e+00   1.4449999999999999e-01   2.2130000000000000e-01   2.4770000000000000e-01
  -2.3584999999999998e+00   2.1980000000000000e-01   9.4359999999999999e-01   1.4319999999999999e-01  -3.0449999999999999e-01  -8.3299999999999999e-02   1.8644000000000001e+00   6.8930000000000002e-01   2.9600000000000000e+00   1.9270000000000001e-01   1.9239999999999999e-01   2.9189999999999999e-01
  -1.7854000000000001e+00  -6.6000000000000003e-02   2.1446000000000001e+00   1.6230000000000000e-01  -3.4260000000000002e-01   8.8000000000000005e-03   1.8866000000000001e+00   7.3380000000000001e-01   2.7858999999999998e+00   1.7340000000000000e-01   2.5019999999999998e-01   2.5209999999999999e-01
  -2.1381000000000001e+00   1.9789999999999999e-01   1.7157000000000000e+00   1.5279999999999999e-01  -3.1400000000000000e-01  -3.0700000000000002e-02   2.0863000000000000e+00   4.6689999999999998e-01   3.0470999999999999e+00   2.9859999999999998e-01   1.0580000000000001e-01   2.3890000000000000e-01
  -2.0278999999999998e+00   4.3999999999999997e-02   1.7157000000000000e+00   1.4319999999999999e-01  -2.7600000000000002e-01   2.1899999999999999e-02   1.8866000000000001e+00   6.6710000000000003e-01   2.6118000000000001e+00   1.6380000000000000e-01   2.6939999999999997e-01   2.6979999999999998e-01
  -2.4026000000000001e+00   1.5390000000000001e-01   1.5441000000000000e+00   1.6230000000000000e-01  -3.2350000000000001e-01   2.1899999999999999e-02   1.9088000000000001e+00   6.0040000000000004e-01   3.0470999999999999e+00   1.7340000000000000e-01   2.4060000000000001e-01   2.5659999999999999e-01
  -2.0939999999999999e+00   0.0000000000000000e+00   1.7157000000000000e+00   2.0999999999999999e-01  -2.3790000000000000e-01  -8.8000000000000005e-03   1.9532000000000000e+00   4.4469999999999998e-01   2.8730000000000002e+00   2.6970000000000000e-01   2.3089999999999999e-01   2.7429999999999999e-01
  -2.1821999999999999e+00   8.7900000000000006e-02   1.8015000000000001e+00   2.3870000000000000e-01  -3.3310000000000001e-01   2.1899999999999999e-02   1.8200000000000001e+00   6.8930000000000002e-01   2.8730000000000002e+00   1.8300000000000000e-01   2.1170000000000000e-01   2.8749999999999998e-01
  -2.1160000000000001e+00   1.0990000000000000e-01   1.8872000000000000e+00   1.5279999999999999e-01  -3.5210000000000002e-01  -1.3200000000000000e-02   2.0863000000000000e+00   6.8930000000000002e-01   3.1341999999999999e+00   2.6010000000000000e-01   1.3469999999999999e-01   2.6540000000000002e-01
  -2.0939999999999999e+00  -1.7590000000000000e-01   2.3161999999999998e+00   2.1959999999999999e-01  -2.8549999999999998e-01  -3.9500000000000000e-02   1.7534000000000001e+00   6.4480000000000004e-01   2.5247000000000002e+00   2.3119999999999999e-01   2.0210000000000000e-01   2.7870000000000000e-01
  -2.2703000000000002e+00  -2.1999999999999999e-02   2.2303999999999999e+00   2.0999999999999999e-01  -2.7600000000000002e-01  -4.4000000000000003e-03   1.9310000000000000e+00   6.4480000000000004e-01   2.8730000000000002e+00   2.1190000000000001e-01   1.8279999999999999e-01   2.7429999999999999e-01
  -2.0278999999999998e+00   8.7900000000000006e-02   2.0588000000000002e+00   2.5779999999999997e-01  -1.9980000000000001e-01  -1.3200000000000000e-02   1.9753000000000001e+00   7.3380000000000001e-01   2.4377000000000000e+00   2.0230000000000001e-01   1.7319999999999999e-01   2.5659999999999999e-01
  -2.3144000000000000e+00   1.5390000000000001e-01   1.2867999999999999e+00   1.9089999999999999e-01  -2.8549999999999998e-01  -4.4000000000000003e-03   1.9088000000000001e+00   4.0020000000000000e-01   2.2635999999999998e+00   1.8300000000000000e-01   1.5400000000000000e-01   2.4329999999999999e-01
  -2.1381000000000001e+00  -1.3189999999999999e-01   2.3161999999999998e+00   1.0500000000000000e-01  -2.6640000000000003e-01  -4.4000000000000003e-03   1.8200000000000001e+00   6.2260000000000004e-01   2.6989000000000001e+00   1.7340000000000000e-01   1.7319999999999999e-01   2.2559999999999999e-01
  -2.4466999999999999e+00   1.3189999999999999e-01   1.4582999999999999e+00   6.6799999999999998e-02  -3.5210000000000002e-01  -5.2600000000000001e-02   1.9532000000000000e+00   3.7800000000000000e-01   3.4824000000000002e+00   2.2159999999999999e-01   1.8279999999999999e-01   2.4770000000000000e-01
  -2.0939999999999999e+00   0.0000000000000000e+00   2.2303999999999999e+00   2.1959999999999999e-01  -3.0449999999999999e-01  -8.8000000000000005e-03   2.0419000000000000e+00   4.8920000000000002e-01   2.6118000000000001e+00   2.6970000000000000e-01   1.2509999999999999e-01   2.3000000000000001e-01
  -2.2263000000000002e+00   1.3189999999999999e-01   1.8872000000000000e+00   1.7190000000000000e-01  -2.7600000000000002e-01   2.6300000000000000e-02   1.8422000000000001e+00   5.5589999999999995e-01   2.8730000000000002e+00   1.7340000000000000e-01   1.9239999999999999e-01   2.5209999999999999e-01
  -2.1160000000000001e+00   1.0990000000000000e-01   1.2867999999999999e+00   2.4820000000000000e-01  -3.6159999999999998e-01  -5.2600000000000001e-02   2.0196999999999998e+00   7.5600000000000001e-01   2.3506000000000000e+00   1.4449999999999999e-01   1.7319999999999999e-01   2.3440000000000000e-01
  -2.2263000000000002e+00  -1.9789999999999999e-01   1.8015000000000001e+00   1.3370000000000001e-01  -3.9010000000000000e-01   4.4000000000000003e-03   2.0196999999999998e+00   7.1150000000000002e-01   2.6118000000000001e+00   1.5409999999999999e-01   1.7319999999999999e-01   3.1409999999999999e-01
  -2.3365000000000000e+00   2.1999999999999999e-02   2.2303999999999999e+00   1.1459999999999999e-01  -4.0920000000000001e-01  -4.4000000000000003e-03   1.9975000000000001e+00   5.5589999999999995e-01   2.4377000000000000e+00   1.9270000000000001e-01   1.6360000000000000e-01   2.5209999999999999e-01
  -2.2483000000000000e+00  -6.6000000000000003e-02   2.5735000000000001e+00   2.1959999999999999e-01  -2.2839999999999999e-01   2.6300000000000000e-02   1.9310000000000000e+00   6.0040000000000004e-01   2.7858999999999998e+00   2.3119999999999999e-01   2.4060000000000001e-01   2.4770000000000000e-01
  -2.2042000000000002e+00   6.6000000000000003e-02   1.8872000000000000e+00   1.8140000000000001e-01  -2.6640000000000003e-01  -1.7500000000000002e-02   1.9975000000000001e+00   6.8930000000000002e-01   3.1341999999999999e+00   1.3489999999999999e-01   1.6360000000000000e-01   2.4329999999999999e-01
  -2.4026000000000001e+00   1.5390000000000001e-01   2.2303999999999999e+00   2.2910000000000000e-01  -2.6640000000000003e-01  -1.3200000000000000e-02   1.8200000000000001e+00   7.1150000000000002e-01   2.1764999999999999e+00   1.1559999999999999e-01   1.6360000000000000e-01   2.7429999999999999e-01
  -2.0720000000000001e+00   1.3189999999999999e-01   1.7157000000000000e+00   1.5279999999999999e-01  -3.6159999999999998e-01   0.0000000000000000e+00   1.9088000000000001e+00   5.3369999999999995e-01   1.8283000000000000e+00   2.0230000000000001e-01   1.3469999999999999e-01   2.4770000000000000e-01
  -2.3584999999999998e+00  -1.3189999999999999e-01   2.1446000000000001e+00   1.2410000000000000e-01  -3.6159999999999998e-01   0.0000000000000000e+00   1.9088000000000001e+00   5.7809999999999995e-01   2.6989000000000001e+00   2.0230000000000001e-01   2.0210000000000000e-01   2.8310000000000002e-01
  -2.2263000000000002e+00   2.1999999999999999e-02   2.0588000000000002e+00   1.3370000000000001e-01  -3.2350000000000001e-01  -2.1899999999999999e-02   2.0419000000000000e+00   9.1169999999999995e-01   2.6118000000000001e+00   1.5409999999999999e-01   1.2509999999999999e-01   2.8749999999999998e-01
  -2.2263000000000002e+00   2.1999999999999999e-02   2.2303999999999999e+00   1.7190000000000000e-01  -3.0449999999999999e-01  -2.6300000000000000e-02   1.9975000000000001e+00   4.4469999999999998e-01   2.6118000000000001e+00   2.0230000000000001e-01   1.3469999999999999e-01   2.6540000000000002e-01
  -2.2483000000000000e+00   0.0000000000000000e+00   2.2303999999999999e+00   2.0999999999999999e-01  -3.4260000000000002e-01  -1.7500000000000002e-02   1.9088000000000001e+00   7.3380000000000001e-01   2.9600000000000000e+00   2.2159999999999999e-01   3.0790000000000001e-01   2.6100000000000001e-01
  -2.3144000000000000e+00   8.7900000000000006e-02   2.0588000000000002e+00   1.5279999999999999e-01  -2.9499999999999998e-01   4.4000000000000003e-03   1.9753000000000001e+00   5.3369999999999995e-01   2.9600000000000000e+00   2.0230000000000001e-01   2.2130000000000000e-01   2.5209999999999999e-01
  -2.0278999999999998e+00   2.1999999999999999e-02   2.8309000000000002e+00   1.5279999999999999e-01  -2.9499999999999998e-01  -4.4000000000000003e-03   1.9310000000000000e+00   6.8930000000000002e-01   2.8730000000000002e+00   1.3489999999999999e-01   2.5019999999999998e-01   2.9640000000000000e-01
  -2.0939999999999999e+00  -1.0990000000000000e-01   1.8015000000000001e+00   2.6729999999999998e-01  -3.1400000000000000e-01  -3.5099999999999999e-02   1.9975000000000001e+00   5.1139999999999997e-01   2.9600000000000000e+00   2.0230000000000001e-01   2.2130000000000000e-01   2.7870000000000000e-01
  -2.0499000000000001e+00  -1.0990000000000000e-01   2.2303999999999999e+00   1.8140000000000001e-01  -2.5690000000000002e-01  -5.7000000000000002e-02   1.7756000000000001e+00   6.6710000000000003e-01   2.3506000000000000e+00   1.4449999999999999e-01   2.0210000000000000e-01   2.6979999999999998e-01
  -2.1821999999999999e+00  -8.7900000000000006e-02   1.8872000000000000e+00   1.7190000000000000e-01  -2.7600000000000002e-01  -3.0700000000000002e-02   1.8644000000000001e+00   7.1150000000000002e-01   2.2635999999999998e+00   1.5409999999999999e-01   1.9239999999999999e-01   2.6979999999999998e-01
  -2.3584999999999998e+00   1.0990000000000000e-01   2.3161999999999998e+00   1.0500000000000000e-01  -3.0449999999999999e-01  -3.0700000000000002e-02   1.8866000000000001e+00   5.1139999999999997e-01   2.1764999999999999e+00   1.9270000000000001e-01   8.6599999999999996e-02   2.4770000000000000e-01
  -2.3584999999999998e+00   6.6000000000000003e-02   2.0588000000000002e+00   2.0050000000000001e-01  -3.5210000000000002e-01   0.0000000000000000e+00   1.9532000000000000e+00   5.5589999999999995e-01   2.6989000000000001e+00   1.6380000000000000e-01   1.5400000000000000e-01   2.6979999999999998e-01
  -2.0499000000000001e+00  -4.3999999999999997e-02   2.2303999999999999e+00   2.0050000000000001e-01  -2.0930000000000001e-01  -1.3200000000000000e-02   2.0196999999999998e+00   4.8920000000000002e-01   2.6989000000000001e+00   1.8300000000000000e-01   1.9239999999999999e-01   2.4770000000000000e-01
  -2.2483000000000000e+00   1.7590000000000000e-01   2.4018999999999999e+00   6.6799999999999998e-02  -2.4740000000000001e-01   1.7500000000000002e-02   1.7756000000000001e+00   7.5600000000000001e-01   2.3506000000000000e+00   1.9270000000000001e-01   2.5979999999999998e-01   2.8310000000000002e-01
  -2.1381000000000001e+00  -2.1999999999999999e-02   1.8015000000000001e+00   1.7190000000000000e-01  -2.2839999999999999e-01  -4.3900000000000002e-02   1.9310000000000000e+00   6.2260000000000004e-01   1.5670999999999999e+00   1.9270000000000001e-01   2.5979999999999998e-01   2.4329999999999999e-01
  -2.4466999999999999e+00  -1.7590000000000000e-01   2.4018999999999999e+00   6.6799999999999998e-02  -2.8549999999999998e-01  -4.8200000000000000e-02   1.9088000000000001e+00   4.4469999999999998e-01   2.7858999999999998e+00   1.9270000000000001e-01   1.5400000000000000e-01   2.2559999999999999e-01
  -1.9838000000000000e+00   8.7900000000000006e-02   1.3725000000000001e+00   1.1459999999999999e-01  -3.4260000000000002e-01  -1.7500000000000002e-02   1.8422000000000001e+00   8.8939999999999997e-01   3.3953000000000002e+00   2.2159999999999999e-01   1.8279999999999999e-01   2.4770000000000000e-01
  -2.2483000000000000e+00   6.6000000000000003e-02   2.4018999999999999e+00   1.9089999999999999e-01  -2.9499999999999998e-01   4.4000000000000003e-03   1.9532000000000000e+00   6.6710000000000003e-01   2.6989000000000001e+00   2.4079999999999999e-01   1.7319999999999999e-01   2.4770000000000000e-01
  -2.2042000000000002e+00   2.4179999999999999e-01   2.4876999999999998e+00   2.0050000000000001e-01  -3.6159999999999998e-01  -1.3200000000000000e-02   1.8866000000000001e+00   5.5589999999999995e-01   3.3953000000000002e+00   1.8300000000000000e-01   1.8279999999999999e-01   2.9640000000000000e-01
  -2.0720000000000001e+00   1.0990000000000000e-01   2.5735000000000001e+00   1.7190000000000000e-01  -2.3790000000000000e-01  -1.7500000000000002e-02   2.0196999999999998e+00   6.2260000000000004e-01   2.3506000000000000e+00   1.9270000000000001e-01   2.2130000000000000e-01   2.6979999999999998e-01
  -2.2042000000000002e+00   8.7900000000000006e-02   2.1446000000000001e+00   1.8140000000000001e-01  -3.2350000000000001e-01   0.0000000000000000e+00   1.7756000000000001e+00   6.2260000000000004e-01   2.9600000000000000e+00   1.0600000000000000e-01   1.2509999999999999e-01   2.3890000000000000e-01
  -2.3584999999999998e+00   1.0990000000000000e-01   1.5441000000000000e+00   2.4820000000000000e-01  -4.1870000000000002e-01   3.0700000000000002e-02   1.7756000000000001e+00   5.3369999999999995e-01   2.8730000000000002e+00   1.9270000000000001e-01   2.2130000000000000e-01   3.1409999999999999e-01
  -1.8956000000000000e+00  -2.1999999999999999e-02   2.4876999999999998e+00   1.0500000000000000e-01  -2.9499999999999998e-01  -2.6300000000000000e-02   1.7978000000000001e+00   6.8930000000000002e-01   2.6118000000000001e+00   1.9270000000000001e-01   2.1170000000000000e-01   2.7870000000000000e-01
  -2.1160000000000001e+00   4.3999999999999997e-02   1.8872000000000000e+00   2.4820000000000000e-01  -3.1400000000000000e-01  -4.4000000000000003e-03   1.8422000000000001e+00   8.6719999999999997e-01   3.2212000000000001e+00   1.6380000000000000e-01   2.4060000000000001e-01   2.8310000000000002e-01
  -2.1160000000000001e+00   0.0000000000000000e+00   1.8015000000000001e+00   1.7190000000000000e-01  -2.4740000000000001e-01  -2.6300000000000000e-02   1.9975000000000001e+00   6.2260000000000004e-01   3.0470999999999999e+00   2.0230000000000001e-01   1.9239999999999999e-01   2.4770000000000000e-01
  -2.2483000000000000e+00  -2.1999999999999999e-02   1.9730000000000001e+00   1.8140000000000001e-01  -3.3310000000000001e-01   8.8000000000000005e-03   1.9753000000000001e+00   6.2260000000000004e-01   2.6118000000000001e+00   1.2520000000000001e-01   2.1170000000000000e-01   2.3000000000000001e-01
  -2.0720000000000001e+00   3.9570000000000000e-01   2.4018999999999999e+00   1.8140000000000001e-01  -2.7600000000000002e-01   4.4000000000000003e-03   1.7312000000000001e+00   8.0049999999999999e-01   2.7858999999999998e+00   1.9270000000000001e-01   1.8279999999999999e-01   2.4770000000000000e-01
  -2.3144000000000000e+00  -2.1999999999999999e-02   1.6298999999999999e+00   1.6230000000000000e-01  -3.4260000000000002e-01   1.3200000000000000e-02   1.8866000000000001e+00   4.6689999999999998e-01   2.5247000000000002e+00   2.4079999999999999e-01   1.9239999999999999e-01   2.9640000000000000e-01
  -2.2924000000000002e+00   1.7590000000000000e-01   2.4018999999999999e+00   2.5779999999999997e-01  -3.2350000000000001e-01   4.4000000000000003e-03   1.9310000000000000e+00   8.6719999999999997e-01   2.7858999999999998e+00   2.2159999999999999e-01   2.1170000000000000e-01   2.7870000000000000e-01
  -2.2483000000000000e+00   2.1999999999999999e-02   2.5735000000000001e+00   1.6230000000000000e-01  -3.3310000000000001e-01   0.0000000000000000e+00   2.0196999999999998e+00   9.3389999999999995e-01   2.5247000000000002e+00   1.6380000000000000e-01   1.9239999999999999e-01   2.6979999999999998e-01
  -2.1600999999999999e+00   4.3999999999999997e-02   1.9730000000000001e+00   1.8140000000000001e-01  -3.7109999999999999e-01   2.1899999999999999e-02   2.0196999999999998e+00   6.0040000000000004e-01   2.9600000000000000e+00   1.9270000000000001e-01   1.7319999999999999e-01   2.8749999999999998e-01
  -2.2042000000000002e+00   4.3999999999999997e-02   1.8872000000000000e+00   1.5279999999999999e-01  -3.7109999999999999e-01  -3.0700000000000002e-02   1.9088000000000001e+00   6.2260000000000004e-01   2.8730000000000002e+00   2.2159999999999999e-01   1.9239999999999999e-01   2.8310000000000002e-01
  -1.8956000000000000e+00   4.3999999999999997e-02   1.8015000000000001e+00   1.2410000000000000e-01  -2.2839999999999999e-01  -3.0700000000000002e-02   1.7756000000000001e+00   7.1150000000000002e-01   2.5247000000000002e+00   1.7340000000000000e-01   1.7319999999999999e-01   2.6540000000000002e-01
  -2.1821999999999999e+00  -8.7900000000000006e-02   1.6298999999999999e+00   6.6799999999999998e-02  -2.9499999999999998e-01  -3.5099999999999999e-02   2.0640999999999998e+00   6.2260000000000004e-01   2.6118000000000001e+00   1.6380000000000000e-01   2.5019999999999998e-01   2.8749999999999998e-01
  -2.0939999999999999e+00   1.3189999999999999e-01   2.4876999999999998e+00   2.6729999999999998e-01  -2.6640000000000003e-01  -1.7500000000000002e-02   1.9975000000000001e+00   6.6710000000000003e-01   2.6118000000000001e+00   2.2159999999999999e-01   1.6360000000000000e-01   2.2120000000000001e-01
  -2.2042000000000002e+00  -8.7900000000000006e-02   1.9730000000000001e+00   1.6230000000000000e-01  -3.5210000000000002e-01  -8.8000000000000005e-03   1.9310000000000000e+00   6.2260000000000004e-01   2.6118000000000001e+00   2.1190000000000001e-01   1.5400000000000000e-01   2.7429999999999999e-01
  -2.0939999999999999e+00   8.7900000000000006e-02   2.2303999999999999e+00   2.0050000000000001e-01  -4.5679999999999998e-01   4.4000000000000003e-03   1.8866000000000001e+00   8.2269999999999999e-01   2.1764999999999999e+00   2.6010000000000000e-01   2.5979999999999998e-01   2.6979999999999998e-01
  -2.2042000000000002e+00   0.0000000000000000e+00   2.1446000000000001e+00   1.4319999999999999e-01  -3.0449999999999999e-01  -2.6300000000000000e-02   1.8422000000000001e+00   6.4480000000000004e-01   2.8730000000000002e+00   1.6380000000000000e-01   2.4060000000000001e-01   2.8310000000000002e-01
  -2.2483000000000000e+00   4.3999999999999997e-02   2.0588000000000002e+00   1.6230000000000000e-01  -2.8549999999999998e-01  -3.0700000000000002e-02   1.9975000000000001e+00   5.5589999999999995e-01   2.7858999999999998e+00   1.6380000000000000e-01   2.2130000000000000e-01   2.4329999999999999e-01
  -2.3144000000000000e+00  -4.3999999999999997e-02   1.4582999999999999e+00   1.2410000000000000e-01  -3.1400000000000000e-01  -3.0700000000000002e-02   1.9532000000000000e+00   7.1150000000000002e-01   2.8730000000000002e+00   1.9270000000000001e-01   1.9239999999999999e-01   2.4329999999999999e-01
  -2.1600999999999999e+00   8.7900000000000006e-02   1.2010000000000001e+00   1.2410000000000000e-01  -3.4260000000000002e-01  -2.1899999999999999e-02   1.8644000000000001e+00   6.4480000000000004e-01   2.1764999999999999e+00   1.0600000000000000e-01   2.5019999999999998e-01   3.0080000000000001e-01
  -2.3584999999999998e+00   4.1770000000000002e-01   1.2867999999999999e+00   1.7190000000000000e-01  -3.5210000000000002e-01   3.9500000000000000e-02   1.8644000000000001e+00   7.7820000000000000e-01   2.6118000000000001e+00   1.9270000000000001e-01   1.5400000000000000e-01   2.6100000000000001e-01
  -1.6752000000000000e+00  -9.8929999999999996e-01   1.0294000000000001e+00   5.7299999999999997e-02  -3.2350000000000001e-01  -4.8200000000000000e-02   2.0419000000000000e+00   6.2260000000000004e-01   2.2635999999999998e+00   1.7340000000000000e-01   1.4430000000000001e-01   2.7870000000000000e-01
  -2.0278999999999998e+00   1.0331999999999999e+00   1.1152000000000000e+00   2.5779999999999997e-01  -2.8549999999999998e-01  -3.5099999999999999e-02   1.8644000000000001e+00   6.0040000000000004e-01   3.1341999999999999e+00   1.8300000000000000e-01   2.0210000000000000e-01   2.7429999999999999e-01
  -2.2703000000000002e+00  -2.8580000000000000e-01   1.6298999999999999e+00   2.0050000000000001e-01  -2.7600000000000002e-01  -1.7500000000000002e-02   1.9532000000000000e+00   6.4480000000000004e-01   3.2212000000000001e+00   2.1190000000000001e-01   1.3469999999999999e-01   2.6100000000000001e-01
  -2.2924000000000002e+00  -1.5390000000000001e-01   1.6298999999999999e+00   1.7190000000000000e-01  -2.9499999999999998e-01  -6.1400000000000003e-02   1.8866000000000001e+00   5.3369999999999995e-01   2.7858999999999998e+00   9.6299999999999997e-02   1.2509999999999999e-01   2.2559999999999999e-01
  -2.4245999999999999e+00   5.9360000000000002e-01   1.6298999999999999e+00   1.6230000000000000e-01  -3.6159999999999998e-01   3.5099999999999999e-02   1.8200000000000001e+00   6.8930000000000002e-01   2.8730000000000002e+00   2.1190000000000001e-01   1.4430000000000001e-01   2.8310000000000002e-01
  -1.9397000000000000e+00  -4.3969999999999998e-01   2.2303999999999999e+00   1.3370000000000001e-01  -3.7109999999999999e-01   8.8000000000000005e-03   1.9310000000000000e+00   3.7800000000000000e-01   2.2635999999999998e+00   1.6380000000000000e-01   1.7319999999999999e-01   1.9910000000000000e-01
  -2.2263000000000002e+00   6.6000000000000003e-02   2.1446000000000001e+00   1.3370000000000001e-01  -2.1890000000000001e-01  -3.0700000000000002e-02   2.1307000000000000e+00   5.1139999999999997e-01   2.5247000000000002e+00   1.9270000000000001e-01   1.9239999999999999e-01   2.3000000000000001e-01
  -2.0057999999999998e+00  -8.7900000000000006e-02   1.8872000000000000e+00   1.3370000000000001e-01  -2.6640000000000003e-01  -4.8200000000000000e-02   1.8866000000000001e+00   6.6699999999999995e-02   2.4377000000000000e+00   2.0230000000000001e-01   1.9239999999999999e-01   1.1940000000000001e-01
  -2.1160000000000001e+00  -1.0990000000000000e-01   1.4582999999999999e+00   1.3370000000000001e-01  -3.7109999999999999e-01   0.0000000000000000e+00   2.2860999999999998e+00  -2.9350999999999998e+00   3.2212000000000001e+00   2.6010000000000000e-01   9.6199999999999994e-02  -4.9540000000000001e-01
  -2.1381000000000001e+00   1.3189999999999999e-01   1.9730000000000001e+00   1.3370000000000001e-01  -2.9499999999999998e-01  -3.9500000000000000e-02   2.0196999999999998e+00  -6.2705000000000002e+00   4.5270999999999999e+00   3.6599999999999999e-01  -5.7700000000000001e-02  -1.2827999999999999e+00
  -2.4026000000000001e+00   6.6000000000000003e-02   1.4582999999999999e+00   1.3370000000000001e-01  -2.2839999999999999e-01  -4.4000000000000003e-03   2.1084999999999998e+00  -9.3612000000000002e+00   5.0495000000000001e+00   4.1420000000000001e-01  -1.6360000000000000e-01  -1.9861000000000000e+00
  -2.1821999999999999e+00   1.3189999999999999e-01   1.8872000000000000e+00   1.2410000000000000e-01  -2.8549999999999998e-01  -4.4000000000000003e-03   2.1084999999999998e+00  -1.1251200000000001e+01   4.9623999999999997e+00   4.5269999999999999e-01  -2.5019999999999998e-01  -2.4108000000000001e+00
  -2.2263000000000002e+00   0.0000000000000000e+00   1.3725000000000001e+00   2.1959999999999999e-01  -3.4260000000000002e-01   8.8000000000000005e-03   1.7534000000000001e+00  -1.3430300000000001e+01   5.4847999999999999e+00   4.4309999999999999e-01  -2.5979999999999998e-01  -2.8443000000000001e+00
  -2.0939999999999999e+00  -1.9789999999999999e-01   2.9165999999999999e+00   1.7190000000000000e-01  -3.0449999999999999e-01  -1.3200000000000000e-02   1.9088000000000001e+00  -1.6632300000000001e+01   6.7035999999999998e+00   5.8760000000000001e-01  -5.1959999999999995e-01  -3.5565000000000002e+00
  -2.1160000000000001e+00  -2.1999999999999999e-02   1.8872000000000000e+00   1.6230000000000000e-01  -3.6159999999999998e-01  -8.8000000000000005e-03   2.0196999999999998e+00  -2.0145499999999998e+01   6.1813000000000002e+00   7.0320000000000005e-01  -6.4470000000000005e-01  -4.3216999999999999e+00
