# Supplementary material for: Footwear and Foam Surface Alter Gait Initiation of Typical Subjects
Source: PLoS One. 2015 Aug 13;10(8):e0135821. doi: 10.1371/journal.pone.0135821 (PMC4536224; doi:10.1371/journal.pone.0135821)
Supplement: S1 Dataset — (ZIP) [file pone.0135821.s001.zip › 9_barefoot_av1_04.txt]

   1.2784400000000000e+01  -7.4739999999999995e-01   3.2417689999999999e+02   1.4894000000000000e+01   4.1327300000000001e+01  -1.9997000000000000e+00  -1.5381100000000000e+01  -1.8677999999999999e+00   3.1559320000000002e+02   1.1231800000000000e+01  -2.6287400000000002e+01   2.2692000000000001e+00
   1.2652200000000001e+01  -1.1212000000000000e+00   3.1791469999999998e+02   1.4760400000000001e+01   4.0518400000000000e+01  -1.9382999999999999e+00  -1.4759600000000001e+01  -9.7840000000000005e-01   3.1568029999999999e+02   1.1357100000000001e+01  -2.6527999999999999e+01   2.2427000000000001e+00
   1.2211300000000000e+01  -2.3302999999999998e+00   3.0659120000000001e+02   1.4072900000000001e+01   3.9214799999999997e+01  -1.7585000000000000e+00  -1.5891600000000000e+01  -1.7343999999999999e+00   3.1602850000000001e+02   1.1260700000000000e+01  -2.6547200000000000e+01   2.3532999999999999e+00
   1.0954900000000000e+01  -4.2207999999999997e+00   2.9441000000000003e+02   1.2965400000000001e+01   3.7568500000000000e+01  -1.3682000000000001e+00  -1.5092599999999999e+01  -1.7343999999999999e+00   3.1742149999999998e+02   1.1405200000000001e+01  -2.6739599999999999e+01   2.3267000000000002e+00
   1.0624300000000000e+01  -7.0128000000000004e+00   2.8360120000000001e+02   1.1638299999999999e+01   3.6150700000000001e+01  -9.4279999999999997e-01  -1.6002600000000001e+01  -2.1568999999999998e+00   3.2046859999999998e+02   1.1183700000000000e+01  -2.6778099999999998e+01   2.3489000000000000e+00
   9.9850999999999992e+00  -9.6508000000000003e+00   2.7373610000000002e+02   1.0540400000000000e+01   3.5132500000000000e+01  -4.8680000000000001e-01  -1.6091300000000000e+01  -1.8677999999999999e+00   3.2403800000000001e+02   1.1106600000000000e+01  -2.7134200000000000e+01   2.3222999999999998e+00
   9.6984999999999992e+00  -1.1387499999999999e+01   2.6807429999999999e+02   9.4710999999999999e+00   3.4409300000000002e+01  -1.2280000000000001e-01  -1.7511800000000001e+01  -2.9129000000000000e+00   3.3213459999999998e+02   1.0779100000000000e+01  -2.7730699999999999e+01   2.4064000000000001e+00
   9.0814000000000004e+00  -1.2816400000000000e+01   2.5898120000000000e+02   8.7741000000000007e+00   3.3362499999999997e+01   2.4560000000000001e-01  -2.0108599999999999e+01  -3.1130000000000000e+00   3.4545490000000001e+02   1.0509399999999999e+01  -2.8615900000000000e+01   2.6010000000000000e+00
   8.5523000000000007e+00  -1.4245400000000000e+01   2.4740039999999999e+02   8.0103000000000009e+00   3.2001800000000003e+01   5.0429999999999997e-01  -2.3215900000000001e+01  -4.5137999999999998e+00   3.6182220000000001e+02   9.7291000000000007e+00  -2.9799499999999998e+01   2.5922000000000001e+00
   8.2438000000000002e+00  -1.4685000000000000e+01   2.3564810000000000e+02   7.5042999999999997e+00   3.0393599999999999e+01   6.9730000000000003e-01  -2.5834900000000001e+01  -7.4934000000000003e+00   3.8027890000000002e+02   8.5539000000000005e+00  -3.1184999999999999e+01   2.4108000000000001e+00
   7.9793000000000003e+00  -1.4399300000000000e+01   2.2097900000000001e+02   7.3323999999999998e+00   2.8366700000000002e+01   8.5070000000000001e-01  -2.9630199999999999e+01  -1.0895500000000000e+01   3.9934510000000000e+02   7.0800999999999998e+00  -3.2493600000000001e+01   2.0746000000000002e+00
   7.4062000000000001e+00  -1.3981600000000000e+01   2.0236390000000000e+02   7.1128999999999998e+00   2.6044799999999999e+01   7.9810000000000003e-01  -3.2781900000000000e+01  -1.4230800000000000e+01   4.1301360000000000e+02   5.6641000000000004e+00  -3.3503900000000002e+01   1.6765000000000001e+00
   6.7449000000000003e+00  -1.2420700000000000e+01   1.7997440000000000e+02   7.2847000000000000e+00   2.2952200000000001e+01   5.2620000000000000e-01  -3.6199900000000000e+01  -1.7721800000000002e+01   4.2215490000000000e+02   4.4021999999999997e+00  -3.4216000000000001e+01   1.2518000000000000e+00
   5.6868999999999996e+00  -3.8471000000000002e+00   1.5827109999999999e+02   7.8575999999999997e+00   2.0240200000000002e+01  -6.8410000000000004e-01  -3.8752400000000002e+01  -1.9256100000000000e+01   4.2537610000000001e+02   3.3906999999999998e+00  -3.4572000000000003e+01   9.0680000000000005e-01
   6.5244999999999997e+00   8.0020000000000007e+00   1.5243780000000001e+02   8.7263999999999999e+00   1.9317100000000000e+01  -2.2847000000000000e+00  -4.0772100000000002e+01  -2.0856999999999999e+01   4.2746559999999999e+02   2.5045000000000002e+00  -3.4581600000000002e+01   6.1040000000000005e-01
   5.2240000000000002e+00   1.9917100000000001e+01   1.5303829999999999e+02   9.6906999999999996e+00   1.9602599999999999e+01  -3.8765000000000001e+00  -4.1881900000000002e+01  -2.1257300000000001e+01   4.2824910000000000e+02   1.7627999999999999e+00  -3.4668199999999999e+01   3.4060000000000001e-01
   2.5789000000000000e+00   2.7743300000000001e+01   1.5655539999999999e+02   1.0015300000000000e+01   2.0202100000000002e+01  -5.0824999999999996e+00  -4.2148200000000003e+01  -2.1902100000000001e+01   4.2964210000000003e+02   1.0018000000000000e+00  -3.4918399999999998e+01   1.0620000000000000e-01
  -3.5270000000000001e-01   2.7567399999999999e+01   1.5698429999999999e+02   9.7193000000000005e+00   2.0601800000000001e+01  -5.0518000000000001e+00  -4.1992800000000003e+01  -2.2524699999999999e+01   4.3173149999999998e+02   4.4309999999999999e-01  -3.5187800000000003e+01  -1.2390000000000000e-01
  -2.0939999999999999e+00   2.4643599999999999e+01   1.5852840000000000e+02   9.0319000000000003e+00   2.0991900000000001e+01  -4.5781999999999998e+00  -4.1393599999999999e+01  -2.3080600000000000e+01   4.3321150000000000e+02  -1.1559999999999999e-01  -3.5582299999999996e+01  -2.8310000000000002e-01
  -3.8574000000000002e+00   1.8532200000000000e+01   1.6316079999999999e+02   8.1249000000000002e+00   2.1724699999999999e+01  -3.7494000000000001e+00  -4.1304800000000000e+01  -2.4103500000000000e+01   4.3730340000000001e+02  -7.4170000000000003e-01  -3.6101900000000001e+01  -4.4679999999999997e-01
  -3.9235000000000002e+00   1.3256100000000000e+01   1.6942300000000000e+02   7.0842000000000001e+00   2.2799900000000001e+01  -2.9512999999999998e+00  -4.1748699999999999e+01  -2.4748300000000000e+01   4.4122109999999998e+02  -1.1752000000000000e+00  -3.6429000000000002e+01  -6.0599999999999998e-01
  -4.2321000000000000e+00   7.4085000000000001e+00   1.7860180000000000e+02   6.0625999999999998e+00   2.4122599999999998e+01  -2.1049000000000002e+00  -4.3324500000000000e+01  -2.5860099999999999e+01   4.4661880000000002e+02  -1.7145999999999999e+00  -3.6929400000000001e+01  -7.8739999999999999e-01
  -3.9895999999999998e+00   1.2531000000000001e+00   1.8923900000000000e+02   5.1078999999999999e+00   2.5464400000000001e+01  -1.2279000000000000e+00  -4.4323300000000003e+01  -2.7194199999999999e+01   4.5210359999999997e+02  -2.2155000000000000e+00  -3.7429699999999997e+01  -1.0129999999999999e+00
  -3.8794000000000000e+00  -4.2868000000000004e+00   1.9738849999999999e+02   4.1531000000000002e+00   2.6815600000000000e+01  -3.8590000000000002e-01  -4.5166699999999999e+01  -2.8550599999999999e+01   4.5845900000000000e+02  -2.6297999999999999e+00  -3.7987800000000000e+01  -1.2563000000000000e+00
  -2.9756999999999998e+00  -8.2878000000000007e+00   2.0648159999999999e+02   3.4180000000000001e+00   2.7900400000000001e+01   2.6310000000000000e-01  -4.5832599999999999e+01  -3.0107099999999999e+01   4.6585910000000001e+02  -3.1307000000000000e+00  -3.8670999999999999e+01  -1.5348999999999999e+00
  -2.0057999999999998e+00  -1.0442200000000000e+01   2.1128550000000001e+02   2.8451000000000000e+00   2.8585599999999999e+01   6.3590000000000002e-01  -4.6209899999999998e+01  -3.1619100000000000e+01   4.7143099999999998e+02  -3.6027000000000000e+00  -3.9325299999999999e+01  -1.7427999999999999e+00
  -1.3666000000000000e+00  -1.0574100000000000e+01   2.1334430000000000e+02   2.3868999999999998e+00   2.9051800000000000e+01   7.4109999999999998e-01  -4.6564999999999998e+01  -3.3308999999999997e+01   4.7430390000000000e+02  -4.0553999999999997e+00  -3.9681300000000000e+01  -2.0127000000000002e+00
  -4.6289999999999998e-01  -9.6067999999999998e+00   2.1471680000000001e+02   2.1863999999999999e+00   2.9346800000000002e+01   6.0080000000000000e-01  -4.6786900000000003e+01  -3.4709899999999998e+01   4.7552280000000002e+02  -4.3250999999999999e+00  -3.9844900000000003e+01  -2.2427000000000001e+00
  -6.6100000000000006e-02  -8.6175999999999995e+00   2.1823390000000001e+02   2.0335999999999999e+00   2.9613299999999999e+01   4.6920000000000001e-01  -4.7097700000000003e+01  -3.6021799999999999e+01   4.7412979999999999e+02  -4.6140999999999996e+00  -3.9835200000000000e+01  -2.5036999999999998e+00
   9.0369999999999995e-01  -7.7161999999999997e+00   2.2509670000000000e+02   1.7566999999999999e+00   3.0555299999999999e+01   3.7709999999999999e-01  -4.7563800000000001e+01  -3.7267000000000003e+01   4.7151799999999997e+02  -4.8837999999999999e+00  -3.9517699999999998e+01  -2.7425999999999999e+00
   2.0720000000000001e+00  -7.6283000000000003e+00   2.3581960000000001e+02   1.5562000000000000e+00   3.2058900000000001e+01   3.8150000000000001e-01  -4.7852300000000000e+01  -3.8134200000000000e+01   4.6716500000000002e+02  -4.8742000000000001e+00  -3.9103999999999999e+01  -2.9990999999999999e+00
   3.8132999999999999e+00  -8.1339000000000006e+00   2.5005969999999999e+02   1.1648000000000001e+00   3.3990600000000001e+01   5.2620000000000000e-01  -4.8518099999999997e+01  -3.9156999999999996e+01   4.5872019999999998e+02  -4.7874999999999996e+00  -3.8420800000000000e+01  -3.1583999999999999e+00
   6.4363000000000001e+00  -9.9804999999999993e+00   2.7322140000000002e+02   7.4470000000000003e-01   3.7121299999999998e+01   9.1210000000000002e-01  -4.8518099999999997e+01  -3.9957500000000003e+01   4.4888240000000002e+02  -4.6140999999999996e+00  -3.7497100000000003e+01  -3.4104999999999999e+00
   1.0095300000000000e+01  -1.3519900000000000e+01   3.0487560000000002e+02   1.4319999999999999e-01   4.1270200000000003e+01   1.4164000000000001e+00  -4.8140799999999999e+01  -4.0846899999999998e+01   4.3591039999999998e+02  -4.3348000000000004e+00  -3.6419400000000003e+01  -3.5962999999999998e+00
   1.4569800000000001e+01  -1.8751999999999999e+01   3.4519400000000002e+02  -9.0700000000000003e-01   4.6618099999999998e+01   2.2058000000000000e+00  -4.7230800000000002e+01  -4.1580700000000000e+01   4.1919479999999999e+02  -4.0361000000000002e+00  -3.5072299999999998e+01  -3.7599999999999998e+00
   1.9882000000000001e+01  -2.5434999999999999e+01   3.9520589999999999e+02  -1.7948999999999999e+00   5.3393400000000000e+01   3.2187999999999999e+00  -4.5255499999999998e+01  -4.2648000000000003e+01   3.9838740000000001e+02  -3.5255999999999998e+00  -3.3195999999999998e+01  -3.9325000000000001e+00
   2.5480699999999999e+01  -3.5305599999999998e+01   4.5774230000000000e+02  -3.1602000000000001e+00   6.1576999999999998e+01   4.6176000000000004e+00  -4.2148200000000003e+01  -4.2825899999999997e+01   3.7157290000000000e+02  -2.7839000000000000e+00  -3.0848299999999998e+01  -4.0518999999999998e+00
   3.1542300000000001e+01  -4.6055599999999998e+01   5.2439630000000000e+02  -4.4873000000000003e+00   7.0436199999999999e+01   5.9901999999999997e+00  -3.7953299999999999e+01  -4.2203299999999999e+01   3.3465940000000001e+02  -1.7917000000000001e+00  -2.7759599999999999e+01  -3.9811000000000001e+00
   3.8265099999999997e+01  -5.5266700000000000e+01   5.8418759999999997e+02  -5.7285000000000004e+00   7.8324799999999996e+01   7.2137000000000002e+00  -3.2382399999999997e+01  -3.9312600000000003e+01   2.8607979999999998e+02  -3.7569999999999998e-01  -2.3574000000000002e+01  -3.6272000000000002e+00
   4.4018099999999997e+01  -6.1356200000000001e+01   6.3085400000000004e+02  -6.2727000000000004e+00   8.4243700000000004e+01   7.9329000000000001e+00  -2.5191299999999998e+01  -3.3598100000000002e+01   2.2818480000000000e+02   1.2811999999999999e+00  -1.8455100000000002e+01  -2.9946999999999999e+00
   4.8514699999999998e+01  -6.5027500000000003e+01   6.6551059999999995e+02  -6.4062999999999999e+00   8.8678100000000001e+01   8.3802000000000003e+00  -1.7134499999999999e+01  -2.3836600000000001e+01   1.6593670000000000e+02   3.4003999999999999e+00  -1.3114800000000001e+01  -2.0436000000000001e+00
   5.0983400000000003e+01  -6.7093900000000005e+01   6.8850070000000005e+02  -6.2821999999999996e+00   9.1723100000000002e+01   8.5424000000000007e+00  -8.9223999999999997e+00  -1.2563100000000000e+01   1.1065349999999999e+02   5.1727999999999996e+00  -8.4192999999999998e+00  -8.1830000000000003e-01
   5.2041499999999999e+01  -6.9050500000000000e+01   7.0437070000000006e+02  -5.9481000000000002e+00   9.3626300000000001e+01   8.6344999999999992e+00  -3.5512000000000001e+00  -3.6911000000000000e+00   7.3304699999999997e+01   6.2130999999999998e+00  -5.1093000000000002e+00   1.7249999999999999e-01
   5.1865099999999998e+01  -7.0611300000000000e+01   7.1406420000000003e+02  -5.6425000000000001e+00   9.4872900000000001e+01   8.7396999999999991e+00  -5.7709999999999995e-01   3.6688999999999998e+00   5.8330300000000001e+01   6.7237000000000000e+00  -4.0412999999999997e+00   8.5819999999999996e-01
   5.1247999999999998e+01  -7.1468599999999995e+01   7.1783870000000002e+02  -5.0697000000000001e+00   9.5453400000000002e+01   8.6783999999999999e+00   1.7760000000000001e-01   7.2710999999999997e+00   5.2845500000000001e+01   6.4058000000000002e+00  -3.5985999999999998e+00   1.1013999999999999e+00
   5.0189900000000002e+01  -7.1160899999999998e+01   7.1715239999999994e+02  -4.2103999999999999e+00   9.5367699999999999e+01   8.5600000000000005e+00   1.2873000000000001e+00   7.5156999999999998e+00   4.6141900000000000e+01   5.7026000000000003e+00  -3.4447000000000001e+00   1.0041000000000000e+00
   4.9308199999999999e+01  -7.0171599999999998e+01   7.1166229999999996e+02  -3.1983999999999999e+00   9.4492300000000000e+01   8.3275000000000006e+00   1.0875999999999999e+00   5.5144000000000002e+00   3.6216999999999999e+01   4.4021999999999997e+00  -2.4247999999999998e+00   8.7139999999999995e-01
   4.8316400000000002e+01  -6.8742699999999999e+01   7.0102509999999995e+02  -1.8808000000000000e+00   9.3045800000000000e+01   7.9855000000000000e+00   6.4370000000000005e-01   5.3810000000000002e+00   2.7075700000000001e+01   3.2174000000000000e+00  -1.7705000000000000e+00   8.3160000000000001e-01
   4.7941600000000001e+01  -6.6830100000000002e+01   6.8764279999999997e+02  -5.2510000000000001e-01   9.1114099999999993e+01   7.7487000000000004e+00   2.0196999999999998e+00   1.4453000000000000e+00   1.8805000000000000e+01   1.9843999999999999e+00  -1.0103000000000000e+00   4.8220000000000002e-01
   4.7368499999999997e+01  -6.5620999999999995e+01   6.7151549999999997e+02   8.5929999999999995e-01   8.8620999999999995e+01   7.3846999999999996e+00   2.0640999999999998e+00   2.2012999999999998e+00   1.2536700000000000e+01   1.2619000000000000e+00  -5.5810000000000004e-01   5.3969999999999996e-01
   4.6927700000000002e+01  -6.3378700000000002e+01   6.5212829999999997e+02   2.5205000000000002e+00   8.5832800000000006e+01   7.0602000000000000e+00   3.1960999999999999e+00   2.9129000000000000e+00   5.5719000000000003e+00   6.6469999999999996e-01  -1.8279999999999999e-01   3.9369999999999999e-01
   4.5737400000000001e+01  -6.1092399999999998e+01   6.3377059999999994e+02   4.2868000000000004e+00   8.3139899999999997e+01   6.6654999999999998e+00   2.5524000000000000e+00   1.6899000000000000e+00   2.5247000000000002e+00   1.9300000000000001e-02   3.1750000000000000e-01   2.4770000000000000e-01
   4.4965899999999998e+01  -5.9795400000000001e+01   6.1618489999999997e+02   5.6997999999999998e+00   8.0741900000000001e+01   6.3190999999999997e+00   3.1295000000000002e+00   2.2235999999999998e+00   2.1764999999999999e+00   5.7799999999999997e-02   2.5019999999999998e-01   2.7870000000000000e-01
   4.3863799999999998e+01  -5.8915999999999997e+01   6.0288840000000005e+02   7.2083000000000004e+00   7.8667400000000001e+01   6.0867000000000004e+00   2.9519000000000002e+00   2.4460000000000001e-01   3.0470999999999999e+00   4.8200000000000000e-02   1.9199999999999998e-02   2.1229999999999999e-01
   4.3158499999999997e+01  -5.9333700000000000e+01   5.9276599999999996e+02   8.6309000000000005e+00   7.7192499999999995e+01   5.9638999999999998e+00   2.3527000000000000e+00   2.8910000000000002e-01   3.8306000000000000e+00   1.9270000000000001e-01   2.6939999999999997e-01   2.5209999999999999e-01
   4.2629500000000000e+01  -5.9311700000000002e+01   5.8658950000000004e+02   1.0282600000000000e+01   7.5888800000000003e+01   5.8060000000000000e+00   2.4857999999999998e+00   7.1150000000000002e-01   3.1341999999999999e+00   1.5409999999999999e-01   1.4430000000000001e-01   2.8749999999999998e-01
   4.2541300000000000e+01  -5.9399700000000003e+01   5.8169979999999998e+02   1.2058400000000001e+01   7.5079899999999995e+01   5.6086999999999998e+00   2.3527000000000000e+00   9.5609999999999995e-01   4.0048000000000004e+00   1.3489999999999999e-01   2.0210000000000000e-01   2.2559999999999999e-01
   4.2519300000000001e+01  -5.9355699999999999e+01   5.7964099999999996e+02   1.3929700000000000e+01   7.4661199999999994e+01   5.4200999999999997e+00   2.0419000000000000e+00   6.4480000000000004e-01   3.3083000000000000e+00   1.8300000000000000e-01   3.6559999999999998e-01   2.6540000000000002e-01
   4.2100499999999997e+01  -6.0081099999999999e+01   5.7938369999999998e+02   1.5724600000000001e+01   7.4290099999999995e+01   5.2930000000000001e+00   2.7300000000000000e+00   4.4469999999999998e-01   3.4824000000000002e+00   1.9270000000000001e-01   2.0210000000000000e-01   2.8749999999999998e-01
   4.2166600000000003e+01  -6.0872599999999998e+01   5.8127089999999998e+02   1.7596000000000000e+01   7.4309200000000004e+01   5.3017000000000003e+00   2.1307000000000000e+00   6.8930000000000002e-01   2.8730000000000002e+00   8.6699999999999999e-02   1.3469999999999999e-01   2.3440000000000000e-01
   4.1681699999999999e+01  -6.1246299999999998e+01   5.8453070000000002e+02   1.9763200000000001e+01   7.4537499999999994e+01   5.1920999999999999e+00   2.3971000000000000e+00   5.3369999999999995e-01   2.9600000000000000e+00   1.2520000000000001e-01   2.1170000000000000e-01   2.6100000000000001e-01
   4.1593499999999999e+01  -6.1971699999999998e+01   5.8839099999999996e+02   2.1892299999999999e+01   7.4861099999999993e+01   4.9771999999999998e+00   2.3083000000000000e+00   8.6719999999999997e-01   2.5247000000000002e+00   1.2520000000000001e-01   2.0210000000000000e-01   2.5209999999999999e-01
   4.1373100000000001e+01  -6.2411400000000000e+01   5.9173659999999995e+02   2.4135999999999999e+01   7.5165599999999998e+01   4.9202000000000004e+00   2.4857999999999998e+00   8.6719999999999997e-01   2.7858999999999998e+00   1.6380000000000000e-01   1.9239999999999999e-01   2.6100000000000001e-01
   4.1020400000000002e+01  -6.3224800000000002e+01   5.9602570000000003e+02   2.6370100000000001e+01   7.5412999999999997e+01   4.8018000000000001e+00   2.3971000000000000e+00   6.0040000000000004e-01   3.3083000000000000e+00   1.4449999999999999e-01   1.7319999999999999e-01   2.8749999999999998e-01
   4.0799999999999997e+01  -6.3224800000000002e+01   5.9988599999999997e+02   2.8833300000000001e+01   7.5650899999999993e+01   4.6395999999999997e+00   2.2416999999999998e+00   6.4480000000000004e-01   3.3083000000000000e+00   1.7340000000000000e-01   9.6199999999999994e-02   2.3890000000000000e-01
   4.0557499999999997e+01  -6.2982999999999997e+01   6.0228800000000001e+02   3.1468399999999999e+01   7.5964900000000000e+01   4.4246999999999996e+00   2.5301999999999998e+00   6.0040000000000004e-01   3.3953000000000002e+00   1.6380000000000000e-01   2.0210000000000000e-01   2.6100000000000001e-01
   4.0557499999999997e+01  -6.2829099999999997e+01   6.0614819999999997e+02   3.4065300000000001e+01   7.6003000000000000e+01   4.1879000000000000e+00   2.4636000000000000e+00   6.2260000000000004e-01   3.2212000000000001e+00   2.2159999999999999e-01   1.8279999999999999e-01   2.3890000000000000e-01
   4.0579599999999999e+01  -6.2257500000000000e+01   6.0777809999999999e+02   3.6843600000000002e+01   7.6145700000000005e+01   3.9466999999999999e+00   2.3527000000000000e+00   7.1150000000000002e-01   3.2212000000000001e+00   1.8300000000000000e-01   1.9239999999999999e-01   2.3000000000000001e-01
   4.0910200000000003e+01  -6.1642000000000003e+01   6.0855020000000002e+02   3.9602800000000002e+01   7.6050600000000003e+01   3.6309999999999998e+00   2.2416999999999998e+00   7.7820000000000000e-01   3.8306000000000000e+00   9.6299999999999997e-02   1.7319999999999999e-01   2.7429999999999999e-01
   4.1174700000000001e+01  -6.1092399999999998e+01   6.1052319999999997e+02   4.2495699999999999e+01   7.6040999999999997e+01   3.3854000000000002e+00   2.2639000000000000e+00   4.8920000000000002e-01   2.6989000000000001e+00   1.6380000000000000e-01   2.2130000000000000e-01   2.7870000000000000e-01
   4.1108600000000003e+01  -6.0740699999999997e+01   6.1249620000000004e+02   4.5378999999999998e+01   7.6221800000000002e+01   3.1793000000000000e+00   2.2639000000000000e+00   6.4480000000000004e-01   3.8306000000000000e+00   1.9270000000000001e-01   1.5400000000000000e-01   2.3440000000000000e-01
   4.1549399999999999e+01  -6.0344900000000003e+01   6.1421190000000001e+02   4.8214599999999997e+01   7.6155199999999994e+01   2.8416000000000001e+00   2.2195000000000000e+00   6.4480000000000004e-01   3.8306000000000000e+00   5.7799999999999997e-02   2.0210000000000000e-01   2.5209999999999999e-01
   4.2232700000000001e+01  -5.9751399999999997e+01   6.1755750000000000e+02   5.1088400000000000e+01   7.6345600000000005e+01   2.6705999999999999e+00   2.2195000000000000e+00   6.0040000000000004e-01   2.8730000000000002e+00   1.4449999999999999e-01   1.7319999999999999e-01   2.4770000000000000e-01
   4.2717599999999997e+01  -5.9971200000000003e+01   6.2038829999999996e+02   5.3885800000000003e+01   7.6611999999999995e+01   2.4338000000000002e+00   2.2416999999999998e+00   6.6710000000000003e-01   2.9600000000000000e+00   1.7340000000000000e-01   2.2130000000000000e-01   2.6979999999999998e-01
   4.3489100000000001e+01  -6.0234999999999999e+01   6.2416279999999995e+02   5.6520899999999997e+01   7.7021199999999993e+01   2.2847000000000000e+00   2.2860999999999998e+00   8.2269999999999999e-01   4.0048000000000004e+00   1.2520000000000001e-01   2.0210000000000000e-01   2.5209999999999999e-01
   4.4216500000000003e+01  -6.0652700000000003e+01   6.2802310000000000e+02   5.9241900000000001e+01   7.7458900000000000e+01   2.1882000000000001e+00   2.3971000000000000e+00   8.6719999999999997e-01   2.9600000000000000e+00   1.3489999999999999e-01   1.9239999999999999e-01   2.7870000000000000e-01
   4.5120199999999997e+01  -6.1642000000000003e+01   6.3256960000000004e+02   6.1724299999999999e+01   7.7963200000000001e+01   2.0960999999999999e+00   2.2860999999999998e+00   6.8930000000000002e-01   2.9600000000000000e+00   1.3489999999999999e-01   2.8870000000000001e-01   2.6100000000000001e-01
   4.5825600000000001e+01  -6.3488599999999998e+01   6.3754510000000005e+02   6.3920200000000001e+01   7.8800600000000003e+01   2.1444000000000001e+00   2.1307000000000000e+00   7.3380000000000001e-01   3.1341999999999999e+00   1.4449999999999999e-01   2.0210000000000000e-01   2.9189999999999999e-01
   4.6288499999999999e+01  -6.5511099999999999e+01   6.4372149999999999e+02   6.6030199999999994e+01   7.9733199999999997e+01   2.2496000000000000e+00   2.1972999999999998e+00   5.7809999999999995e-01   2.8730000000000002e+00   1.8300000000000000e-01   1.3469999999999999e-01   2.6540000000000002e-01
   4.7897500000000001e+01  -6.8237099999999998e+01   6.4989800000000002e+02   6.7672300000000007e+01   8.0532499999999999e+01   2.5390000000000001e+00   2.3748999999999998e+00   7.7820000000000000e-01   3.3083000000000000e+00   1.2520000000000001e-01   1.7319999999999999e-01   2.2559999999999999e-01
   4.8867400000000004e+01  -7.0699200000000005e+01   6.5633169999999996e+02   6.9314499999999995e+01   8.1588800000000006e+01   2.6749999999999998e+00   2.1972999999999998e+00   7.3380000000000001e-01   3.0470999999999999e+00   1.3489999999999999e-01   1.6360000000000000e-01   2.7870000000000000e-01
   5.0366300000000003e+01  -7.4326499999999996e+01   6.6165030000000002e+02   7.0316999999999993e+01   8.2369100000000003e+01   3.3765999999999998e+00   2.2416999999999998e+00   6.2260000000000004e-01   3.3953000000000002e+00   1.9270000000000001e-01   1.8279999999999999e-01   2.3000000000000001e-01
   4.8999699999999997e+01  -8.2152699999999996e+01   6.6345180000000005e+02   7.0670199999999994e+01   8.3006600000000006e+01   3.9948999999999999e+00   2.3527000000000000e+00   6.4480000000000004e-01   4.1788999999999996e+00   2.2159999999999999e-01   2.2130000000000000e-01   2.6100000000000001e-01
   5.1358199999999997e+01  -8.4043300000000002e+01   6.6619690000000003e+02   7.1529499999999999e+01   8.3292100000000005e+01   4.0388000000000002e+00   2.3748999999999998e+00   5.3369999999999995e-01   3.2212000000000001e+00   1.3489999999999999e-01   7.6999999999999999e-02   2.7429999999999999e-01
   4.9925400000000003e+01  -8.7582599999999999e+01   6.6267970000000003e+02   7.1634500000000003e+01   8.3539500000000004e+01   4.7272999999999996e+00   2.1972999999999998e+00   6.6710000000000003e-01   3.2212000000000001e+00   0.0000000000000000e+00   1.6360000000000000e-01   2.5659999999999999e-01
   5.2261899999999997e+01  -8.9165400000000005e+01   6.6036360000000002e+02   7.1844600000000000e+01   8.3301599999999993e+01   4.9070999999999998e+00   2.3527000000000000e+00   7.1150000000000002e-01   3.2212000000000001e+00   2.0230000000000001e-01   2.2130000000000000e-01   2.7870000000000000e-01
   5.1159799999999997e+01  -9.3012600000000006e+01   6.5281460000000004e+02   7.1519900000000007e+01   8.2825800000000001e+01   5.3323999999999998e+00   2.3527000000000000e+00   6.0040000000000004e-01   3.1341999999999999e+00   1.6380000000000000e-01   1.4430000000000001e-01   2.5209999999999999e-01
   5.2438200000000002e+01  -9.5276899999999998e+01   6.4560879999999997e+02   7.0956599999999995e+01   8.1883799999999994e+01   5.6219000000000001e+00   2.3527000000000000e+00   6.0040000000000004e-01   3.2212000000000001e+00   1.7340000000000000e-01   1.8279999999999999e-01   2.2559999999999999e-01
   5.1446300000000001e+01  -9.6683800000000005e+01   6.3119709999999998e+02   7.0001900000000006e+01   8.0418300000000002e+01   5.9507000000000003e+00   2.1751000000000000e+00   7.7820000000000000e-01   3.0470999999999999e+00   9.6299999999999997e-02   1.4430000000000001e-01   2.5659999999999999e-01
   5.0851199999999999e+01  -9.7343299999999999e+01   6.1206730000000005e+02   6.8369299999999996e+01   7.8220200000000006e+01   6.3936999999999999e+00   2.0419000000000000e+00   1.0005999999999999e+00   2.9600000000000000e+00   1.4449999999999999e-01   1.5400000000000000e-01   3.0520000000000003e-01
   4.8514699999999998e+01  -9.7563199999999995e+01   5.9053560000000004e+02   6.6478899999999996e+01   7.5888800000000003e+01   6.7751999999999999e+00   2.1751000000000000e+00   9.5609999999999995e-01   3.5695000000000001e+00   1.3489999999999999e-01   2.2130000000000000e-01   2.2559999999999999e-01
   4.6597099999999998e+01  -9.7145499999999998e+01   5.6428570000000002e+02   6.4139799999999994e+01   7.2957899999999995e+01   7.0514000000000001e+00   2.2639000000000000e+00   5.1139999999999997e-01   3.1341999999999999e+00   8.6699999999999999e-02   2.6939999999999997e-01   2.6979999999999998e-01
   4.3753599999999999e+01  -9.5782499999999999e+01   5.3734960000000001e+02   6.1581099999999999e+01   6.9893799999999999e+01   7.3102000000000000e+00   2.3971000000000000e+00   8.6719999999999997e-01   2.9600000000000000e+00   1.4449999999999999e-01   2.2130000000000000e-01   2.6979999999999998e-01
   4.1439200000000000e+01  -9.4111699999999999e+01   5.0681060000000002e+02   5.8602200000000003e+01   6.6420500000000004e+01   7.5118999999999998e+00   2.1972999999999998e+00   6.0040000000000004e-01   3.5695000000000001e+00   1.0600000000000000e-01   2.5019999999999998e-01   2.5209999999999999e-01
   3.8309199999999997e+01  -9.2023300000000006e+01   4.7438430000000000e+02   5.5346600000000002e+01   6.2642699999999998e+01   7.5556999999999999e+00   2.3304999999999998e+00   8.6719999999999997e-01   2.7858999999999998e+00   6.7400000000000002e-02   1.6360000000000000e-01   2.5209999999999999e-01
   3.4495899999999999e+01  -8.9033500000000004e+01   4.4032819999999998e+02   5.1527600000000000e+01   5.8408200000000001e+01   7.7004999999999999e+00   2.3527000000000000e+00   8.2269999999999999e-01   3.4824000000000002e+00   1.1559999999999999e-01   2.2130000000000000e-01   2.2120000000000001e-01
   2.9844999999999999e+01  -8.5230400000000003e+01   4.0241170000000000e+02   4.7307600000000001e+01   5.3897700000000000e+01   7.6303000000000001e+00   2.2195000000000000e+00   5.7809999999999995e-01   2.7858999999999998e+00   7.7100000000000002e-02   1.8279999999999999e-01   2.6540000000000002e-01
   2.5657000000000000e+01  -8.0921599999999998e+01   3.6200760000000002e+02   4.2724800000000002e+01   4.8835299999999997e+01   7.5777000000000001e+00   2.3083000000000000e+00   7.1150000000000002e-01   3.3083000000000000e+00   1.6380000000000000e-01   2.5019999999999998e-01   2.5659999999999999e-01
   2.1557200000000002e+01  -7.5601600000000005e+01   3.1937299999999999e+02   3.7960700000000003e+01   4.3506399999999999e+01   7.2881999999999998e+00   2.2416999999999998e+00   7.3380000000000001e-01   3.2212000000000001e+00   1.8300000000000000e-01   2.1170000000000000e-01   2.5659999999999999e-01
   1.7964300000000001e+01  -6.9402199999999993e+01   2.7433650000000000e+02   3.2690500000000000e+01   3.7606600000000000e+01   6.9242999999999997e+00   2.2639000000000000e+00   6.0040000000000004e-01   2.7858999999999998e+00   2.0230000000000001e-01   1.6360000000000000e-01   2.6979999999999998e-01
   1.4217200000000000e+01  -6.1597999999999999e+01   2.2809909999999999e+02   2.7305700000000002e+01   3.1468900000000001e+01   6.4067999999999996e+00   2.2416999999999998e+00   5.7809999999999995e-01   2.9600000000000000e+00   1.9270000000000001e-01   2.7900000000000003e-01   2.7429999999999999e-01
   1.0822699999999999e+01  -5.2496800000000000e+01   1.8254790000000000e+02   2.1815899999999999e+01   2.5369199999999999e+01   5.6086999999999998e+00   2.2639000000000000e+00   6.4480000000000004e-01   2.6118000000000001e+00   1.1559999999999999e-01   2.0210000000000000e-01   2.5209999999999999e-01
   6.9874000000000001e+00  -4.1527000000000001e+01   1.3888390000000001e+02   1.6765300000000000e+01   1.9450399999999998e+01   4.6044999999999998e+00   2.5301999999999998e+00   6.6710000000000003e-01   3.2212000000000001e+00   1.9270000000000001e-01   2.0210000000000000e-01   2.3440000000000000e-01
   3.3283999999999998e+00  -3.0029599999999999e+01   9.8737099999999998e+01   1.2192100000000000e+01   1.3978800000000000e+01   3.4599000000000002e+00   2.2639000000000000e+00   8.0049999999999999e-01   2.4377000000000000e+00   1.9300000000000001e-02   2.4060000000000001e-01   2.7429999999999999e-01
  -4.4100000000000000e-02  -1.7740800000000000e+01   6.5796199999999999e+01   8.5449999999999999e+00   9.3635999999999999e+00   2.1530999999999998e+00   2.3748999999999998e+00   9.5609999999999995e-01   3.1341999999999999e+00   1.5409999999999999e-01   2.1170000000000000e-01   2.9189999999999999e-01
  -2.3584999999999998e+00  -7.6283000000000003e+00   4.3749699999999997e+01   6.1867000000000001e+00   6.3375000000000004e+00   9.6040000000000003e-01   2.2195000000000000e+00   7.1150000000000002e-01   4.3529999999999998e+00   1.9270000000000001e-01   1.8279999999999999e-01   3.0520000000000003e-01
  -3.7692000000000001e+00   1.5390000000000001e-01   3.3627200000000002e+01   5.0411000000000001e+00   4.5865999999999998e+00   3.9500000000000000e-02   2.4636000000000000e+00   6.8930000000000002e-01   3.4824000000000002e+00   1.8300000000000000e-01   2.2130000000000000e-01   2.4770000000000000e-01
  -4.1660000000000004e+00   5.4080000000000004e+00   2.7965499999999999e+01   4.6018999999999997e+00   3.8062999999999998e+00  -6.5780000000000005e-01   2.2416999999999998e+00   6.0040000000000004e-01   3.4824000000000002e+00   8.6699999999999999e-02   1.8279999999999999e-01   2.6979999999999998e-01
  -3.1299999999999999e+00   3.4293999999999998e+00   2.1360199999999999e+01   3.5038999999999998e+00   2.7595999999999998e+00  -4.4729999999999998e-01   2.4192000000000000e+00   8.0049999999999999e-01   3.4824000000000002e+00   1.2520000000000001e-01   2.4060000000000001e-01   2.6100000000000001e-01
  -2.0499000000000001e+00   4.6384999999999996e+00   1.5269500000000001e+01   2.6446000000000001e+00   1.9412000000000000e+00  -5.9199999999999997e-01   2.2860999999999998e+00   8.2269999999999999e-01   3.3953000000000002e+00   2.1190000000000001e-01   1.9239999999999999e-01   2.7429999999999999e-01
  -2.2042000000000002e+00   3.3414999999999999e+00   1.0894500000000001e+01   1.8331000000000000e+00   1.1133999999999999e+00  -6.6220000000000001e-01   2.4413999999999998e+00   6.2260000000000004e-01   3.4824000000000002e+00   1.8300000000000000e-01   1.6360000000000000e-01   2.8749999999999998e-01
  -2.4026000000000001e+00   2.1543999999999999e+00   6.0049000000000001e+00   1.0024999999999999e+00   2.3790000000000000e-01  -3.3770000000000000e-01   2.4192000000000000e+00   8.6719999999999997e-01   2.5247000000000002e+00   1.2520000000000001e-01   1.5400000000000000e-01   3.0080000000000001e-01
  -2.8875000000000002e+00  -9.2330000000000001e-01   2.1446000000000001e+00   1.6230000000000000e-01  -2.1890000000000001e-01  -4.4000000000000003e-03   2.3748999999999998e+00   8.0049999999999999e-01   3.3083000000000000e+00   6.7400000000000002e-02   1.2509999999999999e-01   2.3890000000000000e-01
  -2.3144000000000000e+00   3.5170000000000001e-01   2.3161999999999998e+00   2.5779999999999997e-01  -3.2350000000000001e-01  -3.9500000000000000e-02   2.3304999999999998e+00   8.8939999999999997e-01   2.6989000000000001e+00   1.1559999999999999e-01   1.6360000000000000e-01   2.5659999999999999e-01
  -2.5789000000000000e+00   0.0000000000000000e+00   1.9730000000000001e+00   2.7689999999999998e-01  -1.7130000000000001e-01  -3.0700000000000002e-02   2.2639000000000000e+00   9.1169999999999995e-01   3.9177000000000000e+00   1.1559999999999999e-01   2.1170000000000000e-01   2.5209999999999999e-01
  -2.4026000000000001e+00  -3.5170000000000001e-01   2.9165999999999999e+00   1.9089999999999999e-01  -2.3790000000000000e-01   0.0000000000000000e+00   2.3527000000000000e+00   4.8920000000000002e-01   3.1341999999999999e+00   2.2159999999999999e-01   2.4060000000000001e-01   3.0080000000000001e-01
  -2.7332000000000001e+00   6.6000000000000003e-02   2.5735000000000001e+00   2.0050000000000001e-01  -2.0930000000000001e-01  -1.3200000000000000e-02   2.1972999999999998e+00   8.0049999999999999e-01   2.9600000000000000e+00   1.6380000000000000e-01   1.7319999999999999e-01   2.5209999999999999e-01
  -2.5127999999999999e+00  -1.3189999999999999e-01   3.1739999999999999e+00   1.9089999999999999e-01  -1.9030000000000000e-01  -2.6300000000000000e-02   2.3304999999999998e+00   6.2260000000000004e-01   3.2212000000000001e+00   7.7100000000000002e-02   1.7319999999999999e-01   2.3440000000000000e-01
  -2.6450999999999998e+00  -3.2979999999999998e-01   3.2597999999999998e+00   1.8140000000000001e-01  -1.8079999999999999e-01  -3.5099999999999999e-02   2.1751000000000000e+00   8.0049999999999999e-01   3.3083000000000000e+00   7.7100000000000002e-02   2.1170000000000000e-01   2.5659999999999999e-01
  -2.3365000000000000e+00   2.1980000000000000e-01   2.7450999999999999e+00   2.9599999999999999e-01  -2.3790000000000000e-01  -3.9500000000000000e-02   2.1972999999999998e+00   8.8939999999999997e-01   3.2212000000000001e+00   7.7100000000000002e-02   2.0210000000000000e-01   2.7429999999999999e-01
  -2.6230000000000002e+00  -4.3999999999999997e-02   2.0588000000000002e+00   1.8140000000000001e-01  -2.1890000000000001e-01  -5.7000000000000002e-02   2.4192000000000000e+00   6.2260000000000004e-01   2.6118000000000001e+00   1.6380000000000000e-01   2.4060000000000001e-01   2.8310000000000002e-01
  -2.5789000000000000e+00   1.9789999999999999e-01   2.2303999999999999e+00   2.3870000000000000e-01  -3.1400000000000000e-01  -4.3900000000000002e-02   2.2416999999999998e+00   8.6719999999999997e-01   3.5695000000000001e+00   1.8300000000000000e-01   1.8279999999999999e-01   2.9189999999999999e-01
  -2.5127999999999999e+00   1.7590000000000000e-01   3.0882000000000001e+00   3.1509999999999999e-01  -2.0930000000000001e-01  -5.7000000000000002e-02   2.2860999999999998e+00   6.2260000000000004e-01   2.2635999999999998e+00   2.0230000000000001e-01   2.2130000000000000e-01   2.8749999999999998e-01
  -2.7772999999999999e+00  -8.7900000000000006e-02   2.6593000000000000e+00   2.0050000000000001e-01  -3.1400000000000000e-01   3.0700000000000002e-02   2.3083000000000000e+00   6.6710000000000003e-01   3.3953000000000002e+00   1.9270000000000001e-01   3.1750000000000000e-01   2.9189999999999999e-01
  -2.6671000000000000e+00   2.4179999999999999e-01   1.8872000000000000e+00   2.3870000000000000e-01  -3.3310000000000001e-01  -6.5799999999999997e-02   2.0863000000000000e+00   1.0894999999999999e+00   3.1341999999999999e+00   2.2159999999999999e-01   1.8279999999999999e-01   2.6979999999999998e-01
  -2.6230000000000002e+00   4.3999999999999997e-02   2.1446000000000001e+00   2.2910000000000000e-01  -2.0930000000000001e-01  -1.3200000000000000e-02   2.4413999999999998e+00   4.0020000000000000e-01   3.5695000000000001e+00   1.6380000000000000e-01   1.4430000000000001e-01   2.7870000000000000e-01
  -2.5348000000000002e+00   2.8580000000000000e-01   3.1739999999999999e+00   3.0549999999999999e-01  -2.6640000000000003e-01  -7.0199999999999999e-02   2.3748999999999998e+00   6.6710000000000003e-01   2.3506000000000000e+00   1.9270000000000001e-01   8.6599999999999996e-02   2.6540000000000002e-01
  -2.8214000000000001e+00   2.1980000000000000e-01   2.3161999999999998e+00   2.3870000000000000e-01  -2.4740000000000001e-01  -4.3900000000000002e-02   2.0640999999999998e+00   4.6689999999999998e-01   3.0470999999999999e+00   1.0600000000000000e-01   2.1170000000000000e-01   2.4770000000000000e-01
  -2.6450999999999998e+00   2.6379999999999998e-01   2.3161999999999998e+00   2.0999999999999999e-01  -3.5210000000000002e-01  -4.8200000000000000e-02   2.1307000000000000e+00   8.2269999999999999e-01   3.0470999999999999e+00   1.3489999999999999e-01   2.2130000000000000e-01   2.2120000000000001e-01
  -2.5789000000000000e+00   1.7590000000000000e-01   2.5735000000000001e+00   1.8140000000000001e-01  -1.9980000000000001e-01  -7.8899999999999998e-02   2.2860999999999998e+00   6.4480000000000004e-01   3.8306000000000000e+00   2.0230000000000001e-01   2.1170000000000000e-01   2.3000000000000001e-01
  -2.7332000000000001e+00   4.3999999999999997e-02   2.9165999999999999e+00   2.5779999999999997e-01  -2.6640000000000003e-01  -3.5099999999999999e-02   2.2416999999999998e+00   6.6710000000000003e-01   3.3083000000000000e+00   1.4449999999999999e-01   2.1170000000000000e-01   2.3890000000000000e-01
  -2.7332000000000001e+00   1.5390000000000001e-01   2.6593000000000000e+00   1.9089999999999999e-01  -2.6640000000000003e-01  -4.3900000000000002e-02   2.2639000000000000e+00   5.7809999999999995e-01   3.1341999999999999e+00   9.6299999999999997e-02   1.6360000000000000e-01   2.9640000000000000e-01
  -2.5127999999999999e+00   1.3189999999999999e-01   2.2303999999999999e+00   2.0050000000000001e-01  -2.6640000000000003e-01  -4.8200000000000000e-02   2.3083000000000000e+00   8.0049999999999999e-01   3.8306000000000000e+00   1.3489999999999999e-01   2.5019999999999998e-01   2.6100000000000001e-01
  -2.5569000000000002e+00   6.6000000000000003e-02   2.4876999999999998e+00   2.1959999999999999e-01  -2.9499999999999998e-01  -2.6300000000000000e-02   2.5080000000000000e+00   7.1150000000000002e-01   2.7858999999999998e+00   8.6699999999999999e-02   1.9239999999999999e-01   2.4329999999999999e-01
  -2.6671000000000000e+00   0.0000000000000000e+00   2.0588000000000002e+00   1.7190000000000000e-01  -3.4260000000000002e-01   2.1899999999999999e-02   2.1972999999999998e+00   7.3380000000000001e-01   3.8306000000000000e+00   1.1559999999999999e-01   1.9239999999999999e-01   2.3890000000000000e-01
  -2.6230000000000002e+00   6.6000000000000003e-02   2.6593000000000000e+00   1.8140000000000001e-01  -2.7600000000000002e-01  -2.1899999999999999e-02   2.3304999999999998e+00   7.7820000000000000e-01   3.3083000000000000e+00   1.8300000000000000e-01   1.6360000000000000e-01   2.5659999999999999e-01
  -2.7553000000000001e+00   1.3189999999999999e-01   2.1446000000000001e+00   2.4820000000000000e-01  -2.4740000000000001e-01  -2.1899999999999999e-02   2.2860999999999998e+00   6.6710000000000003e-01   3.0470999999999999e+00   1.5409999999999999e-01   1.5400000000000000e-01   2.7429999999999999e-01
  -2.4908000000000001e+00   0.0000000000000000e+00   2.5735000000000001e+00   2.9599999999999999e-01  -1.9030000000000000e-01   8.8000000000000005e-03   2.3527000000000000e+00   7.5600000000000001e-01   3.0470999999999999e+00   1.9270000000000001e-01   1.6360000000000000e-01   2.6540000000000002e-01
  -2.5789000000000000e+00   4.3999999999999997e-02   2.5735000000000001e+00   2.8639999999999999e-01  -3.5210000000000002e-01  -6.1400000000000003e-02   2.1751000000000000e+00   6.2260000000000004e-01   3.8306000000000000e+00   1.9270000000000001e-01   9.6199999999999994e-02   2.4329999999999999e-01
  -2.4908000000000001e+00  -2.1999999999999999e-02   2.8309000000000002e+00   1.6230000000000000e-01  -2.8549999999999998e-01  -2.1899999999999999e-02   2.3527000000000000e+00   7.1150000000000002e-01   2.6118000000000001e+00   1.3489999999999999e-01   1.7319999999999999e-01   3.0080000000000001e-01
  -2.7772999999999999e+00   2.1999999999999999e-02   2.6593000000000000e+00   1.8140000000000001e-01  -2.3790000000000000e-01  -2.6300000000000000e-02   2.2195000000000000e+00   8.6719999999999997e-01   2.8730000000000002e+00   1.2520000000000001e-01   1.3469999999999999e-01   2.4329999999999999e-01
  -2.6450999999999998e+00  -6.6000000000000003e-02   2.1446000000000001e+00   2.1959999999999999e-01  -2.7600000000000002e-01  -2.6300000000000000e-02   2.3527000000000000e+00   1.0672999999999999e+00   2.5247000000000002e+00   2.2159999999999999e-01   2.5979999999999998e-01   2.4329999999999999e-01
  -2.6230000000000002e+00   0.0000000000000000e+00   2.2303999999999999e+00   2.3870000000000000e-01  -3.6159999999999998e-01  -8.8000000000000005e-03   2.1751000000000000e+00   7.1150000000000002e-01   3.0470999999999999e+00   1.5409999999999999e-01   2.5019999999999998e-01   2.2559999999999999e-01
  -2.7111999999999998e+00   1.3189999999999999e-01   2.1446000000000001e+00   1.2410000000000000e-01  -3.2350000000000001e-01  -3.9500000000000000e-02   2.2860999999999998e+00   7.7820000000000000e-01   3.3953000000000002e+00   1.6380000000000000e-01   1.4430000000000001e-01   2.6979999999999998e-01
  -2.6671000000000000e+00   8.7900000000000006e-02   2.0588000000000002e+00   2.0999999999999999e-01  -2.6640000000000003e-01  -3.0700000000000002e-02   2.2639000000000000e+00   8.4499999999999997e-01   3.3953000000000002e+00   1.4449999999999999e-01   1.8279999999999999e-01   2.6979999999999998e-01
  -2.5348000000000002e+00   6.6000000000000003e-02   3.0882000000000001e+00   2.0999999999999999e-01  -2.8549999999999998e-01  -6.5799999999999997e-02   2.3083000000000000e+00   7.3380000000000001e-01   2.7858999999999998e+00   6.7400000000000002e-02   1.7319999999999999e-01   2.5659999999999999e-01
  -2.4466999999999999e+00   2.8580000000000000e-01   2.1446000000000001e+00   1.5279999999999999e-01  -2.5690000000000002e-01  -3.9500000000000000e-02   2.3304999999999998e+00   6.6710000000000003e-01   3.3953000000000002e+00   1.4449999999999999e-01   2.1170000000000000e-01   2.6100000000000001e-01
  -2.6450999999999998e+00   1.0990000000000000e-01   2.2303999999999999e+00   1.8140000000000001e-01  -3.0449999999999999e-01   8.8000000000000005e-03   2.2416999999999998e+00   8.8939999999999997e-01   2.5247000000000002e+00   1.7340000000000000e-01   1.7319999999999999e-01   2.2559999999999999e-01
  -2.5127999999999999e+00   1.7590000000000000e-01   2.3161999999999998e+00   2.0050000000000001e-01  -3.2350000000000001e-01  -1.7500000000000002e-02   2.1751000000000000e+00   5.3369999999999995e-01   2.9600000000000000e+00   9.6299999999999997e-02   1.7319999999999999e-01   2.8310000000000002e-01
  -2.5127999999999999e+00   6.6000000000000003e-02   2.4876999999999998e+00   6.6799999999999998e-02  -2.8549999999999998e-01  -1.7500000000000002e-02   2.0640999999999998e+00   8.2269999999999999e-01   3.4824000000000002e+00   1.9270000000000001e-01   1.3469999999999999e-01   2.3000000000000001e-01
  -2.7772999999999999e+00   1.0990000000000000e-01   2.4876999999999998e+00   1.9089999999999999e-01  -2.7600000000000002e-01  -5.2600000000000001e-02   2.1751000000000000e+00   9.3389999999999995e-01   3.3953000000000002e+00   2.7939999999999998e-01   2.2130000000000000e-01   2.4329999999999999e-01
  -2.5569000000000002e+00   2.1980000000000000e-01   2.3161999999999998e+00   2.0999999999999999e-01  -2.6640000000000003e-01  -3.0700000000000002e-02   2.0640999999999998e+00   6.6710000000000003e-01   2.8730000000000002e+00   1.3489999999999999e-01   3.0790000000000001e-01   2.7429999999999999e-01
  -2.7553000000000001e+00   2.1980000000000000e-01   2.2303999999999999e+00   1.7190000000000000e-01  -3.0449999999999999e-01  -6.5799999999999997e-02   2.3748999999999998e+00   7.5600000000000001e-01   3.5695000000000001e+00   2.0230000000000001e-01   3.2710000000000000e-01   2.4770000000000000e-01
  -2.6010000000000000e+00   2.1999999999999999e-02   1.5441000000000000e+00   2.3870000000000000e-01  -3.6159999999999998e-01   8.8000000000000005e-03   2.1307000000000000e+00   8.2269999999999999e-01   2.7858999999999998e+00   1.9270000000000001e-01   1.8279999999999999e-01   2.7429999999999999e-01
  -2.6890999999999998e+00   1.3189999999999999e-01   2.1446000000000001e+00   2.2910000000000000e-01  -3.0449999999999999e-01  -5.7000000000000002e-02   2.2416999999999998e+00   8.8939999999999997e-01   2.5247000000000002e+00   1.6380000000000000e-01   2.2130000000000000e-01   2.7429999999999999e-01
  -2.5789000000000000e+00   8.7900000000000006e-02   2.3161999999999998e+00   1.5279999999999999e-01  -3.7109999999999999e-01  -2.1899999999999999e-02   2.1307000000000000e+00   6.6710000000000003e-01   3.2212000000000001e+00   1.7340000000000000e-01   2.0210000000000000e-01   3.1850000000000001e-01
  -2.5789000000000000e+00   3.7369999999999998e-01   1.5441000000000000e+00   1.6230000000000000e-01  -2.9499999999999998e-01  -6.5799999999999997e-02   2.2860999999999998e+00   8.8939999999999997e-01   2.6118000000000001e+00   2.0230000000000001e-01   1.2509999999999999e-01   2.8749999999999998e-01
  -2.6010000000000000e+00   1.7590000000000000e-01   2.4018999999999999e+00   1.5279999999999999e-01  -2.5690000000000002e-01  -2.1899999999999999e-02   2.2195000000000000e+00   8.6719999999999997e-01   2.8730000000000002e+00   1.8300000000000000e-01   2.0210000000000000e-01   2.4770000000000000e-01
  -2.7332000000000001e+00  -1.7590000000000000e-01   2.5735000000000001e+00   1.9089999999999999e-01  -3.4260000000000002e-01  -2.1899999999999999e-02   2.0640999999999998e+00   6.8930000000000002e-01   2.8730000000000002e+00   1.5409999999999999e-01   5.7700000000000001e-02   2.6100000000000001e-01
  -2.6671000000000000e+00   2.8580000000000000e-01   2.2303999999999999e+00   1.0500000000000000e-01  -3.2350000000000001e-01   4.4000000000000003e-03   2.0196999999999998e+00   9.1169999999999995e-01   3.3953000000000002e+00   4.8200000000000000e-02   1.7319999999999999e-01   2.5209999999999999e-01
  -2.9096000000000002e+00   1.5390000000000001e-01   2.2303999999999999e+00   2.0999999999999999e-01  -2.5690000000000002e-01   1.7500000000000002e-02   2.0419000000000000e+00   8.6719999999999997e-01   2.4377000000000000e+00   1.9270000000000001e-01   1.9239999999999999e-01   2.6979999999999998e-01
  -2.4687000000000001e+00  -2.1999999999999999e-02   1.8015000000000001e+00   2.2910000000000000e-01  -2.7600000000000002e-01  -8.8000000000000005e-03   2.1084999999999998e+00   6.0040000000000004e-01   2.6989000000000001e+00   1.4449999999999999e-01   2.2130000000000000e-01   2.4770000000000000e-01
  -2.5789000000000000e+00   2.4179999999999999e-01   2.1446000000000001e+00   2.0050000000000001e-01  -3.0449999999999999e-01  -3.0700000000000002e-02   2.4636000000000000e+00   9.1169999999999995e-01   2.6118000000000001e+00   1.3489999999999999e-01   2.7900000000000003e-01   2.6979999999999998e-01
  -2.6671000000000000e+00   2.6379999999999998e-01   3.0882000000000001e+00   2.7689999999999998e-01  -2.6640000000000003e-01   3.5099999999999999e-02   2.3527000000000000e+00   8.2269999999999999e-01   2.4377000000000000e+00   2.5050000000000000e-01   2.1170000000000000e-01   2.3440000000000000e-01
  -2.6230000000000002e+00   1.0990000000000000e-01   3.1739999999999999e+00   1.8140000000000001e-01  -3.3310000000000001e-01   3.9500000000000000e-02   2.3304999999999998e+00   4.6689999999999998e-01   3.4824000000000002e+00   1.8300000000000000e-01   2.9830000000000001e-01   1.7249999999999999e-01
  -2.5348000000000002e+00   1.3189999999999999e-01   2.0588000000000002e+00   2.2910000000000000e-01  -3.4260000000000002e-01  -8.8000000000000005e-03   2.3083000000000000e+00  -3.1130000000000002e-01   3.3953000000000002e+00   8.6699999999999999e-02   2.1170000000000000e-01  -4.4000000000000003e-03
  -2.6230000000000002e+00  -2.1999999999999999e-02   2.5735000000000001e+00   1.0500000000000000e-01  -2.7600000000000002e-01  -4.4000000000000003e-03   2.4636000000000000e+00  -1.3564000000000001e+00   2.1764999999999999e+00   9.6299999999999997e-02   2.6939999999999997e-01  -2.8310000000000002e-01
  -2.5789000000000000e+00   3.5170000000000001e-01   2.5735000000000001e+00   2.0999999999999999e-01  -2.5690000000000002e-01  -1.3200000000000000e-02   2.6634000000000002e+00  -2.5571000000000002e+00   2.4377000000000000e+00   9.5999999999999992e-03   2.6939999999999997e-01  -5.5740000000000001e-01
  -2.6010000000000000e+00  -6.6000000000000003e-02   2.8309000000000002e+00   2.3870000000000000e-01  -3.4260000000000002e-01   2.6300000000000000e-02   2.8631000000000002e+00  -4.0914000000000001e+00   2.0893999999999999e+00  -1.4449999999999999e-01   2.9830000000000001e-01  -9.5989999999999998e-01
  -2.6671000000000000e+00  -2.1999999999999999e-02   1.8015000000000001e+00   1.0500000000000000e-01  -2.5690000000000002e-01  -3.5099999999999999e-02   2.7300000000000000e+00  -4.7140000000000004e+00   1.5670999999999999e+00  -1.9270000000000001e-01   4.1370000000000001e-01  -1.0306999999999999e+00
  -2.6010000000000000e+00   4.3999999999999997e-02   2.4018999999999999e+00   2.6729999999999998e-01  -2.9499999999999998e-01  -3.5099999999999999e-02   2.9741000000000000e+00  -5.0697000000000001e+00   1.3930000000000000e+00  -2.1190000000000001e-01   3.6559999999999998e-01  -1.2827999999999999e+00
  -2.5348000000000002e+00   8.7900000000000006e-02   2.5735000000000001e+00   2.4820000000000000e-01  -2.9499999999999998e-01  -1.7500000000000002e-02   3.6844000000000001e+00  -6.0702999999999996e+00   2.0893999999999999e+00  -5.7799999999999997e-02   3.4639999999999999e-01  -1.5835999999999999e+00
  -2.4908000000000001e+00   1.3189999999999999e-01   2.4018999999999999e+00   1.5279999999999999e-01  -2.4740000000000001e-01  -3.0700000000000002e-02   3.2848999999999999e+00  -4.7140000000000004e+00   2.5247000000000002e+00  -1.2520000000000001e-01   3.2710000000000000e-01  -1.1855000000000000e+00
  -2.5789000000000000e+00   2.8580000000000000e-01   1.2010000000000001e+00   2.2910000000000000e-01  -4.2820000000000003e-01   1.3200000000000000e-02   3.0407000000000002e+00  -2.2679999999999998e+00   2.0024000000000002e+00   1.3489999999999999e-01   2.2130000000000000e-01  -6.1929999999999996e-01
  -2.6010000000000000e+00   2.1980000000000000e-01   2.5735000000000001e+00   2.0999999999999999e-01  -2.9499999999999998e-01  -3.0700000000000002e-02   2.3971000000000000e+00  -2.0010000000000000e-01   3.0470999999999999e+00   5.7799999999999997e-02   3.1750000000000000e-01   7.0800000000000002e-02
  -2.6010000000000000e+00   0.0000000000000000e+00   3.0882000000000001e+00   2.5779999999999997e-01  -3.1400000000000000e-01  -5.2600000000000001e-02   2.4192000000000000e+00   6.8930000000000002e-01   2.6989000000000001e+00   1.5409999999999999e-01   2.2130000000000000e-01   2.3000000000000001e-01
  -2.6230000000000002e+00  -4.3999999999999997e-02   2.4876999999999998e+00   1.6230000000000000e-01  -3.9970000000000000e-01   3.0700000000000002e-02   2.3748999999999998e+00   6.6710000000000003e-01   3.2212000000000001e+00   1.1559999999999999e-01   1.7319999999999999e-01   2.1229999999999999e-01
  -2.5569000000000002e+00   1.7590000000000000e-01   2.9165999999999999e+00   2.3870000000000000e-01  -3.1400000000000000e-01  -2.1899999999999999e-02   2.1307000000000000e+00   4.4469999999999998e-01   3.3083000000000000e+00   2.0230000000000001e-01   2.1170000000000000e-01   2.3000000000000001e-01
  -2.7332000000000001e+00   4.3999999999999997e-02   1.8015000000000001e+00   1.7190000000000000e-01  -3.3310000000000001e-01   8.8000000000000005e-03   2.4192000000000000e+00   5.3369999999999995e-01   3.8306000000000000e+00   1.5409999999999999e-01   1.6360000000000000e-01   2.1229999999999999e-01
  -2.6230000000000002e+00   2.1980000000000000e-01   2.5735000000000001e+00   1.8140000000000001e-01  -4.0920000000000001e-01   0.0000000000000000e+00   2.2195000000000000e+00   6.6710000000000003e-01   2.9600000000000000e+00   1.9270000000000001e-01   1.8279999999999999e-01   2.3000000000000001e-01
  -2.6230000000000002e+00   1.5390000000000001e-01   2.0588000000000002e+00   2.1959999999999999e-01  -2.5690000000000002e-01  -1.3200000000000000e-02   2.3971000000000000e+00   7.5600000000000001e-01   2.9600000000000000e+00   1.0600000000000000e-01   2.1170000000000000e-01   2.4770000000000000e-01
  -2.6230000000000002e+00   1.0990000000000000e-01   2.4018999999999999e+00   1.8140000000000001e-01  -3.8059999999999999e-01   4.3900000000000002e-02   2.1751000000000000e+00   7.1150000000000002e-01   2.7858999999999998e+00   1.1559999999999999e-01   9.6199999999999994e-02   2.2559999999999999e-01
  -2.6230000000000002e+00   8.7900000000000006e-02   3.0024000000000002e+00   2.0999999999999999e-01  -2.8549999999999998e-01  -3.0700000000000002e-02   2.3527000000000000e+00   5.7809999999999995e-01   2.8730000000000002e+00   1.7340000000000000e-01   2.2130000000000000e-01   2.3890000000000000e-01
  -2.7553000000000001e+00   1.9789999999999999e-01   2.6593000000000000e+00   2.2910000000000000e-01  -3.0449999999999999e-01  -3.5099999999999999e-02   2.1528999999999998e+00   7.1150000000000002e-01   3.0470999999999999e+00   1.0600000000000000e-01   1.8279999999999999e-01   2.4770000000000000e-01
  -2.4466999999999999e+00   8.7900000000000006e-02   2.4876999999999998e+00   1.7190000000000000e-01  -3.0449999999999999e-01  -3.0700000000000002e-02   2.1972999999999998e+00   4.6689999999999998e-01   4.0048000000000004e+00   1.2520000000000001e-01   2.0210000000000000e-01   2.0790000000000000e-01
  -2.5569000000000002e+00   2.6379999999999998e-01   2.8309000000000002e+00   3.0549999999999999e-01  -3.6159999999999998e-01  -4.4000000000000003e-03   2.2860999999999998e+00   5.5589999999999995e-01   3.3953000000000002e+00   2.3119999999999999e-01   2.1170000000000000e-01   2.0790000000000000e-01
  -2.6671000000000000e+00   2.6379999999999998e-01   2.2303999999999999e+00   2.0999999999999999e-01  -3.0449999999999999e-01  -3.9500000000000000e-02   2.3748999999999998e+00   6.8930000000000002e-01   3.4824000000000002e+00   1.5409999999999999e-01   2.0210000000000000e-01   1.9020000000000001e-01
  -2.7993999999999999e+00   3.2979999999999998e-01   2.4018999999999999e+00   2.2910000000000000e-01  -2.6640000000000003e-01  -3.0700000000000002e-02   2.1751000000000000e+00   6.4480000000000004e-01   2.8730000000000002e+00   1.0600000000000000e-01   1.8279999999999999e-01   1.8140000000000001e-01
  -2.4687000000000001e+00  -4.3999999999999997e-02   2.2303999999999999e+00   1.5279999999999999e-01  -3.6159999999999998e-01  -1.3200000000000000e-02   2.2639000000000000e+00   6.8930000000000002e-01   3.6564999999999999e+00   1.4449999999999999e-01   2.0210000000000000e-01   2.5209999999999999e-01
  -2.7553000000000001e+00   2.6379999999999998e-01   2.4018999999999999e+00   1.7190000000000000e-01  -3.5210000000000002e-01  -8.8000000000000005e-03   2.3083000000000000e+00   4.6689999999999998e-01   2.6989000000000001e+00   1.4449999999999999e-01   2.5979999999999998e-01   2.5659999999999999e-01
  -2.5348000000000002e+00  -4.3999999999999997e-02   2.8309000000000002e+00   2.5779999999999997e-01  -3.0449999999999999e-01   1.3200000000000000e-02   2.2416999999999998e+00   7.3380000000000001e-01   2.5247000000000002e+00   1.5409999999999999e-01   1.4430000000000001e-01   2.0790000000000000e-01
  -2.5348000000000002e+00   1.7590000000000000e-01   2.7450999999999999e+00   2.4820000000000000e-01  -3.2350000000000001e-01   1.3200000000000000e-02   2.3083000000000000e+00   8.2269999999999999e-01   2.0893999999999999e+00   2.5050000000000000e-01   2.3089999999999999e-01   2.4329999999999999e-01
  -2.8433999999999999e+00   1.5390000000000001e-01   2.2303999999999999e+00   2.0050000000000001e-01  -2.9499999999999998e-01  -1.7500000000000002e-02   2.2639000000000000e+00   7.5600000000000001e-01   2.5247000000000002e+00   2.1190000000000001e-01   2.0210000000000000e-01   2.1229999999999999e-01
  -2.6890999999999998e+00   2.1999999999999999e-02   2.6593000000000000e+00   1.5279999999999999e-01  -4.4719999999999999e-01  -8.8000000000000005e-03   1.9088000000000001e+00   4.8920000000000002e-01   3.2212000000000001e+00   1.8300000000000000e-01   1.9239999999999999e-01   2.2559999999999999e-01
  -2.7553000000000001e+00   1.9789999999999999e-01   1.3725000000000001e+00   2.2910000000000000e-01  -3.8059999999999999e-01   4.4000000000000003e-03   2.2860999999999998e+00   6.0040000000000004e-01   2.5247000000000002e+00   9.6299999999999997e-02   1.9239999999999999e-01   2.1679999999999999e-01
  -2.7772999999999999e+00   1.7590000000000000e-01   2.8309000000000002e+00   2.3870000000000000e-01  -3.7109999999999999e-01   6.1400000000000003e-02   2.3748999999999998e+00   5.5589999999999995e-01   3.1341999999999999e+00   1.5409999999999999e-01   1.6360000000000000e-01   1.7690000000000000e-01
  -2.7332000000000001e+00   1.0990000000000000e-01   2.8309000000000002e+00   2.0050000000000001e-01  -3.2350000000000001e-01   4.4000000000000003e-03   2.2195000000000000e+00   6.0040000000000004e-01   2.7858999999999998e+00   1.7340000000000000e-01   2.0210000000000000e-01   2.1679999999999999e-01
  -2.5569000000000002e+00   1.5390000000000001e-01   1.9730000000000001e+00   2.3870000000000000e-01  -2.3790000000000000e-01   3.9500000000000000e-02   2.3083000000000000e+00   4.6689999999999998e-01   2.9600000000000000e+00   1.0600000000000000e-01   1.8279999999999999e-01   2.0349999999999999e-01
  -2.5789000000000000e+00   1.7590000000000000e-01   1.9730000000000001e+00   1.6230000000000000e-01  -2.8549999999999998e-01  -2.1899999999999999e-02   2.2195000000000000e+00   4.2249999999999999e-01   2.5247000000000002e+00   2.0230000000000001e-01   1.4430000000000001e-01   2.3000000000000001e-01
  -2.6671000000000000e+00   1.3189999999999999e-01   2.1446000000000001e+00   8.5900000000000004e-02  -3.4260000000000002e-01   4.4000000000000003e-03   2.2195000000000000e+00   6.0040000000000004e-01   3.2212000000000001e+00   1.4449999999999999e-01   1.5400000000000000e-01   2.3000000000000001e-01
  -2.6890999999999998e+00   0.0000000000000000e+00   2.3161999999999998e+00   2.0999999999999999e-01  -3.3310000000000001e-01   8.8000000000000005e-03   2.2416999999999998e+00   6.2260000000000004e-01   3.4824000000000002e+00   1.7340000000000000e-01   1.6360000000000000e-01   2.0349999999999999e-01
  -2.7332000000000001e+00   2.1980000000000000e-01   2.1446000000000001e+00   1.0500000000000000e-01  -2.5690000000000002e-01   4.4000000000000003e-03   2.4413999999999998e+00   4.4469999999999998e-01   3.4824000000000002e+00   1.2520000000000001e-01   1.3469999999999999e-01   2.3000000000000001e-01
  -2.5348000000000002e+00   1.7590000000000000e-01   3.0024000000000002e+00   2.0999999999999999e-01  -3.2350000000000001e-01   1.7500000000000002e-02   2.2860999999999998e+00   5.5589999999999995e-01   2.7858999999999998e+00   1.6380000000000000e-01   1.5400000000000000e-01   2.0790000000000000e-01
  -2.7772999999999999e+00   1.0990000000000000e-01   2.4018999999999999e+00   2.4820000000000000e-01  -3.3310000000000001e-01   2.1899999999999999e-02   2.1307000000000000e+00   6.6710000000000003e-01   2.5247000000000002e+00   1.6380000000000000e-01   1.9239999999999999e-01   2.1229999999999999e-01
  -2.6010000000000000e+00  -2.1999999999999999e-02   2.4876999999999998e+00   1.4319999999999999e-01  -2.7600000000000002e-01  -2.6300000000000000e-02   2.3527000000000000e+00   6.2260000000000004e-01   2.3506000000000000e+00   1.5409999999999999e-01   2.1170000000000000e-01   2.1229999999999999e-01
  -2.7553000000000001e+00  -2.1999999999999999e-02   2.5735000000000001e+00   1.1459999999999999e-01  -3.2350000000000001e-01  -3.9500000000000000e-02   2.1972999999999998e+00   5.1139999999999997e-01   3.8306000000000000e+00   2.2159999999999999e-01   1.9239999999999999e-01   1.9460000000000000e-01
  -2.6230000000000002e+00   2.8580000000000000e-01   1.7157000000000000e+00   2.1959999999999999e-01  -2.5690000000000002e-01  -4.8200000000000000e-02   2.2416999999999998e+00   6.2260000000000004e-01   3.4824000000000002e+00   1.6380000000000000e-01   1.8279999999999999e-01   2.0790000000000000e-01
  -2.6671000000000000e+00  -1.3189999999999999e-01   2.6593000000000000e+00   2.3870000000000000e-01  -3.3310000000000001e-01  -4.4000000000000003e-03   2.2639000000000000e+00   4.4469999999999998e-01   3.1341999999999999e+00   1.8300000000000000e-01   2.8870000000000001e-01   1.5920000000000001e-01
  -2.5127999999999999e+00   2.8580000000000000e-01   2.5735000000000001e+00   2.2910000000000000e-01  -2.8549999999999998e-01   1.7500000000000002e-02   2.3304999999999998e+00   5.5589999999999995e-01   2.7858999999999998e+00   1.5409999999999999e-01   1.7319999999999999e-01   2.2559999999999999e-01
  -2.6010000000000000e+00  -8.7900000000000006e-02   2.2303999999999999e+00   2.0999999999999999e-01  -2.7600000000000002e-01   8.8000000000000005e-03   2.0419000000000000e+00   6.6710000000000003e-01   2.4377000000000000e+00   1.7340000000000000e-01   1.6360000000000000e-01   2.6100000000000001e-01
  -2.5789000000000000e+00  -8.7900000000000006e-02   2.1446000000000001e+00   1.9089999999999999e-01  -1.9030000000000000e-01   1.7500000000000002e-02   2.2639000000000000e+00   4.6689999999999998e-01   3.2212000000000001e+00   1.1559999999999999e-01   2.0210000000000000e-01   2.3890000000000000e-01
  -2.5569000000000002e+00   2.1980000000000000e-01   2.6593000000000000e+00   1.3370000000000001e-01  -2.6640000000000003e-01  -4.8200000000000000e-02   2.2860999999999998e+00   5.3369999999999995e-01   3.0470999999999999e+00   1.4449999999999999e-01   2.3089999999999999e-01   2.4329999999999999e-01
  -2.5569000000000002e+00   2.1980000000000000e-01   2.0588000000000002e+00   2.1959999999999999e-01  -3.5210000000000002e-01  -8.8000000000000005e-03   2.3971000000000000e+00   6.8930000000000002e-01   3.4824000000000002e+00   1.5409999999999999e-01   2.0210000000000000e-01   1.6810000000000000e-01
  -2.6671000000000000e+00  -2.1999999999999999e-02   2.6593000000000000e+00   1.7190000000000000e-01  -3.4260000000000002e-01  -1.3200000000000000e-02   2.2416999999999998e+00   5.5589999999999995e-01   2.8730000000000002e+00   2.3119999999999999e-01   2.2130000000000000e-01   2.3440000000000000e-01
  -2.7111999999999998e+00   3.5170000000000001e-01   2.6593000000000000e+00   2.0050000000000001e-01  -3.8059999999999999e-01  -8.8000000000000005e-03   2.1528999999999998e+00   8.2269999999999999e-01   2.7858999999999998e+00   1.8300000000000000e-01   1.5400000000000000e-01   2.3440000000000000e-01
  -2.5127999999999999e+00   1.3189999999999999e-01   2.0588000000000002e+00   2.7689999999999998e-01  -3.2350000000000001e-01   0.0000000000000000e+00   2.3304999999999998e+00   8.2269999999999999e-01   3.3953000000000002e+00   1.5409999999999999e-01   2.2130000000000000e-01   1.9910000000000000e-01
  -2.4245999999999999e+00   2.1999999999999999e-02   2.2303999999999999e+00   2.6729999999999998e-01  -2.7600000000000002e-01   8.8000000000000005e-03   2.3527000000000000e+00   7.7820000000000000e-01   3.1341999999999999e+00   2.2159999999999999e-01   1.6360000000000000e-01   2.4770000000000000e-01
  -2.6450999999999998e+00   1.7590000000000000e-01   2.8309000000000002e+00   2.2910000000000000e-01  -2.4740000000000001e-01   1.7500000000000002e-02   2.3748999999999998e+00   4.2249999999999999e-01   2.5247000000000002e+00   1.8300000000000000e-01   1.7319999999999999e-01   2.3000000000000001e-01
  -2.6010000000000000e+00   1.7590000000000000e-01   1.8015000000000001e+00   1.9089999999999999e-01  -3.2350000000000001e-01   1.7500000000000002e-02   2.3083000000000000e+00   3.5580000000000001e-01   2.3506000000000000e+00   1.5409999999999999e-01   2.0210000000000000e-01   2.0790000000000000e-01
  -2.7332000000000001e+00  -1.3189999999999999e-01   2.4018999999999999e+00   9.5500000000000002e-02  -3.3310000000000001e-01   4.4000000000000003e-03   2.3748999999999998e+00   5.7809999999999995e-01   3.5695000000000001e+00   1.4449999999999999e-01   1.8279999999999999e-01   2.1679999999999999e-01
  -2.6890999999999998e+00  -2.1999999999999999e-02   1.9730000000000001e+00   1.6230000000000000e-01  -2.9499999999999998e-01  -4.4000000000000003e-03   2.2416999999999998e+00   4.8920000000000002e-01   2.6118000000000001e+00   1.2520000000000001e-01   2.2130000000000000e-01   2.1229999999999999e-01
  -2.6010000000000000e+00   6.6000000000000003e-02   2.3161999999999998e+00   8.5900000000000004e-02  -3.0449999999999999e-01  -1.7500000000000002e-02   2.2860999999999998e+00   5.3369999999999995e-01   3.1341999999999999e+00   1.6380000000000000e-01   2.7900000000000003e-01   1.9910000000000000e-01
  -2.8654999999999999e+00  -6.6000000000000003e-02   2.1446000000000001e+00   1.8140000000000001e-01  -3.2350000000000001e-01   8.8000000000000005e-03   2.1528999999999998e+00   5.5589999999999995e-01   3.0470999999999999e+00   1.8300000000000000e-01   2.2130000000000000e-01   2.0349999999999999e-01
  -2.7772999999999999e+00   2.1980000000000000e-01   2.0588000000000002e+00   1.8140000000000001e-01  -3.8059999999999999e-01  -1.7500000000000002e-02   2.2416999999999998e+00   5.7809999999999995e-01   3.0470999999999999e+00   1.6380000000000000e-01   1.4430000000000001e-01   2.1679999999999999e-01
  -2.2703000000000002e+00   2.4179999999999999e-01   2.1446000000000001e+00   1.6230000000000000e-01  -3.5210000000000002e-01   3.5099999999999999e-02   2.3083000000000000e+00   7.5600000000000001e-01   2.6989000000000001e+00   1.5409999999999999e-01   1.7319999999999999e-01   2.3440000000000000e-01
  -2.8654999999999999e+00   0.0000000000000000e+00   9.4359999999999999e-01   2.1959999999999999e-01  -2.7600000000000002e-01  -3.5099999999999999e-02   2.2639000000000000e+00   6.8930000000000002e-01   3.0470999999999999e+00   1.9270000000000001e-01   1.5400000000000000e-01   2.1679999999999999e-01
  -2.6010000000000000e+00   2.1999999999999999e-02   2.5735000000000001e+00   1.4319999999999999e-01  -3.2350000000000001e-01  -4.8200000000000000e-02   2.3304999999999998e+00   5.3369999999999995e-01   2.6989000000000001e+00   2.2159999999999999e-01   1.6360000000000000e-01   2.2559999999999999e-01
  -2.8875000000000002e+00   2.8580000000000000e-01   2.2303999999999999e+00   2.5779999999999997e-01  -3.3310000000000001e-01   3.5099999999999999e-02   2.2195000000000000e+00   5.1139999999999997e-01   2.0893999999999999e+00   8.6699999999999999e-02   2.4060000000000001e-01   2.3000000000000001e-01
  -2.4026000000000001e+00   8.7900000000000006e-02   1.9730000000000001e+00   1.7190000000000000e-01  -2.9499999999999998e-01  -3.0700000000000002e-02   2.3083000000000000e+00   7.1150000000000002e-01   3.1341999999999999e+00   1.9270000000000001e-01   1.9239999999999999e-01   2.1229999999999999e-01
  -2.6671000000000000e+00   0.0000000000000000e+00   2.2303999999999999e+00   1.4319999999999999e-01  -3.0449999999999999e-01  -1.7500000000000002e-02   2.4857999999999998e+00   1.1119999999999999e-01   2.8730000000000002e+00   1.1559999999999999e-01   1.3469999999999999e-01   2.2120000000000001e-01
  -2.4466999999999999e+00   3.0780000000000002e-01   2.7450999999999999e+00   2.2910000000000000e-01  -3.0449999999999999e-01   2.1899999999999999e-02   1.7756000000000001e+00   1.1117999999999999e+00   3.5695000000000001e+00   2.1190000000000001e-01   2.1170000000000000e-01   1.9910000000000000e-01
  -2.7553000000000001e+00  -1.7590000000000000e-01   1.8872000000000000e+00   2.0999999999999999e-01  -2.6640000000000003e-01  -4.4000000000000003e-03   2.4192000000000000e+00   5.7809999999999995e-01   2.5247000000000002e+00   8.6699999999999999e-02   1.4430000000000001e-01   2.2559999999999999e-01
  -2.6230000000000002e+00   2.8580000000000000e-01   2.8309000000000002e+00   2.0050000000000001e-01  -2.5690000000000002e-01  -2.1899999999999999e-02   1.9975000000000001e+00   2.2200000000000001e-02   2.0024000000000002e+00   2.6970000000000000e-01   1.6360000000000000e-01   2.6979999999999998e-01
  -2.7993999999999999e+00   1.5390000000000001e-01   1.9730000000000001e+00   1.9089999999999999e-01  -3.1400000000000000e-01   8.8000000000000005e-03   2.1528999999999998e+00   8.0049999999999999e-01   3.6564999999999999e+00   1.6380000000000000e-01   1.4430000000000001e-01   1.9460000000000000e-01
  -2.7332000000000001e+00  -8.7900000000000006e-02   2.1446000000000001e+00   1.9089999999999999e-01  -3.9010000000000000e-01   8.8000000000000005e-03   2.1307000000000000e+00   2.0010000000000000e-01   2.2635999999999998e+00   1.7340000000000000e-01   1.0580000000000001e-01   2.5659999999999999e-01
  -2.7111999999999998e+00   1.7590000000000000e-01   1.8015000000000001e+00   2.5779999999999997e-01  -3.6159999999999998e-01  -1.3200000000000000e-02   1.9753000000000001e+00   1.0005999999999999e+00   3.9177000000000000e+00   2.3119999999999999e-01   2.1170000000000000e-01   2.3440000000000000e-01
  -2.2483000000000000e+00   8.7900000000000006e-02   2.2303999999999999e+00   1.2410000000000000e-01  -3.5210000000000002e-01  -4.4000000000000003e-03   2.2639000000000000e+00   1.0005999999999999e+00   2.7858999999999998e+00   1.2520000000000001e-01   1.9239999999999999e-01   2.4329999999999999e-01
  -2.7553000000000001e+00   2.1980000000000000e-01   1.9730000000000001e+00   1.6230000000000000e-01  -3.4260000000000002e-01  -2.1899999999999999e-02   2.1972999999999998e+00   6.2260000000000004e-01   3.2212000000000001e+00   1.4449999999999999e-01   1.4430000000000001e-01   1.9910000000000000e-01
  -2.4245999999999999e+00   2.4179999999999999e-01   2.2303999999999999e+00   1.8140000000000001e-01  -3.7109999999999999e-01   2.1899999999999999e-02   2.1751000000000000e+00   7.3380000000000001e-01   3.0470999999999999e+00   1.5409999999999999e-01   2.1170000000000000e-01   2.3000000000000001e-01
  -2.7553000000000001e+00   2.1999999999999999e-02   2.4876999999999998e+00   1.3370000000000001e-01  -3.6159999999999998e-01   4.4000000000000003e-03   2.3304999999999998e+00   5.1139999999999997e-01   3.2212000000000001e+00   1.8300000000000000e-01   1.7319999999999999e-01   2.4770000000000000e-01
  -2.4908000000000001e+00   1.3189999999999999e-01   1.9730000000000001e+00   1.8140000000000001e-01  -2.9499999999999998e-01   0.0000000000000000e+00   2.2860999999999998e+00   4.8920000000000002e-01   2.3506000000000000e+00   1.6380000000000000e-01   1.0580000000000001e-01   2.0790000000000000e-01
  -2.7111999999999998e+00   2.1980000000000000e-01   1.3725000000000001e+00   2.2910000000000000e-01  -2.7600000000000002e-01   0.0000000000000000e+00   2.2639000000000000e+00   6.4480000000000004e-01   3.3953000000000002e+00   1.9270000000000001e-01   1.9239999999999999e-01   2.1229999999999999e-01
  -2.2703000000000002e+00   4.3999999999999997e-02   2.3161999999999998e+00   2.2910000000000000e-01  -2.8549999999999998e-01  -2.6300000000000000e-02   2.2195000000000000e+00   5.3369999999999995e-01   2.9600000000000000e+00   1.8300000000000000e-01   2.1170000000000000e-01   2.3000000000000001e-01
  -2.6450999999999998e+00   1.0990000000000000e-01   2.3161999999999998e+00   1.6230000000000000e-01  -3.1400000000000000e-01   3.9500000000000000e-02   2.3304999999999998e+00   6.2260000000000004e-01   2.6989000000000001e+00   2.2159999999999999e-01   1.4430000000000001e-01   2.1229999999999999e-01
  -2.6890999999999998e+00   6.6000000000000003e-02   1.9730000000000001e+00   1.5279999999999999e-01  -3.8059999999999999e-01  -8.8000000000000005e-03   2.2416999999999998e+00   6.6710000000000003e-01   2.8730000000000002e+00   1.7340000000000000e-01   1.9239999999999999e-01   2.3890000000000000e-01
  -2.5348000000000002e+00  -1.0990000000000000e-01   2.5735000000000001e+00   2.1959999999999999e-01  -3.5210000000000002e-01   1.3200000000000000e-02   2.3304999999999998e+00   4.6689999999999998e-01   2.7858999999999998e+00   8.6699999999999999e-02   1.6360000000000000e-01   2.0349999999999999e-01
  -2.6671000000000000e+00   1.5390000000000001e-01   2.4018999999999999e+00   1.7190000000000000e-01  -3.3310000000000001e-01   8.8000000000000005e-03   2.1972999999999998e+00   7.3380000000000001e-01   2.9600000000000000e+00   2.2159999999999999e-01   3.3679999999999999e-01   2.3890000000000000e-01
  -2.7111999999999998e+00   1.7590000000000000e-01   2.4018999999999999e+00   2.4820000000000000e-01  -2.4740000000000001e-01  -3.5099999999999999e-02   2.1972999999999998e+00   4.6689999999999998e-01   2.6118000000000001e+00   1.3489999999999999e-01   3.0790000000000001e-01   1.5920000000000001e-01
  -2.4687000000000001e+00   1.5390000000000001e-01   2.6593000000000000e+00   9.5500000000000002e-02  -3.3310000000000001e-01   1.3200000000000000e-02   2.0863000000000000e+00   6.4480000000000004e-01   3.3083000000000000e+00   3.2750000000000001e-01   1.2509999999999999e-01   2.7870000000000000e-01
  -2.5789000000000000e+00   1.7590000000000000e-01   2.1446000000000001e+00   2.1959999999999999e-01  -3.8059999999999999e-01  -8.8000000000000005e-03   2.4192000000000000e+00   6.2260000000000004e-01   2.6989000000000001e+00   1.7340000000000000e-01   2.4060000000000001e-01   2.6100000000000001e-01
  -2.5127999999999999e+00   4.3999999999999997e-02   2.5735000000000001e+00   2.6729999999999998e-01  -2.7600000000000002e-01   0.0000000000000000e+00   2.1307000000000000e+00   6.2260000000000004e-01   3.3083000000000000e+00   1.6380000000000000e-01   2.3089999999999999e-01   2.0349999999999999e-01
  -2.6450999999999998e+00   1.3189999999999999e-01   2.5735000000000001e+00   1.6230000000000000e-01  -3.2350000000000001e-01   4.4000000000000003e-03   2.2860999999999998e+00   6.0040000000000004e-01   3.0470999999999999e+00   1.4449999999999999e-01   2.7900000000000003e-01   2.0790000000000000e-01
  -2.6450999999999998e+00   3.0780000000000002e-01   2.3161999999999998e+00   2.0999999999999999e-01  -2.7600000000000002e-01   3.0700000000000002e-02   2.2416999999999998e+00   7.1150000000000002e-01   2.8730000000000002e+00   1.2520000000000001e-01   1.1550000000000001e-01   1.8579999999999999e-01
  -2.7332000000000001e+00  -4.3999999999999997e-02   1.8872000000000000e+00   1.5279999999999999e-01  -4.0920000000000001e-01  -6.5799999999999997e-02   2.2195000000000000e+00   6.8930000000000002e-01   2.9600000000000000e+00   1.6380000000000000e-01   9.6199999999999994e-02   2.1229999999999999e-01
  -2.4245999999999999e+00   2.4179999999999999e-01   2.2303999999999999e+00   2.1959999999999999e-01  -3.4260000000000002e-01   1.3200000000000000e-02   2.1084999999999998e+00   6.6710000000000003e-01   2.8730000000000002e+00   1.8300000000000000e-01   1.4430000000000001e-01   2.0349999999999999e-01
  -2.7993999999999999e+00   1.5390000000000001e-01   1.9730000000000001e+00   2.2910000000000000e-01  -2.3790000000000000e-01  -3.9500000000000000e-02   2.3083000000000000e+00   6.6710000000000003e-01   2.6118000000000001e+00   1.8300000000000000e-01   1.1550000000000001e-01   2.1229999999999999e-01
  -2.4245999999999999e+00  -1.3189999999999999e-01   2.3161999999999998e+00   1.7190000000000000e-01  -3.5210000000000002e-01  -2.6300000000000000e-02   2.3083000000000000e+00   4.6689999999999998e-01   2.7858999999999998e+00   9.6299999999999997e-02   2.0210000000000000e-01   1.9460000000000000e-01
  -2.6671000000000000e+00   1.0990000000000000e-01   2.4876999999999998e+00   1.9089999999999999e-01  -2.8549999999999998e-01  -3.9500000000000000e-02   2.1972999999999998e+00   6.8930000000000002e-01   2.8730000000000002e+00   2.1190000000000001e-01   1.8279999999999999e-01   2.3000000000000001e-01
  -2.4026000000000001e+00   1.7590000000000000e-01   1.5441000000000000e+00   1.7190000000000000e-01  -3.4260000000000002e-01  -1.7500000000000002e-02   2.1751000000000000e+00   7.1150000000000002e-01   2.8730000000000002e+00   1.6380000000000000e-01   1.6360000000000000e-01   2.1229999999999999e-01
  -2.6010000000000000e+00   1.5390000000000001e-01   2.3161999999999998e+00   1.5279999999999999e-01  -3.7109999999999999e-01  -1.3200000000000000e-02   2.1751000000000000e+00   7.1150000000000002e-01   2.6989000000000001e+00   2.0230000000000001e-01   1.6360000000000000e-01   2.3440000000000000e-01
  -2.6230000000000002e+00   0.0000000000000000e+00   1.0294000000000001e+00   2.2910000000000000e-01  -3.4260000000000002e-01  -1.7500000000000002e-02   2.3304999999999998e+00   6.2260000000000004e-01   2.6118000000000001e+00   1.2520000000000001e-01   1.4430000000000001e-01   2.0790000000000000e-01
  -2.6010000000000000e+00   4.3999999999999997e-02   2.9165999999999999e+00   2.3870000000000000e-01  -2.9499999999999998e-01  -4.4000000000000003e-03   2.0419000000000000e+00   5.5589999999999995e-01   2.8730000000000002e+00   1.5409999999999999e-01   1.6360000000000000e-01   2.4329999999999999e-01
  -2.6230000000000002e+00   1.7590000000000000e-01   2.3161999999999998e+00   2.0999999999999999e-01  -2.5690000000000002e-01  -1.3200000000000000e-02   2.2639000000000000e+00   6.8930000000000002e-01   2.9600000000000000e+00   1.3489999999999999e-01   2.1170000000000000e-01   2.1229999999999999e-01
  -2.5348000000000002e+00  -4.3999999999999997e-02   2.0588000000000002e+00   7.6399999999999996e-02  -3.1400000000000000e-01   3.0700000000000002e-02   2.1528999999999998e+00   5.7809999999999995e-01   4.0048000000000004e+00   1.2520000000000001e-01   1.9239999999999999e-01   2.3000000000000001e-01
  -2.6010000000000000e+00   6.6000000000000003e-02   1.9730000000000001e+00   1.6230000000000000e-01  -3.4260000000000002e-01   2.1899999999999999e-02   2.0863000000000000e+00   6.0040000000000004e-01   3.0470999999999999e+00   1.6380000000000000e-01   1.9239999999999999e-01   1.9460000000000000e-01
  -2.7772999999999999e+00   4.3999999999999997e-02   2.6593000000000000e+00   2.5779999999999997e-01  -2.7600000000000002e-01  -8.8000000000000005e-03   2.2639000000000000e+00   6.4480000000000004e-01   2.6989000000000001e+00   1.9270000000000001e-01   1.8279999999999999e-01   2.3440000000000000e-01
  -2.5569000000000002e+00   4.3999999999999997e-02   2.3161999999999998e+00   7.6399999999999996e-02  -3.1400000000000000e-01  -3.9500000000000000e-02   2.2639000000000000e+00   5.7809999999999995e-01   4.0048000000000004e+00   1.5409999999999999e-01   2.2130000000000000e-01   1.9460000000000000e-01
  -2.6230000000000002e+00   8.7900000000000006e-02   2.7450999999999999e+00   1.2410000000000000e-01  -2.8549999999999998e-01  -4.4000000000000003e-03   2.3304999999999998e+00   6.0040000000000004e-01   2.4377000000000000e+00   1.6380000000000000e-01   1.7319999999999999e-01   2.5209999999999999e-01
  -2.5789000000000000e+00  -8.7900000000000006e-02   2.5735000000000001e+00   1.5279999999999999e-01  -3.7109999999999999e-01   8.8000000000000005e-03   2.1751000000000000e+00   5.7809999999999995e-01   2.2635999999999998e+00   1.7340000000000000e-01   1.7319999999999999e-01   2.1679999999999999e-01
  -2.7993999999999999e+00   1.3189999999999999e-01   2.0588000000000002e+00   1.4319999999999999e-01  -3.1400000000000000e-01   4.4000000000000003e-03   2.0419000000000000e+00   5.7809999999999995e-01   2.2635999999999998e+00   1.1559999999999999e-01   1.6360000000000000e-01   2.3440000000000000e-01
  -2.7993999999999999e+00   2.1980000000000000e-01   1.6298999999999999e+00   1.2410000000000000e-01  -2.3790000000000000e-01   8.8000000000000005e-03   2.1972999999999998e+00   6.4480000000000004e-01   2.9600000000000000e+00   7.7100000000000002e-02   1.2509999999999999e-01   2.0349999999999999e-01
  -2.4245999999999999e+00   1.9789999999999999e-01   2.8309000000000002e+00   1.4319999999999999e-01  -2.8549999999999998e-01  -3.5099999999999999e-02   2.2195000000000000e+00   5.1139999999999997e-01   2.6989000000000001e+00   1.4449999999999999e-01   1.9239999999999999e-01   1.9910000000000000e-01
  -2.5789000000000000e+00   8.7900000000000006e-02   2.5735000000000001e+00   1.0500000000000000e-01  -3.3310000000000001e-01  -4.4000000000000003e-03   2.1307000000000000e+00   5.1139999999999997e-01   3.3953000000000002e+00   1.1559999999999999e-01   1.7319999999999999e-01   2.6100000000000001e-01
  -2.6671000000000000e+00   8.7900000000000006e-02   1.8872000000000000e+00   2.1959999999999999e-01  -3.2350000000000001e-01   4.8200000000000000e-02   2.3527000000000000e+00   5.1139999999999997e-01   2.6118000000000001e+00   1.6380000000000000e-01   1.8279999999999999e-01   2.2120000000000001e-01
  -2.8654999999999999e+00   4.1770000000000002e-01   1.0294000000000001e+00   1.6230000000000000e-01  -2.6640000000000003e-01  -1.7500000000000002e-02   2.1528999999999998e+00   4.4469999999999998e-01   3.0470999999999999e+00   2.2159999999999999e-01   2.0210000000000000e-01   1.8140000000000001e-01
  -2.5789000000000000e+00  -1.3189999999999999e-01   1.8015000000000001e+00   2.8639999999999999e-01  -2.9499999999999998e-01  -4.3900000000000002e-02   2.4192000000000000e+00   4.4469999999999998e-01   2.8730000000000002e+00   1.5409999999999999e-01   2.0210000000000000e-01   2.3000000000000001e-01
  -2.5789000000000000e+00   8.7900000000000006e-02   2.1446000000000001e+00   2.0999999999999999e-01  -3.3310000000000001e-01  -4.3900000000000002e-02   2.1972999999999998e+00   6.0040000000000004e-01   3.3953000000000002e+00   1.4449999999999999e-01   1.0580000000000001e-01   1.7690000000000000e-01
  -2.7111999999999998e+00   6.6000000000000003e-02   1.5441000000000000e+00   2.5779999999999997e-01  -2.9499999999999998e-01  -4.4000000000000003e-03   2.3748999999999998e+00   6.6710000000000003e-01   3.1341999999999999e+00   1.0600000000000000e-01   1.8279999999999999e-01   2.2559999999999999e-01
  -2.7332000000000001e+00   8.7900000000000006e-02   2.4018999999999999e+00   1.4319999999999999e-01  -3.1400000000000000e-01  -5.7000000000000002e-02   2.3083000000000000e+00   6.0040000000000004e-01   2.4377000000000000e+00   1.9270000000000001e-01   1.7319999999999999e-01   1.7690000000000000e-01
  -2.5127999999999999e+00   1.9789999999999999e-01   2.4876999999999998e+00   7.6399999999999996e-02  -2.9499999999999998e-01  -1.3200000000000000e-02   2.2639000000000000e+00   4.4469999999999998e-01   2.7858999999999998e+00   1.0600000000000000e-01   1.5400000000000000e-01   2.1679999999999999e-01
  -2.5789000000000000e+00   3.0780000000000002e-01   1.6298999999999999e+00   2.2910000000000000e-01  -2.6640000000000003e-01   1.7500000000000002e-02   2.2639000000000000e+00   4.4469999999999998e-01   3.0470999999999999e+00   1.3489999999999999e-01   1.3469999999999999e-01   1.6810000000000000e-01
  -2.6890999999999998e+00   6.6000000000000003e-02   2.4018999999999999e+00   2.2910000000000000e-01  -2.8549999999999998e-01   3.0700000000000002e-02   2.1972999999999998e+00   8.0049999999999999e-01   3.1341999999999999e+00   2.2159999999999999e-01   2.4060000000000001e-01   2.0349999999999999e-01
  -2.7111999999999998e+00   1.0990000000000000e-01   2.4876999999999998e+00   1.9089999999999999e-01  -3.8059999999999999e-01   1.3200000000000000e-02   2.1528999999999998e+00   7.1150000000000002e-01   2.5247000000000002e+00   1.5409999999999999e-01   2.0210000000000000e-01   2.2559999999999999e-01
  -2.3805999999999998e+00   6.6000000000000003e-02   1.9730000000000001e+00   1.4319999999999999e-01  -4.7580000000000000e-01   4.3900000000000002e-02   2.3083000000000000e+00   7.1150000000000002e-01   2.9600000000000000e+00   1.0600000000000000e-01   1.8279999999999999e-01   2.2120000000000001e-01
  -2.5789000000000000e+00   2.1980000000000000e-01   1.3725000000000001e+00   1.0500000000000000e-01  -3.1400000000000000e-01  -2.1899999999999999e-02   2.2639000000000000e+00   4.2249999999999999e-01   3.5695000000000001e+00   1.2520000000000001e-01   1.3469999999999999e-01   2.5209999999999999e-01
  -2.7553000000000001e+00   1.9789999999999999e-01   1.8872000000000000e+00   2.6729999999999998e-01  -3.3310000000000001e-01   3.5099999999999999e-02   2.2416999999999998e+00   6.2260000000000004e-01   2.7858999999999998e+00   1.7340000000000000e-01   1.6360000000000000e-01   1.9460000000000000e-01
  -2.7332000000000001e+00   1.9789999999999999e-01   1.8872000000000000e+00   1.6230000000000000e-01  -3.3310000000000001e-01  -2.6300000000000000e-02   2.2639000000000000e+00   5.3369999999999995e-01   3.3953000000000002e+00   1.9270000000000001e-01   2.5979999999999998e-01   2.1229999999999999e-01
  -2.5569000000000002e+00   2.6379999999999998e-01   2.5735000000000001e+00   1.7190000000000000e-01  -3.2350000000000001e-01   8.8000000000000005e-03   2.2195000000000000e+00   7.5600000000000001e-01   2.2635999999999998e+00   1.5409999999999999e-01   1.6360000000000000e-01   2.0349999999999999e-01
  -2.6230000000000002e+00   1.3189999999999999e-01   2.2303999999999999e+00   6.6799999999999998e-02  -4.2820000000000003e-01  -3.9500000000000000e-02   2.4192000000000000e+00   6.8930000000000002e-01   2.2635999999999998e+00   1.3489999999999999e-01   1.9239999999999999e-01   2.0349999999999999e-01
  -2.6230000000000002e+00   1.3189999999999999e-01   1.7157000000000000e+00   9.5500000000000002e-02  -3.6159999999999998e-01  -4.4000000000000003e-03   2.0419000000000000e+00   5.7809999999999995e-01   2.7858999999999998e+00   1.8300000000000000e-01   2.3089999999999999e-01   2.4770000000000000e-01
  -2.5789000000000000e+00   1.3189999999999999e-01   2.2303999999999999e+00   2.3870000000000000e-01  -3.2350000000000001e-01  -1.7500000000000002e-02   2.1307000000000000e+00   6.2260000000000004e-01   2.0893999999999999e+00   1.0600000000000000e-01   1.8279999999999999e-01   2.3440000000000000e-01
  -2.6450999999999998e+00   1.9789999999999999e-01   1.9730000000000001e+00   2.0050000000000001e-01  -3.4260000000000002e-01   2.6300000000000000e-02   2.2860999999999998e+00   5.5589999999999995e-01   3.5695000000000001e+00   1.7340000000000000e-01   2.2130000000000000e-01   2.3000000000000001e-01
  -2.5569000000000002e+00   1.9789999999999999e-01   1.7157000000000000e+00   2.6729999999999998e-01  -3.6159999999999998e-01  -4.4000000000000003e-03   2.1307000000000000e+00   6.0040000000000004e-01   2.6989000000000001e+00   4.8200000000000000e-02   1.8279999999999999e-01   1.9020000000000001e-01
  -2.7772999999999999e+00   1.3189999999999999e-01   2.4876999999999998e+00   1.7190000000000000e-01  -3.2350000000000001e-01   4.4000000000000003e-03   2.0640999999999998e+00   8.2269999999999999e-01   3.1341999999999999e+00   1.0600000000000000e-01   1.2509999999999999e-01   1.7249999999999999e-01
  -2.9096000000000002e+00   3.0780000000000002e-01   1.8872000000000000e+00   2.2910000000000000e-01  -3.7109999999999999e-01  -2.6300000000000000e-02   2.2860999999999998e+00   4.4469999999999998e-01   3.7435999999999998e+00   2.0230000000000001e-01   1.1550000000000001e-01   2.3000000000000001e-01
  -2.5789000000000000e+00   2.1980000000000000e-01   2.2303999999999999e+00   1.8140000000000001e-01  -2.3790000000000000e-01  -8.8000000000000005e-03   2.2416999999999998e+00   4.8920000000000002e-01   3.2212000000000001e+00   1.4449999999999999e-01   3.0790000000000001e-01   2.0349999999999999e-01
  -2.8875000000000002e+00   1.5390000000000001e-01   1.8015000000000001e+00   2.6729999999999998e-01  -2.8549999999999998e-01  -8.8000000000000005e-03   2.2416999999999998e+00   7.7820000000000000e-01   2.7858999999999998e+00   2.2159999999999999e-01   1.8279999999999999e-01   2.6540000000000002e-01
  -2.8214000000000001e+00   6.6000000000000003e-02   1.5441000000000000e+00   1.6230000000000000e-01  -3.4260000000000002e-01   0.0000000000000000e+00   2.2639000000000000e+00   4.4469999999999998e-01   2.9600000000000000e+00   1.0600000000000000e-01   8.6599999999999996e-02   1.6810000000000000e-01
  -2.6890999999999998e+00   4.3999999999999997e-02   2.4876999999999998e+00   5.7299999999999997e-02  -2.6640000000000003e-01   2.6300000000000000e-02   1.9753000000000001e+00   3.5580000000000001e-01   2.4377000000000000e+00   2.1190000000000001e-01   1.5400000000000000e-01   2.1679999999999999e-01
  -2.7111999999999998e+00   6.6000000000000003e-02   2.6593000000000000e+00   2.0999999999999999e-01  -3.2350000000000001e-01  -1.3200000000000000e-02   2.3304999999999998e+00   7.3380000000000001e-01   2.8730000000000002e+00   1.4449999999999999e-01   2.0210000000000000e-01   2.1229999999999999e-01
  -2.5569000000000002e+00   1.5390000000000001e-01   1.8872000000000000e+00   2.2910000000000000e-01  -3.0449999999999999e-01  -5.7000000000000002e-02   2.4192000000000000e+00   7.3380000000000001e-01   1.8283000000000000e+00   1.3489999999999999e-01   2.7900000000000003e-01   2.1679999999999999e-01
  -2.8214000000000001e+00   2.1980000000000000e-01   2.3161999999999998e+00   6.6799999999999998e-02  -2.9499999999999998e-01  -4.3900000000000002e-02   2.1972999999999998e+00   7.7820000000000000e-01   2.6118000000000001e+00   9.6299999999999997e-02   2.0210000000000000e-01   1.9910000000000000e-01
  -2.6671000000000000e+00   4.3999999999999997e-02   2.6593000000000000e+00   1.3370000000000001e-01  -3.8059999999999999e-01  -2.6300000000000000e-02   2.1972999999999998e+00   7.5600000000000001e-01   3.0470999999999999e+00   1.7340000000000000e-01   2.0210000000000000e-01   2.2120000000000001e-01
  -2.9977000000000000e+00   4.3999999999999997e-02   2.1446000000000001e+00   6.6799999999999998e-02  -3.4260000000000002e-01   3.0700000000000002e-02   2.1307000000000000e+00   7.5600000000000001e-01   2.9600000000000000e+00   2.0230000000000001e-01   1.0580000000000001e-01   2.4770000000000000e-01
  -2.5789000000000000e+00   4.3999999999999997e-02   2.1446000000000001e+00   1.1459999999999999e-01  -3.5210000000000002e-01  -3.0700000000000002e-02   2.2639000000000000e+00   6.4480000000000004e-01   3.0470999999999999e+00   1.5409999999999999e-01   9.6199999999999994e-02   2.1679999999999999e-01
  -2.6230000000000002e+00   2.8580000000000000e-01   2.0588000000000002e+00   2.1959999999999999e-01  -2.1890000000000001e-01  -2.1899999999999999e-02   2.0640999999999998e+00   6.6710000000000003e-01   2.6989000000000001e+00   2.2159999999999999e-01   1.6360000000000000e-01   1.7690000000000000e-01
  -2.6671000000000000e+00   2.1980000000000000e-01   2.0588000000000002e+00   2.3870000000000000e-01  -3.8059999999999999e-01   4.4000000000000003e-03   2.4636000000000000e+00   4.0020000000000000e-01   3.4824000000000002e+00   1.1559999999999999e-01   1.4430000000000001e-01   2.1229999999999999e-01
  -2.4908000000000001e+00   2.6379999999999998e-01   1.5441000000000000e+00   1.3370000000000001e-01  -2.8549999999999998e-01  -2.6300000000000000e-02   2.1972999999999998e+00   5.5589999999999995e-01   3.4824000000000002e+00   1.6380000000000000e-01   1.7319999999999999e-01   2.1679999999999999e-01
  -2.5569000000000002e+00   1.9789999999999999e-01   1.6298999999999999e+00   1.5279999999999999e-01  -3.5210000000000002e-01   1.7500000000000002e-02   2.2860999999999998e+00   5.7809999999999995e-01   2.6118000000000001e+00   1.2520000000000001e-01   1.3469999999999999e-01   2.2120000000000001e-01
  -2.5127999999999999e+00   1.7590000000000000e-01   2.5735000000000001e+00   1.7190000000000000e-01  -3.4260000000000002e-01  -1.3200000000000000e-02   2.2860999999999998e+00   2.4460000000000001e-01   1.9153000000000000e+00   1.5409999999999999e-01   1.2509999999999999e-01   2.2120000000000001e-01
  -2.5569000000000002e+00   1.9789999999999999e-01   1.8872000000000000e+00   2.3870000000000000e-01  -3.8059999999999999e-01  -3.5099999999999999e-02   2.1751000000000000e+00   6.2260000000000004e-01   2.8730000000000002e+00   1.7340000000000000e-01   1.7319999999999999e-01   2.0349999999999999e-01
  -2.6450999999999998e+00   1.3189999999999999e-01   1.9730000000000001e+00   1.5279999999999999e-01  -2.7600000000000002e-01   2.6300000000000000e-02   2.2195000000000000e+00   5.7809999999999995e-01   3.3953000000000002e+00   1.3489999999999999e-01   2.5019999999999998e-01   2.0349999999999999e-01
  -2.7332000000000001e+00   1.5390000000000001e-01   2.4876999999999998e+00   2.0999999999999999e-01  -2.9499999999999998e-01   4.4000000000000003e-03   2.1972999999999998e+00   7.3380000000000001e-01   2.4377000000000000e+00   2.1190000000000001e-01   2.3089999999999999e-01   2.0790000000000000e-01
  -2.6450999999999998e+00   3.5170000000000001e-01   1.9730000000000001e+00   1.8140000000000001e-01  -3.7109999999999999e-01  -4.4000000000000003e-03   2.1307000000000000e+00   7.5600000000000001e-01   2.2635999999999998e+00   1.2520000000000001e-01   1.6360000000000000e-01   2.4329999999999999e-01
  -2.6671000000000000e+00   8.7900000000000006e-02   2.3161999999999998e+00   2.2910000000000000e-01  -2.6640000000000003e-01   3.0700000000000002e-02   2.2195000000000000e+00   5.1139999999999997e-01   2.7858999999999998e+00   1.1559999999999999e-01   2.2130000000000000e-01   2.1679999999999999e-01
  -2.7111999999999998e+00   1.0990000000000000e-01   2.0588000000000002e+00   2.3870000000000000e-01  -2.6640000000000003e-01   1.7500000000000002e-02   2.3748999999999998e+00   7.7820000000000000e-01   2.6118000000000001e+00   9.6299999999999997e-02   2.9830000000000001e-01   2.1679999999999999e-01
  -2.4245999999999999e+00   2.1980000000000000e-01   1.8872000000000000e+00   1.5279999999999999e-01  -2.8549999999999998e-01  -1.3200000000000000e-02   2.1972999999999998e+00   6.2260000000000004e-01   2.6989000000000001e+00   1.8300000000000000e-01   1.5400000000000000e-01   2.3000000000000001e-01
  -2.8433999999999999e+00   6.6000000000000003e-02   1.4582999999999999e+00   1.6230000000000000e-01  -2.0930000000000001e-01  -4.4000000000000003e-03   2.2860999999999998e+00   6.4480000000000004e-01   2.8730000000000002e+00   1.7340000000000000e-01   2.1170000000000000e-01   2.1229999999999999e-01
  -2.5127999999999999e+00   2.1999999999999999e-02   2.0588000000000002e+00   1.7190000000000000e-01  -3.4260000000000002e-01  -2.1899999999999999e-02   2.1084999999999998e+00   4.6689999999999998e-01   3.0470999999999999e+00   1.3489999999999999e-01   2.4060000000000001e-01   1.9460000000000000e-01
  -2.7772999999999999e+00   6.6000000000000003e-02   1.8872000000000000e+00   1.7190000000000000e-01  -2.9499999999999998e-01  -3.0700000000000002e-02   2.2639000000000000e+00   8.0049999999999999e-01   2.7858999999999998e+00   1.1559999999999999e-01   2.1170000000000000e-01   2.1229999999999999e-01
  -2.6671000000000000e+00   1.9789999999999999e-01   2.3161999999999998e+00   1.5279999999999999e-01  -3.6159999999999998e-01   8.8000000000000005e-03   2.3083000000000000e+00   7.3380000000000001e-01   2.6989000000000001e+00   1.6380000000000000e-01   2.2130000000000000e-01   2.3440000000000000e-01
  -2.6230000000000002e+00   2.1980000000000000e-01   2.7450999999999999e+00   2.0050000000000001e-01  -2.3790000000000000e-01  -1.7500000000000002e-02   2.2860999999999998e+00   6.0040000000000004e-01   3.5695000000000001e+00   1.8300000000000000e-01   1.9239999999999999e-01   2.5659999999999999e-01
  -2.7111999999999998e+00   8.7900000000000006e-02   2.3161999999999998e+00   2.4820000000000000e-01  -3.3310000000000001e-01   3.5099999999999999e-02   2.2195000000000000e+00   7.7820000000000000e-01   3.0470999999999999e+00   1.2520000000000001e-01   2.2130000000000000e-01   1.8579999999999999e-01
  -2.5789000000000000e+00   6.6000000000000003e-02   2.4876999999999998e+00   1.9089999999999999e-01  -3.9010000000000000e-01  -8.8000000000000005e-03   2.1751000000000000e+00   4.6689999999999998e-01   2.7858999999999998e+00   1.6380000000000000e-01   1.7319999999999999e-01   1.6810000000000000e-01
  -2.7553000000000001e+00   2.1999999999999999e-02   2.2303999999999999e+00   2.7689999999999998e-01  -2.2839999999999999e-01   0.0000000000000000e+00   2.1084999999999998e+00   4.8920000000000002e-01   2.9600000000000000e+00   8.6699999999999999e-02   2.8870000000000001e-01   2.2120000000000001e-01
  -2.3805999999999998e+00   3.5170000000000001e-01   1.8015000000000001e+00   2.2910000000000000e-01  -3.4260000000000002e-01   4.4000000000000003e-03   2.3083000000000000e+00   6.6710000000000003e-01   2.4377000000000000e+00   1.5409999999999999e-01   2.7900000000000003e-01   2.0790000000000000e-01
  -2.6890999999999998e+00   1.3189999999999999e-01   2.3161999999999998e+00   2.0999999999999999e-01  -3.2350000000000001e-01  -1.3200000000000000e-02   2.3083000000000000e+00   4.8920000000000002e-01   2.4377000000000000e+00   1.4449999999999999e-01   1.6360000000000000e-01   1.9910000000000000e-01
  -2.4687000000000001e+00   2.6379999999999998e-01   2.2303999999999999e+00   2.0999999999999999e-01  -3.4260000000000002e-01  -3.0700000000000002e-02   2.2416999999999998e+00   5.3369999999999995e-01   2.7858999999999998e+00   1.7340000000000000e-01   2.4060000000000001e-01   1.9460000000000000e-01
  -2.6230000000000002e+00  -1.0990000000000000e-01   1.3725000000000001e+00   1.6230000000000000e-01  -2.6640000000000003e-01   6.1400000000000003e-02   2.2860999999999998e+00   5.7809999999999995e-01   2.6989000000000001e+00   1.7340000000000000e-01   7.6999999999999999e-02   2.1229999999999999e-01
  -2.4908000000000001e+00   1.7590000000000000e-01   2.4018999999999999e+00   1.0500000000000000e-01  -3.3310000000000001e-01   0.0000000000000000e+00   2.2860999999999998e+00   5.7809999999999995e-01   2.8730000000000002e+00   1.6380000000000000e-01   1.7319999999999999e-01   2.2120000000000001e-01
  -2.6450999999999998e+00   1.0990000000000000e-01   1.5441000000000000e+00   2.9599999999999999e-01  -2.7600000000000002e-01   1.7500000000000002e-02   2.2860999999999998e+00   4.8920000000000002e-01   2.8730000000000002e+00   2.0230000000000001e-01   1.9239999999999999e-01   2.0790000000000000e-01
  -2.7111999999999998e+00   8.7900000000000006e-02   1.1152000000000000e+00   2.1959999999999999e-01  -3.2350000000000001e-01   4.4000000000000003e-03   2.1528999999999998e+00   6.2260000000000004e-01   2.0893999999999999e+00   1.4449999999999999e-01   1.1550000000000001e-01   1.9910000000000000e-01
  -2.5348000000000002e+00   0.0000000000000000e+00   1.8872000000000000e+00   1.7190000000000000e-01  -2.0930000000000001e-01   4.4000000000000003e-03   2.4636000000000000e+00   7.5600000000000001e-01   1.8283000000000000e+00   1.9270000000000001e-01   1.9239999999999999e-01   2.5659999999999999e-01
  -2.7772999999999999e+00   8.7900000000000006e-02   1.5441000000000000e+00   1.3370000000000001e-01  -4.3769999999999998e-01   3.0700000000000002e-02   2.2195000000000000e+00   6.0040000000000004e-01   2.7858999999999998e+00   1.3489999999999999e-01   1.5400000000000000e-01   2.3440000000000000e-01
  -2.5348000000000002e+00   2.1980000000000000e-01   2.9165999999999999e+00   1.7190000000000000e-01  -3.3310000000000001e-01  -1.7500000000000002e-02   2.2860999999999998e+00   8.4499999999999997e-01   2.2635999999999998e+00   2.0230000000000001e-01   2.0210000000000000e-01   2.0790000000000000e-01
  -2.4687000000000001e+00   2.1999999999999999e-02   1.9730000000000001e+00   2.0999999999999999e-01  -3.3310000000000001e-01  -1.3200000000000000e-02   2.2195000000000000e+00   5.7809999999999995e-01   2.6989000000000001e+00   1.7340000000000000e-01   2.3089999999999999e-01   2.3890000000000000e-01
  -2.6010000000000000e+00   1.5390000000000001e-01   2.4876999999999998e+00   2.2910000000000000e-01  -3.2350000000000001e-01  -8.8000000000000005e-03   2.2639000000000000e+00   5.5589999999999995e-01   2.3506000000000000e+00   1.8300000000000000e-01   1.9239999999999999e-01   2.1229999999999999e-01
  -2.6890999999999998e+00   8.7900000000000006e-02   2.5735000000000001e+00   2.0999999999999999e-01  -3.4260000000000002e-01  -3.9500000000000000e-02   2.3527000000000000e+00   6.4480000000000004e-01   2.4377000000000000e+00   2.5050000000000000e-01   1.8279999999999999e-01   2.2559999999999999e-01
  -2.6010000000000000e+00   8.7900000000000006e-02   2.5735000000000001e+00   1.2410000000000000e-01  -2.5690000000000002e-01   2.1899999999999999e-02   2.1528999999999998e+00   5.7809999999999995e-01   2.7858999999999998e+00   1.7340000000000000e-01   2.2130000000000000e-01   2.0790000000000000e-01
  -2.5127999999999999e+00   1.3189999999999999e-01   1.7157000000000000e+00   1.0500000000000000e-01  -3.2350000000000001e-01   2.1899999999999999e-02   2.2639000000000000e+00   6.8930000000000002e-01   2.7858999999999998e+00   1.3489999999999999e-01   1.5400000000000000e-01   2.1679999999999999e-01
  -2.5569000000000002e+00   1.7590000000000000e-01   1.7157000000000000e+00   1.7190000000000000e-01  -3.0449999999999999e-01   1.3200000000000000e-02   2.2416999999999998e+00   6.0040000000000004e-01   3.1341999999999999e+00   2.1190000000000001e-01   2.4060000000000001e-01   2.3440000000000000e-01
  -2.5348000000000002e+00  -8.7900000000000006e-02   2.4018999999999999e+00   1.3370000000000001e-01  -2.1890000000000001e-01  -3.5099999999999999e-02   2.0640999999999998e+00   7.5600000000000001e-01   3.2212000000000001e+00   1.4449999999999999e-01   2.1170000000000000e-01   2.4770000000000000e-01
  -2.8654999999999999e+00   4.3999999999999997e-02   2.1446000000000001e+00   2.2910000000000000e-01  -3.1400000000000000e-01   4.4000000000000003e-03   2.2416999999999998e+00   6.2260000000000004e-01   2.8730000000000002e+00   1.7340000000000000e-01   2.3089999999999999e-01   3.0520000000000003e-01
  -2.5789000000000000e+00  -2.1999999999999999e-02   1.8872000000000000e+00   9.5500000000000002e-02  -3.4260000000000002e-01  -2.1899999999999999e-02   2.1528999999999998e+00   6.6710000000000003e-01   2.6989000000000001e+00   2.4079999999999999e-01   2.2130000000000000e-01   2.0790000000000000e-01
  -2.5569000000000002e+00   1.0990000000000000e-01   1.8872000000000000e+00   1.2410000000000000e-01  -3.8059999999999999e-01  -2.6300000000000000e-02   2.3527000000000000e+00   5.1139999999999997e-01   3.3083000000000000e+00   1.1559999999999999e-01   2.0210000000000000e-01   1.9020000000000001e-01
  -2.5789000000000000e+00   2.1980000000000000e-01   1.8015000000000001e+00   2.6729999999999998e-01  -2.7600000000000002e-01  -3.0700000000000002e-02   2.1307000000000000e+00   6.8930000000000002e-01   2.5247000000000002e+00   1.8300000000000000e-01   2.5019999999999998e-01   2.1229999999999999e-01
  -2.5127999999999999e+00   2.1999999999999999e-02   1.7157000000000000e+00   1.9089999999999999e-01  -2.6640000000000003e-01  -2.6300000000000000e-02   2.3527000000000000e+00   4.0020000000000000e-01   3.1341999999999999e+00   2.6010000000000000e-01   2.1170000000000000e-01   2.2120000000000001e-01
  -2.7553000000000001e+00   4.3999999999999997e-02   2.0588000000000002e+00   2.6729999999999998e-01  -2.7600000000000002e-01   1.3200000000000000e-02   2.1751000000000000e+00   6.0040000000000004e-01   2.7858999999999998e+00   1.6380000000000000e-01   2.3089999999999999e-01   2.3440000000000000e-01
  -2.6230000000000002e+00   2.1980000000000000e-01   2.1446000000000001e+00   1.3370000000000001e-01  -2.9499999999999998e-01   8.8000000000000005e-03   2.1751000000000000e+00   7.7820000000000000e-01   2.7858999999999998e+00   2.4079999999999999e-01   1.4430000000000001e-01   2.3890000000000000e-01
  -2.6450999999999998e+00   2.1980000000000000e-01   1.8872000000000000e+00   1.7190000000000000e-01  -3.2350000000000001e-01   4.4000000000000003e-03   2.2195000000000000e+00   6.4480000000000004e-01   3.1341999999999999e+00   1.1559999999999999e-01   1.2509999999999999e-01   2.0790000000000000e-01
  -2.8433999999999999e+00   1.0990000000000000e-01   1.6298999999999999e+00   2.0050000000000001e-01  -3.6159999999999998e-01  -1.3200000000000000e-02   2.2195000000000000e+00   8.0049999999999999e-01   1.5670999999999999e+00   1.7340000000000000e-01   2.0210000000000000e-01   2.1679999999999999e-01
  -2.7111999999999998e+00   2.1999999999999999e-02   1.8872000000000000e+00   2.4820000000000000e-01  -3.1400000000000000e-01  -4.4000000000000003e-03   2.3083000000000000e+00   7.5600000000000001e-01   2.5247000000000002e+00   2.0230000000000001e-01   2.2130000000000000e-01   2.2559999999999999e-01
  -2.7111999999999998e+00   2.1999999999999999e-02   1.8872000000000000e+00   1.3370000000000001e-01  -3.4260000000000002e-01   4.4000000000000003e-03   2.2639000000000000e+00   5.1139999999999997e-01   3.3083000000000000e+00   7.7100000000000002e-02   2.5019999999999998e-01   1.9460000000000000e-01
  -2.7772999999999999e+00   1.9789999999999999e-01   2.5735000000000001e+00   3.8199999999999998e-02  -3.3310000000000001e-01  -4.3900000000000002e-02   2.2860999999999998e+00   8.2269999999999999e-01   3.3083000000000000e+00   1.2520000000000001e-01   2.5019999999999998e-01   2.2120000000000001e-01
  -2.4245999999999999e+00   1.3189999999999999e-01   1.9730000000000001e+00   1.5279999999999999e-01  -4.0920000000000001e-01  -4.4000000000000003e-03   2.1084999999999998e+00   7.3380000000000001e-01   2.8730000000000002e+00   1.5409999999999999e-01   1.5400000000000000e-01   2.0349999999999999e-01
  -2.5789000000000000e+00   3.7369999999999998e-01   1.9730000000000001e+00   1.3370000000000001e-01  -2.7600000000000002e-01  -4.4000000000000003e-03   2.2195000000000000e+00   6.2260000000000004e-01   2.2635999999999998e+00   1.7340000000000000e-01   2.5979999999999998e-01   1.8579999999999999e-01
  -2.6671000000000000e+00   0.0000000000000000e+00   2.1446000000000001e+00   1.9089999999999999e-01  -2.7600000000000002e-01  -8.8000000000000005e-03   2.2860999999999998e+00   7.1150000000000002e-01   2.4377000000000000e+00   1.2520000000000001e-01   8.6599999999999996e-02   2.4770000000000000e-01
  -2.6010000000000000e+00   1.7590000000000000e-01   2.4876999999999998e+00   1.5279999999999999e-01  -3.8059999999999999e-01  -1.3200000000000000e-02   2.3304999999999998e+00   7.1150000000000002e-01   3.3083000000000000e+00   6.7400000000000002e-02   9.6199999999999994e-02   2.2559999999999999e-01
  -2.8654999999999999e+00   4.3999999999999997e-02   2.3161999999999998e+00   2.3870000000000000e-01  -3.9010000000000000e-01   3.9500000000000000e-02   2.2639000000000000e+00   6.4480000000000004e-01   2.7858999999999998e+00   8.6699999999999999e-02   2.4060000000000001e-01   2.3890000000000000e-01
  -2.6450999999999998e+00   4.3999999999999997e-02   1.7157000000000000e+00   1.5279999999999999e-01  -3.5210000000000002e-01   1.3200000000000000e-02   2.2639000000000000e+00   6.2260000000000004e-01   2.6118000000000001e+00   1.4449999999999999e-01   2.8870000000000001e-01   2.3890000000000000e-01
  -2.5789000000000000e+00   8.7900000000000006e-02   1.8015000000000001e+00   3.0549999999999999e-01  -3.0449999999999999e-01   3.9500000000000000e-02   2.4413999999999998e+00   7.3380000000000001e-01   2.8730000000000002e+00   1.6380000000000000e-01   2.1170000000000000e-01   2.1679999999999999e-01
  -2.5569000000000002e+00   1.5390000000000001e-01   1.5441000000000000e+00   1.5279999999999999e-01  -2.2839999999999999e-01   0.0000000000000000e+00   2.0419000000000000e+00   6.6710000000000003e-01   3.3953000000000002e+00   1.4449999999999999e-01   2.1170000000000000e-01   2.3000000000000001e-01
  -2.6450999999999998e+00   3.2979999999999998e-01   1.4582999999999999e+00   2.0999999999999999e-01  -3.5210000000000002e-01   4.4000000000000003e-03   2.2860999999999998e+00   5.3369999999999995e-01   3.1341999999999999e+00   9.6299999999999997e-02   1.9239999999999999e-01   1.9460000000000000e-01
  -2.6450999999999998e+00   2.6379999999999998e-01   2.1446000000000001e+00   9.5500000000000002e-02  -4.1870000000000002e-01  -1.3200000000000000e-02   2.1528999999999998e+00   6.6710000000000003e-01   3.1341999999999999e+00   1.8300000000000000e-01   9.6199999999999994e-02   2.6100000000000001e-01
  -2.6671000000000000e+00   2.4179999999999999e-01   1.9730000000000001e+00   1.7190000000000000e-01  -3.6159999999999998e-01  -8.8000000000000005e-03   2.1972999999999998e+00   8.4499999999999997e-01   3.8306000000000000e+00   1.2520000000000001e-01   2.1170000000000000e-01   1.9020000000000001e-01
  -2.6010000000000000e+00   8.7900000000000006e-02   2.2303999999999999e+00   1.4319999999999999e-01  -2.7600000000000002e-01  -2.1899999999999999e-02   2.0640999999999998e+00   8.0049999999999999e-01   2.9600000000000000e+00   1.2520000000000001e-01   2.3089999999999999e-01   1.8579999999999999e-01
  -2.5127999999999999e+00   1.7590000000000000e-01   1.7157000000000000e+00   3.8199999999999998e-02  -3.1400000000000000e-01   3.0700000000000002e-02   2.0419000000000000e+00   7.1150000000000002e-01   3.1341999999999999e+00   1.3489999999999999e-01   1.8279999999999999e-01   1.9460000000000000e-01
  -2.6230000000000002e+00   3.0780000000000002e-01   2.3161999999999998e+00   7.6399999999999996e-02  -2.1890000000000001e-01  -4.3900000000000002e-02   2.2639000000000000e+00   5.3369999999999995e-01   3.1341999999999999e+00   8.6699999999999999e-02   3.2710000000000000e-01   2.1229999999999999e-01
  -2.4245999999999999e+00   1.3189999999999999e-01   1.8872000000000000e+00   1.4319999999999999e-01  -3.2350000000000001e-01  -3.0700000000000002e-02   2.1084999999999998e+00   6.4480000000000004e-01   2.5247000000000002e+00   1.6380000000000000e-01   9.6199999999999994e-02   1.9020000000000001e-01
  -2.6450999999999998e+00   2.1980000000000000e-01   2.5735000000000001e+00   1.0500000000000000e-01  -3.1400000000000000e-01  -2.1899999999999999e-02   2.2195000000000000e+00   4.8920000000000002e-01   2.2635999999999998e+00   8.6699999999999999e-02   1.7319999999999999e-01   2.0349999999999999e-01
  -2.6890999999999998e+00   2.1999999999999999e-02   1.5441000000000000e+00   1.7190000000000000e-01  -2.8549999999999998e-01  -1.7500000000000002e-02   2.3304999999999998e+00   6.0040000000000004e-01   2.4377000000000000e+00   3.8500000000000000e-02   1.9239999999999999e-01   2.1229999999999999e-01
  -2.5569000000000002e+00   8.7900000000000006e-02   1.9730000000000001e+00   2.0050000000000001e-01  -3.3310000000000001e-01   1.3200000000000000e-02   2.3527000000000000e+00   7.5600000000000001e-01   2.6118000000000001e+00   1.2520000000000001e-01   2.2130000000000000e-01   1.9460000000000000e-01
  -2.6450999999999998e+00   3.0780000000000002e-01   1.5441000000000000e+00   1.3370000000000001e-01  -3.0449999999999999e-01   1.7500000000000002e-02   2.3527000000000000e+00   5.3369999999999995e-01   2.9600000000000000e+00   1.4449999999999999e-01   1.7319999999999999e-01   2.2120000000000001e-01
  -2.5569000000000002e+00   2.8580000000000000e-01   2.3161999999999998e+00   1.5279999999999999e-01  -3.4260000000000002e-01   8.8000000000000005e-03   2.1751000000000000e+00   6.0040000000000004e-01   3.7435999999999998e+00   1.2520000000000001e-01   2.3089999999999999e-01   2.2120000000000001e-01
  -2.4908000000000001e+00   1.7590000000000000e-01   2.7450999999999999e+00   1.4319999999999999e-01  -3.2350000000000001e-01   4.3900000000000002e-02   2.1528999999999998e+00   5.1139999999999997e-01   2.9600000000000000e+00   8.6699999999999999e-02   2.5019999999999998e-01   2.4770000000000000e-01
  -2.6010000000000000e+00   1.3189999999999999e-01   1.5441000000000000e+00   2.0050000000000001e-01  -3.8059999999999999e-01  -2.1899999999999999e-02   2.3971000000000000e+00   6.4480000000000004e-01   3.6564999999999999e+00   2.0230000000000001e-01   2.3089999999999999e-01   2.0349999999999999e-01
  -2.7772999999999999e+00   4.3999999999999997e-02   2.1446000000000001e+00   2.5779999999999997e-01  -3.0449999999999999e-01  -1.7500000000000002e-02   2.1972999999999998e+00   4.8920000000000002e-01   2.6118000000000001e+00   1.8300000000000000e-01   1.8279999999999999e-01   2.3890000000000000e-01
  -2.6230000000000002e+00   1.0990000000000000e-01   1.9730000000000001e+00   1.7190000000000000e-01  -3.0449999999999999e-01  -4.4000000000000003e-03   2.1084999999999998e+00   6.2260000000000004e-01   2.6989000000000001e+00   1.8300000000000000e-01   1.9239999999999999e-01   2.1229999999999999e-01
  -3.2622000000000000e+00   1.7590000000000000e-01   8.5780000000000001e-01   1.8140000000000001e-01  -3.1400000000000000e-01   3.0700000000000002e-02   2.0419000000000000e+00   5.1139999999999997e-01   3.3953000000000002e+00   1.0600000000000000e-01   1.7319999999999999e-01   2.6540000000000002e-01
  -1.2564000000000000e+00  -4.3969999999999998e-01   2.8309000000000002e+00   4.7699999999999999e-02  -4.4719999999999999e-01  -1.3200000000000000e-02   2.5746000000000002e+00   6.6710000000000003e-01   2.6989000000000001e+00   7.7100000000000002e-02   2.1170000000000000e-01   2.2559999999999999e-01
  -3.3283999999999998e+00   3.2979999999999998e-01   1.7160000000000000e-01   2.3870000000000000e-01  -2.7600000000000002e-01  -2.6300000000000000e-02   2.2195000000000000e+00   7.5600000000000001e-01   3.0470999999999999e+00   2.3119999999999999e-01   1.6360000000000000e-01   2.2120000000000001e-01
  -1.4767999999999999e+00   2.1980000000000000e-01   2.5735000000000001e+00   1.3370000000000001e-01  -4.8530000000000001e-01   3.0700000000000002e-02   2.0863000000000000e+00   6.8930000000000002e-01   2.6989000000000001e+00   1.1559999999999999e-01   1.9239999999999999e-01   2.0349999999999999e-01
  -4.0557999999999996e+00   6.6000000000000003e-02   1.0294000000000001e+00   2.0050000000000001e-01  -1.7130000000000001e-01  -2.1899999999999999e-02   2.3083000000000000e+00   7.3380000000000001e-01   3.1341999999999999e+00   2.1190000000000001e-01   2.7900000000000003e-01   2.3890000000000000e-01
  -1.4107000000000001e+00   2.1999999999999999e-02   3.1739999999999999e+00   1.3370000000000001e-01  -4.5679999999999998e-01   0.0000000000000000e+00   2.1751000000000000e+00   7.7820000000000000e-01   3.3083000000000000e+00   1.9270000000000001e-01   1.4430000000000001e-01   2.3890000000000000e-01
  -3.9015000000000000e+00   2.1980000000000000e-01   1.7160000000000000e-01   1.1459999999999999e-01  -1.9980000000000001e-01   4.8200000000000000e-02   2.1528999999999998e+00   6.8930000000000002e-01   2.2635999999999998e+00   1.8300000000000000e-01   1.9239999999999999e-01   2.6540000000000002e-01
  -1.4767999999999999e+00  -1.0990000000000000e-01   3.2597999999999998e+00   2.1959999999999999e-01  -5.0429999999999997e-01  -8.8000000000000005e-03   2.2639000000000000e+00   5.3369999999999995e-01   2.8730000000000002e+00   2.1190000000000001e-01   1.4430000000000001e-01   2.3440000000000000e-01
  -3.1960999999999999e+00   1.7590000000000000e-01   7.7210000000000001e-01   1.3370000000000001e-01  -1.2370000000000000e-01  -3.9500000000000000e-02   2.1972999999999998e+00   8.2269999999999999e-01   3.3083000000000000e+00   2.0230000000000001e-01   2.3089999999999999e-01   2.4770000000000000e-01
  -1.6091000000000000e+00   6.6000000000000003e-02   2.4018999999999999e+00   1.2410000000000000e-01  -2.9499999999999998e-01  -3.0700000000000002e-02   2.2639000000000000e+00   7.1150000000000002e-01   2.7858999999999998e+00   1.7340000000000000e-01   1.6360000000000000e-01   2.3890000000000000e-01
  -3.3283999999999998e+00   6.6000000000000003e-02   9.4359999999999999e-01   1.9089999999999999e-01  -2.2839999999999999e-01  -1.7500000000000002e-02   2.2195000000000000e+00   5.3369999999999995e-01   2.7858999999999998e+00   7.7100000000000002e-02   2.0210000000000000e-01   2.3000000000000001e-01
  -1.9397000000000000e+00   2.1999999999999999e-02   3.2597999999999998e+00   1.1459999999999999e-01  -3.3310000000000001e-01   8.8000000000000005e-03   2.3083000000000000e+00   4.6689999999999998e-01   2.7858999999999998e+00   7.7100000000000002e-02   1.6360000000000000e-01   2.2120000000000001e-01
  -3.3283999999999998e+00   1.7590000000000000e-01   1.9730000000000001e+00   2.9599999999999999e-01  -1.9980000000000001e-01   3.0700000000000002e-02   2.2639000000000000e+00   8.4499999999999997e-01   3.2212000000000001e+00   1.8300000000000000e-01   1.8279999999999999e-01   2.2559999999999999e-01
  -2.1381000000000001e+00   2.1980000000000000e-01   2.7450999999999999e+00   2.0050000000000001e-01  -3.8059999999999999e-01  -3.0700000000000002e-02   2.1751000000000000e+00   8.2269999999999999e-01   2.9600000000000000e+00   1.6380000000000000e-01   2.1170000000000000e-01   2.3440000000000000e-01
  -3.1299999999999999e+00   2.1980000000000000e-01   1.5441000000000000e+00   1.8140000000000001e-01  -2.7600000000000002e-01   8.8000000000000005e-03   2.2416999999999998e+00   6.0040000000000004e-01   2.8730000000000002e+00   1.9270000000000001e-01   2.0210000000000000e-01   2.4329999999999999e-01
  -2.2924000000000002e+00   1.7590000000000000e-01   2.3161999999999998e+00   1.0500000000000000e-01  -3.5210000000000002e-01   1.7500000000000002e-02   2.0863000000000000e+00   5.5589999999999995e-01   2.9600000000000000e+00   1.5409999999999999e-01   2.2130000000000000e-01   2.6100000000000001e-01
  -3.0417999999999998e+00   4.3969999999999998e-01   2.4018999999999999e+00   1.5279999999999999e-01  -2.6640000000000003e-01   8.8000000000000005e-03   2.2195000000000000e+00   5.7809999999999995e-01   2.7858999999999998e+00   1.3489999999999999e-01   2.4060000000000001e-01   2.3890000000000000e-01
  -2.2924000000000002e+00   2.1980000000000000e-01   2.6593000000000000e+00   2.5779999999999997e-01  -3.2350000000000001e-01  -1.3200000000000000e-02   2.2860999999999998e+00   7.5600000000000001e-01   2.6118000000000001e+00   1.7340000000000000e-01   2.2130000000000000e-01   2.3000000000000001e-01
  -2.9535999999999998e+00   2.6379999999999998e-01   1.1152000000000000e+00   2.0050000000000001e-01  -3.2350000000000001e-01   3.9500000000000000e-02   2.1751000000000000e+00   7.7820000000000000e-01   2.8730000000000002e+00   2.0230000000000001e-01   1.5400000000000000e-01   2.3000000000000001e-01
  -2.5127999999999999e+00   4.3999999999999997e-02   2.4018999999999999e+00   1.2410000000000000e-01  -2.5690000000000002e-01   0.0000000000000000e+00   2.2416999999999998e+00   6.4480000000000004e-01   2.5247000000000002e+00   9.6299999999999997e-02   1.9239999999999999e-01   2.4329999999999999e-01
  -2.7772999999999999e+00   1.9789999999999999e-01   2.0588000000000002e+00   1.5279999999999999e-01  -2.3790000000000000e-01   1.7500000000000002e-02   2.1084999999999998e+00   7.3380000000000001e-01   2.5247000000000002e+00   1.8300000000000000e-01   1.4430000000000001e-01   2.3890000000000000e-01
  -2.5127999999999999e+00  -2.1999999999999999e-02   2.1446000000000001e+00   1.8140000000000001e-01  -2.9499999999999998e-01   2.6300000000000000e-02   2.1307000000000000e+00   6.4480000000000004e-01   2.6989000000000001e+00   2.4079999999999999e-01   1.5400000000000000e-01   2.0349999999999999e-01
  -2.7993999999999999e+00   1.3189999999999999e-01   1.8872000000000000e+00   2.3870000000000000e-01  -2.5690000000000002e-01  -3.0700000000000002e-02   2.2195000000000000e+00   5.1139999999999997e-01   3.1341999999999999e+00   1.9270000000000001e-01   1.6360000000000000e-01   2.0790000000000000e-01
  -2.4026000000000001e+00   1.3189999999999999e-01   2.3161999999999998e+00   1.5279999999999999e-01  -3.2350000000000001e-01  -1.7500000000000002e-02   2.2195000000000000e+00   7.3380000000000001e-01   3.1341999999999999e+00   1.8300000000000000e-01   2.3089999999999999e-01   2.3000000000000001e-01
  -2.6010000000000000e+00   2.4179999999999999e-01   2.1446000000000001e+00   1.5279999999999999e-01  -1.9980000000000001e-01  -1.3200000000000000e-02   2.0419000000000000e+00   6.8930000000000002e-01   2.5247000000000002e+00   1.5409999999999999e-01   1.9239999999999999e-01   1.9910000000000000e-01
  -2.4908000000000001e+00   1.0990000000000000e-01   1.4582999999999999e+00   1.9089999999999999e-01  -3.5210000000000002e-01   4.4000000000000003e-03   2.1307000000000000e+00   6.8930000000000002e-01   3.1341999999999999e+00   2.0230000000000001e-01   1.7319999999999999e-01   2.3000000000000001e-01
  -2.7772999999999999e+00   1.3189999999999999e-01   2.1446000000000001e+00   1.6230000000000000e-01  -3.1400000000000000e-01   0.0000000000000000e+00   2.1528999999999998e+00   8.0049999999999999e-01   3.1341999999999999e+00   1.6380000000000000e-01   7.6999999999999999e-02   2.8749999999999998e-01
  -2.7332000000000001e+00   8.7900000000000006e-02   3.0024000000000002e+00   2.3870000000000000e-01  -2.3790000000000000e-01   0.0000000000000000e+00   2.2639000000000000e+00   6.0040000000000004e-01   2.2635999999999998e+00   1.8300000000000000e-01   1.8279999999999999e-01   1.9910000000000000e-01
  -2.7332000000000001e+00   1.9789999999999999e-01   2.6593000000000000e+00   1.3370000000000001e-01  -2.8549999999999998e-01   8.8000000000000005e-03   2.2416999999999998e+00   6.2260000000000004e-01   3.2212000000000001e+00   2.0230000000000001e-01   2.0210000000000000e-01   2.4770000000000000e-01
  -2.6010000000000000e+00   1.3189999999999999e-01   1.7157000000000000e+00   2.0050000000000001e-01  -3.2350000000000001e-01  -4.4000000000000003e-03   2.1972999999999998e+00   5.5589999999999995e-01   2.1764999999999999e+00   1.4449999999999999e-01   2.0210000000000000e-01   1.7249999999999999e-01
  -2.7111999999999998e+00  -2.1999999999999999e-02   2.1446000000000001e+00   2.2910000000000000e-01  -2.9499999999999998e-01   3.5099999999999999e-02   2.2195000000000000e+00   4.0020000000000000e-01   2.1764999999999999e+00   1.5409999999999999e-01   1.5400000000000000e-01   2.4770000000000000e-01
  -2.6230000000000002e+00   2.4179999999999999e-01   1.6298999999999999e+00   1.5279999999999999e-01  -4.1870000000000002e-01  -4.4000000000000003e-03   2.3304999999999998e+00   6.2260000000000004e-01   4.0918000000000001e+00   2.1190000000000001e-01   2.4060000000000001e-01   2.1229999999999999e-01
  -2.7993999999999999e+00   6.6000000000000003e-02   1.8015000000000001e+00   1.6230000000000000e-01  -3.4260000000000002e-01  -3.9500000000000000e-02   2.4636000000000000e+00   7.7820000000000000e-01   3.0470999999999999e+00   1.2520000000000001e-01   2.2130000000000000e-01   1.9910000000000000e-01
  -2.6671000000000000e+00   4.3999999999999997e-02   2.4018999999999999e+00   1.8140000000000001e-01  -2.9499999999999998e-01   8.8000000000000005e-03   2.2195000000000000e+00   4.6689999999999998e-01   3.1341999999999999e+00   1.6380000000000000e-01   2.1170000000000000e-01   2.5209999999999999e-01
  -2.7111999999999998e+00   2.1980000000000000e-01   1.7157000000000000e+00   2.6729999999999998e-01  -2.7600000000000002e-01   8.8000000000000005e-03   2.3083000000000000e+00   6.2260000000000004e-01   2.4377000000000000e+00   2.0230000000000001e-01   1.8279999999999999e-01   2.4329999999999999e-01
  -2.7332000000000001e+00   1.0990000000000000e-01   1.9730000000000001e+00   1.2410000000000000e-01  -3.1400000000000000e-01   4.4000000000000003e-03   2.0863000000000000e+00   7.7820000000000000e-01   2.5247000000000002e+00   2.0230000000000001e-01   1.1550000000000001e-01   2.0349999999999999e-01
  -2.7553000000000001e+00   1.7590000000000000e-01   1.6298999999999999e+00   1.6230000000000000e-01  -3.8059999999999999e-01   1.7500000000000002e-02   2.1972999999999998e+00   8.0049999999999999e-01   2.7858999999999998e+00   8.6699999999999999e-02   2.6939999999999997e-01   2.1229999999999999e-01
  -2.6010000000000000e+00  -2.1999999999999999e-02   2.1446000000000001e+00   2.0999999999999999e-01  -2.1890000000000001e-01  -5.2600000000000001e-02   1.9532000000000000e+00   7.3380000000000001e-01   3.0470999999999999e+00   1.5409999999999999e-01   2.0210000000000000e-01   2.1229999999999999e-01
  -2.6010000000000000e+00   8.7900000000000006e-02   2.3161999999999998e+00   1.3370000000000001e-01  -2.8549999999999998e-01  -2.6300000000000000e-02   2.1972999999999998e+00   8.4499999999999997e-01   2.6118000000000001e+00   1.4449999999999999e-01   2.3089999999999999e-01   2.3890000000000000e-01
  -2.7993999999999999e+00   1.5390000000000001e-01   8.5780000000000001e-01   2.4820000000000000e-01  -2.7600000000000002e-01  -3.5099999999999999e-02   2.1084999999999998e+00   4.8920000000000002e-01   2.2635999999999998e+00   2.2159999999999999e-01   1.7319999999999999e-01   1.9020000000000001e-01
  -2.5127999999999999e+00   1.7590000000000000e-01   1.8872000000000000e+00   1.3370000000000001e-01  -2.6640000000000003e-01   2.1899999999999999e-02   2.1528999999999998e+00   6.6710000000000003e-01   3.2212000000000001e+00   1.1559999999999999e-01   2.5019999999999998e-01   2.3890000000000000e-01
  -2.6671000000000000e+00   4.6170000000000000e-01   1.6298999999999999e+00   1.5279999999999999e-01  -3.8059999999999999e-01  -4.4000000000000003e-03   2.2195000000000000e+00   5.7809999999999995e-01   2.4377000000000000e+00   1.2520000000000001e-01   1.6360000000000000e-01   2.0790000000000000e-01
  -2.7111999999999998e+00   6.6000000000000003e-02   2.4876999999999998e+00   1.2410000000000000e-01  -3.1400000000000000e-01  -2.6300000000000000e-02   2.2639000000000000e+00   7.3380000000000001e-01   3.6564999999999999e+00   1.6380000000000000e-01   2.0210000000000000e-01   2.3890000000000000e-01
  -2.5127999999999999e+00   1.7590000000000000e-01   2.5735000000000001e+00   2.1959999999999999e-01  -2.8549999999999998e-01  -2.6300000000000000e-02   2.2416999999999998e+00   7.1150000000000002e-01   2.0024000000000002e+00   1.9270000000000001e-01   2.1170000000000000e-01   2.1679999999999999e-01
  -2.4026000000000001e+00   8.7900000000000006e-02   2.2303999999999999e+00   2.0999999999999999e-01  -2.6640000000000003e-01  -1.7500000000000002e-02   2.0196999999999998e+00   6.8930000000000002e-01   2.8730000000000002e+00   2.0230000000000001e-01   1.5400000000000000e-01   2.4329999999999999e-01
  -2.6890999999999998e+00   1.5390000000000001e-01   2.7450999999999999e+00   1.1459999999999999e-01  -3.3310000000000001e-01  -4.4000000000000003e-03   2.1307000000000000e+00   5.5589999999999995e-01   1.6540999999999999e+00   1.6380000000000000e-01   1.6360000000000000e-01   2.2120000000000001e-01
  -2.5127999999999999e+00  -1.0990000000000000e-01   2.3161999999999998e+00   1.5279999999999999e-01  -4.3769999999999998e-01   8.8000000000000005e-03   2.1528999999999998e+00   6.0040000000000004e-01   2.7858999999999998e+00   1.4449999999999999e-01   2.3089999999999999e-01   1.9910000000000000e-01
  -2.6890999999999998e+00   3.5170000000000001e-01   9.4359999999999999e-01   3.2460000000000000e-01  -2.7600000000000002e-01  -2.1899999999999999e-02   2.3083000000000000e+00   5.3369999999999995e-01   2.3506000000000000e+00   2.6010000000000000e-01   2.7900000000000003e-01   2.1679999999999999e-01
  -2.7553000000000001e+00   4.3999999999999997e-02   2.2303999999999999e+00   9.5500000000000002e-02  -2.2839999999999999e-01   0.0000000000000000e+00   2.3083000000000000e+00   6.6710000000000003e-01   2.9600000000000000e+00   1.4449999999999999e-01   1.7319999999999999e-01   2.4329999999999999e-01
  -2.6671000000000000e+00   8.7900000000000006e-02   1.8872000000000000e+00   2.3870000000000000e-01  -3.0449999999999999e-01   2.1899999999999999e-02   2.4636000000000000e+00   7.1150000000000002e-01   2.6989000000000001e+00   1.0600000000000000e-01   1.2509999999999999e-01   2.3440000000000000e-01
  -2.5127999999999999e+00   1.7590000000000000e-01   1.8872000000000000e+00   1.0500000000000000e-01  -3.0449999999999999e-01  -3.5099999999999999e-02   2.1084999999999998e+00   6.4480000000000004e-01   2.6989000000000001e+00   2.2159999999999999e-01   1.2509999999999999e-01   2.2559999999999999e-01
  -2.6671000000000000e+00   3.0780000000000002e-01   1.9730000000000001e+00   1.6230000000000000e-01  -3.3310000000000001e-01   3.0700000000000002e-02   2.1528999999999998e+00   8.4499999999999997e-01   2.0893999999999999e+00   1.4449999999999999e-01   1.5400000000000000e-01   2.3000000000000001e-01
  -2.7553000000000001e+00  -8.7900000000000006e-02   2.5735000000000001e+00   1.4319999999999999e-01  -3.1400000000000000e-01   2.6300000000000000e-02   2.0196999999999998e+00   7.5600000000000001e-01   2.2635999999999998e+00   1.8300000000000000e-01   1.8279999999999999e-01   2.6979999999999998e-01
  -2.6230000000000002e+00   1.7590000000000000e-01   1.1152000000000000e+00   1.4319999999999999e-01  -2.6640000000000003e-01  -4.3900000000000002e-02   2.1084999999999998e+00   5.1139999999999997e-01   2.8730000000000002e+00   2.4079999999999999e-01   2.9830000000000001e-01   2.0349999999999999e-01
  -2.7111999999999998e+00   6.6000000000000003e-02   1.8015000000000001e+00   1.8140000000000001e-01  -3.6159999999999998e-01  -2.1899999999999999e-02   2.2639000000000000e+00   8.2269999999999999e-01   2.4377000000000000e+00   2.7939999999999998e-01   2.0210000000000000e-01   2.0790000000000000e-01
  -2.6450999999999998e+00   8.7900000000000006e-02   1.8015000000000001e+00   1.3370000000000001e-01  -2.5690000000000002e-01   1.7500000000000002e-02   2.1528999999999998e+00   6.6710000000000003e-01   3.1341999999999999e+00   1.4449999999999999e-01   8.6599999999999996e-02   2.0790000000000000e-01
  -2.6890999999999998e+00   2.1999999999999999e-02   2.6593000000000000e+00   2.1959999999999999e-01  -2.8549999999999998e-01   2.1899999999999999e-02   2.0196999999999998e+00   6.4480000000000004e-01   3.3083000000000000e+00   2.9859999999999998e-01   1.8279999999999999e-01   2.3440000000000000e-01
  -2.7993999999999999e+00   2.6379999999999998e-01   2.2303999999999999e+00   2.7689999999999998e-01  -2.3790000000000000e-01  -2.6300000000000000e-02   2.2195000000000000e+00   6.8930000000000002e-01   2.9600000000000000e+00   1.9270000000000001e-01   1.4430000000000001e-01   2.2120000000000001e-01
  -2.6230000000000002e+00   8.7900000000000006e-02   2.2303999999999999e+00   1.8140000000000001e-01  -2.7600000000000002e-01   8.8000000000000005e-03   2.2639000000000000e+00   6.4480000000000004e-01   3.3083000000000000e+00   2.2159999999999999e-01   1.9239999999999999e-01   2.3440000000000000e-01
  -2.6230000000000002e+00   6.6000000000000003e-02   1.9730000000000001e+00   1.7190000000000000e-01  -3.1400000000000000e-01   3.5099999999999999e-02   2.2860999999999998e+00   6.4480000000000004e-01   3.1341999999999999e+00   8.6699999999999999e-02   2.0210000000000000e-01   2.4329999999999999e-01
  -2.5348000000000002e+00   1.7590000000000000e-01   1.8872000000000000e+00   1.5279999999999999e-01  -3.1400000000000000e-01  -4.4000000000000003e-03   2.2860999999999998e+00   7.3380000000000001e-01   3.0470999999999999e+00   1.6380000000000000e-01   1.6360000000000000e-01   2.4770000000000000e-01
  -2.6010000000000000e+00   2.1999999999999999e-02   2.2303999999999999e+00   1.2410000000000000e-01  -2.8549999999999998e-01  -3.0700000000000002e-02   2.2195000000000000e+00   6.6710000000000003e-01   2.6118000000000001e+00   2.0230000000000001e-01   2.1170000000000000e-01   2.1679999999999999e-01
  -2.5789000000000000e+00   1.7590000000000000e-01   1.2867999999999999e+00   1.5279999999999999e-01  -3.1400000000000000e-01   2.1899999999999999e-02   2.2416999999999998e+00   8.4499999999999997e-01   2.9600000000000000e+00   1.7340000000000000e-01   2.1170000000000000e-01   2.2559999999999999e-01
  -2.8214000000000001e+00   8.7900000000000006e-02   8.5780000000000001e-01   1.0500000000000000e-01  -2.8549999999999998e-01  -3.9500000000000000e-02   2.1307000000000000e+00   6.8930000000000002e-01   3.1341999999999999e+00   3.1790000000000002e-01   2.2130000000000000e-01   2.4770000000000000e-01
  -2.6010000000000000e+00   1.5390000000000001e-01   2.3161999999999998e+00   2.1959999999999999e-01  -3.5210000000000002e-01  -1.3200000000000000e-02   2.2860999999999998e+00   6.8930000000000002e-01   1.8283000000000000e+00   2.2159999999999999e-01   2.5979999999999998e-01   2.3890000000000000e-01
  -2.7553000000000001e+00   2.1999999999999999e-02   1.5441000000000000e+00   1.6230000000000000e-01  -3.4260000000000002e-01  -8.8000000000000005e-03   2.2639000000000000e+00   5.3369999999999995e-01   2.3506000000000000e+00   1.5409999999999999e-01   1.3469999999999999e-01   1.9020000000000001e-01
  -2.6890999999999998e+00   8.7900000000000006e-02   2.1446000000000001e+00   1.7190000000000000e-01  -3.0449999999999999e-01   8.8000000000000005e-03   2.2416999999999998e+00   6.6710000000000003e-01   2.3506000000000000e+00   1.3489999999999999e-01   1.7319999999999999e-01   2.0349999999999999e-01
  -2.7332000000000001e+00   1.9789999999999999e-01   1.7157000000000000e+00   1.6230000000000000e-01  -3.1400000000000000e-01   8.8000000000000005e-03   2.0640999999999998e+00   8.0049999999999999e-01   2.6989000000000001e+00   1.8300000000000000e-01   2.5979999999999998e-01   1.9460000000000000e-01
  -2.5569000000000002e+00   8.7900000000000006e-02   1.9730000000000001e+00   2.1959999999999999e-01  -3.1400000000000000e-01  -8.8000000000000005e-03   2.0640999999999998e+00   6.4480000000000004e-01   3.1341999999999999e+00   1.3489999999999999e-01   1.6360000000000000e-01   2.4329999999999999e-01
  -2.6450999999999998e+00   2.1999999999999999e-02   1.8872000000000000e+00   1.0500000000000000e-01  -2.6640000000000003e-01  -8.8000000000000005e-03   2.1972999999999998e+00   7.3380000000000001e-01   2.8730000000000002e+00   1.9270000000000001e-01   1.8279999999999999e-01   2.4770000000000000e-01
  -2.7111999999999998e+00   2.1999999999999999e-02   2.4876999999999998e+00   7.6399999999999996e-02  -3.8059999999999999e-01   4.4000000000000003e-03   2.3527000000000000e+00   7.1150000000000002e-01   2.4377000000000000e+00   1.3489999999999999e-01   1.6360000000000000e-01   1.9910000000000000e-01
  -2.7111999999999998e+00   4.3999999999999997e-02   2.4018999999999999e+00   1.3370000000000001e-01  -2.8549999999999998e-01  -8.8000000000000005e-03   2.2195000000000000e+00   5.3369999999999995e-01   2.3506000000000000e+00   1.6380000000000000e-01   2.3089999999999999e-01   2.3000000000000001e-01
  -2.7111999999999998e+00  -2.1999999999999999e-02   1.4582999999999999e+00   2.2910000000000000e-01  -2.1890000000000001e-01  -3.9500000000000000e-02   2.2860999999999998e+00   8.2269999999999999e-01   2.6118000000000001e+00   1.4449999999999999e-01   2.3089999999999999e-01   1.9020000000000001e-01
  -2.2263000000000002e+00  -1.7590000000000000e-01   1.4582999999999999e+00   2.0050000000000001e-01  -3.4260000000000002e-01  -4.3900000000000002e-02   2.2416999999999998e+00   6.2260000000000004e-01   3.0470999999999999e+00   1.8300000000000000e-01   2.5019999999999998e-01   2.5209999999999999e-01
  -2.9096000000000002e+00   7.6939999999999997e-01   1.2867999999999999e+00   2.1959999999999999e-01  -2.7600000000000002e-01   1.7500000000000002e-02   2.2639000000000000e+00   7.7820000000000000e-01   2.2635999999999998e+00   1.2520000000000001e-01   2.0210000000000000e-01   2.3440000000000000e-01
  -2.6671000000000000e+00  -3.9570000000000000e-01   1.8872000000000000e+00   9.5500000000000002e-02  -3.2350000000000001e-01  -1.7500000000000002e-02   2.1751000000000000e+00   8.0049999999999999e-01   3.3953000000000002e+00   1.6380000000000000e-01   1.5400000000000000e-01   2.1229999999999999e-01
  -2.6230000000000002e+00   2.1999999999999999e-02   1.5441000000000000e+00   1.2410000000000000e-01  -2.7600000000000002e-01  -8.8000000000000005e-03   2.1751000000000000e+00   6.6710000000000003e-01   2.6989000000000001e+00   1.2520000000000001e-01   2.5019999999999998e-01   2.5659999999999999e-01
  -2.5348000000000002e+00   5.2759999999999996e-01   2.6593000000000000e+00   3.5330000000000000e-01  -2.6640000000000003e-01   2.6300000000000000e-02   2.2195000000000000e+00   6.6710000000000003e-01   2.8730000000000002e+00   1.4449999999999999e-01   2.5019999999999998e-01   2.4329999999999999e-01
  -2.6450999999999998e+00  -2.4179999999999999e-01   1.8872000000000000e+00   1.8140000000000001e-01  -2.7600000000000002e-01   1.3200000000000000e-02   2.1307000000000000e+00   9.5609999999999995e-01   2.4377000000000000e+00   2.0230000000000001e-01   1.9239999999999999e-01   3.0520000000000003e-01
  -2.6230000000000002e+00   1.7590000000000000e-01   1.9730000000000001e+00   2.1959999999999999e-01  -3.2350000000000001e-01   6.1400000000000003e-02   2.3083000000000000e+00   9.7840000000000005e-01   2.8730000000000002e+00   1.1559999999999999e-01   2.8870000000000001e-01   2.4770000000000000e-01
  -2.4687000000000001e+00   0.0000000000000000e+00   1.8872000000000000e+00   2.0999999999999999e-01  -2.6640000000000003e-01   1.7500000000000002e-02   2.1528999999999998e+00   5.7809999999999995e-01   1.8283000000000000e+00   2.2159999999999999e-01   5.7700000000000001e-02   2.6979999999999998e-01
  -2.7332000000000001e+00  -4.3999999999999997e-02   2.0588000000000002e+00   2.8639999999999999e-01  -3.2350000000000001e-01  -4.4000000000000003e-03   2.3083000000000000e+00   2.4460000000000001e-01   3.4824000000000002e+00   1.8300000000000000e-01   2.0210000000000000e-01   3.9800000000000002e-02
  -2.2263000000000002e+00   3.9570000000000000e-01   2.1446000000000001e+00   2.6729999999999998e-01  -2.9499999999999998e-01   0.0000000000000000e+00   2.3304999999999998e+00  -6.6699999999999995e-02   2.6989000000000001e+00   1.6380000000000000e-01   1.7319999999999999e-01   9.7299999999999998e-02
  -2.7772999999999999e+00   1.3189999999999999e-01   2.4876999999999998e+00   1.5279999999999999e-01  -1.4269999999999999e-01   1.7500000000000002e-02   2.4192000000000000e+00  -4.6689999999999998e-01   2.8730000000000002e+00   1.8300000000000000e-01   8.6599999999999996e-02   2.6499999999999999e-02
  -2.3805999999999998e+00  -8.7900000000000006e-02   1.1152000000000000e+00   1.8140000000000001e-01  -3.8059999999999999e-01   1.3200000000000000e-02   2.1084999999999998e+00  -8.6719999999999997e-01   3.3953000000000002e+00   3.1790000000000002e-01   1.3469999999999999e-01  -1.4599999999999999e-01
  -2.7332000000000001e+00   1.5390000000000001e-01   1.1152000000000000e+00   6.6799999999999998e-02  -3.6159999999999998e-01   1.7500000000000002e-02   2.1528999999999998e+00  -1.6899000000000000e+00   2.3506000000000000e+00   1.7340000000000000e-01   1.2509999999999999e-01  -1.8140000000000001e-01
  -2.6230000000000002e+00   2.1999999999999999e-02   2.4876999999999998e+00   1.6230000000000000e-01  -3.4260000000000002e-01   2.6300000000000000e-02   1.8644000000000001e+00  -1.9790000000000001e+00   3.4824000000000002e+00   3.2750000000000001e-01   6.7400000000000002e-02  -3.1409999999999999e-01
  -2.8875000000000002e+00   1.5390000000000001e-01   1.9730000000000001e+00   2.0050000000000001e-01  -3.4260000000000002e-01  -8.7700000000000000e-02   1.9532000000000000e+00  -2.8016999999999999e+00   2.9600000000000000e+00   2.7939999999999998e-01   8.6599999999999996e-02  -3.9369999999999999e-01
  -2.3144000000000000e+00   1.0990000000000000e-01   2.0588000000000002e+00   1.5279999999999999e-01  -3.1400000000000000e-01   1.7500000000000002e-02   1.7312000000000001e+00  -2.8462000000000001e+00   4.1788999999999996e+00   2.8899999999999998e-01  -1.9199999999999998e-02  -4.8659999999999998e-01
  -2.7332000000000001e+00   3.9570000000000000e-01   1.9730000000000001e+00   1.6230000000000000e-01  -2.4740000000000001e-01   3.5099999999999999e-02   1.7756000000000001e+00  -3.3130999999999999e+00   3.9177000000000000e+00   1.6380000000000000e-01   1.1550000000000001e-01  -4.6000000000000002e-01
