# Supplementary material for: Footwear and Foam Surface Alter Gait Initiation of Typical Subjects
Source: PLoS One. 2015 Aug 13;10(8):e0135821. doi: 10.1371/journal.pone.0135821 (PMC4536224; doi:10.1371/journal.pone.0135821)
Supplement: S1 Dataset — (ZIP) [file pone.0135821.s001.zip › 9_foam_av1_01.txt]

  -8.1334999999999997e+00  -1.8027000000000000e+00   3.0624810000000002e+02   4.3345000000000002e+00   3.7416300000000000e+01  -6.9730000000000003e-01   6.2590000000000003e+00  -5.4255000000000004e+00   3.3065460000000002e+02   7.1279999999999999e-01  -3.8632500000000000e+01   4.6450000000000002e-01
  -8.3759999999999994e+00  -2.5280999999999998e+00   2.9964280000000002e+02   4.2390999999999996e+00   3.6693100000000001e+01  -6.7530000000000001e-01   6.2812000000000001e+00  -4.8250999999999999e+00   3.3048050000000001e+02   7.1279999999999999e-01  -3.8690199999999997e+01   4.5560000000000000e-01
  -8.6625999999999994e+00  -3.3414999999999999e+00   2.9020650000000001e+02   3.9144999999999999e+00   3.5379899999999999e+01  -5.4820000000000002e-01   5.9260000000000002e+00  -4.7584000000000000e+00   3.3344049999999999e+02   5.4910000000000003e-01  -3.8872999999999998e+01   4.1580000000000000e-01
  -8.8389000000000006e+00  -4.3746999999999998e+00   2.7733900000000000e+02   3.5707000000000000e+00   3.3781199999999998e+01  -4.0339999999999998e-01   5.6375000000000002e+00  -5.6256000000000004e+00   3.3518169999999998e+02   2.7939999999999998e-01  -3.9171300000000002e+01   5.1310000000000000e-01
  -8.4641999999999999e+00  -6.8589000000000002e+00   2.6481450000000001e+02   2.7496999999999998e+00   3.2487099999999998e+01  -1.4470000000000000e-01   4.9717000000000002e+00  -5.5366999999999997e+00   3.4040539999999999e+02  -2.0230000000000001e-01  -3.9613900000000001e+01   4.7330000000000000e-01
  -8.5303000000000004e+00  -9.1890999999999998e+00   2.5417740000000001e+02   1.8427000000000000e+00   3.1192900000000002e+01   1.3589999999999999e-01   4.2392000000000003e+00  -5.6923000000000004e+00   3.4928550000000001e+02  -5.8760000000000001e-01  -4.0383699999999997e+01   3.5830000000000001e-01
  -8.0673999999999992e+00  -1.2310800000000000e+01   2.4396910000000000e+02   7.8290000000000004e-01   3.0155700000000000e+01   4.5169999999999999e-01   2.5746000000000002e+00  -6.4260999999999999e+00   3.5807859999999999e+02  -1.1944999999999999e+00  -4.1278599999999997e+01   2.6979999999999998e-01
  -7.4062000000000001e+00  -1.5498400000000000e+01   2.3590539999999999e+02  -3.1509999999999999e-01   2.9118500000000001e+01   8.9459999999999995e-01   9.3220000000000003e-01  -6.9375000000000000e+00   3.6852580000000000e+02  -1.9746999999999999e+00  -4.2462100000000000e+01   1.7249999999999999e-01
  -6.5023999999999997e+00  -1.7850700000000000e+01   2.2775590000000000e+02  -1.1361000000000001e+00   2.8195399999999999e+01   1.1928000000000001e+00  -1.4205000000000001e+00  -7.5156999999999998e+00   3.8184600000000000e+02  -2.9573000000000000e+00  -4.3780299999999997e+01  -4.8700000000000000e-02
  -5.9073000000000002e+00  -1.9785200000000000e+01   2.1325850000000000e+02  -1.7184999999999999e+00   2.6349399999999999e+01   1.4515000000000000e+00  -4.7941000000000003e+00  -8.5162999999999993e+00   3.9734269999999998e+02  -4.1806000000000001e+00  -4.5175500000000000e+01  -3.3179999999999998e-01
  -5.8411999999999997e+00  -1.8905899999999999e+01   1.9069739999999999e+02  -1.6613000000000000e+00   2.3742000000000001e+01   1.3989000000000000e+00  -8.7004000000000001e+00  -1.0406300000000000e+01   4.1118529999999998e+02  -5.7797000000000001e+00  -4.6532200000000003e+01  -4.7330000000000000e-01
  -5.6207000000000003e+00  -1.3454000000000001e+01   1.6753569999999999e+02  -1.1456999999999999e+00   2.0820599999999999e+01   7.3229999999999995e-01  -1.3317000000000000e+01  -1.2318600000000000e+01   4.2459260000000000e+02  -7.2342000000000004e+00  -4.7619500000000002e+01  -6.8559999999999999e-01
  -5.9733999999999998e+00  -3.0556999999999999e+00   1.4986429999999999e+02  -2.7689999999999998e-01   1.8622499999999999e+01  -3.9470000000000000e-01  -1.7245500000000000e+01  -1.4564399999999999e+01   4.3225389999999999e+02  -8.7658000000000005e+00  -4.8302599999999998e+01  -1.0041000000000000e+00
  -7.8689999999999998e+00   8.9033999999999995e+00   1.4188640000000001e+02   3.8190000000000002e-01   1.7766100000000002e+01  -1.8330000000000000e+00  -2.0707899999999999e+01  -1.6120899999999999e+01   4.3608449999999999e+02  -1.0008500000000000e+01  -4.8447000000000003e+01  -1.2871999999999999e+00
  -1.0315700000000000e+01   1.7652799999999999e+01   1.3828350000000000e+02   5.3469999999999995e-01   1.7528199999999998e+01  -2.9380999999999999e+00  -2.3526599999999998e+01  -1.7899699999999999e+01   4.3930570000000000e+02  -1.1202900000000000e+01  -4.8475800000000000e+01  -1.5261000000000000e+00
  -1.3225300000000001e+01   1.9851199999999999e+01   1.3322219999999999e+02   4.2009999999999997e-01   1.7337900000000001e+01  -3.3591000000000002e+00  -2.5879300000000001e+01  -1.8766900000000000e+01   4.4287520000000001e+02  -1.2464800000000000e+01  -4.8870300000000000e+01  -1.7915000000000001e+00
  -1.4657999999999999e+01   1.6861400000000000e+01   1.2884719999999999e+02  -1.4319999999999999e-01   1.6805000000000000e+01  -3.1004000000000000e+00  -2.7521699999999999e+01  -1.9522900000000000e+01   4.5114589999999998e+02  -1.3803800000000001e+01  -4.9717100000000002e+01  -1.9419000000000000e+00
  -1.5407400000000001e+01   1.2376799999999999e+01   1.2850409999999999e+02  -9.1659999999999997e-01   1.6862100000000002e+01  -2.5653999999999999e+00  -2.8120999999999999e+01  -2.0212199999999999e+01   4.5993900000000002e+02  -1.5383599999999999e+01  -5.0871699999999997e+01  -2.0259999999999998e+00
  -1.5142899999999999e+01   8.4636999999999993e+00   1.3116340000000000e+02  -1.6613000000000000e+00   1.7309300000000000e+01  -2.1400000000000001e+00  -2.9075399999999998e+01  -2.1190600000000000e+01   4.7116980000000001e+02  -1.6684000000000001e+01  -5.2132199999999997e+01  -2.1940000000000000e+00
  -1.4305300000000001e+01   6.0015000000000001e+00   1.3656780000000001e+02  -2.3487000000000000e+00   1.7823200000000000e+01  -1.8110999999999999e+00  -3.0096299999999999e+01  -2.2457999999999998e+01   4.8248759999999999e+02  -1.8148199999999999e+01  -5.3575499999999998e+01  -2.4329000000000001e+00
  -1.3908600000000000e+01   5.4519000000000002e+00   1.4291579999999999e+02  -3.0074000000000001e+00   1.8727200000000000e+01  -1.6445000000000001e+00  -3.2027299999999997e+01  -2.4726099999999999e+01   4.9310890000000001e+02  -1.9795400000000001e+01  -5.4585799999999999e+01  -2.7867999999999999e+00
  -1.3291399999999999e+01   4.0449999999999999e+00   1.4866329999999999e+02  -3.6949000000000001e+00   1.9507500000000000e+01  -1.4164000000000001e+00  -3.4313400000000001e+01  -2.7661200000000001e+01   5.0207610000000000e+02  -2.1298100000000002e+01  -5.5750100000000003e+01  -3.3043000000000000e+00
  -1.3644100000000000e+01   2.8138999999999998e+00   1.5312410000000000e+02  -4.2868000000000004e+00   2.0040400000000002e+01  -1.2365999999999999e+00  -3.6466299999999997e+01  -3.0974299999999999e+01   5.1208810000000005e+02  -2.2868200000000002e+01  -5.6654600000000002e+01  -3.8971000000000000e+00
  -1.3159200000000000e+01   1.8466000000000000e+00   1.5732749999999999e+02  -4.8310000000000004e+00   2.0516100000000002e+01  -1.0963000000000001e+00  -3.8286299999999997e+01  -3.4331899999999997e+01   5.1940110000000004e+02  -2.4399899999999999e+01  -5.7520600000000002e+01  -4.4809999999999999e+00
  -1.3555899999999999e+01   2.8580000000000000e-01   1.6093039999999999e+02  -5.3083999999999998e+00   2.1106100000000001e+01  -8.8139999999999996e-01  -3.9174100000000003e+01  -3.6622100000000003e+01   5.2584360000000004e+02  -2.5613600000000002e+01  -5.8386499999999998e+01  -4.9188999999999998e+00
  -1.3555899999999999e+01  -5.0560000000000005e-01   1.6530539999999999e+02  -5.9194000000000004e+00   2.1829300000000000e+01  -7.7180000000000004e-01  -3.9284999999999997e+01  -3.8245300000000000e+01   5.3071889999999996e+02  -2.6625000000000000e+01  -5.9069699999999997e+01  -5.3213999999999997e+00
  -1.3864500000000000e+01  -1.5608000000000000e+00   1.7336900000000000e+02  -6.4444999999999997e+00   2.2771400000000000e+01  -6.9730000000000003e-01  -3.9151899999999998e+01  -4.0113100000000003e+01   5.3402719999999999e+02  -2.7492000000000001e+01  -5.9666300000000000e+01  -5.6222000000000003e+00
  -1.3798400000000001e+01  -2.3742000000000001e+00   1.8314840000000001e+02  -7.1988000000000003e+00   2.3970400000000001e+01  -5.7450000000000001e-01  -3.8574800000000003e+01  -4.1180399999999999e+01   5.3498490000000004e+02  -2.7944700000000001e+01  -5.9916400000000003e+01  -5.8346000000000000e+00
  -1.3445700000000000e+01  -3.2315999999999998e+00   1.9558699999999999e+02  -7.8384999999999998e+00   2.5635700000000000e+01  -3.8590000000000002e-01  -3.8508200000000002e+01  -4.2069899999999997e+01   5.3298249999999996e+02  -2.8233699999999999e+01  -5.9887599999999999e+01  -6.0159000000000002e+00
  -1.3048900000000000e+01  -4.7704000000000004e+00   2.1145699999999999e+02  -8.6403999999999996e+00   2.7700600000000001e+01  -1.6660000000000000e-01  -3.8707999999999998e+01  -4.3203899999999997e+01   5.2836829999999998e+02  -2.8137400000000000e+01  -5.9290999999999997e+01  -6.2370999999999999e+00
  -1.1792500000000000e+01  -6.5510999999999999e+00   2.2990049999999999e+02  -9.5379000000000005e+00   3.0070000000000000e+01   1.4470000000000000e-01  -3.8352899999999998e+01  -4.3804200000000002e+01   5.1713760000000002e+02  -2.7800200000000000e+01  -5.7991999999999997e+01  -6.3830999999999998e+00
  -1.0161400000000000e+01  -9.4090000000000007e+00   2.5494940000000000e+02  -1.0922300000000000e+01   3.3153199999999998e+01   7.3229999999999995e-01  -3.7864600000000003e+01  -4.4271200000000000e+01   5.0416559999999998e+02  -2.7154800000000002e+01  -5.6529499999999999e+01  -6.4714999999999998e+00
  -7.7367999999999997e+00  -1.3937600000000000e+01   2.8668939999999998e+02  -1.2650399999999999e+01   3.6978499999999997e+01   1.4734000000000000e+00  -3.6799199999999999e+01  -4.4804900000000004e+01   4.8779829999999998e+02  -2.6259000000000000e+01  -5.4797499999999999e+01  -6.5423000000000000e+00
  -5.1357999999999997e+00  -2.1456000000000000e+01   3.2666469999999998e+02  -1.4932200000000000e+01   4.1974400000000003e+01   2.6355000000000000e+00  -3.4513100000000001e+01  -4.5449700000000000e+01   4.6803559999999999e+02  -2.5257200000000001e+01  -5.2670999999999999e+01  -6.6264000000000003e+00
  -7.9349999999999998e-01  -2.8688600000000001e+01   3.7530410000000001e+02  -1.7366800000000001e+01   4.7940800000000003e+01   3.7143000000000002e+00  -3.1827500000000001e+01  -4.6205700000000000e+01   4.4374579999999997e+02  -2.3918199999999999e+01  -5.0159700000000001e+01  -6.6174999999999997e+00
   5.6647999999999996e+00  -3.7438099999999999e+01   4.3346550000000002e+02  -2.0317000000000000e+01   5.4934899999999999e+01   4.8413000000000004e+00  -2.8254200000000001e+01  -4.7006200000000000e+01   4.1571240000000000e+02  -2.2261399999999998e+01  -4.6974800000000002e+01  -6.5910000000000002e+00
   1.2652200000000001e+01  -4.7198799999999999e+01   4.9840379999999999e+02  -2.3496300000000002e+01   6.2756900000000002e+01   6.1524999999999999e+00  -2.3837399999999999e+01  -4.7562100000000001e+01   3.7958240000000001e+02  -2.0094000000000001e+01  -4.2962400000000002e+01  -6.4538000000000002e+00
   2.2571100000000001e+01  -5.6277999999999999e+01   5.6377099999999996e+02  -2.6694700000000001e+01   7.0112700000000004e+01   7.3277000000000001e+00  -1.8266400000000001e+01  -4.6183500000000002e+01   3.3100290000000001e+02  -1.7184899999999999e+01  -3.7689500000000002e+01  -6.1662999999999997e+00
   3.4209400000000002e+01  -6.1795900000000003e+01   6.1815800000000002e+02  -2.8900099999999998e+01   7.6174300000000002e+01   7.9679000000000002e+00  -1.0808900000000000e+01  -4.3626399999999997e+01   2.6901600000000002e+02  -1.3283600000000000e+01  -3.0973299999999998e+01  -5.5469999999999997e+00
   4.3268700000000003e+01  -6.4609800000000007e+01   6.5684640000000002e+02  -3.0150800000000000e+01   8.0227999999999994e+01   8.2617999999999991e+00  -4.6387000000000000e+00  -3.7956299999999999e+01   1.9710429999999999e+02  -9.2378000000000000e+00  -2.2361599999999999e+01  -4.0606999999999998e+00
   4.8911499999999997e+01  -6.5928799999999995e+01   6.8421150000000000e+02  -3.0628200000000000e+01   8.3082800000000006e+01   8.3626000000000005e+00   5.3490000000000002e+00  -2.5526499999999999e+01   1.2075250000000000e+02  -4.2961999999999998e+00  -1.4231000000000000e+01  -2.7690999999999999e+00
   5.0939399999999999e+01  -6.7028000000000006e+01   7.0171140000000003e+02  -3.0532699999999998e+01   8.4862200000000001e+01   8.3582000000000001e+00   9.1887000000000008e+00  -1.4675500000000000e+01   6.5469300000000004e+01  -1.0306999999999999e+00  -7.6013999999999999e+00  -1.1279999999999999e+00
   5.2724800000000002e+01  -6.8215100000000007e+01   7.1475049999999999e+02  -3.0389500000000002e+01   8.6127799999999993e+01   8.3011999999999997e+00   1.0853300000000001e+01  -6.3815999999999997e+00   3.6913499999999999e+01   9.5360000000000000e-01  -4.3106999999999998e+00  -1.3270000000000001e-01
   5.3209699999999998e+01  -6.9160399999999996e+01   7.2084109999999998e+02  -2.9673500000000001e+01   8.6527500000000003e+01   8.2617999999999991e+00   8.1233000000000004e+00  -1.3786000000000000e+00   2.5421600000000002e+01   1.7532000000000001e+00  -2.5787000000000000e+00   2.5209999999999999e-01
   5.1270000000000003e+01  -6.8984499999999997e+01   7.2024069999999995e+02  -2.8728300000000001e+01   8.6318100000000001e+01   8.2660999999999998e+00   4.6165000000000003e+00   3.5580000000000001e-01   1.7586200000000002e+01   1.5798000000000001e+00  -1.3855999999999999e+00   4.2470000000000002e-01
   4.9176000000000002e+01  -6.8698700000000002e+01   7.1166229999999996e+02  -2.7305700000000002e+01   8.5033500000000004e+01   8.2134999999999998e+00   3.9506999999999999e+00   1.3119000000000001e+00   1.4626099999999999e+01   1.4159999999999999e+00  -1.1065000000000000e+00   6.3700000000000001e-01
   4.8250200000000000e+01  -6.7797399999999996e+01   6.9879470000000003e+02  -2.5472600000000000e+01   8.3168400000000005e+01   8.0250000000000004e+00   1.7090000000000001e+00   6.8930000000000002e-01   1.0447200000000000e+01   9.2469999999999997e-01  -5.3879999999999995e-01   6.6349999999999998e-01
   4.7809399999999997e+01  -6.6368499999999997e+01   6.8258159999999998e+02  -2.3334000000000000e+01   8.0665700000000001e+01   7.8101000000000003e+00  -4.2170000000000002e-01  -2.4460000000000001e-01   6.7035999999999998e+00   4.1420000000000001e-01   1.5400000000000000e-01   6.9889999999999997e-01
   4.6949700000000000e+01  -6.5093400000000003e+01   6.6542480000000000e+02  -2.1052099999999999e+01   7.8153599999999997e+01   7.7618000000000000e+00  -1.2428999999999999e+00  -1.9567000000000001e+00   4.0048000000000004e+00   6.7400000000000002e-02   5.1959999999999995e-01   3.8929999999999998e-01
   4.6707299999999996e+01  -6.3884300000000003e+01   6.4809649999999999e+02  -1.8674800000000001e+01   7.5593800000000002e+01   7.7310999999999996e+00  -1.1984999999999999e+00  -3.1130000000000000e+00   4.3529999999999998e+00  -8.6699999999999999e-02   7.6010000000000000e-01   1.8579999999999999e-01
   4.6376600000000003e+01  -6.1619999999999997e+01   6.3274120000000005e+02  -1.6125599999999999e+01   7.3176800000000000e+01   7.4504999999999999e+00   1.9980000000000001e-01  -2.7128000000000001e+00   5.1365999999999996e+00   9.6299999999999997e-02   7.0240000000000002e-01   1.1060000000000000e-01
   4.6200299999999999e+01  -5.9267800000000001e+01   6.1790060000000005e+02  -1.3557399999999999e+01   7.0902500000000003e+01   6.9943999999999997e+00   8.4340000000000004e-01  -1.4898000000000000e+00   5.5719000000000003e+00   2.2159999999999999e-01   6.4470000000000005e-01   1.7249999999999999e-01
   4.5869700000000002e+01  -5.7333199999999998e+01   6.0563350000000003e+02  -1.1218299999999999e+01   6.8894700000000000e+01   6.6085000000000003e+00   8.6560000000000004e-01  -1.2007000000000001e+00   5.7460000000000004e+00   9.6299999999999997e-02   4.0410000000000001e-01   2.5209999999999999e-01
   4.5098199999999999e+01  -5.6343899999999998e+01   5.9559680000000003e+02  -8.9937000000000005e+00   6.7334100000000007e+01   6.2796000000000003e+00   1.3317000000000001e+00  -6.0040000000000004e-01   4.0048000000000004e+00   1.2520000000000001e-01   3.3679999999999999e-01   1.9460000000000000e-01
   4.4657400000000003e+01  -5.5662399999999998e+01   5.8993510000000003e+02  -6.9695999999999998e+00   6.6334900000000005e+01   5.9989999999999997e+00   1.4427000000000001e+00  -6.6699999999999995e-02   4.2659000000000002e+00   1.8300000000000000e-01   2.2130000000000000e-01   2.3890000000000000e-01
   4.4216500000000003e+01  -5.5464599999999997e+01   5.8796209999999996e+02  -4.8978000000000002e+00   6.5763900000000007e+01   5.7929000000000004e+00   1.5093000000000001e+00  -1.3339999999999999e-01   3.7435999999999998e+00   2.0230000000000001e-01   2.9830000000000001e-01   2.6979999999999998e-01
   4.3643400000000000e+01  -5.6102100000000000e+01   5.8727580000000000e+02  -3.0455999999999999e+00   6.5364300000000000e+01   5.5297999999999998e+00   1.6424000000000001e+00   1.7790000000000000e-01   3.8306000000000000e+00   1.7340000000000000e-01   3.7530000000000002e-01   1.9910000000000000e-01
   4.3202599999999997e+01  -5.6058100000000003e+01   5.8890570000000002e+02  -1.0598000000000001e+00   6.5250100000000003e+01   5.3894000000000002e+00   1.6202000000000001e+00   6.6699999999999995e-02   4.7012999999999998e+00   1.9270000000000001e-01   3.1750000000000000e-01   2.4770000000000000e-01
   4.2849899999999998e+01  -5.6080100000000002e+01   5.9113610000000006e+02   9.8340000000000005e-01   6.5269099999999995e+01   5.2622999999999998e+00   1.7090000000000001e+00  -6.6699999999999995e-02   4.7882999999999996e+00   1.1559999999999999e-01   3.7530000000000002e-01   2.6979999999999998e-01
   4.2629500000000000e+01  -5.6256000000000000e+01   5.9508209999999997e+02   2.9405999999999999e+00   6.5478499999999997e+01   5.0122999999999998e+00   1.7312000000000001e+00   2.0010000000000000e-01   4.3529999999999998e+00   2.3119999999999999e-01   3.5599999999999998e-01   2.5659999999999999e-01
   4.2034300000000002e+01  -5.6849600000000002e+01   5.9859929999999997e+02   5.0601000000000003e+00   6.5906700000000001e+01   4.8895000000000000e+00   1.7978000000000001e+00   1.7790000000000000e-01   4.7012999999999998e+00   2.1190000000000001e-01   4.1370000000000001e-01   2.4770000000000000e-01
   4.1769799999999996e+01  -5.7311199999999999e+01   6.0228800000000001e+02   7.0937999999999999e+00   6.6039900000000003e+01   4.7535999999999996e+00   1.8422000000000001e+00   8.8900000000000007e-02   4.7012999999999998e+00   1.6380000000000000e-01   2.5979999999999998e-01   2.4329999999999999e-01
   4.1329000000000001e+01  -5.7421100000000003e+01   6.0700609999999995e+02   9.1178000000000008e+00   6.6211200000000005e+01   4.5518999999999998e+00   1.3317000000000001e+00   4.0020000000000000e-01   3.4824000000000002e+00   1.4449999999999999e-01   2.8870000000000001e-01   2.3890000000000000e-01
   4.1196700000000000e+01  -5.6849600000000002e+01   6.0760659999999996e+02   1.1371000000000000e+01   6.6230199999999996e+01   4.2930999999999999e+00   1.5315000000000001e+00   4.4469999999999998e-01   3.4824000000000002e+00   2.0230000000000001e-01   2.9830000000000001e-01   2.4770000000000000e-01
   4.0689799999999998e+01  -5.6190100000000001e+01   6.0915070000000003e+02   1.3547800000000001e+01   6.6258799999999994e+01   4.0869999999999997e+00   1.6646000000000001e+00   4.2249999999999999e-01   4.1788999999999996e+00   2.2159999999999999e-01   4.0410000000000001e-01   2.3000000000000001e-01
   4.0888199999999998e+01  -5.6036200000000001e+01   6.1078060000000005e+02   1.5619600000000000e+01   6.6306299999999993e+01   3.8809000000000000e+00   1.5980000000000001e+00   5.3369999999999995e-01   4.6142000000000003e+00   2.4079999999999999e-01   3.2710000000000000e-01   2.1679999999999999e-01
   4.0822000000000003e+01  -5.6014200000000002e+01   6.1120950000000005e+02   1.7796399999999998e+01   6.6220699999999994e+01   3.6309999999999998e+00   1.7312000000000001e+00   5.7809999999999995e-01   3.3953000000000002e+00   2.6010000000000000e-01   4.3300000000000000e-01   2.0349999999999999e-01
   4.0932200000000002e+01  -5.6212000000000003e+01   6.1103790000000004e+02   1.9705900000000000e+01   6.5973299999999995e+01   3.5345000000000000e+00   1.6202000000000001e+00   7.5600000000000001e-01   4.0918000000000001e+00   2.4079999999999999e-01   3.5599999999999998e-01   1.9460000000000000e-01
   4.1152700000000003e+01  -5.6256000000000000e+01   6.0975109999999995e+02   2.1758600000000001e+01   6.5725899999999996e+01   3.4205000000000001e+00   1.7090000000000001e+00   6.4480000000000004e-01   4.6142000000000003e+00   2.4079999999999999e-01   3.6559999999999998e-01   1.9910000000000000e-01
   4.1307000000000002e+01  -5.6431899999999999e+01   6.0932219999999995e+02   2.3754100000000001e+01   6.5459400000000002e+01   3.2757999999999998e+00   1.6868000000000001e+00   7.3380000000000001e-01   3.7435999999999998e+00   2.1190000000000001e-01   2.9830000000000001e-01   1.9020000000000001e-01
   4.2034300000000002e+01  -5.6585799999999999e+01   6.0915070000000003e+02   2.5787700000000001e+01   6.5202500000000001e+01   3.1924000000000001e+00   1.5536000000000001e+00   6.6710000000000003e-01   4.0918000000000001e+00   1.5409999999999999e-01   2.7900000000000003e-01   1.9460000000000000e-01
   4.2387000000000000e+01  -5.6981499999999997e+01   6.0906489999999997e+02   2.7754400000000000e+01   6.5050299999999993e+01   3.0739999999999998e+00   1.4871000000000001e+00   8.2269999999999999e-01   3.3953000000000002e+00   2.4079999999999999e-01   3.9450000000000002e-01   1.9910000000000000e-01
   4.3290700000000001e+01  -5.7552999999999997e+01   6.0940800000000002e+02   2.9797599999999999e+01   6.4650599999999997e+01   2.9950999999999999e+00   1.5980000000000001e+00   7.1150000000000002e-01   4.2659000000000002e+00   2.8899999999999998e-01   3.0790000000000001e-01   2.0790000000000000e-01
   4.3731600000000000e+01  -5.8146599999999999e+01   6.1078060000000005e+02   3.1878900000000002e+01   6.4536400000000000e+01   2.9512999999999998e+00   1.5980000000000001e+00   6.8930000000000002e-01   3.9177000000000000e+00   1.8300000000000000e-01   2.8870000000000001e-01   1.9460000000000000e-01
   4.4723500000000001e+01  -5.9575499999999998e+01   6.1292510000000004e+02   3.3960299999999997e+01   6.4393699999999995e+01   2.9512999999999998e+00   1.5093000000000001e+00   6.0040000000000004e-01   4.3529999999999998e+00   1.9270000000000001e-01   3.7530000000000002e-01   1.6370000000000001e-01
   4.6024000000000001e+01  -6.1048400000000001e+01   6.1584180000000003e+02   3.6184800000000003e+01   6.4526899999999998e+01   3.0038999999999998e+00   1.3317000000000001e+00   6.8930000000000002e-01   3.4824000000000002e+00   2.6970000000000000e-01   3.2710000000000000e-01   1.9020000000000001e-01
   4.7478700000000003e+01  -6.2433399999999999e+01   6.1875840000000005e+02   3.8466700000000003e+01   6.4622000000000000e+01   3.1091000000000002e+00   1.4427000000000001e+00   6.6710000000000003e-01   4.7012999999999998e+00   1.8300000000000000e-01   3.3679999999999999e-01   2.0349999999999999e-01
   4.8933500000000002e+01  -6.4477900000000005e+01   6.2390549999999996e+02   4.0528900000000000e+01   6.4783799999999999e+01   3.1837000000000000e+00   1.4205000000000001e+00   5.3369999999999995e-01   4.1788999999999996e+00   1.9270000000000001e-01   2.6939999999999997e-01   1.9910000000000000e-01
   5.0410400000000003e+01  -6.6764200000000002e+01   6.2956719999999996e+02   4.2753500000000003e+01   6.5250100000000003e+01   3.3283999999999998e+00   1.4205000000000001e+00   6.4480000000000004e-01   4.0048000000000004e+00   2.0230000000000001e-01   3.7530000000000002e-01   2.0790000000000000e-01
   5.2063499999999998e+01  -6.8808599999999998e+01   6.3557209999999998e+02   4.4863500000000002e+01   6.5763900000000007e+01   3.3502999999999998e+00   1.2873000000000001e+00   6.8930000000000002e-01   4.4401000000000002e+00   2.4079999999999999e-01   3.3679999999999999e-01   2.1679999999999999e-01
   5.3363999999999997e+01  -7.1754400000000004e+01   6.4226319999999998e+02   4.6916200000000003e+01   6.6525199999999998e+01   3.5958999999999999e+00   1.4205000000000001e+00   6.8930000000000002e-01   3.8306000000000000e+00   1.8300000000000000e-01   3.7530000000000002e-01   1.4160000000000000e-01
   5.4752699999999997e+01  -7.5315799999999996e+01   6.5041269999999997e+02   4.8796999999999997e+01   6.7296000000000006e+01   3.8502000000000001e+00   1.3539000000000001e+00   7.3380000000000001e-01   4.3529999999999998e+00   2.3119999999999999e-01   3.7530000000000002e-01   1.5479999999999999e-01
   5.5987000000000002e+01  -7.8745199999999997e+01   6.5839059999999995e+02   5.0477400000000003e+01   6.8076300000000003e+01   4.1308999999999996e+00   1.2206999999999999e+00   7.1150000000000002e-01   3.9177000000000000e+00   2.1190000000000001e-01   3.6559999999999998e-01   1.5920000000000001e-01
   5.7331600000000002e+01  -8.2636300000000006e+01   6.6602530000000002e+02   5.2167299999999997e+01   6.8713899999999995e+01   4.3677000000000001e+00   1.2206999999999999e+00   9.1169999999999995e-01   3.9177000000000000e+00   2.0230000000000001e-01   3.1750000000000000e-01   1.7249999999999999e-01
   5.8786400000000000e+01  -8.6307599999999994e+01   6.7142970000000003e+02   5.3675800000000002e+01   6.9446600000000004e+01   4.6703000000000001e+00   1.2206999999999999e+00   5.3369999999999995e-01   3.4824000000000002e+00   2.2159999999999999e-01   2.6939999999999997e-01   1.4160000000000000e-01
   5.9337400000000002e+01  -8.9385300000000001e+01   6.7589040000000000e+02   5.4897799999999997e+01   6.9941400000000002e+01   5.0781000000000001e+00   1.3317000000000001e+00   6.4480000000000004e-01   4.3529999999999998e+00   2.3119999999999999e-01   3.8490000000000002e-01   1.2390000000000000e-01
   5.9646000000000001e+01  -9.5958399999999997e+01   6.7717719999999997e+02   5.5518400000000000e+01   7.0350600000000000e+01   5.4903000000000004e+00   1.1762999999999999e+00   5.7809999999999995e-01   4.2659000000000002e+00   1.6380000000000000e-01   4.1370000000000001e-01   1.5479999999999999e-01
   6.0637900000000002e+01  -9.9761499999999998e+01   6.7812080000000003e+02   5.6224899999999998e+01   7.0483800000000002e+01   5.6875999999999998e+00   1.0875999999999999e+00   6.2260000000000004e-01   4.1788999999999996e+00   1.3489999999999999e-01   2.6939999999999997e-01   1.5040000000000001e-01
   6.0285200000000003e+01  -1.0237760000000000e+02   6.7323109999999997e+02   5.6616399999999999e+01   7.0407700000000006e+01   6.1349000000000000e+00   1.2650999999999999e+00   4.2249999999999999e-01   3.7435999999999998e+00   1.6380000000000000e-01   3.4639999999999999e-01   1.4160000000000000e-01
   6.1166899999999998e+01  -1.0477379999999999e+02   6.6679740000000004e+02   5.6721400000000003e+01   7.0027000000000001e+01   6.4945000000000004e+00   9.5440000000000003e-01   3.7800000000000000e-01   4.0048000000000004e+00   1.6380000000000000e-01   2.7900000000000003e-01   1.5479999999999999e-01
   6.0351399999999998e+01  -1.0870880000000000e+02   6.5718960000000004e+02   5.6358600000000003e+01   6.9341899999999995e+01   6.8673000000000002e+00   8.6560000000000004e-01   6.6710000000000003e-01   3.6564999999999999e+00   1.5409999999999999e-01   3.8490000000000002e-01   1.7690000000000000e-01
   5.9183100000000003e+01  -1.1101710000000000e+02   6.4363570000000004e+02   5.5728499999999997e+01   6.8057299999999998e+01   7.1786000000000003e+00   9.7660000000000002e-01   5.5589999999999995e-01   3.9177000000000000e+00   1.3489999999999999e-01   3.3679999999999999e-01   1.5040000000000001e-01
   5.7155200000000001e+01  -1.1211630000000000e+02   6.2253290000000004e+02   5.4410899999999998e+01   6.6182599999999994e+01   7.5732999999999997e+00   9.5440000000000003e-01   4.8920000000000002e-01   4.6142000000000003e+00   1.8300000000000000e-01   2.3089999999999999e-01   2.2559999999999999e-01
   5.3496299999999998e+01  -1.1227020000000000e+02   5.9370960000000002e+02   5.2549199999999999e+01   6.3813200000000002e+01   7.9635999999999996e+00   1.1318999999999999e+00   6.2260000000000004e-01   4.1788999999999996e+00   2.2159999999999999e-01   2.9830000000000001e-01   1.1940000000000001e-01
   4.9771099999999997e+01  -1.1051150000000000e+02   5.6145489999999995e+02   5.0315100000000001e+01   6.0815700000000000e+01   8.2134999999999998e+00   1.2873000000000001e+00   3.5580000000000001e-01   3.7435999999999998e+00   1.6380000000000000e-01   3.3679999999999999e-01   1.5479999999999999e-01
   4.5296599999999998e+01  -1.0752170000000000e+02   5.2233749999999998e+02   4.7689500000000002e+01   5.7380499999999998e+01   8.3582000000000001e+00   1.4427000000000001e+00   2.4460000000000001e-01   4.0048000000000004e+00   8.6699999999999999e-02   3.6559999999999998e-01   1.5479999999999999e-01
   4.0359099999999998e+01  -1.0409229999999999e+02   4.8038920000000002e+02   4.4376500000000000e+01   5.3241100000000003e+01   8.4108999999999998e+00   1.5093000000000001e+00   2.0010000000000000e-01   4.3529999999999998e+00   1.3489999999999999e-01   3.6559999999999998e-01   1.6370000000000001e-01
   3.4121200000000002e+01  -9.8442499999999995e+01   4.3355130000000003e+02   4.0538499999999999e+01   4.8835299999999997e+01   8.2574000000000005e+00   1.3761000000000001e+00   4.4469999999999998e-01   4.7012999999999998e+00   2.2159999999999999e-01   3.2710000000000000e-01   1.5920000000000001e-01
   2.7927399999999999e+01  -9.1957300000000004e+01   3.8396820000000002e+02   3.6414000000000001e+01   4.3896599999999999e+01   8.0206000000000000e+00   1.5315000000000001e+00   4.2249999999999999e-01   4.6142000000000003e+00   1.5409999999999999e-01   3.0790000000000001e-01   1.9460000000000000e-01
   2.1689499999999999e+01  -8.3823400000000007e+01   3.3103960000000001e+02   3.1640200000000000e+01   3.8396400000000000e+01   7.6917000000000000e+00   1.6868000000000001e+00   1.1119999999999999e-01   4.2659000000000002e+00   8.6699999999999999e-02   2.6939999999999997e-01   1.5040000000000001e-01
   1.6178899999999999e+01  -7.3798900000000003e+01   2.7339290000000000e+02   2.6551500000000001e+01   3.2325299999999999e+01   6.9505999999999997e+00   1.3983000000000001e+00   8.0049999999999999e-01   4.8754000000000000e+00   1.2520000000000001e-01   2.9830000000000001e-01   1.2830000000000000e-01
   1.0448000000000000e+01  -6.1751899999999999e+01   2.1574619999999999e+02   2.1233499999999999e+01   2.5826000000000001e+01   6.0778999999999996e+00   1.4205000000000001e+00   3.7800000000000000e-01   4.7882999999999996e+00   2.5050000000000000e-01   2.7900000000000003e-01   1.8140000000000001e-01
   6.1497999999999999e+00  -4.6956899999999997e+01   1.5998679999999999e+02   1.6039700000000000e+01   1.9355200000000000e+01   4.8281000000000001e+00   1.1096999999999999e+00   5.1139999999999997e-01   4.6142000000000003e+00   2.0230000000000001e-01   3.5599999999999998e-01   1.7690000000000000e-01
   2.9316000000000000e+00  -3.1634399999999999e+01   1.0954590000000000e+02   1.1495100000000001e+01   1.3474399999999999e+01   3.3195999999999999e+00   1.3983000000000001e+00   3.5580000000000001e-01   4.2659000000000002e+00   1.9270000000000001e-01   3.4639999999999999e-01   2.2120000000000001e-01
   1.1462000000000001e+00  -1.5542400000000001e+01   7.1372100000000003e+01   8.1440000000000001e+00   8.8020999999999994e+00   1.5610999999999999e+00   1.0875999999999999e+00   3.3350000000000002e-01   4.2659000000000002e+00   1.4449999999999999e-01   3.2710000000000000e-01   2.5209999999999999e-01
  -8.5960000000000003e-01   1.9564999999999999e+00   4.8639400000000002e+01   6.3586000000000000e+00   5.8521999999999998e+00   1.4910000000000001e-01   1.0653999999999999e+00   6.4480000000000004e-01   3.9177000000000000e+00   1.2520000000000001e-01   3.0790000000000001e-01   2.4329999999999999e-01
  -1.3887000000000000e+00  -2.1764000000000001e+00   3.4227699999999999e+01   4.0862999999999996e+00   3.9015000000000000e+00  -3.1569999999999998e-01   1.3539000000000001e+00   2.6679999999999998e-01   4.3529999999999998e+00   1.2520000000000001e-01   4.5219999999999999e-01   2.1679999999999999e-01
  -8.5960000000000003e-01   2.3302999999999998e+00   2.4705700000000000e+01   3.2269999999999999e+00   2.7501000000000002e+00  -6.3590000000000002e-01   1.0431999999999999e+00   4.8920000000000002e-01   4.2659000000000002e+00   1.8300000000000000e-01   3.5599999999999998e-01   3.0080000000000001e-01
  -9.9190000000000000e-01   3.6932000000000000e+00   1.8786600000000000e+01   2.4537000000000000e+00   1.9032000000000000e+00  -8.0249999999999999e-01   9.1000000000000003e-01   1.1119999999999999e-01   4.0048000000000004e+00   2.6970000000000000e-01   3.9450000000000002e-01   2.8749999999999998e-01
  -1.2564000000000000e+00   2.4401999999999999e+00   1.3982799999999999e+01   1.7281000000000000e+00   1.3703000000000001e+00  -7.3229999999999995e-01   6.4370000000000005e-01  -6.6699999999999995e-02   4.4401000000000002e+00   2.0230000000000001e-01   3.1750000000000000e-01   3.0959999999999999e-01
  -8.5960000000000003e-01   4.0670000000000002e+00   1.1237700000000000e+01   1.4417000000000000e+00   7.7080000000000004e-01  -6.9289999999999996e-01   8.4340000000000004e-01   2.0010000000000000e-01   4.4401000000000002e+00   1.5409999999999999e-01   4.3300000000000000e-01   3.0520000000000003e-01
  -5.5110000000000003e-01   3.3195000000000001e+00   7.8921000000000001e+00   9.0700000000000003e-01   3.1400000000000000e-01  -8.7270000000000003e-01   1.4205000000000001e+00  -2.6679999999999998e-01   3.9177000000000000e+00   9.6299999999999997e-02   4.9070000000000003e-01   3.5389999999999999e-01
  -4.4080000000000003e-01   3.1656000000000000e+00   7.0343000000000000e+00   4.5829999999999999e-01  -1.9980000000000001e-01  -7.3229999999999995e-01   1.1984999999999999e+00  -2.2239999999999999e-01   5.3106999999999998e+00   1.9270000000000001e-01   4.7149999999999997e-01   4.2470000000000002e-01
  -9.6989999999999998e-01   1.2311000000000001e+00   5.7474999999999996e+00   2.5779999999999997e-01  -3.8059999999999999e-01  -4.6039999999999998e-01   1.2206999999999999e+00  -1.7790000000000000e-01   4.4401000000000002e+00   1.9270000000000001e-01   4.7149999999999997e-01   3.8479999999999998e-01
  -3.9679999999999999e-01   1.0771999999999999e+00   4.8897000000000004e+00   2.0999999999999999e-01  -3.6159999999999998e-01  -4.1220000000000001e-01   1.5093000000000001e+00  -3.3350000000000002e-01   4.9623999999999997e+00   1.7340000000000000e-01   4.5219999999999999e-01   3.7600000000000000e-01
  -8.8170000000000004e-01   8.3540000000000003e-01   4.4607999999999999e+00   1.9089999999999999e-01  -3.7109999999999999e-01  -3.5520000000000002e-01   1.1984999999999999e+00  -2.0010000000000000e-01   4.8754000000000000e+00   2.4079999999999999e-01   5.1959999999999995e-01   4.3350000000000000e-01
  -9.0369999999999995e-01   6.8149999999999999e-01   3.8603000000000001e+00   1.2410000000000000e-01  -2.9499999999999998e-01  -2.8939999999999999e-01   1.0209999999999999e+00  -8.8900000000000007e-02   5.6589000000000000e+00   2.9859999999999998e-01   5.5810000000000004e-01   4.3790000000000001e-01
  -9.0369999999999995e-01   7.0350000000000001e-01   4.2892000000000001e+00   3.8199999999999998e-02  -2.4740000000000001e-01  -2.4120000000000000e-01   6.8799999999999994e-01   2.0010000000000000e-01   4.6142000000000003e+00   2.8899999999999998e-01   5.4849999999999999e-01   3.7159999999999999e-01
  -1.0139000000000000e+00   5.4959999999999998e-01   3.6886999999999999e+00   3.8199999999999998e-02  -3.0449999999999999e-01  -2.0169999999999999e-01   1.0875999999999999e+00  -4.4469999999999998e-01   4.9623999999999997e+00   2.9859999999999998e-01   5.2920000000000000e-01   3.8929999999999998e-01
  -1.0139000000000000e+00   5.2759999999999996e-01   3.8603000000000001e+00   8.5900000000000004e-02  -2.5690000000000002e-01  -1.8859999999999999e-01   8.2120000000000004e-01  -1.7790000000000000e-01   5.1365999999999996e+00   3.0819999999999997e-01   5.0029999999999997e-01   4.2020000000000002e-01
  -9.4779999999999998e-01   6.8149999999999999e-01   3.9460999999999999e+00   1.7190000000000000e-01  -2.7600000000000002e-01  -2.1929999999999999e-01   8.4340000000000004e-01  -1.5559999999999999e-01   4.7012999999999998e+00   3.2750000000000001e-01   5.4849999999999999e-01   4.1139999999999999e-01
  -1.0360000000000000e+00   6.5949999999999998e-01   4.5465000000000000e+00   1.2410000000000000e-01  -2.7600000000000002e-01  -1.7100000000000001e-01   7.3240000000000005e-01  -8.8900000000000007e-02   5.0495000000000001e+00   2.6010000000000000e-01   6.2539999999999996e-01   3.9369999999999999e-01
  -1.1241000000000001e+00   3.9570000000000000e-01   3.3456000000000001e+00  -1.9099999999999999e-02  -3.2350000000000001e-01  -1.8420000000000000e-01   5.7709999999999995e-01   2.0010000000000000e-01   5.4847999999999999e+00   3.3710000000000001e-01   4.0410000000000001e-01   4.2470000000000002e-01
  -1.0360000000000000e+00   5.4959999999999998e-01   4.7180999999999997e+00   1.9099999999999999e-02  -3.4260000000000002e-01  -1.7540000000000000e-01   8.6560000000000004e-01   1.1119999999999999e-01   4.9623999999999997e+00   2.9859999999999998e-01   5.1000000000000001e-01   4.0699999999999997e-01
  -1.0580000000000001e+00   2.1980000000000000e-01   3.9460999999999999e+00   1.5279999999999999e-01  -3.1400000000000000e-01  -1.5790000000000001e-01   7.7680000000000005e-01   2.2239999999999999e-01   4.4401000000000002e+00   2.9859999999999998e-01   5.2920000000000000e-01   4.3350000000000000e-01
  -8.3760000000000001e-01   4.1770000000000002e-01   4.5465000000000000e+00   2.0999999999999999e-01  -2.7600000000000002e-01  -2.0610000000000001e-01   1.0209999999999999e+00   4.8920000000000002e-01   4.7882999999999996e+00   3.5639999999999999e-01   5.6769999999999998e-01   3.8040000000000002e-01
  -8.1559999999999999e-01   6.1550000000000005e-01   4.1176000000000004e+00   1.0500000000000000e-01  -2.7600000000000002e-01  -1.2720000000000001e-01   8.2120000000000004e-01   1.1119999999999999e-01   4.7012999999999998e+00   2.9859999999999998e-01   5.3879999999999995e-01   3.9810000000000001e-01
  -7.9349999999999998e-01   3.0780000000000002e-01   4.1176000000000004e+00   9.4999999999999998e-03  -3.7109999999999999e-01  -1.4470000000000000e-01   8.6560000000000004e-01   2.4460000000000001e-01   5.0495000000000001e+00   2.6970000000000000e-01   5.0029999999999997e-01   3.9810000000000001e-01
  -9.0369999999999995e-01   4.6170000000000000e-01   3.9460999999999999e+00   1.2410000000000000e-01  -3.0449999999999999e-01  -1.6660000000000000e-01   9.1000000000000003e-01   4.2249999999999999e-01   4.7882999999999996e+00   3.0819999999999997e-01   5.1000000000000001e-01   4.0250000000000002e-01
  -9.4779999999999998e-01   3.5170000000000001e-01   4.2892000000000001e+00   3.8199999999999998e-02  -2.6640000000000003e-01  -1.4030000000000001e-01   1.0431999999999999e+00   2.2239999999999999e-01   4.7882999999999996e+00   2.9859999999999998e-01   4.8110000000000003e-01   4.0699999999999997e-01
  -9.6989999999999998e-01   6.3749999999999996e-01   4.2034000000000002e+00   1.5279999999999999e-01  -3.9010000000000000e-01  -1.7100000000000001e-01   9.1000000000000003e-01   4.8920000000000002e-01   4.8754000000000000e+00   3.0819999999999997e-01   4.5219999999999999e-01   4.3350000000000000e-01
  -8.3760000000000001e-01   5.7160000000000000e-01   3.0882000000000001e+00   1.9099999999999999e-02  -3.6159999999999998e-01  -1.3159999999999999e-01   1.0209999999999999e+00   5.1139999999999997e-01   5.1365999999999996e+00   3.3710000000000001e-01   5.9660000000000002e-01   4.1580000000000000e-01
  -9.9190000000000000e-01   4.1770000000000002e-01   4.3750000000000000e+00  -2.8600000000000000e-02  -3.4260000000000002e-01  -1.3589999999999999e-01   6.6579999999999995e-01   4.6689999999999998e-01   4.8754000000000000e+00   2.3119999999999999e-01   4.8110000000000003e-01   4.5119999999999999e-01
  -7.0530000000000004e-01   3.7369999999999998e-01   3.6886999999999999e+00   9.5500000000000002e-02  -3.4260000000000002e-01  -1.0090000000000000e-01   7.9900000000000004e-01   5.1139999999999997e-01   4.4401000000000002e+00   1.9270000000000001e-01   6.1580000000000001e-01   4.0699999999999997e-01
  -1.0801000000000001e+00   2.4179999999999999e-01   3.4314000000000000e+00   6.6799999999999998e-02  -3.4260000000000002e-01  -1.4030000000000001e-01   8.2120000000000004e-01   3.1130000000000002e-01   4.4401000000000002e+00   3.1790000000000002e-01   4.3300000000000000e-01   4.2020000000000002e-01
  -6.3919999999999999e-01   5.7160000000000000e-01   4.6322999999999999e+00   7.6399999999999996e-02  -3.3310000000000001e-01  -1.7100000000000001e-01   8.6560000000000004e-01   6.0040000000000004e-01   5.1365999999999996e+00   3.6599999999999999e-01   4.9070000000000003e-01   4.2909999999999998e-01
  -9.0369999999999995e-01   4.3969999999999998e-01   4.3750000000000000e+00   1.3370000000000001e-01  -3.8059999999999999e-01  -1.7540000000000000e-01   8.8780000000000003e-01   4.0020000000000000e-01   5.1365999999999996e+00   3.2750000000000001e-01   5.4849999999999999e-01   4.0699999999999997e-01
  -8.3760000000000001e-01   1.3189999999999999e-01   4.8897000000000004e+00  -9.4999999999999998e-03  -3.6159999999999998e-01  -1.4910000000000001e-01   6.6579999999999995e-01   4.4469999999999998e-01   5.2236000000000002e+00   2.8899999999999998e-01   4.4259999999999999e-01   4.8220000000000002e-01
  -9.4779999999999998e-01   2.8580000000000000e-01   4.5465000000000000e+00  -1.9099999999999999e-02  -3.6159999999999998e-01  -2.0169999999999999e-01   7.9900000000000004e-01   2.8910000000000002e-01   5.1365999999999996e+00   3.1790000000000002e-01   5.0029999999999997e-01   4.4230000000000003e-01
  -6.6130000000000000e-01   2.8580000000000000e-01   3.5171000000000001e+00   3.8199999999999998e-02  -3.4260000000000002e-01  -1.7979999999999999e-01   6.6579999999999995e-01   4.4469999999999998e-01   5.3106999999999998e+00   3.4680000000000000e-01   4.0410000000000001e-01   4.4230000000000003e-01
  -8.8170000000000004e-01   3.0780000000000002e-01   4.0317999999999996e+00   4.7699999999999999e-02  -2.2839999999999999e-01  -1.3589999999999999e-01   5.3269999999999995e-01   7.1150000000000002e-01   4.4401000000000002e+00   2.9859999999999998e-01   5.4849999999999999e-01   4.4230000000000003e-01
  -8.3760000000000001e-01   2.4179999999999999e-01   5.1470000000000002e+00  -1.9099999999999999e-02  -2.6640000000000003e-01  -1.8420000000000000e-01   7.3240000000000005e-01   5.1139999999999997e-01   4.5270999999999999e+00   4.2380000000000001e-01   4.4259999999999999e-01   4.6450000000000002e-01
  -7.9349999999999998e-01   4.1770000000000002e-01   4.2034000000000002e+00   2.8600000000000000e-02  -3.2350000000000001e-01  -1.1840000000000001e-01   6.6579999999999995e-01   4.6689999999999998e-01   4.8754000000000000e+00   2.6010000000000000e-01   4.7149999999999997e-01   4.8659999999999998e-01
  -9.2579999999999996e-01   4.3969999999999998e-01   4.6322999999999999e+00   1.6230000000000000e-01  -3.5210000000000002e-01  -1.3589999999999999e-01   8.2120000000000004e-01   4.0020000000000000e-01   5.5719000000000003e+00   3.6599999999999999e-01   5.1000000000000001e-01   4.3350000000000000e-01
  -7.0530000000000004e-01   1.7590000000000000e-01   4.0317999999999996e+00   4.7699999999999999e-02  -3.9010000000000000e-01  -1.8859999999999999e-01   6.2150000000000005e-01   2.4460000000000001e-01   5.3106999999999998e+00   2.9859999999999998e-01   4.4259999999999999e-01   4.2470000000000002e-01
  -9.0369999999999995e-01   4.8359999999999997e-01   4.9755000000000003e+00   8.5900000000000004e-02  -3.2350000000000001e-01  -1.4910000000000001e-01   7.1020000000000005e-01   4.0020000000000000e-01   5.3106999999999998e+00   3.0819999999999997e-01   5.1000000000000001e-01   4.4679999999999997e-01
  -7.9349999999999998e-01   3.7369999999999998e-01   4.2892000000000001e+00   4.7699999999999999e-02  -2.9499999999999998e-01  -1.5350000000000000e-01   8.6560000000000004e-01   3.5580000000000001e-01   5.1365999999999996e+00   3.6599999999999999e-01   4.9070000000000003e-01   4.4679999999999997e-01
  -6.8330000000000002e-01   3.7369999999999998e-01   3.4314000000000000e+00   1.9099999999999999e-02  -4.2820000000000003e-01  -1.5790000000000001e-01   6.2150000000000005e-01   6.2260000000000004e-01   4.6142000000000003e+00   3.2750000000000001e-01   4.3300000000000000e-01   4.4679999999999997e-01
  -7.2740000000000005e-01   3.2979999999999998e-01   4.2034000000000002e+00   4.7699999999999999e-02  -2.4740000000000001e-01  -1.1400000000000000e-01   5.7709999999999995e-01   4.0020000000000000e-01   5.3106999999999998e+00   3.7569999999999998e-01   4.7149999999999997e-01   4.7330000000000000e-01
  -6.6130000000000000e-01   2.4179999999999999e-01   4.5465000000000000e+00   3.8199999999999998e-02  -3.4260000000000002e-01  -1.3589999999999999e-01   7.3240000000000005e-01   5.3369999999999995e-01   5.4847999999999999e+00   2.9859999999999998e-01   5.1959999999999995e-01   4.6000000000000002e-01
  -6.6130000000000000e-01   5.0560000000000005e-01   4.2034000000000002e+00   3.8199999999999998e-02  -3.5210000000000002e-01  -1.2280000000000001e-01   6.6579999999999995e-01   6.4480000000000004e-01   4.8754000000000000e+00   3.9489999999999997e-01   4.8110000000000003e-01   4.4230000000000003e-01
  -5.5110000000000003e-01   3.2979999999999998e-01   4.4607999999999999e+00   6.6799999999999998e-02  -3.6159999999999998e-01  -2.5000000000000000e-01   5.5489999999999995e-01   5.5589999999999995e-01   4.9623999999999997e+00   4.3350000000000000e-01   3.8490000000000002e-01   4.3350000000000000e-01
  -7.0530000000000004e-01   5.0560000000000005e-01   4.4607999999999999e+00   3.8199999999999998e-02  -3.8059999999999999e-01  -1.6230000000000000e-01   5.7709999999999995e-01   3.7800000000000000e-01   4.7012999999999998e+00   2.6970000000000000e-01   5.1000000000000001e-01   4.6889999999999998e-01
  -8.1559999999999999e-01   4.8359999999999997e-01   4.2892000000000001e+00   1.9099999999999999e-02  -4.5679999999999998e-01  -1.4030000000000001e-01   7.5460000000000005e-01   5.7809999999999995e-01   5.6589000000000000e+00   3.4680000000000000e-01   4.9070000000000003e-01   4.7330000000000000e-01
  -8.3760000000000001e-01   2.6379999999999998e-01   3.8603000000000001e+00  -4.7699999999999999e-02  -4.2820000000000003e-01  -1.0090000000000000e-01   5.9930000000000005e-01   5.3369999999999995e-01   5.3977000000000004e+00   3.6599999999999999e-01   5.1000000000000001e-01   4.6889999999999998e-01
  -6.8330000000000002e-01   3.0780000000000002e-01   4.0317999999999996e+00   5.7299999999999997e-02  -3.1400000000000000e-01  -1.3589999999999999e-01   7.3240000000000005e-01   3.7800000000000000e-01   4.7882999999999996e+00   3.9489999999999997e-01   5.2920000000000000e-01   4.5119999999999999e-01
  -1.0360000000000000e+00   4.6170000000000000e-01   4.7180999999999997e+00   3.8199999999999998e-02  -3.4260000000000002e-01  -1.7540000000000000e-01   8.6560000000000004e-01   4.0020000000000000e-01   5.3106999999999998e+00   3.0819999999999997e-01   4.8110000000000003e-01   4.8220000000000002e-01
  -7.2740000000000005e-01   1.9789999999999999e-01   3.0024000000000002e+00  -9.4999999999999998e-03  -4.5679999999999998e-01  -1.0960000000000000e-01   5.5489999999999995e-01   3.1130000000000002e-01   4.7012999999999998e+00   3.2750000000000001e-01   5.1959999999999995e-01   4.5560000000000000e-01
  -1.0360000000000000e+00   2.6379999999999998e-01   4.2034000000000002e+00  -1.9099999999999999e-02  -3.7109999999999999e-01  -1.7540000000000000e-01   6.8799999999999994e-01   4.0020000000000000e-01   5.6589000000000000e+00   2.9859999999999998e-01   5.0029999999999997e-01   4.5119999999999999e-01
  -7.9349999999999998e-01   3.0780000000000002e-01   3.9460999999999999e+00  -1.9099999999999999e-02  -3.9970000000000000e-01  -1.4470000000000000e-01   5.9930000000000005e-01  -1.5559999999999999e-01   5.2236000000000002e+00   3.7569999999999998e-01   4.9070000000000003e-01   3.4060000000000001e-01
  -1.0360000000000000e+00   5.2759999999999996e-01   3.1739999999999999e+00   1.0500000000000000e-01  -3.9010000000000000e-01  -1.2280000000000001e-01   4.8830000000000001e-01  -2.1568999999999998e+00   5.3106999999999998e+00   3.8529999999999998e-01   4.4259999999999999e-01  -7.5200000000000003e-02
  -5.9509999999999996e-01   4.6170000000000000e-01   4.8038999999999996e+00   1.9099999999999999e-02  -3.3310000000000001e-01  -1.9730000000000000e-01   7.1020000000000005e-01  -4.4470999999999998e+00   5.7460000000000004e+00   3.0819999999999997e-01   4.1370000000000001e-01  -5.6620000000000004e-01
  -9.0369999999999995e-01   2.4179999999999999e-01   4.2034000000000002e+00   0.0000000000000000e+00  -3.9970000000000000e-01  -1.5790000000000001e-01   3.5510000000000003e-01  -6.8041000000000000e+00   5.7460000000000004e+00   2.4079999999999999e-01   4.4259999999999999e-01  -1.0174000000000001e+00
  -7.9349999999999998e-01   3.7369999999999998e-01   4.2034000000000002e+00  -3.8199999999999998e-02  -4.3769999999999998e-01  -1.5790000000000001e-01   6.4370000000000005e-01  -8.8719999999999999e+00   5.7460000000000004e+00   1.4449999999999999e-01   4.2340000000000000e-01  -1.7340000000000000e+00
  -1.1681999999999999e+00   3.2979999999999998e-01   3.3456000000000001e+00   1.0500000000000000e-01  -3.8059999999999999e-01  -7.8899999999999998e-02   1.7534000000000001e+00  -1.1095599999999999e+01   5.9200999999999997e+00   1.0600000000000000e-01   4.9070000000000003e-01  -2.2825000000000002e+00
  -7.7149999999999996e-01   3.7369999999999998e-01   4.5465000000000000e+00   5.7299999999999997e-02  -3.7109999999999999e-01  -1.5350000000000000e-01   2.4192000000000000e+00  -1.2896699999999999e+01   5.4847999999999999e+00  -7.7100000000000002e-02   5.1000000000000001e-01  -2.8045000000000000e+00
  -1.1462000000000001e+00   5.2759999999999996e-01   3.6886999999999999e+00   9.5500000000000002e-02  -3.3310000000000001e-01  -1.8859999999999999e-01   3.2183000000000002e+00  -1.4675500000000000e+01   3.7435999999999998e+00  -2.6970000000000000e-01   7.0240000000000002e-01  -3.5520000000000000e+00
  -6.6130000000000000e-01   4.1770000000000002e-01   4.1176000000000004e+00   0.0000000000000000e+00  -4.6629999999999999e-01  -1.4470000000000000e-01   2.5746000000000002e+00  -1.4675500000000000e+01   3.9177000000000000e+00  -2.6970000000000000e-01   6.6390000000000005e-01  -3.5432000000000001e+00
  -9.4779999999999998e-01   4.8359999999999997e-01   4.1176000000000004e+00   4.7699999999999999e-02  -3.7109999999999999e-01  -1.8859999999999999e-01   4.2392000000000003e+00  -1.5498300000000000e+01   3.3953000000000002e+00  -4.2380000000000001e-01   7.9859999999999998e-01  -3.8837999999999999e+00
  -8.5960000000000003e-01   5.7160000000000000e-01   3.3456000000000001e+00   4.7699999999999999e-02  -4.1870000000000002e-01  -1.2280000000000001e-01   3.7286999999999999e+00  -1.6098600000000001e+01   3.3083000000000000e+00  -6.3580000000000003e-01   8.7560000000000004e-01  -3.7909000000000002e+00
  -1.1241000000000001e+00   3.9570000000000000e-01   4.4607999999999999e+00  -2.8600000000000000e-02  -3.7109999999999999e-01  -1.2280000000000001e-01   3.4180000000000001e+00  -1.5031300000000000e+01   3.1341999999999999e+00  -5.1049999999999995e-01   8.9480000000000004e-01  -3.7113000000000000e+00
  -8.3760000000000001e-01   1.9789999999999999e-01   4.3750000000000000e+00   5.7299999999999997e-02  -3.0449999999999999e-01  -1.5790000000000001e-01   2.5524000000000000e+00  -1.1718200000000000e+01   3.8306000000000000e+00  -4.1420000000000001e-01   8.3709999999999996e-01  -2.7824000000000000e+00
  -8.5960000000000003e-01   4.1770000000000002e-01   4.1176000000000004e+00   1.9099999999999999e-02  -3.6159999999999998e-01  -1.2720000000000001e-01   1.7534000000000001e+00  -7.8047000000000004e+00   4.0918000000000001e+00  -1.4449999999999999e-01   6.9279999999999997e-01  -1.5526000000000000e+00
  -7.9349999999999998e-01   3.7369999999999998e-01   3.6886999999999999e+00   1.0500000000000000e-01  -3.9970000000000000e-01  -1.1400000000000000e-01   4.8830000000000001e-01  -2.3570000000000002e+00   4.0048000000000004e+00   1.1559999999999999e-01   6.6390000000000005e-01  -1.9020000000000001e-01
  -9.0369999999999995e-01   3.5170000000000001e-01   4.2892000000000001e+00   3.8199999999999998e-02  -5.0429999999999997e-01  -1.3159999999999999e-01   5.5489999999999995e-01   6.6699999999999995e-02   4.2659000000000002e+00   3.6599999999999999e-01   4.2340000000000000e-01   3.0520000000000003e-01
  -6.1719999999999997e-01   3.9570000000000000e-01   4.2034000000000002e+00   1.0500000000000000e-01  -3.5210000000000002e-01  -1.6230000000000000e-01   1.0209999999999999e+00  -5.5589999999999995e-01   5.3977000000000004e+00   4.0460000000000002e-01   4.3300000000000000e-01   1.6370000000000001e-01
  -7.9349999999999998e-01   1.5390000000000001e-01   4.1176000000000004e+00   0.0000000000000000e+00  -3.7109999999999999e-01  -1.1400000000000000e-01   7.1020000000000005e-01  -7.1150000000000002e-01   5.3106999999999998e+00   2.8899999999999998e-01   4.9070000000000003e-01   1.5479999999999999e-01
  -6.6130000000000000e-01   3.0780000000000002e-01   4.2892000000000001e+00   6.6799999999999998e-02  -3.9010000000000000e-01  -9.2100000000000001e-02   1.1540999999999999e+00  -5.3369999999999995e-01   4.9623999999999997e+00   4.1420000000000001e-01   4.4259999999999999e-01   1.2390000000000000e-01
  -9.6989999999999998e-01   1.9789999999999999e-01   4.5465000000000000e+00   3.8199999999999998e-02  -3.1400000000000000e-01  -1.4470000000000000e-01   9.1000000000000003e-01  -9.3389999999999995e-01   4.7012999999999998e+00   3.0819999999999997e-01   4.5219999999999999e-01   9.2899999999999996e-02
  -7.7149999999999996e-01   3.7369999999999998e-01   4.6322999999999999e+00   6.6799999999999998e-02  -4.5679999999999998e-01  -1.5790000000000001e-01   8.8780000000000003e-01  -6.8930000000000002e-01   4.6142000000000003e+00   2.8899999999999998e-01   4.2340000000000000e-01   1.3710000000000000e-01
  -7.0530000000000004e-01   2.6379999999999998e-01   3.5171000000000001e+00   9.4999999999999998e-03  -3.9010000000000000e-01  -1.1840000000000001e-01   7.5460000000000005e-01  -9.5609999999999995e-01   5.0495000000000001e+00   3.0819999999999997e-01   3.9450000000000002e-01   9.7299999999999998e-02
  -6.3919999999999999e-01   7.9139999999999999e-01   4.5465000000000000e+00  -3.8199999999999998e-02  -3.7109999999999999e-01  -1.8420000000000000e-01   8.8780000000000003e-01  -7.1150000000000002e-01   4.7012999999999998e+00   3.5639999999999999e-01   6.0619999999999996e-01   1.4599999999999999e-01
  -7.4939999999999996e-01   2.8580000000000000e-01   3.7745000000000002e+00   3.8199999999999998e-02  -3.6159999999999998e-01  -1.4030000000000001e-01   9.9880000000000002e-01  -6.8930000000000002e-01   4.6142000000000003e+00   2.7939999999999998e-01   4.8110000000000003e-01   1.2390000000000000e-01
  -8.3760000000000001e-01   2.1980000000000000e-01   4.1176000000000004e+00  -2.8600000000000000e-02  -4.2820000000000003e-01  -1.0960000000000000e-01   9.9880000000000002e-01  -6.2260000000000004e-01   4.7012999999999998e+00   2.7939999999999998e-01   4.2340000000000000e-01   1.1940000000000001e-01
  -7.7149999999999996e-01   3.7369999999999998e-01   3.8603000000000001e+00  -6.6799999999999998e-02  -3.4260000000000002e-01  -1.1840000000000001e-01   9.9880000000000002e-01  -5.1139999999999997e-01   5.3106999999999998e+00   2.8899999999999998e-01   3.7530000000000002e-01   1.3710000000000000e-01
  -9.2579999999999996e-01   3.0780000000000002e-01   4.0317999999999996e+00   9.4999999999999998e-03  -3.9970000000000000e-01  -1.3159999999999999e-01   9.7660000000000002e-01  -7.1150000000000002e-01   4.3529999999999998e+00   1.8300000000000000e-01   4.6189999999999998e-01   1.3710000000000000e-01
  -6.6130000000000000e-01   1.3189999999999999e-01   3.5171000000000001e+00   1.1459999999999999e-01  -2.9499999999999998e-01  -1.4030000000000001e-01   6.8799999999999994e-01  -8.0049999999999999e-01   5.2236000000000002e+00   2.7939999999999998e-01   4.4259999999999999e-01   9.2899999999999996e-02
  -9.2579999999999996e-01   5.4959999999999998e-01   3.3456000000000001e+00  -8.5900000000000004e-02  -3.9010000000000000e-01  -1.4910000000000001e-01   8.8780000000000003e-01  -5.3369999999999995e-01   5.3106999999999998e+00   2.1190000000000001e-01   4.8110000000000003e-01   1.1500000000000000e-01
  -7.0530000000000004e-01   2.8580000000000000e-01   3.6886999999999999e+00  -1.9099999999999999e-02  -3.7109999999999999e-01  -1.9289999999999999e-01   8.2120000000000004e-01  -6.0040000000000004e-01   5.3106999999999998e+00   2.9859999999999998e-01   4.8110000000000003e-01   1.2390000000000000e-01
  -9.0369999999999995e-01   5.4959999999999998e-01   3.8603000000000001e+00   3.8199999999999998e-02  -3.8059999999999999e-01  -1.5790000000000001e-01   7.9900000000000004e-01  -6.8930000000000002e-01   5.3977000000000004e+00   3.4680000000000000e-01   4.3300000000000000e-01   1.2830000000000000e-01
  -7.0530000000000004e-01   2.4179999999999999e-01   4.4607999999999999e+00   9.5500000000000002e-02  -3.4260000000000002e-01  -1.1400000000000000e-01   8.6560000000000004e-01  -6.0040000000000004e-01   4.7012999999999998e+00   2.5050000000000000e-01   4.5219999999999999e-01   1.2830000000000000e-01
  -7.7149999999999996e-01   2.8580000000000000e-01   4.0317999999999996e+00   0.0000000000000000e+00  -3.9970000000000000e-01  -1.5350000000000000e-01   8.8780000000000003e-01  -6.8930000000000002e-01   4.4401000000000002e+00   2.9859999999999998e-01   5.3879999999999995e-01   1.2830000000000000e-01
  -5.0700000000000001e-01   3.2979999999999998e-01   4.2034000000000002e+00   0.0000000000000000e+00  -3.6159999999999998e-01  -1.4910000000000001e-01   8.6560000000000004e-01  -6.2260000000000004e-01   4.2659000000000002e+00   2.6970000000000000e-01   4.9070000000000003e-01   1.6370000000000001e-01
  -6.3919999999999999e-01   4.8359999999999997e-01   4.6322999999999999e+00  -4.7699999999999999e-02  -4.0920000000000001e-01  -1.0960000000000000e-01   9.3220000000000003e-01  -8.2269999999999999e-01   4.7012999999999998e+00   2.7939999999999998e-01   4.8110000000000003e-01   9.2899999999999996e-02
  -8.3760000000000001e-01   5.0560000000000005e-01   4.2892000000000001e+00  -9.4999999999999998e-03  -4.2820000000000003e-01  -1.3589999999999999e-01   8.8780000000000003e-01  -6.8930000000000002e-01   5.3977000000000004e+00   2.0230000000000001e-01   5.1959999999999995e-01   1.1500000000000000e-01
  -7.7149999999999996e-01   3.9570000000000000e-01   2.8309000000000002e+00   1.2410000000000000e-01  -4.0920000000000001e-01  -1.1400000000000000e-01   6.8799999999999994e-01  -7.7820000000000000e-01   4.9623999999999997e+00   2.2159999999999999e-01   5.2920000000000000e-01   7.9600000000000004e-02
  -6.8330000000000002e-01   3.2979999999999998e-01   3.5171000000000001e+00   3.8199999999999998e-02  -3.0449999999999999e-01  -1.1400000000000000e-01   9.1000000000000003e-01  -6.2260000000000004e-01   4.3529999999999998e+00   2.4079999999999999e-01   5.3879999999999995e-01   1.0620000000000000e-01
  -7.4939999999999996e-01   3.5170000000000001e-01   4.6322999999999999e+00  -2.8600000000000000e-02  -3.9970000000000000e-01  -1.6230000000000000e-01   7.1020000000000005e-01  -6.6710000000000003e-01   5.1365999999999996e+00   2.7939999999999998e-01   5.8689999999999998e-01   1.1060000000000000e-01
  -7.2740000000000005e-01   4.3969999999999998e-01   3.9460999999999999e+00  -9.5500000000000002e-02  -3.9010000000000000e-01  -1.4910000000000001e-01   7.7680000000000005e-01  -8.6719999999999997e-01   4.0048000000000004e+00   2.8899999999999998e-01   5.1000000000000001e-01   1.1940000000000001e-01
  -6.6130000000000000e-01   2.6379999999999998e-01   2.1446000000000001e+00  -4.7699999999999999e-02  -3.6159999999999998e-01  -1.3159999999999999e-01   8.8780000000000003e-01  -9.3389999999999995e-01   4.9623999999999997e+00   2.4079999999999999e-01   5.1000000000000001e-01   1.2390000000000000e-01
  -6.8330000000000002e-01   2.6379999999999998e-01   4.4607999999999999e+00   9.5500000000000002e-02  -3.0449999999999999e-01  -1.1840000000000001e-01   7.3240000000000005e-01  -6.6710000000000003e-01   4.9623999999999997e+00   2.4079999999999999e-01   5.7730000000000004e-01   1.1060000000000000e-01
  -7.0530000000000004e-01   3.0780000000000002e-01   4.2034000000000002e+00   9.4999999999999998e-03  -2.9499999999999998e-01  -1.1400000000000000e-01   7.7680000000000005e-01  -6.4480000000000004e-01   4.2659000000000002e+00   2.5050000000000000e-01   5.1000000000000001e-01   1.0620000000000000e-01
  -7.0530000000000004e-01   3.0780000000000002e-01   4.7180999999999997e+00   1.1459999999999999e-01  -4.0920000000000001e-01  -1.0960000000000000e-01   6.6579999999999995e-01  -7.7820000000000000e-01   5.0495000000000001e+00   3.4680000000000000e-01   5.4849999999999999e-01   1.0170000000000000e-01
  -8.8170000000000004e-01   1.5390000000000001e-01   3.9460999999999999e+00  -9.5500000000000002e-02  -4.0920000000000001e-01  -1.1400000000000000e-01   8.4340000000000004e-01  -8.6719999999999997e-01   4.7882999999999996e+00   2.8899999999999998e-01   5.0029999999999997e-01   1.2830000000000000e-01
  -5.9509999999999996e-01   3.7369999999999998e-01   3.6886999999999999e+00  -5.7299999999999997e-02  -3.7109999999999999e-01  -1.1840000000000001e-01   7.7680000000000005e-01  -6.2260000000000004e-01   4.6142000000000003e+00   2.3119999999999999e-01   5.3879999999999995e-01   1.1500000000000000e-01
  -6.3919999999999999e-01   1.7590000000000000e-01   3.6886999999999999e+00   4.7699999999999999e-02  -3.8059999999999999e-01  -1.3589999999999999e-01   8.2120000000000004e-01  -6.4480000000000004e-01   4.7012999999999998e+00   1.7340000000000000e-01   5.7730000000000004e-01   1.0620000000000000e-01
  -5.0700000000000001e-01   1.5390000000000001e-01   4.5465000000000000e+00  -4.7699999999999999e-02  -4.0920000000000001e-01  -1.6230000000000000e-01   6.2150000000000005e-01  -7.3380000000000001e-01   5.2236000000000002e+00   2.4079999999999999e-01   5.9660000000000002e-01   1.1500000000000000e-01
  -6.6130000000000000e-01   5.0560000000000005e-01   4.5465000000000000e+00   2.8600000000000000e-02  -4.2820000000000003e-01  -1.4910000000000001e-01   7.7680000000000005e-01  -6.6710000000000003e-01   4.6142000000000003e+00   3.0819999999999997e-01   5.4849999999999999e-01   1.2390000000000000e-01
  -8.1559999999999999e-01   1.3189999999999999e-01   4.2892000000000001e+00  -6.6799999999999998e-02  -3.1400000000000000e-01  -1.3159999999999999e-01   8.6560000000000004e-01  -7.7820000000000000e-01   4.8754000000000000e+00   4.3350000000000000e-01   5.1959999999999995e-01   1.1940000000000001e-01
  -7.0530000000000004e-01   3.0780000000000002e-01   3.6029000000000000e+00   2.8600000000000000e-02  -4.5679999999999998e-01  -8.3299999999999999e-02   7.9900000000000004e-01  -6.0040000000000004e-01   5.3106999999999998e+00   2.6010000000000000e-01   4.5219999999999999e-01   1.1060000000000000e-01
  -7.4939999999999996e-01   5.0560000000000005e-01   4.0317999999999996e+00   3.8199999999999998e-02  -3.2350000000000001e-01  -1.3159999999999999e-01   6.6579999999999995e-01  -6.4480000000000004e-01   4.5270999999999999e+00   1.8300000000000000e-01   4.9070000000000003e-01   9.2899999999999996e-02
  -5.0700000000000001e-01   5.7160000000000000e-01   4.3750000000000000e+00   6.6799999999999998e-02  -3.2350000000000001e-01  -1.4470000000000000e-01   8.2120000000000004e-01  -6.4480000000000004e-01   4.2659000000000002e+00   2.7939999999999998e-01   6.0619999999999996e-01   1.4160000000000000e-01
  -5.7310000000000005e-01   2.1980000000000000e-01   4.3750000000000000e+00  -7.6399999999999996e-02  -4.3769999999999998e-01  -1.0960000000000000e-01   7.1020000000000005e-01  -8.6719999999999997e-01   4.5270999999999999e+00   2.0230000000000001e-01   4.9070000000000003e-01   1.2830000000000000e-01
  -6.6130000000000000e-01   2.8580000000000000e-01   4.5465000000000000e+00  -1.9099999999999999e-02  -3.7109999999999999e-01  -1.5790000000000001e-01   8.6560000000000004e-01  -6.6710000000000003e-01   4.2659000000000002e+00   2.8899999999999998e-01   5.0029999999999997e-01   1.2830000000000000e-01
  -5.2900000000000003e-01   5.7160000000000000e-01   4.4607999999999999e+00  -6.6799999999999998e-02  -3.5210000000000002e-01  -1.3159999999999999e-01   8.4340000000000004e-01  -6.2260000000000004e-01   4.4401000000000002e+00   2.1190000000000001e-01   5.2920000000000000e-01   1.0170000000000000e-01
  -8.1559999999999999e-01   3.2979999999999998e-01   4.2034000000000002e+00   9.5500000000000002e-02  -3.8059999999999999e-01  -1.3159999999999999e-01   8.6560000000000004e-01  -6.6710000000000003e-01   4.5270999999999999e+00   3.0819999999999997e-01   5.4849999999999999e-01   1.3270000000000001e-01
  -5.5110000000000003e-01   4.3969999999999998e-01   3.6886999999999999e+00   2.0999999999999999e-01  -3.4260000000000002e-01  -1.5350000000000000e-01   8.2120000000000004e-01  -5.1139999999999997e-01   4.3529999999999998e+00   2.4079999999999999e-01   4.6189999999999998e-01   9.7299999999999998e-02
  -5.9509999999999996e-01   4.1770000000000002e-01   3.4314000000000000e+00   0.0000000000000000e+00  -3.5210000000000002e-01  -1.1840000000000001e-01   7.5460000000000005e-01  -7.7820000000000000e-01   4.7012999999999998e+00   2.3119999999999999e-01   5.3879999999999995e-01   9.2899999999999996e-02
  -1.0139000000000000e+00   3.7369999999999998e-01   4.0317999999999996e+00   0.0000000000000000e+00  -3.9010000000000000e-01  -1.5350000000000000e-01   7.3240000000000005e-01  -7.7820000000000000e-01   4.7012999999999998e+00   2.6970000000000000e-01   5.1000000000000001e-01   1.5040000000000001e-01
  -5.7310000000000005e-01   2.8580000000000000e-01   3.8603000000000001e+00   9.4999999999999998e-03  -4.0920000000000001e-01  -1.1400000000000000e-01   7.7680000000000005e-01  -8.4499999999999997e-01   4.5270999999999999e+00   2.9859999999999998e-01   5.5810000000000004e-01   1.4160000000000000e-01
  -8.5960000000000003e-01   2.4179999999999999e-01   3.5171000000000001e+00   4.7699999999999999e-02  -3.2350000000000001e-01  -1.0090000000000000e-01   9.3220000000000003e-01  -6.0040000000000004e-01   4.9623999999999997e+00   1.9270000000000001e-01   5.3879999999999995e-01   9.2899999999999996e-02
  -7.2740000000000005e-01   4.1770000000000002e-01   3.6886999999999999e+00   3.8199999999999998e-02  -3.7109999999999999e-01  -8.7700000000000000e-02   8.8780000000000003e-01  -6.6710000000000003e-01   4.5270999999999999e+00   2.8899999999999998e-01   5.1959999999999995e-01   1.1060000000000000e-01
  -9.6989999999999998e-01   2.4179999999999999e-01   3.8603000000000001e+00   5.7299999999999997e-02  -4.1870000000000002e-01  -1.0090000000000000e-01   7.3240000000000005e-01  -4.4469999999999998e-01   4.0048000000000004e+00   2.6010000000000000e-01   4.8110000000000003e-01   1.6810000000000000e-01
  -5.9509999999999996e-01   4.1770000000000002e-01   3.6029000000000000e+00  -4.7699999999999999e-02  -4.5679999999999998e-01  -1.0520000000000000e-01   7.7680000000000005e-01  -5.1139999999999997e-01   4.9623999999999997e+00   2.2159999999999999e-01   5.0029999999999997e-01   9.2899999999999996e-02
  -6.6130000000000000e-01   1.9789999999999999e-01   2.6593000000000000e+00   9.4999999999999998e-03  -4.1870000000000002e-01  -1.3159999999999999e-01   8.2120000000000004e-01  -1.0450999999999999e+00   4.5270999999999999e+00   2.0230000000000001e-01   3.9450000000000002e-01   1.6370000000000001e-01
  -4.1880000000000001e-01   6.6000000000000003e-02   4.3750000000000000e+00   0.0000000000000000e+00  -3.8059999999999999e-01  -1.1400000000000000e-01   7.5460000000000005e-01  -1.5559999999999999e-01   4.4401000000000002e+00   1.6380000000000000e-01   5.4849999999999999e-01   1.2830000000000000e-01
  -5.7310000000000005e-01   5.4959999999999998e-01   3.6029000000000000e+00   4.7699999999999999e-02  -3.3310000000000001e-01  -1.5790000000000001e-01   7.1020000000000005e-01  -5.5589999999999995e-01   4.7012999999999998e+00   2.6970000000000000e-01   5.7730000000000004e-01   1.5040000000000001e-01
  -7.2740000000000005e-01   3.5170000000000001e-01   4.1176000000000004e+00  -2.8600000000000000e-02  -3.7109999999999999e-01  -1.1400000000000000e-01   5.5489999999999995e-01  -8.0049999999999999e-01   4.8754000000000000e+00   2.1190000000000001e-01   4.5219999999999999e-01   1.5040000000000001e-01
  -8.3760000000000001e-01   3.5170000000000001e-01   4.3750000000000000e+00   7.6399999999999996e-02  -3.5210000000000002e-01  -1.2720000000000001e-01   7.9900000000000004e-01  -3.7800000000000000e-01   4.6142000000000003e+00   3.5639999999999999e-01   5.2920000000000000e-01   1.6810000000000000e-01
  -6.1719999999999997e-01   1.9789999999999999e-01   3.4314000000000000e+00   1.9099999999999999e-02  -3.9970000000000000e-01  -1.2720000000000001e-01   7.7680000000000005e-01  -8.4499999999999997e-01   5.1365999999999996e+00   2.7939999999999998e-01   4.9070000000000003e-01   1.9460000000000000e-01
  -5.5110000000000003e-01   1.0990000000000000e-01   3.9460999999999999e+00   7.6399999999999996e-02  -3.1400000000000000e-01  -1.3589999999999999e-01   7.3240000000000005e-01  -6.6710000000000003e-01   5.0495000000000001e+00   2.5050000000000000e-01   5.3879999999999995e-01   8.8499999999999995e-02
  -6.8330000000000002e-01   7.4739999999999995e-01   3.7745000000000002e+00   6.6799999999999998e-02  -4.0920000000000001e-01  -1.3589999999999999e-01   7.7680000000000005e-01  -6.0040000000000004e-01   4.7012999999999998e+00   2.4079999999999999e-01   5.2920000000000000e-01   1.4160000000000000e-01
  -8.1559999999999999e-01   2.8580000000000000e-01   4.8038999999999996e+00   0.0000000000000000e+00  -4.0920000000000001e-01  -1.1400000000000000e-01   8.6560000000000004e-01  -7.3380000000000001e-01   4.8754000000000000e+00   2.2159999999999999e-01   5.7730000000000004e-01   1.3270000000000001e-01
  -6.8330000000000002e-01   3.0780000000000002e-01   3.8603000000000001e+00   6.6799999999999998e-02  -3.9010000000000000e-01  -1.1400000000000000e-01   5.3269999999999995e-01  -6.0040000000000004e-01   4.4401000000000002e+00   2.9859999999999998e-01   4.2340000000000000e-01   1.1060000000000000e-01
  -7.9349999999999998e-01   5.0560000000000005e-01   3.2597999999999998e+00   2.8600000000000000e-02  -3.8059999999999999e-01  -1.2720000000000001e-01   6.4370000000000005e-01  -8.6719999999999997e-01   4.3529999999999998e+00   2.1190000000000001e-01   5.1959999999999995e-01   1.2390000000000000e-01
  -5.2900000000000003e-01   3.2979999999999998e-01   4.7180999999999997e+00   5.7299999999999997e-02  -2.5690000000000002e-01  -1.0520000000000000e-01   7.7680000000000005e-01  -7.3380000000000001e-01   3.8306000000000000e+00   2.8899999999999998e-01   5.2920000000000000e-01   9.2899999999999996e-02
  -4.8490000000000000e-01   4.6170000000000000e-01   3.7745000000000002e+00  -9.4999999999999998e-03  -3.5210000000000002e-01  -1.3589999999999999e-01   8.4340000000000004e-01  -8.4499999999999997e-01   5.3106999999999998e+00   1.9270000000000001e-01   5.2920000000000000e-01   9.2899999999999996e-02
  -7.7149999999999996e-01   2.4179999999999999e-01   4.0317999999999996e+00  -2.8600000000000000e-02  -4.2820000000000003e-01  -8.3299999999999999e-02   5.5489999999999995e-01  -7.1150000000000002e-01   4.7882999999999996e+00   2.5050000000000000e-01   4.6189999999999998e-01   1.1500000000000000e-01
  -8.8170000000000004e-01   3.5170000000000001e-01   3.5171000000000001e+00   1.4319999999999999e-01  -3.6159999999999998e-01  -7.8899999999999998e-02   6.6579999999999995e-01  -6.2260000000000004e-01   5.1365999999999996e+00   2.2159999999999999e-01   4.5219999999999999e-01   7.9600000000000004e-02
  -7.0530000000000004e-01   3.7369999999999998e-01   3.5171000000000001e+00  -9.4999999999999998e-03  -4.2820000000000003e-01  -1.3159999999999999e-01   7.7680000000000005e-01  -7.5600000000000001e-01   5.0495000000000001e+00   2.2159999999999999e-01   4.2340000000000000e-01   1.1940000000000001e-01
  -5.5110000000000003e-01   2.6379999999999998e-01   4.2034000000000002e+00   1.1459999999999999e-01  -4.1870000000000002e-01  -1.3589999999999999e-01   7.9900000000000004e-01  -6.0040000000000004e-01   4.6142000000000003e+00   2.9859999999999998e-01   5.1959999999999995e-01   9.7299999999999998e-02
  -7.9349999999999998e-01   8.7900000000000006e-02   3.9460999999999999e+00   4.7699999999999999e-02  -3.9970000000000000e-01  -1.4470000000000000e-01   6.4370000000000005e-01  -1.0005999999999999e+00   4.2659000000000002e+00   3.0819999999999997e-01   4.9070000000000003e-01   1.3270000000000001e-01
  -5.9509999999999996e-01   1.3189999999999999e-01   4.5465000000000000e+00   3.8199999999999998e-02  -3.5210000000000002e-01  -1.5790000000000001e-01   6.2150000000000005e-01  -4.8920000000000002e-01   4.9623999999999997e+00   2.4079999999999999e-01   5.6769999999999998e-01   1.1940000000000001e-01
  -6.1719999999999997e-01   3.2979999999999998e-01   3.1739999999999999e+00   1.3370000000000001e-01  -3.6159999999999998e-01  -6.5799999999999997e-02   6.4370000000000005e-01  -6.8930000000000002e-01   5.4847999999999999e+00   2.6970000000000000e-01   4.7149999999999997e-01   1.4599999999999999e-01
  -5.9509999999999996e-01   2.4179999999999999e-01   3.6886999999999999e+00  -6.6799999999999998e-02  -4.1870000000000002e-01  -1.2280000000000001e-01   6.6579999999999995e-01  -8.0049999999999999e-01   4.7012999999999998e+00   2.6970000000000000e-01   5.7730000000000004e-01   1.4599999999999999e-01
  -5.9509999999999996e-01   2.6379999999999998e-01   4.2892000000000001e+00   1.1459999999999999e-01  -2.9499999999999998e-01  -1.4470000000000000e-01   8.2120000000000004e-01  -6.6710000000000003e-01   5.0495000000000001e+00   2.7939999999999998e-01   5.3879999999999995e-01   1.0170000000000000e-01
  -8.3760000000000001e-01   3.0780000000000002e-01   3.0882000000000001e+00   1.9099999999999999e-02  -3.4260000000000002e-01  -1.3589999999999999e-01   8.2120000000000004e-01  -6.0040000000000004e-01   4.2659000000000002e+00   2.3119999999999999e-01   5.6769999999999998e-01   1.2390000000000000e-01
  -7.2740000000000005e-01   4.8359999999999997e-01   3.9460999999999999e+00  -2.8600000000000000e-02  -3.9010000000000000e-01  -9.6500000000000002e-02   6.4370000000000005e-01  -6.4480000000000004e-01   4.7012999999999998e+00   2.3119999999999999e-01   5.5810000000000004e-01   1.3270000000000001e-01
  -6.6130000000000000e-01   3.2979999999999998e-01   3.8603000000000001e+00   1.5279999999999999e-01  -3.9010000000000000e-01  -1.4030000000000001e-01   6.2150000000000005e-01  -5.7809999999999995e-01   4.4401000000000002e+00   2.7939999999999998e-01   5.3879999999999995e-01   1.5040000000000001e-01
  -7.0530000000000004e-01   2.8580000000000000e-01   3.7745000000000002e+00   3.8199999999999998e-02  -4.4719999999999999e-01  -8.3299999999999999e-02   6.8799999999999994e-01  -7.7820000000000000e-01   5.0495000000000001e+00   2.6970000000000000e-01   5.2920000000000000e-01   1.1940000000000001e-01
  -8.1559999999999999e-01   3.2979999999999998e-01   3.9460999999999999e+00   1.1459999999999999e-01  -4.0920000000000001e-01  -7.8899999999999998e-02   7.3240000000000005e-01  -6.6710000000000003e-01   4.3529999999999998e+00   2.4079999999999999e-01   4.8110000000000003e-01   1.2390000000000000e-01
  -7.2740000000000005e-01   4.3969999999999998e-01   3.4314000000000000e+00   1.0500000000000000e-01  -3.1400000000000000e-01  -1.5790000000000001e-01   8.2120000000000004e-01  -5.5589999999999995e-01   4.9623999999999997e+00   3.0819999999999997e-01   6.1580000000000001e-01   1.1940000000000001e-01
  -7.0530000000000004e-01   3.0780000000000002e-01   4.2892000000000001e+00   6.6799999999999998e-02  -4.1870000000000002e-01  -8.3299999999999999e-02   7.9900000000000004e-01  -7.3380000000000001e-01   4.8754000000000000e+00   2.3119999999999999e-01   4.4259999999999999e-01   1.0620000000000000e-01
  -7.0530000000000004e-01   2.8580000000000000e-01   4.0317999999999996e+00  -2.8600000000000000e-02  -2.9499999999999998e-01  -1.0090000000000000e-01   6.4370000000000005e-01  -6.2260000000000004e-01   4.4401000000000002e+00   2.4079999999999999e-01   6.0619999999999996e-01   1.3710000000000000e-01
  -7.9349999999999998e-01   1.9789999999999999e-01   4.2034000000000002e+00  -3.8199999999999998e-02  -3.9970000000000000e-01  -1.1840000000000001e-01   7.5460000000000005e-01  -6.8930000000000002e-01   4.8754000000000000e+00   2.7939999999999998e-01   5.2920000000000000e-01   1.2830000000000000e-01
  -7.0530000000000004e-01   1.3189999999999999e-01   3.7745000000000002e+00   1.9099999999999999e-02  -3.8059999999999999e-01  -8.3299999999999999e-02   8.8780000000000003e-01  -6.0040000000000004e-01   4.6142000000000003e+00   3.0819999999999997e-01   4.7149999999999997e-01   1.1940000000000001e-01
  -7.9349999999999998e-01   1.9789999999999999e-01   4.4607999999999999e+00   1.1459999999999999e-01  -3.9970000000000000e-01  -1.4910000000000001e-01   9.5440000000000003e-01  -7.3380000000000001e-01   4.4401000000000002e+00   2.3119999999999999e-01   5.2920000000000000e-01   1.3270000000000001e-01
  -5.7310000000000005e-01   2.1980000000000000e-01   3.6886999999999999e+00  -3.8199999999999998e-02  -4.8530000000000001e-01  -7.8899999999999998e-02   9.9880000000000002e-01  -7.7820000000000000e-01   4.5270999999999999e+00   2.5050000000000000e-01   5.8689999999999998e-01   1.0620000000000000e-01
  -7.4939999999999996e-01   1.7590000000000000e-01   4.0317999999999996e+00  -9.4999999999999998e-03  -3.9010000000000000e-01  -6.1400000000000003e-02   7.5460000000000005e-01  -4.6689999999999998e-01   4.4401000000000002e+00   2.2159999999999999e-01   5.0029999999999997e-01   1.3710000000000000e-01
  -7.9349999999999998e-01   2.4179999999999999e-01   3.4314000000000000e+00  -3.8199999999999998e-02  -3.9010000000000000e-01  -1.2280000000000001e-01   7.9900000000000004e-01  -6.6710000000000003e-01   5.2236000000000002e+00   1.6380000000000000e-01   4.6189999999999998e-01   1.3270000000000001e-01
  -6.6130000000000000e-01   4.3999999999999997e-02   3.3456000000000001e+00   1.9099999999999999e-02  -3.5210000000000002e-01  -1.3159999999999999e-01   7.1020000000000005e-01  -7.7820000000000000e-01   4.2659000000000002e+00   3.2750000000000001e-01   5.0029999999999997e-01   1.4160000000000000e-01
  -6.8330000000000002e-01   3.9570000000000000e-01   3.8603000000000001e+00   1.1459999999999999e-01  -3.8059999999999999e-01  -1.0960000000000000e-01   6.8799999999999994e-01  -7.1150000000000002e-01   4.8754000000000000e+00   3.1790000000000002e-01   5.7730000000000004e-01   1.1940000000000001e-01
  -7.7149999999999996e-01   1.9789999999999999e-01   3.8603000000000001e+00   1.9099999999999999e-02  -3.7109999999999999e-01  -9.6500000000000002e-02   5.7709999999999995e-01  -7.1150000000000002e-01   4.6142000000000003e+00   1.9270000000000001e-01   5.8689999999999998e-01   1.0620000000000000e-01
  -6.1719999999999997e-01   1.9789999999999999e-01   3.5171000000000001e+00   8.5900000000000004e-02  -3.5210000000000002e-01  -7.8899999999999998e-02   6.8799999999999994e-01  -4.6689999999999998e-01   3.9177000000000000e+00   2.4079999999999999e-01   4.8110000000000003e-01   1.6370000000000001e-01
  -8.5960000000000003e-01   3.0780000000000002e-01   3.1739999999999999e+00   6.6799999999999998e-02  -3.7109999999999999e-01  -1.1840000000000001e-01   5.1049999999999995e-01  -7.5600000000000001e-01   4.7882999999999996e+00   2.2159999999999999e-01   5.1000000000000001e-01   1.0620000000000000e-01
  -6.3919999999999999e-01   3.5170000000000001e-01   4.3750000000000000e+00   9.4999999999999998e-03  -3.1400000000000000e-01  -8.3299999999999999e-02   7.9900000000000004e-01  -1.0450999999999999e+00   5.3977000000000004e+00   2.4079999999999999e-01   5.2920000000000000e-01   1.1060000000000000e-01
  -7.0530000000000004e-01   1.3189999999999999e-01   3.4314000000000000e+00   1.9099999999999999e-02  -4.0920000000000001e-01  -8.7700000000000000e-02   8.8780000000000003e-01  -8.8939999999999997e-01   4.7882999999999996e+00   2.5050000000000000e-01   5.5810000000000004e-01   1.0620000000000000e-01
  -7.4939999999999996e-01   1.3189999999999999e-01   4.1176000000000004e+00  -9.4999999999999998e-03  -3.4260000000000002e-01  -1.0520000000000000e-01   6.6579999999999995e-01  -6.4480000000000004e-01   4.8754000000000000e+00   2.7939999999999998e-01   5.7730000000000004e-01   1.2830000000000000e-01
  -7.9349999999999998e-01   2.1980000000000000e-01   3.6029000000000000e+00  -2.8600000000000000e-02  -4.2820000000000003e-01  -1.0090000000000000e-01   7.3240000000000005e-01  -6.0040000000000004e-01   4.7012999999999998e+00   2.4079999999999999e-01   4.7149999999999997e-01   1.1500000000000000e-01
  -8.3760000000000001e-01   2.8580000000000000e-01   3.4314000000000000e+00  -4.7699999999999999e-02  -4.2820000000000003e-01  -7.4499999999999997e-02   8.4340000000000004e-01  -5.5589999999999995e-01   4.7012999999999998e+00   2.2159999999999999e-01   4.9070000000000003e-01   1.1940000000000001e-01
  -7.7149999999999996e-01   2.4179999999999999e-01   3.6886999999999999e+00  -6.6799999999999998e-02  -3.8059999999999999e-01  -9.6500000000000002e-02   7.1020000000000005e-01  -4.6689999999999998e-01   5.4847999999999999e+00   2.3119999999999999e-01   4.9070000000000003e-01   1.4160000000000000e-01
  -7.2740000000000005e-01   3.9570000000000000e-01   3.8603000000000001e+00  -7.6399999999999996e-02  -3.7109999999999999e-01  -4.8200000000000000e-02   7.3240000000000005e-01  -6.6710000000000003e-01   4.6142000000000003e+00   3.0819999999999997e-01   5.1959999999999995e-01   1.2830000000000000e-01
  -7.0530000000000004e-01   3.2979999999999998e-01   4.2892000000000001e+00   1.9099999999999999e-02  -3.9010000000000000e-01  -9.2100000000000001e-02   7.1020000000000005e-01  -5.7809999999999995e-01   4.7882999999999996e+00   1.7340000000000000e-01   5.4849999999999999e-01   1.3710000000000000e-01
  -9.6989999999999998e-01   2.1980000000000000e-01   3.3456000000000001e+00   2.8600000000000000e-02  -3.7109999999999999e-01  -8.7700000000000000e-02   7.3240000000000005e-01  -6.8930000000000002e-01   4.3529999999999998e+00   2.6970000000000000e-01   4.7149999999999997e-01   9.2899999999999996e-02
  -6.6130000000000000e-01   2.4179999999999999e-01   3.5171000000000001e+00   3.8199999999999998e-02  -4.4719999999999999e-01  -8.3299999999999999e-02   6.6579999999999995e-01  -6.8930000000000002e-01   4.0918000000000001e+00   3.0819999999999997e-01   4.4259999999999999e-01   1.5040000000000001e-01
  -7.4939999999999996e-01   3.9570000000000000e-01   4.2034000000000002e+00   3.8199999999999998e-02  -3.2350000000000001e-01  -1.4910000000000001e-01   6.6579999999999995e-01  -7.1150000000000002e-01   4.8754000000000000e+00   2.9859999999999998e-01   4.9070000000000003e-01   1.6370000000000001e-01
  -7.7149999999999996e-01   2.1999999999999999e-02   4.2034000000000002e+00   6.6799999999999998e-02  -3.9970000000000000e-01  -1.0090000000000000e-01   7.1020000000000005e-01  -6.2260000000000004e-01   4.4401000000000002e+00   3.0819999999999997e-01   5.0029999999999997e-01   7.9600000000000004e-02
  -6.8330000000000002e-01   3.7369999999999998e-01   3.8603000000000001e+00  -2.8600000000000000e-02  -3.5210000000000002e-01  -7.8899999999999998e-02   6.4370000000000005e-01  -6.6710000000000003e-01   4.3529999999999998e+00   2.0230000000000001e-01   4.8110000000000003e-01   1.0620000000000000e-01
  -7.2740000000000005e-01   3.0780000000000002e-01   3.6886999999999999e+00   3.8199999999999998e-02  -4.1870000000000002e-01  -1.1400000000000000e-01   6.4370000000000005e-01  -4.6689999999999998e-01   5.0495000000000001e+00   2.6970000000000000e-01   4.8110000000000003e-01   1.6370000000000001e-01
  -7.0530000000000004e-01   2.6379999999999998e-01   3.3456000000000001e+00   9.4999999999999998e-03  -3.7109999999999999e-01  -1.2280000000000001e-01   5.3269999999999995e-01  -5.5589999999999995e-01   4.7882999999999996e+00   2.4079999999999999e-01   4.5219999999999999e-01   9.2899999999999996e-02
  -4.8490000000000000e-01   2.8580000000000000e-01   3.9460999999999999e+00  -1.9099999999999999e-02  -3.1400000000000000e-01  -1.1840000000000001e-01   6.8799999999999994e-01  -4.8920000000000002e-01   5.0495000000000001e+00   2.7939999999999998e-01   5.1000000000000001e-01   9.7299999999999998e-02
  -7.0530000000000004e-01   3.7369999999999998e-01   3.1739999999999999e+00   2.8600000000000000e-02  -3.9010000000000000e-01  -7.8899999999999998e-02   9.3220000000000003e-01  -7.7820000000000000e-01   4.5270999999999999e+00   2.6970000000000000e-01   5.8689999999999998e-01   5.3100000000000001e-02
  -7.7149999999999996e-01   1.3189999999999999e-01   4.4607999999999999e+00   0.0000000000000000e+00  -4.3769999999999998e-01  -1.1400000000000000e-01   5.7709999999999995e-01  -8.6719999999999997e-01   4.4401000000000002e+00   2.6970000000000000e-01   5.3879999999999995e-01   1.0170000000000000e-01
  -7.0530000000000004e-01   3.2979999999999998e-01   4.2034000000000002e+00   1.0500000000000000e-01  -3.6159999999999998e-01  -1.1400000000000000e-01   8.4340000000000004e-01  -7.3380000000000001e-01   5.3106999999999998e+00   2.5050000000000000e-01   4.9070000000000003e-01   7.9600000000000004e-02
  -6.3919999999999999e-01   1.5390000000000001e-01   4.2892000000000001e+00   3.8199999999999998e-02  -4.8530000000000001e-01  -8.3299999999999999e-02   7.9900000000000004e-01  -6.8930000000000002e-01   4.0048000000000004e+00   2.3119999999999999e-01   5.0029999999999997e-01   7.5200000000000003e-02
  -6.1719999999999997e-01   1.7590000000000000e-01   4.1176000000000004e+00   1.0500000000000000e-01  -3.9010000000000000e-01  -1.2720000000000001e-01   7.3240000000000005e-01  -3.7800000000000000e-01   4.9623999999999997e+00   2.7939999999999998e-01   5.1000000000000001e-01   7.9600000000000004e-02
  -7.2740000000000005e-01   3.0780000000000002e-01   4.5465000000000000e+00  -1.0500000000000000e-01  -3.5210000000000002e-01  -1.0960000000000000e-01   8.4340000000000004e-01  -6.8930000000000002e-01   4.4401000000000002e+00   3.0819999999999997e-01   5.0029999999999997e-01   7.5200000000000003e-02
  -5.5110000000000003e-01   3.0780000000000002e-01   3.6029000000000000e+00   1.0500000000000000e-01  -3.5210000000000002e-01  -1.2280000000000001e-01   7.5460000000000005e-01  -6.8930000000000002e-01   3.9177000000000000e+00   2.3119999999999999e-01   5.0029999999999997e-01   1.0170000000000000e-01
  -5.9509999999999996e-01   4.3969999999999998e-01   3.8603000000000001e+00   4.7699999999999999e-02  -4.0920000000000001e-01  -7.4499999999999997e-02   7.5460000000000005e-01  -7.1150000000000002e-01   5.3106999999999998e+00   1.4449999999999999e-01   5.1959999999999995e-01   1.2390000000000000e-01
  -4.4080000000000003e-01   1.7590000000000000e-01   3.4314000000000000e+00  -2.8600000000000000e-02  -4.5679999999999998e-01  -1.3589999999999999e-01   6.2150000000000005e-01  -5.1139999999999997e-01   5.2236000000000002e+00   2.6010000000000000e-01   4.8110000000000003e-01   1.1940000000000001e-01
  -7.0530000000000004e-01   2.6379999999999998e-01   3.5171000000000001e+00  -5.7299999999999997e-02  -3.9010000000000000e-01  -9.2100000000000001e-02   7.3240000000000005e-01  -6.6710000000000003e-01   4.6142000000000003e+00   2.4079999999999999e-01   4.6189999999999998e-01   9.7299999999999998e-02
  -4.6289999999999998e-01   3.9570000000000000e-01   3.9460999999999999e+00   5.7299999999999997e-02  -2.4740000000000001e-01  -1.4030000000000001e-01   6.8799999999999994e-01  -4.6689999999999998e-01   5.2236000000000002e+00   2.5050000000000000e-01   5.7730000000000004e-01   7.0800000000000002e-02
  -8.1559999999999999e-01   3.5170000000000001e-01   3.4314000000000000e+00  -8.5900000000000004e-02  -3.6159999999999998e-01  -9.6500000000000002e-02   8.2120000000000004e-01  -7.1150000000000002e-01   4.5270999999999999e+00   2.2159999999999999e-01   4.9070000000000003e-01   1.5479999999999999e-01
  -5.7310000000000005e-01   4.3969999999999998e-01   3.6886999999999999e+00   7.6399999999999996e-02  -4.5679999999999998e-01  -9.2100000000000001e-02   5.9930000000000005e-01  -7.7820000000000000e-01   4.9623999999999997e+00   1.6380000000000000e-01   4.7149999999999997e-01   1.0620000000000000e-01
  -6.1719999999999997e-01   3.9570000000000000e-01   4.2034000000000002e+00  -9.4999999999999998e-03  -3.9010000000000000e-01  -1.2280000000000001e-01   8.4340000000000004e-01  -7.7820000000000000e-01   4.6142000000000003e+00   1.3489999999999999e-01   4.5219999999999999e-01   9.2899999999999996e-02
  -5.9509999999999996e-01   1.7590000000000000e-01   4.3750000000000000e+00  -1.9099999999999999e-02  -3.7109999999999999e-01  -8.3299999999999999e-02   7.7680000000000005e-01  -5.1139999999999997e-01   4.3529999999999998e+00   1.7340000000000000e-01   5.7730000000000004e-01   1.4599999999999999e-01
  -7.0530000000000004e-01   5.0560000000000005e-01   4.1176000000000004e+00   4.7699999999999999e-02  -3.5210000000000002e-01  -8.7700000000000000e-02   5.9930000000000005e-01  -5.5589999999999995e-01   4.1788999999999996e+00   2.3119999999999999e-01   5.6769999999999998e-01   1.1940000000000001e-01
  -5.5110000000000003e-01   4.1770000000000002e-01   4.1176000000000004e+00   7.6399999999999996e-02  -3.8059999999999999e-01  -1.4470000000000000e-01   7.1020000000000005e-01  -4.4469999999999998e-01   5.1365999999999996e+00   2.0230000000000001e-01   5.5810000000000004e-01   1.0620000000000000e-01
  -9.0369999999999995e-01   5.2759999999999996e-01   3.2597999999999998e+00  -3.8199999999999998e-02  -3.2350000000000001e-01  -1.1400000000000000e-01   6.6579999999999995e-01  -6.8930000000000002e-01   4.3529999999999998e+00   2.5050000000000000e-01   4.6189999999999998e-01   1.3270000000000001e-01
  -8.3760000000000001e-01   2.4179999999999999e-01   3.9460999999999999e+00   1.9099999999999999e-02  -3.9970000000000000e-01  -1.0090000000000000e-01   5.1049999999999995e-01  -4.6689999999999998e-01   4.9623999999999997e+00   1.3489999999999999e-01   5.2920000000000000e-01   1.1940000000000001e-01
  -6.8330000000000002e-01   1.7590000000000000e-01   3.5171000000000001e+00   3.8199999999999998e-02  -3.2350000000000001e-01  -7.8899999999999998e-02   9.5440000000000003e-01  -6.4480000000000004e-01   4.7012999999999998e+00   2.4079999999999999e-01   5.7730000000000004e-01   1.5040000000000001e-01
  -5.9509999999999996e-01   2.1980000000000000e-01   3.9460999999999999e+00   9.5500000000000002e-02  -3.8059999999999999e-01  -1.0520000000000000e-01   5.3269999999999995e-01  -6.6710000000000003e-01   4.5270999999999999e+00   1.5409999999999999e-01   5.5810000000000004e-01   1.1500000000000000e-01
  -7.9349999999999998e-01   4.3969999999999998e-01   3.7745000000000002e+00   0.0000000000000000e+00  -3.9010000000000000e-01  -6.1400000000000003e-02   6.6579999999999995e-01  -3.7800000000000000e-01   4.7882999999999996e+00   2.5050000000000000e-01   5.1000000000000001e-01   1.9020000000000001e-01
  -7.9349999999999998e-01   1.9789999999999999e-01   3.8603000000000001e+00   4.7699999999999999e-02  -3.7109999999999999e-01  -9.6500000000000002e-02   7.5460000000000005e-01  -7.3380000000000001e-01   5.0495000000000001e+00   3.2750000000000001e-01   4.7149999999999997e-01   1.7249999999999999e-01
  -8.5960000000000003e-01   2.8580000000000000e-01   4.6322999999999999e+00  -3.8199999999999998e-02  -4.1870000000000002e-01  -1.0090000000000000e-01   7.9900000000000004e-01  -5.3369999999999995e-01   5.3106999999999998e+00   1.8300000000000000e-01   4.8110000000000003e-01   1.1940000000000001e-01
  -5.9509999999999996e-01   6.6000000000000003e-02   3.1739999999999999e+00   3.8199999999999998e-02  -3.3310000000000001e-01  -5.2600000000000001e-02   8.2120000000000004e-01  -7.7820000000000000e-01   4.3529999999999998e+00   2.3119999999999999e-01   5.8689999999999998e-01   1.6370000000000001e-01
  -7.4939999999999996e-01   1.7590000000000000e-01   3.0024000000000002e+00   9.4999999999999998e-03  -3.6159999999999998e-01  -7.0199999999999999e-02   3.5510000000000003e-01  -4.0020000000000000e-01   4.2659000000000002e+00   2.7939999999999998e-01   5.3879999999999995e-01   1.2390000000000000e-01
  -5.0700000000000001e-01   2.4179999999999999e-01   3.5171000000000001e+00  -9.4999999999999998e-03  -3.8059999999999999e-01  -9.2100000000000001e-02   6.2150000000000005e-01  -5.1139999999999997e-01   3.9177000000000000e+00   2.6970000000000000e-01   4.9070000000000003e-01   9.2899999999999996e-02
  -7.0530000000000004e-01   2.6379999999999998e-01   4.7180999999999997e+00  -2.8600000000000000e-02  -3.7109999999999999e-01  -8.3299999999999999e-02   7.1020000000000005e-01  -1.0672999999999999e+00   5.3106999999999998e+00   2.9859999999999998e-01   4.6189999999999998e-01   1.1940000000000001e-01
  -7.0530000000000004e-01   2.1980000000000000e-01   3.0882000000000001e+00  -5.7299999999999997e-02  -4.2820000000000003e-01  -1.0090000000000000e-01   9.1000000000000003e-01  -1.0227999999999999e+00   5.1365999999999996e+00   2.3119999999999999e-01   4.5219999999999999e-01   1.4160000000000000e-01
  -9.2579999999999996e-01   1.9789999999999999e-01   3.7745000000000002e+00   3.8199999999999998e-02  -3.3310000000000001e-01  -9.2100000000000001e-02   7.5460000000000005e-01  -2.6679999999999998e-01   4.7012999999999998e+00   2.3119999999999999e-01   5.5810000000000004e-01   1.1940000000000001e-01
  -5.5110000000000003e-01   3.0780000000000002e-01   3.5171000000000001e+00   8.5900000000000004e-02  -3.4260000000000002e-01  -7.8899999999999998e-02   5.1049999999999995e-01  -4.6689999999999998e-01   4.0918000000000001e+00   2.5050000000000000e-01   6.0619999999999996e-01   1.3270000000000001e-01
  -6.3919999999999999e-01   2.1980000000000000e-01   4.3750000000000000e+00  -2.8600000000000000e-02  -3.4260000000000002e-01  -9.2100000000000001e-02   7.3240000000000005e-01  -8.2269999999999999e-01   5.0495000000000001e+00   2.5050000000000000e-01   5.2920000000000000e-01   1.7249999999999999e-01
  -6.3919999999999999e-01   2.1980000000000000e-01   4.7180999999999997e+00   2.8600000000000000e-02  -3.9970000000000000e-01  -1.0520000000000000e-01   9.1000000000000003e-01  -9.5609999999999995e-01   5.0495000000000001e+00   1.5409999999999999e-01   4.7149999999999997e-01   1.2830000000000000e-01
  -8.3760000000000001e-01   3.7369999999999998e-01   3.8603000000000001e+00  -1.0500000000000000e-01  -2.5690000000000002e-01  -8.3299999999999999e-02   6.2150000000000005e-01  -6.4480000000000004e-01   4.0918000000000001e+00   1.7340000000000000e-01   4.9070000000000003e-01   1.1060000000000000e-01
  -4.1880000000000001e-01   3.9570000000000000e-01   3.9460999999999999e+00   1.9099999999999999e-02  -4.0920000000000001e-01  -1.0520000000000000e-01   5.5489999999999995e-01  -4.6689999999999998e-01   4.7882999999999996e+00   1.9270000000000001e-01   5.0029999999999997e-01   1.1940000000000001e-01
  -6.6130000000000000e-01   3.9570000000000000e-01   4.7180999999999997e+00   2.8600000000000000e-02  -4.1870000000000002e-01  -7.0199999999999999e-02   5.7709999999999995e-01  -6.4480000000000004e-01   4.4401000000000002e+00   2.6010000000000000e-01   5.3879999999999995e-01   1.4160000000000000e-01
  -6.6130000000000000e-01   2.6379999999999998e-01   3.8603000000000001e+00  -6.6799999999999998e-02  -3.7109999999999999e-01  -8.7700000000000000e-02   6.4370000000000005e-01  -8.4499999999999997e-01   4.7012999999999998e+00   2.0230000000000001e-01   5.6769999999999998e-01   1.3710000000000000e-01
  -7.0530000000000004e-01   1.9789999999999999e-01   4.0317999999999996e+00  -5.7299999999999997e-02  -3.9970000000000000e-01  -7.0199999999999999e-02   8.6560000000000004e-01  -5.1139999999999997e-01   4.7882999999999996e+00   2.8899999999999998e-01   5.1959999999999995e-01   1.4599999999999999e-01
  -6.6130000000000000e-01  -6.6000000000000003e-02   4.4607999999999999e+00  -8.5900000000000004e-02  -3.9970000000000000e-01  -8.3299999999999999e-02   5.9930000000000005e-01  -6.8930000000000002e-01   4.3529999999999998e+00   2.9859999999999998e-01   5.4849999999999999e-01   1.5479999999999999e-01
  -7.2740000000000005e-01   1.7590000000000000e-01   3.7745000000000002e+00   9.5500000000000002e-02  -3.7109999999999999e-01  -9.6500000000000002e-02   7.5460000000000005e-01  -6.0040000000000004e-01   5.1365999999999996e+00   1.7340000000000000e-01   4.8110000000000003e-01   1.5479999999999999e-01
  -5.9509999999999996e-01   1.9789999999999999e-01   4.6322999999999999e+00   6.6799999999999998e-02  -3.7109999999999999e-01  -7.8899999999999998e-02   4.6610000000000001e-01  -8.2269999999999999e-01   4.0048000000000004e+00   2.0230000000000001e-01   6.0619999999999996e-01   1.2390000000000000e-01
  -6.6130000000000000e-01   8.7900000000000006e-02   3.9460999999999999e+00  -7.6399999999999996e-02  -3.7109999999999999e-01  -7.8899999999999998e-02   6.6579999999999995e-01  -6.2260000000000004e-01   4.0918000000000001e+00   2.6010000000000000e-01   4.9070000000000003e-01   1.5040000000000001e-01
  -6.6130000000000000e-01   2.8580000000000000e-01   3.5171000000000001e+00   7.6399999999999996e-02  -3.6159999999999998e-01  -8.3299999999999999e-02   5.9930000000000005e-01  -4.8920000000000002e-01   4.7012999999999998e+00   2.5050000000000000e-01   5.1000000000000001e-01   1.3270000000000001e-01
  -7.9349999999999998e-01   2.6379999999999998e-01   3.0024000000000002e+00   0.0000000000000000e+00  -3.9010000000000000e-01  -5.2600000000000001e-02   6.6579999999999995e-01  -7.3380000000000001e-01   4.8754000000000000e+00   2.5050000000000000e-01   5.3879999999999995e-01   1.2390000000000000e-01
  -6.3919999999999999e-01   1.0990000000000000e-01   3.4314000000000000e+00   1.9099999999999999e-02  -3.8059999999999999e-01  -7.8899999999999998e-02   7.3240000000000005e-01  -8.2269999999999999e-01   4.9623999999999997e+00   2.6970000000000000e-01   5.1000000000000001e-01   1.5920000000000001e-01
  -9.4779999999999998e-01   2.4179999999999999e-01   4.2034000000000002e+00   2.8600000000000000e-02  -3.3310000000000001e-01  -1.4030000000000001e-01   7.1020000000000005e-01  -6.0040000000000004e-01   4.7012999999999998e+00   2.5050000000000000e-01   5.7730000000000004e-01   1.0620000000000000e-01
  -6.8330000000000002e-01   1.9789999999999999e-01   3.7745000000000002e+00  -3.8199999999999998e-02  -4.6629999999999999e-01  -6.1400000000000003e-02   5.7709999999999995e-01  -5.7809999999999995e-01   4.5270999999999999e+00   2.8899999999999998e-01   5.1000000000000001e-01   1.2390000000000000e-01
  -6.8330000000000002e-01   3.0780000000000002e-01   3.6886999999999999e+00   2.8600000000000000e-02  -4.0920000000000001e-01  -7.8899999999999998e-02   6.8799999999999994e-01  -4.8920000000000002e-01   4.3529999999999998e+00   2.0230000000000001e-01   5.1000000000000001e-01   1.3710000000000000e-01
  -6.8330000000000002e-01   1.5390000000000001e-01   3.0882000000000001e+00  -9.4999999999999998e-03  -4.4719999999999999e-01  -7.8899999999999998e-02   5.7709999999999995e-01  -4.8920000000000002e-01   5.1365999999999996e+00   2.3119999999999999e-01   4.9070000000000003e-01   1.6810000000000000e-01
  -4.4080000000000003e-01   3.5170000000000001e-01   3.4314000000000000e+00   3.8199999999999998e-02  -3.6159999999999998e-01  -7.4499999999999997e-02   7.5460000000000005e-01  -4.2249999999999999e-01   4.9623999999999997e+00   2.2159999999999999e-01   4.7149999999999997e-01   1.0170000000000000e-01
  -7.7149999999999996e-01   1.0990000000000000e-01   3.5171000000000001e+00   5.7299999999999997e-02  -3.2350000000000001e-01  -1.0960000000000000e-01   7.5460000000000005e-01  -4.0020000000000000e-01   4.4401000000000002e+00   2.6970000000000000e-01   5.1000000000000001e-01   1.0170000000000000e-01
  -5.7310000000000005e-01   1.3189999999999999e-01   3.1739999999999999e+00  -7.6399999999999996e-02  -4.2820000000000003e-01  -1.0520000000000000e-01   8.2120000000000004e-01  -6.6710000000000003e-01   5.1365999999999996e+00   2.3119999999999999e-01   5.1000000000000001e-01   1.2390000000000000e-01
  -8.1559999999999999e-01   2.1980000000000000e-01   3.8603000000000001e+00  -4.7699999999999999e-02  -3.9010000000000000e-01  -7.8899999999999998e-02   6.8799999999999994e-01  -6.6710000000000003e-01   5.0495000000000001e+00   2.6010000000000000e-01   5.3879999999999995e-01   1.3270000000000001e-01
  -6.1719999999999997e-01   4.3999999999999997e-02   3.5171000000000001e+00   0.0000000000000000e+00  -3.7109999999999999e-01  -6.1400000000000003e-02   6.8799999999999994e-01  -4.8920000000000002e-01   3.9177000000000000e+00   2.4079999999999999e-01   3.9450000000000002e-01   1.1500000000000000e-01
  -3.5270000000000001e-01   1.0990000000000000e-01   4.7180999999999997e+00  -1.9099999999999999e-02  -3.8059999999999999e-01  -6.5799999999999997e-02   7.7680000000000005e-01  -4.6689999999999998e-01   4.7882999999999996e+00   2.2159999999999999e-01   5.5810000000000004e-01   8.8499999999999995e-02
  -8.1559999999999999e-01   1.0990000000000000e-01   4.3750000000000000e+00   9.4999999999999998e-03  -3.1400000000000000e-01  -9.2100000000000001e-02   7.7680000000000005e-01  -8.2269999999999999e-01   4.6142000000000003e+00   1.9270000000000001e-01   5.4849999999999999e-01   1.1940000000000001e-01
  -8.3760000000000001e-01   1.3189999999999999e-01   4.0317999999999996e+00   4.7699999999999999e-02  -3.8059999999999999e-01  -7.8899999999999998e-02   5.9930000000000005e-01  -5.1139999999999997e-01   5.3977000000000004e+00   2.5050000000000000e-01   4.5219999999999999e-01   1.1060000000000000e-01
  -7.9349999999999998e-01   3.5170000000000001e-01   4.3750000000000000e+00  -1.9099999999999999e-02  -3.5210000000000002e-01  -7.8899999999999998e-02   6.4370000000000005e-01  -4.6689999999999998e-01   4.7882999999999996e+00   1.8300000000000000e-01   5.7730000000000004e-01   9.2899999999999996e-02
  -6.6130000000000000e-01   2.4179999999999999e-01   4.6322999999999999e+00   9.4999999999999998e-03  -3.0449999999999999e-01  -5.7000000000000002e-02   8.2120000000000004e-01  -5.3369999999999995e-01   4.6142000000000003e+00   1.8300000000000000e-01   4.6189999999999998e-01   1.4160000000000000e-01
  -7.2740000000000005e-01   1.7590000000000000e-01   3.9460999999999999e+00   3.8199999999999998e-02  -3.0449999999999999e-01  -1.0960000000000000e-01   8.4340000000000004e-01  -6.2260000000000004e-01   3.8306000000000000e+00   2.5050000000000000e-01   4.8110000000000003e-01   1.2390000000000000e-01
  -6.1719999999999997e-01   3.2979999999999998e-01   3.8603000000000001e+00  -1.9099999999999999e-02  -3.5210000000000002e-01  -8.3299999999999999e-02   5.9930000000000005e-01  -8.0049999999999999e-01   4.7012999999999998e+00   2.6010000000000000e-01   5.0029999999999997e-01   8.4000000000000005e-02
  -5.2900000000000003e-01   2.4179999999999999e-01   3.8603000000000001e+00  -9.4999999999999998e-03  -4.0920000000000001e-01  -7.4499999999999997e-02   6.2150000000000005e-01  -7.1150000000000002e-01   4.1788999999999996e+00   2.1190000000000001e-01   4.9070000000000003e-01   1.6810000000000000e-01
  -8.1559999999999999e-01   1.0990000000000000e-01   4.4607999999999999e+00   1.1459999999999999e-01  -3.4260000000000002e-01  -5.7000000000000002e-02   5.5489999999999995e-01  -6.2260000000000004e-01   5.3106999999999998e+00   2.4079999999999999e-01   5.0029999999999997e-01   1.3710000000000000e-01
  -8.5960000000000003e-01   6.6000000000000003e-02   3.7745000000000002e+00  -2.8600000000000000e-02  -4.3769999999999998e-01  -2.1899999999999999e-02   6.2150000000000005e-01  -6.2260000000000004e-01   4.5270999999999999e+00   1.5409999999999999e-01   5.7730000000000004e-01   1.4160000000000000e-01
  -8.5960000000000003e-01   3.5170000000000001e-01   3.6029000000000000e+00   8.5900000000000004e-02  -3.9010000000000000e-01  -7.4499999999999997e-02   6.6579999999999995e-01  -6.8930000000000002e-01   5.3106999999999998e+00   1.7340000000000000e-01   4.4259999999999999e-01   9.7299999999999998e-02
  -7.7149999999999996e-01   2.8580000000000000e-01   3.4314000000000000e+00   8.5900000000000004e-02  -3.3310000000000001e-01  -7.8899999999999998e-02   9.3220000000000003e-01  -8.0049999999999999e-01   4.7012999999999998e+00   2.7939999999999998e-01   4.9070000000000003e-01   1.3270000000000001e-01
  -5.7310000000000005e-01   6.6000000000000003e-02   3.7745000000000002e+00  -5.7299999999999997e-02  -3.9970000000000000e-01  -6.5799999999999997e-02   7.9900000000000004e-01  -5.3369999999999995e-01   4.7012999999999998e+00   2.2159999999999999e-01   5.6769999999999998e-01   1.3710000000000000e-01
  -4.8490000000000000e-01   1.0990000000000000e-01   3.4314000000000000e+00  -6.6799999999999998e-02  -3.9010000000000000e-01  -9.2100000000000001e-02   5.9930000000000005e-01  -5.1139999999999997e-01   4.3529999999999998e+00   2.8899999999999998e-01   5.0029999999999997e-01   1.8579999999999999e-01
  -7.0530000000000004e-01   1.5390000000000001e-01   3.6886999999999999e+00  -1.9099999999999999e-02  -3.8059999999999999e-01  -6.5799999999999997e-02   6.8799999999999994e-01  -5.7809999999999995e-01   5.2236000000000002e+00   2.0230000000000001e-01   5.5810000000000004e-01   1.4599999999999999e-01
  -5.0700000000000001e-01   3.0780000000000002e-01   3.9460999999999999e+00   3.8199999999999998e-02  -3.9970000000000000e-01  -9.6500000000000002e-02   7.3240000000000005e-01  -7.5600000000000001e-01   3.9177000000000000e+00   3.0819999999999997e-01   4.2340000000000000e-01   1.5040000000000001e-01
  -7.0530000000000004e-01   1.9789999999999999e-01   4.0317999999999996e+00   6.6799999999999998e-02  -2.9499999999999998e-01  -1.7100000000000001e-01   6.6579999999999995e-01  -6.6710000000000003e-01   4.8754000000000000e+00   2.4079999999999999e-01   5.4849999999999999e-01   1.0170000000000000e-01
  -4.1880000000000001e-01   3.2979999999999998e-01   4.3750000000000000e+00   1.9099999999999999e-02  -3.9970000000000000e-01  -8.3299999999999999e-02   4.6610000000000001e-01  -1.2230000000000001e+00   4.1788999999999996e+00   3.1790000000000002e-01   4.1370000000000001e-01   1.5479999999999999e-01
  -5.0700000000000001e-01   2.1980000000000000e-01   3.4314000000000000e+00  -9.5500000000000002e-02  -3.3310000000000001e-01  -7.8899999999999998e-02   2.2189999999999999e-01  -2.2239999999999999e-01   4.9623999999999997e+00   2.6970000000000000e-01   5.0029999999999997e-01   2.6499999999999999e-02
  -9.0369999999999995e-01   4.3999999999999997e-02   3.6029000000000000e+00  -5.7299999999999997e-02  -4.3769999999999998e-01  -7.0199999999999999e-02   7.3240000000000005e-01  -6.2260000000000004e-01   4.9623999999999997e+00   2.3119999999999999e-01   3.4639999999999999e-01   2.7429999999999999e-01
  -6.3919999999999999e-01   3.9570000000000000e-01   4.0317999999999996e+00   4.7699999999999999e-02  -3.2350000000000001e-01  -6.1400000000000003e-02   4.2170000000000002e-01  -1.1117999999999999e+00   4.0918000000000001e+00   2.7939999999999998e-01   3.9450000000000002e-01   1.6370000000000001e-01
  -7.7149999999999996e-01   1.0990000000000000e-01   3.2597999999999998e+00   2.8600000000000000e-02  -3.5210000000000002e-01  -1.2720000000000001e-01   7.7680000000000005e-01  -2.0010000000000000e-01   6.5294999999999996e+00   3.0819999999999997e-01   5.1959999999999995e-01   1.9460000000000000e-01
  -6.3919999999999999e-01   1.5390000000000001e-01   3.7745000000000002e+00   1.9099999999999999e-02  -4.2820000000000003e-01  -6.1400000000000003e-02   7.5460000000000005e-01  -1.2230000000000001e+00   4.9623999999999997e+00   3.0819999999999997e-01   3.8490000000000002e-01   2.7429999999999999e-01
  -8.1559999999999999e-01   5.0560000000000005e-01   3.7745000000000002e+00  -3.8199999999999998e-02  -2.9499999999999998e-01  -7.8899999999999998e-02   4.6610000000000001e-01  -8.6719999999999997e-01   4.4401000000000002e+00   3.0819999999999997e-01   4.4259999999999999e-01   1.3270000000000001e-01
  -5.7310000000000005e-01   3.2979999999999998e-01   3.3456000000000001e+00  -1.9099999999999999e-02  -3.9970000000000000e-01  -5.2600000000000001e-02   3.7730000000000002e-01  -2.4460000000000001e-01   5.5719000000000003e+00   2.4079999999999999e-01   4.3300000000000000e-01   1.5920000000000001e-01
  -7.2740000000000005e-01   1.9789999999999999e-01   3.9460999999999999e+00  -5.7299999999999997e-02  -4.1870000000000002e-01  -7.8899999999999998e-02   4.2170000000000002e-01  -8.6719999999999997e-01   3.4824000000000002e+00   3.6599999999999999e-01   4.6189999999999998e-01   1.6370000000000001e-01
  -8.5960000000000003e-01   3.9570000000000000e-01   3.6029000000000000e+00   1.5279999999999999e-01  -3.5210000000000002e-01  -7.4499999999999997e-02   4.6610000000000001e-01  -4.2249999999999999e-01   5.1365999999999996e+00   3.0819999999999997e-01   5.1959999999999995e-01   1.1060000000000000e-01
  -7.4939999999999996e-01   0.0000000000000000e+00   3.8603000000000001e+00  -9.4999999999999998e-03  -4.2820000000000003e-01  -1.0090000000000000e-01   5.9930000000000005e-01  -5.7809999999999995e-01   5.2236000000000002e+00   3.0819999999999997e-01   4.9070000000000003e-01   1.9910000000000000e-01
  -8.1559999999999999e-01   3.2979999999999998e-01   3.8603000000000001e+00   5.7299999999999997e-02  -3.7109999999999999e-01  -6.1400000000000003e-02   5.1049999999999995e-01  -1.0672999999999999e+00   4.9623999999999997e+00   3.0819999999999997e-01   3.7530000000000002e-01   1.6810000000000000e-01
  -9.0369999999999995e-01   1.7590000000000000e-01   3.8603000000000001e+00   9.4999999999999998e-03  -3.2350000000000001e-01  -4.8200000000000000e-02   5.1049999999999995e-01  -2.2239999999999999e-01   4.6142000000000003e+00   2.1190000000000001e-01   4.3300000000000000e-01   1.7690000000000000e-01
  -5.0700000000000001e-01   1.0990000000000000e-01   4.2892000000000001e+00   3.8199999999999998e-02  -3.0449999999999999e-01  -6.5799999999999997e-02   4.8830000000000001e-01  -6.2260000000000004e-01   4.5270999999999999e+00   2.7939999999999998e-01   4.7149999999999997e-01   2.2120000000000001e-01
  -7.7149999999999996e-01   2.8580000000000000e-01   4.0317999999999996e+00   1.1459999999999999e-01  -2.9499999999999998e-01  -6.5799999999999997e-02   5.3269999999999995e-01  -7.1150000000000002e-01   4.4401000000000002e+00   2.1190000000000001e-01   5.3879999999999995e-01   1.5040000000000001e-01
  -7.7149999999999996e-01   2.1980000000000000e-01   4.5465000000000000e+00  -4.7699999999999999e-02  -4.0920000000000001e-01  -1.0520000000000000e-01   6.4370000000000005e-01  -4.6689999999999998e-01   5.0495000000000001e+00   2.5050000000000000e-01   4.7149999999999997e-01   1.1060000000000000e-01
  -6.3919999999999999e-01   6.6000000000000003e-02   3.6029000000000000e+00   1.9099999999999999e-02  -3.7109999999999999e-01  -8.7700000000000000e-02   5.5489999999999995e-01  -6.0040000000000004e-01   5.0495000000000001e+00   3.0819999999999997e-01   5.1959999999999995e-01   1.8140000000000001e-01
  -5.9509999999999996e-01   2.4179999999999999e-01   4.0317999999999996e+00  -1.9099999999999999e-02  -3.9970000000000000e-01  -7.8899999999999998e-02   6.4370000000000005e-01  -5.7809999999999995e-01   5.3977000000000004e+00   2.9859999999999998e-01   5.2920000000000000e-01   1.5920000000000001e-01
  -6.8330000000000002e-01   2.6379999999999998e-01   3.9460999999999999e+00  -9.4999999999999998e-03  -3.9970000000000000e-01  -7.4499999999999997e-02   6.6579999999999995e-01  -6.0040000000000004e-01   4.9623999999999997e+00   1.7340000000000000e-01   4.9070000000000003e-01   1.6370000000000001e-01
  -6.6130000000000000e-01   1.0990000000000000e-01   4.2034000000000002e+00   2.8600000000000000e-02  -3.3310000000000001e-01  -8.3299999999999999e-02   6.4370000000000005e-01  -8.4499999999999997e-01   5.3106999999999998e+00   2.8899999999999998e-01   4.8110000000000003e-01   1.7249999999999999e-01
  -6.3919999999999999e-01   2.1980000000000000e-01   2.7450999999999999e+00  -2.8600000000000000e-02  -3.8059999999999999e-01  -4.8200000000000000e-02   5.3269999999999995e-01  -4.8920000000000002e-01   5.2236000000000002e+00   3.0819999999999997e-01   4.5219999999999999e-01   1.8140000000000001e-01
  -6.1719999999999997e-01   1.5390000000000001e-01   3.6886999999999999e+00   1.1459999999999999e-01  -3.7109999999999999e-01  -8.3299999999999999e-02   4.8830000000000001e-01  -6.6710000000000003e-01   5.1365999999999996e+00   2.5050000000000000e-01   4.9070000000000003e-01   1.8579999999999999e-01
  -7.9349999999999998e-01   8.7900000000000006e-02   3.4314000000000000e+00   1.9099999999999999e-02  -4.3769999999999998e-01  -8.7700000000000000e-02   5.5489999999999995e-01  -3.5580000000000001e-01   4.7882999999999996e+00   2.7939999999999998e-01   4.3300000000000000e-01   2.0349999999999999e-01
  -5.5110000000000003e-01   3.0780000000000002e-01   3.7745000000000002e+00  -9.4999999999999998e-03  -3.9970000000000000e-01  -6.5799999999999997e-02   7.9900000000000004e-01  -6.6710000000000003e-01   5.4847999999999999e+00   2.6970000000000000e-01   4.5219999999999999e-01   1.4160000000000000e-01
  -6.6130000000000000e-01   1.7590000000000000e-01   4.1176000000000004e+00   4.7699999999999999e-02  -3.4260000000000002e-01  -7.8899999999999998e-02   6.4370000000000005e-01  -6.0040000000000004e-01   4.8754000000000000e+00   3.2750000000000001e-01   5.5810000000000004e-01   1.8579999999999999e-01
  -6.6130000000000000e-01   1.3189999999999999e-01   4.2034000000000002e+00   5.7299999999999997e-02  -3.8059999999999999e-01  -5.2600000000000001e-02   5.7709999999999995e-01  -5.5589999999999995e-01   4.2659000000000002e+00   1.6380000000000000e-01   4.4259999999999999e-01   1.9020000000000001e-01
  -6.8330000000000002e-01  -2.1999999999999999e-02   3.6029000000000000e+00  -2.8600000000000000e-02  -3.7109999999999999e-01  -6.1400000000000003e-02   6.4370000000000005e-01  -4.8920000000000002e-01   4.9623999999999997e+00   2.8899999999999998e-01   4.8110000000000003e-01   1.6370000000000001e-01
  -7.4939999999999996e-01   1.9789999999999999e-01   3.7745000000000002e+00   3.8199999999999998e-02  -3.4260000000000002e-01  -7.8899999999999998e-02   3.3289999999999997e-01  -6.8930000000000002e-01   5.0495000000000001e+00   3.1790000000000002e-01   3.9450000000000002e-01   1.9460000000000000e-01
  -8.1559999999999999e-01   3.2979999999999998e-01   3.6886999999999999e+00   2.8600000000000000e-02  -3.9970000000000000e-01  -7.4499999999999997e-02   5.9930000000000005e-01  -5.1139999999999997e-01   5.1365999999999996e+00   3.3710000000000001e-01   4.6189999999999998e-01   1.7249999999999999e-01
  -6.1719999999999997e-01   4.3999999999999997e-02   4.1176000000000004e+00   2.8600000000000000e-02  -3.2350000000000001e-01  -8.3299999999999999e-02   5.7709999999999995e-01  -4.8920000000000002e-01   4.9623999999999997e+00   2.6010000000000000e-01   5.5810000000000004e-01   1.8140000000000001e-01
  -7.0530000000000004e-01   2.6379999999999998e-01   4.3750000000000000e+00  -2.8600000000000000e-02  -3.3310000000000001e-01  -5.2600000000000001e-02   6.4370000000000005e-01  -2.8910000000000002e-01   5.2236000000000002e+00   3.2750000000000001e-01   5.2920000000000000e-01   1.7690000000000000e-01
  -7.9349999999999998e-01   2.6379999999999998e-01   3.7745000000000002e+00   8.5900000000000004e-02  -3.5210000000000002e-01  -8.7700000000000000e-02   3.9950000000000002e-01  -7.1150000000000002e-01   4.5270999999999999e+00   3.0819999999999997e-01   4.1370000000000001e-01   2.0349999999999999e-01
  -7.2740000000000005e-01   4.3999999999999997e-02   3.8603000000000001e+00  -1.9099999999999999e-02  -4.9480000000000002e-01  -8.8000000000000005e-03   6.6579999999999995e-01  -7.1150000000000002e-01   4.8754000000000000e+00   3.2750000000000001e-01   4.0410000000000001e-01   1.8140000000000001e-01
  -7.7149999999999996e-01   1.5390000000000001e-01   4.2034000000000002e+00  -1.9099999999999999e-02  -2.9499999999999998e-01  -8.7700000000000000e-02   5.9930000000000005e-01  -6.6710000000000003e-01   4.4401000000000002e+00   2.6010000000000000e-01   6.1580000000000001e-01   1.5920000000000001e-01
  -6.3919999999999999e-01   2.1980000000000000e-01   4.4607999999999999e+00   0.0000000000000000e+00  -3.9010000000000000e-01  -9.6500000000000002e-02   6.8799999999999994e-01  -5.1139999999999997e-01   5.0495000000000001e+00   2.7939999999999998e-01   4.5219999999999999e-01   1.5040000000000001e-01
  -6.1719999999999997e-01   8.7900000000000006e-02   3.6886999999999999e+00  -9.4999999999999998e-03  -4.6629999999999999e-01  -5.7000000000000002e-02   3.1069999999999998e-01  -6.0040000000000004e-01   5.2236000000000002e+00   2.5050000000000000e-01   5.0029999999999997e-01   1.6370000000000001e-01
  -7.2740000000000005e-01   1.7590000000000000e-01   3.3456000000000001e+00   8.5900000000000004e-02  -4.3769999999999998e-01  -6.1400000000000003e-02   5.5489999999999995e-01  -4.0020000000000000e-01   4.7012999999999998e+00   2.8899999999999998e-01   5.1959999999999995e-01   1.6810000000000000e-01
  -7.4939999999999996e-01   1.3189999999999999e-01   5.0612000000000004e+00  -7.6399999999999996e-02  -3.3310000000000001e-01  -9.2100000000000001e-02   6.2150000000000005e-01  -5.5589999999999995e-01   4.7882999999999996e+00   2.9859999999999998e-01   4.7149999999999997e-01   1.8140000000000001e-01
  -6.3919999999999999e-01   2.8580000000000000e-01   3.7745000000000002e+00   1.9099999999999999e-02  -4.6629999999999999e-01  -4.3900000000000002e-02   6.4370000000000005e-01  -7.5600000000000001e-01   5.8330000000000002e+00   2.5050000000000000e-01   5.2920000000000000e-01   1.5920000000000001e-01
  -6.3919999999999999e-01   3.7369999999999998e-01   4.2034000000000002e+00   9.4999999999999998e-03  -3.6159999999999998e-01  -9.6500000000000002e-02   5.5489999999999995e-01  -5.7809999999999995e-01   4.9623999999999997e+00   3.1790000000000002e-01   4.2340000000000000e-01   1.5920000000000001e-01
  -8.5960000000000003e-01   1.3189999999999999e-01   3.8603000000000001e+00  -8.5900000000000004e-02  -4.1870000000000002e-01  -5.7000000000000002e-02   6.6579999999999995e-01  -4.2249999999999999e-01   5.2236000000000002e+00   2.8899999999999998e-01   4.7149999999999997e-01   1.3710000000000000e-01
  -6.6130000000000000e-01   2.1999999999999999e-02   4.1176000000000004e+00   5.7299999999999997e-02  -4.2820000000000003e-01   0.0000000000000000e+00   6.4370000000000005e-01  -6.0040000000000004e-01   5.0495000000000001e+00   2.6010000000000000e-01   5.0029999999999997e-01   1.8579999999999999e-01
  -6.1719999999999997e-01   2.8580000000000000e-01   4.1176000000000004e+00  -7.6399999999999996e-02  -4.5679999999999998e-01  -5.2600000000000001e-02   4.8830000000000001e-01  -4.8920000000000002e-01   4.8754000000000000e+00   2.4079999999999999e-01   4.3300000000000000e-01   1.8140000000000001e-01
  -7.4939999999999996e-01   1.5390000000000001e-01   3.9460999999999999e+00  -6.6799999999999998e-02  -4.1870000000000002e-01  -7.0199999999999999e-02   6.8799999999999994e-01  -3.7800000000000000e-01   4.9623999999999997e+00   2.8899999999999998e-01   3.9450000000000002e-01   1.6810000000000000e-01
  -9.9190000000000000e-01   1.7590000000000000e-01   4.3750000000000000e+00   9.5500000000000002e-02  -2.7600000000000002e-01  -8.7700000000000000e-02   6.6579999999999995e-01  -3.7800000000000000e-01   4.8754000000000000e+00   3.6599999999999999e-01   5.1000000000000001e-01   2.1229999999999999e-01
  -7.7149999999999996e-01   2.1999999999999999e-02   4.2034000000000002e+00   1.9099999999999999e-02  -3.3310000000000001e-01  -5.7000000000000002e-02   5.7709999999999995e-01  -3.7800000000000000e-01   4.7012999999999998e+00   3.4680000000000000e-01   4.7149999999999997e-01   1.5040000000000001e-01
  -1.7630000000000001e-01  -8.7900000000000006e-02   4.7180999999999997e+00  -2.8600000000000000e-02  -3.8059999999999999e-01  -8.3299999999999999e-02   6.8799999999999994e-01  -3.5580000000000001e-01   4.9623999999999997e+00   2.3119999999999999e-01   5.0029999999999997e-01   1.6810000000000000e-01
  -1.0801000000000001e+00   3.2979999999999998e-01   3.9460999999999999e+00   9.4999999999999998e-03  -4.6629999999999999e-01  -2.6300000000000000e-02   5.9930000000000005e-01  -5.5589999999999995e-01   4.6142000000000003e+00   3.5639999999999999e-01   4.4259999999999999e-01   2.2120000000000001e-01
  -4.1880000000000001e-01  -4.3999999999999997e-02   3.8603000000000001e+00  -4.7699999999999999e-02  -2.9499999999999998e-01  -9.2100000000000001e-02   5.5489999999999995e-01  -5.7809999999999995e-01   5.0495000000000001e+00   2.2159999999999999e-01   4.3300000000000000e-01   1.7690000000000000e-01
  -1.1462000000000001e+00   4.8359999999999997e-01   3.4314000000000000e+00   3.8199999999999998e-02  -4.4719999999999999e-01  -5.7000000000000002e-02   6.2150000000000005e-01  -7.3380000000000001e-01   5.9200999999999997e+00   2.6970000000000000e-01   4.7149999999999997e-01   1.4160000000000000e-01
  -5.9509999999999996e-01   2.4179999999999999e-01   4.2034000000000002e+00  -1.9099999999999999e-02  -4.3769999999999998e-01  -5.7000000000000002e-02   6.4370000000000005e-01  -4.6689999999999998e-01   4.6142000000000003e+00   2.1190000000000001e-01   4.9070000000000003e-01   1.5479999999999999e-01
  -9.4779999999999998e-01   0.0000000000000000e+00   4.2034000000000002e+00   0.0000000000000000e+00  -3.5210000000000002e-01  -8.7700000000000000e-02   7.7680000000000005e-01  -6.4480000000000004e-01   5.6589000000000000e+00   2.7939999999999998e-01   5.1000000000000001e-01   1.7249999999999999e-01
  -2.2040000000000001e-01   5.0560000000000005e-01   3.9460999999999999e+00  -6.6799999999999998e-02  -5.4239999999999999e-01  -3.5099999999999999e-02   3.9950000000000002e-01  -5.3369999999999995e-01   4.4401000000000002e+00   3.0819999999999997e-01   3.4639999999999999e-01   2.2120000000000001e-01
  -1.8514999999999999e+00   6.1550000000000005e-01   5.2328000000000001e+00   9.4999999999999998e-03  -2.0930000000000001e-01  -1.4470000000000000e-01   5.3269999999999995e-01  -5.7809999999999995e-01   5.4847999999999999e+00   3.0819999999999997e-01   5.6769999999999998e-01   1.9460000000000000e-01
  -2.4249999999999999e-01   4.3969999999999998e-01   4.2034000000000002e+00   6.6799999999999998e-02  -4.0920000000000001e-01  -5.2600000000000001e-02   5.1049999999999995e-01  -3.5580000000000001e-01   4.1788999999999996e+00   2.9859999999999998e-01   4.8110000000000003e-01   9.2899999999999996e-02
  -7.2740000000000005e-01   7.6939999999999997e-01   3.5171000000000001e+00  -9.4999999999999998e-03  -3.9010000000000000e-01   9.2100000000000001e-02   4.2170000000000002e-01  -6.0040000000000004e-01   4.7012999999999998e+00   2.8899999999999998e-01   4.9070000000000003e-01   1.5920000000000001e-01
  -7.9349999999999998e-01   4.8359999999999997e-01   3.8603000000000001e+00   1.1459999999999999e-01  -3.8059999999999999e-01  -3.9500000000000000e-02   6.4370000000000005e-01  -4.4469999999999998e-01   5.0495000000000001e+00   3.6599999999999999e-01   3.9450000000000002e-01   1.6370000000000001e-01
  -9.4779999999999998e-01   4.3999999999999997e-02   3.1739999999999999e+00  -7.6399999999999996e-02  -2.9499999999999998e-01  -9.6500000000000002e-02   5.7709999999999995e-01  -8.4499999999999997e-01   4.9623999999999997e+00   2.4079999999999999e-01   4.2340000000000000e-01   1.3710000000000000e-01
  -1.3230000000000000e-01   6.6000000000000003e-02   3.8603000000000001e+00   1.9099999999999999e-02  -3.5210000000000002e-01  -4.3900000000000002e-02   4.6610000000000001e-01  -4.6689999999999998e-01   5.0495000000000001e+00   1.7340000000000000e-01   5.1000000000000001e-01   8.4000000000000005e-02
  -5.5110000000000003e-01   1.9789999999999999e-01   2.7450999999999999e+00   3.8199999999999998e-02  -3.9970000000000000e-01  -1.1840000000000001e-01   7.5460000000000005e-01  -6.0040000000000004e-01   5.2236000000000002e+00   2.9859999999999998e-01   5.6769999999999998e-01   2.5659999999999999e-01
  -4.6289999999999998e-01   2.8580000000000000e-01   4.1176000000000004e+00  -3.8199999999999998e-02  -3.9010000000000000e-01  -7.8899999999999998e-02   7.9900000000000004e-01  -6.8930000000000002e-01   4.5270999999999999e+00   2.1190000000000001e-01   5.3879999999999995e-01   2.1229999999999999e-01
  -8.3760000000000001e-01   2.4179999999999999e-01   3.0882000000000001e+00  -9.4999999999999998e-03  -3.5210000000000002e-01  -3.5099999999999999e-02   1.7760000000000001e-01  -2.0010000000000000e-01   4.8754000000000000e+00   2.4079999999999999e-01   4.2340000000000000e-01   1.1500000000000000e-01
  -7.2740000000000005e-01   1.5390000000000001e-01   3.5171000000000001e+00   9.4999999999999998e-03  -3.0449999999999999e-01  -3.9500000000000000e-02   2.2189999999999999e-01  -2.4460000000000001e-01   4.7012999999999998e+00   3.2750000000000001e-01   4.2340000000000000e-01   1.9020000000000001e-01
  -8.3760000000000001e-01   2.6379999999999998e-01   3.3456000000000001e+00   8.5900000000000004e-02  -3.5210000000000002e-01  -6.5799999999999997e-02   4.8830000000000001e-01  -5.7809999999999995e-01   5.1365999999999996e+00   3.4680000000000000e-01   4.4259999999999999e-01   1.4160000000000000e-01
  -8.1559999999999999e-01   3.0780000000000002e-01   3.1739999999999999e+00   0.0000000000000000e+00  -3.9970000000000000e-01  -9.6500000000000002e-02   6.2150000000000005e-01  -5.7809999999999995e-01   4.9623999999999997e+00   3.2750000000000001e-01   5.0029999999999997e-01   1.6810000000000000e-01
  -7.4939999999999996e-01   8.7900000000000006e-02   4.0317999999999996e+00  -2.8600000000000000e-02  -3.7109999999999999e-01  -1.1400000000000000e-01   4.8830000000000001e-01  -6.6710000000000003e-01   4.7882999999999996e+00   2.3119999999999999e-01   4.6189999999999998e-01   2.3890000000000000e-01
  -5.7310000000000005e-01   4.8359999999999997e-01   3.6886999999999999e+00   2.8600000000000000e-02  -3.4260000000000002e-01  -4.3900000000000002e-02   2.8849999999999998e-01  -4.2249999999999999e-01   4.7882999999999996e+00   2.6010000000000000e-01   5.1959999999999995e-01   1.9020000000000001e-01
  -6.1719999999999997e-01   8.7900000000000006e-02   4.2034000000000002e+00   1.9099999999999999e-02  -4.7580000000000000e-01  -5.2600000000000001e-02   5.1049999999999995e-01  -3.5580000000000001e-01   4.7882999999999996e+00   1.9270000000000001e-01   4.9070000000000003e-01   1.9020000000000001e-01
  -8.3760000000000001e-01   1.5390000000000001e-01   3.5171000000000001e+00   2.8600000000000000e-02  -3.6159999999999998e-01  -5.7000000000000002e-02   6.6579999999999995e-01  -4.0020000000000000e-01   5.5719000000000003e+00   2.3119999999999999e-01   3.9450000000000002e-01   1.9460000000000000e-01
  -8.5960000000000003e-01   2.1999999999999999e-02   3.7745000000000002e+00   3.8199999999999998e-02  -3.3310000000000001e-01  -6.1400000000000003e-02   5.1049999999999995e-01  -6.2260000000000004e-01   5.2236000000000002e+00   3.1790000000000002e-01   5.5810000000000004e-01   1.6370000000000001e-01
  -6.8330000000000002e-01   3.2979999999999998e-01   3.2597999999999998e+00  -9.4999999999999998e-03  -3.7109999999999999e-01  -6.5799999999999997e-02   6.4370000000000005e-01  -2.8910000000000002e-01   5.3977000000000004e+00   2.7939999999999998e-01   5.1000000000000001e-01   2.1229999999999999e-01
  -7.4939999999999996e-01   2.8580000000000000e-01   3.3456000000000001e+00   1.9099999999999999e-02  -5.0429999999999997e-01  -7.8899999999999998e-02   5.7709999999999995e-01  -5.3369999999999995e-01   4.7012999999999998e+00   2.8899999999999998e-01   5.3879999999999995e-01   1.6810000000000000e-01
  -8.3760000000000001e-01   2.8580000000000000e-01   3.7745000000000002e+00  -4.7699999999999999e-02  -3.6159999999999998e-01  -6.1400000000000003e-02   5.5489999999999995e-01  -6.8930000000000002e-01   4.7012999999999998e+00   2.1190000000000001e-01   3.7530000000000002e-01   2.1679999999999999e-01
  -6.1719999999999997e-01   3.5170000000000001e-01   3.9460999999999999e+00  -1.9099999999999999e-02  -4.6629999999999999e-01  -7.8899999999999998e-02   6.8799999999999994e-01  -6.6710000000000003e-01   5.6589000000000000e+00   3.2750000000000001e-01   4.4259999999999999e-01   2.2559999999999999e-01
  -7.0530000000000004e-01   1.7590000000000000e-01   3.5171000000000001e+00   9.5500000000000002e-02  -2.5690000000000002e-01  -7.8899999999999998e-02   6.8799999999999994e-01  -4.4469999999999998e-01   5.7460000000000004e+00   2.3119999999999999e-01   5.1959999999999995e-01   1.3710000000000000e-01
  -4.4080000000000003e-01   1.9789999999999999e-01   4.2034000000000002e+00   2.8600000000000000e-02  -3.9970000000000000e-01  -2.1899999999999999e-02   6.2150000000000005e-01  -5.3369999999999995e-01   4.9623999999999997e+00   2.3119999999999999e-01   4.8110000000000003e-01   1.7690000000000000e-01
  -6.6130000000000000e-01   2.6379999999999998e-01   3.8603000000000001e+00  -9.4999999999999998e-03  -3.8059999999999999e-01  -5.7000000000000002e-02   4.8830000000000001e-01  -5.3369999999999995e-01   4.8754000000000000e+00   2.7939999999999998e-01   4.7149999999999997e-01   1.9020000000000001e-01
  -5.9509999999999996e-01   2.4179999999999999e-01   3.9460999999999999e+00  -2.8600000000000000e-02  -3.7109999999999999e-01  -5.7000000000000002e-02   4.8830000000000001e-01  -6.0040000000000004e-01   4.9623999999999997e+00   3.2750000000000001e-01   4.5219999999999999e-01   2.0349999999999999e-01
  -6.6130000000000000e-01   8.7900000000000006e-02   3.6886999999999999e+00  -1.9099999999999999e-02  -3.5210000000000002e-01  -5.2600000000000001e-02   4.6610000000000001e-01  -3.3350000000000002e-01   5.3106999999999998e+00   3.5639999999999999e-01   4.8110000000000003e-01   1.7249999999999999e-01
  -8.8170000000000004e-01   3.2979999999999998e-01   3.5171000000000001e+00   7.6399999999999996e-02  -3.4260000000000002e-01  -1.0090000000000000e-01   6.8799999999999994e-01  -3.7800000000000000e-01   4.5270999999999999e+00   3.4680000000000000e-01   4.6189999999999998e-01   1.5920000000000001e-01
  -8.3760000000000001e-01   3.2979999999999998e-01   3.6029000000000000e+00  -1.9099999999999999e-02  -4.4719999999999999e-01  -6.5799999999999997e-02   5.3269999999999995e-01  -4.2249999999999999e-01   4.4401000000000002e+00   2.7939999999999998e-01   4.4259999999999999e-01   1.9460000000000000e-01
  -7.0530000000000004e-01  -4.3999999999999997e-02   3.7745000000000002e+00  -9.4999999999999998e-03  -4.4719999999999999e-01  -3.9500000000000000e-02   5.5489999999999995e-01  -3.1130000000000002e-01   5.0495000000000001e+00   3.2750000000000001e-01   5.0029999999999997e-01   1.8579999999999999e-01
  -6.1719999999999997e-01   1.7590000000000000e-01   3.7745000000000002e+00  -6.6799999999999998e-02  -5.0429999999999997e-01  -5.7000000000000002e-02   5.5489999999999995e-01  -3.7800000000000000e-01   4.0918000000000001e+00   2.8899999999999998e-01   4.5219999999999999e-01   1.5479999999999999e-01
  -7.0530000000000004e-01   2.4179999999999999e-01   3.6029000000000000e+00   9.4999999999999998e-03  -4.4719999999999999e-01  -8.8000000000000005e-03   5.5489999999999995e-01  -4.6689999999999998e-01   5.0495000000000001e+00   2.9859999999999998e-01   5.1000000000000001e-01   2.1229999999999999e-01
  -7.9349999999999998e-01   2.4179999999999999e-01   4.4607999999999999e+00   1.1459999999999999e-01  -3.1400000000000000e-01  -6.5799999999999997e-02   6.2150000000000005e-01  -4.8920000000000002e-01   5.4847999999999999e+00   2.6010000000000000e-01   6.0619999999999996e-01   1.2390000000000000e-01
  -5.9509999999999996e-01   1.7590000000000000e-01   3.9460999999999999e+00   1.0500000000000000e-01  -3.9010000000000000e-01  -5.2600000000000001e-02   5.7709999999999995e-01  -2.2239999999999999e-01   4.5270999999999999e+00   3.0819999999999997e-01   4.2340000000000000e-01   1.8579999999999999e-01
  -5.2900000000000003e-01   1.0990000000000000e-01   3.6886999999999999e+00  -9.4999999999999998e-03  -2.9499999999999998e-01  -8.7700000000000000e-02   6.2150000000000005e-01  -4.0020000000000000e-01   5.1365999999999996e+00   3.9489999999999997e-01   4.9070000000000003e-01   2.2559999999999999e-01
  -4.6289999999999998e-01   4.3999999999999997e-02   3.6886999999999999e+00  -7.6399999999999996e-02  -4.3769999999999998e-01  -3.5099999999999999e-02   6.2150000000000005e-01  -4.6689999999999998e-01   3.6564999999999999e+00   2.9859999999999998e-01   4.4259999999999999e-01   1.9910000000000000e-01
  -7.4939999999999996e-01   0.0000000000000000e+00   2.9165999999999999e+00   3.8199999999999998e-02  -4.5679999999999998e-01  -3.5099999999999999e-02   5.7709999999999995e-01  -5.1139999999999997e-01   5.3106999999999998e+00   1.9270000000000001e-01   4.9070000000000003e-01   1.9460000000000000e-01
  -8.5960000000000003e-01   3.7369999999999998e-01   4.1176000000000004e+00   9.5500000000000002e-02  -4.2820000000000003e-01  -5.7000000000000002e-02   6.6579999999999995e-01  -2.6679999999999998e-01   4.7882999999999996e+00   2.9859999999999998e-01   5.1959999999999995e-01   1.4160000000000000e-01
  -6.1719999999999997e-01   2.8580000000000000e-01   3.2597999999999998e+00   2.8600000000000000e-02  -3.8059999999999999e-01  -9.2100000000000001e-02   4.2170000000000002e-01  -3.1130000000000002e-01   4.6142000000000003e+00   1.9270000000000001e-01   3.6559999999999998e-01   2.0790000000000000e-01
  -5.2900000000000003e-01   2.1999999999999999e-02   4.3750000000000000e+00  -9.4999999999999998e-03  -3.6159999999999998e-01  -6.5799999999999997e-02   6.8799999999999994e-01  -4.2249999999999999e-01   5.2236000000000002e+00   3.0819999999999997e-01   4.3300000000000000e-01   2.0349999999999999e-01
  -8.1559999999999999e-01   1.3189999999999999e-01   3.1739999999999999e+00   5.7299999999999997e-02  -4.5679999999999998e-01  -5.7000000000000002e-02   7.1020000000000005e-01  -4.0020000000000000e-01   4.7012999999999998e+00   2.8899999999999998e-01   3.9450000000000002e-01   1.9020000000000001e-01
  -6.3919999999999999e-01   2.1980000000000000e-01   3.6029000000000000e+00  -6.6799999999999998e-02  -4.1870000000000002e-01  -2.6300000000000000e-02   4.2170000000000002e-01  -5.3369999999999995e-01   4.7012999999999998e+00   3.1790000000000002e-01   5.0029999999999997e-01   2.2120000000000001e-01
  -6.3919999999999999e-01  -8.7900000000000006e-02   3.3456000000000001e+00   1.9099999999999999e-02  -3.4260000000000002e-01  -9.2100000000000001e-02   3.9950000000000002e-01  -4.4469999999999998e-01   4.6142000000000003e+00   2.9859999999999998e-01   5.2920000000000000e-01   1.6370000000000001e-01
  -5.7310000000000005e-01   1.0990000000000000e-01   3.4314000000000000e+00   1.9099999999999999e-02  -3.9010000000000000e-01  -7.0199999999999999e-02   7.3240000000000005e-01  -5.3369999999999995e-01   4.9623999999999997e+00   2.7939999999999998e-01   5.1000000000000001e-01   2.2559999999999999e-01
  -5.5110000000000003e-01   2.4179999999999999e-01   3.4314000000000000e+00   1.0500000000000000e-01  -3.6159999999999998e-01  -9.2100000000000001e-02   7.1020000000000005e-01  -5.3369999999999995e-01   5.0495000000000001e+00   2.9859999999999998e-01   4.1370000000000001e-01   1.8140000000000001e-01
  -9.9190000000000000e-01  -2.1999999999999999e-02   3.9460999999999999e+00  -9.4999999999999998e-03  -3.5210000000000002e-01  -8.3299999999999999e-02   4.8830000000000001e-01  -3.5580000000000001e-01   4.7012999999999998e+00   3.5639999999999999e-01   5.0029999999999997e-01   1.9910000000000000e-01
  -8.5960000000000003e-01   1.5390000000000001e-01   3.4314000000000000e+00   0.0000000000000000e+00  -3.7109999999999999e-01  -7.8899999999999998e-02   4.2170000000000002e-01  -3.5580000000000001e-01   4.5270999999999999e+00   2.3119999999999999e-01   4.9070000000000003e-01   1.9910000000000000e-01
  -8.1559999999999999e-01   2.1999999999999999e-02   3.1739999999999999e+00   1.5279999999999999e-01  -3.9010000000000000e-01  -5.7000000000000002e-02   5.3269999999999995e-01  -4.6689999999999998e-01   4.7012999999999998e+00   3.7569999999999998e-01   5.1000000000000001e-01   1.3710000000000000e-01
  -7.0530000000000004e-01   1.7590000000000000e-01   3.7745000000000002e+00  -7.6399999999999996e-02  -4.7580000000000000e-01  -1.2280000000000001e-01   6.2150000000000005e-01  -6.0040000000000004e-01   4.2659000000000002e+00   2.8899999999999998e-01   4.9070000000000003e-01   2.0790000000000000e-01
  -8.1559999999999999e-01   8.7900000000000006e-02   3.7745000000000002e+00   1.9099999999999999e-02  -3.1400000000000000e-01  -1.3159999999999999e-01   4.8830000000000001e-01  -6.2260000000000004e-01   4.7012999999999998e+00   2.1190000000000001e-01   5.0029999999999997e-01   1.4599999999999999e-01
  -7.9349999999999998e-01   0.0000000000000000e+00   3.6029000000000000e+00   9.4999999999999998e-03  -3.2350000000000001e-01  -6.5799999999999997e-02   5.3269999999999995e-01  -4.2249999999999999e-01   5.8330000000000002e+00   2.3119999999999999e-01   4.4259999999999999e-01   1.8140000000000001e-01
  -7.2740000000000005e-01   3.2979999999999998e-01   4.2892000000000001e+00   0.0000000000000000e+00  -3.9010000000000000e-01  -3.9500000000000000e-02   4.2170000000000002e-01  -4.6689999999999998e-01   4.8754000000000000e+00   3.3710000000000001e-01   4.6189999999999998e-01   1.6810000000000000e-01
  -5.0700000000000001e-01   3.0780000000000002e-01   3.4314000000000000e+00   7.6399999999999996e-02  -3.3310000000000001e-01  -8.3299999999999999e-02   6.4370000000000005e-01  -2.4460000000000001e-01   4.6142000000000003e+00   3.4680000000000000e-01   4.9070000000000003e-01   1.7249999999999999e-01
  -6.8330000000000002e-01   1.0990000000000000e-01   3.3456000000000001e+00   0.0000000000000000e+00  -4.4719999999999999e-01  -4.8200000000000000e-02   4.8830000000000001e-01  -4.6689999999999998e-01   4.9623999999999997e+00   2.8899999999999998e-01   4.3300000000000000e-01   1.6810000000000000e-01
  -6.8330000000000002e-01   0.0000000000000000e+00   4.1176000000000004e+00   0.0000000000000000e+00  -3.9010000000000000e-01  -6.1400000000000003e-02   7.1020000000000005e-01  -5.3369999999999995e-01   4.8754000000000000e+00   2.7939999999999998e-01   5.1959999999999995e-01   1.7690000000000000e-01
  -6.1719999999999997e-01   6.6000000000000003e-02   3.1739999999999999e+00  -9.5500000000000002e-02  -4.2820000000000003e-01  -1.0090000000000000e-01   5.5489999999999995e-01  -5.1139999999999997e-01   4.7012999999999998e+00   3.4680000000000000e-01   4.6189999999999998e-01   1.8140000000000001e-01
  -6.6130000000000000e-01   1.9789999999999999e-01   5.0612000000000004e+00  -9.5500000000000002e-02  -3.4260000000000002e-01  -9.2100000000000001e-02   7.3240000000000005e-01  -4.2249999999999999e-01   5.0495000000000001e+00   3.0819999999999997e-01   5.0029999999999997e-01   1.8579999999999999e-01
  -7.2740000000000005e-01   2.1999999999999999e-02   3.7745000000000002e+00   8.5900000000000004e-02  -3.1400000000000000e-01  -7.4499999999999997e-02   5.3269999999999995e-01  -3.1130000000000002e-01   4.5270999999999999e+00   2.8899999999999998e-01   4.4259999999999999e-01   1.7249999999999999e-01
  -7.4939999999999996e-01   2.6379999999999998e-01   3.4314000000000000e+00   3.8199999999999998e-02  -4.2820000000000003e-01  -7.0199999999999999e-02   5.5489999999999995e-01  -4.0020000000000000e-01   4.9623999999999997e+00   3.3710000000000001e-01   3.8490000000000002e-01   1.6370000000000001e-01
  -6.3919999999999999e-01   1.7590000000000000e-01   4.3750000000000000e+00  -5.7299999999999997e-02  -3.1400000000000000e-01  -1.2720000000000001e-01   5.9930000000000005e-01  -3.5580000000000001e-01   4.7012999999999998e+00   2.7939999999999998e-01   5.1000000000000001e-01   1.7690000000000000e-01
  -5.5110000000000003e-01   1.5390000000000001e-01   3.2597999999999998e+00  -7.6399999999999996e-02  -4.0920000000000001e-01  -6.1400000000000003e-02   4.4390000000000002e-01  -3.1130000000000002e-01   5.3977000000000004e+00   2.4079999999999999e-01   4.6189999999999998e-01   1.5920000000000001e-01
  -5.7310000000000005e-01   2.8580000000000000e-01   3.6886999999999999e+00   7.6399999999999996e-02  -4.8530000000000001e-01  -1.7500000000000002e-02   5.9930000000000005e-01  -3.5580000000000001e-01   4.6142000000000003e+00   3.2750000000000001e-01   4.5219999999999999e-01   1.5920000000000001e-01
  -7.4939999999999996e-01   2.6379999999999998e-01   3.9460999999999999e+00   4.7699999999999999e-02  -2.8549999999999998e-01  -8.7700000000000000e-02   5.9930000000000005e-01  -3.1130000000000002e-01   4.7882999999999996e+00   3.6599999999999999e-01   5.1000000000000001e-01   1.9020000000000001e-01
  -7.4939999999999996e-01   3.2979999999999998e-01   4.1176000000000004e+00  -3.8199999999999998e-02  -3.5210000000000002e-01  -6.5799999999999997e-02   7.1020000000000005e-01  -4.8920000000000002e-01   4.8754000000000000e+00   3.1790000000000002e-01   4.6189999999999998e-01   1.5920000000000001e-01
  -8.1559999999999999e-01   1.5390000000000001e-01   3.7745000000000002e+00   7.6399999999999996e-02  -3.9970000000000000e-01  -7.8899999999999998e-02   5.9930000000000005e-01  -5.1139999999999997e-01   5.0495000000000001e+00   2.8899999999999998e-01   4.4259999999999999e-01   2.0790000000000000e-01
  -5.5110000000000003e-01   2.1980000000000000e-01   3.5171000000000001e+00   9.4999999999999998e-03  -3.8059999999999999e-01  -7.0199999999999999e-02   4.2170000000000002e-01  -2.6679999999999998e-01   4.8754000000000000e+00   2.7939999999999998e-01   4.8110000000000003e-01   2.1229999999999999e-01
  -6.3919999999999999e-01  -1.9789999999999999e-01   4.1176000000000004e+00  -8.5900000000000004e-02  -3.8059999999999999e-01  -3.9500000000000000e-02   3.9950000000000002e-01  -5.1139999999999997e-01   4.0048000000000004e+00   4.0460000000000002e-01   4.8110000000000003e-01   2.1229999999999999e-01
  -6.3919999999999999e-01   4.3969999999999998e-01   3.4314000000000000e+00   1.3370000000000001e-01  -2.5690000000000002e-01  -9.6500000000000002e-02   5.9930000000000005e-01  -2.4460000000000001e-01   4.9623999999999997e+00   2.9859999999999998e-01   4.4259999999999999e-01   1.7690000000000000e-01
  -1.0801000000000001e+00   8.7900000000000006e-02   3.8603000000000001e+00   5.7299999999999997e-02  -3.7109999999999999e-01  -8.7700000000000000e-02   3.7730000000000002e-01  -6.0040000000000004e-01   4.8754000000000000e+00   3.2750000000000001e-01   5.0029999999999997e-01   1.8579999999999999e-01
  -9.4779999999999998e-01  -1.3189999999999999e-01   4.7180999999999997e+00  -1.5279999999999999e-01  -3.8059999999999999e-01  -1.0520000000000000e-01   5.3269999999999995e-01  -4.8920000000000002e-01   5.0495000000000001e+00   2.8899999999999998e-01   4.8110000000000003e-01   1.7690000000000000e-01
  -5.0700000000000001e-01   6.1550000000000005e-01   3.9460999999999999e+00  -3.8199999999999998e-02  -4.2820000000000003e-01  -9.2100000000000001e-02   7.7680000000000005e-01  -2.6679999999999998e-01   4.5270999999999999e+00   2.7939999999999998e-01   3.9450000000000002e-01   2.0349999999999999e-01
  -7.7149999999999996e-01   2.1980000000000000e-01   3.7745000000000002e+00   1.9099999999999999e-02  -4.2820000000000003e-01  -6.5799999999999997e-02   2.4410000000000001e-01   8.8939999999999997e-01   4.2659000000000002e+00   3.6599999999999999e-01   4.1370000000000001e-01   4.5560000000000000e-01
  -5.7310000000000005e-01   1.0990000000000000e-01   3.7745000000000002e+00   1.1459999999999999e-01  -3.8059999999999999e-01  -4.3900000000000002e-02   5.5489999999999995e-01   0.0000000000000000e+00   4.9623999999999997e+00   3.4680000000000000e-01   3.7530000000000002e-01   1.8140000000000001e-01
