# Supplementary material for: Footwear and Foam Surface Alter Gait Initiation of Typical Subjects
Source: PLoS One. 2015 Aug 13;10(8):e0135821. doi: 10.1371/journal.pone.0135821 (PMC4536224; doi:10.1371/journal.pone.0135821)
Supplement: S1 Dataset — (ZIP) [file pone.0135821.s001.zip › 9_foam_av1_02.txt]

  -3.0859999999999999e-01  -2.5720999999999998e+00   3.1868680000000001e+02   1.1781599999999999e+01   4.3696700000000000e+01  -3.9029999999999998e-01  -1.5315000000000001e+00  -2.2902999999999998e+00   3.1698620000000000e+02   1.0711700000000000e+01  -3.1348600000000001e+01   1.1855000000000000e+00
  -8.1559999999999999e-01  -4.4406999999999996e+00   3.0830689999999998e+02   1.0960500000000000e+01   4.2345500000000001e+01  -1.6660000000000000e-01  -9.3220000000000003e-01  -1.1117999999999999e+00   3.1733440000000002e+02   1.0798400000000001e+01  -3.1358200000000000e+01   1.1456999999999999e+00
  -6.1719999999999997e-01  -7.4964000000000004e+00   2.9904230000000001e+02   9.6046999999999993e+00   4.1032299999999999e+01   2.8499999999999998e-01  -1.7534000000000001e+00  -1.1339999999999999e+00   3.1898860000000002e+02   1.0740600000000001e+01  -3.1416000000000000e+01   1.1766000000000001e+00
  -9.2579999999999996e-01  -1.1123699999999999e+01   2.8960610000000003e+02   8.2681000000000004e+00   3.9899900000000002e+01   7.5860000000000005e-01  -1.4871000000000001e+00  -1.7121000000000000e+00   3.1872739999999999e+02   1.0634600000000001e+01  -3.1617999999999999e+01   1.2076000000000000e+00
  -9.2579999999999996e-01  -1.4443199999999999e+01   2.7845420000000001e+02   6.9600999999999997e+00   3.8643799999999999e+01   1.3331000000000000e+00  -2.7522000000000002e+00  -2.2458000000000000e+00   3.2421220000000000e+02   1.0345599999999999e+01  -3.1858599999999999e+01   1.3005000000000000e+00
  -1.2343999999999999e+00  -1.7081199999999999e+01   2.6387090000000001e+02   5.6902999999999997e+00   3.6759700000000002e+01   1.8067000000000000e+00  -5.1714000000000002e+00  -2.2458000000000000e+00   3.3274410000000000e+02   9.9795999999999996e+00  -3.2455100000000002e+01   1.3934000000000000e+00
  -1.7193000000000001e+00  -2.0071000000000002e+01   2.4731469999999999e+02   4.5922999999999998e+00   3.4247500000000002e+01   2.2321000000000000e+00  -8.1012000000000004e+00  -4.6473000000000004e+00   3.4571600000000001e+02   9.0451999999999995e+00  -3.3446199999999997e+01   1.4509000000000001e+00
  -2.0939999999999999e+00  -2.1807700000000001e+01   2.2483930000000001e+02   3.9144999999999999e+00   3.1364200000000000e+01   2.5609999999999999e+00  -1.0542600000000000e+01  -7.8491999999999997e+00   3.6338920000000002e+02   7.4943000000000000e+00  -3.4716299999999997e+01   1.3492000000000000e+00
  -2.0278999999999998e+00  -2.1104199999999999e+01   1.9953309999999999e+02   3.8763000000000001e+00   2.7719600000000000e+01   2.5347000000000000e+00  -1.3294800000000000e+01  -1.2185100000000000e+01   3.8471899999999999e+02   5.5869999999999997e+00  -3.6477200000000003e+01   1.0882000000000001e+00
  -2.3584999999999998e+00  -1.7674800000000001e+01   1.6573429999999999e+02   4.4490999999999996e+00   2.2942699999999999e+01   2.0434999999999999e+00  -1.5447699999999999e+01  -1.7432800000000000e+01   4.0630990000000003e+02   3.3426000000000000e+00  -3.8507399999999997e+01   6.7679999999999996e-01
  -1.6972000000000000e+00  -4.6384999999999996e+00   1.4008490000000000e+02   5.4802000000000000e+00   1.9193400000000000e+01   3.1140000000000001e-01  -1.8466200000000001e+01  -2.2235700000000001e+01   4.2581139999999999e+02   1.2523000000000000e+00  -4.0258600000000001e+01   3.2290000000000002e-01
  -5.9509999999999996e-01   7.6283000000000003e+00   1.2421490000000000e+02   6.4062999999999999e+00   1.6909600000000001e+01  -1.3506000000000000e+00  -2.1151800000000001e+01  -2.5571000000000002e+01   4.4000220000000002e+02  -5.0090000000000001e-01  -4.1653799999999997e+01  -1.6370000000000001e-01
  -2.7332000000000001e+00   2.0840399999999999e+01   1.1829580000000000e+02   7.1318999999999999e+00   1.6253000000000000e+01  -3.0432999999999999e+00  -2.3992699999999999e+01  -2.8239300000000000e+01   4.4862119999999999e+02  -2.0325000000000002e+00  -4.2452399999999997e+01  -5.8389999999999997e-01
  -6.5244999999999997e+00   2.9567900000000002e+01   1.1795269999999999e+02   7.4184000000000001e+00   1.6538499999999999e+01  -4.3106999999999998e+00  -2.6523000000000000e+01  -2.9840299999999999e+01   4.5567309999999998e+02  -3.1499000000000001e+00  -4.3077900000000000e+01  -9.1569999999999996e-01
  -9.3679000000000006e+00   2.9392099999999999e+01   1.1323460000000000e+02   7.1891999999999996e+00   1.6367200000000000e+01  -4.4949000000000003e+00  -3.0029800000000002e+01  -3.0196000000000002e+01   4.6220260000000002e+02  -4.2384000000000004e+00  -4.3539700000000003e+01  -1.1456999999999999e+00
  -1.1043100000000001e+01   2.5852699999999999e+01   1.1151890000000000e+02   6.3967999999999998e+00   1.6110299999999999e+01  -4.1528000000000000e+00  -3.3714100000000002e+01  -2.9462199999999999e+01   4.7047329999999999e+02  -4.8068000000000000e+00  -4.4319099999999999e+01  -1.0970000000000000e+00
  -1.2696300000000001e+01   2.2577100000000002e+01   1.1289149999999999e+02   5.7571000000000003e+00   1.6376799999999999e+01  -3.7406000000000001e+00  -3.6155600000000000e+01  -2.9062000000000001e+01   4.7926639999999998e+02  -5.5003000000000002e+00  -4.4848300000000002e+01  -1.1899000000000000e+00
  -1.3732200000000001e+01   1.8466200000000001e+01   1.1597969999999999e+02   4.7164000000000001e+00   1.6862100000000002e+01  -3.1880999999999999e+00  -3.9218499999999999e+01  -2.9818000000000001e+01   4.8649239999999998e+02  -6.0686999999999998e+00  -4.5685400000000001e+01  -1.3138000000000001e+00
  -1.4790300000000000e+01   1.4377300000000000e+01   1.1949679999999999e+02   3.9622000000000002e+00   1.7499600000000001e+01  -2.6793999999999998e+00  -4.1371400000000001e+01  -3.0907599999999999e+01   4.9545960000000002e+02  -6.5213999999999999e+00  -4.6195399999999999e+01  -1.4774000000000000e+00
  -1.5561700000000000e+01   1.0156400000000000e+01   1.2593060000000000e+02   3.1029000000000000e+00   1.8555900000000001e+01  -2.1795000000000000e+00  -4.3502099999999999e+01  -3.2375100000000003e+01   5.0050909999999999e+02  -7.0030000000000001e+00  -4.6743899999999996e+01  -1.8623000000000001e+00
  -1.6619800000000001e+01   6.9687999999999999e+00   1.3450899999999999e+02   2.3487000000000000e+00   1.9983300000000000e+01  -1.6576000000000000e+00  -4.5299900000000001e+01  -3.5243499999999997e+01   5.1008569999999997e+02  -7.3979999999999997e+00  -4.7446300000000001e+01  -2.2206000000000001e+00
  -1.7192900000000002e+01   4.8803999999999998e+00   1.4626140000000001e+02   1.5276000000000001e+00   2.1972100000000001e+01  -1.4339999999999999e+00  -4.6365200000000002e+01  -3.7578299999999999e+01   5.1992349999999999e+02  -7.8026000000000000e+00  -4.8572099999999999e+01  -2.6762000000000001e+00
  -1.6443400000000000e+01   4.0888999999999998e+00   1.6341810000000001e+02   9.2610000000000003e-01   2.4255900000000000e+01  -1.2980000000000000e+00  -4.7053300000000000e+01  -4.0513399999999997e+01   5.2680119999999999e+02  -7.9855999999999998e+00  -4.9226399999999998e+01  -3.1804999999999999e+00
  -1.5164999999999999e+01   3.9350999999999998e+00   1.8134690000000001e+02   1.9089999999999999e-01   2.7129600000000000e+01  -1.3068000000000000e+00  -4.7475000000000001e+01  -4.3404000000000003e+01   5.3254719999999998e+02  -7.9374000000000002e+00  -4.9726700000000001e+01  -3.6494000000000000e+00
  -1.3004899999999999e+01   3.8031999999999999e+00   2.0545220000000000e+02  -5.6330000000000002e-01   3.0564900000000002e+01  -1.2628999999999999e+00  -4.7896700000000003e+01  -4.6161200000000001e+01   5.3280840000000001e+02  -7.7159000000000004e+00  -4.9611199999999997e+01  -4.0784000000000002e+00
  -9.9190000000000005e+00   1.8906000000000001e+00   2.3727799999999999e+02  -1.6803999999999999e+00   3.5256200000000000e+01  -9.7350000000000003e-01  -4.7896700000000003e+01  -4.8229100000000003e+01   5.2706240000000003e+02  -7.0994000000000002e+00  -4.9033900000000003e+01  -4.4588999999999999e+00
  -4.9814999999999996e+00  -2.0005000000000002e+00   2.8025560000000002e+02  -3.1507000000000001e+00   4.1298699999999997e+01  -4.1220000000000001e-01  -4.7319600000000001e+01  -4.9318700000000000e+01   5.1591869999999994e+02  -5.8086000000000002e+00  -4.7667600000000000e+01  -4.6402000000000001e+00
   1.5428999999999999e+00  -9.2111000000000001e+00   3.3284109999999998e+02  -5.1651999999999996e+00   4.8825800000000001e+01   6.5780000000000005e-01  -4.6032299999999999e+01  -4.9674500000000002e+01   4.9615600000000001e+02  -4.1806000000000001e+00  -4.5550699999999999e+01  -4.7198000000000002e+00
   9.1475000000000009e+00  -1.8949900000000000e+01   3.9426229999999998e+02  -7.5328999999999997e+00   5.7408999999999999e+01   2.0741999999999998e+00  -4.4145699999999998e+01  -4.7917800000000000e+01   4.6733909999999997e+02  -1.7724000000000000e+00  -4.2423600000000000e+01  -4.5472999999999999e+00
   1.7104700000000001e+01  -2.9304099999999998e+01   4.5757069999999999e+02  -1.0063000000000001e+01   6.6477599999999995e+01   3.5257000000000001e+00  -4.0550199999999997e+01  -4.4604700000000001e+01   4.2755259999999998e+02   1.1463000000000001e+00  -3.8324599999999997e+01  -4.2023000000000001e+00
   2.5083900000000000e+01  -3.8361400000000003e+01   5.1556050000000005e+02  -1.2230300000000000e+01   7.4518500000000003e+01   4.7710999999999997e+00  -3.5578499999999998e+01  -3.8267600000000002e+01   3.7705770000000001e+02   4.5852000000000004e+00  -3.3138300000000001e+01  -3.4325999999999999e+00
   3.1520199999999999e+01  -4.5462100000000000e+01   5.6154070000000002e+02  -1.3729200000000001e+01   8.0951200000000000e+01   5.7359000000000000e+00  -2.8431699999999999e+01  -2.9373300000000000e+01   3.1864030000000002e+02   8.1879000000000008e+00  -2.7518999999999998e+01  -2.4285000000000001e+00
   3.4848599999999998e+01  -5.0254500000000000e+01   5.9688360000000000e+02  -1.4626700000000000e+01   8.6042199999999994e+01   6.2972000000000001e+00  -2.0574700000000000e+01  -2.0012100000000000e+01   2.5769819999999999e+02   1.1183700000000000e+01  -2.1688099999999999e+01  -1.3713000000000000e+00
   3.6920600000000000e+01  -5.4497300000000003e+01   6.2613580000000002e+02  -1.5094500000000000e+01   9.0124499999999998e+01   6.7531999999999996e+00  -1.3960599999999999e+01  -1.1140100000000000e+01   2.0485260000000000e+02   1.3331799999999999e+01  -1.6828900000000001e+01  -4.8220000000000002e-01
   3.7912500000000001e+01  -5.8102600000000002e+01   6.4981219999999996e+02  -1.5180400000000001e+01   9.3730999999999995e+01   7.1435000000000004e+00  -9.4550000000000001e+00  -4.9363000000000001e+00   1.6811320000000001e+02   1.4314299999999999e+01  -1.3528600000000001e+01  -1.3270000000000001e-01
   3.9058700000000002e+01  -6.1356200000000001e+01   6.6868460000000005e+02  -1.5190000000000000e+01   9.6433499999999995e+01   7.3452000000000002e+00  -7.9458000000000002e+00  -3.2909000000000002e+00   1.4652230000000000e+02   1.4140900000000000e+01  -1.1507999999999999e+01  -4.4200000000000003e-02
   3.9675800000000002e+01  -6.3774400000000000e+01   6.8223839999999996e+02  -1.4722200000000001e+01   9.8498400000000004e+01   7.5995999999999997e+00  -5.5709000000000000e+00  -4.5137999999999998e+00   1.2902320000000000e+02   1.3196899999999999e+01  -1.0478400000000001e+01  -1.7690000000000000e-01
   4.1902099999999997e+01  -6.6566299999999998e+01   6.8961580000000004e+02  -1.4244800000000000e+01   9.9383399999999995e+01   7.8319999999999999e+00  -2.3083000000000000e+00  -7.2933000000000003e+00   1.1404890000000000e+02   1.1780900000000001e+01  -9.6701999999999995e+00  -5.0870000000000004e-01
   4.2982199999999999e+01  -6.8171099999999996e+01   6.8978740000000005e+02  -1.3328200000000001e+01   9.9421499999999995e+01   7.8276000000000003e+00  -4.2170000000000002e-01  -1.1273500000000000e+01   9.5679199999999994e+01   9.7387999999999995e+00  -8.3808000000000007e+00  -8.9349999999999996e-01
   4.5318600000000004e+01  -6.9028499999999994e+01   6.8584140000000002e+02  -1.2440300000000001e+01   9.8527000000000001e+01   7.5556999999999999e+00   1.8644000000000001e+00  -1.3208000000000000e+01   7.6438900000000004e+01   7.7159000000000004e+00  -6.9470999999999998e+00  -1.1766000000000001e+00
   4.6883600000000001e+01  -6.9094399999999993e+01   6.7674829999999997e+02  -1.1313700000000001e+01   9.7185199999999995e+01   7.3365000000000000e+00   3.3292000000000002e+00  -1.2274100000000001e+01   5.8591500000000003e+01   5.7797000000000001e+00  -5.4268000000000001e+00  -1.2209000000000001e+00
   4.7699199999999998e+01  -6.9116399999999999e+01   6.6636839999999995e+02  -1.0024800000000001e+01   9.5158400000000000e+01   7.3146000000000004e+00   3.5733999999999999e+00  -9.7614999999999998e+00   4.2398299999999999e+01   4.0842999999999998e+00  -4.0220000000000002e+00  -9.1569999999999996e-01
   4.7280400000000000e+01  -6.7775400000000005e+01   6.5092740000000003e+02  -8.3539999999999992e+00   9.2874600000000001e+01   7.1215999999999999e+00   4.2169999999999996e+00  -5.3587999999999996e+00   2.8468699999999998e+01   2.6009000000000002e+00  -2.6267999999999998e+00  -5.0429999999999997e-01
   4.6486899999999999e+01  -6.5247299999999996e+01   6.3574360000000001e+02  -6.1390000000000002e+00   9.0524100000000004e+01   6.7356999999999996e+00   1.1318999999999999e+00  -4.4470999999999998e+00   1.8195599999999999e+01   1.3292999999999999e+00  -1.2220000000000000e+00   6.1899999999999997e-02
   4.5076200000000000e+01  -6.2851100000000002e+01   6.1995939999999996e+02  -4.0480999999999998e+00   8.8164199999999994e+01   6.4244000000000003e+00   3.9950000000000002e-01  -1.4231000000000000e+00   1.1143700000000001e+01   9.0549999999999997e-01  -4.9070000000000003e-01   3.8929999999999998e-01
   4.3687500000000000e+01  -6.0674700000000001e+01   6.0657709999999997e+02  -1.6516999999999999e+00   8.6118300000000005e+01   6.1130000000000004e+00  -1.2873000000000001e+00   1.3341000000000001e+00   6.7907000000000002e+00   3.6599999999999999e-01   1.5400000000000000e-01   7.0779999999999998e-01
   4.2166600000000003e+01  -5.8893999999999998e+01   5.9619730000000004e+02   5.4420000000000002e-01   8.4348399999999998e+01   5.8367000000000004e+00  -1.9088000000000001e+00  -4.0020000000000000e-01   4.4401000000000002e+00   1.0600000000000000e-01   5.5810000000000004e-01   7.6080000000000003e-01
   4.0733899999999998e+01  -5.7794899999999998e+01   5.8839099999999996e+02   2.8260000000000001e+00   8.3025700000000001e+01   5.6394000000000002e+00  -1.5758000000000001e+00   1.1119999999999999e-01   5.4847999999999999e+00   1.6380000000000000e-01   4.8110000000000003e-01   5.9719999999999995e-01
   3.9499499999999998e+01  -5.6783600000000000e+01   5.8341549999999995e+02   5.2511000000000001e+00   8.2397599999999997e+01   5.3719000000000001e+00  -6.2150000000000005e-01  -4.4499999999999998e-02   4.9623999999999997e+00   2.1190000000000001e-01   4.7149999999999997e-01   5.8389999999999997e-01
   3.8507599999999996e+01  -5.6256000000000000e+01   5.8272929999999997e+02   7.8193999999999999e+00   8.2055099999999996e+01   5.1788999999999996e+00  -6.4370000000000005e-01   1.7790000000000000e-01   4.9623999999999997e+00   1.7340000000000000e-01   4.9070000000000003e-01   5.3969999999999996e-01
   3.7846299999999999e+01  -5.5772399999999998e+01   5.8538860000000000e+02   1.0607200000000001e+01   8.2178799999999995e+01   4.9771999999999998e+00  -8.8800000000000004e-02   4.0020000000000000e-01   5.0495000000000001e+00   1.8300000000000000e-01   3.9450000000000002e-01   4.6889999999999998e-01
   3.7581800000000001e+01  -5.4409399999999998e+01   5.8804780000000005e+02   1.3643300000000000e+01   8.2407100000000000e+01   4.6615000000000002e+00   1.3320000000000001e-01   1.5559999999999999e-01   4.7012999999999998e+00   2.4079999999999999e-01   2.6939999999999997e-01   4.4679999999999997e-01
   3.7559800000000003e+01  -5.3002400000000002e+01   5.9113610000000006e+02   1.6755800000000001e+01   8.2673599999999993e+01   4.3106999999999998e+00   4.2170000000000002e-01   2.6679999999999998e-01   4.6142000000000003e+00   1.2520000000000001e-01   2.2130000000000000e-01   4.6450000000000002e-01
   3.7692000000000000e+01  -5.1793300000000002e+01   5.9576840000000004e+02   1.9944600000000001e+01   8.2854399999999998e+01   3.9773999999999998e+00   6.2150000000000005e-01   5.3369999999999995e-01   4.2659000000000002e+00   1.6380000000000000e-01   2.5979999999999998e-01   4.3790000000000001e-01
   3.7802300000000002e+01  -5.0584200000000003e+01   5.9791300000000001e+02   2.3104800000000001e+01   8.3301599999999993e+01   3.6747999999999998e+00   6.2150000000000005e-01   6.4480000000000004e-01   4.8754000000000000e+00   1.9270000000000001e-01   3.0790000000000001e-01   4.2909999999999998e-01
   3.7383499999999998e+01  -4.9682899999999997e+01   6.0263109999999995e+02   2.6226800000000001e+01   8.3549000000000007e+01   3.3809999999999998e+00   1.1318999999999999e+00   6.8930000000000002e-01   4.7012999999999998e+00   1.3489999999999999e-01   2.9830000000000001e-01   4.4679999999999997e-01
   3.7207099999999997e+01  -4.8627699999999997e+01   6.0692030000000000e+02   2.9406099999999999e+01   8.4005799999999994e+01   3.1267000000000000e+00   1.4205000000000001e+00   6.0040000000000004e-01   5.2236000000000002e+00   1.5409999999999999e-01   2.5019999999999998e-01   4.0699999999999997e-01
   3.7162999999999997e+01  -4.7946199999999997e+01   6.1112369999999999e+02   3.2470900000000000e+01   8.4272199999999998e+01   2.8504000000000000e+00   1.7090000000000001e+00   9.1169999999999995e-01   4.8754000000000000e+00   1.8300000000000000e-01   1.7319999999999999e-01   4.4230000000000003e-01
   3.7118899999999996e+01  -4.7440600000000003e+01   6.1506970000000001e+02   3.5621499999999997e+01   8.4605300000000000e+01   2.6092000000000000e+00   1.4649000000000001e+00   8.2269999999999999e-01   4.6142000000000003e+00   1.2520000000000001e-01   2.1170000000000000e-01   4.3350000000000000e-01
   3.7625900000000001e+01  -4.6935000000000002e+01   6.1918740000000003e+02   3.8905900000000003e+01   8.4947900000000004e+01   2.3812000000000002e+00   1.6424000000000001e+00   8.8939999999999997e-01   4.9623999999999997e+00   2.2159999999999999e-01   2.9830000000000001e-01   3.9810000000000001e-01
   3.7934500000000000e+01  -4.6253500000000003e+01   6.2296180000000004e+02   4.1808300000000003e+01   8.5043000000000006e+01   2.1223999999999998e+00   1.5980000000000001e+00   8.6719999999999997e-01   5.6589000000000000e+00   1.8300000000000000e-01   1.8279999999999999e-01   3.6270000000000002e-01
   3.8551699999999997e+01  -4.6143599999999999e+01   6.2613580000000002e+02   4.4682099999999998e+01   8.5128699999999995e+01   2.0304000000000002e+00   1.4871000000000001e+00   6.4480000000000004e-01   4.7012999999999998e+00   1.4449999999999999e-01   2.5979999999999998e-01   3.7159999999999999e-01
   3.9234999999999999e+01  -4.5945700000000002e+01   6.2913829999999996e+02   4.7298099999999998e+01   8.5242900000000006e+01   1.9295000000000000e+00   1.5980000000000001e+00   9.3389999999999995e-01   5.1365999999999996e+00   1.8300000000000000e-01   2.5979999999999998e-01   3.2290000000000002e-01
   3.9852200000000003e+01  -4.6319400000000002e+01   6.3111130000000003e+02   4.9875900000000001e+01   8.5385599999999997e+01   1.8330000000000000e+00   1.6202000000000001e+00   9.7840000000000005e-01   4.7012999999999998e+00   2.6010000000000000e-01   2.1170000000000000e-01   3.3620000000000000e-01
   4.0315100000000001e+01  -4.6781100000000002e+01   6.3385640000000001e+02   5.2253200000000000e+01   8.5480800000000002e+01   1.7497000000000000e+00   1.5758000000000001e+00   9.3389999999999995e-01   4.0918000000000001e+00   2.9859999999999998e-01   2.3089999999999999e-01   3.0959999999999999e-01
   4.1329000000000001e+01  -4.7308700000000002e+01   6.3651570000000004e+02   5.4363199999999999e+01   8.5575900000000004e+01   1.7190000000000001e+00   1.7312000000000001e+00   9.3389999999999995e-01   5.3106999999999998e+00   2.2159999999999999e-01   1.8279999999999999e-01   3.1409999999999999e-01
   4.2100499999999997e+01  -4.8407899999999998e+01   6.3805980000000000e+02   5.6358600000000003e+01   8.5823300000000003e+01   1.7847999999999999e+00   1.1540999999999999e+00   1.0672999999999999e+00   4.4401000000000002e+00   2.3119999999999999e-01   2.5979999999999998e-01   2.7870000000000000e-01
   4.2805799999999998e+01  -5.0144599999999997e+01   6.4106219999999996e+02   5.7991199999999999e+01   8.6013599999999997e+01   1.9119999999999999e+00   1.3539000000000001e+00   6.2260000000000004e-01   4.7012999999999998e+00   1.8300000000000000e-01   2.3089999999999999e-01   2.6979999999999998e-01
   4.3687500000000000e+01  -5.2013199999999998e+01   6.4312099999999998e+02   5.9346899999999998e+01   8.6318100000000001e+01   2.1093000000000002e+00   1.1318999999999999e+00   9.5609999999999995e-01   4.7012999999999998e+00   2.1190000000000001e-01   2.4060000000000001e-01   2.6979999999999998e-01
   4.4150399999999998e+01  -5.4123600000000003e+01   6.4655240000000003e+02   6.0769500000000001e+01   8.6765400000000000e+01   2.3416999999999999e+00   1.0875999999999999e+00   5.3369999999999995e-01   5.7460000000000004e+00   2.9859999999999998e-01   2.4060000000000001e-01   2.0790000000000000e-01
   4.5009999999999998e+01  -5.6431899999999999e+01   6.4878279999999995e+02   6.1743400000000001e+01   8.7108000000000004e+01   2.6355000000000000e+00   1.1318999999999999e+00   3.5580000000000001e-01   4.9623999999999997e+00   1.5409999999999999e-01   2.0210000000000000e-01   2.0349999999999999e-01
   4.5450899999999997e+01  -5.9091900000000003e+01   6.5092740000000003e+02   6.2650399999999998e+01   8.7364900000000006e+01   2.9994999999999998e+00   1.1096999999999999e+00   4.6689999999999998e-01   5.0495000000000001e+00   2.2159999999999999e-01   3.0790000000000001e-01   1.7249999999999999e-01
   4.6398699999999998e+01  -6.2081699999999998e+01   6.5324350000000004e+02   6.3356900000000003e+01   8.7621799999999993e+01   3.3898000000000001e+00   6.6579999999999995e-01   5.3369999999999995e-01   4.6142000000000003e+00   1.9270000000000001e-01   1.6360000000000000e-01   1.6370000000000001e-01
   4.7170200000000001e+01  -6.5005499999999998e+01   6.5547389999999996e+02   6.4139799999999994e+01   8.8021500000000003e+01   3.7362000000000002e+00   8.2120000000000004e-01   4.8920000000000002e-01   4.7012999999999998e+00   2.7939999999999998e-01   9.6199999999999994e-02   1.6810000000000000e-01
   4.7809399999999997e+01  -6.7841399999999993e+01   6.5658910000000003e+02   6.4683999999999997e+01   8.8364099999999993e+01   4.1395999999999997e+00   7.1020000000000005e-01   3.5580000000000001e-01   5.0495000000000001e+00   2.0230000000000001e-01   3.1750000000000000e-01   1.6370000000000001e-01
   4.8360399999999998e+01  -7.1138900000000007e+01   6.5770429999999999e+02   6.4979900000000001e+01   8.8307000000000002e+01   4.5956999999999999e+00   5.5489999999999995e-01   4.4499999999999998e-02   4.7882999999999996e+00   1.8300000000000000e-01   2.9830000000000001e-01   1.5920000000000001e-01
   4.8823300000000003e+01  -7.4304500000000004e+01   6.5693219999999997e+02   6.5361800000000002e+01   8.8554400000000001e+01   5.0605000000000002e+00   7.7680000000000005e-01   1.5559999999999999e-01   4.8754000000000000e+00   2.6010000000000000e-01   2.6939999999999997e-01   1.5479999999999999e-01
   4.9462499999999999e+01  -7.7008499999999998e+01   6.5727539999999999e+02   6.5428700000000006e+01   8.8430700000000002e+01   5.3762999999999996e+00   3.1069999999999998e-01  -2.2200000000000001e-02   5.0495000000000001e+00   2.3119999999999999e-01   2.5019999999999998e-01   1.9020000000000001e-01
   4.9374400000000001e+01  -8.4417000000000002e+01   6.5418709999999999e+02   6.5409599999999998e+01   8.8192800000000005e+01   6.2884000000000002e+00   2.6629999999999998e-01   0.0000000000000000e+00   4.7012999999999998e+00   3.6599999999999999e-01   2.6939999999999997e-01   1.5479999999999999e-01
   5.0123800000000003e+01  -8.2922100000000000e+01   6.5264300000000003e+02   6.5829700000000003e+01   8.8316500000000005e+01   6.3849000000000000e+00   5.1049999999999995e-01   1.5559999999999999e-01   4.7012999999999998e+00   2.6970000000000000e-01   3.1750000000000000e-01   1.8140000000000001e-01
   5.0013599999999997e+01  -8.6945099999999996e+01   6.5032690000000002e+02   6.5801000000000002e+01   8.7897800000000004e+01   6.8760000000000003e+00   4.2170000000000002e-01   2.2239999999999999e-01   4.7882999999999996e+00   3.2750000000000001e-01   2.0210000000000000e-01   1.5479999999999999e-01
   5.0256100000000004e+01  -8.9539199999999994e+01   6.4672400000000005e+02   6.5791499999999999e+01   8.7517099999999999e+01   7.1829999999999998e+00   2.8849999999999998e-01   1.5559999999999999e-01   5.4847999999999999e+00   2.6970000000000000e-01   2.6939999999999997e-01   1.5479999999999999e-01
   5.0278100000000002e+01  -9.2309100000000001e+01   6.4114800000000002e+02   6.5600499999999997e+01   8.6955699999999993e+01   7.5689000000000002e+00   3.1069999999999998e-01   3.7800000000000000e-01   5.2236000000000002e+00   1.6380000000000000e-01   1.8279999999999999e-01   2.1679999999999999e-01
   5.1049599999999998e+01  -9.4397499999999994e+01   6.3437109999999996e+02   6.5218599999999995e+01   8.6070700000000002e+01   7.9066000000000001e+00   3.9950000000000002e-01   1.7790000000000000e-01   5.7460000000000004e+00   1.8300000000000000e-01   1.3469999999999999e-01   2.3890000000000000e-01
   5.1181800000000003e+01  -9.6397999999999996e+01   6.2699369999999999e+02   6.4846299999999999e+01   8.5033500000000004e+01   8.1828000000000003e+00   4.6610000000000001e-01   3.5580000000000001e-01   5.3977000000000004e+00   2.6010000000000000e-01   2.2130000000000000e-01   2.0349999999999999e-01
   5.1292000000000002e+01  -9.8266599999999997e+01   6.1601340000000005e+02   6.4139799999999994e+01   8.3710800000000006e+01   8.4722000000000008e+00   6.8799999999999994e-01   1.1119999999999999e-01   4.7882999999999996e+00   2.6010000000000000e-01   1.5400000000000000e-01   2.1229999999999999e-01
   5.1358199999999997e+01  -1.0017919999999999e+02   6.0443259999999998e+02   6.3185000000000002e+01   8.2169200000000004e+01   8.7047000000000008e+00   8.8780000000000003e-01  -6.6699999999999995e-02   6.0941999999999998e+00   2.7939999999999998e-01   2.5019999999999998e-01   1.9460000000000000e-01
   5.1270000000000003e+01  -1.0189390000000000e+02   5.8993510000000003e+02   6.2134799999999998e+01   8.0427800000000005e+01   9.0115999999999996e+00   8.2120000000000004e-01   2.0010000000000000e-01   5.9200999999999997e+00   2.6970000000000000e-01   1.7319999999999999e-01   2.0349999999999999e-01
   5.0608699999999999e+01  -1.0334480000000001e+02   5.7389350000000002e+02   6.0750399999999999e+01   7.8334400000000002e+01   9.2353000000000005e+00   7.9900000000000004e-01   1.1119999999999999e-01   5.0495000000000001e+00   2.0230000000000001e-01   2.4060000000000001e-01   2.4329999999999999e-01
   4.9881300000000003e+01  -1.0376250000000000e+02   5.5725149999999996e+02   5.9327900000000000e+01   7.5993499999999997e+01   9.4194999999999993e+00   9.5440000000000003e-01   2.6679999999999998e-01   5.2236000000000002e+00   2.8899999999999998e-01   2.8870000000000001e-01   2.0349999999999999e-01
   4.7633000000000003e+01  -1.0367460000000000e+02   5.3185950000000003e+02   5.6941000000000003e+01   7.2834199999999996e+01   9.7527000000000008e+00   9.5440000000000003e-01  -8.8900000000000007e-02   6.0072000000000001e+00   2.3119999999999999e-01   2.6939999999999997e-01   2.1229999999999999e-01
   4.4635300000000001e+01  -1.0292720000000000e+02   5.0320769999999999e+02   5.4134000000000000e+01   6.9123000000000005e+01   9.9588000000000001e+00   8.2120000000000004e-01   1.5559999999999999e-01   5.6589000000000000e+00   3.1790000000000002e-01   2.3089999999999999e-01   1.6370000000000001e-01
   4.1240800000000000e+01  -1.0037710000000000e+02   4.7069560000000001e+02   5.0868800000000000e+01   6.4907499999999999e+01   9.9808000000000003e+00   9.7660000000000002e-01   6.6699999999999995e-02   5.3106999999999998e+00   1.2520000000000001e-01   2.5979999999999998e-01   1.8579999999999999e-01
   3.7074900000000000e+01  -9.7541200000000003e+01   4.3509539999999998e+02   4.7183500000000002e+01   6.0235199999999999e+01   1.0015800000000000e+01   9.1000000000000003e-01  -4.4499999999999998e-02   4.7882999999999996e+00   2.8899999999999998e-01   2.3089999999999999e-01   1.9020000000000001e-01
   3.3261600000000001e+01  -9.2880700000000004e+01   3.9503429999999997e+02   4.3106699999999996e+01   5.5153799999999997e+01   9.8491999999999997e+00   8.6560000000000004e-01   2.2239999999999999e-01   5.3977000000000004e+00   1.9270000000000001e-01   2.5019999999999998e-01   2.0349999999999999e-01
   2.9338100000000001e+01  -8.7362799999999993e+01   3.5248559999999998e+02   3.8514400000000002e+01   4.9311100000000003e+01   9.4458000000000002e+00   9.7660000000000002e-01  -4.4469999999999998e-01   3.6564999999999999e+00   2.6970000000000000e-01   2.5019999999999998e-01   2.1229999999999999e-01
   2.5480699999999999e+01  -7.9910300000000007e+01   3.0530450000000002e+02   3.3473399999999998e+01   4.2745100000000001e+01   8.8142999999999994e+00   4.6610000000000001e-01   2.2239999999999999e-01   5.0495000000000001e+00   2.1190000000000001e-01   2.5019999999999998e-01   2.3890000000000000e-01
   2.0829799999999999e+01  -7.1116900000000001e+01   2.5657929999999999e+02   2.8012200000000000e+01   3.6036499999999997e+01   8.0030000000000001e+00   5.5489999999999995e-01  -2.8910000000000002e-01   3.5695000000000001e+00   2.3119999999999999e-01   2.1170000000000000e-01   2.7429999999999999e-01
   1.6399300000000000e+01  -5.9333700000000000e+01   2.0562370000000001e+02   2.2646599999999999e+01   2.8899600000000000e+01   6.8540999999999999e+00   2.2189999999999999e-01   6.6699999999999995e-02   5.0495000000000001e+00   1.9270000000000001e-01   2.5979999999999998e-01   2.6100000000000001e-01
   1.1726400000000000e+01  -4.5572000000000003e+01   1.5621230000000000e+02   1.7481400000000001e+01   2.1991099999999999e+01   5.3674999999999997e+00   3.1069999999999998e-01   2.2200000000000001e-02   5.2236000000000002e+00   2.0230000000000001e-01   2.9830000000000001e-01   2.9189999999999999e-01
   7.6707000000000001e+00  -3.1018799999999999e+01   1.1126160000000000e+02   1.2764900000000001e+01   1.5701100000000000e+01   3.6528999999999998e+00   1.3320000000000001e-01   2.4460000000000001e-01   4.5270999999999999e+00   2.0230000000000001e-01   2.7900000000000003e-01   3.2729999999999998e-01
   3.9676000000000000e+00  -1.6487700000000000e+01   7.6433400000000006e+01   9.4614999999999991e+00   1.0638700000000000e+01   1.8506000000000000e+00   6.6600000000000006e-02   1.1119999999999999e-01   4.9623999999999997e+00   2.1190000000000001e-01   3.0790000000000001e-01   3.0080000000000001e-01
   1.0139000000000000e+00  -7.9139999999999999e-01   5.3614899999999999e+01   7.2465000000000002e+00   7.2701000000000002e+00   4.0780000000000000e-01   1.1100000000000000e-01   2.4460000000000001e-01   5.3977000000000004e+00   1.8300000000000000e-01   2.5019999999999998e-01   3.2729999999999998e-01
   4.1880000000000001e-01  -3.5173999999999999e+00   3.9203200000000002e+01   4.9741999999999997e+00   5.0244000000000000e+00  -2.5430000000000003e-01  -4.4400000000000002e-02   2.0010000000000000e-01   5.5719000000000003e+00   2.6010000000000000e-01   3.0790000000000001e-01   3.4949999999999998e-01
   6.6100000000000006e-02   1.0331999999999999e+00   2.8308599999999998e+01   4.1627000000000001e+00   3.7683000000000000e+00  -5.8320000000000005e-01   2.6629999999999998e-01   1.1119999999999999e-01   4.6142000000000003e+00   2.1190000000000001e-01   3.9450000000000002e-01   3.5830000000000001e-01
  -4.8490000000000000e-01   2.3083000000000000e+00   2.1874900000000000e+01   2.9597000000000002e+00   2.6644000000000001e+00  -6.4459999999999995e-01   3.3289999999999997e-01   1.5559999999999999e-01   4.9623999999999997e+00   2.0230000000000001e-01   2.9830000000000001e-01   3.4499999999999997e-01
  -1.1902999999999999e+00   2.0445000000000002e+00   1.7071000000000002e+01   2.2627000000000002e+00   1.9412000000000000e+00  -8.0689999999999995e-01   5.3269999999999995e-01   8.8900000000000007e-02   4.8754000000000000e+00   1.7340000000000000e-01   3.5599999999999998e-01   3.7159999999999999e-01
  -1.3005000000000000e+00   3.3855000000000000e+00   1.4240100000000000e+01   1.7948999999999999e+00   1.3322000000000001e+00  -8.3760000000000001e-01   7.7680000000000005e-01  -2.8910000000000002e-01   4.7012999999999998e+00   1.3489999999999999e-01   3.6559999999999998e-01   3.5830000000000001e-01
  -1.0139000000000000e+00   2.9018000000000002e+00   1.0808800000000000e+01   1.2316000000000000e+00   8.4689999999999999e-01  -8.5509999999999997e-01   1.2873000000000001e+00  -5.5589999999999995e-01   4.7882999999999996e+00   1.0600000000000000e-01   3.9450000000000002e-01   4.4679999999999997e-01
  -9.0369999999999995e-01   3.7591999999999999e+00   8.7499000000000002e+00   1.0216000000000001e+00   3.9970000000000000e-01  -9.3840000000000001e-01   1.1984999999999999e+00  -5.3369999999999995e-01   4.9623999999999997e+00   1.8300000000000000e-01   3.5599999999999998e-01   3.8929999999999998e-01
  -1.9839999999999999e-01   3.6493000000000002e+00   6.6054000000000004e+00   6.5880000000000005e-01   5.7099999999999998e-02  -8.5509999999999997e-01   1.1096999999999999e+00  -2.4460000000000001e-01   4.7012999999999998e+00   1.4449999999999999e-01   4.5219999999999999e-01   3.7600000000000000e-01
  -5.0700000000000001e-01   1.8466000000000000e+00   5.9191000000000003e+00   3.7240000000000001e-01  -2.4740000000000001e-01  -6.3590000000000002e-01   1.2650999999999999e+00  -4.6689999999999998e-01   4.7012999999999998e+00   1.2520000000000001e-01   5.0029999999999997e-01   4.2470000000000002e-01
  -4.8490000000000000e-01   1.7366999999999999e+00   5.7474999999999996e+00   2.5779999999999997e-01  -2.7600000000000002e-01  -5.3500000000000003e-01   1.0653999999999999e+00  -4.4469999999999998e-01   4.7012999999999998e+00   1.9270000000000001e-01   4.6189999999999998e-01   3.8040000000000002e-01
  -6.1719999999999997e-01   8.5740000000000005e-01   5.0612000000000004e+00   1.4319999999999999e-01  -2.9499999999999998e-01  -4.4290000000000002e-01   1.3095000000000001e+00  -4.6689999999999998e-01   4.6142000000000003e+00   1.4449999999999999e-01   5.7730000000000004e-01   4.1580000000000000e-01
  -4.6289999999999998e-01   9.6730000000000005e-01   4.6322999999999999e+00   9.5500000000000002e-02  -1.8079999999999999e-01  -3.6840000000000001e-01   1.2428999999999999e+00  -3.7800000000000000e-01   4.4401000000000002e+00   2.1190000000000001e-01   5.8689999999999998e-01   4.3350000000000000e-01
  -5.2900000000000003e-01   7.9139999999999999e-01   4.4607999999999999e+00   9.5500000000000002e-02  -1.9980000000000001e-01  -3.5080000000000000e-01   7.5460000000000005e-01  -1.3339999999999999e-01   4.4401000000000002e+00   2.0230000000000001e-01   5.8689999999999998e-01   3.8479999999999998e-01
  -6.6130000000000000e-01   5.2759999999999996e-01   4.7180999999999997e+00   1.7190000000000000e-01  -1.7130000000000001e-01  -3.0700000000000000e-01   9.1000000000000003e-01  -4.6689999999999998e-01   5.4847999999999999e+00   1.6380000000000000e-01   6.2539999999999996e-01   4.1580000000000000e-01
  -7.7149999999999996e-01   7.2550000000000003e-01   4.9755000000000003e+00   1.1459999999999999e-01  -2.6640000000000003e-01  -3.1140000000000001e-01   2.4410000000000001e-01  -2.6679999999999998e-01   4.0048000000000004e+00   2.2159999999999999e-01   5.8689999999999998e-01   4.2909999999999998e-01
  -9.2579999999999996e-01   8.1340000000000001e-01   4.5465000000000000e+00   1.5279999999999999e-01  -3.0449999999999999e-01  -2.9380000000000001e-01   6.4370000000000005e-01  -2.4460000000000001e-01   5.3977000000000004e+00   1.7340000000000000e-01   5.6769999999999998e-01   4.2909999999999998e-01
  -2.6450000000000001e-01   4.8359999999999997e-01   4.6322999999999999e+00   2.0999999999999999e-01  -2.6640000000000003e-01  -3.0700000000000000e-01   7.7680000000000005e-01  -2.6679999999999998e-01   4.8754000000000000e+00   2.7939999999999998e-01   6.2539999999999996e-01   4.2470000000000002e-01
  -6.3919999999999999e-01   6.8149999999999999e-01   4.6322999999999999e+00   1.7190000000000000e-01  -2.3790000000000000e-01  -2.6310000000000000e-01   4.4390000000000002e-01   1.7790000000000000e-01   4.7012999999999998e+00   2.6970000000000000e-01   5.3879999999999995e-01   3.9810000000000001e-01
  -6.8330000000000002e-01   4.8359999999999997e-01   4.8038999999999996e+00   1.1459999999999999e-01  -2.9499999999999998e-01  -2.6310000000000000e-01   5.5489999999999995e-01   2.0010000000000000e-01   5.2236000000000002e+00   2.2159999999999999e-01   5.9660000000000002e-01   4.2470000000000002e-01
  -5.2900000000000003e-01   5.9360000000000002e-01   4.8038999999999996e+00   6.6799999999999998e-02  -2.9499999999999998e-01  -3.0259999999999998e-01   6.4370000000000005e-01   1.1119999999999999e-01   4.0918000000000001e+00   2.6010000000000000e-01   5.1959999999999995e-01   4.6889999999999998e-01
  -7.4939999999999996e-01   5.7160000000000000e-01   4.4607999999999999e+00   1.7190000000000000e-01  -3.1400000000000000e-01  -2.6310000000000000e-01   5.1049999999999995e-01   2.2200000000000001e-02   4.4401000000000002e+00   2.0230000000000001e-01   5.8689999999999998e-01   4.3350000000000000e-01
  -6.3919999999999999e-01   4.6170000000000000e-01   3.8603000000000001e+00   1.0500000000000000e-01  -2.7600000000000002e-01  -2.4560000000000001e-01   6.6579999999999995e-01   3.5580000000000001e-01   3.8306000000000000e+00   2.9859999999999998e-01   5.9660000000000002e-01   4.4679999999999997e-01
  -4.1880000000000001e-01   6.3749999999999996e-01   4.8038999999999996e+00   1.2410000000000000e-01  -3.3310000000000001e-01  -2.7629999999999999e-01   7.9900000000000004e-01   4.2249999999999999e-01   4.7882999999999996e+00   2.7939999999999998e-01   5.5810000000000004e-01   4.6889999999999998e-01
  -4.1880000000000001e-01   4.1770000000000002e-01   4.0317999999999996e+00   1.7190000000000000e-01  -2.2839999999999999e-01  -2.9380000000000001e-01   5.5489999999999995e-01   2.8910000000000002e-01   5.0495000000000001e+00   2.4079999999999999e-01   6.6390000000000005e-01   4.5119999999999999e-01
  -5.0700000000000001e-01   4.8359999999999997e-01   4.8897000000000004e+00   7.6399999999999996e-02  -3.5210000000000002e-01  -2.5430000000000003e-01   5.9930000000000005e-01   1.7790000000000000e-01   4.4401000000000002e+00   2.6970000000000000e-01   6.0619999999999996e-01   4.8220000000000002e-01
  -5.2900000000000003e-01   5.4959999999999998e-01   4.9755000000000003e+00   1.5279999999999999e-01  -2.4740000000000001e-01  -2.6310000000000000e-01   4.2170000000000002e-01   2.2200000000000001e-02   4.4401000000000002e+00   2.1190000000000001e-01   4.7149999999999997e-01   4.4679999999999997e-01
  -5.0700000000000001e-01   5.7160000000000000e-01   4.8897000000000004e+00   1.5279999999999999e-01  -2.4740000000000001e-01  -2.7629999999999999e-01   6.8799999999999994e-01   2.4460000000000001e-01   5.5719000000000003e+00   3.1790000000000002e-01   6.9279999999999997e-01   4.5560000000000000e-01
  -4.8490000000000000e-01   4.8359999999999997e-01   3.9460999999999999e+00   1.1459999999999999e-01  -3.2350000000000001e-01  -2.5430000000000003e-01   5.3269999999999995e-01   3.3350000000000002e-01   3.7435999999999998e+00   2.0230000000000001e-01   5.2920000000000000e-01   4.6889999999999998e-01
  -4.8490000000000000e-01   5.9360000000000002e-01   4.8897000000000004e+00   4.7699999999999999e-02  -2.7600000000000002e-01  -2.4120000000000000e-01   5.3269999999999995e-01   2.2239999999999999e-01   4.0918000000000001e+00   1.9270000000000001e-01   5.2920000000000000e-01   4.4679999999999997e-01
  -6.8330000000000002e-01   5.9360000000000002e-01   4.2034000000000002e+00   1.4319999999999999e-01  -3.3310000000000001e-01  -3.1569999999999998e-01   4.2170000000000002e-01   6.6699999999999995e-02   5.5719000000000003e+00   2.6970000000000000e-01   5.6769999999999998e-01   4.2909999999999998e-01
  -3.0859999999999999e-01   6.5949999999999998e-01   4.7180999999999997e+00   7.6399999999999996e-02  -2.4740000000000001e-01  -2.6310000000000000e-01   5.7709999999999995e-01   4.4499999999999998e-02   4.8754000000000000e+00   2.1190000000000001e-01   6.6390000000000005e-01   4.5560000000000000e-01
  -3.9679999999999999e-01   6.3749999999999996e-01   4.3750000000000000e+00   1.4319999999999999e-01  -2.7600000000000002e-01  -3.1140000000000001e-01   3.9950000000000002e-01   3.3350000000000002e-01   5.0495000000000001e+00   3.1790000000000002e-01   6.1580000000000001e-01   4.5119999999999999e-01
  -5.7310000000000005e-01   6.3749999999999996e-01   4.5465000000000000e+00   1.9099999999999999e-02  -2.7600000000000002e-01  -2.6310000000000000e-01   5.3269999999999995e-01   3.3350000000000002e-01   5.0495000000000001e+00   3.1790000000000002e-01   5.1959999999999995e-01   4.8659999999999998e-01
  -5.5110000000000003e-01   5.2759999999999996e-01   4.9755000000000003e+00   1.2410000000000000e-01  -2.7600000000000002e-01  -2.6310000000000000e-01   4.8830000000000001e-01   3.5580000000000001e-01   4.9623999999999997e+00   2.0230000000000001e-01   6.5429999999999999e-01   4.5560000000000000e-01
  -5.2900000000000003e-01   5.2759999999999996e-01   4.6322999999999999e+00   6.6799999999999998e-02  -2.8549999999999998e-01  -2.5000000000000000e-01   1.1100000000000000e-01   1.1119999999999999e-01   4.4401000000000002e+00   2.1190000000000001e-01   5.3879999999999995e-01   4.2470000000000002e-01
  -3.7469999999999998e-01   5.7160000000000000e-01   4.1176000000000004e+00   9.5500000000000002e-02  -2.5690000000000002e-01  -2.0610000000000001e-01   4.8830000000000001e-01   1.5559999999999999e-01   4.6142000000000003e+00   2.4079999999999999e-01   4.9070000000000003e-01   4.3350000000000000e-01
  -5.7310000000000005e-01   5.4959999999999998e-01   4.2034000000000002e+00   1.0500000000000000e-01  -3.1400000000000000e-01  -2.3240000000000000e-01   5.9930000000000005e-01   2.0010000000000000e-01   4.7882999999999996e+00   2.4079999999999999e-01   6.4470000000000005e-01   4.3790000000000001e-01
  -3.5270000000000001e-01   4.8359999999999997e-01   4.3750000000000000e+00   1.2410000000000000e-01  -2.8549999999999998e-01  -2.2359999999999999e-01   5.7709999999999995e-01   1.5559999999999999e-01   4.8754000000000000e+00   2.6970000000000000e-01   5.1959999999999995e-01   4.3790000000000001e-01
  -2.6450000000000001e-01   3.0780000000000002e-01   4.9755000000000003e+00   4.7699999999999999e-02  -2.8549999999999998e-01  -2.6310000000000000e-01   4.6610000000000001e-01   4.6689999999999998e-01   4.7882999999999996e+00   3.0819999999999997e-01   5.3879999999999995e-01   4.6450000000000002e-01
  -4.6289999999999998e-01   5.2759999999999996e-01   4.8038999999999996e+00   6.6799999999999998e-02  -3.9970000000000000e-01  -2.4120000000000000e-01   3.3289999999999997e-01   2.8910000000000002e-01   4.7012999999999998e+00   2.7939999999999998e-01   4.9070000000000003e-01   4.8220000000000002e-01
  -5.0700000000000001e-01   3.9570000000000000e-01   4.5465000000000000e+00   1.1459999999999999e-01  -3.6159999999999998e-01  -2.1490000000000001e-01   6.2150000000000005e-01   5.3369999999999995e-01   4.3529999999999998e+00   3.1790000000000002e-01   5.6769999999999998e-01   4.4679999999999997e-01
  -5.2900000000000003e-01   6.1550000000000005e-01   4.1176000000000004e+00   1.4319999999999999e-01  -2.8549999999999998e-01  -2.7189999999999998e-01   4.4390000000000002e-01   2.6679999999999998e-01   4.7012999999999998e+00   3.2750000000000001e-01   5.4849999999999999e-01   4.4679999999999997e-01
  -5.5110000000000003e-01   1.9789999999999999e-01   4.9755000000000003e+00   8.5900000000000004e-02  -3.5210000000000002e-01  -2.4560000000000001e-01   5.3269999999999995e-01   6.6699999999999995e-02   4.7012999999999998e+00   1.8300000000000000e-01   5.7730000000000004e-01   4.6000000000000002e-01
  -5.0700000000000001e-01   5.4959999999999998e-01   4.3750000000000000e+00   1.0500000000000000e-01  -2.0930000000000001e-01  -2.6310000000000000e-01   5.1049999999999995e-01   2.2239999999999999e-01   5.2236000000000002e+00   2.6010000000000000e-01   5.8689999999999998e-01   4.6000000000000002e-01
  -3.5270000000000001e-01   5.4959999999999998e-01   4.2892000000000001e+00   1.9099999999999999e-02  -3.5210000000000002e-01  -1.8420000000000000e-01   3.3289999999999997e-01   3.7800000000000000e-01   4.7012999999999998e+00   2.5050000000000000e-01   4.7149999999999997e-01   4.7770000000000001e-01
  -4.8490000000000000e-01   4.6170000000000000e-01   4.1176000000000004e+00   9.4999999999999998e-03  -3.0449999999999999e-01  -2.6750000000000002e-01   1.7760000000000001e-01   2.6679999999999998e-01   4.7882999999999996e+00   2.3119999999999999e-01   5.5810000000000004e-01   4.6450000000000002e-01
  -6.1719999999999997e-01   4.6170000000000000e-01   4.2034000000000002e+00   1.8140000000000001e-01  -1.7130000000000001e-01  -2.1049999999999999e-01   6.2150000000000005e-01   3.5580000000000001e-01   4.5270999999999999e+00   2.6970000000000000e-01   5.1000000000000001e-01   4.4679999999999997e-01
  -4.6289999999999998e-01   4.8359999999999997e-01   4.2034000000000002e+00   6.6799999999999998e-02  -3.5210000000000002e-01  -2.3240000000000000e-01   3.9950000000000002e-01   6.6699999999999995e-02   4.5270999999999999e+00   2.3119999999999999e-01   4.9070000000000003e-01   4.6000000000000002e-01
  -5.7310000000000005e-01   4.8359999999999997e-01   4.8897000000000004e+00   5.7299999999999997e-02  -2.5690000000000002e-01  -2.5869999999999999e-01   3.5510000000000003e-01   2.6679999999999998e-01   4.7882999999999996e+00   3.1790000000000002e-01   5.4849999999999999e-01   4.8659999999999998e-01
  -6.3919999999999999e-01   7.0350000000000001e-01   4.6322999999999999e+00   8.5900000000000004e-02  -4.2820000000000003e-01  -2.1929999999999999e-01   4.8830000000000001e-01   2.6679999999999998e-01   4.6142000000000003e+00   2.5050000000000000e-01   5.4849999999999999e-01   4.8659999999999998e-01
  -5.9509999999999996e-01   5.4959999999999998e-01   4.7180999999999997e+00   5.7299999999999997e-02  -3.9010000000000000e-01  -2.5000000000000000e-01   4.4390000000000002e-01   4.0020000000000000e-01   4.2659000000000002e+00   2.2159999999999999e-01   5.7730000000000004e-01   4.6000000000000002e-01
  -4.4080000000000003e-01   4.3969999999999998e-01   4.0317999999999996e+00   5.7299999999999997e-02  -2.6640000000000003e-01  -2.2359999999999999e-01   7.1020000000000005e-01   4.0020000000000000e-01   4.9623999999999997e+00   2.5050000000000000e-01   6.0619999999999996e-01   4.2020000000000002e-01
  -5.0700000000000001e-01   5.7160000000000000e-01   5.2328000000000001e+00   5.7299999999999997e-02  -3.7109999999999999e-01  -2.3680000000000001e-01   4.6610000000000001e-01   3.3350000000000002e-01   4.1788999999999996e+00   2.8899999999999998e-01   4.9070000000000003e-01   4.5560000000000000e-01
  -8.1559999999999999e-01   5.2759999999999996e-01   4.2034000000000002e+00   1.0500000000000000e-01  -3.6159999999999998e-01  -2.4120000000000000e-01   2.8849999999999998e-01   2.8910000000000002e-01   5.1365999999999996e+00   2.7939999999999998e-01   5.8689999999999998e-01   4.9540000000000001e-01
  -4.1880000000000001e-01   2.4179999999999999e-01   4.6322999999999999e+00   1.9099999999999999e-02  -4.3769999999999998e-01  -2.3680000000000001e-01   3.1069999999999998e-01   3.1130000000000002e-01   4.8754000000000000e+00   2.0230000000000001e-01   5.0029999999999997e-01   4.9990000000000001e-01
  -9.2579999999999996e-01   3.7369999999999998e-01   4.4607999999999999e+00   1.4319999999999999e-01  -2.9499999999999998e-01  -2.3680000000000001e-01   5.7709999999999995e-01   3.1130000000000002e-01   4.6142000000000003e+00   2.7939999999999998e-01   4.9070000000000003e-01   4.9990000000000001e-01
  -4.6289999999999998e-01   3.9570000000000000e-01   4.4607999999999999e+00   1.6230000000000000e-01  -3.2350000000000001e-01  -2.3680000000000001e-01   4.2170000000000002e-01   4.0020000000000000e-01   4.8754000000000000e+00   3.1790000000000002e-01   6.0619999999999996e-01   4.5119999999999999e-01
  -9.2579999999999996e-01   5.4959999999999998e-01   4.0317999999999996e+00   0.0000000000000000e+00  -4.0920000000000001e-01  -2.1049999999999999e-01   7.5460000000000005e-01   2.6679999999999998e-01   5.1365999999999996e+00   2.9859999999999998e-01   5.9660000000000002e-01   4.9990000000000001e-01
  -3.7469999999999998e-01   6.1550000000000005e-01   4.9755000000000003e+00   7.6399999999999996e-02  -3.3310000000000001e-01  -2.4560000000000001e-01   5.9930000000000005e-01   2.0010000000000000e-01   4.4401000000000002e+00   1.9270000000000001e-01   5.6769999999999998e-01   4.5560000000000000e-01
  -8.1559999999999999e-01   6.3749999999999996e-01   4.0317999999999996e+00   7.6399999999999996e-02  -2.5690000000000002e-01  -2.1929999999999999e-01   5.5489999999999995e-01   5.5589999999999995e-01   4.5270999999999999e+00   2.3119999999999999e-01   5.1959999999999995e-01   4.6889999999999998e-01
  -7.2740000000000005e-01   4.8359999999999997e-01   3.6886999999999999e+00   6.6799999999999998e-02  -3.9010000000000000e-01  -2.1049999999999999e-01   5.7709999999999995e-01  -7.5600000000000001e-01   4.6142000000000003e+00   2.2159999999999999e-01   6.2539999999999996e-01   2.1229999999999999e-01
  -6.8330000000000002e-01   4.3969999999999998e-01   4.9755000000000003e+00   5.7299999999999997e-02  -2.5690000000000002e-01  -2.3240000000000000e-01   1.0875999999999999e+00  -2.5571000000000002e+00   3.8306000000000000e+00   1.0600000000000000e-01   6.5429999999999999e-01  -1.9020000000000001e-01
  -7.7149999999999996e-01   5.0560000000000005e-01   3.9460999999999999e+00   1.3370000000000001e-01  -3.2350000000000001e-01  -1.7540000000000000e-01   9.3220000000000003e-01  -3.4464999999999999e+00   4.1788999999999996e+00  -3.8500000000000000e-02   6.5429999999999999e-01  -5.7950000000000002e-01
  -5.5110000000000003e-01   2.8580000000000000e-01   4.1176000000000004e+00   0.0000000000000000e+00  -3.5210000000000002e-01  -2.1929999999999999e-01   1.3539000000000001e+00  -5.2698999999999998e+00   3.4824000000000002e+00  -1.3489999999999999e-01   8.0830000000000002e-01  -9.7760000000000002e-01
  -6.8330000000000002e-01   4.6170000000000000e-01   4.4607999999999999e+00   4.7699999999999999e-02  -3.9970000000000000e-01  -2.0610000000000001e-01   1.3317000000000001e+00  -6.8041000000000000e+00   3.6564999999999999e+00  -1.5409999999999999e-01   8.2750000000000001e-01  -1.2209000000000001e+00
  -5.7310000000000005e-01   5.9360000000000002e-01   3.7745000000000002e+00   1.2410000000000000e-01  -2.9499999999999998e-01  -1.9289999999999999e-01   1.2206999999999999e+00  -7.4489000000000001e+00   3.6564999999999999e+00  -2.3119999999999999e-01   8.7560000000000004e-01  -1.3977999999999999e+00
  -7.7149999999999996e-01   5.4959999999999998e-01   3.9460999999999999e+00   8.5900000000000004e-02  -2.6640000000000003e-01  -2.4560000000000001e-01   1.7978000000000001e+00  -7.5823999999999998e+00   4.6142000000000003e+00  -1.7340000000000000e-01   7.8900000000000003e-01  -1.4819000000000000e+00
  -7.4939999999999996e-01   3.7369999999999998e-01   4.2892000000000001e+00   1.4319999999999999e-01  -3.3310000000000001e-01  -1.8859999999999999e-01   1.8422000000000001e+00  -5.8257000000000003e+00   4.3529999999999998e+00  -2.8899999999999999e-02   6.4470000000000005e-01  -1.0970000000000000e+00
  -6.1719999999999997e-01   4.3969999999999998e-01   3.5171000000000001e+00   9.5500000000000002e-02  -2.4740000000000001e-01  -1.8420000000000000e-01   1.5315000000000001e+00  -3.6465999999999998e+00   3.8306000000000000e+00   4.8200000000000000e-02   6.1580000000000001e-01  -5.3080000000000005e-01
  -7.0530000000000004e-01   4.8359999999999997e-01   4.7180999999999997e+00   3.8199999999999998e-02  -3.9010000000000000e-01  -1.8859999999999999e-01   4.8830000000000001e-01  -5.7809999999999995e-01   4.5270999999999999e+00   1.1559999999999999e-01   5.1000000000000001e-01   2.7429999999999999e-01
  -6.1719999999999997e-01   3.9570000000000000e-01   4.7180999999999997e+00   0.0000000000000000e+00  -3.9970000000000000e-01  -1.9289999999999999e-01   9.1000000000000003e-01   5.5589999999999995e-01   4.5270999999999999e+00   2.6970000000000000e-01   4.3300000000000000e-01   4.1580000000000000e-01
  -7.7149999999999996e-01   5.4959999999999998e-01   4.7180999999999997e+00   1.0500000000000000e-01  -3.1400000000000000e-01  -2.1490000000000001e-01   6.6579999999999995e-01   2.6679999999999998e-01   4.6142000000000003e+00   2.7939999999999998e-01   5.9660000000000002e-01   3.8479999999999998e-01
  -6.6130000000000000e-01   3.2979999999999998e-01   3.6029000000000000e+00   1.4319999999999999e-01  -3.8059999999999999e-01  -1.7100000000000001e-01   6.2150000000000005e-01  -1.7790000000000000e-01   5.5719000000000003e+00   2.6010000000000000e-01   4.8110000000000003e-01   4.1580000000000000e-01
  -5.9509999999999996e-01   5.0560000000000005e-01   4.4607999999999999e+00   9.4999999999999998e-03  -3.3310000000000001e-01  -1.7979999999999999e-01   7.1020000000000005e-01   1.7790000000000000e-01   4.8754000000000000e+00   2.6970000000000000e-01   5.6769999999999998e-01   3.9810000000000001e-01
  -7.2740000000000005e-01   4.1770000000000002e-01   4.2892000000000001e+00  -9.4999999999999998e-03  -3.3310000000000001e-01  -1.9730000000000000e-01   3.9950000000000002e-01  -4.4499999999999998e-02   4.9623999999999997e+00   2.2159999999999999e-01   5.1000000000000001e-01   4.5119999999999999e-01
  -6.1719999999999997e-01   5.9360000000000002e-01   4.2892000000000001e+00   5.7299999999999997e-02  -3.6159999999999998e-01  -2.1929999999999999e-01   4.8830000000000001e-01   1.5559999999999999e-01   4.7882999999999996e+00   2.1190000000000001e-01   5.2920000000000000e-01   4.3790000000000001e-01
  -5.2900000000000003e-01   5.2759999999999996e-01   3.6886999999999999e+00   1.1459999999999999e-01  -3.9970000000000000e-01  -2.1049999999999999e-01   4.6610000000000001e-01   1.5559999999999999e-01   4.7882999999999996e+00   2.7939999999999998e-01   5.3879999999999995e-01   4.3350000000000000e-01
  -7.7149999999999996e-01   3.9570000000000000e-01   4.3750000000000000e+00   1.9099999999999999e-02  -3.9970000000000000e-01  -2.6310000000000000e-01   7.5460000000000005e-01   6.6699999999999995e-02   5.4847999999999999e+00   3.0819999999999997e-01   5.5810000000000004e-01   4.0250000000000002e-01
  -4.1880000000000001e-01   2.6379999999999998e-01   4.4607999999999999e+00   1.2410000000000000e-01  -3.9970000000000000e-01  -2.1049999999999999e-01   7.5460000000000005e-01   4.4499999999999998e-02   5.3977000000000004e+00   3.3710000000000001e-01   5.8689999999999998e-01   3.8929999999999998e-01
  -4.6289999999999998e-01   1.9789999999999999e-01   3.6886999999999999e+00  -1.9099999999999999e-02  -4.3769999999999998e-01  -1.8859999999999999e-01   4.6610000000000001e-01   2.2239999999999999e-01   4.8754000000000000e+00   2.6010000000000000e-01   5.2920000000000000e-01   4.4679999999999997e-01
  -6.1719999999999997e-01   4.8359999999999997e-01   3.8603000000000001e+00   1.7190000000000000e-01  -3.9010000000000000e-01  -1.7540000000000000e-01   6.4370000000000005e-01   1.3339999999999999e-01   4.3529999999999998e+00   3.4680000000000000e-01   6.0619999999999996e-01   4.2020000000000002e-01
  -6.8330000000000002e-01   2.8580000000000000e-01   4.0317999999999996e+00   8.5900000000000004e-02  -3.4260000000000002e-01  -2.0169999999999999e-01   4.4390000000000002e-01   2.0010000000000000e-01   5.4847999999999999e+00   2.7939999999999998e-01   6.1580000000000001e-01   4.0250000000000002e-01
  -6.1719999999999997e-01   3.2979999999999998e-01   4.3750000000000000e+00  -9.4999999999999998e-03  -3.2350000000000001e-01  -1.7979999999999999e-01   5.5489999999999995e-01   2.0010000000000000e-01   5.3106999999999998e+00   1.7340000000000000e-01   5.4849999999999999e-01   4.2020000000000002e-01
  -4.8490000000000000e-01   4.6170000000000000e-01   3.9460999999999999e+00   1.0500000000000000e-01  -3.8059999999999999e-01  -1.9730000000000000e-01   4.2170000000000002e-01   3.1130000000000002e-01   5.1365999999999996e+00   2.9859999999999998e-01   5.1000000000000001e-01   4.2909999999999998e-01
  -6.8330000000000002e-01   4.8359999999999997e-01   3.6029000000000000e+00   8.5900000000000004e-02  -3.8059999999999999e-01  -1.5790000000000001e-01   4.6610000000000001e-01   6.6699999999999995e-02   5.7460000000000004e+00   2.1190000000000001e-01   5.6769999999999998e-01   4.1580000000000000e-01
  -5.5110000000000003e-01   5.4959999999999998e-01   4.5465000000000000e+00   8.5900000000000004e-02  -3.8059999999999999e-01  -1.2720000000000001e-01   5.5489999999999995e-01   3.3350000000000002e-01   5.0495000000000001e+00   1.9270000000000001e-01   5.3879999999999995e-01   3.9369999999999999e-01
  -5.5110000000000003e-01   2.8580000000000000e-01   3.6886999999999999e+00   8.5900000000000004e-02  -3.0449999999999999e-01  -2.1929999999999999e-01   7.7680000000000005e-01   2.6679999999999998e-01   5.0495000000000001e+00   3.4680000000000000e-01   4.7149999999999997e-01   3.8040000000000002e-01
  -5.9509999999999996e-01   3.2979999999999998e-01   3.5171000000000001e+00   1.0500000000000000e-01  -3.5210000000000002e-01  -2.0169999999999999e-01   6.6579999999999995e-01   2.4460000000000001e-01   5.3977000000000004e+00   2.6010000000000000e-01   4.8110000000000003e-01   4.3350000000000000e-01
  -7.2740000000000005e-01   5.7160000000000000e-01   4.4607999999999999e+00   1.1459999999999999e-01  -3.8059999999999999e-01  -2.0169999999999999e-01   5.9930000000000005e-01   1.7790000000000000e-01   4.3529999999999998e+00   2.6010000000000000e-01   5.5810000000000004e-01   3.9369999999999999e-01
  -4.8490000000000000e-01   3.7369999999999998e-01   4.5465000000000000e+00  -1.9099999999999999e-02  -4.2820000000000003e-01  -1.6230000000000000e-01   3.9950000000000002e-01   2.2239999999999999e-01   4.8754000000000000e+00   2.5050000000000000e-01   5.7730000000000004e-01   4.2909999999999998e-01
  -7.2740000000000005e-01   4.8359999999999997e-01   4.3750000000000000e+00   5.7299999999999997e-02  -3.2350000000000001e-01  -1.7100000000000001e-01   4.4390000000000002e-01   4.6689999999999998e-01   5.9200999999999997e+00   3.2750000000000001e-01   5.1000000000000001e-01   4.4679999999999997e-01
  -5.2900000000000003e-01   4.1770000000000002e-01   3.7745000000000002e+00   7.6399999999999996e-02  -2.1890000000000001e-01  -2.2800000000000001e-01   4.6610000000000001e-01   1.3339999999999999e-01   4.7882999999999996e+00   3.1790000000000002e-01   5.7730000000000004e-01   4.0250000000000002e-01
  -6.1719999999999997e-01   4.3969999999999998e-01   5.1470000000000002e+00   1.9099999999999999e-02  -4.4719999999999999e-01  -2.0610000000000001e-01   3.7730000000000002e-01   2.0010000000000000e-01   4.5270999999999999e+00   2.1190000000000001e-01   5.9660000000000002e-01   4.0250000000000002e-01
  -9.2579999999999996e-01   5.4959999999999998e-01   3.9460999999999999e+00   1.2410000000000000e-01  -3.5210000000000002e-01  -2.1049999999999999e-01   6.2150000000000005e-01   2.6679999999999998e-01   4.2659000000000002e+00   3.3710000000000001e-01   5.3879999999999995e-01   3.9810000000000001e-01
  -5.0700000000000001e-01   4.1770000000000002e-01   4.0317999999999996e+00  -2.8600000000000000e-02  -3.9010000000000000e-01  -2.0169999999999999e-01   4.6610000000000001e-01   1.7790000000000000e-01   4.5270999999999999e+00   2.2159999999999999e-01   5.4849999999999999e-01   4.0699999999999997e-01
  -6.6130000000000000e-01   4.1770000000000002e-01   3.7745000000000002e+00   7.6399999999999996e-02  -2.9499999999999998e-01  -1.5790000000000001e-01   5.7709999999999995e-01   2.8910000000000002e-01   4.9623999999999997e+00   2.9859999999999998e-01   5.2920000000000000e-01   4.2020000000000002e-01
  -6.3919999999999999e-01   4.3969999999999998e-01   4.7180999999999997e+00   1.2410000000000000e-01  -3.7109999999999999e-01  -2.2800000000000001e-01   5.9930000000000005e-01   2.0010000000000000e-01   4.1788999999999996e+00   2.6970000000000000e-01   5.0029999999999997e-01   3.9369999999999999e-01
  -7.4939999999999996e-01   3.0780000000000002e-01   4.3750000000000000e+00   1.0500000000000000e-01  -3.4260000000000002e-01  -1.6230000000000000e-01   5.9930000000000005e-01   1.3339999999999999e-01   5.5719000000000003e+00   1.5409999999999999e-01   5.4849999999999999e-01   4.1139999999999999e-01
  -7.7149999999999996e-01   3.2979999999999998e-01   4.5465000000000000e+00   1.2410000000000000e-01  -3.9970000000000000e-01  -1.7979999999999999e-01   7.1020000000000005e-01   3.3350000000000002e-01   4.7012999999999998e+00   3.0819999999999997e-01   5.8689999999999998e-01   3.9369999999999999e-01
  -5.2900000000000003e-01   4.6170000000000000e-01   4.3750000000000000e+00  -2.8600000000000000e-02  -3.3310000000000001e-01  -1.7100000000000001e-01   5.1049999999999995e-01   4.4499999999999998e-02   4.7012999999999998e+00   2.2159999999999999e-01   5.4849999999999999e-01   4.4679999999999997e-01
  -7.2740000000000005e-01   4.8359999999999997e-01   4.1176000000000004e+00  -1.9099999999999999e-02  -3.6159999999999998e-01  -1.5790000000000001e-01   4.6610000000000001e-01   2.8910000000000002e-01   4.9623999999999997e+00   2.9859999999999998e-01   5.4849999999999999e-01   4.1139999999999999e-01
  -7.0530000000000004e-01   3.7369999999999998e-01   4.0317999999999996e+00   7.6399999999999996e-02  -3.3310000000000001e-01  -1.3159999999999999e-01   5.9930000000000005e-01   3.3350000000000002e-01   5.0495000000000001e+00   2.8899999999999998e-01   6.2539999999999996e-01   4.3790000000000001e-01
  -4.4080000000000003e-01   4.1770000000000002e-01   4.2892000000000001e+00   2.8600000000000000e-02  -4.5679999999999998e-01  -1.7979999999999999e-01   5.7709999999999995e-01   1.3339999999999999e-01   4.6142000000000003e+00   2.1190000000000001e-01   5.2920000000000000e-01   4.1139999999999999e-01
  -6.6130000000000000e-01   4.6170000000000000e-01   4.1176000000000004e+00   1.1459999999999999e-01  -4.1870000000000002e-01  -2.0169999999999999e-01   4.4390000000000002e-01   2.4460000000000001e-01   5.1365999999999996e+00   2.6010000000000000e-01   5.0029999999999997e-01   4.2020000000000002e-01
  -6.1719999999999997e-01   4.3969999999999998e-01   3.6029000000000000e+00  -2.8600000000000000e-02  -3.8059999999999999e-01  -1.8859999999999999e-01   4.8830000000000001e-01   2.8910000000000002e-01   4.5270999999999999e+00   3.6599999999999999e-01   5.3879999999999995e-01   4.3790000000000001e-01
  -3.7469999999999998e-01   4.3969999999999998e-01   3.9460999999999999e+00   9.4999999999999998e-03  -3.7109999999999999e-01  -1.7100000000000001e-01   3.1069999999999998e-01   2.4460000000000001e-01   5.0495000000000001e+00   2.6010000000000000e-01   5.0029999999999997e-01   4.2909999999999998e-01
  -5.7310000000000005e-01   2.4179999999999999e-01   4.4607999999999999e+00   2.8600000000000000e-02  -2.3790000000000000e-01  -2.1049999999999999e-01   5.3269999999999995e-01   2.0010000000000000e-01   5.0495000000000001e+00   2.6970000000000000e-01   4.7149999999999997e-01   4.2020000000000002e-01
  -7.7149999999999996e-01   3.9570000000000000e-01   4.1176000000000004e+00   1.9099999999999999e-02  -3.5210000000000002e-01  -1.7540000000000000e-01   3.7730000000000002e-01   6.6699999999999995e-02   4.7012999999999998e+00   2.8899999999999998e-01   5.0029999999999997e-01   3.9369999999999999e-01
  -5.9509999999999996e-01   4.3969999999999998e-01   4.3750000000000000e+00  -9.4999999999999998e-03  -3.3310000000000001e-01  -1.4030000000000001e-01   5.7709999999999995e-01   3.7800000000000000e-01   5.2236000000000002e+00   3.8529999999999998e-01   4.5219999999999999e-01   4.1139999999999999e-01
  -7.4939999999999996e-01   4.6170000000000000e-01   4.2034000000000002e+00   9.4999999999999998e-03  -4.6629999999999999e-01  -1.7100000000000001e-01   5.7709999999999995e-01   2.2239999999999999e-01   5.7460000000000004e+00   2.6010000000000000e-01   4.8110000000000003e-01   4.5119999999999999e-01
  -3.3060000000000000e-01   6.8149999999999999e-01   4.2892000000000001e+00   1.1459999999999999e-01  -2.5690000000000002e-01  -2.1049999999999999e-01   4.4390000000000002e-01   2.2200000000000001e-02   5.2236000000000002e+00   2.8899999999999998e-01   4.4259999999999999e-01   4.3350000000000000e-01
  -3.9679999999999999e-01   2.1980000000000000e-01   3.8603000000000001e+00   1.1459999999999999e-01  -4.4719999999999999e-01  -1.5790000000000001e-01   5.5489999999999995e-01   2.0010000000000000e-01   4.8754000000000000e+00   3.3710000000000001e-01   5.5810000000000004e-01   3.9369999999999999e-01
  -6.8330000000000002e-01   3.7369999999999998e-01   4.6322999999999999e+00   5.7299999999999997e-02  -3.4260000000000002e-01  -2.3240000000000000e-01   7.7680000000000005e-01   2.8910000000000002e-01   4.8754000000000000e+00   2.6010000000000000e-01   5.5810000000000004e-01   4.1139999999999999e-01
  -5.9509999999999996e-01   3.7369999999999998e-01   3.6029000000000000e+00   1.1459999999999999e-01  -3.7109999999999999e-01  -2.0169999999999999e-01   2.8849999999999998e-01   1.1119999999999999e-01   4.4401000000000002e+00   2.7939999999999998e-01   5.2920000000000000e-01   4.3350000000000000e-01
  -7.7149999999999996e-01   3.2979999999999998e-01   3.8603000000000001e+00  -4.7699999999999999e-02  -3.6159999999999998e-01  -2.1049999999999999e-01   5.5489999999999995e-01   1.7790000000000000e-01   5.4847999999999999e+00   2.5050000000000000e-01   4.8110000000000003e-01   4.0250000000000002e-01
  -6.3919999999999999e-01   5.4959999999999998e-01   4.6322999999999999e+00  -2.8600000000000000e-02  -4.2820000000000003e-01  -2.2359999999999999e-01   6.4370000000000005e-01   3.1130000000000002e-01   4.3529999999999998e+00   2.6970000000000000e-01   5.0029999999999997e-01   4.2909999999999998e-01
  -6.8330000000000002e-01   4.6170000000000000e-01   3.7745000000000002e+00   1.1459999999999999e-01  -3.4260000000000002e-01  -1.4910000000000001e-01   4.2170000000000002e-01   2.6679999999999998e-01   4.3529999999999998e+00   2.3119999999999999e-01   6.2539999999999996e-01   4.0250000000000002e-01
  -4.1880000000000001e-01   4.3969999999999998e-01   4.9755000000000003e+00   3.8199999999999998e-02  -3.7109999999999999e-01  -1.8420000000000000e-01   1.3320000000000001e-01   0.0000000000000000e+00   4.5270999999999999e+00   2.1190000000000001e-01   5.0029999999999997e-01   3.9369999999999999e-01
  -9.2579999999999996e-01   5.0560000000000005e-01   3.6029000000000000e+00   7.6399999999999996e-02  -3.0449999999999999e-01  -1.5350000000000000e-01   3.3289999999999997e-01   2.2239999999999999e-01   5.0495000000000001e+00   2.5050000000000000e-01   5.9660000000000002e-01   3.4949999999999998e-01
  -2.8649999999999998e-01   5.2759999999999996e-01   4.2892000000000001e+00   3.8199999999999998e-02  -4.0920000000000001e-01  -1.7100000000000001e-01   2.8849999999999998e-01   4.4499999999999998e-02   5.3977000000000004e+00   2.6970000000000000e-01   4.8110000000000003e-01   4.0250000000000002e-01
  -5.0700000000000001e-01   4.3969999999999998e-01   3.9460999999999999e+00  -1.9099999999999999e-02  -4.0920000000000001e-01  -2.2359999999999999e-01   4.4390000000000002e-01  -6.6699999999999995e-02   4.7012999999999998e+00   1.9270000000000001e-01   5.7730000000000004e-01   3.8929999999999998e-01
  -4.4080000000000003e-01   6.1550000000000005e-01   4.5465000000000000e+00   4.7699999999999999e-02  -3.2350000000000001e-01  -2.1049999999999999e-01   2.6629999999999998e-01   1.5559999999999999e-01   5.1365999999999996e+00   2.5050000000000000e-01   5.1000000000000001e-01   3.7600000000000000e-01
  -6.3919999999999999e-01   4.8359999999999997e-01   4.5465000000000000e+00  -9.4999999999999998e-03  -2.8549999999999998e-01  -1.6660000000000000e-01   3.9950000000000002e-01   1.3339999999999999e-01   5.2236000000000002e+00   2.7939999999999998e-01   5.2920000000000000e-01   3.8929999999999998e-01
  -9.0369999999999995e-01   2.6379999999999998e-01   3.6029000000000000e+00   9.4999999999999998e-03  -3.9970000000000000e-01  -1.8420000000000000e-01   4.2170000000000002e-01   6.6699999999999995e-02   5.3106999999999998e+00   2.6970000000000000e-01   5.2920000000000000e-01   3.9369999999999999e-01
  -5.7310000000000005e-01   6.1550000000000005e-01   4.1176000000000004e+00   1.9099999999999999e-02  -3.9970000000000000e-01  -1.7540000000000000e-01   4.4390000000000002e-01   6.6699999999999995e-02   3.4824000000000002e+00   2.6010000000000000e-01   4.5219999999999999e-01   4.1139999999999999e-01
  -5.0700000000000001e-01   6.3749999999999996e-01   4.4607999999999999e+00   4.7699999999999999e-02  -3.7109999999999999e-01  -1.8859999999999999e-01   1.7760000000000001e-01   6.6710000000000003e-01   5.6589000000000000e+00   2.5050000000000000e-01   5.3879999999999995e-01   3.8479999999999998e-01
  -8.5960000000000003e-01   5.7160000000000000e-01   4.2034000000000002e+00   6.6799999999999998e-02  -3.3310000000000001e-01  -1.7540000000000000e-01   4.8830000000000001e-01  -6.6699999999999995e-02   4.0048000000000004e+00   2.9859999999999998e-01   4.8110000000000003e-01   4.0250000000000002e-01
  -7.0530000000000004e-01   4.3969999999999998e-01   4.0317999999999996e+00   4.7699999999999999e-02  -3.6159999999999998e-01  -2.1049999999999999e-01   5.3269999999999995e-01   1.1119999999999999e-01   4.7012999999999998e+00   2.4079999999999999e-01   4.6189999999999998e-01   4.2020000000000002e-01
  -5.9509999999999996e-01   5.4959999999999998e-01   4.3750000000000000e+00  -3.8199999999999998e-02  -3.2350000000000001e-01  -1.6660000000000000e-01   3.1069999999999998e-01   5.1139999999999997e-01   4.5270999999999999e+00   3.3710000000000001e-01   5.1959999999999995e-01   4.0250000000000002e-01
  -6.3919999999999999e-01   1.3189999999999999e-01   4.5465000000000000e+00  -9.5500000000000002e-02  -3.9970000000000000e-01  -1.7100000000000001e-01   4.8830000000000001e-01   8.8900000000000007e-02   4.5270999999999999e+00   2.2159999999999999e-01   4.8110000000000003e-01   4.1139999999999999e-01
  -5.2900000000000003e-01   4.8359999999999997e-01   4.8897000000000004e+00   9.5500000000000002e-02  -3.1400000000000000e-01  -1.6660000000000000e-01   7.3240000000000005e-01   1.1119999999999999e-01   4.7882999999999996e+00   2.4079999999999999e-01   5.1959999999999995e-01   4.0250000000000002e-01
  -4.6289999999999998e-01   3.5170000000000001e-01   3.4314000000000000e+00   3.8199999999999998e-02  -2.9499999999999998e-01  -1.6660000000000000e-01   5.1049999999999995e-01   8.8900000000000007e-02   5.0495000000000001e+00   2.6010000000000000e-01   4.8110000000000003e-01   4.2470000000000002e-01
  -7.0530000000000004e-01   3.9570000000000000e-01   4.3750000000000000e+00   8.5900000000000004e-02  -3.7109999999999999e-01  -1.9730000000000000e-01   4.2170000000000002e-01   2.2239999999999999e-01   5.3106999999999998e+00   2.6970000000000000e-01   4.8110000000000003e-01   4.1580000000000000e-01
  -4.4080000000000003e-01   4.6170000000000000e-01   3.6029000000000000e+00   9.5500000000000002e-02  -3.7109999999999999e-01  -1.7979999999999999e-01   4.6610000000000001e-01   3.5580000000000001e-01   5.4847999999999999e+00   2.3119999999999999e-01   4.6189999999999998e-01   4.2020000000000002e-01
  -4.1880000000000001e-01   3.0780000000000002e-01   4.4607999999999999e+00   6.6799999999999998e-02  -4.6629999999999999e-01  -1.7100000000000001e-01   4.8830000000000001e-01   1.1119999999999999e-01   5.3977000000000004e+00   1.7340000000000000e-01   5.8689999999999998e-01   4.2020000000000002e-01
  -6.1719999999999997e-01   6.5949999999999998e-01   3.6886999999999999e+00   1.1459999999999999e-01  -3.3310000000000001e-01  -1.7979999999999999e-01   5.5489999999999995e-01   2.0010000000000000e-01   4.7012999999999998e+00   3.3710000000000001e-01   4.7149999999999997e-01   4.2020000000000002e-01
  -4.6289999999999998e-01   4.3969999999999998e-01   3.6886999999999999e+00  -1.9099999999999999e-02  -3.2350000000000001e-01  -2.0610000000000001e-01   6.2150000000000005e-01   2.4460000000000001e-01   5.1365999999999996e+00   3.3710000000000001e-01   5.8689999999999998e-01   4.3350000000000000e-01
  -5.5110000000000003e-01   2.6379999999999998e-01   4.1176000000000004e+00   6.6799999999999998e-02  -3.7109999999999999e-01  -1.6660000000000000e-01   4.4390000000000002e-01   2.4460000000000001e-01   5.0495000000000001e+00   2.7939999999999998e-01   5.1000000000000001e-01   4.2470000000000002e-01
  -5.9509999999999996e-01   5.0560000000000005e-01   4.2034000000000002e+00   3.8199999999999998e-02  -4.0920000000000001e-01  -1.7979999999999999e-01   4.2170000000000002e-01   1.1119999999999999e-01   5.3977000000000004e+00   3.0819999999999997e-01   4.7149999999999997e-01   4.4230000000000003e-01
  -9.2579999999999996e-01   3.2979999999999998e-01   4.3750000000000000e+00   0.0000000000000000e+00  -4.3769999999999998e-01  -1.7979999999999999e-01   5.1049999999999995e-01   2.0010000000000000e-01   5.2236000000000002e+00   2.2159999999999999e-01   5.1000000000000001e-01   4.3350000000000000e-01
  -5.5110000000000003e-01   4.1770000000000002e-01   3.5171000000000001e+00   4.7699999999999999e-02  -4.1870000000000002e-01  -1.7540000000000000e-01   2.8849999999999998e-01   3.1130000000000002e-01   5.2236000000000002e+00   2.3119999999999999e-01   5.5810000000000004e-01   4.3790000000000001e-01
  -6.3919999999999999e-01   5.2759999999999996e-01   3.9460999999999999e+00   1.9099999999999999e-02  -2.5690000000000002e-01  -1.8420000000000000e-01   6.2150000000000005e-01   3.5580000000000001e-01   4.7882999999999996e+00   4.0460000000000002e-01   5.4849999999999999e-01   4.2470000000000002e-01
  -5.7310000000000005e-01   2.6379999999999998e-01   4.6322999999999999e+00  -9.4999999999999998e-03  -2.9499999999999998e-01  -1.7540000000000000e-01   3.5510000000000003e-01   1.5559999999999999e-01   5.0495000000000001e+00   2.4079999999999999e-01   5.2920000000000000e-01   4.3350000000000000e-01
  -4.8490000000000000e-01   4.1770000000000002e-01   4.2892000000000001e+00   1.5279999999999999e-01  -4.1870000000000002e-01  -1.1840000000000001e-01   3.7730000000000002e-01   3.5580000000000001e-01   5.1365999999999996e+00   1.7340000000000000e-01   5.1959999999999995e-01   4.1580000000000000e-01
  -6.8330000000000002e-01   4.6170000000000000e-01   4.4607999999999999e+00  -3.8199999999999998e-02  -3.9970000000000000e-01  -1.8859999999999999e-01   1.9980000000000001e-01   2.0010000000000000e-01   4.9623999999999997e+00   1.9270000000000001e-01   5.3879999999999995e-01   4.1139999999999999e-01
  -5.5110000000000003e-01   5.2759999999999996e-01   4.2892000000000001e+00   8.5900000000000004e-02  -3.1400000000000000e-01  -1.8420000000000000e-01   1.3320000000000001e-01   2.6679999999999998e-01   5.3106999999999998e+00   2.4079999999999999e-01   5.8689999999999998e-01   4.0250000000000002e-01
  -6.8330000000000002e-01   5.7160000000000000e-01   4.2892000000000001e+00   7.6399999999999996e-02  -4.0920000000000001e-01  -1.9730000000000000e-01   5.3269999999999995e-01   2.8910000000000002e-01   3.9177000000000000e+00   2.3119999999999999e-01   5.5810000000000004e-01   4.4230000000000003e-01
  -6.6130000000000000e-01   4.3969999999999998e-01   4.6322999999999999e+00   1.1459999999999999e-01  -3.7109999999999999e-01  -1.7540000000000000e-01   5.7709999999999995e-01   3.3350000000000002e-01   5.0495000000000001e+00   3.1790000000000002e-01   4.9070000000000003e-01   4.1580000000000000e-01
  -7.0530000000000004e-01   7.0350000000000001e-01   3.8603000000000001e+00   1.0500000000000000e-01  -3.4260000000000002e-01  -1.8420000000000000e-01   4.6610000000000001e-01   1.7790000000000000e-01   4.6142000000000003e+00   2.4079999999999999e-01   5.4849999999999999e-01   4.6450000000000002e-01
  -4.6289999999999998e-01   3.0780000000000002e-01   4.4607999999999999e+00   9.5500000000000002e-02  -3.9010000000000000e-01  -1.4910000000000001e-01   7.3240000000000005e-01   2.8910000000000002e-01   4.5270999999999999e+00   2.5050000000000000e-01   4.9070000000000003e-01   4.5119999999999999e-01
  -6.3919999999999999e-01   3.0780000000000002e-01   4.0317999999999996e+00   1.2410000000000000e-01  -3.5210000000000002e-01  -1.4470000000000000e-01   5.5489999999999995e-01   3.5580000000000001e-01   5.5719000000000003e+00   2.7939999999999998e-01   5.1959999999999995e-01   4.0699999999999997e-01
  -6.1719999999999997e-01   3.5170000000000001e-01   3.5171000000000001e+00   1.5279999999999999e-01  -3.7109999999999999e-01  -1.3159999999999999e-01   5.7709999999999995e-01   1.7790000000000000e-01   4.8754000000000000e+00   2.6970000000000000e-01   5.1959999999999995e-01   3.7600000000000000e-01
  -5.5110000000000003e-01   3.5170000000000001e-01   4.6322999999999999e+00   6.6799999999999998e-02  -3.9010000000000000e-01  -1.3589999999999999e-01   5.7709999999999995e-01   2.4460000000000001e-01   5.7460000000000004e+00   2.2159999999999999e-01   4.7149999999999997e-01   4.1139999999999999e-01
  -6.1719999999999997e-01   1.3189999999999999e-01   4.0317999999999996e+00   3.8199999999999998e-02  -3.9970000000000000e-01  -1.7979999999999999e-01   5.1049999999999995e-01   2.8910000000000002e-01   4.8754000000000000e+00   2.7939999999999998e-01   4.6189999999999998e-01   3.8479999999999998e-01
  -3.0859999999999999e-01   3.5170000000000001e-01   4.2892000000000001e+00  -2.8600000000000000e-02  -3.8059999999999999e-01  -1.9730000000000000e-01   4.6610000000000001e-01   3.1130000000000002e-01   4.7882999999999996e+00   1.7340000000000000e-01   5.1000000000000001e-01   4.2020000000000002e-01
  -5.2900000000000003e-01   3.9570000000000000e-01   4.6322999999999999e+00   1.9099999999999999e-02  -3.7109999999999999e-01  -1.7540000000000000e-01   5.9930000000000005e-01   3.3350000000000002e-01   4.7882999999999996e+00   2.9859999999999998e-01   6.1580000000000001e-01   4.1580000000000000e-01
  -5.7310000000000005e-01   4.3969999999999998e-01   4.2034000000000002e+00   1.2410000000000000e-01  -3.4260000000000002e-01  -1.8859999999999999e-01   5.7709999999999995e-01   2.4460000000000001e-01   4.8754000000000000e+00   3.0819999999999997e-01   5.4849999999999999e-01   4.4679999999999997e-01
  -6.3919999999999999e-01   4.6170000000000000e-01   4.1176000000000004e+00   0.0000000000000000e+00  -3.1400000000000000e-01  -1.2280000000000001e-01   5.5489999999999995e-01   3.3350000000000002e-01   4.7012999999999998e+00   1.6380000000000000e-01   5.2920000000000000e-01   3.6709999999999998e-01
  -6.1719999999999997e-01   4.8359999999999997e-01   4.4607999999999999e+00   4.7699999999999999e-02  -3.7109999999999999e-01  -1.6230000000000000e-01   6.2150000000000005e-01   2.8910000000000002e-01   5.4847999999999999e+00   2.4079999999999999e-01   5.1000000000000001e-01   4.2470000000000002e-01
  -5.9509999999999996e-01   2.8580000000000000e-01   4.3750000000000000e+00  -9.4999999999999998e-03  -3.8059999999999999e-01  -1.7540000000000000e-01   4.4390000000000002e-01   8.8900000000000007e-02   4.7882999999999996e+00   2.9859999999999998e-01   4.5219999999999999e-01   4.1580000000000000e-01
  -5.2900000000000003e-01   3.5170000000000001e-01   4.2034000000000002e+00   8.5900000000000004e-02  -3.2350000000000001e-01  -2.0169999999999999e-01   4.6610000000000001e-01   3.1130000000000002e-01   5.1365999999999996e+00   2.9859999999999998e-01   5.0029999999999997e-01   3.8929999999999998e-01
  -4.6289999999999998e-01   5.0560000000000005e-01   3.7745000000000002e+00   1.8140000000000001e-01  -2.3790000000000000e-01  -1.5790000000000001e-01   5.1049999999999995e-01   2.2239999999999999e-01   5.2236000000000002e+00   3.0819999999999997e-01   5.7730000000000004e-01   3.7600000000000000e-01
  -7.4939999999999996e-01   3.5170000000000001e-01   3.6886999999999999e+00  -2.8600000000000000e-02  -3.9010000000000000e-01  -1.1840000000000001e-01   3.9950000000000002e-01   2.2239999999999999e-01   4.9623999999999997e+00   2.0230000000000001e-01   5.5810000000000004e-01   3.9369999999999999e-01
  -4.4080000000000003e-01   3.9570000000000000e-01   3.5171000000000001e+00   6.6799999999999998e-02  -3.5210000000000002e-01  -1.8420000000000000e-01   5.9930000000000005e-01   2.0010000000000000e-01   5.5719000000000003e+00   2.6970000000000000e-01   5.1000000000000001e-01   4.0250000000000002e-01
  -6.6130000000000000e-01   4.8359999999999997e-01   3.8603000000000001e+00   1.9099999999999999e-02  -3.9970000000000000e-01  -1.4030000000000001e-01   6.2150000000000005e-01   6.6699999999999995e-02   4.6142000000000003e+00   2.3119999999999999e-01   4.7149999999999997e-01   4.2909999999999998e-01
  -7.7149999999999996e-01   5.4959999999999998e-01   4.2892000000000001e+00   6.6799999999999998e-02  -3.6159999999999998e-01  -1.5790000000000001e-01   5.7709999999999995e-01   1.7790000000000000e-01   4.5270999999999999e+00   2.6970000000000000e-01   4.6189999999999998e-01   4.0699999999999997e-01
  -5.0700000000000001e-01   4.6170000000000000e-01   4.4607999999999999e+00   1.6230000000000000e-01  -3.3310000000000001e-01  -2.1049999999999999e-01   4.6610000000000001e-01   3.3350000000000002e-01   4.7882999999999996e+00   2.9859999999999998e-01   5.1959999999999995e-01   3.9810000000000001e-01
  -5.2900000000000003e-01   3.7369999999999998e-01   4.4607999999999999e+00   5.7299999999999997e-02  -3.9010000000000000e-01  -1.2280000000000001e-01   4.2170000000000002e-01   1.3339999999999999e-01   5.0495000000000001e+00   2.8899999999999998e-01   4.8110000000000003e-01   4.1139999999999999e-01
  -6.1719999999999997e-01   5.0560000000000005e-01   4.2034000000000002e+00   1.0500000000000000e-01  -4.3769999999999998e-01  -1.5350000000000000e-01   3.9950000000000002e-01   3.3350000000000002e-01   4.9623999999999997e+00   2.0230000000000001e-01   5.2920000000000000e-01   4.0250000000000002e-01
  -8.3760000000000001e-01   4.3969999999999998e-01   3.8603000000000001e+00   5.7299999999999997e-02  -4.3769999999999998e-01  -1.1400000000000000e-01   5.1049999999999995e-01   4.0020000000000000e-01   5.2236000000000002e+00   2.6970000000000000e-01   4.9070000000000003e-01   4.2909999999999998e-01
  -6.6130000000000000e-01   3.7369999999999998e-01   3.5171000000000001e+00   6.6799999999999998e-02  -3.8059999999999999e-01  -1.6660000000000000e-01   4.2170000000000002e-01   4.8920000000000002e-01   5.3106999999999998e+00   3.7569999999999998e-01   5.5810000000000004e-01   3.7600000000000000e-01
  -5.0700000000000001e-01   1.9789999999999999e-01   4.3750000000000000e+00   3.8199999999999998e-02  -3.6159999999999998e-01  -1.4470000000000000e-01   4.6610000000000001e-01   2.0010000000000000e-01   4.5270999999999999e+00   2.0230000000000001e-01   5.4849999999999999e-01   3.6270000000000002e-01
  -5.0700000000000001e-01   4.6170000000000000e-01   4.4607999999999999e+00   1.2410000000000000e-01  -4.1870000000000002e-01  -2.0169999999999999e-01   5.9930000000000005e-01   1.7790000000000000e-01   4.7012999999999998e+00   2.6970000000000000e-01   5.3879999999999995e-01   4.0250000000000002e-01
  -6.8330000000000002e-01   2.4179999999999999e-01   3.6886999999999999e+00   1.5279999999999999e-01  -3.4260000000000002e-01  -1.1840000000000001e-01   5.3269999999999995e-01   2.4460000000000001e-01   4.6142000000000003e+00   1.9270000000000001e-01   5.6769999999999998e-01   4.2909999999999998e-01
  -8.1559999999999999e-01   2.4179999999999999e-01   4.2034000000000002e+00  -9.4999999999999998e-03  -3.6159999999999998e-01  -1.8420000000000000e-01   4.4390000000000002e-01   3.5580000000000001e-01   4.7012999999999998e+00   1.8300000000000000e-01   5.0029999999999997e-01   3.7600000000000000e-01
  -6.1719999999999997e-01   3.9570000000000000e-01   3.7745000000000002e+00   8.5900000000000004e-02  -4.8530000000000001e-01  -8.7700000000000000e-02   5.9930000000000005e-01   2.2239999999999999e-01   4.7882999999999996e+00   2.8899999999999998e-01   5.1000000000000001e-01   4.1580000000000000e-01
  -5.0700000000000001e-01   4.1770000000000002e-01   4.6322999999999999e+00   7.6399999999999996e-02  -4.4719999999999999e-01  -1.8420000000000000e-01   5.1049999999999995e-01   4.2249999999999999e-01   5.6589000000000000e+00   3.0819999999999997e-01   6.0619999999999996e-01   4.1139999999999999e-01
  -4.6289999999999998e-01   4.1770000000000002e-01   4.8038999999999996e+00  -5.7299999999999997e-02  -3.8059999999999999e-01  -1.7979999999999999e-01   3.9950000000000002e-01   4.0020000000000000e-01   5.7460000000000004e+00   2.6010000000000000e-01   5.1959999999999995e-01   4.0250000000000002e-01
  -6.6130000000000000e-01   4.1770000000000002e-01   4.6322999999999999e+00   9.4999999999999998e-03  -3.5210000000000002e-01  -1.8859999999999999e-01   4.8830000000000001e-01   4.4469999999999998e-01   4.8754000000000000e+00   3.8529999999999998e-01   5.1000000000000001e-01   4.5119999999999999e-01
  -5.7310000000000005e-01   2.8580000000000000e-01   4.4607999999999999e+00  -1.9099999999999999e-02  -4.1870000000000002e-01  -1.4030000000000001e-01   4.6610000000000001e-01   2.2239999999999999e-01   4.4401000000000002e+00   3.3710000000000001e-01   5.1000000000000001e-01   4.4230000000000003e-01
  -4.4080000000000003e-01   3.9570000000000000e-01   4.4607999999999999e+00  -4.7699999999999999e-02  -2.9499999999999998e-01  -2.0610000000000001e-01   4.4390000000000002e-01   2.4460000000000001e-01   4.5270999999999999e+00   2.9859999999999998e-01   5.3879999999999995e-01   4.1580000000000000e-01
  -5.0700000000000001e-01   4.8359999999999997e-01   3.9460999999999999e+00   8.5900000000000004e-02  -3.4260000000000002e-01  -1.6660000000000000e-01   6.8799999999999994e-01   2.8910000000000002e-01   5.6589000000000000e+00   2.8899999999999998e-01   5.2920000000000000e-01   4.2909999999999998e-01
  -5.0700000000000001e-01   3.0780000000000002e-01   4.1176000000000004e+00   9.4999999999999998e-03  -3.5210000000000002e-01  -1.5790000000000001e-01   3.5510000000000003e-01   5.1139999999999997e-01   4.0918000000000001e+00   2.8899999999999998e-01   5.0029999999999997e-01   4.2020000000000002e-01
  -5.9509999999999996e-01   3.2979999999999998e-01   3.9460999999999999e+00   9.4999999999999998e-03  -2.7600000000000002e-01  -2.0610000000000001e-01   4.6610000000000001e-01   3.7800000000000000e-01   5.4847999999999999e+00   2.4079999999999999e-01   5.3879999999999995e-01   4.2020000000000002e-01
  -6.1719999999999997e-01   4.6170000000000000e-01   4.5465000000000000e+00   8.5900000000000004e-02  -4.2820000000000003e-01  -2.1490000000000001e-01   5.1049999999999995e-01   3.3350000000000002e-01   4.7012999999999998e+00   2.5050000000000000e-01   5.1959999999999995e-01   4.1580000000000000e-01
  -5.9509999999999996e-01   4.1770000000000002e-01   4.3750000000000000e+00  -1.9099999999999999e-02  -4.2820000000000003e-01  -1.6660000000000000e-01   5.9930000000000005e-01   2.4460000000000001e-01   5.0495000000000001e+00   3.2750000000000001e-01   5.0029999999999997e-01   4.1580000000000000e-01
  -7.9349999999999998e-01   3.2979999999999998e-01   4.4607999999999999e+00   5.7299999999999997e-02  -2.9499999999999998e-01  -1.5790000000000001e-01   4.6610000000000001e-01   2.2239999999999999e-01   3.7435999999999998e+00   2.8899999999999998e-01   5.2920000000000000e-01   4.0699999999999997e-01
  -5.9509999999999996e-01   2.4179999999999999e-01   4.2892000000000001e+00   8.5900000000000004e-02  -3.4260000000000002e-01  -1.4030000000000001e-01   5.3269999999999995e-01   3.1130000000000002e-01   4.7012999999999998e+00   3.0819999999999997e-01   5.7730000000000004e-01   4.0250000000000002e-01
  -6.1719999999999997e-01   3.2979999999999998e-01   4.0317999999999996e+00   0.0000000000000000e+00  -3.8059999999999999e-01  -1.6660000000000000e-01   3.1069999999999998e-01   8.8900000000000007e-02   5.4847999999999999e+00   1.9270000000000001e-01   5.0029999999999997e-01   4.1139999999999999e-01
  -4.1880000000000001e-01   3.9570000000000000e-01   4.0317999999999996e+00   9.4999999999999998e-03  -3.8059999999999999e-01  -1.9289999999999999e-01   5.5489999999999995e-01   2.2239999999999999e-01   4.5270999999999999e+00   2.9859999999999998e-01   5.5810000000000004e-01   4.1580000000000000e-01
  -7.7149999999999996e-01   2.6379999999999998e-01   4.4607999999999999e+00   1.1459999999999999e-01  -2.8549999999999998e-01  -1.4030000000000001e-01   4.2170000000000002e-01  -4.4499999999999998e-02   5.3977000000000004e+00   2.9859999999999998e-01   5.7730000000000004e-01   4.2470000000000002e-01
  -5.2900000000000003e-01   2.4179999999999999e-01   4.0317999999999996e+00   1.9099999999999999e-02  -3.8059999999999999e-01  -2.0610000000000001e-01   5.3269999999999995e-01   2.6679999999999998e-01   5.0495000000000001e+00   2.5050000000000000e-01   4.6189999999999998e-01   3.9810000000000001e-01
  -4.8490000000000000e-01   1.9789999999999999e-01   4.3750000000000000e+00  -7.6399999999999996e-02  -4.1870000000000002e-01  -1.5350000000000000e-01   5.1049999999999995e-01   2.8910000000000002e-01   5.0495000000000001e+00   2.1190000000000001e-01   4.9070000000000003e-01   4.3790000000000001e-01
  -6.8330000000000002e-01   3.7369999999999998e-01   4.2034000000000002e+00   9.4999999999999998e-03  -3.4260000000000002e-01  -1.2280000000000001e-01   3.7730000000000002e-01   2.0010000000000000e-01   4.6142000000000003e+00   1.4449999999999999e-01   5.6769999999999998e-01   3.9369999999999999e-01
  -7.0530000000000004e-01   4.1770000000000002e-01   3.7745000000000002e+00  -4.7699999999999999e-02  -4.3769999999999998e-01  -1.5790000000000001e-01   4.4390000000000002e-01   2.8910000000000002e-01   5.1365999999999996e+00   3.2750000000000001e-01   4.9070000000000003e-01   4.3350000000000000e-01
  -7.9349999999999998e-01   4.1770000000000002e-01   3.8603000000000001e+00   1.9099999999999999e-02  -3.9010000000000000e-01  -1.6660000000000000e-01   4.4390000000000002e-01   2.8910000000000002e-01   5.1365999999999996e+00   2.6970000000000000e-01   5.3879999999999995e-01   3.8040000000000002e-01
  -6.1719999999999997e-01   5.2759999999999996e-01   4.1176000000000004e+00   5.7299999999999997e-02  -3.2350000000000001e-01  -1.7100000000000001e-01   5.1049999999999995e-01   3.3350000000000002e-01   4.6142000000000003e+00   2.6970000000000000e-01   5.2920000000000000e-01   4.2020000000000002e-01
  -7.2740000000000005e-01   1.9789999999999999e-01   4.4607999999999999e+00   3.8199999999999998e-02  -4.0920000000000001e-01  -1.2720000000000001e-01   3.1069999999999998e-01   1.3339999999999999e-01   4.4401000000000002e+00   2.7939999999999998e-01   5.7730000000000004e-01   4.2020000000000002e-01
  -8.3760000000000001e-01   5.4959999999999998e-01   3.5171000000000001e+00   9.4999999999999998e-03  -3.6159999999999998e-01  -1.4910000000000001e-01   6.4370000000000005e-01   2.2239999999999999e-01   4.8754000000000000e+00   3.0819999999999997e-01   5.1000000000000001e-01   4.5119999999999999e-01
  -5.5110000000000003e-01   1.9789999999999999e-01   3.8603000000000001e+00  -3.8199999999999998e-02  -3.9970000000000000e-01  -1.0520000000000000e-01   4.6610000000000001e-01   3.5580000000000001e-01   4.7012999999999998e+00   2.5050000000000000e-01   4.9070000000000003e-01   4.0250000000000002e-01
  -7.4939999999999996e-01   2.4179999999999999e-01   4.4607999999999999e+00  -1.9099999999999999e-02  -2.8549999999999998e-01  -1.4030000000000001e-01   6.8799999999999994e-01   5.3369999999999995e-01   5.0495000000000001e+00   2.2159999999999999e-01   4.9070000000000003e-01   4.0250000000000002e-01
  -3.9679999999999999e-01   4.6170000000000000e-01   4.7180999999999997e+00   1.1459999999999999e-01  -3.9970000000000000e-01  -1.5790000000000001e-01   6.8799999999999994e-01   5.1139999999999997e-01   4.7012999999999998e+00   3.1790000000000002e-01   5.8689999999999998e-01   3.8040000000000002e-01
  -5.9509999999999996e-01   2.4179999999999999e-01   4.2034000000000002e+00   0.0000000000000000e+00  -3.3310000000000001e-01  -1.3159999999999999e-01   3.5510000000000003e-01   4.0020000000000000e-01   4.9623999999999997e+00   2.4079999999999999e-01   5.1000000000000001e-01   4.0250000000000002e-01
  -5.7310000000000005e-01   3.7369999999999998e-01   4.4607999999999999e+00   1.4319999999999999e-01  -3.0449999999999999e-01  -1.3159999999999999e-01   3.1069999999999998e-01   5.1139999999999997e-01   4.7882999999999996e+00   2.9859999999999998e-01   5.1959999999999995e-01   3.8040000000000002e-01
  -6.1719999999999997e-01   5.2759999999999996e-01   4.7180999999999997e+00  -9.4999999999999998e-03  -3.5210000000000002e-01  -1.2280000000000001e-01   6.2150000000000005e-01   4.4469999999999998e-01   5.3106999999999998e+00   2.6010000000000000e-01   5.0029999999999997e-01   4.1580000000000000e-01
  -6.3919999999999999e-01   3.2979999999999998e-01   4.0317999999999996e+00   7.6399999999999996e-02  -4.1870000000000002e-01  -1.1840000000000001e-01   6.2150000000000005e-01   6.2260000000000004e-01   4.7882999999999996e+00   3.2750000000000001e-01   5.2920000000000000e-01   3.9369999999999999e-01
  -5.0700000000000001e-01   4.1770000000000002e-01   4.0317999999999996e+00   8.5900000000000004e-02  -2.8549999999999998e-01  -1.7979999999999999e-01   6.4370000000000005e-01   4.4469999999999998e-01   5.6589000000000000e+00   2.9859999999999998e-01   6.1580000000000001e-01   4.0250000000000002e-01
  -5.0700000000000001e-01   3.7369999999999998e-01   3.9460999999999999e+00  -9.4999999999999998e-03  -3.4260000000000002e-01  -1.7100000000000001e-01   5.7709999999999995e-01   2.8910000000000002e-01   5.6589000000000000e+00   2.7939999999999998e-01   5.4849999999999999e-01   4.0699999999999997e-01
  -5.7310000000000005e-01   3.5170000000000001e-01   4.1176000000000004e+00   6.6799999999999998e-02  -4.6629999999999999e-01  -1.4030000000000001e-01   5.1049999999999995e-01   3.5580000000000001e-01   5.3106999999999998e+00   2.5050000000000000e-01   4.9070000000000003e-01   4.2020000000000002e-01
  -6.1719999999999997e-01   4.1770000000000002e-01   4.4607999999999999e+00  -9.4999999999999998e-03  -4.3769999999999998e-01  -1.2280000000000001e-01   4.8830000000000001e-01   3.5580000000000001e-01   5.0495000000000001e+00   2.3119999999999999e-01   5.0029999999999997e-01   4.0699999999999997e-01
  -6.8330000000000002e-01   3.2979999999999998e-01   4.0317999999999996e+00   5.7299999999999997e-02  -3.3310000000000001e-01  -1.2720000000000001e-01   4.6610000000000001e-01   2.6679999999999998e-01   4.0918000000000001e+00   2.8899999999999998e-01   4.6189999999999998e-01   3.8929999999999998e-01
  -5.0700000000000001e-01   4.3969999999999998e-01   4.6322999999999999e+00   8.5900000000000004e-02  -2.6640000000000003e-01  -1.5350000000000000e-01   4.8830000000000001e-01   2.0010000000000000e-01   4.3529999999999998e+00   3.1790000000000002e-01   5.4849999999999999e-01   4.2470000000000002e-01
  -5.2900000000000003e-01   1.7590000000000000e-01   4.4607999999999999e+00   1.9099999999999999e-02  -3.7109999999999999e-01  -1.3589999999999999e-01   3.7730000000000002e-01   2.6679999999999998e-01   4.9623999999999997e+00   3.4680000000000000e-01   5.3879999999999995e-01   4.0699999999999997e-01
  -7.0530000000000004e-01   3.0780000000000002e-01   3.4314000000000000e+00   9.4999999999999998e-03  -3.6159999999999998e-01  -9.2100000000000001e-02   4.6610000000000001e-01   4.4469999999999998e-01   4.5270999999999999e+00   2.6970000000000000e-01   5.0029999999999997e-01   4.0250000000000002e-01
  -4.8490000000000000e-01   5.0560000000000005e-01   3.7745000000000002e+00   2.8600000000000000e-02  -3.2350000000000001e-01  -1.3159999999999999e-01   5.3269999999999995e-01   5.5589999999999995e-01   4.9623999999999997e+00   2.8899999999999998e-01   5.1959999999999995e-01   4.1580000000000000e-01
  -5.7310000000000005e-01   2.8580000000000000e-01   4.2034000000000002e+00   8.5900000000000004e-02  -4.0920000000000001e-01  -1.4910000000000001e-01   4.4390000000000002e-01   4.8920000000000002e-01   4.7012999999999998e+00   3.5639999999999999e-01   5.2920000000000000e-01   3.8929999999999998e-01
  -5.5110000000000003e-01   4.1770000000000002e-01   4.2034000000000002e+00   8.5900000000000004e-02  -2.9499999999999998e-01  -1.2280000000000001e-01   6.4370000000000005e-01   2.4460000000000001e-01   4.9623999999999997e+00   2.1190000000000001e-01   5.7730000000000004e-01   4.2470000000000002e-01
  -5.7310000000000005e-01   4.8359999999999997e-01   3.7745000000000002e+00  -2.8600000000000000e-02  -3.9010000000000000e-01  -1.2280000000000001e-01   5.7709999999999995e-01   4.2249999999999999e-01   4.4401000000000002e+00   2.9859999999999998e-01   5.0029999999999997e-01   3.8040000000000002e-01
  -5.7310000000000005e-01   2.8580000000000000e-01   3.8603000000000001e+00   6.6799999999999998e-02  -3.3310000000000001e-01  -1.0520000000000000e-01   4.8830000000000001e-01   4.6689999999999998e-01   4.0918000000000001e+00   2.7939999999999998e-01   4.4259999999999999e-01   4.2909999999999998e-01
  -7.4939999999999996e-01   4.1770000000000002e-01   3.5171000000000001e+00  -5.7299999999999997e-02  -3.9970000000000000e-01  -1.0520000000000000e-01   6.2150000000000005e-01   3.5580000000000001e-01   4.7882999999999996e+00   2.8899999999999998e-01   4.3300000000000000e-01   4.0250000000000002e-01
  -7.2740000000000005e-01   3.9570000000000000e-01   3.9460999999999999e+00   5.7299999999999997e-02  -3.1400000000000000e-01  -1.0090000000000000e-01   4.2170000000000002e-01   5.3369999999999995e-01   5.6589000000000000e+00   2.2159999999999999e-01   5.5810000000000004e-01   4.2909999999999998e-01
  -6.3919999999999999e-01   5.4959999999999998e-01   4.0317999999999996e+00   6.6799999999999998e-02  -3.5210000000000002e-01  -1.1840000000000001e-01   5.1049999999999995e-01   4.6689999999999998e-01   4.6142000000000003e+00   2.9859999999999998e-01   4.3300000000000000e-01   3.8929999999999998e-01
  -4.1880000000000001e-01   1.7590000000000000e-01   4.3750000000000000e+00   3.8199999999999998e-02  -4.4719999999999999e-01  -1.3159999999999999e-01   3.9950000000000002e-01   4.8920000000000002e-01   5.0495000000000001e+00   2.1190000000000001e-01   5.2920000000000000e-01   3.9369999999999999e-01
  -3.9679999999999999e-01   3.7369999999999998e-01   4.2892000000000001e+00   4.7699999999999999e-02  -3.9970000000000000e-01  -1.1400000000000000e-01   5.3269999999999995e-01   3.1130000000000002e-01   4.8754000000000000e+00   2.5050000000000000e-01   4.9070000000000003e-01   3.8040000000000002e-01
  -5.0700000000000001e-01   2.6379999999999998e-01   3.7745000000000002e+00  -6.6799999999999998e-02  -4.0920000000000001e-01  -1.5350000000000000e-01   4.6610000000000001e-01   4.8920000000000002e-01   5.2236000000000002e+00   2.0230000000000001e-01   4.7149999999999997e-01   4.5119999999999999e-01
  -6.8330000000000002e-01   4.1770000000000002e-01   4.6322999999999999e+00   0.0000000000000000e+00  -3.2350000000000001e-01  -1.4910000000000001e-01   3.7730000000000002e-01   4.8920000000000002e-01   4.8754000000000000e+00   2.8899999999999998e-01   5.1000000000000001e-01   4.2020000000000002e-01
  -4.4080000000000003e-01   1.9789999999999999e-01   3.9460999999999999e+00   1.3370000000000001e-01  -3.7109999999999999e-01  -1.6230000000000000e-01   4.6610000000000001e-01   6.2260000000000004e-01   4.7882999999999996e+00   1.8300000000000000e-01   5.4849999999999999e-01   3.5830000000000001e-01
  -5.9509999999999996e-01   4.8359999999999997e-01   3.5171000000000001e+00   5.7299999999999997e-02  -4.8530000000000001e-01  -1.4030000000000001e-01   5.1049999999999995e-01   5.1139999999999997e-01   3.9177000000000000e+00   3.1790000000000002e-01   5.4849999999999999e-01   4.2470000000000002e-01
  -6.1719999999999997e-01   1.9789999999999999e-01   4.0317999999999996e+00   0.0000000000000000e+00  -3.8059999999999999e-01  -1.1400000000000000e-01   2.8849999999999998e-01   4.4469999999999998e-01   4.7012999999999998e+00   3.1790000000000002e-01   5.4849999999999999e-01   4.1139999999999999e-01
  -4.6289999999999998e-01   2.6379999999999998e-01   3.9460999999999999e+00  -1.0500000000000000e-01  -3.9970000000000000e-01  -1.1400000000000000e-01   3.9950000000000002e-01   3.1130000000000002e-01   5.4847999999999999e+00   2.6970000000000000e-01   4.4259999999999999e-01   4.3350000000000000e-01
  -6.1719999999999997e-01   2.4179999999999999e-01   4.7180999999999997e+00   2.8600000000000000e-02  -3.5210000000000002e-01  -1.7100000000000001e-01   4.4390000000000002e-01   1.5559999999999999e-01   4.5270999999999999e+00   3.0819999999999997e-01   4.5219999999999999e-01   3.8040000000000002e-01
  -5.5110000000000003e-01   1.9789999999999999e-01   3.8603000000000001e+00   7.6399999999999996e-02  -2.1890000000000001e-01  -1.7540000000000000e-01   4.4390000000000002e-01   2.4460000000000001e-01   4.6142000000000003e+00   4.0460000000000002e-01   5.0029999999999997e-01   4.1580000000000000e-01
  -5.9509999999999996e-01   3.9570000000000000e-01   4.5465000000000000e+00  -4.7699999999999999e-02  -4.6629999999999999e-01  -1.2720000000000001e-01   3.7730000000000002e-01   3.1130000000000002e-01   4.1788999999999996e+00   3.0819999999999997e-01   4.5219999999999999e-01   4.0250000000000002e-01
  -5.9509999999999996e-01   4.3969999999999998e-01   4.5465000000000000e+00   3.8199999999999998e-02  -3.9970000000000000e-01  -1.7979999999999999e-01   4.4390000000000002e-01   3.7800000000000000e-01   4.7012999999999998e+00   2.1190000000000001e-01   4.8110000000000003e-01   4.3790000000000001e-01
  -7.0530000000000004e-01   3.7369999999999998e-01   3.4314000000000000e+00   0.0000000000000000e+00  -4.8530000000000001e-01  -1.3589999999999999e-01   5.3269999999999995e-01   3.1130000000000002e-01   5.1365999999999996e+00   2.6970000000000000e-01   4.8110000000000003e-01   4.4679999999999997e-01
  -5.7310000000000005e-01   1.7590000000000000e-01   4.2892000000000001e+00   4.7699999999999999e-02  -2.6640000000000003e-01  -1.2280000000000001e-01   4.2170000000000002e-01   3.1130000000000002e-01   4.7012999999999998e+00   2.6010000000000000e-01   5.9660000000000002e-01   3.9810000000000001e-01
  -6.1719999999999997e-01   7.0350000000000001e-01   3.6886999999999999e+00   5.7299999999999997e-02  -3.7109999999999999e-01  -1.7100000000000001e-01   6.4370000000000005e-01   2.4460000000000001e-01   5.0495000000000001e+00   3.2750000000000001e-01   5.1000000000000001e-01   4.0250000000000002e-01
  -5.0700000000000001e-01   2.8580000000000000e-01   4.4607999999999999e+00   3.8199999999999998e-02  -3.9970000000000000e-01  -1.3159999999999999e-01   4.6610000000000001e-01   6.0040000000000004e-01   4.6142000000000003e+00   2.9859999999999998e-01   5.1000000000000001e-01   4.1580000000000000e-01
  -5.0700000000000001e-01   2.4179999999999999e-01   4.8897000000000004e+00   2.8600000000000000e-02  -2.6640000000000003e-01  -1.5790000000000001e-01   5.1049999999999995e-01   1.1119999999999999e-01   4.8754000000000000e+00   2.7939999999999998e-01   4.8110000000000003e-01   4.2909999999999998e-01
  -7.0530000000000004e-01   2.6379999999999998e-01   3.7745000000000002e+00   5.7299999999999997e-02  -4.7580000000000000e-01  -1.0960000000000000e-01   3.1069999999999998e-01   4.4469999999999998e-01   4.7882999999999996e+00   3.4680000000000000e-01   5.8689999999999998e-01   3.8929999999999998e-01
  -5.2900000000000003e-01   1.5390000000000001e-01   3.8603000000000001e+00  -6.6799999999999998e-02  -3.3310000000000001e-01  -1.4910000000000001e-01   3.7730000000000002e-01   2.2239999999999999e-01   5.1365999999999996e+00   3.7569999999999998e-01   5.3879999999999995e-01   4.2909999999999998e-01
  -5.0700000000000001e-01   1.9789999999999999e-01   3.3456000000000001e+00   8.5900000000000004e-02  -2.5690000000000002e-01  -1.3589999999999999e-01   4.6610000000000001e-01   5.7809999999999995e-01   4.2659000000000002e+00   2.6970000000000000e-01   4.6189999999999998e-01   4.3350000000000000e-01
  -5.9509999999999996e-01   3.2979999999999998e-01   3.9460999999999999e+00  -2.8600000000000000e-02  -3.2350000000000001e-01  -1.1840000000000001e-01   5.5489999999999995e-01   4.0020000000000000e-01   5.0495000000000001e+00   1.4449999999999999e-01   5.2920000000000000e-01   4.1139999999999999e-01
  -5.5110000000000003e-01   3.0780000000000002e-01   4.0317999999999996e+00   1.9099999999999999e-02  -3.9010000000000000e-01  -1.0090000000000000e-01   5.3269999999999995e-01   4.2249999999999999e-01   4.7882999999999996e+00   3.1790000000000002e-01   5.0029999999999997e-01   4.2470000000000002e-01
  -5.0700000000000001e-01   3.5170000000000001e-01   4.3750000000000000e+00   0.0000000000000000e+00  -4.1870000000000002e-01  -1.2720000000000001e-01   4.4390000000000002e-01   3.3350000000000002e-01   4.5270999999999999e+00   3.2750000000000001e-01   5.5810000000000004e-01   4.4679999999999997e-01
  -5.9509999999999996e-01   2.6379999999999998e-01   3.9460999999999999e+00   3.8199999999999998e-02  -3.2350000000000001e-01  -1.2720000000000001e-01   5.7709999999999995e-01   4.6689999999999998e-01   4.0048000000000004e+00   3.3710000000000001e-01   5.2920000000000000e-01   3.7159999999999999e-01
  -5.9509999999999996e-01   3.7369999999999998e-01   4.3750000000000000e+00   1.0500000000000000e-01  -2.8549999999999998e-01  -1.2280000000000001e-01   6.6579999999999995e-01   4.2249999999999999e-01   4.5270999999999999e+00   2.6010000000000000e-01   5.1959999999999995e-01   4.0250000000000002e-01
  -6.3919999999999999e-01   2.8580000000000000e-01   4.3750000000000000e+00   4.7699999999999999e-02  -3.3310000000000001e-01  -9.6500000000000002e-02   5.5489999999999995e-01   1.7790000000000000e-01   4.7012999999999998e+00   2.6010000000000000e-01   5.0029999999999997e-01   4.5119999999999999e-01
  -5.9509999999999996e-01   8.7900000000000006e-02   3.6886999999999999e+00   9.5500000000000002e-02  -3.9970000000000000e-01  -1.0520000000000000e-01   5.1049999999999995e-01   5.3369999999999995e-01   4.1788999999999996e+00   2.8899999999999998e-01   5.3879999999999995e-01   4.3350000000000000e-01
  -5.7310000000000005e-01   1.0990000000000000e-01   3.5171000000000001e+00   2.8600000000000000e-02  -4.6629999999999999e-01  -8.3299999999999999e-02   4.6610000000000001e-01   3.3350000000000002e-01   4.7882999999999996e+00   2.0230000000000001e-01   5.3879999999999995e-01   4.5119999999999999e-01
  -4.8490000000000000e-01   3.0780000000000002e-01   4.8897000000000004e+00   1.0500000000000000e-01  -3.6159999999999998e-01  -1.2720000000000001e-01   5.7709999999999995e-01   3.1130000000000002e-01   5.3977000000000004e+00   3.1790000000000002e-01   4.3300000000000000e-01   3.7600000000000000e-01
  -7.0530000000000004e-01   3.2979999999999998e-01   3.5171000000000001e+00   1.1459999999999999e-01  -3.5210000000000002e-01  -1.6230000000000000e-01   3.9950000000000002e-01   2.8910000000000002e-01   5.0495000000000001e+00   2.7939999999999998e-01   5.1000000000000001e-01   4.0250000000000002e-01
  -3.5270000000000001e-01   4.6170000000000000e-01   3.7745000000000002e+00   2.8600000000000000e-02  -3.0449999999999999e-01  -1.2280000000000001e-01   3.1069999999999998e-01   5.7809999999999995e-01   4.7882999999999996e+00   2.9859999999999998e-01   5.3879999999999995e-01   4.3790000000000001e-01
  -5.5110000000000003e-01   1.9789999999999999e-01   3.8603000000000001e+00   2.8600000000000000e-02  -3.5210000000000002e-01  -1.1400000000000000e-01   3.3289999999999997e-01   3.5580000000000001e-01   4.9623999999999997e+00   3.1790000000000002e-01   5.1959999999999995e-01   4.1139999999999999e-01
  -6.3919999999999999e-01   2.4179999999999999e-01   3.8603000000000001e+00  -4.7699999999999999e-02  -3.4260000000000002e-01  -1.0090000000000000e-01   5.3269999999999995e-01   3.3350000000000002e-01   5.0495000000000001e+00   2.5050000000000000e-01   4.8110000000000003e-01   4.0699999999999997e-01
  -5.0700000000000001e-01   3.5170000000000001e-01   3.7745000000000002e+00   1.6230000000000000e-01  -3.5210000000000002e-01  -1.0960000000000000e-01   5.5489999999999995e-01   4.2249999999999999e-01   5.3106999999999998e+00   2.6010000000000000e-01   4.6189999999999998e-01   3.9369999999999999e-01
  -7.4939999999999996e-01   3.5170000000000001e-01   3.1739999999999999e+00   9.5500000000000002e-02  -3.4260000000000002e-01  -1.7100000000000001e-01   3.3289999999999997e-01   3.5580000000000001e-01   5.3106999999999998e+00   3.1790000000000002e-01   4.3300000000000000e-01   3.7600000000000000e-01
  -5.5110000000000003e-01   2.8580000000000000e-01   4.1176000000000004e+00  -9.4999999999999998e-03  -3.9010000000000000e-01  -1.5350000000000000e-01   4.2170000000000002e-01   3.1130000000000002e-01   4.6142000000000003e+00   2.5050000000000000e-01   5.1000000000000001e-01   4.0250000000000002e-01
  -6.1719999999999997e-01   4.6170000000000000e-01   3.6886999999999999e+00   3.8199999999999998e-02  -3.7109999999999999e-01  -1.4030000000000001e-01   4.6610000000000001e-01   2.8910000000000002e-01   4.6142000000000003e+00   3.0819999999999997e-01   5.7730000000000004e-01   4.2909999999999998e-01
  -6.8330000000000002e-01   3.2979999999999998e-01   3.5171000000000001e+00  -2.8600000000000000e-02  -4.1870000000000002e-01  -7.4499999999999997e-02   3.3289999999999997e-01   3.7800000000000000e-01   5.2236000000000002e+00   2.9859999999999998e-01   5.1959999999999995e-01   4.2470000000000002e-01
  -7.2740000000000005e-01   7.0350000000000001e-01   4.0317999999999996e+00  -9.4999999999999998e-03  -3.1400000000000000e-01  -7.4499999999999997e-02   5.3269999999999995e-01   4.8920000000000002e-01   4.5270999999999999e+00   3.0819999999999997e-01   5.1000000000000001e-01   3.9369999999999999e-01
  -5.0700000000000001e-01   3.7369999999999998e-01   4.6322999999999999e+00   8.5900000000000004e-02  -2.8549999999999998e-01  -9.6500000000000002e-02   4.2170000000000002e-01   3.1130000000000002e-01   4.6142000000000003e+00   2.6010000000000000e-01   5.4849999999999999e-01   4.4230000000000003e-01
  -5.9509999999999996e-01   3.2979999999999998e-01   3.6029000000000000e+00   1.9099999999999999e-02  -4.5679999999999998e-01  -1.1840000000000001e-01   5.9930000000000005e-01   3.5580000000000001e-01   4.2659000000000002e+00   3.4680000000000000e-01   4.6189999999999998e-01   4.7330000000000000e-01
  -6.8330000000000002e-01   2.4179999999999999e-01   3.8603000000000001e+00   9.5500000000000002e-02  -2.8549999999999998e-01  -1.6230000000000000e-01   3.9950000000000002e-01   4.8920000000000002e-01   4.0918000000000001e+00   3.1790000000000002e-01   5.4849999999999999e-01   3.9369999999999999e-01
  -6.6130000000000000e-01   3.9570000000000000e-01   4.0317999999999996e+00   3.8199999999999998e-02  -3.6159999999999998e-01  -1.2280000000000001e-01   4.8830000000000001e-01   4.6689999999999998e-01   5.5719000000000003e+00   3.2750000000000001e-01   5.1959999999999995e-01   4.2470000000000002e-01
  -5.7310000000000005e-01   1.0990000000000000e-01   3.4314000000000000e+00   9.4999999999999998e-03  -4.1870000000000002e-01  -1.2720000000000001e-01   4.6610000000000001e-01   3.7800000000000000e-01   5.1365999999999996e+00   2.5050000000000000e-01   5.2920000000000000e-01   4.4679999999999997e-01
  -6.1719999999999997e-01   5.4959999999999998e-01   4.2892000000000001e+00   1.3370000000000001e-01  -3.5210000000000002e-01  -1.6230000000000000e-01   4.6610000000000001e-01   3.3350000000000002e-01   5.0495000000000001e+00   3.2750000000000001e-01   4.7149999999999997e-01   3.9369999999999999e-01
  -6.8330000000000002e-01   2.1980000000000000e-01   4.1176000000000004e+00  -9.4999999999999998e-03  -3.5210000000000002e-01  -1.1840000000000001e-01   4.8830000000000001e-01   5.1139999999999997e-01   4.3529999999999998e+00   3.3710000000000001e-01   4.2340000000000000e-01   3.9810000000000001e-01
  -5.0700000000000001e-01   3.2979999999999998e-01   3.8603000000000001e+00   6.6799999999999998e-02  -3.3310000000000001e-01  -1.2720000000000001e-01   5.1049999999999995e-01   3.1130000000000002e-01   5.3977000000000004e+00   1.7340000000000000e-01   5.8689999999999998e-01   3.9369999999999999e-01
  -4.4080000000000003e-01   2.1980000000000000e-01   4.2034000000000002e+00   3.8199999999999998e-02  -3.2350000000000001e-01  -1.3589999999999999e-01   3.7730000000000002e-01   4.2249999999999999e-01   4.9623999999999997e+00   2.6970000000000000e-01   4.8110000000000003e-01   4.0250000000000002e-01
  -3.9679999999999999e-01   1.5390000000000001e-01   4.2034000000000002e+00   7.6399999999999996e-02  -3.8059999999999999e-01  -1.4470000000000000e-01   3.5510000000000003e-01   5.5589999999999995e-01   4.7882999999999996e+00   3.8529999999999998e-01   5.1959999999999995e-01   4.3350000000000000e-01
  -7.0530000000000004e-01   4.3969999999999998e-01   3.5171000000000001e+00   7.6399999999999996e-02  -4.1870000000000002e-01  -1.3159999999999999e-01   3.7730000000000002e-01   3.1130000000000002e-01   5.4847999999999999e+00   2.8899999999999998e-01   5.2920000000000000e-01   4.2470000000000002e-01
  -6.1719999999999997e-01   1.9789999999999999e-01   4.4607999999999999e+00   1.9099999999999999e-02  -3.7109999999999999e-01  -1.0960000000000000e-01   2.8849999999999998e-01   4.0020000000000000e-01   5.1365999999999996e+00   2.3119999999999999e-01   4.4259999999999999e-01   4.0250000000000002e-01
  -5.5110000000000003e-01   1.9789999999999999e-01   4.8038999999999996e+00  -5.7299999999999997e-02  -3.9010000000000000e-01  -9.6500000000000002e-02   3.9950000000000002e-01   3.5580000000000001e-01   4.4401000000000002e+00   3.2750000000000001e-01   4.7149999999999997e-01   3.6709999999999998e-01
  -7.0530000000000004e-01   2.6379999999999998e-01   4.3750000000000000e+00   1.9099999999999999e-02  -3.5210000000000002e-01  -1.0960000000000000e-01   1.9980000000000001e-01   4.4469999999999998e-01   4.8754000000000000e+00   2.9859999999999998e-01   5.3879999999999995e-01   4.2909999999999998e-01
  -6.1719999999999997e-01   3.0780000000000002e-01   5.8333000000000004e+00   2.0999999999999999e-01  -3.2350000000000001e-01  -9.6500000000000002e-02   4.2170000000000002e-01   4.4469999999999998e-01   5.3106999999999998e+00   3.4680000000000000e-01   5.1000000000000001e-01   3.9810000000000001e-01
   1.5428999999999999e+00   7.0350000000000001e-01   5.6616999999999997e+00  -8.5900000000000004e-02  -5.4239999999999999e-01   3.1140000000000001e-01   2.4410000000000001e-01   5.1139999999999997e-01   4.5270999999999999e+00   2.8899999999999998e-01   5.0029999999999997e-01   3.9369999999999999e-01
  -4.0117000000000003e+00   2.1983999999999999e+00   2.4876999999999998e+00  -8.5900000000000004e-02  -5.7099999999999998e-02   2.8939999999999999e-01   3.9950000000000002e-01   2.6679999999999998e-01   5.1365999999999996e+00   3.0819999999999997e-01   4.5219999999999999e-01   4.7330000000000000e-01
   2.4466999999999999e+00   6.6000000000000003e-02   7.2915999999999999e+00   0.0000000000000000e+00  -8.9449999999999996e-01   5.7000000000000002e-02   5.5489999999999995e-01   3.7800000000000000e-01   4.2659000000000002e+00   2.4079999999999999e-01   5.0029999999999997e-01   4.2020000000000002e-01
  -4.8272000000000004e+00   6.3749999999999996e-01   1.9730000000000001e+00   1.0500000000000000e-01   6.6600000000000006e-02  -2.3680000000000001e-01   5.3269999999999995e-01   3.3350000000000002e-01   4.9623999999999997e+00   3.0819999999999997e-01   4.5219999999999999e-01   4.2020000000000002e-01
   1.8735999999999999e+00  -7.9139999999999999e-01   5.5758999999999999e+00   8.5900000000000004e-02  -5.7099999999999995e-01  -1.3589999999999999e-01   9.1000000000000003e-01   2.2239999999999999e-01   5.2236000000000002e+00   3.1790000000000002e-01   5.4849999999999999e-01   4.6000000000000002e-01
  -2.9096000000000002e+00  -5.1222000000000003e+00   1.8872000000000000e+00   3.8199999999999998e-02  -2.2839999999999999e-01  -1.4602999999999999e+00   1.1984999999999999e+00   6.8930000000000002e-01   6.7907000000000002e+00   3.7569999999999998e-01   5.7730000000000004e-01   4.9990000000000001e-01
   6.8330000000000002e-01  -1.1431500000000000e+01   4.2034000000000002e+00  -7.1609999999999996e-01  -1.3320000000000001e-01  -2.4864000000000002e+00  -2.2200000000000001e-02  -1.7790000000000000e-01   3.5695000000000001e+00   2.1190000000000001e-01   3.5599999999999998e-01   3.4060000000000001e-01
  -1.4548000000000001e+00  -1.3102200000000000e+01   3.0024000000000002e+00  -5.1559999999999995e-01  -7.6100000000000001e-02  -3.0476999999999999e+00   7.1020000000000005e-01   1.3341000000000001e+00   5.5719000000000003e+00   3.2750000000000001e-01   6.1580000000000001e-01   3.9810000000000001e-01
  -2.1999999999999999e-02  -1.4399300000000000e+01   2.8309000000000002e+00  -8.6880000000000002e-01  -1.4269999999999999e-01  -3.2625999999999999e+00   1.1540999999999999e+00   1.5343000000000000e+00   4.5270999999999999e+00   2.3119999999999999e-01   4.0410000000000001e-01   3.2729999999999998e-01
  -4.6289999999999998e-01  -1.4838900000000001e+01   2.7450999999999999e+00  -7.7329999999999999e-01   5.7099999999999998e-02  -3.7713000000000001e+00   1.1096999999999999e+00  -2.6679999999999998e-01   5.3106999999999998e+00   1.8300000000000000e-01   4.1370000000000001e-01   3.8929999999999998e-01
  -1.5429999999999999e-01  -1.7982600000000001e+01   3.0024000000000002e+00  -8.9749999999999996e-01   3.8100000000000002e-02  -4.1395999999999997e+00   4.6610000000000001e-01   9.1169999999999995e-01   5.8330000000000002e+00   3.5639999999999999e-01   5.2920000000000000e-01   3.9810000000000001e-01
   1.3230000000000000e-01  -1.6026000000000000e+01   1.0294000000000001e+00  -8.6880000000000002e-01   9.4999999999999998e-03  -3.9247999999999998e+00   6.6579999999999995e-01  -1.5559999999999999e-01   4.1788999999999996e+00   2.6970000000000000e-01   5.3879999999999995e-01   4.5119999999999999e-01
   2.4249999999999999e-01  -1.5014799999999999e+01   1.3725000000000001e+00  -9.7380000000000000e-01   1.0470000000000000e-01  -3.7757000000000001e+00   2.8849999999999998e-01   2.2239999999999999e-01   5.2236000000000002e+00   2.7939999999999998e-01   4.7149999999999997e-01   4.0250000000000002e-01
   6.6130000000000000e-01  -1.3937600000000000e+01   3.4310000000000002e-01  -9.9290000000000000e-01   6.6600000000000006e-02  -3.5038000000000000e+00   5.3269999999999995e-01   2.2200000000000001e-02   4.9623999999999997e+00   3.6599999999999999e-01   4.4259999999999999e-01   4.1139999999999999e-01
   5.9509999999999996e-01  -1.2706500000000000e+01   9.4359999999999999e-01  -8.7839999999999996e-01   1.6180000000000000e-01  -3.2363000000000000e+00   1.7760000000000001e-01   5.7809999999999995e-01   5.3106999999999998e+00   3.5639999999999999e-01   5.7730000000000004e-01   4.2909999999999998e-01
   3.7469999999999998e-01  -1.1563400000000000e+01   8.5780000000000001e-01  -9.1659999999999997e-01   2.2839999999999999e-01  -2.9994999999999998e+00   3.5510000000000003e-01   5.3369999999999995e-01   4.7012999999999998e+00   3.0819999999999997e-01   5.0029999999999997e-01   3.7600000000000000e-01
   1.3230000000000000e-01  -1.0508200000000000e+01   1.7157000000000000e+00  -9.1659999999999997e-01   1.7130000000000001e-01  -2.6838000000000002e+00   5.3269999999999995e-01   1.3339999999999999e-01   4.3529999999999998e+00   1.9270000000000001e-01   5.4849999999999999e-01   4.1580000000000000e-01
  -2.8649999999999998e-01  -9.3430000000000000e+00   1.4582999999999999e+00  -7.7329999999999999e-01   9.4999999999999998e-03  -2.3898999999999999e+00   2.2189999999999999e-01   7.1150000000000002e-01   4.7882999999999996e+00   2.7939999999999998e-01   4.9070000000000003e-01   4.1139999999999999e-01
  -4.4080000000000003e-01  -8.3757000000000001e+00   1.2867999999999999e+00  -7.3519999999999996e-01   5.7099999999999998e-02  -2.1049000000000002e+00   3.1069999999999998e-01   3.7800000000000000e-01   4.2659000000000002e+00   2.4079999999999999e-01   4.7149999999999997e-01   4.3350000000000000e-01
  -5.5110000000000003e-01  -7.4085000000000001e+00   2.4018999999999999e+00  -6.6830000000000001e-01   1.1420000000000000e-01  -1.8199000000000001e+00   3.1069999999999998e-01   5.7809999999999995e-01   4.3529999999999998e+00   2.6970000000000000e-01   5.1959999999999995e-01   4.4230000000000003e-01
  -6.3919999999999999e-01  -6.3971999999999998e+00   2.4018999999999999e+00  -5.7279999999999998e-01   9.4999999999999998e-03  -1.6532000000000000e+00   5.7709999999999995e-01   5.7809999999999995e-01   5.0495000000000001e+00   3.2750000000000001e-01   5.0029999999999997e-01   4.1580000000000000e-01
  -5.2900000000000003e-01  -5.7157000000000000e+00   2.9165999999999999e+00  -5.1559999999999995e-01  -4.7600000000000003e-02  -1.4515000000000000e+00   3.3289999999999997e-01   4.8920000000000002e-01   4.7012999999999998e+00   2.6970000000000000e-01   5.3879999999999995e-01   4.7330000000000000e-01
  -3.9679999999999999e-01  -4.9462999999999999e+00   2.4018999999999999e+00  -3.9140000000000003e-01  -9.5200000000000007e-02  -1.2980000000000000e+00   4.2170000000000002e-01   5.5589999999999995e-01   5.0495000000000001e+00   2.8899999999999998e-01   4.8110000000000003e-01   4.0250000000000002e-01
  -3.0859999999999999e-01  -4.4187000000000003e+00   3.0024000000000002e+00  -2.8639999999999999e-01  -1.7130000000000001e-01  -1.1752000000000000e+00   3.5510000000000003e-01   6.4480000000000004e-01   4.7012999999999998e+00   2.3119999999999999e-01   4.9070000000000003e-01   4.3790000000000001e-01
  -4.8490000000000000e-01  -3.7372000000000001e+00   4.1176000000000004e+00  -2.6729999999999998e-01  -1.7130000000000001e-01  -1.0744000000000000e+00   2.2189999999999999e-01   5.5589999999999995e-01   4.8754000000000000e+00   3.0819999999999997e-01   5.0029999999999997e-01   4.2470000000000002e-01
  -5.5110000000000003e-01  -3.4733999999999998e+00   3.1739999999999999e+00  -2.6729999999999998e-01  -1.3320000000000001e-01  -9.5599999999999996e-01   2.2189999999999999e-01   6.2260000000000004e-01   5.1365999999999996e+00   2.8899999999999998e-01   5.0029999999999997e-01   4.6889999999999998e-01
  -8.1559999999999999e-01  -3.1436999999999999e+00   3.4314000000000000e+00  -2.3870000000000000e-01  -2.5690000000000002e-01  -8.0249999999999999e-01   5.1049999999999995e-01   6.6710000000000003e-01   4.4401000000000002e+00   2.6010000000000000e-01   4.5219999999999999e-01   4.1580000000000000e-01
  -7.9349999999999998e-01  -2.5061000000000000e+00   3.5171000000000001e+00  -1.6230000000000000e-01  -1.4269999999999999e-01  -6.9730000000000003e-01   6.2150000000000005e-01   4.8920000000000002e-01   5.1365999999999996e+00   2.0230000000000001e-01   5.7730000000000004e-01   4.4230000000000003e-01
  -9.4779999999999998e-01  -2.2643000000000000e+00   3.6029000000000000e+00  -1.1459999999999999e-01  -3.1400000000000000e-01  -5.8760000000000001e-01   5.3269999999999995e-01   6.4480000000000004e-01   5.4847999999999999e+00   2.8899999999999998e-01   5.1959999999999995e-01   4.3350000000000000e-01
  -9.9190000000000000e-01  -1.9126000000000001e+00   3.7745000000000002e+00  -9.4999999999999998e-03  -2.1890000000000001e-01  -4.5610000000000001e-01   5.5489999999999995e-01   5.7809999999999995e-01   4.7882999999999996e+00   2.9859999999999998e-01   5.1959999999999995e-01   4.2909999999999998e-01
  -1.0360000000000000e+00  -1.6268000000000000e+00   3.8603000000000001e+00  -4.7699999999999999e-02  -2.7600000000000002e-01  -4.6039999999999998e-01   4.6610000000000001e-01   6.6710000000000003e-01   5.1365999999999996e+00   4.0460000000000002e-01   5.2920000000000000e-01   4.3350000000000000e-01
  -9.2579999999999996e-01  -1.5608000000000000e+00   3.1739999999999999e+00  -6.6799999999999998e-02  -3.0449999999999999e-01  -3.9470000000000000e-01   4.8830000000000001e-01   5.1139999999999997e-01   4.9623999999999997e+00   2.3119999999999999e-01   4.8110000000000003e-01   4.3790000000000001e-01
  -9.6989999999999998e-01  -1.3190000000000000e+00   3.4314000000000000e+00  -1.3370000000000001e-01  -2.2839999999999999e-01  -3.6840000000000001e-01   3.9950000000000002e-01   4.6689999999999998e-01   4.4401000000000002e+00   3.5639999999999999e-01   5.5810000000000004e-01   4.3790000000000001e-01
  -8.3760000000000001e-01  -1.0992000000000000e+00   3.8603000000000001e+00   9.4999999999999998e-03  -3.6159999999999998e-01  -3.6399999999999999e-01   3.1069999999999998e-01   5.3369999999999995e-01   5.0495000000000001e+00   2.0230000000000001e-01   5.1959999999999995e-01   4.5119999999999999e-01
  -9.0369999999999995e-01  -1.0771999999999999e+00   3.9460999999999999e+00   2.8600000000000000e-02  -3.6159999999999998e-01  -3.3329999999999999e-01   5.1049999999999995e-01   6.2260000000000004e-01   4.0048000000000004e+00   2.9859999999999998e-01   3.8490000000000002e-01   4.4230000000000003e-01
  -7.9349999999999998e-01  -7.9139999999999999e-01   3.1739999999999999e+00   2.8600000000000000e-02  -2.6640000000000003e-01  -3.4639999999999999e-01   3.7730000000000002e-01   7.3380000000000001e-01   4.6142000000000003e+00   3.3710000000000001e-01   5.1959999999999995e-01   4.3350000000000000e-01
  -6.8330000000000002e-01  -7.2550000000000003e-01   3.5171000000000001e+00  -8.5900000000000004e-02  -3.2350000000000001e-01  -2.9380000000000001e-01   1.3320000000000001e-01   4.6689999999999998e-01   4.4401000000000002e+00   1.7340000000000000e-01   4.4259999999999999e-01   4.4679999999999997e-01
  -4.4080000000000003e-01  -6.3749999999999996e-01   3.8603000000000001e+00   1.9099999999999999e-02  -2.9499999999999998e-01  -3.1569999999999998e-01   5.9930000000000005e-01   4.8920000000000002e-01   5.7460000000000004e+00   2.5050000000000000e-01   4.1370000000000001e-01   4.7770000000000001e-01
  -4.1880000000000001e-01  -6.3749999999999996e-01   4.5465000000000000e+00  -9.5500000000000002e-02  -3.1400000000000000e-01  -3.4200000000000003e-01   3.7730000000000002e-01   5.1139999999999997e-01   5.5719000000000003e+00   2.2159999999999999e-01   4.7149999999999997e-01   4.6000000000000002e-01
  -4.1880000000000001e-01  -5.7160000000000000e-01   3.2597999999999998e+00   4.7699999999999999e-02  -3.1400000000000000e-01  -2.8499999999999998e-01   5.5489999999999995e-01   6.0040000000000004e-01   4.5270999999999999e+00   3.2750000000000001e-01   5.5810000000000004e-01   4.5119999999999999e-01
  -4.6289999999999998e-01  -6.1550000000000005e-01   3.8603000000000001e+00   4.7699999999999999e-02  -2.8549999999999998e-01  -3.5959999999999998e-01   3.1069999999999998e-01   5.7809999999999995e-01   5.5719000000000003e+00   3.1790000000000002e-01   5.0029999999999997e-01   4.4679999999999997e-01
  -5.7310000000000005e-01  -7.0350000000000001e-01   3.7745000000000002e+00  -4.7699999999999999e-02  -3.1400000000000000e-01  -3.4200000000000003e-01   3.7730000000000002e-01   3.7800000000000000e-01   5.7460000000000004e+00   3.1790000000000002e-01   4.7149999999999997e-01   4.8220000000000002e-01
  -6.8330000000000002e-01  -6.5949999999999998e-01   3.6886999999999999e+00  -3.8199999999999998e-02  -3.3310000000000001e-01  -3.4639999999999999e-01   3.3289999999999997e-01   5.1139999999999997e-01   4.5270999999999999e+00   3.6599999999999999e-01   4.8110000000000003e-01   4.7770000000000001e-01
  -4.8490000000000000e-01  -7.4739999999999995e-01   4.2034000000000002e+00  -3.8199999999999998e-02  -3.1400000000000000e-01  -3.3770000000000000e-01   2.8849999999999998e-01   4.6689999999999998e-01   3.6564999999999999e+00   2.9859999999999998e-01   4.4259999999999999e-01   4.8220000000000002e-01
  -3.0859999999999999e-01  -7.4739999999999995e-01   4.1176000000000004e+00  -2.8600000000000000e-02  -3.4260000000000002e-01  -3.3329999999999999e-01   3.9950000000000002e-01   6.2260000000000004e-01   4.7012999999999998e+00   3.5639999999999999e-01   5.9660000000000002e-01   4.0250000000000002e-01
  -4.1880000000000001e-01  -7.0350000000000001e-01   3.9460999999999999e+00   7.6399999999999996e-02  -3.8059999999999999e-01  -3.2890000000000003e-01   5.5489999999999995e-01   6.4480000000000004e-01   4.3529999999999998e+00   3.2750000000000001e-01   4.8110000000000003e-01   4.4679999999999997e-01
  -3.9679999999999999e-01  -6.8149999999999999e-01   4.2892000000000001e+00  -2.8600000000000000e-02  -3.3310000000000001e-01  -3.5520000000000002e-01   3.9950000000000002e-01   6.8930000000000002e-01   4.6142000000000003e+00   2.4079999999999999e-01   4.8110000000000003e-01   4.4230000000000003e-01
  -5.9509999999999996e-01  -6.1550000000000005e-01   4.2892000000000001e+00   2.8600000000000000e-02  -3.2350000000000001e-01  -2.9820000000000002e-01   4.8830000000000001e-01   6.4480000000000004e-01   5.1365999999999996e+00   3.6599999999999999e-01   4.6189999999999998e-01   4.4230000000000003e-01
  -3.0859999999999999e-01  -4.6170000000000000e-01   3.4314000000000000e+00  -3.8199999999999998e-02  -2.5690000000000002e-01  -3.0700000000000000e-01   3.3289999999999997e-01   3.3350000000000002e-01   4.7882999999999996e+00   3.2750000000000001e-01   5.2920000000000000e-01   4.2909999999999998e-01
  -5.9509999999999996e-01  -5.0560000000000005e-01   4.1176000000000004e+00   1.0500000000000000e-01  -3.7109999999999999e-01  -3.0259999999999998e-01   5.7709999999999995e-01   5.5589999999999995e-01   4.7012999999999998e+00   2.9859999999999998e-01   4.8110000000000003e-01   4.4679999999999997e-01
  -4.4080000000000003e-01  -6.8149999999999999e-01   3.3456000000000001e+00   9.5500000000000002e-02  -3.6159999999999998e-01  -2.8499999999999998e-01   3.9950000000000002e-01   5.7809999999999995e-01   4.3529999999999998e+00   3.1790000000000002e-01   4.4259999999999999e-01   4.4679999999999997e-01
  -4.4080000000000003e-01  -4.8359999999999997e-01   3.8603000000000001e+00   9.4999999999999998e-03  -3.5210000000000002e-01  -3.1140000000000001e-01   2.2189999999999999e-01   5.5589999999999995e-01   5.7460000000000004e+00   3.0819999999999997e-01   4.3300000000000000e-01   4.4230000000000003e-01
  -6.3919999999999999e-01  -4.6170000000000000e-01   3.8603000000000001e+00  -1.9099999999999999e-02  -3.3310000000000001e-01  -3.2010000000000000e-01   3.3289999999999997e-01   4.8920000000000002e-01   5.1365999999999996e+00   3.3710000000000001e-01   5.0029999999999997e-01   4.6450000000000002e-01
  -4.8490000000000000e-01  -6.8149999999999999e-01   3.6029000000000000e+00   9.4999999999999998e-03  -4.0920000000000001e-01  -3.1569999999999998e-01   4.2170000000000002e-01   4.2249999999999999e-01   4.8754000000000000e+00   2.9859999999999998e-01   5.2920000000000000e-01   4.6000000000000002e-01
  -5.9509999999999996e-01  -4.1770000000000002e-01   4.4607999999999999e+00   0.0000000000000000e+00  -4.0920000000000001e-01  -2.8939999999999999e-01   3.3289999999999997e-01   6.4480000000000004e-01   5.8330000000000002e+00   2.9859999999999998e-01   5.0029999999999997e-01   4.3790000000000001e-01
  -4.4080000000000003e-01  -3.5170000000000001e-01   3.9460999999999999e+00  -9.4999999999999998e-03  -2.9499999999999998e-01  -2.9380000000000001e-01   4.2170000000000002e-01   5.7809999999999995e-01   4.7882999999999996e+00   3.0819999999999997e-01   4.9070000000000003e-01   3.7600000000000000e-01
  -5.2900000000000003e-01  -2.4179999999999999e-01   3.6886999999999999e+00  -2.8600000000000000e-02  -3.6159999999999998e-01  -2.7189999999999998e-01   5.3269999999999995e-01   4.0020000000000000e-01   4.4401000000000002e+00   1.6380000000000000e-01   5.1000000000000001e-01   4.3350000000000000e-01
  -4.6289999999999998e-01  -1.7590000000000000e-01   3.7745000000000002e+00   3.8199999999999998e-02  -3.8059999999999999e-01  -2.4560000000000001e-01   3.9950000000000002e-01   4.4469999999999998e-01   4.9623999999999997e+00   3.2750000000000001e-01   4.6189999999999998e-01   4.3350000000000000e-01
  -4.4080000000000003e-01  -1.0990000000000000e-01   3.9460999999999999e+00  -4.7699999999999999e-02  -3.9970000000000000e-01  -1.7540000000000000e-01   3.1069999999999998e-01   3.1130000000000002e-01   5.2236000000000002e+00   3.9489999999999997e-01   4.7149999999999997e-01   4.4230000000000003e-01
  -5.9509999999999996e-01   4.3999999999999997e-02   4.7180999999999997e+00   6.6799999999999998e-02  -2.9499999999999998e-01  -1.8859999999999999e-01   4.4390000000000002e-01   4.2249999999999999e-01   4.7012999999999998e+00   2.6010000000000000e-01   5.0029999999999997e-01   3.8479999999999998e-01
  -4.1880000000000001e-01   1.7590000000000000e-01   3.5171000000000001e+00   1.2410000000000000e-01  -2.9499999999999998e-01  -1.4030000000000001e-01   6.6579999999999995e-01   4.2249999999999999e-01   5.5719000000000003e+00   2.8899999999999998e-01   4.6189999999999998e-01   3.7600000000000000e-01
  -6.1719999999999997e-01   3.7369999999999998e-01   3.7745000000000002e+00   1.0500000000000000e-01  -3.8059999999999999e-01  -1.0520000000000000e-01   3.5510000000000003e-01   1.5559999999999999e-01   5.4847999999999999e+00   2.9859999999999998e-01   4.5219999999999999e-01   3.9810000000000001e-01
  -5.0700000000000001e-01   1.3189999999999999e-01   4.2892000000000001e+00   0.0000000000000000e+00  -3.5210000000000002e-01  -1.6660000000000000e-01   3.9950000000000002e-01   3.5580000000000001e-01   5.3106999999999998e+00   2.9859999999999998e-01   4.2340000000000000e-01   4.0699999999999997e-01
  -4.8490000000000000e-01   3.2979999999999998e-01   3.6886999999999999e+00  -1.9099999999999999e-02  -3.8059999999999999e-01  -1.0520000000000000e-01   3.9950000000000002e-01   1.5559999999999999e-01   4.7012999999999998e+00   3.0819999999999997e-01   4.4259999999999999e-01   3.7159999999999999e-01
  -5.2900000000000003e-01   2.8580000000000000e-01   3.4314000000000000e+00   3.8199999999999998e-02  -3.4260000000000002e-01  -1.3589999999999999e-01   5.9930000000000005e-01   1.3339999999999999e-01   4.1788999999999996e+00   3.0819999999999997e-01   3.9450000000000002e-01   3.2729999999999998e-01
  -6.3919999999999999e-01   3.0780000000000002e-01   4.2034000000000002e+00   1.9089999999999999e-01  -3.9970000000000000e-01  -1.0520000000000000e-01   4.4390000000000002e-01   2.2239999999999999e-01   4.7882999999999996e+00   3.3710000000000001e-01   5.5810000000000004e-01   3.1850000000000001e-01
  -5.5110000000000003e-01   3.5170000000000001e-01   4.1176000000000004e+00   6.6799999999999998e-02  -3.0449999999999999e-01  -1.0090000000000000e-01   5.3269999999999995e-01   0.0000000000000000e+00   4.7882999999999996e+00   3.0819999999999997e-01   5.1000000000000001e-01   3.2290000000000002e-01
  -5.2900000000000003e-01  -2.1999999999999999e-02   3.1739999999999999e+00   7.6399999999999996e-02  -4.3769999999999998e-01  -2.0169999999999999e-01   6.2150000000000005e-01  -4.4499999999999998e-02   5.0495000000000001e+00   3.4680000000000000e-01   4.0410000000000001e-01   3.3620000000000000e-01
  -8.5960000000000003e-01  -4.8359999999999997e-01   3.6886999999999999e+00   4.7699999999999999e-02  -3.8059999999999999e-01  -4.1660000000000003e-01   3.3289999999999997e-01  -2.2200000000000001e-02   5.4847999999999999e+00   3.8529999999999998e-01   4.8110000000000003e-01   2.9189999999999999e-01
  -4.1880000000000001e-01  -3.5170000000000001e-01   4.3750000000000000e+00   6.6799999999999998e-02  -3.2350000000000001e-01  -3.1140000000000001e-01   3.9950000000000002e-01   4.4499999999999998e-02   4.9623999999999997e+00   3.2750000000000001e-01   4.5219999999999999e-01   2.9189999999999999e-01
  -2.8649999999999998e-01  -3.5170000000000001e-01   3.6029000000000000e+00   8.5900000000000004e-02  -3.2350000000000001e-01  -2.2359999999999999e-01   3.1069999999999998e-01   1.5559999999999999e-01   4.3529999999999998e+00   3.3710000000000001e-01   5.5810000000000004e-01   3.4060000000000001e-01
  -3.9679999999999999e-01   4.3999999999999997e-02   3.7745000000000002e+00  -2.8600000000000000e-02  -3.8059999999999999e-01  -2.1490000000000001e-01   4.8830000000000001e-01   1.1119999999999999e-01   4.7012999999999998e+00   2.6970000000000000e-01   4.8110000000000003e-01   3.7159999999999999e-01
  -5.9509999999999996e-01  -2.1980000000000000e-01   3.7745000000000002e+00   1.0500000000000000e-01  -3.9010000000000000e-01  -2.1929999999999999e-01   2.8849999999999998e-01   3.1130000000000002e-01   5.1365999999999996e+00   3.0819999999999997e-01   4.6189999999999998e-01   3.4949999999999998e-01
  -6.1719999999999997e-01  -2.6379999999999998e-01   3.5171000000000001e+00  -1.0500000000000000e-01  -3.5210000000000002e-01  -1.1840000000000001e-01   3.7730000000000002e-01  -2.6679999999999998e-01   5.0495000000000001e+00   3.6599999999999999e-01   3.8490000000000002e-01   3.0080000000000001e-01
  -6.3919999999999999e-01  -3.5170000000000001e-01   4.3750000000000000e+00   3.8199999999999998e-02  -3.5210000000000002e-01  -2.6310000000000000e-01   2.2200000000000001e-02   2.6679999999999998e-01   4.2659000000000002e+00   3.4680000000000000e-01   4.8110000000000003e-01   2.8310000000000002e-01
  -7.2740000000000005e-01  -7.4739999999999995e-01   4.4607999999999999e+00  -3.8199999999999998e-02  -3.1400000000000000e-01  -2.8070000000000001e-01   2.4410000000000001e-01  -6.6699999999999995e-02   5.3977000000000004e+00   3.9489999999999997e-01   5.1959999999999995e-01   3.1409999999999999e-01
  -7.9349999999999998e-01  -8.1340000000000001e-01   3.8603000000000001e+00  -1.9099999999999999e-02  -3.7109999999999999e-01  -3.1569999999999998e-01   3.3289999999999997e-01  -6.8930000000000002e-01   4.7012999999999998e+00   4.1420000000000001e-01   4.4259999999999999e-01   1.5040000000000001e-01
  -8.8170000000000004e-01  -1.1651000000000000e+00   3.6029000000000000e+00   4.7699999999999999e-02  -3.7109999999999999e-01  -3.5959999999999998e-01   2.4410000000000001e-01  -1.5565000000000000e+00   5.5719000000000003e+00   3.2750000000000001e-01   4.5219999999999999e-01  -8.4000000000000005e-02
  -9.0369999999999995e-01  -1.8466000000000000e+00   4.1176000000000004e+00  -9.5500000000000002e-02  -4.1870000000000002e-01  -4.4290000000000002e-01   2.4410000000000001e-01  -2.2679999999999998e+00   5.5719000000000003e+00   4.4309999999999999e-01   3.4639999999999999e-01  -2.2559999999999999e-01
  -1.1462000000000001e+00  -2.9897999999999998e+00   4.5465000000000000e+00  -3.8199999999999998e-02  -4.2820000000000003e-01  -6.9730000000000003e-01   2.2200000000000001e-02  -3.1352000000000002e+00   6.0072000000000001e+00   4.1420000000000001e-01   3.1750000000000000e-01  -3.8479999999999998e-01
  -1.5428999999999999e+00  -4.3528000000000002e+00   4.5465000000000000e+00   3.8199999999999998e-02  -4.4719999999999999e-01  -9.4720000000000004e-01   1.5540000000000001e-01  -4.3803999999999998e+00   6.4424999999999999e+00   4.3350000000000000e-01   2.9830000000000001e-01  -5.7509999999999994e-01
  -1.6532000000000000e+00  -5.7816999999999998e+00   4.2034000000000002e+00   1.9099999999999999e-02  -5.2339999999999998e-01  -1.1665000000000001e+00  -6.6600000000000006e-02  -5.4477000000000002e+00   6.2683000000000000e+00   3.7569999999999998e-01   2.1170000000000000e-01  -7.6080000000000003e-01
  -1.7634000000000001e+00  -6.7489999999999997e+00   3.8603000000000001e+00   7.6399999999999996e-02  -5.2339999999999998e-01  -1.3156000000000001e+00   1.1100000000000000e-01  -6.6928999999999998e+00   6.0072000000000001e+00   5.1049999999999995e-01   1.1550000000000001e-01  -1.0439000000000001e+00
  -1.7413000000000001e+00  -7.2545999999999999e+00   4.7180999999999997e+00   1.9099999999999999e-02  -6.5659999999999996e-01  -1.4296000000000000e+00   8.8800000000000004e-02  -7.5601000000000003e+00   7.1388999999999996e+00   5.8760000000000001e-01   1.3469999999999999e-01  -1.2917000000000001e+00
  -1.7634000000000001e+00  -6.9467999999999996e+00   4.7180999999999997e+00  -9.4999999999999998e-03  -5.5189999999999995e-01  -1.3287000000000000e+00   5.3269999999999995e-01  -8.4718000000000000e+00   6.2683000000000000e+00   5.9719999999999995e-01  -1.9199999999999998e-02  -1.6190000000000000e+00
  -1.4988999999999999e+00  -6.5071000000000003e+00   5.4901999999999997e+00   8.5900000000000004e-02  -5.0429999999999997e-01  -1.3024000000000000e+00   1.0653999999999999e+00  -1.0206200000000001e+01   7.6612999999999998e+00   5.4910000000000003e-01   5.7700000000000001e-02  -2.0348000000000002e+00
  -1.5208999999999999e+00  -6.2873000000000001e+00   4.5465000000000000e+00   9.4999999999999998e-03  -5.3290000000000004e-01  -1.2892999999999999e+00   1.2873000000000001e+00  -1.1718200000000000e+01   7.7484000000000002e+00   7.0320000000000005e-01  -4.8099999999999997e-02  -2.4860000000000002e+00
  -1.6091000000000000e+00  -6.6390000000000002e+00   5.4043999999999999e+00   6.6799999999999998e-02  -5.3290000000000004e-01  -1.3770000000000000e+00   1.5315000000000001e+00  -1.3763900000000000e+01   8.0094999999999992e+00   6.5500000000000003e-01  -1.2509999999999999e-01  -3.0345000000000000e+00
