# Supplementary material for: Footwear and Foam Surface Alter Gait Initiation of Typical Subjects
Source: PLoS One. 2015 Aug 13;10(8):e0135821. doi: 10.1371/journal.pone.0135821 (PMC4536224; doi:10.1371/journal.pone.0135821)
Supplement: S1 Dataset — (ZIP) [file pone.0135821.s001.zip › 9_foam_av1_03.txt]

  -4.3202999999999996e+00  -3.7151999999999998e+00   2.9063549999999998e+02   3.3033999999999999e+00   4.0052199999999999e+01  -1.9730000000000000e-01   1.7756000000000001e+00  -1.6454000000000000e+00   3.2708510000000001e+02   4.4118000000000004e+00  -3.4427700000000002e+01   9.2889999999999995e-01
  -4.8933999999999997e+00  -5.9135999999999997e+00   2.7939780000000002e+02   2.3963999999999999e+00   3.8472499999999997e+01   5.7000000000000002e-02   2.1972999999999998e+00  -1.3119000000000001e+00   3.2943579999999997e+02   4.2770000000000001e+00  -3.4649000000000001e+01   9.2449999999999999e-01
  -4.8933999999999997e+00  -8.2218999999999998e+00   2.6858900000000000e+02   1.9286000000000001e+00   3.6845300000000002e+01   3.9910000000000001e-01   1.4649000000000001e+00  -1.7565999999999999e+00   3.3169929999999999e+02   4.0747000000000000e+00  -3.4793300000000002e+01   8.9800000000000002e-01
  -4.8712999999999997e+00  -9.3870000000000005e+00   2.5606459999999998e+02   1.6134999999999999e+00   3.5199100000000001e+01   6.0950000000000004e-01   3.3289999999999997e-01  -2.2902999999999998e+00   3.3735829999999999e+02   3.9205000000000001e+00  -3.5312899999999999e+01   9.7760000000000002e-01
  -4.3202999999999996e+00  -1.0134399999999999e+01   2.4354020000000000e+02   1.1839000000000000e+00   3.3295900000000003e+01   7.7620000000000000e-01  -1.9975000000000001e+00  -2.6682999999999999e+00   3.4858900000000000e+02   3.2077000000000000e+00  -3.6294300000000000e+01   1.0882000000000001e+00
  -4.0777999999999999e+00  -1.1761200000000001e+01   2.2835640000000001e+02   7.6380000000000003e-01   3.1345199999999998e+01   1.0481000000000000e+00  -4.1283000000000003e+00  -4.0914000000000001e+00   3.6495630000000000e+02   1.9169000000000000e+00  -3.7737600000000000e+01   9.7319999999999995e-01
  -3.5488000000000000e+00  -1.3739699999999999e+01   2.1111390000000000e+02   2.7689999999999998e-01   2.8814000000000000e+01   1.3200000000000001e+00  -7.7237999999999998e+00  -6.4927999999999999e+00   3.8262959999999998e+02   2.1190000000000001e-01  -3.9084699999999998e+01   8.7580000000000002e-01
  -3.9015000000000000e+00  -1.3190200000000001e+01   1.8597919999999999e+02   5.1559999999999995e-01   2.5397800000000000e+01   1.2365999999999999e+00  -1.1164099999999999e+01  -9.2056000000000004e+00   3.9830040000000002e+02  -1.5990000000000000e+00  -4.0123899999999999e+01   5.8389999999999997e-01
  -3.0859000000000001e+00  -6.9028000000000000e+00   1.6238870000000000e+02   1.0120000000000000e+00   2.2105300000000000e+01   4.5169999999999999e-01  -1.4959400000000000e+01  -1.2207400000000000e+01   4.0909589999999997e+02  -3.4003999999999999e+00  -4.0960999999999999e+01   2.1229999999999999e-01
  -2.6890999999999998e+00  -5.0560000000000005e-01   1.4325890000000001e+02   1.5370999999999999e+00   1.9336200000000002e+01  -3.8590000000000002e-01  -1.8443999999999999e+01  -1.5698399999999999e+01   4.1902069999999998e+02  -5.3365999999999998e+00  -4.1663400000000003e+01  -2.4329999999999999e-01
  -3.9455000000000000e+00   7.2325999999999997e+00   1.2764630000000000e+02   2.1863999999999999e+00   1.7356900000000000e+01  -1.3550000000000000e+00  -2.2239300000000000e+01  -1.8611200000000000e+01   4.2903260000000000e+02  -7.0705000000000000e+00  -4.2577500000000001e+01  -7.2540000000000004e-01
  -5.7530000000000001e+00   1.4575100000000001e+01   1.1863900000000000e+02   2.3199999999999998e+00   1.6262599999999999e+01  -2.4119000000000002e+00  -2.5679500000000001e+01  -2.1324000000000002e+01   4.4174340000000001e+02  -8.9199999999999999e+00  -4.3558999999999997e+01  -1.2297000000000000e+00
  -7.4501999999999997e+00   1.9081800000000001e+01   1.1229100000000000e+02   2.3487000000000000e+00   1.5463200000000001e+01  -3.1091000000000002e+00  -2.9874400000000001e+01  -2.3525300000000001e+01   4.5506360000000001e+02  -1.0634600000000001e+01  -4.4684800000000003e+01  -1.6146000000000000e+00
  -9.3018000000000001e+00   1.9037800000000001e+01   1.0620030000000000e+02   2.0718000000000001e+00   1.5006500000000001e+01  -3.2275000000000000e+00  -3.3247999999999998e+01  -2.4570399999999999e+01   4.6899329999999998e+02  -1.2243300000000000e+01  -4.5752800000000001e+01  -1.9286000000000001e+00
  -1.0844700000000000e+01   1.7411000000000001e+01   1.0362680000000000e+02   1.5467000000000000e+00   1.4625800000000000e+01  -3.1004000000000000e+00  -3.6133400000000002e+01  -2.5682200000000002e+01   4.8170409999999998e+02  -1.3466600000000000e+01  -4.7148000000000003e+01  -2.1852000000000000e+00
  -1.2079100000000000e+01   1.5630300000000000e+01   1.0371259999999999e+02   1.0024999999999999e+00   1.4721000000000000e+01  -2.8942000000000001e+00  -3.9329400000000000e+01  -2.6349299999999999e+01   4.9537250000000000e+02  -1.4795999999999999e+01  -4.8427700000000002e+01  -2.3931000000000000e+00
  -1.2497900000000000e+01   1.3541900000000000e+01   1.0688660000000000e+02   3.9140000000000003e-01   1.5177800000000000e+01  -2.6924999999999999e+00  -4.1548900000000003e+01  -2.7394300000000001e+01   5.0738679999999999e+02  -1.5749599999999999e+01  -4.9447699999999998e+01  -2.5876999999999999e+00
  -1.2718299999999999e+01   1.1673299999999999e+01   1.1289149999999999e+02  -2.6729999999999998e-01   1.6091300000000000e+01  -2.4996000000000000e+00  -4.3191400000000002e+01  -2.7994700000000002e+01   5.1635400000000004e+02  -1.6635800000000000e+01  -5.0217399999999998e+01  -2.8531000000000000e+00
  -1.2519900000000000e+01   9.5629000000000008e+00   1.2112670000000000e+02  -9.8340000000000005e-01   1.7337900000000001e+01  -2.1356000000000002e+00  -4.4656199999999998e+01  -2.9306600000000000e+01   5.2384119999999996e+02  -1.7377600000000001e+01  -5.0804400000000001e+01  -3.1230000000000002e+00
  -1.2321600000000000e+01   7.2766000000000002e+00   1.3013399999999999e+02  -2.0335999999999999e+00   1.8774699999999999e+01  -1.8373999999999999e+00  -4.5876899999999999e+01  -3.1263300000000001e+01   5.2897770000000003e+02  -1.8215599999999998e+01  -5.1439399999999999e+01  -3.4723999999999999e+00
  -1.1968900000000000e+01   4.4626999999999999e+00   1.4257270000000000e+02  -2.9024000000000001e+00   2.0487600000000000e+01  -1.5568000000000000e+00  -4.6698200000000000e+01  -3.2819800000000001e+01   5.3272130000000004e+02  -1.8918800000000001e+01  -5.1910899999999998e+01  -3.7776000000000001e+00
  -1.1197400000000000e+01   2.2643000000000000e+00   1.5664120000000000e+02  -3.8475999999999999e+00   2.2381200000000000e+01  -1.2235000000000000e+00  -4.6853499999999997e+01  -3.4865499999999997e+01   5.3646489999999994e+02  -1.9448599999999999e+01  -5.2170699999999997e+01  -4.1624999999999996e+00
  -1.0822699999999999e+01   8.3540000000000003e-01   1.7165340000000000e+02  -4.8215000000000003e+00   2.4883900000000001e+01  -9.7789999999999999e-01  -4.6542800000000000e+01  -3.6777799999999999e+01   5.3672609999999997e+02  -1.9949500000000000e+01  -5.2392000000000003e+01  -4.5518000000000001e+00
  -9.7866999999999997e+00  -4.6170000000000000e-01   1.9018270000000001e+02  -5.7953000000000001e+00   2.7443700000000000e+01  -7.8059999999999996e-01  -4.6076700000000002e+01  -3.8156399999999998e+01   5.3620370000000003e+02  -2.0325199999999999e+01  -5.2228400000000001e+01  -4.8392999999999997e+00
  -8.3759999999999994e+00  -1.7586999999999999e+00   2.1094229999999999e+02  -6.9409999999999998e+00   3.0431600000000000e+01  -6.0080000000000000e-01  -4.5987900000000003e+01  -3.9068100000000001e+01   5.3211189999999999e+02  -2.0556400000000000e+01  -5.1901299999999999e+01  -5.0914000000000001e+00
  -6.5023999999999997e+00  -3.2096000000000000e+00   2.3479020000000000e+02  -8.1249000000000002e+00   3.3667000000000002e+01  -2.1929999999999999e-01  -4.5632800000000003e+01  -3.9957500000000003e+01   5.2558240000000001e+02  -2.0392600000000002e+01  -5.1314300000000003e+01  -5.3657000000000004e+00
  -4.3202999999999996e+00  -6.0015000000000001e+00   2.6198370000000000e+02  -9.5570000000000004e+00   3.7321100000000001e+01   3.2010000000000000e-01  -4.5033499999999997e+01  -4.0424399999999999e+01   5.1539630000000000e+02  -2.0199999999999999e+01  -5.0438699999999997e+01  -5.5426000000000002e+00
  -1.4988999999999999e+00  -9.6067999999999998e+00   2.8952030000000002e+02  -1.1017799999999999e+01   4.1393900000000002e+01   9.5160000000000000e-01  -4.4145699999999998e+01  -4.1024799999999999e+01   5.0233730000000003e+02  -1.9670200000000001e+01  -4.9168599999999998e+01  -5.7150999999999996e+00
   1.7634000000000001e+00  -1.4025499999999999e+01   3.2065980000000002e+02  -1.2478500000000000e+01   4.5571300000000001e+01   1.6006000000000000e+00  -4.2858400000000003e+01  -4.1313899999999997e+01   4.8518650000000002e+02  -1.9130700000000001e+01  -4.7513599999999997e+01  -5.8257000000000003e+00
   5.4443999999999999e+00  -1.8795999999999999e+01   3.5325760000000002e+02  -1.4053800000000001e+01   4.9805900000000001e+01   2.4249999999999998e+00  -4.1082799999999999e+01  -4.1669600000000003e+01   4.6464030000000002e+02  -1.8215599999999998e+01  -4.5704700000000003e+01  -5.8654999999999999e+00
   9.3238000000000003e+00  -2.3434500000000000e+01   3.8842899999999997e+02  -1.5562300000000000e+01   5.4449599999999997e+01   3.1530000000000000e+00  -3.8597000000000001e+01  -4.2314500000000002e+01   4.4017630000000003e+02  -1.7262000000000000e+01  -4.3299199999999999e+01  -5.9893999999999998e+00
   1.3181200000000000e+01  -2.9348099999999999e+01   4.2565910000000002e+02  -1.7242699999999999e+01   5.9388300000000001e+01   4.0651000000000002e+00  -3.5201200000000000e+01  -4.2425600000000003e+01   4.1075000000000000e+02  -1.6057900000000000e+01  -4.0470300000000002e+01  -5.9760999999999997e+00
   1.7192900000000002e+01  -3.5789299999999997e+01   4.6666379999999998e+02  -1.8922999999999998e+01   6.4936099999999996e+01   5.0473999999999997e+00  -3.1494599999999998e+01  -4.2581299999999999e+01   3.7827650000000000e+02  -1.4632199999999999e+01  -3.7333500000000001e+01  -5.9496000000000002e+00
   2.2240500000000001e+01  -4.2186500000000002e+01   5.1067090000000002e+02  -2.0641600000000000e+01   7.0731200000000001e+01   5.9771000000000001e+00  -2.6744900000000001e+01  -4.2425600000000003e+01   3.4040539999999999e+02  -1.2898300000000001e+01  -3.3783000000000001e+01  -5.8522999999999996e+00
   2.7971499999999999e+01  -4.8078099999999999e+01   5.5596469999999999e+02  -2.2026000000000000e+01   7.6431200000000004e+01   6.8497000000000003e+00  -2.1218399999999999e+01  -4.1224899999999998e+01   2.9826819999999998e+02  -1.0798400000000001e+01  -2.9751300000000001e+01  -5.6044999999999998e+00
   3.4650199999999998e+01  -5.2232999999999997e+01   5.9705510000000004e+02  -2.2923400000000001e+01   8.1579300000000003e+01   7.4286000000000003e+00  -1.4848400000000000e+01  -3.8779000000000003e+01   2.4768629999999999e+02  -8.3420000000000005e+00  -2.4949900000000000e+01  -5.2196999999999996e+00
   4.1262900000000002e+01  -5.5222799999999999e+01   6.2991030000000001e+02  -2.3123899999999999e+01   8.5594899999999996e+01   7.7575000000000003e+00  -8.1233000000000004e+00  -3.4376300000000001e+01   1.9249010000000001e+02  -5.5195999999999996e+00  -1.9321100000000001e+01  -4.4942000000000002e+00
   4.4635300000000001e+01  -5.6409900000000000e+01   6.5444449999999995e+02  -2.2627500000000001e+01   8.8468699999999998e+01   7.7224000000000004e+00  -8.2120000000000004e-01  -2.7527699999999999e+01   1.3415979999999999e+02  -2.5238000000000000e+00  -1.3701800000000000e+01  -3.5962999999999998e+00
   4.6905700000000003e+01  -5.7377200000000002e+01   6.7100080000000003e+02  -2.1892299999999999e+01   9.0514600000000002e+01   7.7310999999999996e+00   5.4378000000000002e+00  -1.9812000000000001e+01   8.5406099999999995e+01   1.9300000000000001e-02  -8.8330000000000002e+00  -2.6364000000000001e+00
   4.8338400000000000e+01  -5.9113900000000001e+01   6.8369680000000005e+02  -2.1309899999999999e+01   9.2075199999999995e+01   7.6917000000000000e+00   9.4993999999999996e+00  -1.2718800000000000e+01   5.3890300000000003e+01   1.7532000000000001e+00  -5.6962000000000002e+00  -1.7959000000000001e+00
   4.9991599999999998e+01  -6.1554000000000002e+01   6.9296140000000003e+02  -2.0641600000000000e+01   9.3226600000000005e+01   7.8319999999999999e+00   9.7436000000000007e+00  -8.1605000000000008e+00   3.6913499999999999e+01   2.3599999999999999e+00  -4.0894000000000004e+00  -1.4111000000000000e+00
   4.9594799999999999e+01  -6.3180799999999998e+01   6.9767949999999996e+02  -2.0097400000000000e+01   9.3864199999999997e+01   7.8101000000000003e+00   8.6338000000000008e+00  -5.3810000000000002e+00   2.8033400000000000e+01   2.4081999999999999e+00  -2.8673999999999999e+00  -1.0174000000000001e+00
   4.8162100000000002e+01  -6.3840299999999999e+01   6.9836580000000004e+02  -1.9171299999999999e+01   9.3940299999999993e+01   7.7750000000000004e+00   8.5893999999999995e+00  -3.1352000000000002e+00   2.2983899999999998e+01   1.8879999999999999e+00  -2.3477999999999999e+00  -6.8120000000000003e-01
   4.7280400000000000e+01  -6.4038200000000003e+01   6.9407659999999998e+02  -1.8035100000000000e+01   9.3283699999999996e+01   7.6521999999999997e+00   8.4341000000000008e+00  -2.2012999999999998e+00   1.7237900000000000e+01   1.4064000000000001e+00  -1.7512000000000001e+00  -4.7330000000000000e-01
   4.6266399999999997e+01  -6.3158799999999999e+01   6.8541240000000005e+02  -1.6526599999999998e+01   9.1761200000000002e+01   7.4680000000000000e+00   5.9481999999999999e+00  -2.0234000000000001e+00   1.0969600000000000e+01   7.6100000000000001e-01  -9.3330000000000002e-01  -2.4770000000000000e-01
   4.6045999999999999e+01  -6.1158299999999997e+01   6.7185860000000002e+02  -1.4636200000000001e+01   8.9762900000000002e+01   7.1040999999999999e+00   4.0838999999999999e+00  -3.0017999999999998e+00   5.6589000000000000e+00   2.2159999999999999e-01  -1.4430000000000001e-01   5.3100000000000001e-02
   4.5274500000000003e+01  -5.9487600000000000e+01   6.5736109999999996e+02  -1.2707700000000001e+01   8.7526700000000005e+01   6.8673000000000002e+00   1.2428999999999999e+00  -2.8239000000000001e+00   5.0495000000000001e+00  -1.0600000000000000e-01   4.1370000000000001e-01   2.4329999999999999e-01
   4.4392899999999997e+01  -5.7816800000000001e+01   6.4363570000000004e+02  -1.0597700000000000e+01   8.5337999999999994e+01   6.6128999999999998e+00   1.1318999999999999e+00  -1.9567000000000001e+00   5.7460000000000004e+00   7.7100000000000002e-02   5.1000000000000001e-01   2.6979999999999998e-01
   4.3356900000000003e+01  -5.6190100000000001e+01   6.3016769999999997e+02  -8.3539999999999992e+00   8.3054199999999994e+01   6.3147000000000002e+00   1.0653999999999999e+00  -1.4008000000000000e+00   6.0941999999999998e+00   1.0600000000000000e-01   4.6189999999999998e-01   3.4060000000000001e-01
   4.2475200000000001e+01  -5.4585200000000000e+01   6.1704280000000006e+02  -6.1390000000000002e+00   8.1103499999999997e+01   6.0297000000000001e+00   7.7680000000000005e-01  -1.0672999999999999e+00   4.9623999999999997e+00   3.8500000000000000e-02   4.5219999999999999e-01   3.0080000000000001e-01
   4.1461199999999998e+01  -5.2958500000000001e+01   6.0674869999999999e+02  -3.6375999999999999e+00   7.9381100000000004e+01   5.6612999999999998e+00   8.4340000000000004e-01  -1.1785000000000001e+00   4.8754000000000000e+00   1.1559999999999999e-01   3.6559999999999998e-01   3.1409999999999999e-01
   4.0271000000000001e+01  -5.1265700000000002e+01   5.9834190000000001e+02  -1.2506999999999999e+00   7.7839500000000001e+01   5.2534999999999998e+00   7.5460000000000005e-01  -1.1563000000000001e+00   4.5270999999999999e+00   1.2520000000000001e-01   3.2710000000000000e-01   2.6540000000000002e-01
   3.9631799999999998e+01  -5.0232500000000002e+01   5.9353800000000001e+02   1.0980000000000001e+00   7.6783299999999997e+01   4.9641000000000002e+00   8.4340000000000004e-01  -1.2230000000000001e+00   4.0048000000000004e+00   9.6299999999999997e-02   2.7900000000000003e-01   2.2559999999999999e-01
   3.8838200000000001e+01  -4.9023400000000002e+01   5.8967769999999996e+02   3.5038999999999998e+00   7.5926900000000003e+01   4.6395999999999997e+00   9.5440000000000003e-01  -9.5609999999999995e-01   4.5270999999999999e+00   1.4449999999999999e-01   2.6939999999999997e-01   2.5659999999999999e-01
   3.8353299999999997e+01  -4.8231999999999999e+01   5.8719000000000005e+02   5.8144000000000000e+00   7.5346400000000003e+01   4.4203000000000001e+00   8.8780000000000003e-01  -7.3380000000000001e-01   4.2659000000000002e+00   1.9300000000000001e-02   2.6939999999999997e-01   2.3890000000000000e-01
   3.7714100000000002e+01  -4.7770299999999999e+01   5.8719000000000005e+02   8.1058000000000003e+00   7.4889600000000002e+01   4.2141999999999999e+00   9.7660000000000002e-01  -6.2260000000000004e-01   4.7012999999999998e+00   1.5409999999999999e-01   2.7900000000000003e-01   2.7429999999999999e-01
   3.7140999999999998e+01  -4.7154800000000002e+01   5.8804780000000005e+02   1.0387600000000001e+01   7.4613699999999994e+01   4.0080999999999998e+00   1.1540999999999999e+00  -6.0040000000000004e-01   4.9623999999999997e+00   9.6299999999999997e-02   2.5019999999999998e-01   2.6540000000000002e-01
   3.7008699999999997e+01  -4.6605200000000004e+01   5.8976350000000002e+02   1.2726800000000001e+01   7.4537499999999994e+01   3.7713000000000001e+00   1.3095000000000001e+00  -4.0020000000000000e-01   4.9623999999999997e+00   1.4449999999999999e-01   3.5599999999999998e-01   2.5209999999999999e-01
   3.6325400000000002e+01  -4.6275500000000001e+01   5.9182230000000004e+02   1.4941800000000001e+01   7.4613699999999994e+01   3.5651999999999999e+00   1.3539000000000001e+00  -3.7800000000000000e-01   4.7012999999999998e+00   2.1190000000000001e-01   3.0790000000000001e-01   2.6540000000000002e-01
   3.6281300000000002e+01  -4.5440100000000001e+01   5.9533950000000004e+02   1.7357299999999999e+01   7.4613699999999994e+01   3.4161000000000001e+00   1.3317000000000001e+00  -3.1130000000000002e-01   5.3106999999999998e+00   1.2520000000000001e-01   2.7900000000000003e-01   3.0520000000000003e-01
   3.5994799999999998e+01  -4.5747799999999998e+01   5.9911400000000003e+02   1.9429099999999998e+01   7.4775400000000005e+01   3.2932999999999999e+00   1.3539000000000001e+00  -4.2249999999999999e-01   4.5270999999999999e+00   8.6699999999999999e-02   2.8870000000000001e-01   2.7429999999999999e-01
   3.6501800000000003e+01  -4.6077599999999997e+01   5.9988599999999997e+02   2.1577200000000001e+01   7.4651700000000005e+01   3.1793000000000000e+00   1.3095000000000001e+00  -3.1130000000000002e-01   4.1788999999999996e+00   1.9270000000000001e-01   2.4060000000000001e-01   3.1409999999999999e-01
   3.6545900000000003e+01  -4.6473300000000002e+01   6.0348889999999994e+02   2.3544000000000000e+01   7.4708799999999997e+01   3.0916000000000001e+00   1.4649000000000001e+00  -2.2239999999999999e-01   4.3529999999999998e+00   2.2159999999999999e-01   3.0790000000000001e-01   3.1409999999999999e-01
   3.7140999999999998e+01  -4.7220700000000001e+01   6.0580510000000004e+02   2.5472600000000000e+01   7.4528000000000006e+01   3.0783999999999998e+00   1.4649000000000001e+00   1.3339999999999999e-01   4.4401000000000002e+00   1.5409999999999999e-01   2.6939999999999997e-01   2.8310000000000002e-01
   3.7868400000000001e+01  -4.8100099999999998e+01   6.0743499999999995e+02   2.7324800000000000e+01   7.4461399999999998e+01   3.1442000000000001e+00   1.1762999999999999e+00   1.3339999999999999e-01   4.7012999999999998e+00   9.6299999999999997e-02   3.0790000000000001e-01   2.8749999999999998e-01
   3.8750100000000003e+01  -4.9287199999999999e+01   6.0923640000000000e+02   2.9157900000000001e+01   7.4318700000000007e+01   3.1837000000000000e+00   1.4205000000000001e+00   1.1119999999999999e-01   5.1365999999999996e+00   2.3119999999999999e-01   3.1750000000000000e-01   2.6979999999999998e-01
   3.9675800000000002e+01  -5.0210500000000003e+01   6.1120950000000005e+02   3.0895499999999998e+01   7.4290099999999995e+01   3.2494000000000001e+00   1.3539000000000001e+00   2.4460000000000001e-01   4.0048000000000004e+00   2.1190000000000001e-01   2.1170000000000000e-01   2.8749999999999998e-01
   4.0337100000000000e+01  -5.1881300000000003e+01   6.1575599999999997e+02   3.2680900000000001e+01   7.4442400000000006e+01   3.3151999999999999e+00   1.1984999999999999e+00   2.2200000000000001e-02   4.7882999999999996e+00   1.0600000000000000e-01   3.0790000000000001e-01   2.5659999999999999e-01
   4.1395099999999999e+01  -5.3837800000000001e+01   6.1892999999999995e+02   3.4380400000000002e+01   7.4737399999999994e+01   3.4249000000000001e+00   1.2650999999999999e+00   6.6699999999999995e-02   4.0918000000000001e+00   1.5409999999999999e-01   2.8870000000000001e-01   2.1679999999999999e-01
   4.2232700000000001e+01  -5.5860300000000002e+01   6.2416279999999995e+02   3.5898400000000002e+01   7.5060900000000004e+01   3.6703999999999999e+00   1.0875999999999999e+00   0.0000000000000000e+00   5.2236000000000002e+00   2.0230000000000001e-01   2.7900000000000003e-01   2.2559999999999999e-01
   4.3158499999999997e+01  -5.8036700000000003e+01   6.2956719999999996e+02   3.7445099999999996e+01   7.5612799999999993e+01   3.8414999999999999e+00   9.5440000000000003e-01   2.2200000000000001e-02   4.0048000000000004e+00   1.5409999999999999e-01   2.9830000000000001e-01   2.1679999999999999e-01
   4.4436900000000001e+01  -6.0256999999999998e+01   6.3428530000000001e+02   3.8905900000000003e+01   7.6040999999999997e+01   4.0739000000000001e+00   7.5460000000000005e-01  -2.2239999999999999e-01   3.8306000000000000e+00   2.8899999999999998e-01   3.7530000000000002e-01   1.5479999999999999e-01
   4.5098199999999999e+01  -6.3114899999999999e+01   6.3986130000000003e+02   4.0395299999999999e+01   7.6726200000000006e+01   4.3151000000000002e+00   6.4370000000000005e-01  -2.4460000000000001e-01   4.7012999999999998e+00   2.7939999999999998e-01   3.5599999999999998e-01   1.9020000000000001e-01
   4.6486899999999999e+01  -6.5730900000000005e+01   6.4509410000000003e+02   4.1903799999999997e+01   7.7411299999999997e+01   4.5826000000000002e+00   7.1020000000000005e-01   1.7790000000000000e-01   4.8754000000000000e+00   2.2159999999999999e-01   3.6559999999999998e-01   1.8140000000000001e-01
   4.7368499999999997e+01  -6.8390900000000002e+01   6.5118470000000002e+02   4.3268999999999998e+01   7.8010800000000003e+01   4.8061999999999996e+00   6.8799999999999994e-01  -2.2200000000000001e-02   4.0918000000000001e+00   1.3489999999999999e-01   2.3089999999999999e-01   1.4160000000000000e-01
   4.7941600000000001e+01  -7.1402699999999996e+01   6.5676070000000004e+02   4.4557899999999997e+01   7.8867199999999997e+01   5.1307000000000000e+00   6.8799999999999994e-01  -6.6699999999999995e-02   4.0048000000000004e+00   1.8300000000000000e-01   3.7530000000000002e-01   1.2390000000000000e-01
   4.9154000000000003e+01  -7.4436400000000006e+01   6.6207929999999999e+02   4.5808700000000002e+01   7.9561899999999994e+01   5.3982000000000001e+00   7.3240000000000005e-01  -2.8910000000000002e-01   5.0495000000000001e+00   1.8300000000000000e-01   3.1750000000000000e-01   1.5040000000000001e-01
   5.0167900000000003e+01  -7.7074500000000000e+01   6.6782680000000005e+02   4.7002099999999999e+01   8.0465900000000005e+01   5.7403000000000004e+00   5.7709999999999995e-01  -1.3339999999999999e-01   4.7012999999999998e+00   2.2159999999999999e-01   4.1370000000000001e-01   1.5040000000000001e-01
   5.1402200000000001e+01  -7.9910300000000007e+01   6.7434630000000004e+02   4.8214599999999997e+01   8.1408000000000001e+01   6.5339999999999998e+00   6.6579999999999995e-01  -2.2239999999999999e-01   5.3977000000000004e+00   2.2159999999999999e-01   2.9830000000000001e-01   8.8499999999999995e-02
   5.1225900000000003e+01  -8.3449700000000007e+01   6.7623360000000002e+02   4.8777900000000002e+01   8.2045500000000004e+01   6.5514999999999999e+00   4.8830000000000001e-01  -8.8900000000000007e-02   5.3977000000000004e+00   2.0230000000000001e-01   2.8870000000000001e-01   1.2390000000000000e-01
   5.2173699999999997e+01  -8.7626599999999996e+01   6.8009379999999999e+02   4.9570399999999999e+01   8.2654600000000002e+01   6.8277999999999999e+00   3.9950000000000002e-01  -2.8910000000000002e-01   5.2236000000000002e+00   1.4449999999999999e-01   3.4639999999999999e-01   1.0170000000000000e-01
   5.1446300000000001e+01  -9.1187899999999999e+01   6.7966489999999999e+02   5.0229100000000003e+01   8.3092299999999994e+01   7.2049000000000003e+00   3.3289999999999997e-01  -3.3350000000000002e-01   5.9200999999999997e+00   1.9270000000000001e-01   3.4639999999999999e-01   1.1940000000000001e-01
   5.2592500000000001e+01  -9.3188400000000001e+01   6.7854970000000003e+02   5.0668300000000002e+01   8.3158900000000003e+01   7.5601000000000003e+00   4.6610000000000001e-01  -3.3350000000000002e-01   5.3977000000000004e+00   1.6380000000000000e-01   3.2710000000000000e-01   7.5200000000000003e-02
   5.2239800000000002e+01  -9.5936400000000006e+01   6.7400319999999999e+02   5.1116999999999997e+01   8.2892399999999995e+01   8.0206000000000000e+00   3.5510000000000003e-01   1.5559999999999999e-01   5.1365999999999996e+00   2.1190000000000001e-01   3.6559999999999998e-01   1.5920000000000001e-01
   5.2746800000000000e+01  -9.8728300000000004e+01   6.6765520000000004e+02   5.1193399999999997e+01   8.2483300000000000e+01   8.4283999999999999e+00   5.7709999999999995e-01  -4.6689999999999998e-01   5.1365999999999996e+00   2.6010000000000000e-01   2.2130000000000000e-01   1.7249999999999999e-01
   5.2879100000000001e+01  -1.0141030000000001e+02   6.5873370000000000e+02   5.0992899999999999e+01   8.1569699999999997e+01   8.7616999999999994e+00   1.0653999999999999e+00  -3.1130000000000002e-01   6.0072000000000001e+00   1.7340000000000000e-01   2.2130000000000000e-01   1.6810000000000000e-01
   5.2658700000000003e+01  -1.0332290000000000e+02   6.4706709999999998e+02   5.0620600000000003e+01   8.0599100000000007e+01   9.0992999999999995e+00   7.9900000000000004e-01   2.2200000000000001e-02   5.3977000000000004e+00   2.1190000000000001e-01   2.3089999999999999e-01   1.4599999999999999e-01
   5.2614600000000003e+01  -1.0475180000000000e+02   6.3359900000000005e+02   5.0190899999999999e+01   7.9238399999999999e+01   9.4107000000000003e+00   8.4340000000000004e-01  -4.4499999999999998e-02   5.1365999999999996e+00   1.3489999999999999e-01   2.2130000000000000e-01   1.7690000000000000e-01
   5.1578600000000002e+01  -1.0659840000000000e+02   6.1772900000000004e+02   4.9446199999999997e+01   7.7506500000000003e+01   9.8140999999999998e+00   9.3220000000000003e-01  -1.3339999999999999e-01   4.8754000000000000e+00   1.9270000000000001e-01   2.6939999999999997e-01   1.9020000000000001e-01
   5.0674900000000001e+01  -1.0701609999999999e+02   5.9791300000000001e+02   4.8252800000000001e+01   7.5308300000000003e+01   1.0068500000000000e+01   1.1096999999999999e+00  -4.6689999999999998e-01   4.7882999999999996e+00   2.4079999999999999e-01   2.4060000000000001e-01   2.0349999999999999e-01
   4.8228200000000001e+01  -1.0708210000000000e+02   5.7252099999999996e+02   4.6677500000000002e+01   7.2406000000000006e+01   1.0379799999999999e+01   1.2650999999999999e+00  -4.2249999999999999e-01   4.9623999999999997e+00   2.5050000000000000e-01   1.9239999999999999e-01   1.6810000000000000e-01
   4.4789600000000000e+01  -1.0609280000000000e+02   5.4181039999999996e+02   4.4768000000000001e+01   6.9065899999999999e+01   1.0581500000000000e+01   8.4340000000000004e-01  -6.6699999999999995e-02   5.3106999999999998e+00   3.5639999999999999e-01   1.4430000000000001e-01   1.7690000000000000e-01
   4.0954300000000003e+01  -1.0400440000000000e+02   5.0989879999999999e+02   4.2514800000000001e+01   6.5497500000000002e+01   1.0607900000000001e+01   1.0875999999999999e+00  -2.6679999999999998e-01   5.0495000000000001e+00   1.4449999999999999e-01   1.5400000000000000e-01   1.6810000000000000e-01
   3.7229199999999999e+01  -1.0138830000000000e+02   4.7472750000000002e+02   3.9927399999999999e+01   6.1358100000000000e+01   1.0537699999999999e+01   1.0875999999999999e+00  -3.5580000000000001e-01   4.8754000000000000e+00   1.7340000000000000e-01   2.5979999999999998e-01   1.6810000000000000e-01
   3.2820700000000002e+01  -9.7849000000000004e+01   4.3552429999999998e+02   3.6977300000000000e+01   5.6752400000000002e+01   1.0463100000000001e+01   1.0209999999999999e+00  -2.6679999999999998e-01   5.8330000000000002e+00   2.0230000000000001e-01   1.3469999999999999e-01   2.4329999999999999e-01
   2.8720900000000000e+01  -9.3606099999999998e+01   3.9383339999999998e+02   3.3673900000000003e+01   5.1766100000000002e+01   1.0208800000000000e+01   9.3220000000000003e-01  -4.6689999999999998e-01   5.0495000000000001e+00   1.5409999999999999e-01   2.1170000000000000e-01   2.0790000000000000e-01
   2.3959800000000001e+01  -8.7912400000000005e+01   3.4793900000000002e+02   2.9940799999999999e+01   4.6085200000000000e+01   9.8054000000000006e+00   7.1020000000000005e-01  -1.7790000000000000e-01   6.0072000000000001e+00   2.3119999999999999e-01   2.2130000000000000e-01   2.5659999999999999e-01
   1.9617500000000000e+01  -8.0174099999999996e+01   2.9955700000000002e+02   2.6016800000000000e+01   4.0061700000000002e+01   9.0906000000000002e+00   9.5440000000000003e-01  -2.2239999999999999e-01   4.3529999999999998e+00   2.6970000000000000e-01   1.5400000000000000e-01   3.0959999999999999e-01
   1.5142899999999999e+01  -6.9688000000000002e+01   2.5048869999999999e+02   2.1997299999999999e+01   3.3657499999999999e+01   8.1697000000000006e+00   7.3240000000000005e-01  -1.3339999999999999e-01   5.3106999999999998e+00   1.2520000000000001e-01   2.6939999999999997e-01   2.5659999999999999e-01
   1.1329700000000001e+01  -5.8454400000000000e+01   1.9961890000000000e+02   1.7710500000000000e+01   2.6958400000000001e+01   6.8979999999999997e+00   6.4370000000000005e-01  -4.4499999999999998e-02   4.7012999999999998e+00   3.0819999999999997e-01   1.5400000000000000e-01   2.6979999999999998e-01
   8.0013000000000005e+00  -4.4692599999999999e+01   1.5115100000000001e+02   1.3815200000000001e+01   2.0582799999999999e+01   5.4200999999999997e+00   7.7680000000000005e-01   2.2200000000000001e-02   5.0495000000000001e+00   2.3119999999999999e-01   1.4430000000000001e-01   3.4949999999999998e-01
   5.0476000000000001e+00  -3.0557200000000002e+01   1.0783020000000000e+02   1.0502200000000000e+01   1.4806600000000000e+01   3.7494000000000001e+00   6.6579999999999995e-01   6.6699999999999995e-02   4.7882999999999996e+00   2.5050000000000000e-01   2.5019999999999998e-01   3.6270000000000002e-01
   2.6671000000000000e+00  -1.5938100000000000e+01   7.6347600000000000e+01   8.0770999999999997e+00   1.0429399999999999e+01   1.8725000000000001e+00   6.6579999999999995e-01   0.0000000000000000e+00   4.9623999999999997e+00   1.6380000000000000e-01   2.2130000000000000e-01   3.5389999999999999e-01
  -3.7469999999999998e-01  -2.1983999999999999e+00   5.7217799999999997e+01   6.9314000000000000e+00   7.6792999999999996e+00   2.5869999999999999e-01   8.2120000000000004e-01   1.1119999999999999e-01   5.3106999999999998e+00   1.8300000000000000e-01   2.7900000000000003e-01   3.7159999999999999e-01
  -1.7630000000000001e-01  -5.6936999999999998e+00   4.1433599999999998e+01   4.6210000000000004e+00   5.2622999999999998e+00   7.0199999999999999e-02   3.5510000000000003e-01   1.1119999999999999e-01   4.7882999999999996e+00   2.3119999999999999e-01   2.8870000000000001e-01   4.0699999999999997e-01
   1.2784000000000000e+00   1.3850000000000000e+00   3.0453199999999999e+01   3.8475999999999999e+00   3.8159000000000001e+00  -4.2099999999999999e-01   5.1049999999999995e-01   1.1119999999999999e-01   5.2236000000000002e+00   2.2159999999999999e-01   3.1750000000000000e-01   4.2909999999999998e-01
  -4.6289999999999998e-01   8.3540000000000003e-01   2.1617500000000000e+01   2.7591999999999999e+00   2.6549000000000000e+00  -4.9990000000000001e-01   6.2150000000000005e-01  -4.4499999999999998e-02   5.6589000000000000e+00   1.0600000000000000e-01   2.6939999999999997e-01   4.1580000000000000e-01
  -5.2900000000000003e-01   1.2311000000000001e+00   1.7328299999999999e+01   2.0432000000000001e+00   1.8746000000000000e+00  -7.2789999999999999e-01   3.1069999999999998e-01   0.0000000000000000e+00   4.1788999999999996e+00   1.6380000000000000e-01   4.0410000000000001e-01   3.4499999999999997e-01
  -9.6989999999999998e-01   3.4954000000000001e+00   1.3982799999999999e+01   1.6516999999999999e+00   1.2561000000000000e+00  -9.3840000000000001e-01   4.4390000000000002e-01  -4.6689999999999998e-01   4.9623999999999997e+00   2.0230000000000001e-01   3.8490000000000002e-01   4.2020000000000002e-01
  -5.9509999999999996e-01   3.1656000000000000e+00   1.0980300000000000e+01   1.2316000000000000e+00   7.7080000000000004e-01  -1.0392999999999999e+00   1.0875999999999999e+00  -1.0672999999999999e+00   5.4847999999999999e+00   1.2520000000000001e-01   3.1750000000000000e-01   3.4949999999999998e-01
  -1.3230000000000000e-01   4.0010000000000003e+00   8.7499000000000002e+00   8.8790000000000002e-01   4.4719999999999999e-01  -9.9980000000000002e-01   2.6629999999999998e-01   1.1119999999999999e-01   4.6142000000000003e+00   5.7799999999999997e-02   4.4259999999999999e-01   3.5389999999999999e-01
  -4.4100000000000000e-02   3.8250999999999999e+00   7.1200999999999999e+00   6.7789999999999995e-01   9.4999999999999998e-03  -7.8500000000000003e-01   1.0209999999999999e+00  -5.1139999999999997e-01   4.5270999999999999e+00   4.8200000000000000e-02   4.2340000000000000e-01   4.3790000000000001e-01
  -3.5270000000000001e-01   1.7146999999999999e+00   5.5758999999999999e+00   3.9140000000000003e-01  -8.5599999999999996e-02  -6.3149999999999995e-01   7.5460000000000005e-01  -5.3369999999999995e-01   5.5719000000000003e+00   2.2159999999999999e-01   5.1000000000000001e-01   3.3620000000000000e-01
  -1.3230000000000000e-01   2.0884000000000000e+00   6.0049000000000001e+00   4.5829999999999999e-01  -1.2370000000000000e-01  -5.7879999999999998e-01   9.7660000000000002e-01  -4.8920000000000002e-01   4.7012999999999998e+00   1.0600000000000000e-01   5.1000000000000001e-01   4.8659999999999998e-01
  -4.1880000000000001e-01   1.4289000000000001e+00   5.7474999999999996e+00   3.0549999999999999e-01  -1.4269999999999999e-01  -5.1749999999999996e-01   1.1318999999999999e+00  -8.0049999999999999e-01   4.4401000000000002e+00   1.7340000000000000e-01   4.8110000000000003e-01   4.0699999999999997e-01
  -4.6289999999999998e-01   3.0780000000000002e-01   4.6322999999999999e+00   1.2410000000000000e-01  -2.6640000000000003e-01  -3.6840000000000001e-01   8.2120000000000004e-01   8.8900000000000007e-02   4.8754000000000000e+00   1.8300000000000000e-01   5.1959999999999995e-01   4.9099999999999999e-01
  -5.5110000000000003e-01   5.4959999999999998e-01   4.2034000000000002e+00   6.6799999999999998e-02  -2.6640000000000003e-01  -2.9820000000000002e-01   6.6579999999999995e-01   1.1119999999999999e-01   4.7012999999999998e+00   2.4079999999999999e-01   4.7149999999999997e-01   4.4230000000000003e-01
  -3.5270000000000001e-01   6.3749999999999996e-01   4.7180999999999997e+00   8.5900000000000004e-02  -1.8079999999999999e-01  -3.0259999999999998e-01   3.1069999999999998e-01  -4.4469999999999998e-01   4.8754000000000000e+00   2.3119999999999999e-01   6.5429999999999999e-01   4.0250000000000002e-01
  -4.6289999999999998e-01   5.7160000000000000e-01   4.5465000000000000e+00   2.2910000000000000e-01  -1.8079999999999999e-01  -3.0259999999999998e-01   7.3240000000000005e-01  -1.1119999999999999e-01   5.3977000000000004e+00   2.1190000000000001e-01   5.7730000000000004e-01   4.4679999999999997e-01
  -2.4249999999999999e-01   7.4739999999999995e-01   4.7180999999999997e+00   1.6230000000000000e-01  -2.1890000000000001e-01  -2.8499999999999998e-01   7.7680000000000005e-01   1.7790000000000000e-01   3.9177000000000000e+00   2.6970000000000000e-01   5.9660000000000002e-01   4.2470000000000002e-01
  -6.3919999999999999e-01   5.9360000000000002e-01   4.4607999999999999e+00   1.9089999999999999e-01  -2.8549999999999998e-01  -2.9380000000000001e-01   6.8799999999999994e-01  -2.2200000000000001e-02   5.2236000000000002e+00   1.9270000000000001e-01   5.4849999999999999e-01   3.9810000000000001e-01
  -2.8649999999999998e-01   3.2979999999999998e-01   4.9755000000000003e+00   8.5900000000000004e-02  -3.1400000000000000e-01  -2.7629999999999999e-01   4.4390000000000002e-01   8.8900000000000007e-02   5.2236000000000002e+00   2.0230000000000001e-01   5.3879999999999995e-01   4.6000000000000002e-01
  -3.5270000000000001e-01   6.3749999999999996e-01   5.5758999999999999e+00   8.5900000000000004e-02  -1.9980000000000001e-01  -2.7189999999999998e-01   7.5460000000000005e-01  -2.2200000000000001e-02   3.8306000000000000e+00   2.7939999999999998e-01   6.0619999999999996e-01   4.0250000000000002e-01
  -2.4249999999999999e-01   6.3749999999999996e-01   4.8038999999999996e+00   1.1459999999999999e-01  -2.4740000000000001e-01  -3.0259999999999998e-01   4.8830000000000001e-01   2.4460000000000001e-01   5.2236000000000002e+00   2.5050000000000000e-01   6.2539999999999996e-01   4.2020000000000002e-01
  -4.1880000000000001e-01   6.3749999999999996e-01   4.8897000000000004e+00   1.4319999999999999e-01  -2.9499999999999998e-01  -2.9380000000000001e-01   7.1020000000000005e-01   2.2200000000000001e-02   5.3106999999999998e+00   2.1190000000000001e-01   4.9070000000000003e-01   4.6889999999999998e-01
  -1.7630000000000001e-01   4.6170000000000000e-01   4.2892000000000001e+00   1.3370000000000001e-01  -3.8059999999999999e-01  -2.3680000000000001e-01   7.1020000000000005e-01  -1.3339999999999999e-01   4.9623999999999997e+00   1.7340000000000000e-01   5.8689999999999998e-01   4.3350000000000000e-01
  -2.6450000000000001e-01   5.0560000000000005e-01   5.0612000000000004e+00   1.7190000000000000e-01  -2.4740000000000001e-01  -3.0700000000000000e-01   5.1049999999999995e-01   2.0010000000000000e-01   4.7012999999999998e+00   1.2520000000000001e-01   5.6769999999999998e-01   4.6450000000000002e-01
  -3.7469999999999998e-01   5.9360000000000002e-01   5.1470000000000002e+00   1.7190000000000000e-01  -2.3790000000000000e-01  -2.7189999999999998e-01   3.9950000000000002e-01   1.3339999999999999e-01   4.7882999999999996e+00   1.4449999999999999e-01   6.6390000000000005e-01   4.2020000000000002e-01
  -1.5429999999999999e-01   6.3749999999999996e-01   3.7745000000000002e+00   1.5279999999999999e-01  -3.4260000000000002e-01  -2.5000000000000000e-01   3.7730000000000002e-01   1.7790000000000000e-01   5.0495000000000001e+00   2.1190000000000001e-01   5.1959999999999995e-01   4.5560000000000000e-01
  -3.9679999999999999e-01   6.3749999999999996e-01   4.7180999999999997e+00   1.4319999999999999e-01  -2.9499999999999998e-01  -2.5869999999999999e-01   2.6629999999999998e-01   1.3339999999999999e-01   4.6142000000000003e+00   2.5050000000000000e-01   6.2539999999999996e-01   5.0429999999999997e-01
  -3.0859999999999999e-01   5.2759999999999996e-01   4.4607999999999999e+00   8.5900000000000004e-02  -2.6640000000000003e-01  -2.8070000000000001e-01   2.8849999999999998e-01   1.5559999999999999e-01   4.5270999999999999e+00   2.1190000000000001e-01   5.7730000000000004e-01   4.6000000000000002e-01
  -4.1880000000000001e-01   7.2550000000000003e-01   4.3750000000000000e+00   5.7299999999999997e-02  -3.8059999999999999e-01  -2.4560000000000001e-01   3.9950000000000002e-01   2.8910000000000002e-01   5.3977000000000004e+00   2.0230000000000001e-01   5.6769999999999998e-01   4.8220000000000002e-01
  -2.4249999999999999e-01   3.9570000000000000e-01   4.6322999999999999e+00   1.6230000000000000e-01  -2.8549999999999998e-01  -2.3240000000000000e-01   2.8849999999999998e-01   8.8900000000000007e-02   5.3106999999999998e+00   1.3489999999999999e-01   6.1580000000000001e-01   4.5119999999999999e-01
  -6.6100000000000006e-02   5.9360000000000002e-01   4.6322999999999999e+00   8.5900000000000004e-02  -2.3790000000000000e-01  -3.1569999999999998e-01   5.5489999999999995e-01   4.8920000000000002e-01   4.7012999999999998e+00   2.7939999999999998e-01   5.9660000000000002e-01   4.6889999999999998e-01
  -3.3060000000000000e-01   5.7160000000000000e-01   4.2034000000000002e+00   8.5900000000000004e-02  -3.1400000000000000e-01  -2.3240000000000000e-01   4.4390000000000002e-01   2.6679999999999998e-01   5.4847999999999999e+00   2.3119999999999999e-01   6.2539999999999996e-01   4.6889999999999998e-01
  -3.3060000000000000e-01   4.1770000000000002e-01   4.0317999999999996e+00   1.7190000000000000e-01  -2.3790000000000000e-01  -2.8070000000000001e-01   3.7730000000000002e-01   8.8900000000000007e-02   4.0918000000000001e+00   2.4079999999999999e-01   6.6390000000000005e-01   4.6000000000000002e-01
  -4.1880000000000001e-01   3.5170000000000001e-01   4.6322999999999999e+00   2.8600000000000000e-02  -3.3310000000000001e-01  -2.4560000000000001e-01   2.6629999999999998e-01   8.8900000000000007e-02   4.7012999999999998e+00   2.1190000000000001e-01   5.5810000000000004e-01   4.5119999999999999e-01
  -3.0859999999999999e-01   4.6170000000000000e-01   4.3750000000000000e+00   7.6399999999999996e-02  -2.5690000000000002e-01  -2.5430000000000003e-01   4.8830000000000001e-01   2.4460000000000001e-01   5.3977000000000004e+00   2.4079999999999999e-01   6.0619999999999996e-01   4.2470000000000002e-01
  -2.8649999999999998e-01   4.8359999999999997e-01   4.2034000000000002e+00   1.2410000000000000e-01  -2.8549999999999998e-01  -2.1929999999999999e-01   5.7709999999999995e-01   3.1130000000000002e-01   4.6142000000000003e+00   2.5050000000000000e-01   5.6769999999999998e-01   4.5560000000000000e-01
  -6.1719999999999997e-01   5.4959999999999998e-01   4.5465000000000000e+00   2.8600000000000000e-02  -3.0449999999999999e-01  -1.5790000000000001e-01   2.6629999999999998e-01   2.0010000000000000e-01   5.5719000000000003e+00   2.3119999999999999e-01   5.9660000000000002e-01   4.7330000000000000e-01
  -4.1880000000000001e-01   6.3749999999999996e-01   4.2034000000000002e+00   1.2410000000000000e-01  -2.9499999999999998e-01  -2.7189999999999998e-01   3.3289999999999997e-01   6.6699999999999995e-02   5.5719000000000003e+00   2.1190000000000001e-01   5.2920000000000000e-01   4.3350000000000000e-01
  -3.9679999999999999e-01   4.6170000000000000e-01   3.8603000000000001e+00   1.2410000000000000e-01  -3.0449999999999999e-01  -1.9289999999999999e-01   3.9950000000000002e-01   8.8900000000000007e-02   4.8754000000000000e+00   2.1190000000000001e-01   5.5810000000000004e-01   4.6000000000000002e-01
  -4.6289999999999998e-01   5.4959999999999998e-01   4.2034000000000002e+00   1.9089999999999999e-01  -2.5690000000000002e-01  -2.7629999999999999e-01   2.6629999999999998e-01   2.4460000000000001e-01   5.2236000000000002e+00   2.0230000000000001e-01   5.8689999999999998e-01   4.4230000000000003e-01
  -4.6289999999999998e-01   5.0560000000000005e-01   3.6029000000000000e+00   1.6230000000000000e-01  -3.5210000000000002e-01  -2.4120000000000000e-01   6.2150000000000005e-01   4.4469999999999998e-01   5.5719000000000003e+00   2.9859999999999998e-01   6.0619999999999996e-01   4.2909999999999998e-01
  -4.1880000000000001e-01   5.0560000000000005e-01   4.3750000000000000e+00   2.8600000000000000e-02  -3.2350000000000001e-01  -2.2800000000000001e-01   3.7730000000000002e-01   2.8910000000000002e-01   3.8306000000000000e+00   1.9270000000000001e-01   5.8689999999999998e-01   4.4679999999999997e-01
  -3.7469999999999998e-01   3.9570000000000000e-01   4.5465000000000000e+00   8.5900000000000004e-02  -3.8059999999999999e-01  -2.4120000000000000e-01   4.2170000000000002e-01   2.2200000000000001e-02   5.2236000000000002e+00   2.3119999999999999e-01   6.1580000000000001e-01   4.5560000000000000e-01
  -3.5270000000000001e-01   5.0560000000000005e-01   4.1176000000000004e+00  -1.9099999999999999e-02  -3.6159999999999998e-01  -2.5000000000000000e-01   4.2170000000000002e-01   4.4469999999999998e-01   5.0495000000000001e+00   2.8899999999999998e-01   5.1959999999999995e-01   4.3790000000000001e-01
  -5.0700000000000001e-01   4.3969999999999998e-01   4.2034000000000002e+00   1.8140000000000001e-01  -3.9970000000000000e-01  -2.2800000000000001e-01   5.7709999999999995e-01   4.0020000000000000e-01   4.6142000000000003e+00   2.2159999999999999e-01   5.7730000000000004e-01   4.2909999999999998e-01
  -2.6450000000000001e-01   3.2979999999999998e-01   4.2892000000000001e+00   1.8140000000000001e-01  -3.8059999999999999e-01  -2.4560000000000001e-01   5.3269999999999995e-01   2.6679999999999998e-01   4.4401000000000002e+00   2.7939999999999998e-01   6.5429999999999999e-01   4.4230000000000003e-01
  -3.7469999999999998e-01   4.6170000000000000e-01   4.8897000000000004e+00   1.9099999999999999e-02  -4.0920000000000001e-01  -2.7189999999999998e-01   3.9950000000000002e-01   2.2239999999999999e-01   4.0918000000000001e+00   2.8899999999999998e-01   5.6769999999999998e-01   4.5119999999999999e-01
  -3.5270000000000001e-01   8.7900000000000006e-02   4.8897000000000004e+00   1.1459999999999999e-01  -3.6159999999999998e-01  -2.9380000000000001e-01   4.4390000000000002e-01   2.2239999999999999e-01   4.7012999999999998e+00   1.9270000000000001e-01   5.5810000000000004e-01   4.1139999999999999e-01
  -2.4249999999999999e-01   4.3999999999999997e-02   5.0612000000000004e+00   3.8199999999999998e-02  -3.6159999999999998e-01  -2.9820000000000002e-01   5.1049999999999995e-01   4.8920000000000002e-01   5.3106999999999998e+00   2.3119999999999999e-01   5.3879999999999995e-01   4.4230000000000003e-01
  -3.5270000000000001e-01  -2.1999999999999999e-02   5.0612000000000004e+00   1.3370000000000001e-01  -3.4260000000000002e-01  -3.5959999999999998e-01   5.7709999999999995e-01   4.0020000000000000e-01   5.2236000000000002e+00   2.7939999999999998e-01   5.3879999999999995e-01   4.1580000000000000e-01
  -5.0700000000000001e-01  -4.1770000000000002e-01   4.3750000000000000e+00   2.0999999999999999e-01  -3.8059999999999999e-01  -4.2540000000000000e-01   3.9950000000000002e-01   3.1130000000000002e-01   4.3529999999999998e+00   2.6010000000000000e-01   5.9660000000000002e-01   4.7330000000000000e-01
  -3.0859999999999999e-01  -2.8580000000000000e-01   4.8038999999999996e+00   1.2410000000000000e-01  -3.5210000000000002e-01  -4.2099999999999999e-01   5.7709999999999995e-01   1.3339999999999999e-01   4.6142000000000003e+00   2.6970000000000000e-01   5.8689999999999998e-01   4.2020000000000002e-01
  -4.1880000000000001e-01  -4.8359999999999997e-01   4.9755000000000003e+00   4.7699999999999999e-02  -3.4260000000000002e-01  -4.7799999999999998e-01   4.4390000000000002e-01   2.6679999999999998e-01   5.1365999999999996e+00   2.1190000000000001e-01   4.6189999999999998e-01   4.2020000000000002e-01
  -2.8649999999999998e-01  -5.4959999999999998e-01   4.8897000000000004e+00   9.5500000000000002e-02  -3.6159999999999998e-01  -4.5169999999999999e-01   3.7730000000000002e-01   2.0010000000000000e-01   5.8330000000000002e+00   1.7340000000000000e-01   5.7730000000000004e-01   4.6000000000000002e-01
  -4.6289999999999998e-01  -6.1550000000000005e-01   5.0612000000000004e+00   4.7699999999999999e-02  -3.7109999999999999e-01  -5.6130000000000002e-01   5.3269999999999995e-01   2.4460000000000001e-01   4.7882999999999996e+00   2.6970000000000000e-01   5.7730000000000004e-01   4.6000000000000002e-01
  -4.1880000000000001e-01  -5.7160000000000000e-01   4.6322999999999999e+00   8.5900000000000004e-02  -3.0449999999999999e-01  -4.7799999999999998e-01   4.4390000000000002e-01   3.5580000000000001e-01   4.7882999999999996e+00   2.5050000000000000e-01   5.8689999999999998e-01   4.3790000000000001e-01
  -5.7310000000000005e-01  -7.9139999999999999e-01   4.4607999999999999e+00   5.7299999999999997e-02  -3.8059999999999999e-01  -4.8680000000000001e-01   3.5510000000000003e-01   2.0010000000000000e-01   5.4847999999999999e+00   3.1790000000000002e-01   5.8689999999999998e-01   4.2909999999999998e-01
  -3.3060000000000000e-01  -8.1340000000000001e-01   4.4607999999999999e+00   1.9099999999999999e-02  -3.8059999999999999e-01  -4.9109999999999998e-01   5.1049999999999995e-01   8.8900000000000007e-02   6.0072000000000001e+00   2.3119999999999999e-01   5.1000000000000001e-01   4.3350000000000000e-01
  -5.5110000000000003e-01  -9.4530000000000003e-01   3.9460999999999999e+00   2.8600000000000000e-02  -3.9970000000000000e-01  -5.4820000000000002e-01   5.7709999999999995e-01   1.1119999999999999e-01   5.3106999999999998e+00   3.0819999999999997e-01   5.4849999999999999e-01   4.1580000000000000e-01
  -4.1880000000000001e-01  -7.4739999999999995e-01   4.6322999999999999e+00   8.5900000000000004e-02  -3.5210000000000002e-01  -5.6130000000000002e-01   4.8830000000000001e-01   1.1119999999999999e-01   4.5270999999999999e+00   2.6010000000000000e-01   5.0029999999999997e-01   3.2729999999999998e-01
  -2.4249999999999999e-01  -9.2330000000000001e-01   4.2892000000000001e+00   1.4319999999999999e-01  -3.6159999999999998e-01  -5.0429999999999997e-01   9.9880000000000002e-01  -1.7121000000000000e+00   5.0495000000000001e+00   1.7340000000000000e-01   6.4470000000000005e-01   8.8000000000000005e-03
  -4.6289999999999998e-01  -7.4739999999999995e-01   4.5465000000000000e+00   7.6399999999999996e-02  -3.8059999999999999e-01  -4.7799999999999998e-01   7.3240000000000005e-01  -2.8239000000000001e+00   4.8754000000000000e+00   8.6699999999999999e-02   6.1580000000000001e-01  -2.5659999999999999e-01
  -5.2900000000000003e-01  -6.1550000000000005e-01   4.4607999999999999e+00   0.0000000000000000e+00  -3.9970000000000000e-01  -4.0339999999999998e-01   1.1318999999999999e+00  -4.1802999999999999e+00   4.5270999999999999e+00  -1.0600000000000000e-01   7.1199999999999997e-01  -6.6349999999999998e-01
  -7.0530000000000004e-01   8.7900000000000006e-02   4.5465000000000000e+00   6.6799999999999998e-02  -4.4719999999999999e-01  -2.7189999999999998e-01   1.3095000000000001e+00  -5.8479999999999999e+00   4.9623999999999997e+00  -1.9270000000000001e-01   7.2170000000000001e-01  -1.0882000000000001e+00
  -6.3919999999999999e-01   1.9789999999999999e-01   4.0317999999999996e+00   1.6230000000000000e-01  -3.4260000000000002e-01  -2.5000000000000000e-01   1.4427000000000001e+00  -7.3377999999999997e+00   3.6564999999999999e+00  -2.9859999999999998e-01   9.3330000000000002e-01  -1.4553000000000000e+00
  -3.9679999999999999e-01   1.7590000000000000e-01   4.8897000000000004e+00   5.7299999999999997e-02  -2.6640000000000003e-01  -2.3680000000000001e-01   1.9088000000000001e+00  -8.4718000000000000e+00   3.6564999999999999e+00  -3.7569999999999998e-01   8.3709999999999996e-01  -1.7870999999999999e+00
  -2.8649999999999998e-01   3.7369999999999998e-01   4.5465000000000000e+00   9.4999999999999998e-03  -3.8059999999999999e-01  -2.1490000000000001e-01   2.0419000000000000e+00  -9.2944999999999993e+00   4.7882999999999996e+00  -3.5639999999999999e-01   8.8519999999999999e-01  -2.1011000000000002e+00
  -4.8490000000000000e-01   2.8580000000000000e-01   4.2892000000000001e+00   3.8199999999999998e-02  -3.3310000000000001e-01  -2.5000000000000000e-01   2.1751000000000000e+00  -8.2050000000000001e+00   4.2659000000000002e+00  -3.0819999999999997e-01   7.5049999999999994e-01  -1.8357000000000001e+00
  -5.5110000000000003e-01   1.3189999999999999e-01   4.4607999999999999e+00  -1.9099999999999999e-02  -3.3310000000000001e-01  -2.5430000000000003e-01   1.5093000000000001e+00  -5.6923000000000004e+00   4.8754000000000000e+00  -1.0600000000000000e-01   6.7349999999999999e-01  -1.2032000000000000e+00
  -6.3919999999999999e-01   2.8580000000000000e-01   4.8897000000000004e+00   2.0050000000000001e-01  -3.7109999999999999e-01  -1.7979999999999999e-01   8.2120000000000004e-01  -1.7343999999999999e+00   4.3529999999999998e+00   6.7400000000000002e-02   6.8320000000000003e-01  -8.8499999999999995e-02
  -6.6130000000000000e-01   4.1770000000000002e-01   4.7180999999999997e+00   9.5500000000000002e-02  -3.9970000000000000e-01  -2.3240000000000000e-01   5.1049999999999995e-01   4.6689999999999998e-01   3.7435999999999998e+00   2.5050000000000000e-01   5.8689999999999998e-01   4.3350000000000000e-01
  -5.0700000000000001e-01   4.1770000000000002e-01   4.2892000000000001e+00   6.6799999999999998e-02  -3.9970000000000000e-01  -2.1490000000000001e-01   6.2150000000000005e-01   8.8900000000000007e-02   5.0495000000000001e+00   3.3710000000000001e-01   4.3300000000000000e-01   3.4060000000000001e-01
  -4.8490000000000000e-01   3.0780000000000002e-01   5.0612000000000004e+00   1.9089999999999999e-01  -3.6159999999999998e-01  -1.7979999999999999e-01   2.8849999999999998e-01  -2.2200000000000001e-02   5.9200999999999997e+00   2.3119999999999999e-01   5.3879999999999995e-01   3.6709999999999998e-01
  -7.4939999999999996e-01   1.5390000000000001e-01   4.3750000000000000e+00   6.6799999999999998e-02  -4.7580000000000000e-01  -1.9730000000000000e-01   3.3289999999999997e-01   6.6699999999999995e-02   4.7882999999999996e+00   2.0230000000000001e-01   5.2920000000000000e-01   3.5830000000000001e-01
  -5.9509999999999996e-01   1.7590000000000000e-01   3.9460999999999999e+00   9.5500000000000002e-02  -3.9970000000000000e-01  -2.0610000000000001e-01   5.3269999999999995e-01   2.2200000000000001e-02   4.7012999999999998e+00   2.3119999999999999e-01   5.4849999999999999e-01   3.4949999999999998e-01
  -6.3919999999999999e-01   3.7369999999999998e-01   3.7745000000000002e+00   9.5500000000000002e-02  -3.3310000000000001e-01  -2.0610000000000001e-01   5.7709999999999995e-01   8.8900000000000007e-02   4.9623999999999997e+00   3.0819999999999997e-01   5.2920000000000000e-01   3.5389999999999999e-01
  -2.6450000000000001e-01   3.7369999999999998e-01   4.0317999999999996e+00  -5.7299999999999997e-02  -4.0920000000000001e-01  -1.8859999999999999e-01   3.7730000000000002e-01   6.6699999999999995e-02   5.1365999999999996e+00   2.6970000000000000e-01   5.9660000000000002e-01   3.5389999999999999e-01
  -4.6289999999999998e-01   5.0560000000000005e-01   3.6886999999999999e+00   1.2410000000000000e-01  -4.1870000000000002e-01  -2.1049999999999999e-01   4.6610000000000001e-01   1.3339999999999999e-01   5.4847999999999999e+00   2.6010000000000000e-01   5.2920000000000000e-01   3.8479999999999998e-01
  -4.6289999999999998e-01   8.7900000000000006e-02   3.8603000000000001e+00   1.1459999999999999e-01  -3.9010000000000000e-01  -2.0169999999999999e-01   6.4370000000000005e-01   1.1119999999999999e-01   5.3106999999999998e+00   2.4079999999999999e-01   6.0619999999999996e-01   3.5389999999999999e-01
  -4.1880000000000001e-01   1.0990000000000000e-01   4.5465000000000000e+00   1.2410000000000000e-01  -3.9010000000000000e-01  -2.0610000000000001e-01   4.6610000000000001e-01   2.4460000000000001e-01   4.8754000000000000e+00   2.6010000000000000e-01   5.0029999999999997e-01   3.3620000000000000e-01
  -4.8490000000000000e-01   6.6000000000000003e-02   4.2034000000000002e+00   3.8199999999999998e-02  -4.0920000000000001e-01  -1.9289999999999999e-01   3.9950000000000002e-01   4.4499999999999998e-02   4.8754000000000000e+00   3.0819999999999997e-01   5.2920000000000000e-01   3.4949999999999998e-01
  -6.1719999999999997e-01   6.6000000000000003e-02   4.1176000000000004e+00   1.9099999999999999e-02  -3.8059999999999999e-01  -2.0610000000000001e-01   2.8849999999999998e-01   6.6699999999999995e-02   4.2659000000000002e+00   1.8300000000000000e-01   5.9660000000000002e-01   3.4060000000000001e-01
  -6.1719999999999997e-01   4.8359999999999997e-01   4.7180999999999997e+00   5.7299999999999997e-02  -2.7600000000000002e-01  -2.1929999999999999e-01   4.6610000000000001e-01  -1.5559999999999999e-01   5.0495000000000001e+00   2.5050000000000000e-01   5.7730000000000004e-01   3.4060000000000001e-01
  -4.6289999999999998e-01   1.7590000000000000e-01   4.2892000000000001e+00   8.5900000000000004e-02  -3.5210000000000002e-01  -1.5790000000000001e-01   4.2170000000000002e-01   2.0010000000000000e-01   5.2236000000000002e+00   1.9270000000000001e-01   5.1000000000000001e-01   3.6270000000000002e-01
  -5.0700000000000001e-01   3.7369999999999998e-01   3.2597999999999998e+00   5.7299999999999997e-02  -4.3769999999999998e-01  -2.1929999999999999e-01   5.1049999999999995e-01  -4.4499999999999998e-02   5.1365999999999996e+00   2.4079999999999999e-01   5.5810000000000004e-01   3.4499999999999997e-01
  -6.3919999999999999e-01   4.8359999999999997e-01   4.8897000000000004e+00   1.7190000000000000e-01  -3.8059999999999999e-01  -1.8420000000000000e-01   5.5489999999999995e-01   8.8900000000000007e-02   5.3106999999999998e+00   2.8899999999999998e-01   5.1000000000000001e-01   3.2290000000000002e-01
  -4.1880000000000001e-01   2.6379999999999998e-01   4.9755000000000003e+00   6.6799999999999998e-02  -4.7580000000000000e-01  -1.7979999999999999e-01   4.6610000000000001e-01   1.3339999999999999e-01   5.3106999999999998e+00   2.4079999999999999e-01   5.4849999999999999e-01   3.6709999999999998e-01
  -6.6130000000000000e-01   2.4179999999999999e-01   4.2892000000000001e+00   6.6799999999999998e-02  -4.4719999999999999e-01  -1.9730000000000000e-01   2.8849999999999998e-01  -6.6699999999999995e-02   5.3977000000000004e+00   1.5409999999999999e-01   5.4849999999999999e-01   3.6270000000000002e-01
  -3.7469999999999998e-01   2.6379999999999998e-01   3.9460999999999999e+00   9.5500000000000002e-02  -4.4719999999999999e-01  -2.2359999999999999e-01   4.6610000000000001e-01   1.3339999999999999e-01   4.9623999999999997e+00   2.4079999999999999e-01   4.9070000000000003e-01   3.8929999999999998e-01
  -4.1880000000000001e-01   3.7369999999999998e-01   3.7745000000000002e+00   1.6230000000000000e-01  -3.9970000000000000e-01  -2.0169999999999999e-01   4.4390000000000002e-01   2.2200000000000001e-02   4.5270999999999999e+00   3.1790000000000002e-01   4.9070000000000003e-01   3.8479999999999998e-01
  -5.2900000000000003e-01   3.2979999999999998e-01   4.0317999999999996e+00   1.3370000000000001e-01  -3.6159999999999998e-01  -2.7629999999999999e-01   5.9930000000000005e-01   1.7790000000000000e-01   4.5270999999999999e+00   2.5050000000000000e-01   5.5810000000000004e-01   3.4949999999999998e-01
  -3.7469999999999998e-01   3.2979999999999998e-01   3.8603000000000001e+00   2.8600000000000000e-02  -3.4260000000000002e-01  -1.9289999999999999e-01   3.1069999999999998e-01   8.8900000000000007e-02   4.3529999999999998e+00   3.0819999999999997e-01   6.1580000000000001e-01   3.5389999999999999e-01
  -4.6289999999999998e-01   2.6379999999999998e-01   3.8603000000000001e+00   9.5500000000000002e-02  -4.1870000000000002e-01  -2.2800000000000001e-01   3.7730000000000002e-01  -2.2200000000000001e-02   4.7012999999999998e+00   3.2750000000000001e-01   4.6189999999999998e-01   3.4949999999999998e-01
  -5.2900000000000003e-01   2.6379999999999998e-01   4.6322999999999999e+00   9.4999999999999998e-03  -4.4719999999999999e-01  -1.7540000000000000e-01   3.5510000000000003e-01  -1.3339999999999999e-01   5.0495000000000001e+00   2.0230000000000001e-01   5.4849999999999999e-01   3.6709999999999998e-01
  -4.8490000000000000e-01   2.4179999999999999e-01   4.5465000000000000e+00   9.5500000000000002e-02  -3.8059999999999999e-01  -2.4560000000000001e-01   3.3289999999999997e-01   1.1119999999999999e-01   4.7012999999999998e+00   2.6970000000000000e-01   6.0619999999999996e-01   3.5830000000000001e-01
  -5.9509999999999996e-01   3.9570000000000000e-01   5.0612000000000004e+00   1.8140000000000001e-01  -4.0920000000000001e-01  -1.7979999999999999e-01   5.5489999999999995e-01   2.2200000000000001e-02   5.3977000000000004e+00   2.2159999999999999e-01   6.6390000000000005e-01   3.3620000000000000e-01
  -5.0700000000000001e-01   2.8580000000000000e-01   4.2034000000000002e+00   1.4319999999999999e-01  -4.3769999999999998e-01  -2.1049999999999999e-01   4.6610000000000001e-01   1.3339999999999999e-01   4.7882999999999996e+00   1.6380000000000000e-01   6.5429999999999999e-01   3.5389999999999999e-01
  -2.8649999999999998e-01   3.5170000000000001e-01   4.5465000000000000e+00   1.1459999999999999e-01  -4.0920000000000001e-01  -1.9289999999999999e-01   2.6629999999999998e-01   8.8900000000000007e-02   5.3106999999999998e+00   2.6010000000000000e-01   4.8110000000000003e-01   3.6270000000000002e-01
  -4.4080000000000003e-01   2.1980000000000000e-01   4.2034000000000002e+00  -9.4999999999999998e-03  -3.9970000000000000e-01  -2.3240000000000000e-01   3.5510000000000003e-01  -6.6699999999999995e-02   5.1365999999999996e+00   2.0230000000000001e-01   5.2920000000000000e-01   3.6709999999999998e-01
  -4.4080000000000003e-01   2.4179999999999999e-01   4.0317999999999996e+00   7.6399999999999996e-02  -3.2350000000000001e-01  -2.1929999999999999e-01   6.2150000000000005e-01   6.6699999999999995e-02   4.9623999999999997e+00   2.3119999999999999e-01   5.2920000000000000e-01   3.3179999999999998e-01
  -3.3060000000000000e-01   2.1980000000000000e-01   4.2034000000000002e+00   7.6399999999999996e-02  -3.4260000000000002e-01  -2.1049999999999999e-01   2.2189999999999999e-01   1.3339999999999999e-01   5.2236000000000002e+00   2.3119999999999999e-01   5.3879999999999995e-01   3.8479999999999998e-01
  -4.4080000000000003e-01  -1.3189999999999999e-01   4.3750000000000000e+00   8.5900000000000004e-02  -4.8530000000000001e-01  -1.8420000000000000e-01   3.3289999999999997e-01   8.8900000000000007e-02   4.8754000000000000e+00   2.1190000000000001e-01   4.9070000000000003e-01   3.8040000000000002e-01
  -4.4080000000000003e-01   8.7900000000000006e-02   4.2892000000000001e+00   8.5900000000000004e-02  -3.8059999999999999e-01  -1.9730000000000000e-01   4.6610000000000001e-01   1.3339999999999999e-01   4.3529999999999998e+00   1.9270000000000001e-01   5.4849999999999999e-01   3.6270000000000002e-01
  -4.6289999999999998e-01   2.1980000000000000e-01   4.2034000000000002e+00   9.5500000000000002e-02  -4.1870000000000002e-01  -1.7979999999999999e-01   1.7760000000000001e-01   1.3339999999999999e-01   4.7882999999999996e+00   2.6010000000000000e-01   5.1959999999999995e-01   3.7600000000000000e-01
  -4.1880000000000001e-01   1.5390000000000001e-01   3.6886999999999999e+00   1.9099999999999999e-02  -4.3769999999999998e-01  -1.9730000000000000e-01   3.5510000000000003e-01   4.4499999999999998e-02   5.0495000000000001e+00   2.1190000000000001e-01   6.1580000000000001e-01   3.7600000000000000e-01
  -2.8649999999999998e-01   2.4179999999999999e-01   5.0612000000000004e+00   1.6230000000000000e-01  -3.4260000000000002e-01  -2.2359999999999999e-01   5.9930000000000005e-01   4.4499999999999998e-02   4.8754000000000000e+00   2.3119999999999999e-01   6.0619999999999996e-01   3.9369999999999999e-01
  -4.4080000000000003e-01   3.7369999999999998e-01   4.8897000000000004e+00   1.0500000000000000e-01  -3.6159999999999998e-01  -1.4910000000000001e-01   4.8830000000000001e-01   2.6679999999999998e-01   5.3977000000000004e+00   1.8300000000000000e-01   5.9660000000000002e-01   3.8929999999999998e-01
  -3.3060000000000000e-01   3.9570000000000000e-01   4.8038999999999996e+00   1.3370000000000001e-01  -3.9010000000000000e-01  -2.1049999999999999e-01   3.7730000000000002e-01  -6.6699999999999995e-02   4.9623999999999997e+00   1.9270000000000001e-01   5.8689999999999998e-01   3.6270000000000002e-01
  -5.0700000000000001e-01   2.1980000000000000e-01   5.0612000000000004e+00   4.7699999999999999e-02  -3.7109999999999999e-01  -1.7540000000000000e-01   3.3289999999999997e-01   2.2239999999999999e-01   4.9623999999999997e+00   3.4680000000000000e-01   5.4849999999999999e-01   3.8929999999999998e-01
  -3.7469999999999998e-01   2.1980000000000000e-01   3.4314000000000000e+00   1.1459999999999999e-01  -4.1870000000000002e-01  -2.2800000000000001e-01   5.1049999999999995e-01   6.6699999999999995e-02   5.0495000000000001e+00   2.9859999999999998e-01   5.4849999999999999e-01   3.8040000000000002e-01
  -4.1880000000000001e-01   2.6379999999999998e-01   4.1176000000000004e+00   7.6399999999999996e-02  -2.8549999999999998e-01  -1.8859999999999999e-01   5.1049999999999995e-01   0.0000000000000000e+00   4.5270999999999999e+00   2.7939999999999998e-01   5.7730000000000004e-01   3.6709999999999998e-01
  -4.4080000000000003e-01   3.0780000000000002e-01   4.1176000000000004e+00   2.8600000000000000e-02  -3.8059999999999999e-01  -2.1490000000000001e-01   4.6610000000000001e-01   1.7790000000000000e-01   6.2683000000000000e+00   2.6010000000000000e-01   5.3879999999999995e-01   3.6709999999999998e-01
  -4.4080000000000003e-01   3.0780000000000002e-01   4.7180999999999997e+00   1.3370000000000001e-01  -3.4260000000000002e-01  -2.3240000000000000e-01   2.8849999999999998e-01   8.8900000000000007e-02   5.0495000000000001e+00   1.6380000000000000e-01   5.8689999999999998e-01   3.2290000000000002e-01
  -5.5110000000000003e-01   8.7900000000000006e-02   4.2034000000000002e+00   8.5900000000000004e-02  -3.8059999999999999e-01  -2.0610000000000001e-01   2.8849999999999998e-01   1.3339999999999999e-01   5.2236000000000002e+00   3.9489999999999997e-01   5.2920000000000000e-01   3.4499999999999997e-01
  -2.6450000000000001e-01   1.3189999999999999e-01   4.2892000000000001e+00   9.5500000000000002e-02  -4.0920000000000001e-01  -1.7979999999999999e-01   5.1049999999999995e-01   2.4460000000000001e-01   5.4847999999999999e+00   3.0819999999999997e-01   5.4849999999999999e-01   3.8040000000000002e-01
  -2.8649999999999998e-01   1.7590000000000000e-01   4.4607999999999999e+00   1.9089999999999999e-01  -3.2350000000000001e-01  -2.3240000000000000e-01   2.6629999999999998e-01  -2.2200000000000001e-02   5.1365999999999996e+00   2.7939999999999998e-01   6.3510000000000000e-01   3.0959999999999999e-01
  -5.7310000000000005e-01   1.7590000000000000e-01   4.4607999999999999e+00   9.5500000000000002e-02  -3.9970000000000000e-01  -2.1049999999999999e-01   4.6610000000000001e-01   6.6699999999999995e-02   5.4847999999999999e+00   2.7939999999999998e-01   5.0029999999999997e-01   3.9810000000000001e-01
  -6.6130000000000000e-01   2.6379999999999998e-01   4.1176000000000004e+00   1.5279999999999999e-01  -4.5679999999999998e-01  -1.7540000000000000e-01   3.7730000000000002e-01   2.0010000000000000e-01   4.8754000000000000e+00   2.5050000000000000e-01   5.5810000000000004e-01   3.5830000000000001e-01
  -1.7630000000000001e-01   1.3189999999999999e-01   4.7180999999999997e+00   9.5500000000000002e-02  -4.2820000000000003e-01  -1.7540000000000000e-01   4.6610000000000001e-01   0.0000000000000000e+00   5.4847999999999999e+00   2.5050000000000000e-01   5.2920000000000000e-01   4.0699999999999997e-01
  -9.0369999999999995e-01   1.5390000000000001e-01   3.3456000000000001e+00   1.4319999999999999e-01  -3.6159999999999998e-01  -1.9289999999999999e-01   3.9950000000000002e-01   4.4499999999999998e-02   4.7882999999999996e+00   3.7569999999999998e-01   5.1000000000000001e-01   3.8040000000000002e-01
  -4.6289999999999998e-01   4.3999999999999997e-02   4.7180999999999997e+00   1.0500000000000000e-01  -3.3310000000000001e-01  -2.0610000000000001e-01   2.8849999999999998e-01   1.1119999999999999e-01   5.6589000000000000e+00   2.8899999999999998e-01   4.8110000000000003e-01   3.8929999999999998e-01
  -6.8330000000000002e-01   2.8580000000000000e-01   4.0317999999999996e+00   1.2410000000000000e-01  -4.5679999999999998e-01  -1.6230000000000000e-01   2.8849999999999998e-01  -6.6699999999999995e-02   5.0495000000000001e+00   1.9270000000000001e-01   4.9070000000000003e-01   3.7159999999999999e-01
  -3.0859999999999999e-01  -2.1999999999999999e-02   4.4607999999999999e+00   5.7299999999999997e-02  -5.0429999999999997e-01  -1.9289999999999999e-01   3.5510000000000003e-01   8.8900000000000007e-02   5.3106999999999998e+00   2.8899999999999998e-01   5.2920000000000000e-01   4.1139999999999999e-01
  -4.4080000000000003e-01   1.3189999999999999e-01   4.8038999999999996e+00   4.7699999999999999e-02  -4.6629999999999999e-01  -2.0610000000000001e-01   4.6610000000000001e-01  -1.5559999999999999e-01   3.9177000000000000e+00   2.6010000000000000e-01   5.1959999999999995e-01   3.7159999999999999e-01
  -3.5270000000000001e-01   6.1550000000000005e-01   4.5465000000000000e+00   9.5500000000000002e-02  -4.0920000000000001e-01  -1.7100000000000001e-01   1.1100000000000000e-01   2.8910000000000002e-01   5.8330000000000002e+00   3.0819999999999997e-01   6.4470000000000005e-01   3.4060000000000001e-01
  -5.0700000000000001e-01   1.7590000000000000e-01   3.9460999999999999e+00   1.6230000000000000e-01  -3.4260000000000002e-01  -1.5350000000000000e-01   9.1000000000000003e-01  -7.1150000000000002e-01   4.5270999999999999e+00   2.5050000000000000e-01   4.4259999999999999e-01   3.7159999999999999e-01
  -2.8649999999999998e-01   4.8359999999999997e-01   4.4607999999999999e+00   8.5900000000000004e-02  -3.9010000000000000e-01  -1.6230000000000000e-01   5.1049999999999995e-01   1.1119999999999999e-01   4.9623999999999997e+00   2.6010000000000000e-01   5.5810000000000004e-01   4.2020000000000002e-01
  -2.2040000000000001e-01   2.4179999999999999e-01   5.3186000000000000e+00   5.7299999999999997e-02  -3.0449999999999999e-01  -2.0610000000000001e-01   4.8830000000000001e-01   7.1150000000000002e-01   4.7012999999999998e+00   3.3710000000000001e-01   5.2920000000000000e-01   3.2290000000000002e-01
  -4.6289999999999998e-01   4.3999999999999997e-02   3.9460999999999999e+00   1.0500000000000000e-01  -4.4719999999999999e-01  -1.7979999999999999e-01   5.9930000000000005e-01  -1.3339999999999999e-01   4.4401000000000002e+00   2.0230000000000001e-01   4.6189999999999998e-01   4.0250000000000002e-01
  -2.6450000000000001e-01   1.0990000000000000e-01   4.9755000000000003e+00   8.5900000000000004e-02  -3.3310000000000001e-01  -1.8420000000000000e-01   2.2189999999999999e-01   1.1119999999999999e-01   4.9623999999999997e+00   2.1190000000000001e-01   5.4849999999999999e-01   3.4060000000000001e-01
  -2.8649999999999998e-01   3.2979999999999998e-01   4.4607999999999999e+00   3.8199999999999998e-02  -4.4719999999999999e-01  -1.7100000000000001e-01   6.4370000000000005e-01  -4.6689999999999998e-01   5.3106999999999998e+00   2.8899999999999998e-01   5.1959999999999995e-01   3.8040000000000002e-01
  -3.5270000000000001e-01   8.7900000000000006e-02   3.7745000000000002e+00   1.9099999999999999e-02  -3.9970000000000000e-01  -1.5790000000000001e-01   2.6629999999999998e-01   4.4499999999999998e-02   5.5719000000000003e+00   2.3119999999999999e-01   5.2920000000000000e-01   3.6709999999999998e-01
  -2.6450000000000001e-01   1.5390000000000001e-01   4.5465000000000000e+00   8.5900000000000004e-02  -3.7109999999999999e-01  -1.8420000000000000e-01   3.5510000000000003e-01   1.7790000000000000e-01   4.9623999999999997e+00   2.5050000000000000e-01   4.6189999999999998e-01   3.9369999999999999e-01
  -6.1719999999999997e-01   6.6000000000000003e-02   4.6322999999999999e+00   7.6399999999999996e-02  -4.2820000000000003e-01  -1.8420000000000000e-01   1.1100000000000000e-01   8.8900000000000007e-02   5.3977000000000004e+00   2.6010000000000000e-01   4.9070000000000003e-01   3.4949999999999998e-01
  -3.5270000000000001e-01   3.9570000000000000e-01   3.9460999999999999e+00   8.5900000000000004e-02  -3.6159999999999998e-01  -1.5350000000000000e-01   2.6629999999999998e-01   2.0010000000000000e-01   5.1365999999999996e+00   2.6010000000000000e-01   5.1000000000000001e-01   3.1409999999999999e-01
  -6.1719999999999997e-01   3.9570000000000000e-01   3.9460999999999999e+00   2.0050000000000001e-01  -3.9970000000000000e-01  -1.8420000000000000e-01   3.9950000000000002e-01   1.5559999999999999e-01   5.3977000000000004e+00   3.5639999999999999e-01   5.1959999999999995e-01   3.2290000000000002e-01
  -3.7469999999999998e-01   1.0990000000000000e-01   4.2892000000000001e+00   1.1459999999999999e-01  -3.3310000000000001e-01  -2.1929999999999999e-01   4.6610000000000001e-01  -8.8900000000000007e-02   4.9623999999999997e+00   2.5050000000000000e-01   5.4849999999999999e-01   3.5830000000000001e-01
  -3.3060000000000000e-01   3.5170000000000001e-01   3.6886999999999999e+00   1.3370000000000001e-01  -4.1870000000000002e-01  -1.5790000000000001e-01   3.7730000000000002e-01   1.3339999999999999e-01   5.3977000000000004e+00   3.0819999999999997e-01   4.4259999999999999e-01   4.1139999999999999e-01
  -4.8490000000000000e-01   1.5390000000000001e-01   3.7745000000000002e+00   6.6799999999999998e-02  -4.2820000000000003e-01  -1.7979999999999999e-01   2.8849999999999998e-01   2.2200000000000001e-02   4.7882999999999996e+00   2.4079999999999999e-01   5.3879999999999995e-01   3.7159999999999999e-01
  -5.7310000000000005e-01   2.1980000000000000e-01   4.1176000000000004e+00   2.8600000000000000e-02  -3.7109999999999999e-01  -1.8859999999999999e-01   1.5540000000000001e-01   8.8900000000000007e-02   4.6142000000000003e+00   2.6970000000000000e-01   4.7149999999999997e-01   3.6709999999999998e-01
  -3.5270000000000001e-01   1.9789999999999999e-01   4.7180999999999997e+00   5.7299999999999997e-02  -3.7109999999999999e-01  -1.9289999999999999e-01   2.6629999999999998e-01   1.7790000000000000e-01   3.8306000000000000e+00   2.6970000000000000e-01   4.8110000000000003e-01   3.6270000000000002e-01
  -6.1719999999999997e-01   2.1980000000000000e-01   4.2034000000000002e+00   3.8199999999999998e-02  -5.0429999999999997e-01  -1.8859999999999999e-01   1.7760000000000001e-01   0.0000000000000000e+00   5.2236000000000002e+00   3.2750000000000001e-01   6.0619999999999996e-01   3.9369999999999999e-01
  -5.2900000000000003e-01   1.5390000000000001e-01   3.8603000000000001e+00   5.7299999999999997e-02  -4.1870000000000002e-01  -1.5790000000000001e-01   3.3289999999999997e-01   1.3339999999999999e-01   5.2236000000000002e+00   3.1790000000000002e-01   4.9070000000000003e-01   3.7600000000000000e-01
  -3.7469999999999998e-01   1.0990000000000000e-01   3.5171000000000001e+00   9.4999999999999998e-03  -4.0920000000000001e-01  -2.0610000000000001e-01   3.3289999999999997e-01   6.6699999999999995e-02   4.4401000000000002e+00   2.5050000000000000e-01   5.1000000000000001e-01   3.7600000000000000e-01
  -4.1880000000000001e-01   2.8580000000000000e-01   5.0612000000000004e+00   1.5279999999999999e-01  -3.8059999999999999e-01  -2.0610000000000001e-01   3.3289999999999997e-01   1.7790000000000000e-01   4.1788999999999996e+00   3.1790000000000002e-01   5.1959999999999995e-01   3.3620000000000000e-01
  -4.1880000000000001e-01   2.8580000000000000e-01   4.4607999999999999e+00   0.0000000000000000e+00  -3.5210000000000002e-01  -1.6660000000000000e-01   4.6610000000000001e-01   8.8900000000000007e-02   5.1365999999999996e+00   2.7939999999999998e-01   5.1000000000000001e-01   3.8040000000000002e-01
  -2.6450000000000001e-01   2.6379999999999998e-01   3.3456000000000001e+00   9.5500000000000002e-02  -3.9010000000000000e-01  -1.5350000000000000e-01   1.7760000000000001e-01   3.3350000000000002e-01   4.7012999999999998e+00   2.2159999999999999e-01   5.0029999999999997e-01   3.6709999999999998e-01
  -2.8649999999999998e-01   2.1980000000000000e-01   4.1176000000000004e+00   1.0500000000000000e-01  -4.8530000000000001e-01  -1.8420000000000000e-01   3.1069999999999998e-01   4.4499999999999998e-02   4.7012999999999998e+00   2.4079999999999999e-01   5.4849999999999999e-01   3.1850000000000001e-01
  -4.4080000000000003e-01   2.1999999999999999e-02   3.7745000000000002e+00  -2.8600000000000000e-02  -3.9010000000000000e-01  -1.7100000000000001e-01   3.9950000000000002e-01   2.0010000000000000e-01   4.7012999999999998e+00   2.6010000000000000e-01   4.2340000000000000e-01   3.8040000000000002e-01
  -4.6289999999999998e-01   3.2979999999999998e-01   4.4607999999999999e+00   1.8140000000000001e-01  -4.0920000000000001e-01  -2.0610000000000001e-01   3.3289999999999997e-01   2.2200000000000001e-02   5.2236000000000002e+00   2.7939999999999998e-01   4.4259999999999999e-01   3.3620000000000000e-01
  -3.5270000000000001e-01   3.7369999999999998e-01   3.6029000000000000e+00   8.5900000000000004e-02  -3.7109999999999999e-01  -1.4030000000000001e-01   1.9980000000000001e-01   8.8900000000000007e-02   4.9623999999999997e+00   2.9859999999999998e-01   5.1000000000000001e-01   3.5830000000000001e-01
  -4.8490000000000000e-01   2.1980000000000000e-01   4.5465000000000000e+00   7.6399999999999996e-02  -4.5679999999999998e-01  -1.6660000000000000e-01   3.1069999999999998e-01   2.4460000000000001e-01   4.2659000000000002e+00   2.3119999999999999e-01   5.1000000000000001e-01   3.8040000000000002e-01
  -3.0859999999999999e-01   1.5390000000000001e-01   4.1176000000000004e+00   1.9099999999999999e-02  -3.8059999999999999e-01  -1.3589999999999999e-01   3.9950000000000002e-01   2.2200000000000001e-02   4.7882999999999996e+00   3.0819999999999997e-01   5.2920000000000000e-01   3.6709999999999998e-01
  -5.0700000000000001e-01   2.1980000000000000e-01   4.2034000000000002e+00   0.0000000000000000e+00  -3.9010000000000000e-01  -1.9730000000000000e-01   4.2170000000000002e-01   2.6679999999999998e-01   6.0941999999999998e+00   2.6970000000000000e-01   5.6769999999999998e-01   3.5830000000000001e-01
  -5.2900000000000003e-01   2.6379999999999998e-01   4.0317999999999996e+00   1.4319999999999999e-01  -3.9010000000000000e-01  -1.6230000000000000e-01   3.7730000000000002e-01   6.6699999999999995e-02   4.8754000000000000e+00   2.8899999999999998e-01   5.0029999999999997e-01   3.8929999999999998e-01
  -3.7469999999999998e-01   2.6379999999999998e-01   4.5465000000000000e+00   1.1459999999999999e-01  -3.4260000000000002e-01  -1.6660000000000000e-01   4.2170000000000002e-01   2.2239999999999999e-01   5.4847999999999999e+00   2.6970000000000000e-01   4.9070000000000003e-01   3.4949999999999998e-01
  -3.7469999999999998e-01   3.0780000000000002e-01   4.1176000000000004e+00  -9.4999999999999998e-03  -3.7109999999999999e-01  -1.8859999999999999e-01   3.9950000000000002e-01   1.5559999999999999e-01   4.7882999999999996e+00   2.7939999999999998e-01   5.3879999999999995e-01   3.8040000000000002e-01
  -5.2900000000000003e-01   2.8580000000000000e-01   4.5465000000000000e+00   5.7299999999999997e-02  -3.4260000000000002e-01  -2.2359999999999999e-01   3.7730000000000002e-01   2.2239999999999999e-01   5.3977000000000004e+00   1.5409999999999999e-01   5.9660000000000002e-01   4.1139999999999999e-01
  -5.0700000000000001e-01   8.7900000000000006e-02   3.7745000000000002e+00   9.5500000000000002e-02  -4.2820000000000003e-01  -1.9289999999999999e-01   5.9930000000000005e-01   8.8900000000000007e-02   4.9623999999999997e+00   2.2159999999999999e-01   5.7730000000000004e-01   3.7159999999999999e-01
  -3.9679999999999999e-01   4.3999999999999997e-02   3.6886999999999999e+00   1.3370000000000001e-01  -4.2820000000000003e-01  -2.0610000000000001e-01   1.9980000000000001e-01   6.6699999999999995e-02   4.9623999999999997e+00   2.7939999999999998e-01   6.0619999999999996e-01   3.6270000000000002e-01
  -2.8649999999999998e-01   2.1980000000000000e-01   4.6322999999999999e+00   5.7299999999999997e-02  -3.9010000000000000e-01  -2.2359999999999999e-01   3.3289999999999997e-01   1.1119999999999999e-01   5.3106999999999998e+00   2.6010000000000000e-01   5.2920000000000000e-01   3.8040000000000002e-01
  -2.8649999999999998e-01   1.9789999999999999e-01   4.8038999999999996e+00   4.7699999999999999e-02  -3.9010000000000000e-01  -1.5790000000000001e-01   2.2189999999999999e-01   2.4460000000000001e-01   4.9623999999999997e+00   2.5050000000000000e-01   5.0029999999999997e-01   4.0699999999999997e-01
  -2.2040000000000001e-01   4.3999999999999997e-02   4.7180999999999997e+00   1.0500000000000000e-01  -4.9480000000000002e-01  -1.8420000000000000e-01   2.6629999999999998e-01   1.5559999999999999e-01   5.0495000000000001e+00   3.4680000000000000e-01   4.3300000000000000e-01   4.3350000000000000e-01
  -3.3060000000000000e-01   3.0780000000000002e-01   4.4607999999999999e+00   5.7299999999999997e-02  -4.9480000000000002e-01  -1.3159999999999999e-01   4.6610000000000001e-01   2.8910000000000002e-01   5.0495000000000001e+00   2.1190000000000001e-01   5.3879999999999995e-01   3.6270000000000002e-01
  -2.4249999999999999e-01   3.0780000000000002e-01   4.6322999999999999e+00   2.4820000000000000e-01  -3.3310000000000001e-01  -1.6660000000000000e-01   2.6629999999999998e-01   2.4460000000000001e-01   5.3977000000000004e+00   2.7939999999999998e-01   5.9660000000000002e-01   3.6709999999999998e-01
  -4.1880000000000001e-01   4.1770000000000002e-01   4.3750000000000000e+00   2.5779999999999997e-01  -3.6159999999999998e-01  -1.7540000000000000e-01   4.8830000000000001e-01   2.6679999999999998e-01   5.3977000000000004e+00   2.9859999999999998e-01   5.2920000000000000e-01   3.3179999999999998e-01
  -5.9509999999999996e-01   2.1999999999999999e-02   3.9460999999999999e+00   0.0000000000000000e+00  -4.1870000000000002e-01  -1.9289999999999999e-01   4.2170000000000002e-01   2.2200000000000001e-02   4.6142000000000003e+00   2.3119999999999999e-01   5.4849999999999999e-01   3.5830000000000001e-01
  -5.9509999999999996e-01   3.0780000000000002e-01   3.8603000000000001e+00   1.6230000000000000e-01  -4.8530000000000001e-01  -1.7979999999999999e-01   3.5510000000000003e-01  -4.4499999999999998e-02   5.0495000000000001e+00   1.9270000000000001e-01   4.8110000000000003e-01   3.3179999999999998e-01
  -4.4080000000000003e-01   1.9789999999999999e-01   4.2034000000000002e+00   6.6799999999999998e-02  -4.7580000000000000e-01  -1.3159999999999999e-01   1.5540000000000001e-01   2.2200000000000001e-02   4.5270999999999999e+00   2.0230000000000001e-01   4.5219999999999999e-01   3.7159999999999999e-01
  -5.0700000000000001e-01   3.0780000000000002e-01   4.8897000000000004e+00   6.6799999999999998e-02  -3.9970000000000000e-01  -2.0610000000000001e-01   3.9950000000000002e-01   1.3339999999999999e-01   4.7012999999999998e+00   3.1790000000000002e-01   5.6769999999999998e-01   3.3620000000000000e-01
  -2.4249999999999999e-01   2.1980000000000000e-01   3.7745000000000002e+00   1.2410000000000000e-01  -4.0920000000000001e-01  -1.8859999999999999e-01   2.8849999999999998e-01   6.6699999999999995e-02   4.4401000000000002e+00   3.4680000000000000e-01   5.5810000000000004e-01   3.9369999999999999e-01
  -5.2900000000000003e-01   3.0780000000000002e-01   3.8603000000000001e+00   7.6399999999999996e-02  -4.3769999999999998e-01  -1.7100000000000001e-01   2.8849999999999998e-01   1.1119999999999999e-01   5.0495000000000001e+00   2.8899999999999998e-01   4.9070000000000003e-01   3.3620000000000000e-01
  -3.0859999999999999e-01   1.3189999999999999e-01   4.1176000000000004e+00   1.5279999999999999e-01  -3.1400000000000000e-01  -1.3589999999999999e-01   3.9950000000000002e-01   6.6699999999999995e-02   4.0048000000000004e+00   2.3119999999999999e-01   6.1580000000000001e-01   3.4060000000000001e-01
  -3.9679999999999999e-01   1.0990000000000000e-01   3.9460999999999999e+00   1.2410000000000000e-01  -4.9480000000000002e-01  -1.7100000000000001e-01   4.4390000000000002e-01   1.1119999999999999e-01   5.0495000000000001e+00   2.5050000000000000e-01   4.8110000000000003e-01   3.7600000000000000e-01
  -4.1880000000000001e-01   3.5170000000000001e-01   4.6322999999999999e+00   9.5500000000000002e-02  -3.4260000000000002e-01  -1.8859999999999999e-01   3.9950000000000002e-01  -1.1119999999999999e-01   4.1788999999999996e+00   2.9859999999999998e-01   4.9070000000000003e-01   3.5830000000000001e-01
  -4.6289999999999998e-01   3.2979999999999998e-01   4.5465000000000000e+00   1.3370000000000001e-01  -3.4260000000000002e-01  -2.0610000000000001e-01   3.7730000000000002e-01   6.6699999999999995e-02   5.2236000000000002e+00   3.0819999999999997e-01   5.3879999999999995e-01   3.8929999999999998e-01
  -4.1880000000000001e-01   2.8580000000000000e-01   4.4607999999999999e+00   6.6799999999999998e-02  -4.1870000000000002e-01  -1.6230000000000000e-01   3.5510000000000003e-01   2.8910000000000002e-01   4.7012999999999998e+00   2.6970000000000000e-01   4.9070000000000003e-01   3.4949999999999998e-01
  -4.6289999999999998e-01   2.4179999999999999e-01   4.2034000000000002e+00   1.0500000000000000e-01  -3.9010000000000000e-01  -1.7540000000000000e-01   4.4390000000000002e-01   3.7800000000000000e-01   4.8754000000000000e+00   2.7939999999999998e-01   5.5810000000000004e-01   3.5389999999999999e-01
  -3.0859999999999999e-01   2.4179999999999999e-01   4.2034000000000002e+00   1.4319999999999999e-01  -4.5679999999999998e-01  -1.8420000000000000e-01   2.4410000000000001e-01   1.1119999999999999e-01   4.8754000000000000e+00   2.5050000000000000e-01   5.2920000000000000e-01   3.6709999999999998e-01
  -3.9679999999999999e-01   2.4179999999999999e-01   3.9460999999999999e+00   5.7299999999999997e-02  -3.5210000000000002e-01  -1.6660000000000000e-01   3.5510000000000003e-01   8.8900000000000007e-02   5.4847999999999999e+00   2.3119999999999999e-01   5.1000000000000001e-01   3.4499999999999997e-01
  -4.6289999999999998e-01   7.6939999999999997e-01   3.9460999999999999e+00   1.1459999999999999e-01  -3.7109999999999999e-01  -2.0169999999999999e-01   6.6579999999999995e-01   1.7790000000000000e-01   5.9200999999999997e+00   2.1190000000000001e-01   5.5810000000000004e-01   3.4499999999999997e-01
  -5.2900000000000003e-01   1.3189999999999999e-01   4.6322999999999999e+00   9.4999999999999998e-03  -3.1400000000000000e-01  -1.4910000000000001e-01   3.5510000000000003e-01   6.6699999999999995e-02   5.2236000000000002e+00   2.4079999999999999e-01   5.0029999999999997e-01   3.8929999999999998e-01
  -4.6289999999999998e-01   1.5390000000000001e-01   4.6322999999999999e+00   1.3370000000000001e-01  -4.1870000000000002e-01  -1.3159999999999999e-01   1.5540000000000001e-01   1.3339999999999999e-01   4.4401000000000002e+00   2.8899999999999998e-01   5.5810000000000004e-01   3.7600000000000000e-01
  -5.7310000000000005e-01   3.5170000000000001e-01   4.1176000000000004e+00   1.2410000000000000e-01  -4.4719999999999999e-01  -1.4910000000000001e-01   2.8849999999999998e-01   1.3339999999999999e-01   4.8754000000000000e+00   3.1790000000000002e-01   4.8110000000000003e-01   3.5389999999999999e-01
  -3.7469999999999998e-01   6.6000000000000003e-02   3.4314000000000000e+00   4.7699999999999999e-02  -3.2350000000000001e-01  -1.7540000000000000e-01   2.8849999999999998e-01   1.1119999999999999e-01   5.7460000000000004e+00   2.2159999999999999e-01   5.1000000000000001e-01   3.7159999999999999e-01
  -2.4249999999999999e-01  -6.6000000000000003e-02   4.8897000000000004e+00   1.3370000000000001e-01  -3.6159999999999998e-01  -1.8859999999999999e-01   5.3269999999999995e-01  -1.5559999999999999e-01   5.2236000000000002e+00   2.4079999999999999e-01   5.3879999999999995e-01   3.2290000000000002e-01
  -4.4080000000000003e-01   1.5390000000000001e-01   4.5465000000000000e+00   3.8199999999999998e-02  -3.9010000000000000e-01  -1.7100000000000001e-01   3.7730000000000002e-01   8.8900000000000007e-02   4.6142000000000003e+00   1.8300000000000000e-01   5.0029999999999997e-01   3.9369999999999999e-01
  -4.6289999999999998e-01   2.6379999999999998e-01   3.6029000000000000e+00   4.7699999999999999e-02  -3.9970000000000000e-01  -2.0169999999999999e-01   3.3289999999999997e-01   4.4499999999999998e-02   4.4401000000000002e+00   2.4079999999999999e-01   5.6769999999999998e-01   3.5389999999999999e-01
  -5.7310000000000005e-01   1.7590000000000000e-01   4.3750000000000000e+00   1.5279999999999999e-01  -4.0920000000000001e-01  -1.4030000000000001e-01   4.2170000000000002e-01   2.0010000000000000e-01   5.8330000000000002e+00   2.4079999999999999e-01   5.6769999999999998e-01   3.4060000000000001e-01
  -5.2900000000000003e-01   1.5390000000000001e-01   4.0317999999999996e+00   9.5500000000000002e-02  -3.3310000000000001e-01  -1.8420000000000000e-01   5.3269999999999995e-01   0.0000000000000000e+00   4.8754000000000000e+00   2.9859999999999998e-01   4.9070000000000003e-01   3.4060000000000001e-01
  -2.8649999999999998e-01   3.7369999999999998e-01   4.0317999999999996e+00   1.6230000000000000e-01  -3.3310000000000001e-01  -2.0169999999999999e-01   4.6610000000000001e-01   1.5559999999999999e-01   5.3106999999999998e+00   2.5050000000000000e-01   5.1000000000000001e-01   4.0250000000000002e-01
  -3.5270000000000001e-01   1.3189999999999999e-01   4.4607999999999999e+00   0.0000000000000000e+00  -4.8530000000000001e-01  -1.9730000000000000e-01   4.6610000000000001e-01   3.5580000000000001e-01   4.8754000000000000e+00   2.6970000000000000e-01   5.3879999999999995e-01   3.7600000000000000e-01
  -4.1880000000000001e-01   4.1770000000000002e-01   4.4607999999999999e+00   1.2410000000000000e-01  -4.1870000000000002e-01  -1.4470000000000000e-01   4.8830000000000001e-01   3.1130000000000002e-01   4.6142000000000003e+00   2.3119999999999999e-01   4.5219999999999999e-01   4.1580000000000000e-01
  -4.4080000000000003e-01   4.3999999999999997e-02   3.9460999999999999e+00   1.9099999999999999e-02  -3.7109999999999999e-01  -2.1490000000000001e-01   3.5510000000000003e-01   2.2239999999999999e-01   5.2236000000000002e+00   2.2159999999999999e-01   5.3879999999999995e-01   3.9369999999999999e-01
  -4.8490000000000000e-01   3.9570000000000000e-01   3.7745000000000002e+00   5.7299999999999997e-02  -3.4260000000000002e-01  -1.8859999999999999e-01   2.8849999999999998e-01   2.2200000000000001e-02   5.4847999999999999e+00   2.6970000000000000e-01   5.3879999999999995e-01   3.7159999999999999e-01
  -5.9509999999999996e-01   8.7900000000000006e-02   4.2892000000000001e+00   8.5900000000000004e-02  -3.9970000000000000e-01  -1.6660000000000000e-01   3.7730000000000002e-01   1.7790000000000000e-01   4.7012999999999998e+00   2.5050000000000000e-01   5.6769999999999998e-01   3.7159999999999999e-01
  -3.3060000000000000e-01   1.3189999999999999e-01   4.3750000000000000e+00   7.6399999999999996e-02  -4.0920000000000001e-01  -9.6500000000000002e-02   3.9950000000000002e-01   3.5580000000000001e-01   4.5270999999999999e+00   3.0819999999999997e-01   5.1959999999999995e-01   3.5830000000000001e-01
  -3.3060000000000000e-01   6.6000000000000003e-02   5.5758999999999999e+00   2.8600000000000000e-02  -3.4260000000000002e-01  -1.8859999999999999e-01   1.7760000000000001e-01   6.6699999999999995e-02   4.7882999999999996e+00   2.2159999999999999e-01   4.5219999999999999e-01   3.8040000000000002e-01
  -4.1880000000000001e-01   1.3189999999999999e-01   4.1176000000000004e+00   3.8199999999999998e-02  -3.9010000000000000e-01  -1.7100000000000001e-01   2.8849999999999998e-01   1.3339999999999999e-01   5.2236000000000002e+00   2.5050000000000000e-01   5.0029999999999997e-01   3.6709999999999998e-01
  -3.5270000000000001e-01   2.1980000000000000e-01   4.2892000000000001e+00   8.5900000000000004e-02  -3.6159999999999998e-01  -1.3589999999999999e-01   3.1069999999999998e-01   2.0010000000000000e-01   4.2659000000000002e+00   1.9270000000000001e-01   5.1959999999999995e-01   3.6270000000000002e-01
  -5.5110000000000003e-01   2.8580000000000000e-01   4.2892000000000001e+00   1.1459999999999999e-01  -2.4740000000000001e-01  -1.5790000000000001e-01   3.5510000000000003e-01   2.8910000000000002e-01   4.1788999999999996e+00   2.1190000000000001e-01   5.6769999999999998e-01   3.7159999999999999e-01
  -3.9679999999999999e-01   2.6379999999999998e-01   4.5465000000000000e+00  -3.8199999999999998e-02  -4.6629999999999999e-01  -1.5790000000000001e-01   2.8849999999999998e-01  -4.4499999999999998e-02   5.3106999999999998e+00   1.8300000000000000e-01   4.8110000000000003e-01   3.4060000000000001e-01
  -4.1880000000000001e-01  -2.1999999999999999e-02   4.1176000000000004e+00   1.1459999999999999e-01  -3.5210000000000002e-01  -1.7540000000000000e-01   4.4390000000000002e-01   2.6679999999999998e-01   4.2659000000000002e+00   2.6010000000000000e-01   4.1370000000000001e-01   3.5389999999999999e-01
  -4.8490000000000000e-01   1.7590000000000000e-01   4.2892000000000001e+00   2.8600000000000000e-02  -4.1870000000000002e-01  -1.7540000000000000e-01   2.2189999999999999e-01   1.5559999999999999e-01   5.3977000000000004e+00   2.7939999999999998e-01   5.1000000000000001e-01   3.8479999999999998e-01
  -3.3060000000000000e-01   1.9789999999999999e-01   4.2034000000000002e+00   9.5500000000000002e-02  -3.6159999999999998e-01  -1.2280000000000001e-01   3.3289999999999997e-01  -2.2200000000000001e-02   4.8754000000000000e+00   1.5409999999999999e-01   5.3879999999999995e-01   3.6270000000000002e-01
  -4.1880000000000001e-01   2.1980000000000000e-01   3.1739999999999999e+00   2.8600000000000000e-02  -3.8059999999999999e-01  -1.4910000000000001e-01   2.4410000000000001e-01   3.3350000000000002e-01   4.0918000000000001e+00   2.6970000000000000e-01   5.3879999999999995e-01   3.4060000000000001e-01
  -5.2900000000000003e-01   6.6000000000000003e-02   3.7745000000000002e+00   2.8600000000000000e-02  -4.7580000000000000e-01  -1.6660000000000000e-01   1.7760000000000001e-01   2.4460000000000001e-01   5.2236000000000002e+00   2.2159999999999999e-01   4.2340000000000000e-01   3.4949999999999998e-01
  -5.7310000000000005e-01   2.1980000000000000e-01   4.8038999999999996e+00   1.4319999999999999e-01  -4.2820000000000003e-01  -1.6660000000000000e-01   2.4410000000000001e-01   1.5559999999999999e-01   4.9623999999999997e+00   3.0819999999999997e-01   4.9070000000000003e-01   3.7600000000000000e-01
  -3.0859999999999999e-01   2.1999999999999999e-02   4.6322999999999999e+00   4.7699999999999999e-02  -3.9010000000000000e-01  -1.8859999999999999e-01   1.9980000000000001e-01   2.4460000000000001e-01   5.3106999999999998e+00   2.1190000000000001e-01   4.7149999999999997e-01   3.5830000000000001e-01
  -5.7310000000000005e-01   3.0780000000000002e-01   4.5465000000000000e+00   5.7299999999999997e-02  -3.9970000000000000e-01  -1.6230000000000000e-01   4.4390000000000002e-01   1.5559999999999999e-01   4.4401000000000002e+00   2.1190000000000001e-01   5.1000000000000001e-01   3.4060000000000001e-01
  -4.6289999999999998e-01   1.5390000000000001e-01   4.0317999999999996e+00   1.8140000000000001e-01  -4.0920000000000001e-01  -1.4910000000000001e-01   4.4390000000000002e-01   4.4469999999999998e-01   4.9623999999999997e+00   2.9859999999999998e-01   5.2920000000000000e-01   3.4949999999999998e-01
  -4.6289999999999998e-01   2.6379999999999998e-01   4.2034000000000002e+00  -5.7299999999999997e-02  -4.4719999999999999e-01  -1.2720000000000001e-01   5.1049999999999995e-01   4.2249999999999999e-01   5.4847999999999999e+00   3.0819999999999997e-01   5.7730000000000004e-01   3.8479999999999998e-01
  -2.2040000000000001e-01   1.0990000000000000e-01   4.1176000000000004e+00   7.6399999999999996e-02  -4.2820000000000003e-01  -1.7979999999999999e-01   1.9980000000000001e-01   1.5559999999999999e-01   6.0072000000000001e+00   2.0230000000000001e-01   4.8110000000000003e-01   3.5830000000000001e-01
  -5.0700000000000001e-01   4.3969999999999998e-01   3.6029000000000000e+00   4.7699999999999999e-02  -3.9970000000000000e-01  -1.9289999999999999e-01   3.5510000000000003e-01   8.8900000000000007e-02   4.5270999999999999e+00   2.5050000000000000e-01   4.9070000000000003e-01   3.8040000000000002e-01
  -5.7310000000000005e-01   1.7590000000000000e-01   4.5465000000000000e+00   7.6399999999999996e-02  -3.8059999999999999e-01  -1.8859999999999999e-01   4.6610000000000001e-01   4.0020000000000000e-01   4.6142000000000003e+00   3.2750000000000001e-01   4.6189999999999998e-01   3.8040000000000002e-01
  -4.1880000000000001e-01   8.7900000000000006e-02   4.2892000000000001e+00   1.4319999999999999e-01  -3.9010000000000000e-01  -1.1840000000000001e-01   2.6629999999999998e-01   2.8910000000000002e-01   5.3106999999999998e+00   3.7569999999999998e-01   4.7149999999999997e-01   3.2290000000000002e-01
  -6.3919999999999999e-01   1.5390000000000001e-01   4.4607999999999999e+00   1.9099999999999999e-02  -3.9010000000000000e-01  -1.5350000000000000e-01   2.4410000000000001e-01   1.5559999999999999e-01   5.4847999999999999e+00   2.9859999999999998e-01   5.2920000000000000e-01   3.4949999999999998e-01
  -3.5270000000000001e-01   1.7590000000000000e-01   4.5465000000000000e+00   9.5500000000000002e-02  -4.3769999999999998e-01  -1.5790000000000001e-01   3.9950000000000002e-01   2.2200000000000001e-02   5.2236000000000002e+00   2.9859999999999998e-01   5.2920000000000000e-01   3.6709999999999998e-01
  -5.7310000000000005e-01   1.5390000000000001e-01   4.2034000000000002e+00   3.8199999999999998e-02  -4.2820000000000003e-01  -1.3159999999999999e-01   3.9950000000000002e-01   1.1119999999999999e-01   5.2236000000000002e+00   2.4079999999999999e-01   5.0029999999999997e-01   3.5830000000000001e-01
  -6.8330000000000002e-01   2.8580000000000000e-01   3.9460999999999999e+00   1.1459999999999999e-01  -3.6159999999999998e-01  -1.4910000000000001e-01   4.6610000000000001e-01   1.3339999999999999e-01   5.3106999999999998e+00   1.8300000000000000e-01   6.6390000000000005e-01   3.7600000000000000e-01
  -5.7310000000000005e-01   1.5390000000000001e-01   4.1176000000000004e+00   1.4319999999999999e-01  -3.7109999999999999e-01  -7.8899999999999998e-02   2.8849999999999998e-01   1.7790000000000000e-01   4.8754000000000000e+00   3.2750000000000001e-01   4.4259999999999999e-01   3.8040000000000002e-01
  -4.8490000000000000e-01  -2.1999999999999999e-02   4.2892000000000001e+00   2.8600000000000000e-02  -4.5679999999999998e-01  -1.7540000000000000e-01   3.7730000000000002e-01   8.8900000000000007e-02   5.1365999999999996e+00   2.3119999999999999e-01   5.2920000000000000e-01   3.7600000000000000e-01
  -3.0859999999999999e-01   1.3189999999999999e-01   3.7745000000000002e+00   1.3370000000000001e-01  -4.5679999999999998e-01  -8.3299999999999999e-02   2.4410000000000001e-01   1.5559999999999999e-01   4.4401000000000002e+00   2.1190000000000001e-01   5.4849999999999999e-01   3.2290000000000002e-01
  -4.6289999999999998e-01   2.1999999999999999e-02   3.6029000000000000e+00  -1.9099999999999999e-02  -4.3769999999999998e-01  -1.3159999999999999e-01   4.6610000000000001e-01   2.0010000000000000e-01   4.3529999999999998e+00   1.9270000000000001e-01   4.3300000000000000e-01   3.8479999999999998e-01
  -4.6289999999999998e-01   1.5390000000000001e-01   5.4043999999999999e+00   7.6399999999999996e-02  -4.4719999999999999e-01  -1.9289999999999999e-01   2.8849999999999998e-01   6.6699999999999995e-02   5.0495000000000001e+00   2.2159999999999999e-01   4.8110000000000003e-01   3.4060000000000001e-01
  -5.5110000000000003e-01   0.0000000000000000e+00   3.7745000000000002e+00   1.6230000000000000e-01  -3.6159999999999998e-01  -1.2280000000000001e-01   4.4390000000000002e-01   2.4460000000000001e-01   5.3106999999999998e+00   2.6970000000000000e-01   5.5810000000000004e-01   3.5830000000000001e-01
  -4.8490000000000000e-01   3.5170000000000001e-01   4.6322999999999999e+00   1.0500000000000000e-01  -4.6629999999999999e-01  -1.8420000000000000e-01   1.7760000000000001e-01   2.8910000000000002e-01   4.9623999999999997e+00   2.6970000000000000e-01   4.1370000000000001e-01   4.0250000000000002e-01
  -3.0859999999999999e-01   1.3189999999999999e-01   4.2892000000000001e+00   6.6799999999999998e-02  -4.4719999999999999e-01  -1.5790000000000001e-01   1.5540000000000001e-01   2.0010000000000000e-01   4.7012999999999998e+00   2.5050000000000000e-01   4.7149999999999997e-01   3.2729999999999998e-01
  -4.4080000000000003e-01   1.0990000000000000e-01   5.1470000000000002e+00   8.5900000000000004e-02  -4.0920000000000001e-01  -1.2280000000000001e-01   2.4410000000000001e-01   1.1119999999999999e-01   4.8754000000000000e+00   2.9859999999999998e-01   4.2340000000000000e-01   3.7159999999999999e-01
  -5.9509999999999996e-01   8.7900000000000006e-02   4.1176000000000004e+00   5.7299999999999997e-02  -3.9970000000000000e-01  -1.3589999999999999e-01   5.7709999999999995e-01   2.8910000000000002e-01   4.7882999999999996e+00   1.8300000000000000e-01   4.6189999999999998e-01   3.6709999999999998e-01
  -3.0859999999999999e-01   3.5170000000000001e-01   3.6886999999999999e+00   8.5900000000000004e-02  -3.4260000000000002e-01  -1.0520000000000000e-01   4.6610000000000001e-01   2.0010000000000000e-01   4.0918000000000001e+00   2.4079999999999999e-01   4.9070000000000003e-01   3.4949999999999998e-01
  -4.4080000000000003e-01  -2.1999999999999999e-02   3.9460999999999999e+00   3.8199999999999998e-02  -3.8059999999999999e-01  -1.3159999999999999e-01   3.1069999999999998e-01   4.2249999999999999e-01   5.3106999999999998e+00   2.0230000000000001e-01   5.5810000000000004e-01   3.6270000000000002e-01
  -6.3919999999999999e-01   8.7900000000000006e-02   4.2034000000000002e+00   8.5900000000000004e-02  -4.4719999999999999e-01  -1.7979999999999999e-01   2.4410000000000001e-01   3.3350000000000002e-01   4.0918000000000001e+00   3.3710000000000001e-01   4.2340000000000000e-01   3.8040000000000002e-01
  -3.5270000000000001e-01   6.6000000000000003e-02   4.1176000000000004e+00   1.9099999999999999e-02  -4.3769999999999998e-01  -1.6660000000000000e-01   4.4390000000000002e-01   2.2200000000000001e-02   5.3977000000000004e+00   2.1190000000000001e-01   4.4259999999999999e-01   3.8479999999999998e-01
  -3.7469999999999998e-01  -4.3999999999999997e-02   4.2034000000000002e+00   1.7190000000000000e-01  -3.0449999999999999e-01  -9.6500000000000002e-02   3.7730000000000002e-01   2.6679999999999998e-01   4.8754000000000000e+00   2.9859999999999998e-01   5.1000000000000001e-01   3.5389999999999999e-01
  -4.4080000000000003e-01   4.3999999999999997e-02   4.2034000000000002e+00   2.8600000000000000e-02  -2.8549999999999998e-01  -1.5790000000000001e-01   1.9980000000000001e-01   2.4460000000000001e-01   4.6142000000000003e+00   2.9859999999999998e-01   5.3879999999999995e-01   4.0250000000000002e-01
  -5.7310000000000005e-01   1.3189999999999999e-01   4.3750000000000000e+00   8.5900000000000004e-02  -4.1870000000000002e-01  -1.7100000000000001e-01   3.9950000000000002e-01   2.6679999999999998e-01   4.8754000000000000e+00   3.5639999999999999e-01   5.0029999999999997e-01   4.0250000000000002e-01
  -4.4080000000000003e-01   1.7590000000000000e-01   3.8603000000000001e+00   6.6799999999999998e-02  -4.2820000000000003e-01  -1.9730000000000000e-01   4.4390000000000002e-01   6.6699999999999995e-02   5.2236000000000002e+00   2.7939999999999998e-01   5.2920000000000000e-01   3.6709999999999998e-01
  -3.3060000000000000e-01   4.3999999999999997e-02   3.1739999999999999e+00   6.6799999999999998e-02  -4.5679999999999998e-01  -1.3589999999999999e-01   3.3289999999999997e-01   1.7790000000000000e-01   5.3106999999999998e+00   1.6380000000000000e-01   5.2920000000000000e-01   3.4949999999999998e-01
  -5.9509999999999996e-01   2.4179999999999999e-01   4.1176000000000004e+00   7.6399999999999996e-02  -3.9010000000000000e-01  -1.3159999999999999e-01   3.1069999999999998e-01   2.0010000000000000e-01   4.8754000000000000e+00   2.7939999999999998e-01   4.9070000000000003e-01   3.8479999999999998e-01
  -4.1880000000000001e-01   1.9789999999999999e-01   4.6322999999999999e+00   1.8140000000000001e-01  -3.9970000000000000e-01  -1.4910000000000001e-01   5.7709999999999995e-01   2.0010000000000000e-01   5.3106999999999998e+00   3.3710000000000001e-01   4.8110000000000003e-01   3.7159999999999999e-01
  -4.4080000000000003e-01   0.0000000000000000e+00   4.8038999999999996e+00   0.0000000000000000e+00  -4.4719999999999999e-01  -1.2280000000000001e-01   2.4410000000000001e-01   1.3339999999999999e-01   4.5270999999999999e+00   2.9859999999999998e-01   5.5810000000000004e-01   3.4949999999999998e-01
  -3.3060000000000000e-01   1.7590000000000000e-01   4.6322999999999999e+00   2.8600000000000000e-02  -3.5210000000000002e-01  -1.4470000000000000e-01   2.6629999999999998e-01   1.5559999999999999e-01   4.7882999999999996e+00   2.6970000000000000e-01   5.2920000000000000e-01   3.5830000000000001e-01
  -4.6289999999999998e-01   0.0000000000000000e+00   3.3456000000000001e+00   9.5500000000000002e-02  -3.7109999999999999e-01  -1.1400000000000000e-01   3.7730000000000002e-01   1.3339999999999999e-01   5.4847999999999999e+00   2.3119999999999999e-01   5.1959999999999995e-01   3.3620000000000000e-01
  -4.1880000000000001e-01   2.1980000000000000e-01   4.4607999999999999e+00   1.0500000000000000e-01  -3.1400000000000000e-01  -1.8859999999999999e-01   4.6610000000000001e-01   3.5580000000000001e-01   5.3106999999999998e+00   1.5409999999999999e-01   4.8110000000000003e-01   3.8929999999999998e-01
  -6.6130000000000000e-01   6.6000000000000003e-02   3.6029000000000000e+00   4.7699999999999999e-02  -3.8059999999999999e-01  -1.7979999999999999e-01   3.7730000000000002e-01   4.2249999999999999e-01   4.8754000000000000e+00   2.3119999999999999e-01   4.9070000000000003e-01   3.2729999999999998e-01
  -3.7469999999999998e-01   3.5170000000000001e-01   4.2892000000000001e+00   4.7699999999999999e-02  -3.9970000000000000e-01  -1.6230000000000000e-01   4.4390000000000002e-01   2.4460000000000001e-01   4.5270999999999999e+00   2.7939999999999998e-01   4.7149999999999997e-01   3.6709999999999998e-01
  -3.9679999999999999e-01   6.6000000000000003e-02   3.7745000000000002e+00   2.8600000000000000e-02  -4.0920000000000001e-01  -1.5350000000000000e-01   4.4390000000000002e-01   2.2239999999999999e-01   5.0495000000000001e+00   3.2750000000000001e-01   5.1000000000000001e-01   3.6270000000000002e-01
  -4.6289999999999998e-01   2.1980000000000000e-01   4.4607999999999999e+00   7.6399999999999996e-02  -4.6629999999999999e-01  -1.3159999999999999e-01   2.8849999999999998e-01   1.1119999999999999e-01   4.4401000000000002e+00   2.6010000000000000e-01   6.3510000000000000e-01   3.4060000000000001e-01
  -5.7310000000000005e-01   2.8580000000000000e-01   4.0317999999999996e+00   4.7699999999999999e-02  -3.2350000000000001e-01  -1.6660000000000000e-01   3.9950000000000002e-01   2.4460000000000001e-01   5.0495000000000001e+00   2.8899999999999998e-01   4.8110000000000003e-01   3.7600000000000000e-01
  -4.8490000000000000e-01   3.7369999999999998e-01   3.8603000000000001e+00   8.5900000000000004e-02  -3.9010000000000000e-01  -1.5350000000000000e-01   4.4390000000000002e-01   4.4499999999999998e-02   4.1788999999999996e+00   2.8899999999999998e-01   5.0029999999999997e-01   3.8040000000000002e-01
  -3.7469999999999998e-01   0.0000000000000000e+00   4.2892000000000001e+00   3.8199999999999998e-02  -3.9010000000000000e-01  -1.4030000000000001e-01   3.7730000000000002e-01   2.0010000000000000e-01   5.5719000000000003e+00   2.2159999999999999e-01   5.4849999999999999e-01   3.5830000000000001e-01
  -4.1880000000000001e-01   1.0990000000000000e-01   4.2034000000000002e+00   4.7699999999999999e-02  -4.1870000000000002e-01  -1.3159999999999999e-01   3.5510000000000003e-01   1.1119999999999999e-01   4.9623999999999997e+00   2.9859999999999998e-01   5.6769999999999998e-01   3.7159999999999999e-01
  -4.4080000000000003e-01   1.0990000000000000e-01   4.0317999999999996e+00   4.7699999999999999e-02  -3.3310000000000001e-01  -1.4030000000000001e-01   3.1069999999999998e-01   2.8910000000000002e-01   4.5270999999999999e+00   2.6970000000000000e-01   5.1000000000000001e-01   3.6270000000000002e-01
  -5.5110000000000003e-01   2.6379999999999998e-01   3.6029000000000000e+00   1.2410000000000000e-01  -3.7109999999999999e-01  -1.5350000000000000e-01   2.6629999999999998e-01   2.8910000000000002e-01   5.4847999999999999e+00   2.6970000000000000e-01   5.5810000000000004e-01   3.6270000000000002e-01
  -3.0859999999999999e-01   4.3999999999999997e-02   3.7745000000000002e+00   1.2410000000000000e-01  -4.0920000000000001e-01  -1.1840000000000001e-01   2.8849999999999998e-01   4.0020000000000000e-01   4.6142000000000003e+00   2.8899999999999998e-01   5.9660000000000002e-01   3.7600000000000000e-01
  -4.4080000000000003e-01   2.6379999999999998e-01   4.2892000000000001e+00   5.7299999999999997e-02  -4.9480000000000002e-01  -1.7979999999999999e-01   3.1069999999999998e-01   2.8910000000000002e-01   4.8754000000000000e+00   2.9859999999999998e-01   4.9070000000000003e-01   3.6709999999999998e-01
  -4.1880000000000001e-01   1.0990000000000000e-01   4.1176000000000004e+00   1.5279999999999999e-01  -4.5679999999999998e-01  -1.2720000000000001e-01   2.8849999999999998e-01   4.0020000000000000e-01   4.7882999999999996e+00   1.9270000000000001e-01   4.8110000000000003e-01   3.6709999999999998e-01
  -4.6289999999999998e-01   3.2979999999999998e-01   3.9460999999999999e+00   1.9099999999999999e-02  -3.4260000000000002e-01  -1.6660000000000000e-01   4.2170000000000002e-01   2.8910000000000002e-01   4.9623999999999997e+00   2.5050000000000000e-01   5.4849999999999999e-01   4.0250000000000002e-01
  -6.1719999999999997e-01   3.5170000000000001e-01   4.3750000000000000e+00   1.6230000000000000e-01  -3.9010000000000000e-01  -1.1400000000000000e-01   4.8830000000000001e-01   3.5580000000000001e-01   5.0495000000000001e+00   2.6010000000000000e-01   4.6189999999999998e-01   3.4060000000000001e-01
  -5.2900000000000003e-01   4.3999999999999997e-02   4.4607999999999999e+00   1.5279999999999999e-01  -3.4260000000000002e-01  -1.5790000000000001e-01   3.1069999999999998e-01   4.0020000000000000e-01   4.7882999999999996e+00   3.1790000000000002e-01   4.6189999999999998e-01   3.6709999999999998e-01
  -4.6289999999999998e-01   2.6379999999999998e-01   4.4607999999999999e+00   7.6399999999999996e-02  -3.5210000000000002e-01  -1.1400000000000000e-01   1.5540000000000001e-01   3.1130000000000002e-01   4.6142000000000003e+00   2.4079999999999999e-01   5.6769999999999998e-01   3.7600000000000000e-01
  -4.4080000000000003e-01  -1.3189999999999999e-01   3.9460999999999999e+00   1.9099999999999999e-02  -3.9010000000000000e-01  -1.3159999999999999e-01   2.4410000000000001e-01   1.1119999999999999e-01   4.1788999999999996e+00   2.3119999999999999e-01   5.6769999999999998e-01   3.4949999999999998e-01
  -3.5270000000000001e-01   1.9789999999999999e-01   4.1176000000000004e+00   1.3370000000000001e-01  -4.0920000000000001e-01  -9.6500000000000002e-02   4.4390000000000002e-01   2.4460000000000001e-01   4.7012999999999998e+00   1.7340000000000000e-01   5.4849999999999999e-01   3.7600000000000000e-01
  -3.5270000000000001e-01   1.3189999999999999e-01   4.6322999999999999e+00   1.2410000000000000e-01  -3.8059999999999999e-01  -1.4470000000000000e-01   3.1069999999999998e-01   4.4499999999999998e-02   5.1365999999999996e+00   2.4079999999999999e-01   5.8689999999999998e-01   3.5389999999999999e-01
  -4.8490000000000000e-01   1.7590000000000000e-01   3.9460999999999999e+00   9.5500000000000002e-02  -3.5210000000000002e-01  -1.5350000000000000e-01   3.5510000000000003e-01   3.5580000000000001e-01   4.9623999999999997e+00   3.5639999999999999e-01   6.1580000000000001e-01   3.4949999999999998e-01
  -5.5110000000000003e-01   8.7900000000000006e-02   4.5465000000000000e+00   1.9099999999999999e-02  -3.7109999999999999e-01  -1.0960000000000000e-01   2.4410000000000001e-01   3.5580000000000001e-01   5.1365999999999996e+00   2.6970000000000000e-01   5.0029999999999997e-01   3.7600000000000000e-01
  -5.5110000000000003e-01   6.6000000000000003e-02   3.8603000000000001e+00   6.6799999999999998e-02  -3.9970000000000000e-01  -1.3159999999999999e-01   3.7730000000000002e-01   8.8900000000000007e-02   4.8754000000000000e+00   1.7340000000000000e-01   5.6769999999999998e-01   2.9640000000000000e-01
  -4.6289999999999998e-01   6.6000000000000003e-02   3.6886999999999999e+00   9.4999999999999998e-03  -3.9010000000000000e-01  -1.2280000000000001e-01   2.2189999999999999e-01   2.4460000000000001e-01   5.1365999999999996e+00   2.8899999999999998e-01   5.1000000000000001e-01   3.8040000000000002e-01
  -8.5960000000000003e-01   3.0780000000000002e-01   4.0317999999999996e+00   1.5279999999999999e-01  -3.4260000000000002e-01  -1.3159999999999999e-01   5.1049999999999995e-01   2.4460000000000001e-01   4.8754000000000000e+00   2.4079999999999999e-01   6.0619999999999996e-01   3.6709999999999998e-01
   1.3230000000000000e-01   1.9789999999999999e-01   5.4043999999999999e+00  -1.9099999999999999e-02  -4.3769999999999998e-01  -8.3299999999999999e-02   4.2170000000000002e-01   3.3350000000000002e-01   4.8754000000000000e+00   3.0819999999999997e-01   5.5810000000000004e-01   3.2290000000000002e-01
  -1.0801000000000001e+00   2.8580000000000000e-01   4.0317999999999996e+00  -1.9099999999999999e-02  -3.2350000000000001e-01  -6.1400000000000003e-02   1.5540000000000001e-01   3.5580000000000001e-01   4.6142000000000003e+00   2.2159999999999999e-01   5.1000000000000001e-01   3.8040000000000002e-01
  -2.2040000000000001e-01   4.3969999999999998e-01   4.9755000000000003e+00   1.2410000000000000e-01  -4.0920000000000001e-01  -1.0090000000000000e-01   2.8849999999999998e-01   1.7790000000000000e-01   5.4847999999999999e+00   2.5050000000000000e-01   4.8110000000000003e-01   3.7159999999999999e-01
  -5.9509999999999996e-01   3.0780000000000002e-01   4.5465000000000000e+00   8.5900000000000004e-02  -4.2820000000000003e-01  -9.2100000000000001e-02   5.9930000000000005e-01   1.7790000000000000e-01   4.7012999999999998e+00   2.3119999999999999e-01   4.7149999999999997e-01   4.0699999999999997e-01
  -6.3919999999999999e-01   5.4959999999999998e-01   4.5465000000000000e+00   1.5279999999999999e-01  -3.9970000000000000e-01  -1.0090000000000000e-01   4.2170000000000002e-01   2.4460000000000001e-01   5.7460000000000004e+00   2.6010000000000000e-01   4.8110000000000003e-01   3.8929999999999998e-01
  -4.1880000000000001e-01  -2.1999999999999999e-02   4.8038999999999996e+00  -2.8600000000000000e-02  -3.5210000000000002e-01  -7.4499999999999997e-02   6.2150000000000005e-01   3.7800000000000000e-01   4.9623999999999997e+00   1.9270000000000001e-01   5.1959999999999995e-01   3.7159999999999999e-01
  -2.6450000000000001e-01  -4.3999999999999997e-02   4.0317999999999996e+00   1.2410000000000000e-01  -3.4260000000000002e-01  -9.6500000000000002e-02   3.7730000000000002e-01   1.1119999999999999e-01   4.2659000000000002e+00   2.0230000000000001e-01   5.1959999999999995e-01   3.8929999999999998e-01
  -5.0700000000000001e-01   6.6000000000000003e-02   4.3750000000000000e+00   7.6399999999999996e-02  -3.9970000000000000e-01  -1.1840000000000001e-01   5.7709999999999995e-01   2.0010000000000000e-01   5.2236000000000002e+00   3.3710000000000001e-01   4.8110000000000003e-01   3.5830000000000001e-01
  -5.7310000000000005e-01   1.7590000000000000e-01   4.1176000000000004e+00   5.7299999999999997e-02  -3.9970000000000000e-01  -9.6500000000000002e-02   6.6579999999999995e-01   4.4499999999999998e-02   5.7460000000000004e+00   2.6010000000000000e-01   5.0029999999999997e-01   3.0080000000000001e-01
  -5.7310000000000005e-01   2.6379999999999998e-01   4.1176000000000004e+00   1.5279999999999999e-01  -3.1400000000000000e-01  -7.4499999999999997e-02   5.3269999999999995e-01   5.5589999999999995e-01   4.3529999999999998e+00   3.6599999999999999e-01   4.8110000000000003e-01   3.6709999999999998e-01
  -5.0700000000000001e-01   1.5390000000000001e-01   3.8603000000000001e+00   1.8140000000000001e-01  -3.2350000000000001e-01  -1.0520000000000000e-01   4.2170000000000002e-01   4.8920000000000002e-01   6.0941999999999998e+00   2.6970000000000000e-01   5.2920000000000000e-01   3.1409999999999999e-01
  -4.4080000000000003e-01  -9.8929999999999996e-01   4.0317999999999996e+00  -3.8199999999999998e-02  -4.1870000000000002e-01  -3.3770000000000000e-01   3.7730000000000002e-01   3.3350000000000002e-01   5.3977000000000004e+00   2.8899999999999998e-01   5.1959999999999995e-01   3.8479999999999998e-01
  -4.8490000000000000e-01  -1.2749999999999999e+00   3.6029000000000000e+00   7.6399999999999996e-02  -5.1390000000000002e-01  -4.5169999999999999e-01   6.4370000000000005e-01   1.3339999999999999e-01   5.2236000000000002e+00   1.7340000000000000e-01   5.8689999999999998e-01   3.6270000000000002e-01
  -6.1719999999999997e-01  -2.3961999999999999e+00   4.2892000000000001e+00  -6.6799999999999998e-02  -3.9970000000000000e-01  -5.8760000000000001e-01   3.5510000000000003e-01   2.0010000000000000e-01   5.2236000000000002e+00   2.7939999999999998e-01   4.8110000000000003e-01   3.8929999999999998e-01
  -3.7469999999999998e-01  -2.3961999999999999e+00   4.2034000000000002e+00  -1.9099999999999999e-02  -3.0449999999999999e-01  -7.1479999999999999e-01   5.7709999999999995e-01   2.8910000000000002e-01   5.4847999999999999e+00   3.0819999999999997e-01   5.4849999999999999e-01   3.6270000000000002e-01
  -5.0700000000000001e-01  -2.8799000000000001e+00   4.0317999999999996e+00   3.8199999999999998e-02  -4.0920000000000001e-01  -7.4990000000000001e-01   5.5489999999999995e-01   4.0020000000000000e-01   4.5270999999999999e+00   3.0819999999999997e-01   4.9070000000000003e-01   3.4499999999999997e-01
  -9.4779999999999998e-01  -3.3635000000000002e+00   3.8603000000000001e+00  -8.5900000000000004e-02  -4.5679999999999998e-01  -8.1569999999999998e-01   4.4390000000000002e-01   1.5559999999999999e-01   4.9623999999999997e+00   2.7939999999999998e-01   4.3300000000000000e-01   3.4060000000000001e-01
  -6.6130000000000000e-01  -3.6053000000000002e+00   3.4314000000000000e+00  -4.7699999999999999e-02  -4.8530000000000001e-01  -8.4199999999999997e-01  -1.3320000000000001e-01  -2.2200000000000001e-02   4.3529999999999998e+00   2.9859999999999998e-01   4.4259999999999999e-01   3.7600000000000000e-01
  -1.0580000000000001e+00  -3.8031999999999999e+00   3.9460999999999999e+00  -1.4319999999999999e-01  -3.3310000000000001e-01  -9.1649999999999998e-01   1.9980000000000001e-01   2.2239999999999999e-01   6.2683000000000000e+00   2.6970000000000000e-01   4.8110000000000003e-01   3.7159999999999999e-01
  -1.0801000000000001e+00  -3.7812000000000001e+00   5.1470000000000002e+00  -6.6799999999999998e-02  -2.9499999999999998e-01  -8.7270000000000003e-01   3.5510000000000003e-01   1.3339999999999999e-01   4.8754000000000000e+00   2.7939999999999998e-01   5.3879999999999995e-01   3.6709999999999998e-01
  -6.8330000000000002e-01  -4.1329000000000002e+00   3.8603000000000001e+00  -1.0500000000000000e-01  -3.4260000000000002e-01  -9.9539999999999995e-01   4.8830000000000001e-01   1.1119999999999999e-01   5.3106999999999998e+00   3.2750000000000001e-01   5.1959999999999995e-01   3.8479999999999998e-01
  -8.1559999999999999e-01  -4.1329000000000002e+00   4.1176000000000004e+00  -1.9089999999999999e-01  -3.0449999999999999e-01  -9.8229999999999995e-01   2.8849999999999998e-01   4.2249999999999999e-01   4.7882999999999996e+00   1.8300000000000000e-01   4.6189999999999998e-01   3.4499999999999997e-01
  -8.5960000000000003e-01  -4.1329000000000002e+00   3.9460999999999999e+00  -1.1459999999999999e-01  -3.3310000000000001e-01  -9.3840000000000001e-01   5.1049999999999995e-01   2.2239999999999999e-01   4.0918000000000001e+00   2.9859999999999998e-01   4.9070000000000003e-01   3.8929999999999998e-01
  -1.1021000000000001e+00  -3.8910999999999998e+00   3.6886999999999999e+00  -5.7299999999999997e-02  -3.9010000000000000e-01  -9.9109999999999998e-01   3.9950000000000002e-01   8.8900000000000007e-02   5.3106999999999998e+00   2.2159999999999999e-01   5.0029999999999997e-01   3.4949999999999998e-01
  -9.9190000000000000e-01  -3.8910999999999998e+00   4.0317999999999996e+00  -6.6799999999999998e-02  -2.4740000000000001e-01  -9.0769999999999995e-01   4.8830000000000001e-01   1.7790000000000000e-01   4.8754000000000000e+00   2.9859999999999998e-01   4.8110000000000003e-01   3.4949999999999998e-01
  -8.1559999999999999e-01  -3.6713000000000000e+00   3.6029000000000000e+00  -4.7699999999999999e-02  -2.9499999999999998e-01  -8.7270000000000003e-01   5.1049999999999995e-01   2.2239999999999999e-01   5.2236000000000002e+00   2.1190000000000001e-01   4.5219999999999999e-01   3.5830000000000001e-01
  -1.0360000000000000e+00  -3.6053000000000002e+00   3.6886999999999999e+00  -1.9089999999999999e-01  -3.5210000000000002e-01  -8.0249999999999999e-01   2.4410000000000001e-01   3.1130000000000002e-01   4.1788999999999996e+00   3.1790000000000002e-01   4.8110000000000003e-01   3.6270000000000002e-01
  -9.0369999999999995e-01  -3.5832999999999999e+00   3.9460999999999999e+00  -1.1459999999999999e-01  -2.9499999999999998e-01  -8.1569999999999998e-01   1.1100000000000000e-01   4.2249999999999999e-01   5.2236000000000002e+00   2.6970000000000000e-01   5.2920000000000000e-01   3.5389999999999999e-01
  -1.0139000000000000e+00  -3.4733999999999998e+00   3.5171000000000001e+00  -5.7299999999999997e-02  -3.6159999999999998e-01  -7.7180000000000004e-01   2.6629999999999998e-01   3.1130000000000002e-01   5.0495000000000001e+00   2.7939999999999998e-01   5.2920000000000000e-01   3.7159999999999999e-01
  -9.2579999999999996e-01  -3.2315999999999998e+00   4.3750000000000000e+00   4.7699999999999999e-02  -3.5210000000000002e-01  -7.5860000000000005e-01   1.5540000000000001e-01   1.7790000000000000e-01   4.6142000000000003e+00   2.9859999999999998e-01   5.1959999999999995e-01   4.2470000000000002e-01
  -7.4939999999999996e-01  -3.5173999999999999e+00   3.8603000000000001e+00  -5.7299999999999997e-02  -3.5210000000000002e-01  -7.2360000000000002e-01   4.2170000000000002e-01   1.1119999999999999e-01   4.9623999999999997e+00   2.4079999999999999e-01   3.6559999999999998e-01   3.5389999999999999e-01
  -8.5960000000000003e-01  -3.4075000000000002e+00   4.1176000000000004e+00  -7.6399999999999996e-02  -4.0920000000000001e-01  -7.0599999999999996e-01   2.8849999999999998e-01   3.3350000000000002e-01   5.3977000000000004e+00   2.3119999999999999e-01   4.8110000000000003e-01   3.1850000000000001e-01
  -9.2579999999999996e-01  -3.3855000000000000e+00   2.8309000000000002e+00  -8.5900000000000004e-02  -3.9010000000000000e-01  -7.4990000000000001e-01   1.7760000000000001e-01   4.0020000000000000e-01   4.7012999999999998e+00   2.6970000000000000e-01   5.4849999999999999e-01   3.4060000000000001e-01
  -9.0369999999999995e-01  -3.1436999999999999e+00   4.0317999999999996e+00  -9.5500000000000002e-02  -3.9970000000000000e-01  -7.5429999999999997e-01   4.4390000000000002e-01   2.4460000000000001e-01   4.4401000000000002e+00   2.7939999999999998e-01   5.0029999999999997e-01   3.7600000000000000e-01
  -9.0369999999999995e-01  -2.9458000000000002e+00   3.5171000000000001e+00  -3.8199999999999998e-02  -3.2350000000000001e-01  -7.4990000000000001e-01   4.4390000000000002e-01   1.7790000000000000e-01   4.4401000000000002e+00   2.8899999999999998e-01   5.1000000000000001e-01   3.2729999999999998e-01
  -9.0369999999999995e-01  -2.9238000000000000e+00   3.5171000000000001e+00   0.0000000000000000e+00  -4.0920000000000001e-01  -6.7969999999999997e-01   3.5510000000000003e-01   1.1119999999999999e-01   4.8754000000000000e+00   2.3119999999999999e-01   5.5810000000000004e-01   3.1850000000000001e-01
  -6.1719999999999997e-01  -2.9897999999999998e+00   3.6029000000000000e+00  -1.0500000000000000e-01  -3.9010000000000000e-01  -7.1040000000000003e-01   2.2189999999999999e-01   1.5559999999999999e-01   5.5719000000000003e+00   2.6010000000000000e-01   4.4259999999999999e-01   4.0699999999999997e-01
  -9.0369999999999995e-01  -2.8359000000000001e+00   3.9460999999999999e+00  -2.8600000000000000e-02  -3.8059999999999999e-01  -7.3229999999999995e-01   4.6610000000000001e-01   1.5559999999999999e-01   5.0495000000000001e+00   2.3119999999999999e-01   4.7149999999999997e-01   3.4949999999999998e-01
  -4.6289999999999998e-01  -2.9678000000000000e+00   4.8038999999999996e+00  -1.1459999999999999e-01  -3.6159999999999998e-01  -7.5860000000000005e-01   1.9980000000000001e-01   2.4460000000000001e-01   4.9623999999999997e+00   2.7939999999999998e-01   4.2340000000000000e-01   3.8929999999999998e-01
  -4.6289999999999998e-01  -3.0118000000000000e+00   3.8603000000000001e+00  -9.4999999999999998e-03  -3.7109999999999999e-01  -8.1999999999999995e-01   3.3289999999999997e-01   2.4460000000000001e-01   5.3106999999999998e+00   2.1190000000000001e-01   5.3879999999999995e-01   3.1850000000000001e-01
  -4.1880000000000001e-01  -2.9238000000000000e+00   4.2034000000000002e+00  -8.5900000000000004e-02  -3.8059999999999999e-01  -8.2879999999999998e-01   3.9950000000000002e-01   3.3350000000000002e-01   4.2659000000000002e+00   3.0819999999999997e-01   4.8110000000000003e-01   3.8040000000000002e-01
  -4.4080000000000003e-01  -3.3195000000000001e+00   4.2892000000000001e+00  -1.5279999999999999e-01  -3.3310000000000001e-01  -8.1999999999999995e-01   3.1069999999999998e-01   2.6679999999999998e-01   4.7882999999999996e+00   3.6599999999999999e-01   4.5219999999999999e-01   3.8040000000000002e-01
  -3.5270000000000001e-01  -3.2974999999999999e+00   3.4314000000000000e+00  -1.9099999999999999e-02  -4.1870000000000002e-01  -8.5070000000000001e-01   5.5489999999999995e-01   4.0020000000000000e-01   5.3106999999999998e+00   3.1790000000000002e-01   5.1959999999999995e-01   3.4060000000000001e-01
  -5.0700000000000001e-01  -3.3635000000000002e+00   4.2034000000000002e+00  -1.9089999999999999e-01  -2.7600000000000002e-01  -8.9900000000000002e-01   2.8849999999999998e-01   1.3339999999999999e-01   4.3529999999999998e+00   2.6010000000000000e-01   5.6769999999999998e-01   3.4949999999999998e-01
  -4.4080000000000003e-01  -3.7591999999999999e+00   3.6029000000000000e+00  -1.0500000000000000e-01  -3.4260000000000002e-01  -9.9109999999999998e-01   4.4390000000000002e-01   1.5559999999999999e-01   4.7882999999999996e+00   2.6970000000000000e-01   4.9070000000000003e-01   3.7159999999999999e-01
  -2.4249999999999999e-01  -3.6932000000000000e+00   3.3456000000000001e+00  -6.6799999999999998e-02  -3.2350000000000001e-01  -1.0525000000000000e+00   4.4390000000000002e-01   3.3350000000000002e-01   4.5270999999999999e+00   3.4680000000000000e-01   4.5219999999999999e-01   3.6270000000000002e-01
  -2.4249999999999999e-01  -3.8910999999999998e+00   3.4314000000000000e+00  -2.0999999999999999e-01  -2.5690000000000002e-01  -1.0744000000000000e+00   3.3289999999999997e-01   3.1130000000000002e-01   4.9623999999999997e+00   3.5639999999999999e-01   4.6189999999999998e-01   3.7600000000000000e-01
   6.6100000000000006e-02  -4.0888999999999998e+00   3.8603000000000001e+00  -1.4319999999999999e-01  -3.2350000000000001e-01  -1.1665000000000001e+00   3.7730000000000002e-01   4.2249999999999999e-01   4.4401000000000002e+00   3.6599999999999999e-01   4.1370000000000001e-01   3.8479999999999998e-01
  -8.8200000000000001e-02  -4.1989000000000001e+00   3.5171000000000001e+00  -2.2910000000000000e-01  -3.4260000000000002e-01  -1.1533000000000000e+00   4.4390000000000002e-01   2.8910000000000002e-01   4.4401000000000002e+00   2.4079999999999999e-01   5.2920000000000000e-01   3.4499999999999997e-01
   8.8200000000000001e-02  -4.1329000000000002e+00   4.0317999999999996e+00  -6.6799999999999998e-02  -2.3790000000000000e-01  -1.1972000000000000e+00   3.1069999999999998e-01   2.6679999999999998e-01   5.1365999999999996e+00   2.7939999999999998e-01   5.7730000000000004e-01   3.8040000000000002e-01
  -8.8200000000000001e-02  -4.1989000000000001e+00   3.0882000000000001e+00  -1.4319999999999999e-01  -2.4740000000000001e-01  -1.1796000000000000e+00   3.7730000000000002e-01   4.6689999999999998e-01   5.2236000000000002e+00   2.6010000000000000e-01   4.7149999999999997e-01   3.7159999999999999e-01
   4.4100000000000000e-02  -4.4847000000000001e+00   4.0317999999999996e+00  -2.3870000000000000e-01  -3.1400000000000000e-01  -1.1796000000000000e+00   4.8830000000000001e-01   4.0020000000000000e-01   5.0495000000000001e+00   2.0230000000000001e-01   4.4259999999999999e-01   4.0250000000000002e-01
   1.9839999999999999e-01  -4.2427999999999999e+00   3.6029000000000000e+00  -1.6230000000000000e-01  -4.0920000000000001e-01  -1.2059000000000000e+00   2.6629999999999998e-01   3.7800000000000000e-01   5.0495000000000001e+00   2.5050000000000000e-01   4.8110000000000003e-01   3.8479999999999998e-01
   6.6100000000000006e-02  -4.2868000000000004e+00   3.4314000000000000e+00  -1.3370000000000001e-01  -3.2350000000000001e-01  -1.1402000000000001e+00   5.3269999999999995e-01   4.2249999999999999e-01   4.9623999999999997e+00   3.3710000000000001e-01   4.6189999999999998e-01   4.0250000000000002e-01
  -1.5429999999999999e-01  -3.8691000000000000e+00   3.0882000000000001e+00  -1.9089999999999999e-01  -3.8059999999999999e-01  -1.1314000000000000e+00   3.5510000000000003e-01   4.6689999999999998e-01   4.8754000000000000e+00   2.6010000000000000e-01   4.3300000000000000e-01   3.6270000000000002e-01
  -4.4100000000000000e-02  -3.6713000000000000e+00   3.6886999999999999e+00  -8.5900000000000004e-02  -2.9499999999999998e-01  -1.1270000000000000e+00   2.2189999999999999e-01   5.3369999999999995e-01   4.6142000000000003e+00   2.9859999999999998e-01   4.7149999999999997e-01   3.6270000000000002e-01
   0.0000000000000000e+00  -3.4514000000000000e+00   3.9460999999999999e+00  -2.2910000000000000e-01  -3.5210000000000002e-01  -1.0174000000000001e+00   3.1069999999999998e-01   2.2239999999999999e-01   4.5270999999999999e+00   2.8899999999999998e-01   5.6769999999999998e-01   3.8040000000000002e-01
  -1.3230000000000000e-01  -3.7151999999999998e+00   4.0317999999999996e+00  -1.6230000000000000e-01  -3.5210000000000002e-01  -1.0305000000000000e+00   4.2170000000000002e-01   3.3350000000000002e-01   4.8754000000000000e+00   2.3119999999999999e-01   5.1000000000000001e-01   3.3620000000000000e-01
  -1.7630000000000001e-01  -3.2536000000000000e+00   3.7745000000000002e+00  -2.8600000000000000e-02  -3.4260000000000002e-01  -9.8229999999999995e-01   3.9950000000000002e-01   2.8910000000000002e-01   4.7882999999999996e+00   3.1790000000000002e-01   5.0029999999999997e-01   3.8929999999999998e-01
  -6.6100000000000006e-02  -3.2755999999999998e+00   4.1176000000000004e+00  -1.0500000000000000e-01  -2.9499999999999998e-01  -9.8229999999999995e-01   3.3289999999999997e-01   4.4469999999999998e-01   4.8754000000000000e+00   2.7939999999999998e-01   5.1959999999999995e-01   3.0959999999999999e-01
  -2.4249999999999999e-01  -3.3414999999999999e+00   3.0024000000000002e+00  -1.8140000000000001e-01  -3.4260000000000002e-01  -9.6909999999999996e-01   3.7730000000000002e-01   3.5580000000000001e-01   4.7882999999999996e+00   2.8899999999999998e-01   4.7149999999999997e-01   3.3179999999999998e-01
  -1.3230000000000000e-01  -3.1876000000000002e+00   3.7745000000000002e+00  -9.5500000000000002e-02  -3.1400000000000000e-01  -9.0339999999999998e-01   3.9950000000000002e-01   4.6689999999999998e-01   4.7012999999999998e+00   2.2159999999999999e-01   3.8490000000000002e-01   3.6270000000000002e-01
   0.0000000000000000e+00  -3.0996999999999999e+00   4.1176000000000004e+00  -1.0500000000000000e-01  -3.0449999999999999e-01  -9.1210000000000002e-01   4.8830000000000001e-01   1.3339999999999999e-01   5.2236000000000002e+00   2.2159999999999999e-01   4.5219999999999999e-01   3.7159999999999999e-01
  -6.6100000000000006e-02  -2.6160000000000001e+00   4.2034000000000002e+00  -4.7699999999999999e-02  -3.8059999999999999e-01  -8.5070000000000001e-01   4.6610000000000001e-01   3.1130000000000002e-01   4.3529999999999998e+00   3.0819999999999997e-01   4.2340000000000000e-01   3.8479999999999998e-01
  -8.8200000000000001e-02  -2.6379999999999999e+00   3.1739999999999999e+00  -9.4999999999999998e-03  -3.1400000000000000e-01  -7.6739999999999997e-01   4.4390000000000002e-01   4.0020000000000000e-01   5.1365999999999996e+00   2.6970000000000000e-01   5.3879999999999995e-01   4.0250000000000002e-01
