# Supplementary material for: Footwear and Foam Surface Alter Gait Initiation of Typical Subjects
Source: PLoS One. 2015 Aug 13;10(8):e0135821. doi: 10.1371/journal.pone.0135821 (PMC4536224; doi:10.1371/journal.pone.0135821)
Supplement: S1 Dataset — (ZIP) [file pone.0135821.s001.zip › 9_foam_av1_04.txt]

  -7.2298000000000000e+00  -4.5506000000000002e+00   2.8789040000000000e+02  -3.4275000000000002e+00   3.8006200000000000e+01  -4.1220000000000001e-01   4.0838999999999999e+00  -3.2242000000000002e+00   3.2995810000000000e+02  -1.9555000000000000e+00  -3.3330700000000000e+01   7.2099999999999997e-01
  -7.1196000000000002e+00  -6.3971999999999998e+00   2.7922620000000001e+02  -3.8954000000000000e+00   3.6911900000000003e+01  -1.9730000000000000e-01   3.5512000000000001e+00  -3.4464999999999999e+00   3.3230880000000002e+02  -2.3119000000000001e+00  -3.3503900000000002e+01   6.7240000000000000e-01
  -7.4943000000000000e+00  -8.6395999999999997e+00   2.7159150000000000e+02  -4.5255000000000001e+00   3.5893700000000003e+01   1.4030000000000001e-01   3.0851000000000002e+00  -3.8690000000000002e+00   3.3657470000000001e+02  -2.6972000000000000e+00  -3.4090899999999998e+01   6.9889999999999997e-01
  -7.0534999999999997e+00  -1.1475400000000000e+01   2.6395670000000001e+02  -5.3465999999999996e+00   3.5065899999999999e+01   5.3939999999999999e-01   1.5980000000000001e+00  -4.4470999999999998e+00   3.4623840000000001e+02  -3.5352000000000001e+00  -3.4937600000000003e+01   6.1929999999999996e-01
  -6.7449000000000003e+00  -1.4003500000000001e+01   2.5623620000000000e+02  -5.9958000000000000e+00   3.4142800000000001e+01   9.2530000000000001e-01  -5.7709999999999995e-01  -5.6923000000000004e+00   3.5947149999999999e+02  -4.6140999999999996e+00  -3.5871000000000002e+01   6.1040000000000005e-01
  -6.1938000000000004e+00  -1.5894100000000000e+01   2.4765780000000001e+02  -6.4158999999999997e+00   3.3086599999999997e+01   1.2805000000000000e+00  -3.0185000000000000e+00  -6.3815999999999997e+00   3.7139879999999999e+02  -5.8375000000000004e+00  -3.6862000000000002e+01   5.0870000000000004e-01
  -5.9733999999999998e+00  -1.7433000000000000e+01   2.3521910000000000e+02  -6.2727000000000004e+00   3.1459399999999999e+01   1.5173000000000001e+00  -5.4821999999999997e+00  -8.1159999999999997e+00   3.8358720000000000e+02  -7.2439000000000000e+00  -3.7862699999999997e+01   2.8310000000000002e-01
  -6.4142999999999999e+00  -1.8224399999999999e+01   2.1608940000000001e+02  -5.8811999999999998e+00   2.8909099999999999e+01   1.6137999999999999e+00  -8.2565000000000008e+00  -1.0072800000000001e+01   3.9377330000000001e+02  -8.7658000000000005e+00  -3.8517000000000003e+01   1.3299999999999999e-02
  -7.4282000000000004e+00  -1.6070000000000000e+01   1.8958220000000000e+02  -4.6018999999999997e+00   2.5350200000000001e+01   1.3243000000000000e+00  -1.1186199999999999e+01  -1.2074000000000000e+01   4.0152159999999998e+02  -1.0258900000000001e+01  -3.8940399999999997e+01  -3.7600000000000000e-01
  -7.3841000000000001e+00  -7.3864999999999998e+00   1.6487639999999999e+02  -2.8260000000000001e+00   2.2038699999999999e+01   2.7629999999999999e-01  -1.4138199999999999e+01  -1.4342000000000001e+01   4.0639699999999999e+02  -1.1617100000000001e+01  -3.9094299999999997e+01  -7.1220000000000006e-01
  -7.9793000000000003e+00   2.2423000000000002e+00   1.4995009999999999e+02  -1.5849000000000000e+00   2.0078399999999998e+01  -9.2530000000000001e-01  -1.6956900000000001e+01  -1.5831799999999999e+01   4.1048880000000003e+02  -1.2869400000000001e+01  -3.9286799999999999e+01  -1.0970000000000000e+00
  -1.0492100000000001e+01   1.3410000000000000e+01   1.4111429999999999e+02  -4.4869999999999999e-01   1.9107800000000001e+01  -2.4163000000000001e+00  -1.9664700000000000e+01  -1.7588400000000000e+01   4.1571240000000000e+02  -1.4063900000000000e+01  -3.9546599999999998e+01  -1.4288000000000001e+00
  -1.3115100000000000e+01   2.0532699999999998e+01   1.3519520000000000e+02   1.5279999999999999e-01   1.8574900000000000e+01  -3.5432999999999999e+00  -2.2261500000000002e+01  -1.9100400000000000e+01   4.2337369999999999e+02  -1.5499200000000000e+01  -4.0114300000000000e+01  -1.7340000000000000e+00
  -1.5341300000000000e+01   2.1258099999999999e+01   1.2858990000000000e+02   2.1959999999999999e-01   1.7737500000000001e+01  -3.7625000000000002e+00  -2.4769600000000001e+01  -2.0501300000000001e+01   4.3216680000000002e+02  -1.7059699999999999e+01  -4.1018799999999999e+01  -2.0436000000000001e+00
  -1.6465499999999999e+01   1.9191700000000001e+01   1.2232769999999999e+02   1.0500000000000000e-01   1.7109500000000001e+01  -3.6090000000000000e+00  -2.6500800000000002e+01  -2.1390699999999999e+01   4.4252699999999999e+02  -1.8620200000000001e+01  -4.2057899999999997e+01  -2.2073000000000000e+00
  -1.7038599999999999e+01   1.7411000000000001e+01   1.2052620000000000e+02  -1.8140000000000001e-01   1.6719300000000000e+01  -3.3635000000000002e+00  -2.7610499999999998e+01  -2.2902699999999999e+01   4.5462830000000002e+02  -2.0161400000000000e+01  -4.3289600000000000e+01  -2.3134999999999999e+00
  -1.6619800000000001e+01   1.7323100000000000e+01   1.2146980000000001e+02  -6.0150000000000003e-01   1.6890599999999999e+01  -3.3679000000000001e+00  -2.8897800000000000e+01  -2.3658700000000000e+01   4.6594619999999998e+02  -2.1625599999999999e+01  -4.4540399999999998e+01  -2.5169999999999999e+00
  -1.5914400000000001e+01   1.8664100000000001e+01   1.2721740000000000e+02  -1.0884000000000000e+00   1.7832699999999999e+01  -3.5476000000000001e+00  -3.0140699999999999e+01  -2.4926200000000001e+01   4.7743810000000002e+02  -2.3022400000000001e+01  -4.5646999999999998e+01  -2.7513999999999998e+00
  -1.5649900000000001e+01   1.8202400000000001e+01   1.3733980000000000e+02  -2.1004000000000000e+00   1.9269600000000001e+01  -3.4906000000000001e+00  -3.1938500000000001e+01  -2.6771699999999999e+01   4.8849470000000002e+02  -2.4448000000000000e+01  -4.6724600000000002e+01  -3.0699000000000001e+00
  -1.5738099999999999e+01   1.5894100000000000e+01   1.5089370000000000e+02  -3.2557000000000000e+00   2.1172699999999999e+01  -3.2143999999999999e+00  -3.3159199999999998e+01  -2.8995300000000000e+01   5.0077019999999999e+02  -2.5777300000000000e+01  -4.7859999999999999e+01  -3.4459000000000000e+00
  -1.5694000000000001e+01   1.2860400000000000e+01   1.6582010000000000e+02  -4.8692000000000002e+00   2.3304300000000001e+01  -2.8942000000000001e+00  -3.4357799999999997e+01  -3.0863099999999999e+01   5.1226220000000001e+02  -2.7077800000000000e+01  -4.9130099999999999e+01  -3.7953000000000001e+00
  -1.5672000000000001e+01   9.0352999999999994e+00   1.8194739999999999e+02  -6.5305000000000000e+00   2.5692799999999998e+01  -2.4470000000000001e+00  -3.5844799999999999e+01  -3.2619700000000002e+01   5.2218700000000001e+02  -2.8272200000000002e+01  -5.0024999999999999e+01  -4.1359000000000004e+00
  -1.5186999999999999e+01   5.1441999999999997e+00   1.9876100000000000e+02  -8.2490000000000006e+00   2.8081199999999999e+01  -1.9251000000000000e+00  -3.7087699999999998e+01  -3.4665399999999998e+01   5.3037070000000006e+02  -2.9341500000000000e+01  -5.0698500000000003e+01  -4.5782999999999996e+00
  -1.4635999999999999e+01   1.5608000000000000e+00   2.1454519999999999e+02  -9.9198000000000004e+00   3.0422100000000000e+01  -1.4252000000000000e+00  -3.8952100000000002e+01  -3.7222499999999997e+01   5.3481079999999997e+02  -3.0266200000000001e+01  -5.1141100000000002e+01  -5.0515999999999996e+00
  -1.3225300000000001e+01  -1.3850000000000000e+00   2.2981479999999999e+02  -1.1533300000000001e+01   3.2639299999999999e+01  -1.0392999999999999e+00  -3.9773299999999999e+01  -3.9957500000000003e+01   5.3489779999999996e+02  -3.0882700000000000e+01  -5.1150799999999997e+01  -5.5868000000000002e+00
  -1.1990900000000000e+01  -3.7812000000000001e+00   2.4671420000000001e+02  -1.3175500000000000e+01   3.4885100000000001e+01  -6.4019999999999999e-01  -4.0328200000000002e+01  -4.3048200000000001e+01   5.3063189999999997e+02  -3.1190999999999999e+01  -5.0688899999999997e+01  -6.0602000000000000e+00
  -1.0425900000000000e+01  -5.7157000000000000e+00   2.6498610000000002e+02  -1.4703099999999999e+01   3.7492400000000004e+01  -2.1929999999999999e-01  -4.0372599999999998e+01  -4.5383000000000003e+01   5.2096820000000002e+02  -3.1142800000000001e+01  -4.9803699999999999e+01  -6.4229000000000003e+00
  -8.1114999999999995e+00  -7.8041999999999998e+00   2.8780459999999999e+02  -1.6488399999999999e+01   4.0527900000000002e+01   2.9380000000000001e-01  -3.8841099999999997e+01  -4.7384200000000000e+01   5.0869270000000000e+02  -3.0670800000000000e+01  -4.8552799999999998e+01  -6.7192999999999996e+00
  -5.1798999999999999e+00  -1.1673299999999999e+01   3.1731420000000003e+02  -1.8751200000000001e+01   4.4467500000000001e+01   9.9539999999999995e-01  -3.7043399999999998e+01  -4.9229799999999997e+01   4.8971359999999999e+02  -2.9823100000000000e+01  -4.6840100000000000e+01  -6.8297999999999996e+00
  -1.6532000000000000e+00  -1.7498899999999999e+01   3.5463020000000000e+02  -2.1605899999999998e+01   4.9548999999999999e+01   2.0259999999999998e+00  -3.4424399999999999e+01  -5.0764000000000003e+01   4.6568500000000000e+02  -2.8416699999999999e+01  -4.4819499999999998e+01  -6.9138999999999999e+00
   4.0117000000000003e+00  -2.3962100000000000e+01   4.0275490000000002e+02  -2.5042999999999999e+01   5.6010199999999998e+01   3.1091000000000002e+00  -3.0984100000000002e+01  -5.1831299999999999e+01   4.3634570000000002e+02  -2.6422699999999999e+01  -4.2077199999999998e+01  -6.9404000000000003e+00
   1.0932900000000000e+01  -3.2491700000000002e+01   4.6057310000000001e+02  -2.9167500000000000e+01   6.3527700000000003e+01   4.5212000000000003e+00  -2.6767099999999999e+01  -5.1875799999999998e+01   3.9882270000000000e+02  -2.3918199999999999e+01  -3.8584400000000002e+01  -6.7723000000000004e+00
   1.7788000000000000e+01  -4.2120600000000003e+01   5.2225170000000003e+02  -3.3673900000000003e+01   7.1778000000000006e+01   6.1699999999999999e+00  -2.1240600000000001e+01  -5.0408200000000001e+01   3.5041730000000001e+02  -2.0469700000000000e+01  -3.4013900000000000e+01  -6.3476999999999997e+00
   2.7839200000000002e+01  -4.9968699999999998e+01   5.7578080000000000e+02  -3.7445099999999996e+01   7.8695999999999998e+01   7.6170999999999998e+00  -1.3472300000000001e+01  -4.4271200000000000e+01   2.9112930000000000e+02  -1.6057900000000000e+01  -2.8423500000000001e+01  -5.8257000000000003e+00
   3.4914700000000003e+01  -5.5002899999999997e+01   6.1704280000000006e+02  -4.0061100000000003e+01   8.3786900000000003e+01   8.5249000000000006e+00  -6.8360000000000003e+00  -4.1180399999999999e+01   2.2400590000000000e+02  -1.0836900000000000e+01  -2.1659199999999998e+01  -4.2156000000000002e+00
   3.9719900000000003e+01  -5.7487099999999998e+01   6.4749599999999998e+02  -4.1607799999999997e+01   8.7336299999999994e+01   8.9370999999999992e+00   3.3289999999999997e-01  -2.8306000000000001e+01   1.5688249999999999e+02  -5.0956999999999999e+00  -1.5222099999999999e+01  -3.1892999999999998e+00
   4.1615499999999997e+01  -5.9575499999999998e+01   6.6765520000000004e+02  -4.2543399999999998e+01   9.0057900000000004e+01   9.1783000000000001e+00   7.6573000000000002e+00  -1.6810199999999998e+01   1.0229570000000000e+02  -4.3350000000000000e-01  -1.0064700000000000e+01  -1.8091999999999999e+00
   4.3048299999999998e+01  -6.1136400000000002e+01   6.8318209999999999e+02  -4.2944400000000002e+01   9.2103800000000007e+01   9.3536999999999999e+00   9.1442999999999994e+00  -8.2493999999999996e+00   7.0779899999999998e+01   2.4081999999999999e+00  -6.7931999999999997e+00  -8.7139999999999995e-01
   4.4436900000000001e+01  -6.3202800000000003e+01   6.9450549999999998e+02  -4.3135399999999997e+01   9.3559700000000007e+01   9.5114999999999998e+00   8.7004000000000001e+00  -1.2230000000000001e+00   5.7808000000000000e+01   3.8050000000000002e+00  -5.4557000000000002e+00  -5.7950000000000002e-01
   4.5847600000000000e+01  -6.4961500000000001e+01   7.0059619999999995e+02  -4.2915799999999997e+01   9.4273399999999995e+01   9.5379000000000005e+00   7.0579999999999998e+00   1.9123000000000001e+00   5.1017299999999999e+01   4.0842999999999998e+00  -4.6763000000000003e+00  -1.9910000000000000e-01
   4.7963700000000003e+01  -6.6302499999999995e+01   7.0025300000000004e+02  -4.2161499999999997e+01   9.4073599999999999e+01   9.4984000000000002e+00   8.3231000000000002e+00   3.3797999999999999e+00   4.8840800000000002e+01   4.0842999999999998e+00  -4.6666999999999996e+00  -1.0620000000000000e-01
   4.9396400000000000e+01  -6.5906800000000004e+01   6.9656430000000000e+02  -4.0691200000000002e+01   9.3350399999999993e+01   9.1343999999999994e+00   8.2787000000000006e+00   9.3389999999999995e-01   4.2833599999999997e+01   3.4293000000000000e+00  -4.2625999999999999e+00  -1.4160000000000000e-01
   5.0454400000000000e+01  -6.5137400000000000e+01   6.8652760000000001e+02  -3.9058599999999998e+01   9.1742199999999997e+01   8.9108000000000001e+00   7.5240999999999998e+00  -1.8677999999999999e+00   3.4998199999999997e+01   2.6587000000000001e+00  -3.5505000000000000e+00  -2.9189999999999999e-01
   5.0630800000000001e+01  -6.5115399999999994e+01   6.7400319999999999e+02  -3.7416499999999999e+01   8.9972200000000001e+01   8.8142999999999994e+00   8.1012000000000004e+00  -4.5137999999999998e+00   2.6901599999999998e+01   1.7724000000000000e+00  -2.5787000000000000e+00  -4.9099999999999999e-01
   5.0718899999999998e+01  -6.4389899999999997e+01   6.5933420000000001e+02  -3.5545200000000001e+01   8.7840699999999998e+01   8.6212999999999997e+00   6.2590000000000003e+00  -5.8034999999999997e+00   1.9501500000000000e+01   1.0981000000000001e+00  -1.5875999999999999e+00  -2.7429999999999999e-01
   5.0432400000000001e+01  -6.3422699999999999e+01   6.4457939999999996e+02  -3.3416100000000000e+01   8.5442700000000002e+01   8.5424000000000007e+00   5.7484999999999999e+00  -5.7145999999999999e+00   1.2884900000000000e+01   4.9130000000000001e-01  -7.4090000000000000e-01  -9.2899999999999996e-02
   4.9881300000000003e+01  -6.1993699999999997e+01   6.3033929999999998e+02  -3.1258400000000002e+01   8.3330200000000005e+01   8.3011999999999997e+00   2.7300000000000000e+00  -3.0240000000000000e+00   8.3577999999999992e+00   1.6380000000000000e-01   5.7700000000000001e-02   1.6370000000000001e-01
   4.8999699999999997e+01  -6.0718699999999998e+01   6.1661379999999997e+02  -2.9167500000000000e+01   8.1474599999999995e+01   8.1433999999999997e+00   1.1540999999999999e+00  -1.6677000000000000e+00   4.5270999999999999e+00   9.6299999999999997e-02   4.3300000000000000e-01   2.5209999999999999e-01
   4.8228200000000001e+01  -5.9795400000000001e+01   6.0743499999999995e+02  -2.6962000000000000e+01   7.9961600000000004e+01   7.9153000000000002e+00  -2.6629999999999998e-01  -1.8677999999999999e+00   4.0918000000000001e+00  -3.8500000000000000e-02   7.3129999999999995e-01   3.8479999999999998e-01
   4.7082000000000001e+01  -5.8915999999999997e+01   5.9877080000000001e+02  -2.4928400000000000e+01   7.8876800000000003e+01   7.7398999999999996e+00   3.7730000000000002e-01  -1.5565000000000000e+00   4.6142000000000003e+00   7.7100000000000002e-02   5.6769999999999998e-01   3.0080000000000001e-01
   4.6045999999999999e+01  -5.8740099999999998e+01   5.9353800000000001e+02  -2.2980699999999999e+01   7.7934700000000007e+01   7.5644999999999998e+00   5.3269999999999995e-01  -1.6010000000000000e+00   5.4847999999999999e+00   1.8300000000000000e-01   4.4259999999999999e-01   3.4499999999999997e-01
   4.5098199999999999e+01  -5.8696199999999997e+01   5.9079290000000003e+02  -2.1157100000000000e+01   7.7554100000000005e+01   7.4286000000000003e+00   3.5510000000000003e-01  -1.4008000000000000e+00   4.0918000000000001e+00   0.0000000000000000e+00   4.6189999999999998e-01   3.3620000000000000e-01
   4.4018099999999997e+01  -5.9223799999999997e+01   5.9002089999999998e+02  -1.9295400000000001e+01   7.7325699999999998e+01   7.3189000000000002e+00   6.8799999999999994e-01  -1.1563000000000001e+00   4.0048000000000004e+00   8.6699999999999999e-02   4.4259999999999999e-01   2.5659999999999999e-01
   4.3819800000000001e+01  -5.9355699999999999e+01   5.9130759999999998e+02  -1.7624600000000001e+01   7.7316199999999995e+01   7.2969999999999997e+00   1.0653999999999999e+00  -1.2230000000000001e+00   3.9177000000000000e+00   8.6699999999999999e-02   2.9830000000000001e-01   2.6540000000000002e-01
   4.3511200000000002e+01  -5.9443600000000004e+01   5.9302329999999995e+02  -1.5380900000000000e+01   7.7468400000000003e+01   7.2049000000000003e+00   1.0875999999999999e+00  -1.0005999999999999e+00   4.2659000000000002e+00   1.8300000000000000e-01   4.1370000000000001e-01   2.4329999999999999e-01
   4.2982199999999999e+01  -5.9509599999999999e+01   5.9482479999999998e+02  -1.3385500000000000e+01   7.7477900000000005e+01   7.0427000000000000e+00   1.5093000000000001e+00  -9.1169999999999995e-01   3.9177000000000000e+00   1.2520000000000001e-01   2.7900000000000003e-01   2.6100000000000001e-01
   4.3246699999999997e+01  -5.8542299999999997e+01   5.9756979999999999e+02  -1.1017799999999999e+01   7.7534999999999997e+01   6.7882999999999996e+00   1.6646000000000001e+00  -9.3389999999999995e-01   4.3529999999999998e+00   1.4449999999999999e-01   3.3679999999999999e-01   2.9640000000000000e-01
   4.3202599999999997e+01  -5.7201300000000003e+01   5.9911400000000003e+02  -8.5259000000000000e+00   7.7601600000000005e+01   6.5076999999999998e+00   1.8200000000000001e+00  -6.0040000000000004e-01   4.3529999999999998e+00   1.7340000000000000e-01   3.7530000000000002e-01   2.5209999999999999e-01
   4.3180500000000002e+01  -5.6190100000000001e+01   5.9971439999999996e+02  -5.9672000000000001e+00   7.7649199999999993e+01   6.2138999999999998e+00   1.7534000000000001e+00  -5.5589999999999995e-01   4.7012999999999998e+00   1.3489999999999999e-01   3.1750000000000000e-01   2.5209999999999999e-01
   4.3026200000000003e+01  -5.5112900000000003e+01   6.0091539999999998e+02  -3.3797999999999999e+00   7.7563599999999994e+01   5.9550999999999998e+00   1.7534000000000001e+00  -4.8920000000000002e-01   4.0918000000000001e+00   1.7340000000000000e-01   3.3679999999999999e-01   3.1409999999999999e-01
   4.2960099999999997e+01  -5.4739100000000001e+01   6.0314580000000001e+02  -6.6830000000000001e-01   7.7706299999999999e+01   5.7008000000000001e+00   1.8644000000000001e+00  -3.1130000000000002e-01   3.9177000000000000e+00   1.1559999999999999e-01   3.0790000000000001e-01   3.0959999999999999e-01
   4.2849899999999998e+01  -5.3771900000000002e+01   6.0383209999999997e+02   2.0335999999999999e+00   7.7630200000000002e+01   5.4288999999999996e+00   1.8866000000000001e+00  -3.7800000000000000e-01   4.6142000000000003e+00   2.0230000000000001e-01   2.4060000000000001e-01   3.4499999999999997e-01
   4.3092399999999998e+01  -5.3244300000000003e+01   6.0529039999999998e+02   4.7069000000000001e+00   7.7753900000000002e+01   5.1877000000000004e+00   1.9088000000000001e+00  -2.2239999999999999e-01   4.0048000000000004e+00   2.2159999999999999e-01   3.3679999999999999e-01   3.0080000000000001e-01
   4.3114400000000003e+01  -5.2650700000000001e+01   6.0623400000000004e+02   7.3802000000000003e+00   7.7792000000000002e+01   4.9641000000000002e+00   1.9310000000000000e+00  -8.8900000000000007e-02   4.1788999999999996e+00   9.6299999999999997e-02   2.8870000000000001e-01   3.0959999999999999e-01
   4.3158499999999997e+01  -5.2738599999999998e+01   6.0717759999999998e+02   1.0053500000000000e+01   7.7601600000000005e+01   4.8281000000000001e+00   1.7756000000000001e+00   4.4499999999999998e-02   4.3529999999999998e+00   1.8300000000000000e-01   2.8870000000000001e-01   2.9189999999999999e-01
   4.3467100000000002e+01  -5.2936500000000002e+01   6.0906489999999997e+02   1.2526300000000001e+01   7.7544499999999999e+01   4.6966000000000001e+00   2.1084999999999998e+00  -1.5559999999999999e-01   4.4401000000000002e+00   1.2520000000000001e-01   2.1170000000000000e-01   2.7870000000000000e-01
   4.4018099999999997e+01  -5.2716600000000000e+01   6.1026580000000001e+02   1.5151800000000000e+01   7.7487499999999997e+01   4.5430999999999999e+00   2.0196999999999998e+00   3.1130000000000002e-01   4.0048000000000004e+00   2.2159999999999999e-01   2.5979999999999998e-01   2.6540000000000002e-01
   4.5186399999999999e+01  -5.2848500000000001e+01   6.1198149999999998e+02   1.7777400000000000e+01   7.7525499999999994e+01   4.4115000000000002e+00   1.7978000000000001e+00   2.2239999999999999e-01   4.1788999999999996e+00   1.2520000000000001e-01   3.1750000000000000e-01   2.5209999999999999e-01
   4.6024000000000001e+01  -5.3727899999999998e+01   6.1481240000000003e+02   2.0307400000000001e+01   7.7601600000000005e+01   4.2975000000000003e+00   1.9088000000000001e+00   2.2239999999999999e-01   4.4401000000000002e+00   1.8300000000000000e-01   2.2130000000000000e-01   2.9189999999999999e-01
   4.7522799999999997e+01  -5.4365400000000001e+01   6.1901580000000001e+02   2.2837499999999999e+01   7.7763400000000004e+01   4.1616000000000000e+00   1.8644000000000001e+00   3.5580000000000001e-01   4.0918000000000001e+00   1.9270000000000001e-01   3.3679999999999999e-01   2.5209999999999999e-01
   4.9087800000000001e+01  -5.4761099999999999e+01   6.2313340000000005e+02   2.5396200000000000e+01   7.8039400000000001e+01   3.9641999999999999e+00   1.6202000000000001e+00   3.3350000000000002e-01   4.0918000000000001e+00   1.6380000000000000e-01   3.3679999999999999e-01   2.7429999999999999e-01
   5.0234000000000002e+01  -5.6519799999999996e+01   6.2776570000000004e+02   2.7725800000000000e+01   7.8448599999999999e+01   4.1045999999999996e+00   1.7534000000000001e+00   2.6679999999999998e-01   3.6564999999999999e+00   1.8300000000000000e-01   2.7900000000000003e-01   2.8310000000000002e-01
   5.1865099999999998e+01  -5.7904800000000002e+01   6.3282700000000000e+02   2.9883500000000002e+01   7.8753100000000003e+01   4.2141999999999999e+00   1.8200000000000001e+00   2.2239999999999999e-01   4.0048000000000004e+00   2.2159999999999999e-01   3.2710000000000000e-01   2.3000000000000001e-01
   5.3738700000000001e+01  -5.9905299999999997e+01   6.3797400000000005e+02   3.1964900000000000e+01   7.9162199999999999e+01   4.3151000000000002e+00   1.6424000000000001e+00   5.1139999999999997e-01   3.7435999999999998e+00   2.2159999999999999e-01   2.9830000000000001e-01   2.5659999999999999e-01
   5.5391900000000000e+01  -6.1642000000000003e+01   6.4183429999999998e+02   3.3941200000000002e+01   7.9400099999999995e+01   4.4115000000000002e+00   1.4649000000000001e+00   3.7800000000000000e-01   4.9623999999999997e+00   2.2159999999999999e-01   3.0790000000000001e-01   2.2559999999999999e-01
   5.6824599999999997e+01  -6.3510599999999997e+01   6.4526559999999995e+02   3.5688400000000001e+01   7.9790300000000002e+01   4.5738000000000003e+00   1.1540999999999999e+00   2.6679999999999998e-01   4.3529999999999998e+00   3.5639999999999999e-01   1.4430000000000001e-01   2.2120000000000001e-01
   5.8433700000000002e+01  -6.6434399999999997e+01   6.4955480000000000e+02   3.7196899999999999e+01   8.0247000000000000e+01   4.7184999999999997e+00   1.7090000000000001e+00   3.1130000000000002e-01   4.7882999999999996e+00   1.7340000000000000e-01   1.9239999999999999e-01   1.5040000000000001e-01
   5.9888500000000001e+01  -6.9072400000000002e+01   6.5367240000000004e+02   3.8466700000000003e+01   8.0627700000000004e+01   4.9553000000000003e+00   1.6202000000000001e+00   2.2239999999999999e-01   4.4401000000000002e+00   2.2159999999999999e-01   3.7530000000000002e-01   1.4599999999999999e-01
   6.1012599999999999e+01  -7.2347999999999999e+01   6.5718960000000004e+02   3.9450099999999999e+01   8.0998800000000003e+01   5.2096000000000000e+00   1.5536000000000001e+00   3.3350000000000002e-01   4.5270999999999999e+00   2.1190000000000001e-01   3.3679999999999999e-01   1.9020000000000001e-01
   6.2092700000000001e+01  -7.5469700000000003e+01   6.5950570000000005e+02   4.0366599999999998e+01   8.1246200000000002e+01   5.4508000000000001e+00   1.2428999999999999e+00   3.3350000000000002e-01   5.1365999999999996e+00   1.6380000000000000e-01   3.5599999999999998e-01   1.0170000000000000e-01
   6.3106600000000000e+01  -7.8921099999999996e+01   6.5950570000000005e+02   4.0939500000000002e+01   8.1293800000000005e+01   5.9024999999999999e+00   1.0431999999999999e+00   2.8910000000000002e-01   4.9623999999999997e+00   1.9270000000000001e-01   1.6360000000000000e-01   1.1500000000000000e-01
   6.3569499999999998e+01  -8.1844899999999996e+01   6.5779010000000005e+02   4.1369100000000003e+01   8.1046400000000006e+01   6.1569000000000003e+00   9.1000000000000003e-01   2.0010000000000000e-01   4.1788999999999996e+00   2.2159999999999999e-01   3.0790000000000001e-01   7.5200000000000003e-02
   6.4296899999999994e+01  -8.4219099999999997e+01   6.5401559999999995e+02   4.1560000000000002e+01   8.0646699999999996e+01   6.7005999999999997e+00   9.7660000000000002e-01   4.4499999999999998e-02   4.4401000000000002e+00   1.4449999999999999e-01   3.5599999999999998e-01   7.9600000000000004e-02
   6.4340999999999994e+01  -8.9077500000000001e+01   6.4698130000000003e+02   4.1216299999999997e+01   8.0047200000000004e+01   6.9462000000000002e+00   9.7660000000000002e-01   0.0000000000000000e+00   5.1365999999999996e+00   1.9270000000000001e-01   3.7530000000000002e-01   3.9800000000000002e-02
   6.4407100000000000e+01  -9.0594399999999993e+01   6.3891759999999999e+02   4.1225900000000003e+01   7.8962400000000002e+01   7.1260000000000003e+00   8.6560000000000004e-01  -1.1119999999999999e-01   4.6142000000000003e+00   2.5050000000000000e-01   3.3679999999999999e-01   8.8499999999999995e-02
   6.2489400000000003e+01  -9.1165899999999993e+01   6.2296180000000004e+02   4.0719900000000003e+01   7.7344700000000003e+01   7.4329999999999998e+00   9.5440000000000003e-01  -1.7790000000000000e-01   4.9623999999999997e+00   2.0230000000000001e-01   2.4060000000000001e-01   4.4200000000000003e-02
   6.0770200000000003e+01  -9.0880200000000002e+01   6.0151589999999999e+02   3.9984699999999997e+01   7.4832499999999996e+01   7.6609999999999996e+00   7.1020000000000005e-01  -3.1130000000000002e-01   4.7882999999999996e+00   2.1190000000000001e-01   2.5979999999999998e-01   1.1060000000000000e-01
   5.7618099999999998e+01  -9.0506399999999999e+01   5.7578080000000000e+02   3.9077700000000000e+01   7.2196600000000004e+01   7.7706000000000000e+00   7.5460000000000005e-01   2.6679999999999998e-01   4.5270999999999999e+00   1.2520000000000001e-01   2.5019999999999998e-01   1.4160000000000000e-01
   5.4774700000000003e+01  -8.9121499999999997e+01   5.4747209999999995e+02   3.7779299999999999e+01   6.8970799999999997e+01   7.8539000000000003e+00   8.4340000000000004e-01  -4.2249999999999999e-01   3.8306000000000000e+00   2.3119999999999999e-01   2.6939999999999997e-01   1.4160000000000000e-01
   5.1071599999999997e+01  -8.7099000000000004e+01   5.1624680000000001e+02   3.6213500000000003e+01   6.5449900000000000e+01   7.8494999999999999e+00   1.2206999999999999e+00   4.4499999999999998e-02   4.3529999999999998e+00   2.2159999999999999e-01   1.5400000000000000e-01   1.9020000000000001e-01
   4.7258299999999998e+01  -8.3933300000000003e+01   4.8150439999999998e+02   3.4389899999999997e+01   6.1339100000000002e+01   7.6566000000000001e+00   9.7660000000000002e-01   3.1130000000000002e-01   5.1365999999999996e+00   8.6699999999999999e-02   1.7319999999999999e-01   1.4160000000000000e-01
   4.2365000000000002e+01  -8.0174099999999996e+01   4.4298750000000001e+02   3.2318100000000001e+01   5.6971299999999999e+01   7.5426000000000002e+00   9.7660000000000002e-01  -4.4499999999999998e-02   5.1365999999999996e+00   1.3489999999999999e-01   2.4060000000000001e-01   1.5920000000000001e-01
   3.7074900000000000e+01  -7.5909300000000002e+01   4.0309800000000001e+02   3.0045800000000000e+01   5.2327599999999997e+01   7.2225000000000001e+00   9.3220000000000003e-01   1.7790000000000000e-01   5.0495000000000001e+00   1.8300000000000000e-01   2.4060000000000001e-01   1.9020000000000001e-01
   3.1410000000000000e+01  -7.0435400000000001e+01   3.6063499999999999e+02   2.7210200000000000e+01   4.7227100000000000e+01   6.8146000000000004e+00   9.1000000000000003e-01  -2.2200000000000001e-02   4.9623999999999997e+00   1.9270000000000001e-01   2.8870000000000001e-01   1.9020000000000001e-01
   2.6538699999999999e+01  -6.3818399999999997e+01   3.1739999999999998e+02   2.4346000000000000e+01   4.1869700000000002e+01   6.3761000000000001e+00   7.7680000000000005e-01   2.6679999999999998e-01   4.1788999999999996e+00   1.4449999999999999e-01   3.0790000000000001e-01   2.4770000000000000e-01
   2.1535200000000000e+01  -5.7157299999999999e+01   2.7262090000000001e+02   2.1052099999999999e+01   3.6226799999999997e+01   5.8673999999999999e+00   3.7730000000000002e-01   4.0020000000000000e-01   4.5270999999999999e+00   1.6380000000000000e-01   2.9830000000000001e-01   2.4770000000000000e-01
   1.7765999999999998e+01  -5.0122599999999998e+01   2.2621180000000001e+02   1.7720099999999999e+01   3.0336500000000001e+01   5.3982000000000001e+00   6.4370000000000005e-01   3.3350000000000002e-01   5.7460000000000004e+00   1.6380000000000000e-01   2.4060000000000001e-01   2.7870000000000000e-01
   1.3776300000000001e+01  -4.2120600000000003e+01   1.8357730000000001e+02   1.4617100000000001e+01   2.4703099999999999e+01   4.6703000000000001e+00   5.7709999999999995e-01   3.1130000000000002e-01   4.7012999999999998e+00   1.7340000000000000e-01   2.8870000000000001e-01   2.8310000000000002e-01
   1.0293699999999999e+01  -3.3261200000000002e+01   1.4205789999999999e+02   1.1504700000000000e+01   1.9126799999999999e+01   3.7406000000000001e+00   7.1020000000000005e-01   3.1130000000000002e-01   4.6142000000000003e+00   1.6380000000000000e-01   2.5019999999999998e-01   2.6979999999999998e-01
   7.4282000000000004e+00  -2.3962100000000000e+01   1.0448470000000000e+02   8.8123000000000005e+00   1.4054900000000000e+01   2.7801999999999998e+00   5.1049999999999995e-01   2.8910000000000002e-01   4.7012999999999998e+00   1.6380000000000000e-01   2.4060000000000001e-01   2.7870000000000000e-01
   5.0255999999999998e+00  -1.4619100000000000e+01   7.3859800000000007e+01   6.6449999999999996e+00   9.7822999999999993e+00   1.7408999999999999e+00   2.6629999999999998e-01   2.6679999999999998e-01   5.2236000000000002e+00   1.5409999999999999e-01   3.2710000000000000e-01   2.8310000000000002e-01
   9.9190000000000000e-01  -2.2202999999999999e+00   5.3786400000000000e+01   5.4039000000000001e+00   7.0321999999999996e+00   3.5080000000000000e-01   4.6610000000000001e-01   2.4460000000000001e-01   4.3529999999999998e+00   1.4449999999999999e-01   2.5019999999999998e-01   2.6100000000000001e-01
   1.3666000000000000e+00  -3.7151999999999998e+00   3.8516900000000000e+01   3.7711999999999999e+00   4.7579000000000002e+00   2.6300000000000000e-02   4.8830000000000001e-01   2.0010000000000000e-01   4.2659000000000002e+00   2.0230000000000001e-01   2.9830000000000001e-01   3.0080000000000001e-01
   1.9838000000000000e+00   5.2759999999999996e-01   2.8565999999999999e+01   3.1219999999999999e+00   3.3875999999999999e+00  -3.0259999999999998e-01   3.3289999999999997e-01   2.2200000000000001e-02   4.7882999999999996e+00   2.1190000000000001e-01   3.8490000000000002e-01   3.3179999999999998e-01
   3.0859999999999999e-01   6.5949999999999998e-01   2.1274400000000000e+01   2.2627000000000002e+00   2.4456000000000002e+00  -4.3409999999999999e-01   1.3320000000000001e-01   2.8910000000000002e-01   4.0048000000000004e+00   2.0230000000000001e-01   3.5599999999999998e-01   2.6100000000000001e-01
  -3.5270000000000001e-01   1.4729000000000001e+00   1.6041599999999999e+01   1.6040000000000001e+00   1.7033000000000000e+00  -5.4379999999999995e-01   8.8800000000000004e-02  -8.8900000000000007e-02   5.3106999999999998e+00   2.2159999999999999e-01   3.5599999999999998e-01   3.3179999999999998e-01
  -8.1559999999999999e-01   2.2863000000000002e+00   1.2781800000000000e+01   1.2888999999999999e+00   1.1609000000000000e+00  -6.9730000000000003e-01   3.7730000000000002e-01  -6.6699999999999995e-02   5.3106999999999998e+00   1.2520000000000001e-01   3.7530000000000002e-01   3.6270000000000002e-01
  -7.2740000000000005e-01   2.3521999999999998e+00   1.0637200000000000e+01   9.1659999999999997e-01   7.5180000000000002e-01  -7.7620000000000000e-01   7.5460000000000005e-01  -4.8920000000000002e-01   4.6142000000000003e+00   2.0230000000000001e-01   3.7530000000000002e-01   3.0959999999999999e-01
  -5.9509999999999996e-01   2.8799000000000001e+00   8.2352000000000007e+00   7.0650000000000002e-01   3.9970000000000000e-01  -8.1999999999999995e-01   4.6610000000000001e-01  -2.2200000000000001e-02   4.7882999999999996e+00   1.3489999999999999e-01   5.2920000000000000e-01   3.4949999999999998e-01
  -2.4249999999999999e-01   2.6379999999999999e+00   7.2058000000000000e+00   5.2510000000000001e-01   7.6100000000000001e-02  -7.6739999999999997e-01   6.2150000000000005e-01  -5.3369999999999995e-01   4.4401000000000002e+00   1.8300000000000000e-01   4.2340000000000000e-01   3.7600000000000000e-01
  -4.1880000000000001e-01   1.8027000000000000e+00   6.0906000000000002e+00   2.3870000000000000e-01  -1.9980000000000001e-01  -5.7879999999999998e-01   9.1000000000000003e-01  -5.5589999999999995e-01   5.3106999999999998e+00   6.7400000000000002e-02   4.8110000000000003e-01   3.5389999999999999e-01
  -3.3060000000000000e-01   6.5949999999999998e-01   5.0612000000000004e+00   1.1459999999999999e-01  -2.3790000000000000e-01  -4.3850000000000000e-01   9.7660000000000002e-01  -6.8930000000000002e-01   5.3106999999999998e+00   1.3489999999999999e-01   4.3300000000000000e-01   3.7600000000000000e-01
  -2.4249999999999999e-01   8.3540000000000003e-01   5.8333000000000004e+00   2.4820000000000000e-01  -2.6640000000000003e-01  -3.2010000000000000e-01   1.0209999999999999e+00  -6.4480000000000004e-01   4.5270999999999999e+00   2.1190000000000001e-01   5.1959999999999995e-01   3.9369999999999999e-01
  -2.2040000000000001e-01   8.5740000000000005e-01   5.5758999999999999e+00   1.4319999999999999e-01  -2.5690000000000002e-01  -3.2010000000000000e-01   7.7680000000000005e-01  -2.8910000000000002e-01   4.8754000000000000e+00   1.4449999999999999e-01   4.9070000000000003e-01   3.9369999999999999e-01
  -3.5270000000000001e-01   5.4959999999999998e-01   5.1470000000000002e+00   1.4319999999999999e-01  -2.6640000000000003e-01  -3.1569999999999998e-01   5.9930000000000005e-01  -3.7800000000000000e-01   5.3977000000000004e+00   1.5409999999999999e-01   5.9660000000000002e-01   4.7330000000000000e-01
  -2.8649999999999998e-01   6.8149999999999999e-01   4.4607999999999999e+00   9.4999999999999998e-03  -1.8079999999999999e-01  -2.8070000000000001e-01   5.9930000000000005e-01  -1.7790000000000000e-01   4.8754000000000000e+00   1.1559999999999999e-01   5.6769999999999998e-01   4.2020000000000002e-01
  -3.9679999999999999e-01   4.3969999999999998e-01   4.8038999999999996e+00   6.6799999999999998e-02  -2.7600000000000002e-01  -2.5869999999999999e-01   5.5489999999999995e-01  -5.3369999999999995e-01   4.8754000000000000e+00   2.5050000000000000e-01   5.8689999999999998e-01   3.8479999999999998e-01
  -5.0700000000000001e-01   3.2979999999999998e-01   4.2034000000000002e+00   1.0500000000000000e-01  -2.6640000000000003e-01  -2.3240000000000000e-01   4.8830000000000001e-01  -1.5559999999999999e-01   4.6142000000000003e+00   2.1190000000000001e-01   5.8689999999999998e-01   3.9369999999999999e-01
  -3.9679999999999999e-01   8.3540000000000003e-01   4.8897000000000004e+00   8.5900000000000004e-02  -2.9499999999999998e-01  -2.6750000000000002e-01   6.8799999999999994e-01   1.7790000000000000e-01   4.7012999999999998e+00   2.1190000000000001e-01   5.6769999999999998e-01   4.2020000000000002e-01
  -3.0859999999999999e-01   2.4179999999999999e-01   4.2034000000000002e+00   1.4319999999999999e-01  -2.6640000000000003e-01  -2.5869999999999999e-01   3.5510000000000003e-01  -2.0010000000000000e-01   5.1365999999999996e+00   2.4079999999999999e-01   5.3879999999999995e-01   3.8040000000000002e-01
  -3.7469999999999998e-01   4.6170000000000000e-01   4.8038999999999996e+00   1.1459999999999999e-01  -3.9010000000000000e-01  -2.4560000000000001e-01   3.1069999999999998e-01   4.4499999999999998e-02   4.9623999999999997e+00   2.0230000000000001e-01   5.2920000000000000e-01   4.3790000000000001e-01
  -4.4080000000000003e-01   6.3749999999999996e-01   4.2034000000000002e+00   1.3370000000000001e-01  -2.9499999999999998e-01  -2.2359999999999999e-01   3.1069999999999998e-01   1.1119999999999999e-01   4.7012999999999998e+00   1.9270000000000001e-01   5.1000000000000001e-01   3.9369999999999999e-01
  -2.1999999999999999e-02   4.1770000000000002e-01   4.6322999999999999e+00   1.9089999999999999e-01  -1.9980000000000001e-01  -2.5869999999999999e-01   5.5489999999999995e-01   1.3339999999999999e-01   5.1365999999999996e+00   1.8300000000000000e-01   5.9660000000000002e-01   4.2020000000000002e-01
  -1.7630000000000001e-01   4.8359999999999997e-01   4.6322999999999999e+00   1.1459999999999999e-01  -2.8549999999999998e-01  -2.3680000000000001e-01   5.3269999999999995e-01   3.1130000000000002e-01   5.1365999999999996e+00   2.5050000000000000e-01   4.8110000000000003e-01   4.3350000000000000e-01
  -3.5270000000000001e-01   3.7369999999999998e-01   3.1739999999999999e+00   6.6799999999999998e-02  -2.9499999999999998e-01  -1.4910000000000001e-01   4.4390000000000002e-01   2.6679999999999998e-01   5.0495000000000001e+00   2.3119999999999999e-01   5.4849999999999999e-01   4.1139999999999999e-01
  -3.7469999999999998e-01   5.4959999999999998e-01   4.7180999999999997e+00   8.5900000000000004e-02  -4.0920000000000001e-01  -2.1929999999999999e-01   3.1069999999999998e-01   1.3339999999999999e-01   5.0495000000000001e+00   2.8899999999999998e-01   5.4849999999999999e-01   4.5119999999999999e-01
  -2.6450000000000001e-01   4.3969999999999998e-01   4.3750000000000000e+00   5.7299999999999997e-02  -2.7600000000000002e-01  -2.0169999999999999e-01   6.2150000000000005e-01   2.0010000000000000e-01   5.5719000000000003e+00   2.6010000000000000e-01   5.3879999999999995e-01   3.9810000000000001e-01
  -1.1020000000000001e-01   3.9570000000000000e-01   4.9755000000000003e+00   1.3370000000000001e-01  -3.4260000000000002e-01  -2.1490000000000001e-01   3.1069999999999998e-01   2.6679999999999998e-01   4.6142000000000003e+00   2.4079999999999999e-01   5.4849999999999999e-01   3.9810000000000001e-01
  -2.2040000000000001e-01   2.1980000000000000e-01   5.0612000000000004e+00  -2.8600000000000000e-02  -3.0449999999999999e-01  -2.6750000000000002e-01   2.8849999999999998e-01   2.6679999999999998e-01   4.9623999999999997e+00   2.0230000000000001e-01   5.5810000000000004e-01   4.2470000000000002e-01
  -3.0859999999999999e-01   7.2550000000000003e-01   4.7180999999999997e+00   2.1959999999999999e-01  -3.3310000000000001e-01  -1.6230000000000000e-01   2.4410000000000001e-01   1.7790000000000000e-01   4.0918000000000001e+00   1.9270000000000001e-01   5.5810000000000004e-01   4.3790000000000001e-01
  -2.4249999999999999e-01   3.9570000000000000e-01   3.5171000000000001e+00   2.8600000000000000e-02  -3.4260000000000002e-01  -2.1490000000000001e-01   3.1069999999999998e-01   2.4460000000000001e-01   4.6142000000000003e+00   2.4079999999999999e-01   5.1959999999999995e-01   4.5560000000000000e-01
  -2.2040000000000001e-01   5.0560000000000005e-01   4.7180999999999997e+00  -1.9099999999999999e-02  -3.5210000000000002e-01  -1.7540000000000000e-01   2.2189999999999999e-01   3.5580000000000001e-01   5.0495000000000001e+00   2.4079999999999999e-01   5.1000000000000001e-01   4.0250000000000002e-01
  -1.9839999999999999e-01   3.9570000000000000e-01   4.4607999999999999e+00   4.7699999999999999e-02  -2.5690000000000002e-01  -2.1049999999999999e-01   3.7730000000000002e-01   2.2239999999999999e-01   5.3106999999999998e+00   1.7340000000000000e-01   6.4470000000000005e-01   4.6889999999999998e-01
  -1.3230000000000000e-01   3.2979999999999998e-01   5.0612000000000004e+00   1.8140000000000001e-01  -2.6640000000000003e-01  -1.9289999999999999e-01   2.2189999999999999e-01   3.3350000000000002e-01   5.3977000000000004e+00   2.0230000000000001e-01   5.1959999999999995e-01   4.3790000000000001e-01
  -1.1020000000000001e-01   4.6170000000000000e-01   4.6322999999999999e+00   2.1959999999999999e-01  -3.8059999999999999e-01  -1.8859999999999999e-01   8.8800000000000004e-02   2.6679999999999998e-01   5.3106999999999998e+00   2.1190000000000001e-01   4.8110000000000003e-01   4.2470000000000002e-01
  -3.0859999999999999e-01   5.0560000000000005e-01   3.9460999999999999e+00   9.5500000000000002e-02  -4.2820000000000003e-01  -2.2359999999999999e-01   0.0000000000000000e+00   1.1119999999999999e-01   4.2659000000000002e+00   2.6970000000000000e-01   5.1959999999999995e-01   4.4679999999999997e-01
  -2.1999999999999999e-02   2.6379999999999998e-01   4.3750000000000000e+00   1.9099999999999999e-02  -3.7109999999999999e-01  -2.1490000000000001e-01   2.8849999999999998e-01   4.4499999999999998e-02   5.5719000000000003e+00   2.6010000000000000e-01   5.1000000000000001e-01   4.2020000000000002e-01
   0.0000000000000000e+00   3.0780000000000002e-01   4.8897000000000004e+00   5.7299999999999997e-02  -3.0449999999999999e-01  -2.0610000000000001e-01   2.2189999999999999e-01   8.8900000000000007e-02   4.7882999999999996e+00   2.2159999999999999e-01   5.7730000000000004e-01   3.7159999999999999e-01
   6.6100000000000006e-02   3.7369999999999998e-01   4.2034000000000002e+00   1.9099999999999999e-02  -3.0449999999999999e-01  -1.7540000000000000e-01   2.6629999999999998e-01   1.5559999999999999e-01   5.5719000000000003e+00   2.3119999999999999e-01   5.8689999999999998e-01   4.2909999999999998e-01
  -2.4249999999999999e-01   5.0560000000000005e-01   4.7180999999999997e+00   3.8199999999999998e-02  -3.8059999999999999e-01  -2.1490000000000001e-01   2.4410000000000001e-01   2.6679999999999998e-01   4.0918000000000001e+00   1.9270000000000001e-01   5.4849999999999999e-01   4.1580000000000000e-01
  -2.1999999999999999e-02   2.8580000000000000e-01   4.2892000000000001e+00   4.7699999999999999e-02  -4.3769999999999998e-01  -1.9289999999999999e-01   4.4400000000000002e-02   4.4499999999999998e-02   5.3977000000000004e+00   3.3710000000000001e-01   5.1000000000000001e-01   4.5560000000000000e-01
  -1.5429999999999999e-01   1.9789999999999999e-01   4.1176000000000004e+00   5.7299999999999997e-02  -4.1870000000000002e-01  -1.5790000000000001e-01   8.8800000000000004e-02   1.1119999999999999e-01   4.8754000000000000e+00   1.9270000000000001e-01   5.4849999999999999e-01   4.2909999999999998e-01
  -2.1999999999999999e-02   3.2979999999999998e-01   4.9755000000000003e+00   8.5900000000000004e-02  -3.2350000000000001e-01  -2.2359999999999999e-01   2.2200000000000001e-02   2.0010000000000000e-01   5.5719000000000003e+00   3.0819999999999997e-01   5.1959999999999995e-01   3.9369999999999999e-01
   6.6100000000000006e-02   2.4179999999999999e-01   5.0612000000000004e+00   9.5500000000000002e-02  -2.9499999999999998e-01  -1.9730000000000000e-01   1.7760000000000001e-01   2.0010000000000000e-01   5.3106999999999998e+00   1.8300000000000000e-01   5.6769999999999998e-01   4.1580000000000000e-01
  -6.6100000000000006e-02   5.0560000000000005e-01   4.1176000000000004e+00   1.3370000000000001e-01  -3.5210000000000002e-01  -2.1490000000000001e-01   2.2189999999999999e-01   2.8910000000000002e-01   5.3977000000000004e+00   2.6970000000000000e-01   5.8689999999999998e-01   4.1139999999999999e-01
  -2.8649999999999998e-01   2.4179999999999999e-01   5.1470000000000002e+00  -1.9099999999999999e-02  -3.1400000000000000e-01  -1.5350000000000000e-01  -4.4400000000000002e-02   3.3350000000000002e-01   4.9623999999999997e+00   2.0230000000000001e-01   4.1370000000000001e-01   4.4679999999999997e-01
  -6.6100000000000006e-02   3.2979999999999998e-01   4.0317999999999996e+00   6.6799999999999998e-02  -4.8530000000000001e-01  -1.7540000000000000e-01   4.4400000000000002e-02   2.4460000000000001e-01   5.3977000000000004e+00   2.0230000000000001e-01   5.2920000000000000e-01   4.4230000000000003e-01
  -1.9839999999999999e-01   1.7590000000000000e-01   4.0317999999999996e+00   1.1459999999999999e-01  -3.9010000000000000e-01  -2.0610000000000001e-01   8.8800000000000004e-02   2.2239999999999999e-01   5.3977000000000004e+00   1.9270000000000001e-01   5.6769999999999998e-01   4.1139999999999999e-01
  -1.5429999999999999e-01   3.2979999999999998e-01   4.8897000000000004e+00   9.4999999999999998e-03  -2.8549999999999998e-01  -2.1490000000000001e-01   4.4400000000000002e-02   1.1119999999999999e-01   4.4401000000000002e+00   2.2159999999999999e-01   5.7730000000000004e-01   4.2909999999999998e-01
  -1.3230000000000000e-01   2.6379999999999998e-01   4.3750000000000000e+00   6.6799999999999998e-02  -3.3310000000000001e-01  -2.0610000000000001e-01   2.2200000000000001e-02   1.7790000000000000e-01   5.4847999999999999e+00   1.9270000000000001e-01   5.1959999999999995e-01   3.8040000000000002e-01
  -4.4100000000000000e-02   2.6379999999999998e-01   4.2892000000000001e+00   1.5279999999999999e-01  -3.9010000000000000e-01  -1.7100000000000001e-01   1.7760000000000001e-01   5.3369999999999995e-01   5.2236000000000002e+00   2.0230000000000001e-01   4.9070000000000003e-01   4.2020000000000002e-01
   8.8200000000000001e-02   2.4179999999999999e-01   4.5465000000000000e+00  -3.8199999999999998e-02  -4.4719999999999999e-01  -2.0610000000000001e-01   6.6600000000000006e-02   1.1119999999999999e-01   5.2236000000000002e+00   2.6970000000000000e-01   4.5219999999999999e-01   4.2020000000000002e-01
  -1.7630000000000001e-01   2.1980000000000000e-01   4.3750000000000000e+00   1.8140000000000001e-01  -4.6629999999999999e-01  -2.1490000000000001e-01   1.3320000000000001e-01   3.7800000000000000e-01   5.4847999999999999e+00   2.7939999999999998e-01   5.2920000000000000e-01   4.3350000000000000e-01
  -1.9839999999999999e-01   2.4179999999999999e-01   4.5465000000000000e+00   1.2410000000000000e-01  -3.5210000000000002e-01  -1.6230000000000000e-01   2.2189999999999999e-01   2.6679999999999998e-01   4.7012999999999998e+00   3.0819999999999997e-01   4.6189999999999998e-01   4.2470000000000002e-01
  -2.4249999999999999e-01   2.1980000000000000e-01   4.8897000000000004e+00   1.0500000000000000e-01  -2.2839999999999999e-01  -1.5790000000000001e-01  -4.4400000000000002e-02   1.1119999999999999e-01   5.6589000000000000e+00   1.6380000000000000e-01   6.3510000000000000e-01   4.5119999999999999e-01
  -2.2040000000000001e-01   2.1999999999999999e-02   4.7180999999999997e+00  -9.4999999999999998e-03  -3.4260000000000002e-01  -2.0610000000000001e-01   1.5540000000000001e-01   3.1130000000000002e-01   5.1365999999999996e+00   3.2750000000000001e-01   5.0029999999999997e-01   4.1580000000000000e-01
  -2.2040000000000001e-01   1.0990000000000000e-01   5.0612000000000004e+00   1.0500000000000000e-01  -3.4260000000000002e-01  -2.0169999999999999e-01   1.3320000000000001e-01   4.2249999999999999e-01   5.4847999999999999e+00   2.6970000000000000e-01   5.5810000000000004e-01   4.3790000000000001e-01
  -1.5429999999999999e-01   6.6000000000000003e-02   4.9755000000000003e+00   1.0500000000000000e-01  -3.1400000000000000e-01  -1.6660000000000000e-01   1.3320000000000001e-01   5.5589999999999995e-01   5.2236000000000002e+00   2.4079999999999999e-01   5.8689999999999998e-01   4.2909999999999998e-01
  -4.4100000000000000e-02   1.5390000000000001e-01   4.3750000000000000e+00   2.8600000000000000e-02  -3.0449999999999999e-01  -2.1490000000000001e-01   1.7760000000000001e-01   4.6689999999999998e-01   5.3106999999999998e+00   2.6970000000000000e-01   5.1959999999999995e-01   3.8040000000000002e-01
  -1.9839999999999999e-01   1.7590000000000000e-01   4.4607999999999999e+00   7.6399999999999996e-02  -3.0449999999999999e-01  -1.8420000000000000e-01   2.4410000000000001e-01   3.1130000000000002e-01   5.0495000000000001e+00   1.8300000000000000e-01   5.1000000000000001e-01   4.0699999999999997e-01
  -2.8649999999999998e-01  -6.6000000000000003e-02   4.8038999999999996e+00  -2.8600000000000000e-02  -4.5679999999999998e-01  -1.9730000000000000e-01   2.6629999999999998e-01   2.4460000000000001e-01   4.5270999999999999e+00   2.5050000000000000e-01   5.1959999999999995e-01   4.2470000000000002e-01
  -1.3230000000000000e-01  -8.7900000000000006e-02   4.0317999999999996e+00  -5.7299999999999997e-02  -3.4260000000000002e-01  -2.3240000000000000e-01   2.4410000000000001e-01   6.6699999999999995e-02   4.7012999999999998e+00   2.4079999999999999e-01   5.2920000000000000e-01   4.1580000000000000e-01
  -3.3060000000000000e-01   0.0000000000000000e+00   4.7180999999999997e+00   4.7699999999999999e-02  -4.5679999999999998e-01  -2.5000000000000000e-01   3.9950000000000002e-01  -9.7840000000000005e-01   5.3106999999999998e+00   2.4079999999999999e-01   4.9070000000000003e-01   9.7299999999999998e-02
  -1.3230000000000000e-01  -1.0990000000000000e-01   4.2892000000000001e+00   1.1459999999999999e-01  -3.8059999999999999e-01  -2.3240000000000000e-01   1.1100000000000000e-01  -2.7128000000000001e+00   4.1788999999999996e+00   1.2520000000000001e-01   5.6769999999999998e-01  -2.2120000000000001e-01
  -2.2040000000000001e-01  -1.3189999999999999e-01   5.1470000000000002e+00   2.8600000000000000e-02  -3.0449999999999999e-01  -2.1929999999999999e-01   4.4390000000000002e-01  -4.1135999999999999e+00   5.1365999999999996e+00   3.8500000000000000e-02   7.0240000000000002e-01  -6.7679999999999996e-01
  -2.4249999999999999e-01  -4.3999999999999997e-02   4.0317999999999996e+00   1.1459999999999999e-01  -4.4719999999999999e-01  -2.3240000000000000e-01   6.8799999999999994e-01  -6.3372000000000002e+00   4.3529999999999998e+00  -7.7100000000000002e-02   5.4849999999999999e-01  -1.1855000000000000e+00
  -2.2040000000000001e-01  -8.7900000000000006e-02   3.9460999999999999e+00  -7.6399999999999996e-02  -3.9970000000000000e-01  -1.9730000000000000e-01   1.4649000000000001e+00  -8.9387000000000008e+00   4.2659000000000002e+00  -1.3489999999999999e-01   7.4090000000000000e-01  -1.8533999999999999e+00
  -2.8649999999999998e-01   1.0990000000000000e-01   4.8038999999999996e+00   4.7699999999999999e-02  -4.0920000000000001e-01  -1.5350000000000000e-01   1.7756000000000001e+00  -1.0295100000000000e+01   3.6564999999999999e+00  -3.5639999999999999e-01   9.5260000000000000e-01  -2.3267000000000002e+00
   2.1999999999999999e-02   4.1770000000000002e-01   4.3750000000000000e+00   7.6399999999999996e-02  -4.0920000000000001e-01  -1.8420000000000000e-01   1.8644000000000001e+00  -1.1451400000000000e+01   3.3953000000000002e+00  -6.0690000000000000e-01   1.0777000000000001e+00  -2.5699999999999998e+00
  -6.6100000000000006e-02   2.4179999999999999e-01   5.2328000000000001e+00   9.5500000000000002e-02  -3.3310000000000001e-01  -1.3589999999999999e-01   1.4871000000000001e+00  -1.2162900000000000e+01   2.3506000000000000e+00  -6.6469999999999996e-01   1.2123999999999999e+00  -2.5922000000000001e+00
  -3.3060000000000000e-01   3.7369999999999998e-01   3.9460999999999999e+00   7.6399999999999996e-02  -4.6629999999999999e-01  -1.0520000000000000e-01   1.4427000000000001e+00  -1.2985600000000000e+01   3.0470999999999999e+00  -7.1279999999999999e-01   1.1450000000000000e+00  -2.8132999999999999e+00
  -6.6100000000000006e-02   5.0560000000000005e-01   4.2034000000000002e+00   8.5900000000000004e-02  -3.8059999999999999e-01  -1.5790000000000001e-01   2.4413999999999998e+00  -1.3919499999999999e+01   2.7858999999999998e+00  -5.9719999999999995e-01   1.0584000000000000e+00  -3.2734000000000001e+00
  -4.1880000000000001e-01   4.3999999999999997e-02   3.7745000000000002e+00   1.1459999999999999e-01  -3.9010000000000000e-01  -1.8420000000000000e-01   2.0863000000000000e+00  -1.0762100000000000e+01   3.7435999999999998e+00  -4.6239999999999998e-01   8.7560000000000004e-01  -2.4594999999999998e+00
  -1.3230000000000000e-01   3.7369999999999998e-01   5.1470000000000002e+00   1.4319999999999999e-01  -3.5210000000000002e-01  -1.2280000000000001e-01   8.2120000000000004e-01  -5.8034999999999997e+00   4.2659000000000002e+00  -1.5409999999999999e-01   7.1199999999999997e-01  -1.0571999999999999e+00
  -3.0859999999999999e-01   4.3969999999999998e-01   4.1176000000000004e+00   3.8199999999999998e-02  -2.9499999999999998e-01  -1.3159999999999999e-01  -1.7760000000000001e-01   7.1150000000000002e-01   5.2236000000000002e+00   3.8529999999999998e-01   5.1959999999999995e-01   5.0870000000000004e-01
  -1.5429999999999999e-01   8.7900000000000006e-02   4.7180999999999997e+00   3.8199999999999998e-02  -3.3310000000000001e-01  -1.3159999999999999e-01   5.7709999999999995e-01   6.0040000000000004e-01   4.6142000000000003e+00   4.3350000000000000e-01   4.2340000000000000e-01   3.2729999999999998e-01
  -1.1020000000000001e-01   4.8359999999999997e-01   4.9755000000000003e+00   5.7299999999999997e-02  -3.4260000000000002e-01  -1.0090000000000000e-01  -1.5540000000000001e-01   3.1130000000000002e-01   6.0072000000000001e+00   2.5050000000000000e-01   4.8110000000000003e-01   4.2909999999999998e-01
  -3.0859999999999999e-01   8.7900000000000006e-02   3.5171000000000001e+00  -2.8600000000000000e-02  -3.0449999999999999e-01  -1.4030000000000001e-01   4.2170000000000002e-01   3.3350000000000002e-01   5.3977000000000004e+00   2.2159999999999999e-01   5.4849999999999999e-01   4.1580000000000000e-01
  -3.0859999999999999e-01   3.0780000000000002e-01   4.6322999999999999e+00   1.1459999999999999e-01  -4.4719999999999999e-01  -9.2100000000000001e-02   2.2189999999999999e-01   4.8920000000000002e-01   4.8754000000000000e+00   2.6010000000000000e-01   4.8110000000000003e-01   3.7600000000000000e-01
  -6.6100000000000006e-02   4.6170000000000000e-01   4.9755000000000003e+00   2.8600000000000000e-02  -3.9970000000000000e-01  -1.1400000000000000e-01   1.7760000000000001e-01   2.4460000000000001e-01   5.4847999999999999e+00   2.0230000000000001e-01   5.4849999999999999e-01   3.7600000000000000e-01
  -3.3060000000000000e-01   2.4179999999999999e-01   4.2034000000000002e+00   9.4999999999999998e-03  -4.5679999999999998e-01  -1.0960000000000000e-01   2.4410000000000001e-01   1.3339999999999999e-01   4.5270999999999999e+00   1.9270000000000001e-01   5.1000000000000001e-01   3.9810000000000001e-01
  -1.3230000000000000e-01   5.4959999999999998e-01   4.8038999999999996e+00   6.6799999999999998e-02  -3.9010000000000000e-01  -1.4910000000000001e-01   2.2200000000000001e-02   5.3369999999999995e-01   5.2236000000000002e+00   2.8899999999999998e-01   5.3879999999999995e-01   4.0250000000000002e-01
  -4.1880000000000001e-01   3.0780000000000002e-01   4.8038999999999996e+00  -5.7299999999999997e-02  -3.2350000000000001e-01  -1.4910000000000001e-01   2.6629999999999998e-01   2.0010000000000000e-01   5.1365999999999996e+00   2.6010000000000000e-01   5.7730000000000004e-01   3.9810000000000001e-01
  -1.1020000000000001e-01   2.8580000000000000e-01   4.9755000000000003e+00   1.9099999999999999e-02  -3.9010000000000000e-01  -1.3159999999999999e-01   4.4400000000000002e-02   4.6689999999999998e-01   5.3106999999999998e+00   2.2159999999999999e-01   5.4849999999999999e-01   3.7159999999999999e-01
  -2.4249999999999999e-01   5.2759999999999996e-01   5.3186000000000000e+00   8.5900000000000004e-02  -3.9010000000000000e-01  -1.3159999999999999e-01   3.5510000000000003e-01   5.3369999999999995e-01   5.5719000000000003e+00   2.8899999999999998e-01   5.1959999999999995e-01   3.6709999999999998e-01
  -8.8200000000000001e-02   3.0780000000000002e-01   4.0317999999999996e+00  -3.8199999999999998e-02  -3.7109999999999999e-01  -1.4470000000000000e-01   6.6600000000000006e-02   2.2239999999999999e-01   4.1788999999999996e+00   2.3119999999999999e-01   5.1959999999999995e-01   3.9369999999999999e-01
  -8.8200000000000001e-02   4.1770000000000002e-01   4.1176000000000004e+00   9.5500000000000002e-02  -4.2820000000000003e-01  -1.7540000000000000e-01  -2.2200000000000001e-02   6.2260000000000004e-01   5.0495000000000001e+00   2.5050000000000000e-01   4.8110000000000003e-01   3.8479999999999998e-01
  -1.5429999999999999e-01   2.6379999999999998e-01   4.7180999999999997e+00   4.7699999999999999e-02  -3.2350000000000001e-01  -1.1840000000000001e-01   4.2170000000000002e-01   3.1130000000000002e-01   5.2236000000000002e+00   2.1190000000000001e-01   5.4849999999999999e-01   4.1580000000000000e-01
  -1.7630000000000001e-01   3.5170000000000001e-01   4.3750000000000000e+00   0.0000000000000000e+00  -3.4260000000000002e-01  -1.0520000000000000e-01   6.6600000000000006e-02   4.4469999999999998e-01   5.3106999999999998e+00   2.7939999999999998e-01   5.7730000000000004e-01   4.0250000000000002e-01
  -1.1020000000000001e-01   5.4959999999999998e-01   4.3750000000000000e+00   1.1459999999999999e-01  -3.3310000000000001e-01  -9.6500000000000002e-02   1.1100000000000000e-01   2.4460000000000001e-01   5.0495000000000001e+00   2.0230000000000001e-01   4.9070000000000003e-01   3.9369999999999999e-01
  -1.9839999999999999e-01   1.3189999999999999e-01   4.1176000000000004e+00   2.8600000000000000e-02  -5.0429999999999997e-01  -1.1400000000000000e-01   3.3289999999999997e-01   5.1139999999999997e-01   5.4847999999999999e+00   1.5409999999999999e-01   5.1959999999999995e-01   4.2470000000000002e-01
  -1.9839999999999999e-01   4.1770000000000002e-01   4.6322999999999999e+00  -9.4999999999999998e-03  -4.2820000000000003e-01  -8.3299999999999999e-02   8.8800000000000004e-02   2.2239999999999999e-01   4.6142000000000003e+00   2.0230000000000001e-01   5.1000000000000001e-01   3.9369999999999999e-01
  -2.2040000000000001e-01   3.5170000000000001e-01   3.9460999999999999e+00   9.5500000000000002e-02  -3.4260000000000002e-01  -1.5790000000000001e-01   3.1069999999999998e-01   3.5580000000000001e-01   4.2659000000000002e+00   2.7939999999999998e-01   4.8110000000000003e-01   3.9810000000000001e-01
  -2.6450000000000001e-01   3.7369999999999998e-01   4.2034000000000002e+00   1.2410000000000000e-01  -4.4719999999999999e-01  -1.1400000000000000e-01   2.2189999999999999e-01   2.4460000000000001e-01   5.3106999999999998e+00   2.1190000000000001e-01   4.4259999999999999e-01   3.7159999999999999e-01
  -2.2040000000000001e-01   3.2979999999999998e-01   4.7180999999999997e+00   5.7299999999999997e-02  -3.4260000000000002e-01  -1.5350000000000000e-01   6.6600000000000006e-02   6.0040000000000004e-01   3.7435999999999998e+00   2.5050000000000000e-01   5.0029999999999997e-01   3.7159999999999999e-01
  -3.0859999999999999e-01   4.3969999999999998e-01   4.2892000000000001e+00   6.6799999999999998e-02  -5.1390000000000002e-01  -1.0960000000000000e-01   0.0000000000000000e+00   4.0020000000000000e-01   4.7012999999999998e+00   2.6010000000000000e-01   4.8110000000000003e-01   4.2470000000000002e-01
  -3.0859999999999999e-01   3.9570000000000000e-01   4.2034000000000002e+00  -4.7699999999999999e-02  -4.4719999999999999e-01  -1.5790000000000001e-01   2.2189999999999999e-01   2.4460000000000001e-01   5.1365999999999996e+00   2.2159999999999999e-01   5.3879999999999995e-01   3.9369999999999999e-01
  -2.6450000000000001e-01   3.7369999999999998e-01   4.1176000000000004e+00   1.1459999999999999e-01  -4.0920000000000001e-01  -1.7540000000000000e-01   3.1069999999999998e-01   1.7790000000000000e-01   4.7012999999999998e+00   2.6010000000000000e-01   5.1959999999999995e-01   3.7159999999999999e-01
  -1.7630000000000001e-01   4.1770000000000002e-01   4.3750000000000000e+00   3.8199999999999998e-02  -3.6159999999999998e-01  -1.3589999999999999e-01  -2.2200000000000001e-02   5.1139999999999997e-01   5.5719000000000003e+00   2.5050000000000000e-01   6.2539999999999996e-01   4.0250000000000002e-01
  -8.8200000000000001e-02   2.4179999999999999e-01   4.0317999999999996e+00   1.2410000000000000e-01  -3.9970000000000000e-01  -1.3589999999999999e-01   6.6600000000000006e-02   4.2249999999999999e-01   4.1788999999999996e+00   3.0819999999999997e-01   5.2920000000000000e-01   3.6709999999999998e-01
  -3.3060000000000000e-01   2.6379999999999998e-01   3.9460999999999999e+00   1.1459999999999999e-01  -4.0920000000000001e-01  -8.7700000000000000e-02   1.5540000000000001e-01   5.3369999999999995e-01   4.7882999999999996e+00   2.7939999999999998e-01   4.6189999999999998e-01   3.8929999999999998e-01
  -2.4249999999999999e-01   1.9789999999999999e-01   4.1176000000000004e+00   0.0000000000000000e+00  -3.7109999999999999e-01  -8.3299999999999999e-02   1.3320000000000001e-01   2.2239999999999999e-01   5.3106999999999998e+00   2.2159999999999999e-01   5.5810000000000004e-01   4.1580000000000000e-01
  -1.3230000000000000e-01   4.1770000000000002e-01   4.2034000000000002e+00   1.4319999999999999e-01  -3.2350000000000001e-01  -1.4470000000000000e-01   1.5540000000000001e-01   4.2249999999999999e-01   4.7882999999999996e+00   2.6970000000000000e-01   4.8110000000000003e-01   3.6709999999999998e-01
  -3.3060000000000000e-01   2.8580000000000000e-01   4.3750000000000000e+00   1.0500000000000000e-01  -3.9010000000000000e-01  -1.1840000000000001e-01   1.3320000000000001e-01   2.8910000000000002e-01   4.4401000000000002e+00   2.5050000000000000e-01   5.1959999999999995e-01   4.0699999999999997e-01
   1.5429999999999999e-01   2.8580000000000000e-01   3.9460999999999999e+00   1.9099999999999999e-02  -4.5679999999999998e-01  -9.6500000000000002e-02   1.7760000000000001e-01   3.1130000000000002e-01   5.0495000000000001e+00   2.0230000000000001e-01   4.7149999999999997e-01   3.9369999999999999e-01
  -2.2040000000000001e-01   1.5390000000000001e-01   4.2892000000000001e+00   6.6799999999999998e-02  -3.9010000000000000e-01  -1.2720000000000001e-01   6.6600000000000006e-02   3.7800000000000000e-01   5.5719000000000003e+00   1.5409999999999999e-01   4.6189999999999998e-01   3.9810000000000001e-01
  -1.9839999999999999e-01   2.8580000000000000e-01   4.1176000000000004e+00   1.9099999999999999e-02  -3.8059999999999999e-01  -3.9500000000000000e-02   1.5540000000000001e-01   3.1130000000000002e-01   4.7882999999999996e+00   2.4079999999999999e-01   4.8110000000000003e-01   4.1580000000000000e-01
  -3.3060000000000000e-01   5.0560000000000005e-01   4.3750000000000000e+00   1.6230000000000000e-01  -3.9010000000000000e-01  -1.2280000000000001e-01   4.2170000000000002e-01   3.3350000000000002e-01   5.5719000000000003e+00   2.6970000000000000e-01   4.9070000000000003e-01   3.5830000000000001e-01
  -4.4100000000000000e-02   2.4179999999999999e-01   4.4607999999999999e+00   9.4999999999999998e-03  -3.9970000000000000e-01  -1.2280000000000001e-01   6.6600000000000006e-02   4.4469999999999998e-01   4.2659000000000002e+00   3.2750000000000001e-01   5.3879999999999995e-01   4.1139999999999999e-01
  -1.7630000000000001e-01   3.5170000000000001e-01   4.3750000000000000e+00   5.7299999999999997e-02  -3.9970000000000000e-01  -7.8899999999999998e-02   2.4410000000000001e-01   2.6679999999999998e-01   4.7012999999999998e+00   2.2159999999999999e-01   5.7730000000000004e-01   3.9369999999999999e-01
  -1.1020000000000001e-01   1.5390000000000001e-01   4.6322999999999999e+00   9.4999999999999998e-03  -3.5210000000000002e-01  -9.6500000000000002e-02   1.3320000000000001e-01   3.7800000000000000e-01   5.0495000000000001e+00   1.8300000000000000e-01   5.1000000000000001e-01   3.9810000000000001e-01
  -3.5270000000000001e-01   2.4179999999999999e-01   3.6886999999999999e+00   3.8199999999999998e-02  -3.5210000000000002e-01  -8.3299999999999999e-02   1.3320000000000001e-01   3.5580000000000001e-01   5.1365999999999996e+00   3.3710000000000001e-01   4.4259999999999999e-01   3.8040000000000002e-01
   1.1020000000000001e-01   3.2979999999999998e-01   4.7180999999999997e+00   1.7190000000000000e-01  -3.6159999999999998e-01  -8.7700000000000000e-02   2.6629999999999998e-01   4.2249999999999999e-01   5.0495000000000001e+00   3.0819999999999997e-01   6.0619999999999996e-01   3.8479999999999998e-01
  -2.8649999999999998e-01   2.1980000000000000e-01   4.0317999999999996e+00   9.5500000000000002e-02  -3.9970000000000000e-01  -1.1840000000000001e-01   2.2189999999999999e-01   3.5580000000000001e-01   5.0495000000000001e+00   2.1190000000000001e-01   5.2920000000000000e-01   3.8929999999999998e-01
  -4.4100000000000000e-02   4.6170000000000000e-01   3.6029000000000000e+00   1.1459999999999999e-01  -3.9010000000000000e-01  -1.0960000000000000e-01   1.1100000000000000e-01   3.3350000000000002e-01   4.6142000000000003e+00   2.1190000000000001e-01   5.1000000000000001e-01   3.8040000000000002e-01
  -1.5429999999999999e-01   1.7590000000000000e-01   3.6886999999999999e+00   4.7699999999999999e-02  -4.5679999999999998e-01  -1.1400000000000000e-01   0.0000000000000000e+00   3.5580000000000001e-01   5.2236000000000002e+00   3.8529999999999998e-01   5.8689999999999998e-01   3.8929999999999998e-01
  -2.6450000000000001e-01   3.2979999999999998e-01   3.6029000000000000e+00   5.7299999999999997e-02  -3.9970000000000000e-01  -7.0199999999999999e-02   2.4410000000000001e-01   3.3350000000000002e-01   5.3977000000000004e+00   2.1190000000000001e-01   5.2920000000000000e-01   3.7600000000000000e-01
  -2.8649999999999998e-01   5.0560000000000005e-01   4.1176000000000004e+00   2.8600000000000000e-02  -4.0920000000000001e-01  -1.2720000000000001e-01   1.1100000000000000e-01   1.1119999999999999e-01   4.7882999999999996e+00   2.6970000000000000e-01   5.1959999999999995e-01   3.5389999999999999e-01
  -2.6450000000000001e-01   2.6379999999999998e-01   4.0317999999999996e+00   1.2410000000000000e-01  -4.2820000000000003e-01  -1.1840000000000001e-01   1.9980000000000001e-01   2.8910000000000002e-01   4.6142000000000003e+00   2.6010000000000000e-01   5.1000000000000001e-01   4.0699999999999997e-01
  -8.8200000000000001e-02   2.4179999999999999e-01   4.5465000000000000e+00   7.6399999999999996e-02  -3.6159999999999998e-01  -9.6500000000000002e-02   8.8800000000000004e-02   4.6689999999999998e-01   4.4401000000000002e+00   2.6010000000000000e-01   6.0619999999999996e-01   3.7159999999999999e-01
  -4.4100000000000000e-02   4.1770000000000002e-01   4.2034000000000002e+00  -1.9099999999999999e-02  -3.9970000000000000e-01  -1.0520000000000000e-01   6.6600000000000006e-02   3.7800000000000000e-01   5.0495000000000001e+00   2.9859999999999998e-01   4.7149999999999997e-01   3.4499999999999997e-01
  -2.6450000000000001e-01   4.3969999999999998e-01   3.6886999999999999e+00   9.5500000000000002e-02  -4.5679999999999998e-01  -6.1400000000000003e-02  -4.4400000000000002e-02   5.3369999999999995e-01   4.2659000000000002e+00   2.0230000000000001e-01   4.7149999999999997e-01   3.9369999999999999e-01
  -5.0700000000000001e-01   3.5170000000000001e-01   4.5465000000000000e+00   2.8600000000000000e-02  -3.0449999999999999e-01  -8.3299999999999999e-02   0.0000000000000000e+00   2.8910000000000002e-01   5.3106999999999998e+00   2.8899999999999998e-01   5.3879999999999995e-01   3.4949999999999998e-01
  -1.7630000000000001e-01   2.8580000000000000e-01   3.5171000000000001e+00   1.1459999999999999e-01  -4.6629999999999999e-01  -1.0520000000000000e-01   8.8800000000000004e-02   4.6689999999999998e-01   4.8754000000000000e+00   2.9859999999999998e-01   5.0029999999999997e-01   3.9810000000000001e-01
  -1.9839999999999999e-01   5.4959999999999998e-01   4.7180999999999997e+00   1.7190000000000000e-01  -4.6629999999999999e-01  -1.0960000000000000e-01   2.2189999999999999e-01   5.5589999999999995e-01   5.0495000000000001e+00   3.0819999999999997e-01   5.0029999999999997e-01   3.6709999999999998e-01
  -2.1999999999999999e-02  -4.3999999999999997e-02   4.6322999999999999e+00   1.9099999999999999e-02  -5.0429999999999997e-01  -1.0520000000000000e-01   1.1100000000000000e-01   2.0010000000000000e-01   5.1365999999999996e+00   1.8300000000000000e-01   4.0410000000000001e-01   4.4679999999999997e-01
  -2.1999999999999999e-02   6.8149999999999999e-01   4.2034000000000002e+00   3.8199999999999998e-02  -4.9480000000000002e-01  -1.1400000000000000e-01   2.2189999999999999e-01   3.3350000000000002e-01   4.7882999999999996e+00   1.7340000000000000e-01   5.1000000000000001e-01   4.0250000000000002e-01
  -4.4100000000000000e-02   3.0780000000000002e-01   3.7745000000000002e+00   1.6230000000000000e-01  -4.0920000000000001e-01  -7.8899999999999998e-02  -1.5540000000000001e-01   2.2239999999999999e-01   6.7907000000000002e+00   2.8899999999999998e-01   5.0029999999999997e-01   4.1139999999999999e-01
  -1.5429999999999999e-01   1.3189999999999999e-01   4.5465000000000000e+00   8.5900000000000004e-02  -4.2820000000000003e-01  -1.0090000000000000e-01   3.3289999999999997e-01   1.7790000000000000e-01   3.7435999999999998e+00   3.1790000000000002e-01   4.0410000000000001e-01   3.9810000000000001e-01
   8.8200000000000001e-02   4.3969999999999998e-01   4.4607999999999999e+00   6.6799999999999998e-02  -3.8059999999999999e-01  -1.0960000000000000e-01  -2.2200000000000001e-02   8.4499999999999997e-01   6.0072000000000001e+00   1.9270000000000001e-01   5.9660000000000002e-01   4.0250000000000002e-01
  -3.5270000000000001e-01   3.9570000000000000e-01   4.2034000000000002e+00  -9.4999999999999998e-03  -4.9480000000000002e-01  -1.2720000000000001e-01   8.8800000000000004e-02   5.5589999999999995e-01   5.3106999999999998e+00   2.1190000000000001e-01   4.8110000000000003e-01   3.9369999999999999e-01
  -2.1999999999999999e-02   3.2979999999999998e-01   5.1470000000000002e+00  -1.9099999999999999e-02  -4.1870000000000002e-01  -1.0960000000000000e-01   0.0000000000000000e+00   8.8900000000000007e-02   4.7882999999999996e+00   1.9270000000000001e-01   4.4259999999999999e-01   3.8479999999999998e-01
  -3.9679999999999999e-01   3.7369999999999998e-01   4.1176000000000004e+00   5.7299999999999997e-02  -4.0920000000000001e-01  -1.0520000000000000e-01   1.9980000000000001e-01   4.0020000000000000e-01   4.8754000000000000e+00   3.1790000000000002e-01   5.5810000000000004e-01   3.7600000000000000e-01
  -6.6100000000000006e-02   8.7900000000000006e-02   3.9460999999999999e+00  -9.4999999999999998e-03  -4.3769999999999998e-01  -5.7000000000000002e-02   6.6600000000000006e-02   3.3350000000000002e-01   5.2236000000000002e+00   2.5050000000000000e-01   5.0029999999999997e-01   3.9810000000000001e-01
  -3.3060000000000000e-01   1.0990000000000000e-01   3.9460999999999999e+00   9.5500000000000002e-02  -3.9970000000000000e-01  -7.0199999999999999e-02   8.8800000000000004e-02   5.1139999999999997e-01   4.6142000000000003e+00   2.4079999999999999e-01   5.3879999999999995e-01   3.6709999999999998e-01
  -8.8200000000000001e-02   3.0780000000000002e-01   4.5465000000000000e+00   4.7699999999999999e-02  -3.9010000000000000e-01  -8.7700000000000000e-02  -1.3320000000000001e-01   4.0020000000000000e-01   5.0495000000000001e+00   2.5050000000000000e-01   5.0029999999999997e-01   3.9369999999999999e-01
  -3.3060000000000000e-01   3.5170000000000001e-01   3.6886999999999999e+00  -2.8600000000000000e-02  -3.9010000000000000e-01  -1.4030000000000001e-01   1.9980000000000001e-01   1.7790000000000000e-01   4.2659000000000002e+00   2.7939999999999998e-01   5.3879999999999995e-01   4.1580000000000000e-01
  -1.3230000000000000e-01   2.4179999999999999e-01   4.6322999999999999e+00   7.6399999999999996e-02  -4.1870000000000002e-01  -8.7700000000000000e-02   8.8800000000000004e-02   4.0020000000000000e-01   4.7882999999999996e+00   2.7939999999999998e-01   4.9070000000000003e-01   3.9810000000000001e-01
  -1.9839999999999999e-01   1.9789999999999999e-01   4.3750000000000000e+00   9.4999999999999998e-03  -3.9010000000000000e-01  -1.2720000000000001e-01   2.2189999999999999e-01   2.4460000000000001e-01   5.1365999999999996e+00   2.6970000000000000e-01   5.3879999999999995e-01   3.4949999999999998e-01
  -2.4249999999999999e-01   3.5170000000000001e-01   3.3456000000000001e+00   3.8199999999999998e-02  -4.1870000000000002e-01  -1.0090000000000000e-01   1.7760000000000001e-01   7.1150000000000002e-01   4.0048000000000004e+00   2.7939999999999998e-01   5.1000000000000001e-01   3.6270000000000002e-01
  -1.3230000000000000e-01   2.1999999999999999e-02   3.8603000000000001e+00   5.7299999999999997e-02  -5.3290000000000004e-01  -1.2280000000000001e-01   3.1069999999999998e-01   4.4469999999999998e-01   4.7012999999999998e+00   2.7939999999999998e-01   4.5219999999999999e-01   3.8479999999999998e-01
  -3.0859999999999999e-01   3.5170000000000001e-01   4.2892000000000001e+00   4.7699999999999999e-02  -4.3769999999999998e-01  -1.0090000000000000e-01   1.5540000000000001e-01   4.2249999999999999e-01   5.0495000000000001e+00   2.1190000000000001e-01   4.3300000000000000e-01   3.8040000000000002e-01
  -8.8200000000000001e-02   2.8580000000000000e-01   4.2034000000000002e+00   1.6230000000000000e-01  -3.7109999999999999e-01  -1.0520000000000000e-01   3.3289999999999997e-01   5.1139999999999997e-01   5.2236000000000002e+00   3.0819999999999997e-01   4.1370000000000001e-01   3.6270000000000002e-01
  -3.7469999999999998e-01   3.0780000000000002e-01   4.6322999999999999e+00   2.8600000000000000e-02  -3.9010000000000000e-01  -1.0520000000000000e-01   2.6629999999999998e-01   4.2249999999999999e-01   6.0941999999999998e+00   1.6380000000000000e-01   5.1000000000000001e-01   3.5830000000000001e-01
  -3.7469999999999998e-01   2.1980000000000000e-01   4.2034000000000002e+00   0.0000000000000000e+00  -3.9010000000000000e-01  -1.0960000000000000e-01   6.6600000000000006e-02   3.7800000000000000e-01   4.7882999999999996e+00   2.7939999999999998e-01   5.3879999999999995e-01   3.6270000000000002e-01
  -2.6450000000000001e-01   4.6170000000000000e-01   3.7745000000000002e+00   4.7699999999999999e-02  -4.5679999999999998e-01  -1.4030000000000001e-01   2.4410000000000001e-01   3.1130000000000002e-01   4.1788999999999996e+00   2.6010000000000000e-01   5.0029999999999997e-01   3.8479999999999998e-01
  -1.3230000000000000e-01   4.3969999999999998e-01   4.0317999999999996e+00   5.7299999999999997e-02  -3.9970000000000000e-01  -9.2100000000000001e-02   6.6600000000000006e-02   5.5589999999999995e-01   5.0495000000000001e+00   2.6970000000000000e-01   4.9070000000000003e-01   3.8479999999999998e-01
  -1.5429999999999999e-01   1.9789999999999999e-01   4.7180999999999997e+00   0.0000000000000000e+00  -4.4719999999999999e-01  -8.7700000000000000e-02   6.6600000000000006e-02   2.4460000000000001e-01   4.9623999999999997e+00   1.5409999999999999e-01   5.1000000000000001e-01   3.6270000000000002e-01
  -2.6450000000000001e-01   4.3969999999999998e-01   3.8603000000000001e+00   0.0000000000000000e+00  -4.1870000000000002e-01  -9.2100000000000001e-02   6.6600000000000006e-02   2.0010000000000000e-01   4.3529999999999998e+00   1.9270000000000001e-01   5.4849999999999999e-01   3.7159999999999999e-01
   0.0000000000000000e+00   5.2759999999999996e-01   4.5465000000000000e+00   6.6799999999999998e-02  -4.4719999999999999e-01  -1.0090000000000000e-01  -1.7760000000000001e-01   3.3350000000000002e-01   4.7012999999999998e+00   2.8899999999999998e-01   6.3510000000000000e-01   4.2020000000000002e-01
  -1.7630000000000001e-01   3.9570000000000000e-01   4.8897000000000004e+00   7.6399999999999996e-02  -5.3290000000000004e-01  -6.5799999999999997e-02   2.2200000000000001e-02   2.8910000000000002e-01   4.7882999999999996e+00   2.6970000000000000e-01   4.4259999999999999e-01   3.7600000000000000e-01
  -1.9839999999999999e-01   3.0780000000000002e-01   4.8897000000000004e+00   9.4999999999999998e-03  -4.2820000000000003e-01  -1.1400000000000000e-01   2.2200000000000001e-02   3.3350000000000002e-01   6.1813000000000002e+00   2.2159999999999999e-01   4.3300000000000000e-01   3.9810000000000001e-01
  -6.6100000000000006e-02   3.7369999999999998e-01   4.1176000000000004e+00   1.6230000000000000e-01  -4.0920000000000001e-01  -1.2720000000000001e-01   1.9980000000000001e-01   4.2249999999999999e-01   4.9623999999999997e+00   2.7939999999999998e-01   4.9070000000000003e-01   4.0250000000000002e-01
  -2.4249999999999999e-01   1.7590000000000000e-01   4.7180999999999997e+00   1.9099999999999999e-02  -3.8059999999999999e-01  -1.1400000000000000e-01   1.3320000000000001e-01   6.4480000000000004e-01   4.8754000000000000e+00   2.6010000000000000e-01   4.9070000000000003e-01   4.2020000000000002e-01
  -2.6450000000000001e-01   2.6379999999999998e-01   4.2034000000000002e+00  -9.4999999999999998e-03  -3.8059999999999999e-01  -1.0090000000000000e-01   4.4400000000000002e-02   3.7800000000000000e-01   4.3529999999999998e+00   2.7939999999999998e-01   5.6769999999999998e-01   3.6709999999999998e-01
  -2.8649999999999998e-01   3.0780000000000002e-01   3.5171000000000001e+00   8.5900000000000004e-02  -4.3769999999999998e-01  -1.1840000000000001e-01   0.0000000000000000e+00   4.0020000000000000e-01   4.9623999999999997e+00   2.8899999999999998e-01   5.6769999999999998e-01   3.9810000000000001e-01
  -2.4249999999999999e-01   1.0990000000000000e-01   4.1176000000000004e+00   0.0000000000000000e+00  -4.3769999999999998e-01  -1.7500000000000002e-02   2.2200000000000001e-02   3.3350000000000002e-01   4.9623999999999997e+00   2.3119999999999999e-01   5.0029999999999997e-01   4.4230000000000003e-01
  -8.8200000000000001e-02   2.8580000000000000e-01   4.5465000000000000e+00   6.6799999999999998e-02  -3.6159999999999998e-01  -1.2280000000000001e-01   2.2200000000000001e-02   2.2239999999999999e-01   4.6142000000000003e+00   3.6599999999999999e-01   5.7730000000000004e-01   3.9810000000000001e-01
  -1.1020000000000001e-01   3.9570000000000000e-01   4.6322999999999999e+00   1.9099999999999999e-02  -4.0920000000000001e-01  -9.6500000000000002e-02   8.8800000000000004e-02   4.6689999999999998e-01   4.3529999999999998e+00   3.0819999999999997e-01   4.9070000000000003e-01   3.7600000000000000e-01
  -1.7630000000000001e-01   1.9789999999999999e-01   4.1176000000000004e+00   5.7299999999999997e-02  -3.9970000000000000e-01  -6.1400000000000003e-02   2.2200000000000001e-02   3.5580000000000001e-01   4.6142000000000003e+00   2.6010000000000000e-01   4.4259999999999999e-01   3.4949999999999998e-01
  -2.4249999999999999e-01   4.1770000000000002e-01   4.3750000000000000e+00   4.7699999999999999e-02  -5.4239999999999999e-01  -8.7700000000000000e-02   4.4400000000000002e-02   3.5580000000000001e-01   5.0495000000000001e+00   3.1790000000000002e-01   5.0029999999999997e-01   3.9369999999999999e-01
  -1.1020000000000001e-01   1.3189999999999999e-01   4.0317999999999996e+00   7.6399999999999996e-02  -3.9970000000000000e-01  -1.4470000000000000e-01   2.6629999999999998e-01   3.5580000000000001e-01   5.3106999999999998e+00   1.8300000000000000e-01   5.0029999999999997e-01   3.7159999999999999e-01
  -2.6450000000000001e-01   1.0990000000000000e-01   4.2034000000000002e+00   1.0500000000000000e-01  -3.4260000000000002e-01  -1.0960000000000000e-01   2.2200000000000001e-02   2.8910000000000002e-01   4.9623999999999997e+00   1.6380000000000000e-01   4.9070000000000003e-01   3.6270000000000002e-01
   4.4100000000000000e-02   3.2979999999999998e-01   4.5465000000000000e+00   8.5900000000000004e-02  -4.6629999999999999e-01  -1.1840000000000001e-01   2.4410000000000001e-01   3.7800000000000000e-01   5.6589000000000000e+00   2.7939999999999998e-01   5.0029999999999997e-01   3.7600000000000000e-01
  -3.3060000000000000e-01   3.9570000000000000e-01   4.1176000000000004e+00   1.1459999999999999e-01  -3.8059999999999999e-01  -8.7700000000000000e-02  -2.2200000000000001e-02   4.2249999999999999e-01   4.6142000000000003e+00   2.4079999999999999e-01   4.7149999999999997e-01   4.0250000000000002e-01
  -1.3230000000000000e-01   1.9789999999999999e-01   3.6886999999999999e+00   2.8600000000000000e-02  -4.2820000000000003e-01  -6.5799999999999997e-02   1.9980000000000001e-01   2.0010000000000000e-01   5.4847999999999999e+00   2.6970000000000000e-01   5.5810000000000004e-01   4.3350000000000000e-01
  -2.6450000000000001e-01   3.5170000000000001e-01   3.6886999999999999e+00   1.0500000000000000e-01  -3.6159999999999998e-01  -5.7000000000000002e-02   6.6600000000000006e-02   5.5589999999999995e-01   4.9623999999999997e+00   2.0230000000000001e-01   4.9070000000000003e-01   4.3350000000000000e-01
  -6.6100000000000006e-02   2.1980000000000000e-01   4.2892000000000001e+00   1.0500000000000000e-01  -4.6629999999999999e-01  -1.2280000000000001e-01   4.4400000000000002e-02   2.4460000000000001e-01   4.6142000000000003e+00   1.8300000000000000e-01   5.1959999999999995e-01   3.8040000000000002e-01
  -2.4249999999999999e-01   2.8580000000000000e-01   3.4314000000000000e+00   9.4999999999999998e-03  -4.2820000000000003e-01  -1.6660000000000000e-01   0.0000000000000000e+00   3.3350000000000002e-01   5.0495000000000001e+00   2.9859999999999998e-01   4.7149999999999997e-01   4.0699999999999997e-01
  -1.7630000000000001e-01   3.0780000000000002e-01   4.2034000000000002e+00   8.5900000000000004e-02  -4.5679999999999998e-01  -1.0960000000000000e-01   2.2200000000000001e-02   4.8920000000000002e-01   4.7882999999999996e+00   2.8899999999999998e-01   5.4849999999999999e-01   3.7159999999999999e-01
  -1.7630000000000001e-01   4.3969999999999998e-01   4.4607999999999999e+00   4.7699999999999999e-02  -3.6159999999999998e-01  -9.2100000000000001e-02   1.3320000000000001e-01   4.4469999999999998e-01   5.0495000000000001e+00   2.2159999999999999e-01   5.3879999999999995e-01   3.9369999999999999e-01
  -3.9679999999999999e-01   1.9789999999999999e-01   2.7450999999999999e+00  -3.8199999999999998e-02  -4.3769999999999998e-01  -6.5799999999999997e-02   1.3320000000000001e-01   4.0020000000000000e-01   5.3977000000000004e+00   1.0600000000000000e-01   4.9070000000000003e-01   3.6270000000000002e-01
  -1.5429999999999999e-01   1.9789999999999999e-01   4.8897000000000004e+00   1.7190000000000000e-01  -3.9010000000000000e-01  -1.2280000000000001e-01  -4.4400000000000002e-02   3.7800000000000000e-01   4.2659000000000002e+00   3.1790000000000002e-01   4.9070000000000003e-01   3.5389999999999999e-01
  -3.5270000000000001e-01   3.5170000000000001e-01   3.7745000000000002e+00   2.8600000000000000e-02  -4.9480000000000002e-01  -5.2600000000000001e-02   1.9980000000000001e-01   2.0010000000000000e-01   5.4847999999999999e+00   1.6380000000000000e-01   4.7149999999999997e-01   3.7600000000000000e-01
  -3.9679999999999999e-01   3.5170000000000001e-01   4.8038999999999996e+00   1.0500000000000000e-01  -3.4260000000000002e-01  -1.3159999999999999e-01   1.1100000000000000e-01   2.8910000000000002e-01   4.3529999999999998e+00   2.9859999999999998e-01   5.4849999999999999e-01   3.5830000000000001e-01
  -2.8649999999999998e-01   1.7590000000000000e-01   4.1176000000000004e+00   1.3370000000000001e-01  -4.4719999999999999e-01  -7.8899999999999998e-02   1.1100000000000000e-01   2.2239999999999999e-01   5.1365999999999996e+00   2.5050000000000000e-01   4.2340000000000000e-01   3.8479999999999998e-01
  -2.2040000000000001e-01   3.7369999999999998e-01   4.2034000000000002e+00   5.7299999999999997e-02  -3.9970000000000000e-01  -9.6500000000000002e-02  -4.4400000000000002e-02   3.1130000000000002e-01   4.8754000000000000e+00   2.6970000000000000e-01   5.1000000000000001e-01   4.1139999999999999e-01
  -2.1999999999999999e-02   3.7369999999999998e-01   4.1176000000000004e+00   6.6799999999999998e-02  -4.4719999999999999e-01  -1.1400000000000000e-01   1.3320000000000001e-01   3.3350000000000002e-01   4.7882999999999996e+00   2.6010000000000000e-01   5.5810000000000004e-01   3.7600000000000000e-01
  -1.5429999999999999e-01   2.6379999999999998e-01   4.6322999999999999e+00   5.7299999999999997e-02  -4.5679999999999998e-01  -1.0960000000000000e-01  -6.6600000000000006e-02   5.1139999999999997e-01   4.6142000000000003e+00   3.0819999999999997e-01   5.2920000000000000e-01   4.2020000000000002e-01
  -8.8200000000000001e-02   2.8580000000000000e-01   3.9460999999999999e+00  -1.9099999999999999e-02  -3.6159999999999998e-01  -7.8899999999999998e-02   8.8800000000000004e-02   4.6689999999999998e-01   4.8754000000000000e+00   2.1190000000000001e-01   5.0029999999999997e-01   3.6270000000000002e-01
  -2.6450000000000001e-01   3.0780000000000002e-01   4.3750000000000000e+00   9.4999999999999998e-03  -4.7580000000000000e-01  -1.0520000000000000e-01   1.1100000000000000e-01   4.8920000000000002e-01   4.5270999999999999e+00   1.6380000000000000e-01   4.3300000000000000e-01   3.8479999999999998e-01
  -2.4249999999999999e-01   3.2979999999999998e-01   4.8897000000000004e+00  -6.6799999999999998e-02  -5.1390000000000002e-01  -1.2720000000000001e-01  -6.6600000000000006e-02   2.8910000000000002e-01   4.3529999999999998e+00   2.6010000000000000e-01   4.7149999999999997e-01   3.5389999999999999e-01
  -6.6100000000000006e-02   2.4179999999999999e-01   4.5465000000000000e+00   5.7299999999999997e-02  -3.9970000000000000e-01  -9.6500000000000002e-02   6.6600000000000006e-02   3.5580000000000001e-01   3.6564999999999999e+00   3.2750000000000001e-01   4.8110000000000003e-01   3.8040000000000002e-01
  -1.1020000000000001e-01   1.7590000000000000e-01   4.6322999999999999e+00   1.9099999999999999e-02  -4.0920000000000001e-01  -1.2720000000000001e-01   8.8800000000000004e-02   4.2249999999999999e-01   5.3977000000000004e+00   2.3119999999999999e-01   5.4849999999999999e-01   3.8040000000000002e-01
  -1.7630000000000001e-01   3.7369999999999998e-01   4.0317999999999996e+00   4.7699999999999999e-02  -3.7109999999999999e-01  -7.8899999999999998e-02   1.3320000000000001e-01   5.3369999999999995e-01   5.1365999999999996e+00   2.1190000000000001e-01   5.4849999999999999e-01   3.7159999999999999e-01
  -2.8649999999999998e-01   2.6379999999999998e-01   3.0882000000000001e+00   1.2410000000000000e-01  -3.3310000000000001e-01  -3.0700000000000002e-02   6.6600000000000006e-02   2.8910000000000002e-01   4.1788999999999996e+00   2.0230000000000001e-01   5.1959999999999995e-01   3.7600000000000000e-01
  -1.7630000000000001e-01   3.2979999999999998e-01   3.9460999999999999e+00   5.7299999999999997e-02  -4.3769999999999998e-01  -7.8899999999999998e-02   6.6600000000000006e-02   6.6699999999999995e-02   4.7012999999999998e+00   2.1190000000000001e-01   5.3879999999999995e-01   3.8479999999999998e-01
  -1.1020000000000001e-01   1.5390000000000001e-01   3.8603000000000001e+00   4.7699999999999999e-02  -4.3769999999999998e-01  -7.8899999999999998e-02   4.4400000000000002e-02   6.6710000000000003e-01   4.5270999999999999e+00   2.6010000000000000e-01   5.1000000000000001e-01   4.0250000000000002e-01
  -2.4249999999999999e-01   3.0780000000000002e-01   4.0317999999999996e+00   8.5900000000000004e-02  -4.0920000000000001e-01  -7.8899999999999998e-02  -8.8800000000000004e-02   5.1139999999999997e-01   4.6142000000000003e+00   2.6010000000000000e-01   5.0029999999999997e-01   4.1580000000000000e-01
  -1.9839999999999999e-01   3.5170000000000001e-01   4.6322999999999999e+00   9.5500000000000002e-02  -4.2820000000000003e-01  -5.2600000000000001e-02   4.4400000000000002e-02   2.4460000000000001e-01   5.0495000000000001e+00   3.9489999999999997e-01   5.7730000000000004e-01   4.0699999999999997e-01
  -3.0859999999999999e-01   4.1770000000000002e-01   3.8603000000000001e+00   6.6799999999999998e-02  -3.6159999999999998e-01  -6.5799999999999997e-02   8.8800000000000004e-02   1.7790000000000000e-01   5.0495000000000001e+00   2.1190000000000001e-01   4.3300000000000000e-01   3.6709999999999998e-01
  -1.7630000000000001e-01   1.9789999999999999e-01   3.8603000000000001e+00  -1.9099999999999999e-02  -4.0920000000000001e-01  -7.4499999999999997e-02  -1.3320000000000001e-01   6.2260000000000004e-01   4.7012999999999998e+00   2.7939999999999998e-01   5.0029999999999997e-01   3.9810000000000001e-01
  -2.2040000000000001e-01   2.1980000000000000e-01   4.7180999999999997e+00   9.5500000000000002e-02  -3.9010000000000000e-01  -9.2100000000000001e-02   4.4400000000000002e-02   3.1130000000000002e-01   4.4401000000000002e+00   2.0230000000000001e-01   5.1000000000000001e-01   3.6709999999999998e-01
  -1.3230000000000000e-01   1.9789999999999999e-01   3.6029000000000000e+00   9.4999999999999998e-03  -4.3769999999999998e-01  -8.3299999999999999e-02   1.5540000000000001e-01   4.0020000000000000e-01   4.7882999999999996e+00   2.9859999999999998e-01   4.5219999999999999e-01   4.2470000000000002e-01
  -3.3060000000000000e-01   3.5170000000000001e-01   3.8603000000000001e+00   1.1459999999999999e-01  -4.4719999999999999e-01  -5.7000000000000002e-02  -2.2200000000000001e-02   5.1139999999999997e-01   4.6142000000000003e+00   2.3119999999999999e-01   4.9070000000000003e-01   3.7600000000000000e-01
  -1.5429999999999999e-01   2.8580000000000000e-01   3.8603000000000001e+00  -5.7299999999999997e-02  -4.6629999999999999e-01  -3.9500000000000000e-02  -2.2200000000000001e-02   4.4469999999999998e-01   5.2236000000000002e+00   2.7939999999999998e-01   4.0410000000000001e-01   3.5389999999999999e-01
   0.0000000000000000e+00   3.7369999999999998e-01   4.4607999999999999e+00   3.8199999999999998e-02  -4.7580000000000000e-01  -5.7000000000000002e-02   1.3320000000000001e-01   4.4469999999999998e-01   5.1365999999999996e+00   2.9859999999999998e-01   4.2340000000000000e-01   3.6270000000000002e-01
  -1.5429999999999999e-01   3.7369999999999998e-01   4.6322999999999999e+00   7.6399999999999996e-02  -3.3310000000000001e-01  -7.8899999999999998e-02   6.6600000000000006e-02   3.3350000000000002e-01   5.3106999999999998e+00   2.1190000000000001e-01   5.1959999999999995e-01   3.8479999999999998e-01
  -2.2040000000000001e-01   3.5170000000000001e-01   4.1176000000000004e+00   7.6399999999999996e-02  -4.0920000000000001e-01  -1.3200000000000000e-02   0.0000000000000000e+00   4.2249999999999999e-01   4.7012999999999998e+00   1.8300000000000000e-01   5.9660000000000002e-01   3.8929999999999998e-01
  -2.6450000000000001e-01   2.6379999999999998e-01   4.2892000000000001e+00   3.8199999999999998e-02  -4.7580000000000000e-01  -1.0960000000000000e-01   2.2200000000000001e-02   4.0020000000000000e-01   4.7012999999999998e+00   2.7939999999999998e-01   5.1000000000000001e-01   4.0250000000000002e-01
  -2.4249999999999999e-01   1.0990000000000000e-01   4.4607999999999999e+00   2.8600000000000000e-02  -4.5679999999999998e-01  -1.0960000000000000e-01  -4.4400000000000002e-02   4.6689999999999998e-01   4.6142000000000003e+00   2.9859999999999998e-01   5.1000000000000001e-01   3.7159999999999999e-01
   0.0000000000000000e+00   3.0780000000000002e-01   4.1176000000000004e+00   1.9099999999999999e-02  -3.7109999999999999e-01  -1.0960000000000000e-01   1.1100000000000000e-01   4.0020000000000000e-01   5.3106999999999998e+00   2.8899999999999998e-01   4.6189999999999998e-01   3.8040000000000002e-01
  -1.9839999999999999e-01   2.4179999999999999e-01   3.0882000000000001e+00   8.5900000000000004e-02  -4.6629999999999999e-01  -6.1400000000000003e-02   8.8800000000000004e-02   4.8920000000000002e-01   5.0495000000000001e+00   3.3710000000000001e-01   4.8110000000000003e-01   3.6709999999999998e-01
  -2.1999999999999999e-02   2.8580000000000000e-01   4.6322999999999999e+00   5.7299999999999997e-02  -4.5679999999999998e-01  -7.4499999999999997e-02  -6.6600000000000006e-02   4.6689999999999998e-01   4.7012999999999998e+00   2.6970000000000000e-01   4.6189999999999998e-01   3.7600000000000000e-01
  -1.7630000000000001e-01   2.4179999999999999e-01   4.1176000000000004e+00   9.5500000000000002e-02  -3.9970000000000000e-01  -5.2600000000000001e-02   1.1100000000000000e-01   5.3369999999999995e-01   4.9623999999999997e+00   2.3119999999999999e-01   5.3879999999999995e-01   4.2470000000000002e-01
  -2.2040000000000001e-01   8.7900000000000006e-02   3.9460999999999999e+00   8.5900000000000004e-02  -4.9480000000000002e-01  -1.0090000000000000e-01   1.9980000000000001e-01   6.0040000000000004e-01   5.3977000000000004e+00   2.8899999999999998e-01   5.6769999999999998e-01   3.6270000000000002e-01
  -2.8649999999999998e-01   4.3999999999999997e-02   4.5465000000000000e+00  -2.8600000000000000e-02  -4.3769999999999998e-01  -7.4499999999999997e-02   4.4400000000000002e-02   5.5589999999999995e-01   4.9623999999999997e+00   3.2750000000000001e-01   4.8110000000000003e-01   3.7600000000000000e-01
  -8.8200000000000001e-02   2.1980000000000000e-01   3.6886999999999999e+00   1.4319999999999999e-01  -4.3769999999999998e-01  -8.3299999999999999e-02  -1.1100000000000000e-01   3.3350000000000002e-01   4.8754000000000000e+00   2.6970000000000000e-01   5.1000000000000001e-01   3.8040000000000002e-01
  -2.2040000000000001e-01   3.2979999999999998e-01   3.7745000000000002e+00   9.5500000000000002e-02  -4.4719999999999999e-01  -8.3299999999999999e-02   1.7760000000000001e-01   3.5580000000000001e-01   4.8754000000000000e+00   3.0819999999999997e-01   5.0029999999999997e-01   3.9369999999999999e-01
  -2.8649999999999998e-01   4.8359999999999997e-01   3.8603000000000001e+00   8.5900000000000004e-02  -3.2350000000000001e-01  -5.7000000000000002e-02   6.6600000000000006e-02   2.6679999999999998e-01   4.8754000000000000e+00   2.9859999999999998e-01   4.8110000000000003e-01   3.7600000000000000e-01
  -2.4249999999999999e-01   2.8580000000000000e-01   4.6322999999999999e+00   6.6799999999999998e-02  -4.4719999999999999e-01  -7.8899999999999998e-02   0.0000000000000000e+00   5.5589999999999995e-01   4.2659000000000002e+00   3.4680000000000000e-01   5.4849999999999999e-01   3.9810000000000001e-01
  -1.9839999999999999e-01   2.1980000000000000e-01   4.0317999999999996e+00  -9.4999999999999998e-03  -3.9010000000000000e-01  -6.1400000000000003e-02   2.2189999999999999e-01   3.5580000000000001e-01   5.0495000000000001e+00   2.0230000000000001e-01   5.4849999999999999e-01   3.9810000000000001e-01
  -2.4249999999999999e-01   1.7590000000000000e-01   4.6322999999999999e+00   6.6799999999999998e-02  -3.9010000000000000e-01  -9.6500000000000002e-02   1.3320000000000001e-01   2.2239999999999999e-01   5.0495000000000001e+00   2.2159999999999999e-01   5.1000000000000001e-01   3.7600000000000000e-01
  -1.3230000000000000e-01   3.9570000000000000e-01   3.6029000000000000e+00  -9.4999999999999998e-03  -3.9010000000000000e-01  -1.2720000000000001e-01  -4.4400000000000002e-02   5.3369999999999995e-01   4.6142000000000003e+00   2.7939999999999998e-01   5.9660000000000002e-01   3.9369999999999999e-01
  -3.3060000000000000e-01   3.2979999999999998e-01   4.3750000000000000e+00   7.6399999999999996e-02  -3.9970000000000000e-01  -1.0520000000000000e-01   1.1100000000000000e-01   3.7800000000000000e-01   5.3977000000000004e+00   3.0819999999999997e-01   5.5810000000000004e-01   4.0699999999999997e-01
  -1.5429999999999999e-01   3.5170000000000001e-01   3.8603000000000001e+00   9.5500000000000002e-02  -4.7580000000000000e-01  -1.0960000000000000e-01   4.4400000000000002e-02   4.4469999999999998e-01   5.3977000000000004e+00   2.3119999999999999e-01   5.3879999999999995e-01   3.7600000000000000e-01
  -3.0859999999999999e-01   2.6379999999999998e-01   4.2034000000000002e+00   9.5500000000000002e-02  -4.8530000000000001e-01  -8.3299999999999999e-02   1.9980000000000001e-01   2.8910000000000002e-01   5.4847999999999999e+00   2.5050000000000000e-01   4.7149999999999997e-01   3.8929999999999998e-01
  -1.3230000000000000e-01   2.4179999999999999e-01   3.8603000000000001e+00   9.4999999999999998e-03  -3.9010000000000000e-01  -1.0520000000000000e-01   6.6600000000000006e-02   3.1130000000000002e-01   5.6589000000000000e+00   2.9859999999999998e-01   5.3879999999999995e-01   3.6270000000000002e-01
  -2.8649999999999998e-01   1.3189999999999999e-01   4.0317999999999996e+00  -4.7699999999999999e-02  -2.9499999999999998e-01  -9.6500000000000002e-02   1.1100000000000000e-01   4.4469999999999998e-01   4.7882999999999996e+00   2.5050000000000000e-01   5.7730000000000004e-01   3.7159999999999999e-01
  -1.1020000000000001e-01   3.2979999999999998e-01   4.5465000000000000e+00   1.4319999999999999e-01  -3.1400000000000000e-01  -8.3299999999999999e-02   6.6600000000000006e-02   6.0040000000000004e-01   5.2236000000000002e+00   3.0819999999999997e-01   5.0029999999999997e-01   4.1580000000000000e-01
  -8.8200000000000001e-02   2.8580000000000000e-01   4.0317999999999996e+00   4.7699999999999999e-02  -4.4719999999999999e-01  -5.2600000000000001e-02   6.6600000000000006e-02   4.0020000000000000e-01   4.4401000000000002e+00   2.7939999999999998e-01   5.0029999999999997e-01   3.8929999999999998e-01
  -2.2040000000000001e-01   3.5170000000000001e-01   4.1176000000000004e+00  -9.4999999999999998e-03  -4.6629999999999999e-01  -7.4499999999999997e-02  -6.6600000000000006e-02   6.2260000000000004e-01   5.7460000000000004e+00   2.9859999999999998e-01   4.1370000000000001e-01   3.8040000000000002e-01
  -2.2040000000000001e-01  -1.0990000000000000e-01   4.0317999999999996e+00   6.6799999999999998e-02  -3.9010000000000000e-01  -7.0199999999999999e-02   8.8800000000000004e-02   4.6689999999999998e-01   4.9623999999999997e+00   2.4079999999999999e-01   5.2920000000000000e-01   3.8929999999999998e-01
  -3.5270000000000001e-01   3.5170000000000001e-01   4.0317999999999996e+00   1.0500000000000000e-01  -4.2820000000000003e-01  -1.2280000000000001e-01   0.0000000000000000e+00   4.0020000000000000e-01   4.5270999999999999e+00   2.6010000000000000e-01   4.2340000000000000e-01   3.9810000000000001e-01
  -1.9839999999999999e-01   2.1980000000000000e-01   4.3750000000000000e+00   2.8600000000000000e-02  -4.1870000000000002e-01  -6.5799999999999997e-02   2.2200000000000001e-02   3.5580000000000001e-01   4.9623999999999997e+00   2.7939999999999998e-01   5.3879999999999995e-01   3.9369999999999999e-01
  -1.5429999999999999e-01   3.2979999999999998e-01   4.3750000000000000e+00   6.6799999999999998e-02  -3.6159999999999998e-01  -4.3900000000000002e-02  -8.8800000000000004e-02   5.5589999999999995e-01   4.0048000000000004e+00   2.7939999999999998e-01   4.3300000000000000e-01   3.8929999999999998e-01
  -2.6450000000000001e-01   0.0000000000000000e+00   4.1176000000000004e+00   4.7699999999999999e-02  -4.4719999999999999e-01  -9.2100000000000001e-02   4.4400000000000002e-02   5.1139999999999997e-01   4.5270999999999999e+00   2.2159999999999999e-01   4.9070000000000003e-01   4.0699999999999997e-01
  -2.2040000000000001e-01   1.3189999999999999e-01   3.8603000000000001e+00   0.0000000000000000e+00  -4.4719999999999999e-01  -5.7000000000000002e-02   2.2189999999999999e-01   3.7800000000000000e-01   4.9623999999999997e+00   2.7939999999999998e-01   4.5219999999999999e-01   3.8929999999999998e-01
  -1.9839999999999999e-01   4.1770000000000002e-01   4.5465000000000000e+00   4.7699999999999999e-02  -3.5210000000000002e-01  -4.8200000000000000e-02   8.8800000000000004e-02   4.6689999999999998e-01   4.7882999999999996e+00   2.5050000000000000e-01   5.8689999999999998e-01   3.8479999999999998e-01
   0.0000000000000000e+00   3.2979999999999998e-01   4.7180999999999997e+00   1.9099999999999999e-02  -3.9010000000000000e-01  -9.2100000000000001e-02   1.3320000000000001e-01   3.7800000000000000e-01   5.2236000000000002e+00   3.0819999999999997e-01   4.4259999999999999e-01   3.4949999999999998e-01
  -6.6100000000000006e-02   3.0780000000000002e-01   4.1176000000000004e+00   1.3370000000000001e-01  -4.0920000000000001e-01  -3.0700000000000002e-02   2.2200000000000001e-02   4.2249999999999999e-01   4.6142000000000003e+00   2.3119999999999999e-01   4.8110000000000003e-01   3.8929999999999998e-01
  -1.3230000000000000e-01   3.7369999999999998e-01   4.2892000000000001e+00   0.0000000000000000e+00  -4.8530000000000001e-01  -8.7700000000000000e-02   1.7760000000000001e-01   4.0020000000000000e-01   5.4847999999999999e+00   2.4079999999999999e-01   5.1959999999999995e-01   3.8929999999999998e-01
  -1.5429999999999999e-01   1.9789999999999999e-01   3.7745000000000002e+00   1.1459999999999999e-01  -5.2339999999999998e-01  -8.3299999999999999e-02  -1.1100000000000000e-01   4.6689999999999998e-01   5.0495000000000001e+00   2.9859999999999998e-01   5.1000000000000001e-01   3.9369999999999999e-01
  -1.3230000000000000e-01   3.5170000000000001e-01   4.2892000000000001e+00   7.6399999999999996e-02  -3.9010000000000000e-01  -5.2600000000000001e-02   3.1069999999999998e-01   3.1130000000000002e-01   5.3977000000000004e+00   2.4079999999999999e-01   4.9070000000000003e-01   3.8929999999999998e-01
  -3.0859999999999999e-01   3.7369999999999998e-01   4.8038999999999996e+00   5.7299999999999997e-02  -4.0920000000000001e-01  -7.8899999999999998e-02   2.2200000000000001e-02   5.1139999999999997e-01   5.6589000000000000e+00   3.8529999999999998e-01   5.1000000000000001e-01   3.7600000000000000e-01
  -2.2040000000000001e-01   4.1770000000000002e-01   4.2034000000000002e+00   1.9099999999999999e-02  -3.9010000000000000e-01  -6.5799999999999997e-02   2.2200000000000001e-02   4.4469999999999998e-01   4.6142000000000003e+00   1.6380000000000000e-01   4.8110000000000003e-01   3.8929999999999998e-01
   4.4100000000000000e-02   2.6379999999999998e-01   4.5465000000000000e+00   4.7699999999999999e-02  -5.0429999999999997e-01  -4.4000000000000003e-03   2.2200000000000001e-02   3.7800000000000000e-01   5.3106999999999998e+00   2.2159999999999999e-01   4.9070000000000003e-01   4.2020000000000002e-01
  -1.5429999999999999e-01   4.3969999999999998e-01   3.6886999999999999e+00   1.9099999999999999e-02  -3.9010000000000000e-01  -7.4499999999999997e-02   6.6600000000000006e-02   4.6689999999999998e-01   4.9623999999999997e+00   2.1190000000000001e-01   4.6189999999999998e-01   3.9369999999999999e-01
  -3.0859999999999999e-01   1.3189999999999999e-01   3.9460999999999999e+00   7.6399999999999996e-02  -3.7109999999999999e-01  -1.0960000000000000e-01   2.2200000000000001e-02   4.0020000000000000e-01   5.3106999999999998e+00   1.7340000000000000e-01   5.2920000000000000e-01   4.2909999999999998e-01
  -3.0859999999999999e-01   1.9789999999999999e-01   4.0317999999999996e+00  -9.4999999999999998e-03  -3.3310000000000001e-01  -7.0199999999999999e-02   8.8800000000000004e-02   3.3350000000000002e-01   4.9623999999999997e+00   3.0819999999999997e-01   5.4849999999999999e-01   3.4499999999999997e-01
  -2.4249999999999999e-01   8.7900000000000006e-02   3.6029000000000000e+00   9.4999999999999998e-03  -4.2820000000000003e-01  -1.1400000000000000e-01   1.1100000000000000e-01   3.5580000000000001e-01   4.3529999999999998e+00   2.6010000000000000e-01   4.4259999999999999e-01   4.0250000000000002e-01
  -2.1999999999999999e-02   3.7369999999999998e-01   3.6886999999999999e+00   3.8199999999999998e-02  -4.3769999999999998e-01  -4.8200000000000000e-02   4.4400000000000002e-02   4.2249999999999999e-01   4.7882999999999996e+00   2.9859999999999998e-01   5.1959999999999995e-01   3.9369999999999999e-01
  -1.3230000000000000e-01   2.8580000000000000e-01   4.0317999999999996e+00   3.8199999999999998e-02  -4.5679999999999998e-01  -6.1400000000000003e-02   4.4400000000000002e-02   4.2249999999999999e-01   4.9623999999999997e+00   2.2159999999999999e-01   4.8110000000000003e-01   3.4949999999999998e-01
  -2.2040000000000001e-01   0.0000000000000000e+00   4.1176000000000004e+00   3.8199999999999998e-02  -4.0920000000000001e-01  -6.1400000000000003e-02   2.2200000000000001e-02   3.7800000000000000e-01   5.3977000000000004e+00   2.6010000000000000e-01   5.2920000000000000e-01   3.4949999999999998e-01
  -8.8200000000000001e-02   3.2979999999999998e-01   4.1176000000000004e+00   1.2410000000000000e-01  -3.4260000000000002e-01  -7.8899999999999998e-02   2.2189999999999999e-01   2.6679999999999998e-01   4.7012999999999998e+00   2.4079999999999999e-01   5.5810000000000004e-01   3.3620000000000000e-01
  -2.4249999999999999e-01   1.0990000000000000e-01   3.6886999999999999e+00   5.7299999999999997e-02  -3.9970000000000000e-01  -7.4499999999999997e-02   1.5540000000000001e-01   2.4460000000000001e-01   5.2236000000000002e+00   2.4079999999999999e-01   4.7149999999999997e-01   4.1139999999999999e-01
  -1.1020000000000001e-01   3.2979999999999998e-01   3.8603000000000001e+00   1.0500000000000000e-01  -4.3769999999999998e-01  -4.8200000000000000e-02   2.2200000000000001e-02   4.0020000000000000e-01   4.5270999999999999e+00   2.8899999999999998e-01   4.7149999999999997e-01   3.6709999999999998e-01
  -2.4249999999999999e-01   3.0780000000000002e-01   4.2034000000000002e+00   1.2410000000000000e-01  -4.1870000000000002e-01  -8.3299999999999999e-02   1.1100000000000000e-01   4.4469999999999998e-01   5.4847999999999999e+00   3.3710000000000001e-01   4.8110000000000003e-01   3.7159999999999999e-01
  -1.7630000000000001e-01   2.6379999999999998e-01   3.5171000000000001e+00   8.5900000000000004e-02  -3.9970000000000000e-01  -9.2100000000000001e-02   6.6600000000000006e-02   5.5589999999999995e-01   4.8754000000000000e+00   3.0819999999999997e-01   4.8110000000000003e-01   4.2470000000000002e-01
  -4.4100000000000000e-02   2.8580000000000000e-01   4.4607999999999999e+00   5.7299999999999997e-02  -3.5210000000000002e-01  -4.3900000000000002e-02  -1.1100000000000000e-01   5.5589999999999995e-01   4.7882999999999996e+00   2.4079999999999999e-01   5.4849999999999999e-01   3.5830000000000001e-01
  -8.8200000000000001e-02  -6.6000000000000003e-02   4.4607999999999999e+00   3.8199999999999998e-02  -4.5679999999999998e-01  -5.2600000000000001e-02  -4.4400000000000002e-02   4.6689999999999998e-01   4.7012999999999998e+00   2.3119999999999999e-01   4.6189999999999998e-01   3.8040000000000002e-01
  -2.6450000000000001e-01   1.3189999999999999e-01   4.2892000000000001e+00   4.7699999999999999e-02  -4.7580000000000000e-01   1.3200000000000000e-02   1.9980000000000001e-01   4.6689999999999998e-01   5.4847999999999999e+00   2.4079999999999999e-01   4.1370000000000001e-01   3.8929999999999998e-01
  -1.3230000000000000e-01   1.0990000000000000e-01   3.8603000000000001e+00   2.8600000000000000e-02  -4.0920000000000001e-01  -7.8899999999999998e-02   2.6629999999999998e-01   3.5580000000000001e-01   5.0495000000000001e+00   2.0230000000000001e-01   4.6189999999999998e-01   4.0250000000000002e-01
  -2.1999999999999999e-02   2.4179999999999999e-01   3.7745000000000002e+00  -3.8199999999999998e-02  -3.7109999999999999e-01  -5.7000000000000002e-02   8.8800000000000004e-02   4.4469999999999998e-01   4.7012999999999998e+00   3.0819999999999997e-01   4.9070000000000003e-01   3.8040000000000002e-01
  -1.1020000000000001e-01   2.8580000000000000e-01   4.5465000000000000e+00   1.1459999999999999e-01  -3.3310000000000001e-01  -8.8000000000000005e-03   4.4400000000000002e-02   6.2260000000000004e-01   3.8306000000000000e+00   2.5050000000000000e-01   5.1959999999999995e-01   3.8479999999999998e-01
  -8.8200000000000001e-02   1.7590000000000000e-01   4.2034000000000002e+00   3.8199999999999998e-02  -4.5679999999999998e-01  -5.7000000000000002e-02   2.2189999999999999e-01   4.8920000000000002e-01   5.6589000000000000e+00   2.2159999999999999e-01   4.6189999999999998e-01   3.3620000000000000e-01
  -2.2040000000000001e-01   6.6000000000000003e-02   4.1176000000000004e+00  -1.9099999999999999e-02  -4.7580000000000000e-01  -4.3900000000000002e-02   2.2200000000000001e-02   5.5589999999999995e-01   4.3529999999999998e+00   1.4449999999999999e-01   4.9070000000000003e-01   3.8479999999999998e-01
  -3.0859999999999999e-01   8.7900000000000006e-02   4.3750000000000000e+00   1.1459999999999999e-01  -4.0920000000000001e-01  -7.8899999999999998e-02   2.4410000000000001e-01   3.5580000000000001e-01   4.8754000000000000e+00   3.2750000000000001e-01   4.8110000000000003e-01   3.6709999999999998e-01
  -1.1020000000000001e-01   1.9789999999999999e-01   3.8603000000000001e+00   0.0000000000000000e+00  -3.8059999999999999e-01  -3.9500000000000000e-02   1.1100000000000000e-01   5.3369999999999995e-01   4.6142000000000003e+00   2.7939999999999998e-01   4.6189999999999998e-01   4.0699999999999997e-01
  -1.9839999999999999e-01   3.2979999999999998e-01   4.7180999999999997e+00   1.2410000000000000e-01  -3.9970000000000000e-01  -1.0520000000000000e-01   2.2200000000000001e-02   6.2260000000000004e-01   4.2659000000000002e+00   2.6010000000000000e-01   4.2340000000000000e-01   3.5830000000000001e-01
  -2.2040000000000001e-01   2.8580000000000000e-01   5.0612000000000004e+00   1.9099999999999999e-02  -4.1870000000000002e-01  -3.9500000000000000e-02   4.4400000000000002e-02   3.5580000000000001e-01   5.1365999999999996e+00   2.3119999999999999e-01   4.2340000000000000e-01   3.8479999999999998e-01
  -1.7630000000000001e-01   3.5170000000000001e-01   4.2034000000000002e+00   9.4999999999999998e-03  -4.0920000000000001e-01  -4.8200000000000000e-02   0.0000000000000000e+00   4.6689999999999998e-01   4.7012999999999998e+00   2.5050000000000000e-01   4.0410000000000001e-01   3.7600000000000000e-01
  -2.6450000000000001e-01  -1.0990000000000000e-01   4.1176000000000004e+00   5.7299999999999997e-02  -3.6159999999999998e-01  -6.1400000000000003e-02   1.7760000000000001e-01   5.3369999999999995e-01   5.0495000000000001e+00   2.7939999999999998e-01   5.4849999999999999e-01   3.8040000000000002e-01
  -1.3230000000000000e-01   6.6000000000000003e-02   4.0317999999999996e+00  -1.9099999999999999e-02  -3.5210000000000002e-01  -1.1400000000000000e-01   4.4400000000000002e-02   2.8910000000000002e-01   4.6142000000000003e+00   2.0230000000000001e-01   5.1000000000000001e-01   3.7159999999999999e-01
  -3.9679999999999999e-01   3.0780000000000002e-01   3.9460999999999999e+00   9.5500000000000002e-02  -4.0920000000000001e-01  -5.7000000000000002e-02   4.4400000000000002e-02   3.7800000000000000e-01   5.1365999999999996e+00   2.4079999999999999e-01   5.5810000000000004e-01   3.6709999999999998e-01
  -1.1020000000000001e-01   1.3189999999999999e-01   4.4607999999999999e+00   6.6799999999999998e-02  -4.3769999999999998e-01  -6.1400000000000003e-02   6.6600000000000006e-02   4.8920000000000002e-01   4.6142000000000003e+00   2.9859999999999998e-01   4.4259999999999999e-01   3.4499999999999997e-01
  -1.1020000000000001e-01   1.0990000000000000e-01   4.9755000000000003e+00   3.8199999999999998e-02  -4.9480000000000002e-01  -5.7000000000000002e-02   2.2200000000000001e-02   6.4480000000000004e-01   4.7012999999999998e+00   2.4079999999999999e-01   4.7149999999999997e-01   3.7600000000000000e-01
  -2.4249999999999999e-01   1.5390000000000001e-01   5.3186000000000000e+00   6.6799999999999998e-02  -3.3310000000000001e-01  -5.2600000000000001e-02   1.5540000000000001e-01   5.1139999999999997e-01   4.7012999999999998e+00   3.3710000000000001e-01   5.5810000000000004e-01   3.8040000000000002e-01
  -8.8200000000000001e-02   1.7590000000000000e-01   3.6029000000000000e+00   3.8199999999999998e-02  -3.8059999999999999e-01  -3.5099999999999999e-02   1.9980000000000001e-01   2.6679999999999998e-01   5.0495000000000001e+00   2.5050000000000000e-01   4.7149999999999997e-01   3.8929999999999998e-01
  -3.0859999999999999e-01   1.9789999999999999e-01   4.2034000000000002e+00   8.5900000000000004e-02  -3.9010000000000000e-01  -3.9500000000000000e-02  -2.2200000000000001e-02   4.8920000000000002e-01   4.0918000000000001e+00   2.9859999999999998e-01   4.9070000000000003e-01   3.6709999999999998e-01
  -6.6100000000000006e-02  -6.6000000000000003e-02   3.7745000000000002e+00   8.5900000000000004e-02  -4.5679999999999998e-01  -3.9500000000000000e-02   1.9980000000000001e-01   4.6689999999999998e-01   5.3106999999999998e+00   2.4079999999999999e-01   4.4259999999999999e-01   3.6709999999999998e-01
  -1.9839999999999999e-01   2.8580000000000000e-01   3.9460999999999999e+00  -2.8600000000000000e-02  -4.3769999999999998e-01  -3.5099999999999999e-02  -6.6600000000000006e-02   6.0040000000000004e-01   5.2236000000000002e+00   2.3119999999999999e-01   4.2340000000000000e-01   4.2020000000000002e-01
  -1.5429999999999999e-01   3.2979999999999998e-01   3.7745000000000002e+00   1.0500000000000000e-01  -3.9970000000000000e-01  -6.1400000000000003e-02   3.9950000000000002e-01   4.4469999999999998e-01   5.4847999999999999e+00   2.3119999999999999e-01   4.9070000000000003e-01   4.3350000000000000e-01
  -2.4249999999999999e-01   1.7590000000000000e-01   3.8603000000000001e+00   8.5900000000000004e-02  -4.0920000000000001e-01  -9.6500000000000002e-02   1.3320000000000001e-01   5.5589999999999995e-01   4.3529999999999998e+00   2.6010000000000000e-01   4.6189999999999998e-01   3.6709999999999998e-01
  -2.2040000000000001e-01   1.7590000000000000e-01   4.6322999999999999e+00   4.7699999999999999e-02  -3.9010000000000000e-01  -5.7000000000000002e-02  -1.1100000000000000e-01   5.5589999999999995e-01   4.7012999999999998e+00   1.7340000000000000e-01   5.2920000000000000e-01   4.0250000000000002e-01
  -1.9839999999999999e-01   1.0990000000000000e-01   4.4607999999999999e+00  -9.4999999999999998e-03  -4.3769999999999998e-01  -6.1400000000000003e-02   1.3320000000000001e-01   4.8920000000000002e-01   5.2236000000000002e+00   2.2159999999999999e-01   5.4849999999999999e-01   3.5830000000000001e-01
  -4.4100000000000000e-02   2.8580000000000000e-01   3.8603000000000001e+00   1.1459999999999999e-01  -4.9480000000000002e-01  -6.5799999999999997e-02   4.4400000000000002e-02   5.7809999999999995e-01   4.8754000000000000e+00   2.5050000000000000e-01   4.7149999999999997e-01   3.4499999999999997e-01
  -4.1880000000000001e-01   4.8359999999999997e-01   3.6029000000000000e+00   1.0500000000000000e-01  -4.5679999999999998e-01  -1.7500000000000002e-02   6.6600000000000006e-02   4.8920000000000002e-01   5.1365999999999996e+00   2.6970000000000000e-01   5.5810000000000004e-01   4.0250000000000002e-01
   3.7469999999999998e-01   8.7900000000000006e-02   5.0612000000000004e+00   0.0000000000000000e+00  -4.7580000000000000e-01  -3.9500000000000000e-02   6.6600000000000006e-02   6.8930000000000002e-01   4.5270999999999999e+00   3.2750000000000001e-01   4.2340000000000000e-01   4.0250000000000002e-01
  -1.4107000000000001e+00   3.2979999999999998e-01   3.6029000000000000e+00   1.1459999999999999e-01  -2.4740000000000001e-01  -8.7700000000000000e-02   1.5540000000000001e-01   4.4469999999999998e-01   5.1365999999999996e+00   2.9859999999999998e-01   5.8689999999999998e-01   3.7600000000000000e-01
   2.4249999999999999e-01   1.9789999999999999e-01   5.3186000000000000e+00   4.7699999999999999e-02  -5.7099999999999995e-01  -1.7500000000000002e-02   2.2200000000000001e-02   7.1150000000000002e-01   4.8754000000000000e+00   2.9859999999999998e-01   5.2920000000000000e-01   3.9369999999999999e-01
  -1.3225000000000000e+00   1.7590000000000000e-01   3.3456000000000001e+00  -1.9099999999999999e-02  -3.9010000000000000e-01  -3.9500000000000000e-02   2.8849999999999998e-01   4.6689999999999998e-01   4.7882999999999996e+00   2.5050000000000000e-01   5.1959999999999995e-01   3.8929999999999998e-01
   7.4939999999999996e-01   4.3969999999999998e-01   5.0612000000000004e+00   2.8600000000000000e-02  -5.5189999999999995e-01  -8.7700000000000000e-02   1.3320000000000001e-01   4.6689999999999998e-01   4.5270999999999999e+00   2.6010000000000000e-01   5.1000000000000001e-01   3.7159999999999999e-01
  -8.5960000000000003e-01  -2.8580000000000000e-01   3.2597999999999998e+00   7.6399999999999996e-02  -3.9970000000000000e-01  -2.3680000000000001e-01   2.2189999999999999e-01   4.8920000000000002e-01   5.2236000000000002e+00   2.6010000000000000e-01   4.6189999999999998e-01   4.0250000000000002e-01
  -3.5270000000000001e-01  -4.5945999999999998e+00   4.0317999999999996e+00  -1.9089999999999999e-01  -3.3310000000000001e-01  -6.4900000000000002e-01  -8.8800000000000004e-02   7.1150000000000002e-01   5.1365999999999996e+00   2.6970000000000000e-01   4.8110000000000003e-01   3.8929999999999998e-01
  -1.8956000000000000e+00  -6.6829999999999998e+00   2.6593000000000000e+00  -3.1509999999999999e-01  -2.7600000000000002e-01  -1.1883999999999999e+00   2.2200000000000001e-02   4.2249999999999999e-01   5.4847999999999999e+00   2.7939999999999998e-01   4.7149999999999997e-01   4.2470000000000002e-01
  -1.5208999999999999e+00  -8.5736000000000008e+00   3.7745000000000002e+00  -5.3469999999999995e-01  -2.0930000000000001e-01  -1.5743000000000000e+00  -1.3320000000000001e-01   5.1139999999999997e-01   4.8754000000000000e+00   2.6010000000000000e-01   4.1370000000000001e-01   3.8040000000000002e-01
  -1.9838000000000000e+00  -8.9693000000000005e+00   2.8309000000000002e+00  -3.7240000000000001e-01  -1.4269999999999999e-01  -1.7234000000000000e+00   1.5540000000000001e-01   3.5580000000000001e-01   5.3106999999999998e+00   2.6970000000000000e-01   4.4259999999999999e-01   3.7600000000000000e-01
  -1.4548000000000001e+00  -9.2111000000000001e+00   2.9165999999999999e+00  -5.6330000000000002e-01  -1.2370000000000000e-01  -1.7628999999999999e+00   4.4400000000000002e-02   5.5589999999999995e-01   4.2659000000000002e+00   2.8899999999999998e-01   5.3879999999999995e-01   3.5389999999999999e-01
  -1.7634000000000001e+00  -9.2551000000000005e+00   2.5735000000000001e+00  -4.2959999999999998e-01  -1.1420000000000000e-01  -1.7541000000000000e+00   1.5540000000000001e-01   5.1139999999999997e-01   5.6589000000000000e+00   2.8899999999999998e-01   4.9070000000000003e-01   3.4060000000000001e-01
  -1.6532000000000000e+00  -9.4528999999999996e+00   2.7450999999999999e+00  -5.8240000000000003e-01  -1.1420000000000000e-01  -1.7364999999999999e+00   6.6600000000000006e-02   7.7820000000000000e-01   4.7012999999999998e+00   2.7939999999999998e-01   3.9450000000000002e-01   3.8040000000000002e-01
  -1.9397000000000000e+00  -9.5409000000000006e+00   4.2892000000000001e+00  -5.4420000000000002e-01  -2.1890000000000001e-01  -1.7628999999999999e+00  -4.4400000000000002e-02   4.8920000000000002e-01   5.3977000000000004e+00   1.9270000000000001e-01   6.0619999999999996e-01   3.4060000000000001e-01
  -1.8514999999999999e+00  -9.5847999999999995e+00   3.5171000000000001e+00  -4.3919999999999998e-01  -6.6600000000000006e-02  -1.7804000000000000e+00   2.2200000000000001e-02   2.0010000000000000e-01   4.5270999999999999e+00   2.6970000000000000e-01   4.3300000000000000e-01   3.4499999999999997e-01
  -2.0720000000000001e+00  -9.6948000000000008e+00   3.6029000000000000e+00  -5.3469999999999995e-01  -1.7130000000000001e-01  -1.7804000000000000e+00   2.8849999999999998e-01   4.4469999999999998e-01   4.5270999999999999e+00   2.7939999999999998e-01   4.7149999999999997e-01   3.2729999999999998e-01
  -1.9617000000000000e+00  -9.8267000000000007e+00   3.4314000000000000e+00  -4.2959999999999998e-01  -6.6600000000000006e-02  -1.8243000000000000e+00   8.8800000000000004e-02   4.0020000000000000e-01   5.7460000000000004e+00   2.5050000000000000e-01   4.9070000000000003e-01   3.4060000000000001e-01
  -2.1381000000000001e+00  -9.8705999999999996e+00   2.9165999999999999e+00  -4.6779999999999999e-01  -1.7130000000000001e-01  -1.7716000000000001e+00   1.9980000000000001e-01   4.4469999999999998e-01   5.4847999999999999e+00   2.3119999999999999e-01   4.8110000000000003e-01   3.9810000000000001e-01
  -2.0939999999999999e+00  -9.9366000000000003e+00   3.7745000000000002e+00  -5.0600000000000001e-01  -5.7099999999999998e-02  -1.7760000000000000e+00   1.9980000000000001e-01   6.2260000000000004e-01   5.3106999999999998e+00   2.5050000000000000e-01   4.7149999999999997e-01   4.1139999999999999e-01
  -2.1821999999999999e+00  -1.0156400000000000e+01   2.9165999999999999e+00  -4.4869999999999999e-01  -1.1420000000000000e-01  -1.7936000000000001e+00   1.9980000000000001e-01   4.4469999999999998e-01   5.3106999999999998e+00   3.0819999999999997e-01   4.9070000000000003e-01   4.0250000000000002e-01
  -2.4026000000000001e+00  -1.0112500000000001e+01   3.4314000000000000e+00  -5.0600000000000001e-01  -3.8100000000000002e-02  -1.8418000000000001e+00   1.7760000000000001e-01   4.8920000000000002e-01   4.3529999999999998e+00   2.5050000000000000e-01   4.1370000000000001e-01   3.4060000000000001e-01
  -2.3365000000000000e+00  -1.0178400000000000e+01   3.6886999999999999e+00  -4.8690000000000000e-01  -9.5200000000000007e-02  -1.8681000000000001e+00  -4.4400000000000002e-02   5.1139999999999997e-01   5.3106999999999998e+00   2.6970000000000000e-01   5.1000000000000001e-01   3.5830000000000001e-01
  -2.6230000000000002e+00  -1.0310300000000000e+01   3.2597999999999998e+00  -4.9650000000000000e-01  -1.2370000000000000e-01  -1.8110999999999999e+00   2.4410000000000001e-01   5.5589999999999995e-01   5.0495000000000001e+00   2.6970000000000000e-01   5.1959999999999995e-01   3.8040000000000002e-01
  -2.4026000000000001e+00  -1.0068500000000000e+01   3.6886999999999999e+00  -4.4869999999999999e-01  -2.4740000000000001e-01  -1.7716000000000001e+00   8.8800000000000004e-02   5.3369999999999995e-01   4.9623999999999997e+00   3.1790000000000002e-01   5.0029999999999997e-01   4.1139999999999999e-01
  -2.5569000000000002e+00  -1.0200400000000000e+01   3.4314000000000000e+00  -5.1559999999999995e-01  -1.6180000000000000e-01  -1.7804000000000000e+00   0.0000000000000000e+00   4.6689999999999998e-01   3.9177000000000000e+00   3.2750000000000001e-01   5.0029999999999997e-01   3.6270000000000002e-01
  -2.2924000000000002e+00  -1.0354300000000000e+01   3.3456000000000001e+00  -4.4869999999999999e-01  -2.1890000000000001e-01  -1.8286000000000000e+00   3.3289999999999997e-01   4.8920000000000002e-01   4.3529999999999998e+00   2.4079999999999999e-01   5.1959999999999995e-01   3.9369999999999999e-01
  -2.4908000000000001e+00  -1.0266299999999999e+01   3.2597999999999998e+00  -4.5829999999999999e-01  -1.8079999999999999e-01  -1.8023000000000000e+00  -2.2200000000000001e-02   4.4469999999999998e-01   4.3529999999999998e+00   2.7939999999999998e-01   4.8110000000000003e-01   3.3179999999999998e-01
  -2.4908000000000001e+00  -1.0288300000000000e+01   3.0024000000000002e+00  -4.2959999999999998e-01  -2.3790000000000000e-01  -1.8154999999999999e+00   2.6629999999999998e-01   4.8920000000000002e-01   4.4401000000000002e+00   3.1790000000000002e-01   3.6559999999999998e-01   4.2909999999999998e-01
  -2.4245999999999999e+00  -1.0068500000000000e+01   2.5735000000000001e+00  -4.8690000000000000e-01  -1.7130000000000001e-01  -1.7408999999999999e+00   1.9980000000000001e-01   4.4469999999999998e-01   4.9623999999999997e+00   2.6970000000000000e-01   4.8110000000000003e-01   3.9369999999999999e-01
  -2.5127999999999999e+00  -1.0090500000000000e+01   3.2597999999999998e+00  -4.4869999999999999e-01  -1.3320000000000001e-01  -1.7408999999999999e+00   4.4400000000000002e-02   5.7809999999999995e-01   5.7460000000000004e+00   3.0819999999999997e-01   4.7149999999999997e-01   3.8479999999999998e-01
  -2.3365000000000000e+00  -9.9804999999999993e+00   3.3456000000000001e+00  -4.5829999999999999e-01  -9.5200000000000007e-02  -1.7453000000000001e+00   1.7760000000000001e-01   5.1139999999999997e-01   6.2683000000000000e+00   2.4079999999999999e-01   4.0410000000000001e-01   3.4499999999999997e-01
  -2.4026000000000001e+00  -1.0090500000000000e+01   3.6886999999999999e+00  -4.0100000000000002e-01  -1.4269999999999999e-01  -1.7145999999999999e+00   6.6600000000000006e-02   3.7800000000000000e-01   5.1365999999999996e+00   2.6010000000000000e-01   5.1959999999999995e-01   3.6709999999999998e-01
  -2.3144000000000000e+00  -1.0002500000000000e+01   3.6029000000000000e+00  -4.9650000000000000e-01  -1.9030000000000000e-01  -1.7628999999999999e+00   8.8800000000000004e-02   6.0040000000000004e-01   4.8754000000000000e+00   2.5050000000000000e-01   4.7149999999999997e-01   3.8929999999999998e-01
  -2.3365000000000000e+00  -1.0024500000000000e+01   3.5171000000000001e+00  -5.8240000000000003e-01  -1.2370000000000000e-01  -1.7015000000000000e+00  -4.4400000000000002e-02   4.6689999999999998e-01   5.3977000000000004e+00   2.7939999999999998e-01   4.2340000000000000e-01   4.1580000000000000e-01
  -2.1821999999999999e+00  -9.8925999999999998e+00   3.3456000000000001e+00  -4.2009999999999997e-01  -8.5599999999999996e-02  -1.7145999999999999e+00   1.9980000000000001e-01   3.3350000000000002e-01   4.9623999999999997e+00   2.4079999999999999e-01   4.8110000000000003e-01   3.4949999999999998e-01
  -2.3144000000000000e+00  -9.6728000000000005e+00   2.7450999999999999e+00  -4.5829999999999999e-01  -2.5690000000000002e-01  -1.7190000000000001e+00   1.3320000000000001e-01   5.7809999999999995e-01   4.9623999999999997e+00   2.4079999999999999e-01   4.8110000000000003e-01   3.7600000000000000e-01
  -2.4026000000000001e+00  -1.0046500000000000e+01   3.3456000000000001e+00  -4.6779999999999999e-01  -2.1890000000000001e-01  -1.7497000000000000e+00   6.6600000000000006e-02   3.7800000000000000e-01   5.3106999999999998e+00   2.6010000000000000e-01   4.8110000000000003e-01   3.9810000000000001e-01
  -2.2703000000000002e+00  -9.8047000000000004e+00   2.8309000000000002e+00  -4.3919999999999998e-01  -1.9980000000000001e-01  -1.7541000000000000e+00  -4.4400000000000002e-02   4.4469999999999998e-01   5.3106999999999998e+00   3.3710000000000001e-01   4.7149999999999997e-01   3.8479999999999998e-01
  -2.4466999999999999e+00  -1.0156400000000000e+01   3.1739999999999999e+00  -4.1049999999999998e-01  -2.1890000000000001e-01  -1.7234000000000000e+00  -8.8800000000000004e-02   5.5589999999999995e-01   5.8330000000000002e+00   3.9489999999999997e-01   3.9450000000000002e-01   3.9810000000000001e-01
  -2.4026000000000001e+00  -1.0068500000000000e+01   3.1739999999999999e+00  -4.3919999999999998e-01  -1.4269999999999999e-01  -1.7716000000000001e+00   1.7760000000000001e-01   2.6679999999999998e-01   5.6589000000000000e+00   3.4680000000000000e-01   5.1959999999999995e-01   3.6270000000000002e-01
  -2.6230000000000002e+00  -1.0288300000000000e+01   3.4314000000000000e+00  -3.7240000000000001e-01  -1.7130000000000001e-01  -1.7278000000000000e+00   6.6600000000000006e-02   5.7809999999999995e-01   5.3977000000000004e+00   2.6010000000000000e-01   5.1000000000000001e-01   3.4949999999999998e-01
  -2.2483000000000000e+00  -1.0398199999999999e+01   3.8603000000000001e+00  -3.9140000000000003e-01  -6.6600000000000006e-02  -1.8154999999999999e+00  -4.4400000000000002e-02   4.6689999999999998e-01   5.1365999999999996e+00   2.4079999999999999e-01   4.7149999999999997e-01   3.8479999999999998e-01
  -2.6450999999999998e+00  -1.0376300000000001e+01   3.6886999999999999e+00  -3.9140000000000003e-01  -1.9030000000000000e-01  -1.7891999999999999e+00  -4.4400000000000002e-02   2.0010000000000000e-01   4.4401000000000002e+00   3.0819999999999997e-01   4.1370000000000001e-01   3.5830000000000001e-01
  -2.7111999999999998e+00  -1.0464200000000000e+01   2.4876999999999998e+00  -4.1049999999999998e-01  -2.7600000000000002e-01  -1.7453000000000001e+00   0.0000000000000000e+00   8.8900000000000007e-02   5.1365999999999996e+00   3.3710000000000001e-01   5.2920000000000000e-01   4.0699999999999997e-01
  -2.7772999999999999e+00  -1.0706000000000000e+01   3.2597999999999998e+00  -3.2460000000000000e-01  -1.2370000000000000e-01  -1.7936000000000001e+00   2.2200000000000001e-02   4.8920000000000002e-01   4.6142000000000003e+00   1.9270000000000001e-01   4.8110000000000003e-01   3.9810000000000001e-01
  -2.8214000000000001e+00  -1.0618100000000000e+01   3.6886999999999999e+00  -4.2959999999999998e-01  -2.5690000000000002e-01  -1.8067000000000000e+00   3.5510000000000003e-01   5.3369999999999995e-01   5.0495000000000001e+00   2.3119999999999999e-01   5.0029999999999997e-01   3.4949999999999998e-01
  -2.6671000000000000e+00  -1.0662000000000001e+01   3.0024000000000002e+00  -4.2009999999999997e-01  -1.3320000000000001e-01  -1.7628999999999999e+00   2.6629999999999998e-01   5.5589999999999995e-01   5.2236000000000002e+00   2.6970000000000000e-01   5.8689999999999998e-01   3.7159999999999999e-01
  -2.6890999999999998e+00  -1.0420199999999999e+01   3.1739999999999999e+00  -4.5829999999999999e-01  -1.8079999999999999e-01  -1.7672000000000001e+00   1.5540000000000001e-01   4.4469999999999998e-01   4.7012999999999998e+00   2.3119999999999999e-01   4.2340000000000000e-01   3.4060000000000001e-01
  -2.6890999999999998e+00  -1.0530099999999999e+01   3.8603000000000001e+00  -4.9650000000000000e-01  -2.0930000000000001e-01  -1.7541000000000000e+00  -2.2200000000000001e-02   4.2249999999999999e-01   5.4847999999999999e+00   1.4449999999999999e-01   5.1000000000000001e-01   3.7159999999999999e-01
  -2.6671000000000000e+00  -1.0420199999999999e+01   3.4314000000000000e+00  -4.2959999999999998e-01  -1.0470000000000000e-01  -1.7760000000000000e+00   1.3320000000000001e-01   4.2249999999999999e-01   5.1365999999999996e+00   2.4079999999999999e-01   5.1000000000000001e-01   3.7600000000000000e-01
  -2.5569000000000002e+00  -1.0354300000000000e+01   3.6029000000000000e+00  -4.2009999999999997e-01  -2.3790000000000000e-01  -1.7234000000000000e+00   2.2189999999999999e-01   2.6679999999999998e-01   5.2236000000000002e+00   2.8899999999999998e-01   4.9070000000000003e-01   3.4949999999999998e-01
  -2.6671000000000000e+00  -1.0552099999999999e+01   4.2034000000000002e+00  -4.4869999999999999e-01  -1.5229999999999999e-01  -1.7760000000000000e+00   6.6600000000000006e-02   5.5589999999999995e-01   4.6142000000000003e+00   2.8899999999999998e-01   5.0029999999999997e-01   3.7159999999999999e-01
  -2.6450999999999998e+00  -1.0442200000000000e+01   3.6886999999999999e+00  -3.7240000000000001e-01  -2.0930000000000001e-01  -1.7453000000000001e+00   1.7760000000000001e-01   3.7800000000000000e-01   4.7882999999999996e+00   2.8899999999999998e-01   4.7149999999999997e-01   3.7600000000000000e-01
  -2.6230000000000002e+00  -1.0683999999999999e+01   2.7450999999999999e+00  -5.4420000000000002e-01  -1.9030000000000000e-01  -1.7760000000000000e+00   0.0000000000000000e+00   4.6689999999999998e-01   4.2659000000000002e+00   2.6970000000000000e-01   4.1370000000000001e-01   4.0699999999999997e-01
  -2.6890999999999998e+00  -1.0640100000000000e+01   2.7450999999999999e+00  -5.0600000000000001e-01  -1.6180000000000000e-01  -1.8067000000000000e+00   4.4400000000000002e-02   4.4469999999999998e-01   5.1365999999999996e+00   2.8899999999999998e-01   4.9070000000000003e-01   3.6709999999999998e-01
  -2.5789000000000000e+00  -1.0859900000000000e+01   2.9165999999999999e+00  -4.2009999999999997e-01  -2.2839999999999999e-01  -1.8243000000000000e+00  -8.8800000000000004e-02   6.0040000000000004e-01   5.3106999999999998e+00   3.3710000000000001e-01   4.7149999999999997e-01   3.8479999999999998e-01
  -2.6450999999999998e+00  -1.0859900000000000e+01   3.4314000000000000e+00  -3.8190000000000002e-01  -9.5200000000000007e-02  -1.9032000000000000e+00   6.6600000000000006e-02   4.4469999999999998e-01   5.0495000000000001e+00   2.8899999999999998e-01   5.3879999999999995e-01   3.5389999999999999e-01
  -2.7772999999999999e+00  -1.1343500000000001e+01   3.4314000000000000e+00  -5.0600000000000001e-01  -1.9980000000000001e-01  -1.8769000000000000e+00  -1.3320000000000001e-01   3.5580000000000001e-01   4.0918000000000001e+00   3.0819999999999997e-01   4.8110000000000003e-01   3.7159999999999999e-01
  -2.9096000000000002e+00  -1.1123699999999999e+01   3.3456000000000001e+00  -5.4420000000000002e-01  -3.1400000000000000e-01  -1.8988000000000000e+00   4.4400000000000002e-02   5.7809999999999995e-01   5.9200999999999997e+00   2.1190000000000001e-01   4.4259999999999999e-01   3.6709999999999998e-01
  -2.7772999999999999e+00  -1.1123699999999999e+01   3.0024000000000002e+00  -4.5829999999999999e-01  -1.1420000000000000e-01  -1.9295000000000000e+00   4.4400000000000002e-02   3.5580000000000001e-01   4.3529999999999998e+00   2.6970000000000000e-01   5.3879999999999995e-01   3.4949999999999998e-01
  -2.6450999999999998e+00  -1.0925800000000001e+01   3.4314000000000000e+00  -5.5379999999999996e-01  -9.5200000000000007e-02  -1.8681000000000001e+00  -8.8800000000000004e-02   3.5580000000000001e-01   4.3529999999999998e+00   2.4079999999999999e-01   5.4849999999999999e-01   3.8479999999999998e-01
  -2.7332000000000001e+00  -1.0903900000000000e+01   3.8603000000000001e+00  -4.3919999999999998e-01  -1.0470000000000000e-01  -1.8725000000000001e+00   8.8800000000000004e-02   7.1150000000000002e-01   5.1365999999999996e+00   2.2159999999999999e-01   4.7149999999999997e-01   3.7600000000000000e-01
  -2.8214000000000001e+00  -1.1299600000000000e+01   3.4314000000000000e+00  -5.2510000000000001e-01  -1.1420000000000000e-01  -1.8769000000000000e+00   0.0000000000000000e+00   7.1150000000000002e-01   4.6142000000000003e+00   3.1790000000000002e-01   4.7149999999999997e-01   3.6270000000000002e-01
  -2.7553000000000001e+00  -1.1123699999999999e+01   3.0882000000000001e+00  -5.8240000000000003e-01  -1.3320000000000001e-01  -1.9076000000000000e+00   1.9980000000000001e-01   4.2249999999999999e-01   4.7012999999999998e+00   2.8899999999999998e-01   5.2920000000000000e-01   3.4949999999999998e-01
  -2.5789000000000000e+00  -1.0903900000000000e+01   3.0024000000000002e+00  -4.9650000000000000e-01  -1.6180000000000000e-01  -1.9207000000000001e+00   6.6600000000000006e-02   5.3369999999999995e-01   5.2236000000000002e+00   2.6010000000000000e-01   4.9070000000000003e-01   3.8929999999999998e-01
  -2.3805999999999998e+00  -1.0969799999999999e+01   3.4314000000000000e+00  -4.6779999999999999e-01  -2.3790000000000000e-01  -1.9251000000000000e+00   1.1100000000000000e-01   7.1150000000000002e-01   5.3106999999999998e+00   2.6970000000000000e-01   5.4849999999999999e-01   3.8929999999999998e-01
  -2.2263000000000002e+00  -1.0837899999999999e+01   3.1739999999999999e+00  -4.2009999999999997e-01  -8.5599999999999996e-02  -1.9645999999999999e+00   2.4410000000000001e-01   4.0020000000000000e-01   5.2236000000000002e+00   2.8899999999999998e-01   5.1000000000000001e-01   3.8479999999999998e-01
  -2.2483000000000000e+00  -1.0596100000000000e+01   2.2303999999999999e+00  -5.6330000000000002e-01  -1.5229999999999999e-01  -1.9470000000000001e+00   2.2200000000000001e-02   4.8920000000000002e-01   4.9623999999999997e+00   2.2159999999999999e-01   4.5219999999999999e-01   3.6270000000000002e-01
  -2.2263000000000002e+00  -1.0530099999999999e+01   2.4876999999999998e+00  -5.2510000000000001e-01  -2.4740000000000001e-01  -1.8243000000000000e+00   2.4410000000000001e-01   3.7800000000000000e-01   5.0495000000000001e+00   3.2750000000000001e-01   4.5219999999999999e-01   3.7600000000000000e-01
  -2.4466999999999999e+00  -1.0332300000000000e+01   3.3456000000000001e+00  -4.2009999999999997e-01  -2.4740000000000001e-01  -1.7936000000000001e+00   1.1100000000000000e-01   4.8920000000000002e-01   4.9623999999999997e+00   2.2159999999999999e-01   4.9070000000000003e-01   3.9369999999999999e-01
   2.6010000000000000e+00  -1.2750500000000001e+01   4.4607999999999999e+00  -2.0999999999999999e-01  -4.1870000000000002e-01  -3.7844000000000002e+00   1.1100000000000000e-01   4.8920000000000002e-01   4.7012999999999998e+00   2.6010000000000000e-01   5.4849999999999999e-01   3.7600000000000000e-01
   2.3365000000000000e+00  -1.6004100000000001e+01   4.8038999999999996e+00  -2.0999999999999999e-01  -4.5679999999999998e-01  -4.1923000000000004e+00   1.7760000000000001e-01   4.2249999999999999e-01   4.8754000000000000e+00   2.6970000000000000e-01   4.8110000000000003e-01   3.6270000000000002e-01
   1.8514999999999999e+00  -1.8004600000000000e+01   5.7474999999999996e+00  -1.6230000000000000e-01  -7.5180000000000002e-01  -4.6001000000000003e+00   8.8800000000000004e-02   4.2249999999999999e-01   5.0495000000000001e+00   3.0819999999999997e-01   5.0029999999999997e-01   3.8479999999999998e-01
   2.1600999999999999e+00  -1.8334299999999999e+01   5.7474999999999996e+00  -7.6399999999999996e-02  -7.9930000000000001e-01  -4.7930000000000001e+00   1.5540000000000001e-01   4.8920000000000002e-01   4.0918000000000001e+00   3.0819999999999997e-01   4.3300000000000000e-01   3.8479999999999998e-01
   2.0939999999999999e+00  -1.7938600000000001e+01   5.6616999999999997e+00  -1.4319999999999999e-01  -7.3270000000000002e-01  -4.5781999999999998e+00   4.4400000000000002e-02   5.1139999999999997e-01   4.4401000000000002e+00   2.9859999999999998e-01   5.4849999999999999e-01   3.9369999999999999e-01
   7.7149999999999996e-01  -1.8004600000000000e+01   5.0612000000000004e+00   1.0500000000000000e-01  -8.2789999999999997e-01  -4.4684999999999997e+00   1.9980000000000001e-01   7.5600000000000001e-01   5.0495000000000001e+00   3.8529999999999998e-01   4.7149999999999997e-01   3.5830000000000001e-01
  -1.3230000000000000e-01  -1.9147700000000000e+01   6.1764000000000001e+00   1.9089999999999999e-01  -9.5160000000000000e-01  -4.2098000000000004e+00   2.2189999999999999e-01   2.0010000000000000e-01   3.5695000000000001e+00   2.4079999999999999e-01   4.6189999999999998e-01   3.5830000000000001e-01
  -1.6091000000000000e+00  -1.9785200000000000e+01   6.0906000000000002e+00   4.2959999999999998e-01  -1.1229000000000000e+00  -4.1703000000000001e+00   8.8800000000000004e-02   6.4480000000000004e-01   6.0941999999999998e+00   3.4680000000000000e-01   4.9070000000000003e-01   3.6709999999999998e-01
  -1.8075000000000001e+00  -2.0093000000000000e+01   7.5490000000000004e+00   3.8190000000000002e-01  -1.2084999999999999e+00  -4.0694999999999997e+00   2.2189999999999999e-01   4.6689999999999998e-01   4.1788999999999996e+00   2.2159999999999999e-01   4.2340000000000000e-01   4.0250000000000002e-01
  -2.2703000000000002e+00  -2.0334800000000001e+01   7.2915999999999999e+00   4.4869999999999999e-01  -1.2180000000000000e+00  -4.0651000000000002e+00   1.5540000000000001e-01   3.3350000000000002e-01   4.5270999999999999e+00   2.6970000000000000e-01   4.7149999999999997e-01   3.7159999999999999e-01
  -2.3144000000000000e+00  -2.0466699999999999e+01   7.2915999999999999e+00   4.5829999999999999e-01  -1.1799999999999999e+00  -4.0080999999999998e+00   1.5540000000000001e-01   8.4499999999999997e-01   5.3106999999999998e+00   2.6970000000000000e-01   5.5810000000000004e-01   3.8040000000000002e-01
  -2.5348000000000002e+00  -2.0510700000000000e+01   8.2352000000000007e+00   5.1559999999999995e-01  -1.1418999999999999e+00  -4.0651000000000002e+00   1.7760000000000001e-01   4.4499999999999998e-02   5.3106999999999998e+00   2.6970000000000000e-01   4.6189999999999998e-01   3.4499999999999997e-01
  -2.5127999999999999e+00  -2.0708500000000001e+01   9.0930999999999997e+00   5.0600000000000001e-01  -1.2180000000000000e+00  -4.1045999999999996e+00   1.5540000000000001e-01  -2.0010000000000000e-01   5.3106999999999998e+00   2.9859999999999998e-01   4.4259999999999999e-01   2.5659999999999999e-01
  -2.1821999999999999e+00  -2.0928400000000000e+01   8.6641999999999992e+00   4.9650000000000000e-01  -1.2084999999999999e+00  -4.1308999999999996e+00   1.5540000000000001e-01  -1.5559999999999999e-01   5.4847999999999999e+00   3.0819999999999997e-01   4.4259999999999999e-01   1.9020000000000001e-01
