# Supplementary material for: Footwear and Foam Surface Alter Gait Initiation of Typical Subjects
Source: PLoS One. 2015 Aug 13;10(8):e0135821. doi: 10.1371/journal.pone.0135821 (PMC4536224; doi:10.1371/journal.pone.0135821)
Supplement: S1 Dataset — (ZIP) [file pone.0135821.s001.zip › 9_shod_av1_01.txt]

   1.7170800000000000e+01  -5.0560000000000005e-01   3.1010840000000002e+02   2.1281300000000002e+01   3.2287199999999999e+01  -2.1312000000000002e+00  -1.8821300000000001e+01  -2.1345999999999998e+00   3.3030640000000000e+02   1.8966999999999999e+01  -3.0155500000000000e+01   2.4771000000000001e+00
   1.6884300000000000e+01  -5.0560000000000005e-01   3.0770639999999997e+02   2.1157100000000000e+01   3.1992200000000000e+01  -2.1926000000000001e+00  -1.8665900000000001e+01  -2.1124000000000001e+00   3.3065460000000002e+02   1.9111499999999999e+01  -3.0299800000000001e+01   2.5169999999999999e+00
   1.6707899999999999e+01  -4.6170000000000000e-01   3.0461820000000000e+02   2.1080800000000000e+01   3.1649699999999999e+01  -2.1356000000000002e+00  -1.9021100000000001e+01  -1.8010999999999999e+00   3.3117700000000002e+02   1.9053699999999999e+01  -3.0193999999999999e+01   2.4992999999999999e+00
   1.6333200000000001e+01  -2.6379999999999998e-01   2.9904230000000001e+02   2.0947099999999999e+01   3.1173900000000000e+01  -2.1181000000000001e+00  -1.9420600000000000e+01  -2.2679999999999998e+00   3.3291820000000001e+02   1.9053699999999999e+01  -3.0396000000000001e+01   2.5390999999999999e+00
   1.6024600000000000e+01  -6.6000000000000003e-02   2.9492469999999997e+02   2.0794300000000000e+01   3.0545800000000000e+01  -2.1137000000000001e+00  -1.9753499999999999e+01  -2.3125000000000000e+00   3.3509469999999999e+02   1.9178899999999999e+01  -3.0569199999999999e+01   2.5568000000000000e+00
   1.5826200000000000e+01   4.3969999999999998e-01   2.8857670000000002e+02   2.0775300000000001e+01   2.9917800000000000e+01  -2.1926000000000001e+00  -2.0175200000000000e+01  -2.2458000000000000e+00   3.3692300000000000e+02   1.9284800000000001e+01  -3.0694299999999998e+01   2.5611999999999999e+00
   1.5253200000000000e+01   7.4739999999999995e-01   2.8291489999999999e+02   2.0393400000000000e+01   2.9194600000000001e+01  -2.1619000000000002e+00  -2.0530300000000000e+01  -2.6238000000000001e+00   3.4057950000000000e+02   1.9159600000000001e+01  -3.0857900000000001e+01   2.5213999999999999e+00
   1.4525800000000000e+01   1.0551999999999999e+00   2.7613799999999998e+02   2.0345600000000001e+01   2.8385700000000000e+01  -2.1882000000000001e+00  -2.1173999999999999e+01  -3.1575000000000002e+00   3.4362660000000000e+02   1.9217400000000001e+01  -3.1242799999999999e+01   2.4904000000000002e+00
   1.4062900000000001e+01   1.4509000000000001e+00   2.6747379999999998e+02   2.0059200000000001e+01   2.7529299999999999e+01  -2.1795000000000000e+00  -2.2084000000000000e+01  -3.5354999999999999e+00   3.4876310000000001e+02   1.9111499999999999e+01  -3.1637300000000000e+01   2.4992999999999999e+00
   1.3710200000000000e+01   1.7146999999999999e+00   2.6018220000000002e+02   1.9600899999999999e+01   2.6758500000000002e+01  -2.2058000000000000e+00  -2.3792999999999999e+01  -4.2915000000000001e+00   3.5625029999999998e+02   1.8880299999999998e+01  -3.1925899999999999e+01   2.4462000000000002e+00
   1.3401600000000000e+01   2.0665000000000000e+00   2.5168960000000001e+02   1.9410000000000000e+01   2.5864000000000001e+01  -2.1488000000000000e+00  -2.5390999999999998e+01  -5.0475000000000003e+00   3.6391160000000002e+02   1.8861000000000001e+01  -3.2522500000000001e+01   2.4594999999999998e+00
   1.2894600000000001e+01   2.2423000000000002e+00   2.4182450000000000e+02   1.9028099999999998e+01   2.4922000000000001e+01  -2.1707000000000001e+00  -2.8010000000000002e+01  -6.0035999999999996e+00   3.7261759999999998e+02   1.8745400000000000e+01  -3.3147900000000000e+01   2.3887000000000000e+00
   1.2145200000000001e+01   2.3742000000000001e+00   2.3358920000000001e+02   1.8531600000000001e+01   2.3989400000000000e+01  -2.1488000000000000e+00  -3.0518000000000001e+01  -7.1154000000000002e+00   3.8254250000000002e+02   1.8543099999999999e+01  -3.3677100000000003e+01   2.3576999999999999e+00
   1.1329700000000001e+01   2.0225000000000000e+00   2.2278049999999999e+02   1.7949200000000001e+01   2.2876100000000001e+01  -2.1137000000000001e+00  -3.3292400000000001e+01  -8.5385000000000009e+00   3.9124849999999998e+02   1.8369700000000002e+01  -3.4177500000000002e+01   2.2913999999999999e+00
   1.0844700000000000e+01   2.1324000000000001e+00   2.1291540000000001e+02   1.7385899999999999e+01   2.1838799999999999e+01  -2.0874000000000001e+00  -3.5467500000000001e+01  -9.9392999999999994e+00   3.9943220000000002e+02   1.7994100000000000e+01  -3.4581600000000002e+01   2.2339000000000002e+00
   1.0514099999999999e+01   2.0225000000000000e+00   2.0459430000000000e+02   1.6918099999999999e+01   2.0953900000000001e+01  -2.0040000000000000e+00  -3.7576000000000001e+01  -1.1829400000000000e+01   4.0639699999999999e+02   1.7396799999999999e+01  -3.4918399999999998e+01   2.0569000000000002e+00
   1.0051200000000000e+01   1.7366999999999999e+00   1.9627330000000001e+02   1.6306999999999999e+01   2.0135500000000000e+01  -1.9470000000000001e+00  -3.9240699999999997e+01  -1.3430300000000001e+01   4.1397120000000001e+02   1.6944099999999999e+01  -3.5370600000000003e+01   1.8844000000000001e+00
   9.5001999999999995e+00   1.3850000000000000e+00   1.8597919999999999e+02   1.5543200000000001e+01   1.9174399999999999e+01  -1.8636999999999999e+00  -4.1060600000000001e+01  -1.4720000000000001e+01   4.2276429999999999e+02   1.6539500000000000e+01  -3.5861300000000000e+01   1.7915000000000001e+00
   8.9490999999999996e+00   1.4069000000000000e+00   1.7860180000000000e+02   1.4674400000000000e+01   1.8232299999999999e+01  -1.7760000000000000e+00  -4.3080399999999997e+01  -1.6187600000000000e+01   4.3138330000000002e+02   1.6240900000000000e+01  -3.6457900000000002e+01   1.6720999999999999e+00
   8.3539999999999992e+00   2.2423000000000002e+00   1.7105289999999999e+02   1.4111100000000000e+01   1.7642399999999999e+01  -1.8286000000000000e+00  -4.5188899999999997e+01  -1.7054800000000000e+01   4.3817399999999998e+02   1.5865200000000000e+01  -3.6765799999999999e+01   1.5969000000000000e+00
   7.9572000000000003e+00   4.2648000000000001e+00   1.6624900000000000e+02   1.3681500000000000e+01   1.7157100000000000e+01  -1.9821000000000000e+00  -4.6564999999999998e+01  -1.8744700000000002e+01   4.4400700000000001e+02   1.5412500000000000e+01  -3.7015999999999998e+01   1.4685999999999999e+00
   7.1856999999999998e+00   6.7270000000000003e+00   1.6307499999999999e+02   1.3251899999999999e+01   1.7014299999999999e+01  -2.1751000000000000e+00  -4.7852300000000000e+01  -1.9989899999999999e+01   4.4748939999999999e+02   1.4815200000000001e+01  -3.7179600000000001e+01   1.2740000000000000e+00
   6.5686000000000000e+00   8.9473000000000003e+00   1.6281760000000000e+02   1.2975000000000000e+01   1.7157100000000000e+01  -2.4382000000000001e+00  -4.8895499999999998e+01  -2.1479600000000001e+01   4.5018830000000003e+02   1.4179500000000001e+01  -3.7275799999999997e+01   1.0262000000000000e+00
   5.7971000000000004e+00   1.0398199999999999e+01   1.6247450000000001e+02   1.2621700000000001e+01   1.7414000000000001e+01  -2.5259000000000000e+00  -5.0227100000000000e+01  -2.3414100000000001e+01   4.5332240000000002e+02   1.3563000000000001e+01  -3.7323900000000002e+01   7.8300000000000003e-01
   4.9814999999999996e+00   1.0881900000000000e+01   1.6564850000000001e+02   1.2211200000000000e+01   1.7880299999999998e+01  -2.5522000000000000e+00  -5.0426900000000003e+01  -2.4992899999999999e+01   4.5549889999999999e+02   1.3071700000000000e+01  -3.7497100000000003e+01   5.5289999999999995e-01
   4.2100000000000000e+00   1.0530099999999999e+01   1.6890830000000000e+02   1.1781599999999999e+01   1.8460699999999999e+01  -2.4908000000000001e+00  -5.1536700000000003e+01  -2.6549399999999999e+01   4.5976490000000001e+02   1.2590100000000000e+01  -3.7689500000000002e+01   3.8929999999999998e-01
   3.5708000000000002e+00   9.4090000000000007e+00   1.7465580000000000e+02   1.1246900000000000e+01   1.9269600000000001e+01  -2.3329000000000000e+00  -5.2135899999999999e+01  -2.7772300000000001e+01   4.6272489999999999e+02   1.2262499999999999e+01  -3.7978200000000001e+01   1.3710000000000000e-01
   3.0859000000000001e+00   7.1886000000000001e+00   1.8134690000000001e+02   1.0721800000000000e+01   2.0306799999999999e+01  -1.9777000000000000e+00  -5.3201300000000003e+01  -2.8772900000000000e+01   4.6655560000000003e+02   1.1935000000000000e+01  -3.8209099999999999e+01   0.0000000000000000e+00
   3.1741000000000001e+00   4.2648000000000001e+00   1.9052580000000000e+02   1.0015300000000000e+01   2.1515300000000000e+01  -1.5787000000000000e+00  -5.3889299999999999e+01  -2.9795800000000000e+01   4.6968970000000002e+02   1.1588200000000001e+01  -3.8449700000000000e+01  -1.8579999999999999e-01
   3.4165000000000001e+00   1.0771999999999999e+00   2.0133449999999999e+02   9.1464999999999996e+00   2.2733300000000000e+01  -1.1357999999999999e+00  -5.4488599999999998e+01  -3.0663000000000000e+01   4.7160509999999999e+02   1.1405200000000001e+01  -3.8622900000000001e+01  -3.3179999999999998e-01
   4.0777999999999999e+00  -1.8686000000000000e+00   2.1205750000000000e+02   8.7645999999999997e+00   2.4122599999999998e+01  -6.7530000000000001e-01  -5.4777099999999997e+01  -3.1485700000000001e+01   4.7212740000000002e+02   1.1135500000000000e+01  -3.8632500000000000e+01  -4.6450000000000002e-01
   5.0035999999999996e+00  -5.0781999999999998e+00   2.2372409999999999e+02   8.2775999999999996e+00   2.5550000000000001e+01  -2.7189999999999998e-01  -5.5332000000000001e+01  -3.2575200000000002e+01   4.6995089999999999e+02   1.0788700000000000e+01  -3.8488199999999999e+01  -5.8830000000000005e-01
   6.3701999999999996e+00  -7.4305000000000003e+00   2.3650590000000000e+02   7.9530000000000003e+00   2.7044000000000000e+01   4.3900000000000002e-02  -5.5198799999999999e+01  -3.3486899999999999e+01   4.6664260000000002e+02   1.0634600000000001e+01  -3.8180300000000003e+01  -7.0779999999999998e-01
   7.6044999999999998e+00  -9.1671999999999993e+00   2.5031710000000001e+02   7.8765999999999998e+00   2.8680700000000002e+01   3.2890000000000003e-01  -5.5176600000000001e+01  -3.4154000000000003e+01   4.6168020000000001e+02   1.0336000000000000e+01  -3.7708799999999997e+01  -8.7580000000000002e-01
   9.4780999999999995e+00  -1.0881900000000000e+01   2.6653019999999998e+02   8.0485000000000007e+00   3.0507800000000000e+01   5.7879999999999998e-01  -5.4888100000000001e+01  -3.4598700000000001e+01   4.5384480000000002e+02   1.0220400000000000e+01  -3.7208399999999997e+01  -9.4660000000000000e-01
   1.1351699999999999e+01  -1.2420700000000000e+01   2.8351540000000000e+02   8.4971999999999994e+00   3.2372900000000001e+01   7.4550000000000005e-01  -5.4444200000000002e+01  -3.5399200000000000e+01   4.4557409999999999e+02   1.0066300000000000e+01  -3.6342399999999998e+01  -1.1013999999999999e+00
   1.3577999999999999e+01  -1.4069500000000000e+01   3.0290249999999997e+02   8.9268999999999998e+00   3.4533000000000001e+01   9.5599999999999996e-01  -5.3534199999999998e+01  -3.5621499999999997e+01   4.3486570000000000e+02   9.8928999999999991e+00  -3.5553400000000003e+01  -1.2740000000000000e+00
   1.6112800000000000e+01  -1.5696300000000001e+01   3.2769409999999999e+02   9.6524999999999999e+00   3.7273499999999999e+01   1.0919000000000001e+00  -5.2823999999999998e+01  -3.5843899999999998e+01   4.2241609999999997e+02   9.8543000000000003e+00  -3.4533499999999997e+01  -1.3890000000000000e+00
   1.9330900000000000e+01  -1.7608899999999998e+01   3.5531639999999999e+02   1.0549899999999999e+01   4.0194899999999997e+01   1.2016000000000000e+00  -5.1314700000000002e+01  -3.6021799999999999e+01   4.0778989999999999e+02   9.9024999999999999e+00  -3.3282600000000002e+01  -1.4376000000000000e+00
   2.2725400000000000e+01  -2.0422799999999999e+01   3.8645600000000002e+02   1.1447400000000000e+01   4.3401699999999998e+01   1.3770000000000000e+00  -4.9694499999999998e+01  -3.5354700000000001e+01   3.8985550000000001e+02   9.9699000000000009e+00  -3.1781600000000001e+01  -1.5040000000000000e+00
   2.6626899999999999e+01  -2.4247900000000001e+01   4.1999740000000003e+02   1.2535800000000000e+01   4.7151000000000003e+01   1.6882999999999999e+00  -4.7319600000000001e+01  -3.4220700000000001e+01   3.6774230000000000e+02   1.0268599999999999e+01  -2.9943800000000000e+01  -1.4819000000000000e+00
   2.9999300000000002e+01  -2.8161000000000001e+01   4.5679870000000000e+02   1.3710100000000001e+01   5.0938299999999998e+01   2.0478999999999998e+00  -4.4190100000000001e+01  -3.3264499999999998e+01   3.4205950000000001e+02   1.0528600000000001e+01  -2.7903900000000000e+01  -1.3624000000000001e+00
   3.3724499999999999e+01  -3.2601700000000001e+01   4.9771749999999997e+02   1.5104100000000001e+01   5.5248899999999999e+01   2.3767999999999998e+00  -4.0039700000000003e+01  -3.1485700000000001e+01   3.1158839999999998e+02   1.0605700000000001e+01  -2.5286700000000000e+01  -1.2740000000000000e+00
   3.8132899999999999e+01  -3.7767800000000001e+01   5.4103830000000005e+02   1.6507500000000000e+01   5.9730899999999998e+01   2.6793999999999998e+00  -3.4979199999999999e+01  -2.8550599999999999e+01   2.7371730000000002e+02   1.0596100000000000e+01  -2.2274999999999999e+01  -1.0350999999999999e+00
   4.2519300000000001e+01  -4.2340400000000002e+01   5.8264350000000002e+02   1.8130600000000001e+01   6.3927399999999999e+01   3.0609000000000002e+00  -2.9164200000000001e+01  -2.4681600000000000e+01   2.3245070000000001e+02   1.0586399999999999e+01  -1.8888100000000001e+01  -7.5200000000000000e-01
   4.7059899999999999e+01  -4.6011699999999998e+01   6.1730010000000004e+02   1.9791899999999998e+01   6.7343599999999995e+01   3.2406999999999999e+00  -2.2905200000000001e+01  -1.9567399999999999e+01   1.8822409999999999e+02   1.0441900000000000e+01  -1.5020000000000000e+01  -3.5830000000000001e-01
   4.9859299999999998e+01  -4.8737600000000000e+01   6.4449360000000001e+02   2.1405400000000000e+01   7.0027000000000001e+01   3.2494000000000001e+00  -1.6468599999999999e+01  -1.2918900000000001e+01   1.4573880000000000e+02   1.0393800000000001e+01  -1.1584899999999999e+01   1.8140000000000001e-01
   5.1424300000000002e+01  -5.0144599999999997e+01   6.6525329999999997e+02   2.3381699999999999e+01   7.1863600000000005e+01   3.1486000000000001e+00  -1.1252800000000001e+01  -6.3593999999999999e+00   1.0830289999999999e+02   1.0075900000000001e+01  -8.4192999999999998e+00   7.2989999999999999e-01
   5.1512500000000003e+01  -5.0826099999999997e+01   6.7940760000000000e+02   2.5176600000000001e+01   7.3271900000000002e+01   2.9906999999999999e+00  -6.1924000000000001e+00  -1.0450999999999999e+00   8.2271900000000002e+01   9.6713000000000005e+00  -6.5719000000000003e+00   1.0792999999999999e+00
   5.1380200000000002e+01  -5.1573500000000003e+01   6.8987320000000000e+02   2.6904699999999998e+01   7.4128399999999999e+01   2.8504000000000000e+00  -3.6177999999999999e+00  -1.1339999999999999e+00   6.9822299999999998e+01   8.6310000000000002e+00  -5.7732000000000001e+00   9.3779999999999997e-01
   5.1512500000000003e+01  -5.2189000000000000e+01   6.9570650000000001e+02   2.8518200000000000e+01   7.4518500000000003e+01   2.6135999999999999e+00  -2.3971000000000000e+00   3.0908000000000002e+00   6.2073900000000002e+01   7.9566999999999997e+00  -5.0708000000000002e+00   1.2563000000000000e+00
   5.1732900000000001e+01  -5.2298999999999999e+01   6.9913789999999995e+02   3.0055399999999999e+01   7.4356700000000004e+01   2.4338000000000002e+00  -1.1984999999999999e+00   3.2464000000000000e+00   4.9711399999999998e+01   6.9066999999999998e+00  -4.3973000000000004e+00   1.2606999999999999e+00
   5.2173699999999997e+01  -5.2628700000000002e+01   6.9733640000000003e+02   3.1535200000000000e+01   7.3928500000000000e+01   2.1137000000000001e+00  -1.5536000000000001e+00   3.7578000000000000e+00   4.0221800000000002e+01   5.6929999999999996e+00  -3.2425999999999999e+00   1.0970000000000000e+00
   5.2350099999999998e+01  -5.2123100000000001e+01   6.9287559999999996e+02   3.2938699999999997e+01   7.2986500000000007e+01   1.8373999999999999e+00  -8.8800000000000004e-02   4.2469999999999999e+00   3.0471100000000000e+01   4.5274000000000001e+00  -2.6941999999999999e+00   9.5550000000000002e-01
   5.2746800000000000e+01  -5.1617500000000000e+01   6.8592710000000000e+02   3.4113000000000000e+01   7.1616200000000006e+01   1.5436000000000001e+00  -5.9930000000000005e-01   3.0684999999999998e+00   2.0981500000000000e+01   3.1017999999999999e+00  -1.6356999999999999e+00   8.2720000000000005e-01
   5.3077500000000001e+01  -5.0166499999999999e+01   6.7511839999999995e+02   3.5440100000000001e+01   6.9998500000000007e+01   1.2235000000000000e+00  -1.7760000000000001e-01   3.2686000000000002e+00   1.2536700000000000e+01   2.0228999999999999e+00  -8.5640000000000005e-01   7.8739999999999999e-01
   5.2901100000000000e+01  -4.8803600000000003e+01   6.6285130000000004e+02   3.6624000000000002e+01   6.8218999999999994e+01   9.2969999999999997e-01   1.8866000000000001e+00   4.5137999999999998e+00   5.0495000000000001e+00   1.0018000000000000e+00  -2.6939999999999997e-01   5.2639999999999998e-01
   5.2195799999999998e+01  -4.7110799999999998e+01   6.4989800000000002e+02   3.7817399999999999e+01   6.6382499999999993e+01   5.6569999999999998e-01   9.5440000000000003e-01  -5.3369999999999995e-01   1.9153000000000000e+00   1.5409999999999999e-01   3.0790000000000001e-01   2.1679999999999999e-01
   5.1225900000000003e+01  -4.5725900000000003e+01   6.3737350000000004e+02   3.8953600000000002e+01   6.4660100000000000e+01   2.9380000000000001e-01   3.9950000000000002e-01  -5.1139999999999997e-01   1.3059000000000001e+00  -9.5999999999999992e-03   3.3679999999999999e-01   2.3000000000000001e-01
   5.0674900000000001e+01  -4.4121099999999998e+01   6.2665060000000005e+02   3.9975200000000001e+01   6.3137599999999999e+01  -4.8200000000000000e-02   1.8644000000000001e+00   6.4480000000000004e-01   2.2635999999999998e+00   4.1420000000000001e-01   9.5999999999999992e-03   2.4329999999999999e-01
   4.9771099999999997e+01  -4.3307699999999997e+01   6.1815800000000002e+02   4.0977699999999999e+01   6.1909999999999997e+01  -2.9820000000000002e-01   1.3095000000000001e+00   1.3339999999999999e-01   1.9153000000000000e+00   2.3119999999999999e-01   1.7319999999999999e-01   2.6100000000000001e-01
   4.9131900000000002e+01  -4.2516300000000001e+01   6.1009429999999998e+02   4.1960999999999999e+01   6.0825200000000002e+01  -5.1749999999999996e-01   6.2150000000000005e-01   1.7790000000000000e-01   2.2635999999999998e+00   1.2520000000000001e-01   1.9239999999999999e-01   2.4329999999999999e-01
   4.8184100000000001e+01  -4.2384399999999999e+01   6.0520460000000003e+02   4.3058999999999997e+01   6.0054400000000001e+01  -5.9640000000000004e-01   1.6424000000000001e+00   4.2249999999999999e-01   1.7412000000000001e+00   2.5050000000000000e-01   1.3469999999999999e-01   2.7429999999999999e-01
   4.7434699999999999e+01  -4.2406300000000002e+01   6.0254530000000000e+02   4.3956499999999998e+01   5.9483499999999999e+01  -7.0599999999999996e-01   9.5440000000000003e-01   2.0010000000000000e-01   2.0893999999999999e+00   2.9859999999999998e-01   1.7319999999999999e-01   2.6540000000000002e-01
   4.6597099999999998e+01  -4.2604199999999999e+01   6.0065809999999999e+02   4.4834800000000001e+01   5.9207500000000003e+01  -7.7180000000000004e-01   8.8780000000000003e-01   2.6679999999999998e-01   2.1764999999999999e+00   2.3119999999999999e-01   2.3089999999999999e-01   2.7870000000000000e-01
   4.5913800000000002e+01  -4.3109800000000000e+01   6.0177329999999995e+02   4.5818199999999997e+01   5.8960099999999997e+01  -8.2879999999999998e-01   1.1762999999999999e+00   5.1139999999999997e-01   1.8283000000000000e+00   2.4079999999999999e-01   1.5400000000000000e-01   2.6100000000000001e-01
   4.5098199999999999e+01  -4.3989199999999997e+01   6.0245950000000005e+02   4.6801600000000001e+01   5.9255099999999999e+01  -8.2440000000000002e-01   1.1096999999999999e+00   1.1119999999999999e-01   2.0893999999999999e+00   2.2159999999999999e-01   1.4430000000000001e-01   2.3440000000000000e-01
   4.4260599999999997e+01  -4.4538699999999999e+01   6.0503300000000002e+02   4.7765900000000002e+01   5.9340800000000002e+01  -8.0689999999999995e-01   1.1984999999999999e+00   0.0000000000000000e+00   1.8283000000000000e+00   2.4079999999999999e-01   1.5400000000000000e-01   2.0790000000000000e-01
   4.3533200000000001e+01  -4.6077599999999997e+01   6.0777809999999999e+02   4.8701500000000003e+01   5.9578600000000002e+01  -7.3670000000000002e-01   1.1984999999999999e+00   4.4469999999999998e-01   1.9153000000000000e+00   1.6380000000000000e-01   1.8279999999999999e-01   2.4770000000000000e-01
   4.2739699999999999e+01  -4.6978900000000003e+01   6.0966539999999998e+02   4.9570399999999999e+01   5.9740400000000001e+01  -6.7090000000000005e-01   1.0209999999999999e+00   2.2239999999999999e-01   2.0024000000000002e+00   1.8300000000000000e-01   1.8279999999999999e-01   2.6979999999999998e-01
   4.2805799999999998e+01  -4.8122100000000003e+01   6.1309670000000006e+02   5.0649200000000000e+01   5.9987800000000000e+01  -6.0950000000000004e-01   1.1762999999999999e+00   2.8910000000000002e-01   2.4377000000000000e+00   3.4680000000000000e-01   8.6599999999999996e-02   2.2559999999999999e-01
   4.2607399999999998e+01  -4.9309199999999997e+01   6.1481240000000003e+02   5.1527600000000000e+01   5.9978299999999997e+01  -5.7879999999999998e-01   1.1762999999999999e+00   3.1130000000000002e-01   2.0024000000000002e+00   2.9859999999999998e-01   1.7319999999999999e-01   2.4770000000000000e-01
   4.2629500000000000e+01  -5.0276499999999999e+01   6.1712860000000001e+02   5.2692399999999999e+01   6.0263800000000003e+01  -5.3500000000000003e-01   1.1096999999999999e+00   1.3339999999999999e-01   1.8283000000000000e+00   3.1790000000000002e-01   1.4430000000000001e-01   2.1679999999999999e-01
   4.3224600000000002e+01  -5.1617500000000000e+01   6.1927310000000000e+02   5.3647100000000002e+01   6.0225700000000003e+01  -4.6479999999999999e-01   1.0209999999999999e+00   5.3369999999999995e-01   1.7412000000000001e+00   2.8899999999999998e-01   1.2509999999999999e-01   2.7429999999999999e-01
   4.3533200000000001e+01  -5.2716600000000000e+01   6.2133199999999999e+02   5.4716400000000000e+01   6.0406500000000001e+01  -4.6479999999999999e-01   9.1000000000000003e-01   2.4460000000000001e-01   1.6540999999999999e+00   3.0819999999999997e-01   1.1550000000000001e-01   2.4329999999999999e-01
   4.3687500000000000e+01  -5.3947699999999998e+01   6.2330499999999995e+02   5.5804800000000000e+01   6.0273299999999999e+01  -3.8150000000000001e-01   1.1984999999999999e+00   2.2239999999999999e-01   1.6540999999999999e+00   2.6010000000000000e-01   1.9239999999999999e-01   2.6100000000000001e-01
   4.4436900000000001e+01  -5.5222799999999999e+01   6.2416279999999995e+02   5.6921900000000001e+01   6.0197200000000002e+01  -3.1140000000000001e-01   9.5440000000000003e-01   3.1130000000000002e-01   2.2635999999999998e+00   2.7939999999999998e-01   1.4430000000000001e-01   2.3890000000000000e-01
   4.5164299999999997e+01  -5.6739600000000003e+01   6.2442020000000002e+02   5.8191699999999997e+01   6.0121099999999998e+01  -3.2010000000000000e-01   1.0875999999999999e+00   3.7800000000000000e-01   2.1764999999999999e+00   2.4079999999999999e-01   2.5979999999999998e-01   2.6540000000000002e-01
   4.6045999999999999e+01  -5.8014699999999998e+01   6.2630740000000003e+02   5.9442399999999999e+01   6.0149600000000000e+01  -2.3240000000000000e-01   9.5440000000000003e-01   4.6689999999999998e-01   2.3506000000000000e+00   2.8899999999999998e-01   1.0580000000000001e-01   2.5659999999999999e-01
   4.6861600000000003e+01  -5.9465600000000002e+01   6.2845200000000000e+02   6.0712200000000003e+01   6.0054400000000001e+01  -2.4120000000000000e-01   1.0431999999999999e+00   4.2249999999999999e-01   1.5670999999999999e+00   2.3119999999999999e-01   1.0580000000000001e-01   2.9640000000000000e-01
   4.7875500000000002e+01  -6.0520800000000001e+01   6.2956719999999996e+02   6.2316200000000002e+01   5.9959299999999999e+01  -2.2359999999999999e-01   1.2428999999999999e+00   2.4460000000000001e-01   2.0024000000000002e+00   3.0819999999999997e-01   1.9239999999999999e-01   2.3440000000000000e-01
   4.8823300000000003e+01  -6.1883800000000001e+01   6.3085400000000004e+02   6.3710099999999997e+01   5.9787999999999997e+01  -2.6310000000000000e-01   9.7660000000000002e-01   2.0010000000000000e-01   2.7858999999999998e+00   2.8899999999999998e-01   8.6599999999999996e-02   2.5659999999999999e-01
   4.9440500000000000e+01  -6.3202800000000003e+01   6.3205489999999998e+02   6.5400000000000006e+01   5.9835599999999999e+01  -2.4560000000000001e-01   1.1096999999999999e+00   5.1139999999999997e-01   1.5670999999999999e+00   2.9859999999999998e-01   1.7319999999999999e-01   2.1229999999999999e-01
   5.0476500000000001e+01  -6.4675700000000006e+01   6.3462840000000006e+02   6.6918099999999995e+01   5.9683300000000003e+01  -2.9820000000000002e-01   9.1000000000000003e-01   2.8910000000000002e-01   2.5247000000000002e+00   2.9859999999999998e-01   2.0210000000000000e-01   2.4770000000000000e-01
   5.1644700000000000e+01  -6.5818899999999999e+01   6.3617259999999999e+02   6.8674800000000005e+01   5.9597700000000003e+01  -3.5959999999999998e-01   7.9900000000000004e-01   3.1130000000000002e-01   1.7412000000000001e+00   2.6970000000000000e-01   1.7319999999999999e-01   2.7429999999999999e-01
   5.2945200000000000e+01  -6.7511600000000001e+01   6.3848869999999999e+02   7.0269199999999998e+01   5.9702399999999997e+01  -3.1140000000000001e-01   1.0209999999999999e+00   2.8910000000000002e-01   1.8283000000000000e+00   3.3710000000000001e-01   1.1550000000000001e-01   2.5209999999999999e-01
   5.3804800000000000e+01  -6.9446200000000005e+01   6.4217740000000003e+02   7.2035499999999999e+01   6.0054400000000001e+01  -2.9380000000000001e-01   8.6560000000000004e-01   2.4460000000000001e-01   2.5247000000000002e+00   2.4079999999999999e-01   1.6360000000000000e-01   2.6979999999999998e-01
   5.5061199999999999e+01  -7.2172100000000000e+01   6.4646659999999997e+02   7.3534499999999994e+01   6.0406500000000001e+01  -2.6750000000000002e-01   9.5440000000000003e-01   4.0020000000000000e-01   1.9153000000000000e+00   2.9859999999999998e-01   1.6360000000000000e-01   2.2559999999999999e-01
   5.6031100000000002e+01  -7.5337800000000001e+01   6.5144209999999998e+02   7.5004800000000003e+01   6.0825200000000002e+01  -1.0960000000000000e-01   1.0653999999999999e+00   5.5589999999999995e-01   1.8283000000000000e+00   2.6970000000000000e-01   2.2130000000000000e-01   2.3440000000000000e-01
   5.7309500000000000e+01  -7.8217600000000004e+01   6.5641750000000002e+02   7.6245900000000006e+01   6.1310499999999998e+01  -8.8000000000000005e-03   1.0431999999999999e+00   1.7790000000000000e-01   1.6540999999999999e+00   3.2750000000000001e-01   2.4060000000000001e-01   2.6100000000000001e-01
   5.8323500000000003e+01  -8.1075500000000005e+01   6.5873370000000000e+02   7.7553899999999999e+01   6.1672100000000000e+01   1.0960000000000000e-01   1.1096999999999999e+00   5.1139999999999997e-01   1.2188000000000001e+00   3.0819999999999997e-01   2.5019999999999998e-01   2.7870000000000000e-01
   5.9139000000000003e+01  -8.3031999999999996e+01   6.5959150000000000e+02   7.8814200000000000e+01   6.1881500000000003e+01   1.6660000000000000e-01   9.5440000000000003e-01   3.3350000000000002e-01   2.1764999999999999e+00   2.9859999999999998e-01   2.5979999999999998e-01   2.7870000000000000e-01
   6.0130899999999997e+01  -8.5230400000000003e+01   6.6027779999999996e+02   7.9807100000000005e+01   6.1938600000000001e+01   1.6660000000000000e-01   1.1318999999999999e+00   8.8900000000000007e-02   1.6540999999999999e+00   2.5050000000000000e-01   1.9239999999999999e-01   2.2559999999999999e-01
   6.0417499999999997e+01  -8.7406700000000001e+01   6.5890530000000001e+02   8.0561400000000006e+01   6.1900500000000001e+01   1.6230000000000000e-01   9.1000000000000003e-01   3.1130000000000002e-01   1.9153000000000000e+00   2.1190000000000001e-01   7.6999999999999999e-02   2.2559999999999999e-01
   6.1541600000000003e+01  -8.8879599999999996e+01   6.5547389999999996e+02   8.1201099999999997e+01   6.1653100000000002e+01   3.7709999999999999e-01   1.0209999999999999e+00   2.6679999999999998e-01   1.3059000000000001e+00   1.9270000000000001e-01   1.8279999999999999e-01   2.7429999999999999e-01
   6.2070599999999999e+01  -9.0616399999999999e+01   6.4998370000000000e+02   8.1353800000000007e+01   6.1224899999999998e+01   3.2450000000000001e-01   1.0209999999999999e+00   4.2249999999999999e-01   2.0024000000000002e+00   2.6970000000000000e-01   1.3469999999999999e-01   2.5209999999999999e-01
   6.2092700000000001e+01  -9.2704800000000006e+01   6.4071910000000003e+02   8.1182000000000002e+01   6.0406500000000001e+01   4.3409999999999999e-01   8.6560000000000004e-01   3.3350000000000002e-01   1.8283000000000000e+00   2.6010000000000000e-01   2.1170000000000000e-01   2.4770000000000000e-01
   6.2423299999999998e+01  -9.4067800000000005e+01   6.2982460000000003e+02   8.0561400000000006e+01   5.9645299999999999e+01   6.0080000000000000e-01   7.7680000000000005e-01   5.7809999999999995e-01   1.6540999999999999e+00   3.6599999999999999e-01   1.5400000000000000e-01   2.3000000000000001e-01
   6.1982500000000002e+01  -9.5628600000000006e+01   6.1481240000000003e+02   7.9253399999999999e+01   5.8198900000000002e+01   8.5950000000000004e-01   1.0875999999999999e+00   3.1130000000000002e-01   1.5670999999999999e+00   2.6010000000000000e-01   1.7319999999999999e-01   2.3890000000000000e-01
   6.0439500000000002e+01  -9.5936400000000006e+01   5.9542529999999999e+02   7.7668499999999995e+01   5.6628700000000002e+01   1.0744000000000000e+00   1.0875999999999999e+00   2.8910000000000002e-01   2.5247000000000002e+00   3.0819999999999997e-01   2.2130000000000000e-01   3.1409999999999999e-01
   5.8940700000000000e+01  -9.5518699999999995e+01   5.7440819999999997e+02   7.5673100000000005e+01   5.4658999999999999e+01   1.2365999999999999e+00   1.1984999999999999e+00   2.6679999999999998e-01   2.1764999999999999e+00   1.8300000000000000e-01   1.6360000000000000e-01   2.5209999999999999e-01
   5.6273600000000002e+01  -9.4749300000000005e+01   5.5030300000000000e+02   7.3143000000000001e+01   5.2708199999999998e+01   1.4383999999999999e+00   1.0653999999999999e+00   4.4469999999999998e-01   2.5247000000000002e+00   2.6970000000000000e-01   1.4430000000000001e-01   2.4329999999999999e-01
   5.3848900000000000e+01  -9.3056500000000000e+01   5.2353840000000002e+02   7.0230999999999995e+01   5.0272199999999998e+01   1.6708000000000001e+00   1.1540999999999999e+00   8.8900000000000007e-02   1.7412000000000001e+00   2.6010000000000000e-01   1.4430000000000001e-01   2.1229999999999999e-01
   5.0476500000000001e+01  -9.1407799999999995e+01   4.9239890000000003e+02   6.6727099999999993e+01   4.7465000000000003e+01   1.9162999999999999e+00   9.3220000000000003e-01   2.8910000000000002e-01   2.4377000000000000e+00   3.3710000000000001e-01   1.6360000000000000e-01   2.8749999999999998e-01
   4.7544899999999998e+01  -8.8593900000000005e+01   4.6023000000000002e+02   6.2841299999999997e+01   4.4610199999999999e+01   2.1223999999999998e+00   7.9900000000000004e-01   4.8920000000000002e-01   1.7412000000000001e+00   2.0230000000000001e-01   2.1170000000000000e-01   2.6100000000000001e-01
   4.3158499999999997e+01  -8.5076499999999996e+01   4.2368610000000001e+02   5.8573599999999999e+01   4.1488999999999997e+01   2.2759000000000000e+00   9.1000000000000003e-01   8.8900000000000007e-02   1.5670999999999999e+00   2.9859999999999998e-01   2.5019999999999998e-01   2.4770000000000000e-01
   3.9477499999999999e+01  -8.0701800000000006e+01   3.8619860000000000e+02   5.3962200000000003e+01   3.7977699999999999e+01   2.3767999999999998e+00   1.0875999999999999e+00   1.7790000000000000e-01   1.2188000000000001e+00   2.9859999999999998e-01   1.0580000000000001e-01   2.6540000000000002e-01
   3.4892699999999998e+01  -7.5007999999999996e+01   3.4639490000000001e+02   4.8777900000000002e+01   3.4152299999999997e+01   2.3812000000000002e+00   8.2120000000000004e-01   4.2249999999999999e-01   1.4800000000000000e+00   3.1790000000000002e-01   1.8279999999999999e-01   2.4770000000000000e-01
   3.0396100000000001e+01  -6.8764700000000005e+01   3.0273099999999999e+02   4.3135399999999997e+01   3.0136700000000001e+01   2.3460999999999999e+00   9.3220000000000003e-01   3.7800000000000000e-01   1.9153000000000000e+00   2.5050000000000000e-01   1.8279999999999999e-01   2.5659999999999999e-01
   2.5370500000000000e+01  -6.0410899999999998e+01   2.5889550000000003e+02   3.7378300000000003e+01   2.5997299999999999e+01   2.2101999999999999e+00   8.8780000000000003e-01   2.6679999999999998e-01   1.7412000000000001e+00   2.2159999999999999e-01   1.7319999999999999e-01   2.8310000000000002e-01
   2.1292700000000000e+01  -5.3090400000000002e+01   2.1480260000000001e+02   3.1391999999999999e+01   2.1772200000000002e+01   2.0830000000000002e+00   1.2206999999999999e+00   1.1119999999999999e-01   2.5247000000000002e+00   2.5050000000000000e-01   1.8279999999999999e-01   2.6100000000000001e-01
   1.7457400000000000e+01  -4.2296399999999998e+01   1.7508470000000000e+02   2.6131399999999999e+01   1.7709000000000000e+01   1.5699000000000001e+00   9.1000000000000003e-01   4.4469999999999998e-01   2.1764999999999999e+00   2.7939999999999998e-01   1.4430000000000001e-01   2.8749999999999998e-01
   1.2872600000000000e+01  -3.3634900000000002e+01   1.3510950000000000e+02   2.0603400000000001e+01   1.4045400000000001e+01   1.2936000000000001e+00   1.0209999999999999e+00   2.4460000000000001e-01   2.0893999999999999e+00   3.9489999999999997e-01   2.3089999999999999e-01   2.5659999999999999e-01
   8.8609000000000009e+00  -2.2709000000000000e+01   1.0053860000000000e+02   1.5963300000000000e+01   1.0505500000000000e+01   8.2879999999999998e-01   8.2120000000000004e-01   3.1130000000000002e-01   2.0024000000000002e+00   2.4079999999999999e-01   1.9239999999999999e-01   3.0520000000000003e-01
   6.4804000000000004e+00  -1.3497900000000000e+01   7.2229900000000001e+01   1.1819699999999999e+01   7.5461000000000000e+00   1.1400000000000000e-01   1.0209999999999999e+00   5.3369999999999995e-01   2.5247000000000002e+00   2.6970000000000000e-01   1.6360000000000000e-01   2.3890000000000000e-01
   4.4745999999999997e+00  -6.0015000000000001e+00   5.0097700000000003e+01   8.7836999999999996e+00   5.2622999999999998e+00  -1.8420000000000000e-01   1.0431999999999999e+00   3.7800000000000000e-01   1.2188000000000001e+00   2.8899999999999998e-01   1.7319999999999999e-01   2.5659999999999999e-01
   2.5127999999999999e+00  -1.6927000000000001e+00   3.1825800000000001e+01   5.8430000000000000e+00   3.3020000000000000e+00  -5.4379999999999995e-01   1.0431999999999999e+00   2.4460000000000001e-01   2.1764999999999999e+00   3.3710000000000001e-01   1.6360000000000000e-01   2.3000000000000001e-01
   1.3446000000000000e+00   3.4954000000000001e+00   2.0245000000000001e+01   3.9908000000000001e+00   2.0268999999999999e+00  -9.2530000000000001e-01   1.0209999999999999e+00   3.1130000000000002e-01   1.6540999999999999e+00   2.5050000000000000e-01   2.0210000000000000e-01   2.5659999999999999e-01
   1.3446000000000000e+00   5.0122999999999998e+00   9.9509000000000007e+00   1.9859000000000000e+00   8.3740000000000003e-01  -8.3320000000000005e-01   9.7660000000000002e-01   2.2239999999999999e-01   1.9153000000000000e+00   2.6970000000000000e-01   2.6939999999999997e-01   2.6979999999999998e-01
  -5.2900000000000003e-01  -9.4530000000000003e-01   1.2010000000000001e+00  -9.4999999999999998e-03  -5.7099999999999998e-02   1.7500000000000002e-02   1.0431999999999999e+00   2.0010000000000000e-01   1.3930000000000000e+00   2.7939999999999998e-01   1.9239999999999999e-01   2.9640000000000000e-01
   8.8200000000000001e-02   1.4069000000000000e+00   1.8872000000000000e+00   4.2959999999999998e-01  -5.7099999999999998e-02  -1.4470000000000000e-01   9.7660000000000002e-01   4.6689999999999998e-01   1.6540999999999999e+00   2.9859999999999998e-01   2.4060000000000001e-01   2.6979999999999998e-01
  -7.7149999999999996e-01  -9.8929999999999996e-01   1.5441000000000000e+00   1.3370000000000001e-01  -3.8100000000000002e-02  -3.9500000000000000e-02   1.0209999999999999e+00   4.2249999999999999e-01   2.6989000000000001e+00   3.0819999999999997e-01   1.7319999999999999e-01   2.9189999999999999e-01
  -8.8200000000000001e-02   5.7160000000000000e-01   2.3161999999999998e+00   3.5330000000000000e-01  -5.7099999999999998e-02   3.0700000000000002e-02   9.5440000000000003e-01   4.4469999999999998e-01   2.0893999999999999e+00   2.2159999999999999e-01   2.6939999999999997e-01   2.3890000000000000e-01
  -5.5110000000000003e-01   2.1980000000000000e-01   1.4582999999999999e+00   2.3870000000000000e-01  -9.4999999999999998e-03  -1.7500000000000002e-02   1.0209999999999999e+00   2.2239999999999999e-01   1.9153000000000000e+00   2.8899999999999998e-01   8.6599999999999996e-02   2.2559999999999999e-01
  -3.3060000000000000e-01  -5.9360000000000002e-01   1.0294000000000001e+00   2.8600000000000000e-02  -1.4269999999999999e-01  -7.8899999999999998e-02   1.0209999999999999e+00   2.4460000000000001e-01   2.3506000000000000e+00   2.5050000000000000e-01   1.3469999999999999e-01   2.7429999999999999e-01
  -2.6450000000000001e-01   4.8359999999999997e-01   1.8015000000000001e+00   3.1509999999999999e-01  -9.5200000000000007e-02  -2.6300000000000000e-02   1.0209999999999999e+00   2.0010000000000000e-01   1.8283000000000000e+00   2.6970000000000000e-01   2.0210000000000000e-01   2.4329999999999999e-01
  -3.7469999999999998e-01  -2.1980000000000000e-01   1.2010000000000001e+00   1.7190000000000000e-01  -3.8100000000000002e-02  -2.1899999999999999e-02   1.0875999999999999e+00   2.4460000000000001e-01   8.7060000000000004e-01   3.2750000000000001e-01   1.9239999999999999e-01   2.5659999999999999e-01
  -3.3060000000000000e-01  -2.1980000000000000e-01   9.4359999999999999e-01   2.4820000000000000e-01  -9.5200000000000007e-02  -4.3900000000000002e-02   9.5440000000000003e-01   2.0010000000000000e-01   2.1764999999999999e+00   3.5639999999999999e-01   1.6360000000000000e-01   2.5209999999999999e-01
  -5.0700000000000001e-01   8.7900000000000006e-02   1.5441000000000000e+00   2.1959999999999999e-01  -1.9000000000000000e-02  -2.6300000000000000e-02   1.0875999999999999e+00   4.6689999999999998e-01   2.8730000000000002e+00   2.6970000000000000e-01   1.6360000000000000e-01   2.5659999999999999e-01
  -5.0700000000000001e-01   0.0000000000000000e+00   1.8015000000000001e+00   8.5900000000000004e-02  -8.5599999999999996e-02   1.7500000000000002e-02   9.5440000000000003e-01   3.5580000000000001e-01   3.4824000000000002e+00   2.8899999999999998e-01   2.1170000000000000e-01   2.8310000000000002e-01
  -3.9679999999999999e-01   3.5170000000000001e-01   1.8015000000000001e+00   1.6230000000000000e-01  -6.6600000000000006e-02  -3.9500000000000000e-02   1.0431999999999999e+00   2.8910000000000002e-01   2.0893999999999999e+00   3.4680000000000000e-01   1.3469999999999999e-01   2.6100000000000001e-01
  -3.5270000000000001e-01   2.1999999999999999e-02   1.8872000000000000e+00   2.3870000000000000e-01   1.9000000000000000e-02  -2.6300000000000000e-02   9.7660000000000002e-01   2.2239999999999999e-01   2.2635999999999998e+00   2.6970000000000000e-01   2.0210000000000000e-01   2.3890000000000000e-01
  -1.7630000000000001e-01   1.5390000000000001e-01   1.8015000000000001e+00   1.6230000000000000e-01  -4.7600000000000003e-02  -2.6300000000000000e-02   9.5440000000000003e-01   2.4460000000000001e-01   1.3930000000000000e+00   2.0230000000000001e-01   1.6360000000000000e-01   2.3000000000000001e-01
  -3.7469999999999998e-01   1.9789999999999999e-01   1.4582999999999999e+00   1.5279999999999999e-01  -7.6100000000000001e-02  -3.5099999999999999e-02   8.8780000000000003e-01   4.0020000000000000e-01   7.8349999999999997e-01   1.7340000000000000e-01   2.5979999999999998e-01   2.9189999999999999e-01
  -5.0700000000000001e-01   8.7900000000000006e-02   1.8015000000000001e+00   5.7299999999999997e-02  -7.6100000000000001e-02  -4.3900000000000002e-02   8.6560000000000004e-01   3.5580000000000001e-01   2.6118000000000001e+00   2.1190000000000001e-01   2.6939999999999997e-01   2.4770000000000000e-01
  -4.6289999999999998e-01  -8.7900000000000006e-02   2.2303999999999999e+00   1.3370000000000001e-01  -4.7600000000000003e-02   2.1899999999999999e-02   9.5440000000000003e-01   3.3350000000000002e-01   1.4800000000000000e+00   3.2750000000000001e-01   1.4430000000000001e-01   2.3000000000000001e-01
  -3.7469999999999998e-01   3.0780000000000002e-01   1.9730000000000001e+00   1.0500000000000000e-01  -4.7600000000000003e-02  -4.8200000000000000e-02   9.9880000000000002e-01   4.4469999999999998e-01   2.3506000000000000e+00   2.2159999999999999e-01   1.3469999999999999e-01   2.6540000000000002e-01
  -5.7310000000000005e-01  -6.6000000000000003e-02   1.8872000000000000e+00   2.4820000000000000e-01  -1.4269999999999999e-01  -4.8200000000000000e-02   9.9880000000000002e-01   1.1119999999999999e-01   1.7412000000000001e+00   1.7340000000000000e-01   1.9239999999999999e-01   2.3000000000000001e-01
  -6.1719999999999997e-01  -1.7590000000000000e-01   1.8872000000000000e+00   1.9089999999999999e-01  -7.6100000000000001e-02   1.3200000000000000e-02   1.1540999999999999e+00   2.2239999999999999e-01   1.5670999999999999e+00   2.9859999999999998e-01   1.7319999999999999e-01   2.3890000000000000e-01
  -3.7469999999999998e-01   1.3189999999999999e-01   1.5441000000000000e+00   1.9089999999999999e-01  -2.2839999999999999e-01   1.7500000000000002e-02   1.0875999999999999e+00   3.1130000000000002e-01   1.8283000000000000e+00   2.8899999999999998e-01   1.6360000000000000e-01   2.5209999999999999e-01
  -3.0859999999999999e-01  -4.3999999999999997e-02   1.5441000000000000e+00   1.7190000000000000e-01  -4.7600000000000003e-02  -1.7500000000000002e-02   1.0431999999999999e+00   2.6679999999999998e-01   1.0447000000000000e+00   3.4680000000000000e-01   1.6360000000000000e-01   2.5209999999999999e-01
  -3.3060000000000000e-01   8.7900000000000006e-02   1.3725000000000001e+00   2.0050000000000001e-01  -1.1420000000000000e-01  -3.9500000000000000e-02   1.2428999999999999e+00   4.6689999999999998e-01   2.0024000000000002e+00   2.9859999999999998e-01   2.2130000000000000e-01   3.0520000000000003e-01
  -5.2900000000000003e-01   1.5390000000000001e-01   1.3725000000000001e+00   1.8140000000000001e-01  -5.7099999999999998e-02  -1.3200000000000000e-02   9.9880000000000002e-01   3.1130000000000002e-01   1.6540999999999999e+00   3.0819999999999997e-01   2.0210000000000000e-01   2.8749999999999998e-01
  -4.8490000000000000e-01   1.3189999999999999e-01   1.5441000000000000e+00   1.9089999999999999e-01  -1.3320000000000001e-01  -8.8000000000000005e-03   8.2120000000000004e-01   3.5580000000000001e-01   1.5670999999999999e+00   3.2750000000000001e-01   1.8279999999999999e-01   2.5659999999999999e-01
  -4.8490000000000000e-01  -4.3999999999999997e-02   2.5735000000000001e+00   1.2410000000000000e-01  -1.4269999999999999e-01  -2.1899999999999999e-02   8.6560000000000004e-01   3.3350000000000002e-01   2.1764999999999999e+00   2.6970000000000000e-01   1.5400000000000000e-01   2.7429999999999999e-01
  -1.1020000000000001e-01   1.3189999999999999e-01   2.1446000000000001e+00   1.9089999999999999e-01  -9.5200000000000007e-02  -4.3900000000000002e-02   1.0209999999999999e+00   2.6679999999999998e-01   1.0447000000000000e+00   2.6010000000000000e-01   1.4430000000000001e-01   2.2559999999999999e-01
  -4.6289999999999998e-01   1.7590000000000000e-01   1.8015000000000001e+00   2.2910000000000000e-01  -9.5200000000000007e-02  -1.3200000000000000e-02   9.9880000000000002e-01   2.6679999999999998e-01   2.5247000000000002e+00   2.9859999999999998e-01   2.2130000000000000e-01   2.1229999999999999e-01
  -2.8649999999999998e-01   4.3999999999999997e-02   1.3725000000000001e+00   1.3370000000000001e-01  -5.7099999999999998e-02  -5.2600000000000001e-02   1.0209999999999999e+00   3.1130000000000002e-01   2.3506000000000000e+00   2.9859999999999998e-01   2.7900000000000003e-01   2.7870000000000000e-01
  -4.1880000000000001e-01   4.3999999999999997e-02   1.9730000000000001e+00   1.6230000000000000e-01  -1.1420000000000000e-01  -3.5099999999999999e-02   9.5440000000000003e-01   6.0040000000000004e-01   1.7412000000000001e+00   2.6970000000000000e-01   1.4430000000000001e-01   2.3440000000000000e-01
  -2.8649999999999998e-01   2.1980000000000000e-01   2.0588000000000002e+00   4.7699999999999999e-02  -1.0470000000000000e-01  -7.0199999999999999e-02   8.6560000000000004e-01   2.6679999999999998e-01   2.2635999999999998e+00   2.8899999999999998e-01   1.6360000000000000e-01   2.6979999999999998e-01
  -3.9679999999999999e-01   6.6000000000000003e-02   1.5441000000000000e+00   1.6230000000000000e-01  -1.0470000000000000e-01  -4.4000000000000003e-03   9.7660000000000002e-01   1.5559999999999999e-01   2.3506000000000000e+00   3.5639999999999999e-01   1.2509999999999999e-01   2.3440000000000000e-01
  -1.9839999999999999e-01   2.8580000000000000e-01   2.5735000000000001e+00   1.9099999999999999e-02  -2.8500000000000001e-02  -4.4000000000000003e-03   9.9880000000000002e-01   3.1130000000000002e-01   1.4800000000000000e+00   3.3710000000000001e-01   1.5400000000000000e-01   2.7429999999999999e-01
  -3.3060000000000000e-01   2.1999999999999999e-02   1.2010000000000001e+00   1.6230000000000000e-01  -6.6600000000000006e-02  -5.7000000000000002e-02   9.1000000000000003e-01   5.7809999999999995e-01   2.5247000000000002e+00   2.3119999999999999e-01   1.9239999999999999e-01   2.5659999999999999e-01
  -4.1880000000000001e-01   2.8580000000000000e-01   2.2303999999999999e+00   1.8140000000000001e-01  -1.6180000000000000e-01  -3.9500000000000000e-02   9.3220000000000003e-01   3.1130000000000002e-01   1.5670999999999999e+00   3.1790000000000002e-01   1.8279999999999999e-01   2.6979999999999998e-01
  -5.9509999999999996e-01   1.3189999999999999e-01   1.6298999999999999e+00  -9.4999999999999998e-03  -1.3320000000000001e-01   1.7500000000000002e-02   9.1000000000000003e-01   3.1130000000000002e-01   1.8283000000000000e+00   2.8899999999999998e-01   2.2130000000000000e-01   2.6979999999999998e-01
  -3.0859999999999999e-01  -6.6000000000000003e-02   1.5441000000000000e+00   1.2410000000000000e-01  -1.2370000000000000e-01  -3.9500000000000000e-02   1.1318999999999999e+00   4.2249999999999999e-01   1.4800000000000000e+00   2.7939999999999998e-01   1.6360000000000000e-01   2.6979999999999998e-01
  -4.6289999999999998e-01   2.1999999999999999e-02   1.0294000000000001e+00   1.4319999999999999e-01  -1.9030000000000000e-01  -1.7500000000000002e-02   1.0209999999999999e+00   3.7800000000000000e-01   1.3930000000000000e+00   3.2750000000000001e-01   1.4430000000000001e-01   2.7429999999999999e-01
  -5.9509999999999996e-01   1.3189999999999999e-01   1.7157000000000000e+00   1.3370000000000001e-01  -9.5200000000000007e-02  -2.6300000000000000e-02   1.0875999999999999e+00   2.6679999999999998e-01   2.2635999999999998e+00   2.9859999999999998e-01   1.2509999999999999e-01   2.7870000000000000e-01
  -5.0700000000000001e-01   1.5390000000000001e-01   1.2010000000000001e+00   1.5279999999999999e-01   0.0000000000000000e+00  -8.8000000000000005e-03   1.0209999999999999e+00   1.5559999999999999e-01   2.1764999999999999e+00   2.6970000000000000e-01   2.3089999999999999e-01   2.7870000000000000e-01
  -2.6450000000000001e-01  -6.6000000000000003e-02   1.3725000000000001e+00   1.2410000000000000e-01  -1.2370000000000000e-01  -1.7500000000000002e-02   8.4340000000000004e-01   3.5580000000000001e-01   1.6540999999999999e+00   2.5050000000000000e-01   1.5400000000000000e-01   2.8749999999999998e-01
  -5.2900000000000003e-01   1.5390000000000001e-01   1.4582999999999999e+00   1.4319999999999999e-01  -6.6600000000000006e-02  -5.2600000000000001e-02   1.1762999999999999e+00   3.3350000000000002e-01   1.4800000000000000e+00   2.6970000000000000e-01   1.7319999999999999e-01   2.6100000000000001e-01
  -4.6289999999999998e-01   2.6379999999999998e-01   1.6298999999999999e+00   7.6399999999999996e-02  -1.2370000000000000e-01  -3.5099999999999999e-02   9.5440000000000003e-01   2.8910000000000002e-01   1.7412000000000001e+00   3.2750000000000001e-01   1.9239999999999999e-01   2.5209999999999999e-01
  -2.2040000000000001e-01   1.3189999999999999e-01   1.5441000000000000e+00   2.0050000000000001e-01  -5.7099999999999998e-02  -8.8000000000000005e-03   9.3220000000000003e-01   3.3350000000000002e-01   1.6540999999999999e+00   3.3710000000000001e-01   1.2509999999999999e-01   2.6100000000000001e-01
  -5.2900000000000003e-01   1.0990000000000000e-01   1.2867999999999999e+00   1.4319999999999999e-01  -8.5599999999999996e-02  -5.2600000000000001e-02   1.0431999999999999e+00   3.3350000000000002e-01   1.6540999999999999e+00   2.8899999999999998e-01   1.2509999999999999e-01   2.9189999999999999e-01
  -3.0859999999999999e-01   2.6379999999999998e-01   2.1446000000000001e+00   1.5279999999999999e-01  -1.5229999999999999e-01  -3.0700000000000002e-02   1.1096999999999999e+00   4.2249999999999999e-01   2.0024000000000002e+00   2.2159999999999999e-01   1.1550000000000001e-01   2.7870000000000000e-01
  -5.9509999999999996e-01   1.5390000000000001e-01   1.2867999999999999e+00   2.0999999999999999e-01  -1.5229999999999999e-01  -2.1899999999999999e-02   8.2120000000000004e-01   4.6689999999999998e-01   2.0024000000000002e+00   3.1790000000000002e-01   1.3469999999999999e-01   2.5659999999999999e-01
  -4.6289999999999998e-01   1.3189999999999999e-01   1.2867999999999999e+00   1.3370000000000001e-01  -1.4269999999999999e-01  -8.8000000000000005e-03   9.3220000000000003e-01   2.6679999999999998e-01   1.3930000000000000e+00   2.6010000000000000e-01   1.0580000000000001e-01   2.5209999999999999e-01
  -1.3230000000000000e-01   4.3999999999999997e-02   2.1446000000000001e+00   1.9089999999999999e-01  -8.5599999999999996e-02  -7.8899999999999998e-02   1.1096999999999999e+00   4.8920000000000002e-01   1.8283000000000000e+00   3.4680000000000000e-01   2.8870000000000001e-01   2.5209999999999999e-01
  -4.8490000000000000e-01   0.0000000000000000e+00   1.0294000000000001e+00   1.6230000000000000e-01  -1.5229999999999999e-01  -3.0700000000000002e-02   9.3220000000000003e-01   2.0010000000000000e-01   1.8283000000000000e+00   3.2750000000000001e-01   1.2509999999999999e-01   2.6979999999999998e-01
  -3.3060000000000000e-01  -2.1999999999999999e-02   1.8015000000000001e+00   1.1459999999999999e-01  -1.9030000000000000e-01  -2.1899999999999999e-02   9.1000000000000003e-01   2.0010000000000000e-01   2.1764999999999999e+00   2.6970000000000000e-01   1.4430000000000001e-01   2.2559999999999999e-01
  -2.4249999999999999e-01   1.0990000000000000e-01   1.8015000000000001e+00   1.0500000000000000e-01  -1.5229999999999999e-01  -5.7000000000000002e-02   9.9880000000000002e-01   4.8920000000000002e-01   1.7412000000000001e+00   2.6010000000000000e-01   1.3469999999999999e-01   2.7429999999999999e-01
  -4.6289999999999998e-01   6.6000000000000003e-02   1.7157000000000000e+00   2.3870000000000000e-01  -5.7099999999999998e-02   0.0000000000000000e+00   8.4340000000000004e-01   3.5580000000000001e-01   1.5670999999999999e+00   2.9859999999999998e-01   1.5400000000000000e-01   2.7870000000000000e-01
  -3.7469999999999998e-01   1.9789999999999999e-01   1.6298999999999999e+00   1.6230000000000000e-01  -4.7600000000000003e-02  -3.0700000000000002e-02   9.7660000000000002e-01   2.4460000000000001e-01   2.0024000000000002e+00   2.3119999999999999e-01   2.2130000000000000e-01   2.4329999999999999e-01
  -2.2040000000000001e-01  -4.3999999999999997e-02   1.7157000000000000e+00   1.6230000000000000e-01  -1.9030000000000000e-01  -6.5799999999999997e-02   8.6560000000000004e-01   3.7800000000000000e-01   2.3506000000000000e+00   2.6010000000000000e-01   2.4060000000000001e-01   2.8310000000000002e-01
  -4.4080000000000003e-01   3.2979999999999998e-01   2.2303999999999999e+00   1.0500000000000000e-01  -1.6180000000000000e-01  -1.7500000000000002e-02   1.0431999999999999e+00   2.8910000000000002e-01   1.5670999999999999e+00   2.4079999999999999e-01   1.8279999999999999e-01   2.6979999999999998e-01
  -2.8649999999999998e-01   6.6000000000000003e-02   1.8015000000000001e+00   1.3370000000000001e-01  -1.2370000000000000e-01  -8.8000000000000005e-03   1.0653999999999999e+00   2.8910000000000002e-01   1.8283000000000000e+00   2.5050000000000000e-01   1.0580000000000001e-01   2.4770000000000000e-01
  -3.3060000000000000e-01   2.1999999999999999e-02   1.5441000000000000e+00   1.3370000000000001e-01  -1.5229999999999999e-01  -3.0700000000000002e-02   9.3220000000000003e-01   3.5580000000000001e-01   8.7060000000000004e-01   2.5050000000000000e-01   1.8279999999999999e-01   2.6979999999999998e-01
  -5.0700000000000001e-01   4.3999999999999997e-02   1.2867999999999999e+00   1.4319999999999999e-01  -9.5200000000000007e-02   4.4000000000000003e-03   9.9880000000000002e-01   3.5580000000000001e-01   2.2635999999999998e+00   2.6010000000000000e-01   2.4060000000000001e-01   2.6540000000000002e-01
  -4.6289999999999998e-01  -8.7900000000000006e-02   1.8015000000000001e+00  -9.4999999999999998e-03  -9.5200000000000007e-02  -7.0199999999999999e-02   1.0431999999999999e+00   3.5580000000000001e-01   1.9153000000000000e+00   2.9859999999999998e-01   1.7319999999999999e-01   3.0520000000000003e-01
  -4.6289999999999998e-01   9.6730000000000005e-01   1.9730000000000001e+00   1.6230000000000000e-01  -1.1420000000000000e-01  -3.5099999999999999e-02   9.5440000000000003e-01   3.1130000000000002e-01   1.8283000000000000e+00   2.5050000000000000e-01   2.3089999999999999e-01   2.3000000000000001e-01
  -3.9679999999999999e-01  -7.2550000000000003e-01   1.1152000000000000e+00   1.9099999999999999e-02  -7.6100000000000001e-02   1.3159999999999999e-01   9.9880000000000002e-01   2.2239999999999999e-01   2.4377000000000000e+00   3.0819999999999997e-01   1.3469999999999999e-01   2.6540000000000002e-01
  -2.2040000000000001e-01   6.6000000000000003e-02   2.2303999999999999e+00   1.2410000000000000e-01  -6.6600000000000006e-02  -7.4499999999999997e-02   1.1318999999999999e+00   2.2239999999999999e-01   2.0893999999999999e+00   2.9859999999999998e-01   1.8279999999999999e-01   2.3440000000000000e-01
  -3.9679999999999999e-01   3.2979999999999998e-01   1.8872000000000000e+00   3.1509999999999999e-01  -7.6100000000000001e-02  -7.4499999999999997e-02   7.9900000000000004e-01   5.5589999999999995e-01   1.6540999999999999e+00   2.9859999999999998e-01   1.8279999999999999e-01   2.4329999999999999e-01
  -3.3060000000000000e-01  -2.8580000000000000e-01   1.7157000000000000e+00   8.5900000000000004e-02  -1.9030000000000000e-01   3.9500000000000000e-02   9.9880000000000002e-01   3.5580000000000001e-01   1.8283000000000000e+00   2.6010000000000000e-01   1.4430000000000001e-01   2.6100000000000001e-01
  -4.4080000000000003e-01   0.0000000000000000e+00   1.5441000000000000e+00   1.5279999999999999e-01  -9.5200000000000007e-02  -3.5099999999999999e-02   1.1096999999999999e+00  -1.3119000000000001e+00   1.3059000000000001e+00   2.3119999999999999e-01   1.9239999999999999e-01  -2.6100000000000001e-01
  -5.2900000000000003e-01   8.7900000000000006e-02   2.1446000000000001e+00   1.0500000000000000e-01  -3.8100000000000002e-02  -2.6300000000000000e-02   7.3240000000000005e-01  -4.5137999999999998e+00   9.5770000000000000e-01   8.6699999999999999e-02   3.7530000000000002e-01  -9.0680000000000005e-01
  -5.7310000000000005e-01  -8.7900000000000006e-02   1.4582999999999999e+00   1.1459999999999999e-01  -5.7099999999999998e-02   0.0000000000000000e+00   2.4410000000000001e-01  -4.7584000000000000e+00   1.9153000000000000e+00  -6.7400000000000002e-02   3.9450000000000002e-01  -7.0779999999999998e-01
  -4.4080000000000003e-01   1.9789999999999999e-01   1.6298999999999999e+00   1.4319999999999999e-01  -1.2370000000000000e-01   8.8000000000000005e-03   1.2428999999999999e+00  -4.6695000000000002e+00   1.1317999999999999e+00   1.9300000000000001e-02   3.5599999999999998e-01  -8.8910000000000000e-01
  -5.5110000000000003e-01   3.7369999999999998e-01   1.2010000000000001e+00   1.9089999999999999e-01  -1.2370000000000000e-01  -3.0700000000000002e-02   9.9880000000000002e-01  -3.9579000000000000e+00   1.0447000000000000e+00  -3.8500000000000000e-02   4.0410000000000001e-01  -8.8910000000000000e-01
  -3.9679999999999999e-01  -8.7900000000000006e-02   1.6298999999999999e+00   2.8600000000000000e-02  -1.5229999999999999e-01   1.3200000000000000e-02   1.3539000000000001e+00  -3.5131999999999999e+00   1.5670999999999999e+00   4.8200000000000000e-02   2.6939999999999997e-01  -5.5740000000000001e-01
  -5.0700000000000001e-01   8.7900000000000006e-02   2.2303999999999999e+00   1.0500000000000000e-01  -1.9980000000000001e-01  -5.2600000000000001e-02   1.2428999999999999e+00  -1.8455999999999999e+00   2.0024000000000002e+00   2.6970000000000000e-01   1.8279999999999999e-01  -2.2559999999999999e-01
  -4.6289999999999998e-01  -2.1999999999999999e-02   1.2010000000000001e+00   2.4820000000000000e-01  -1.3320000000000001e-01   4.4000000000000003e-03   7.1020000000000005e-01  -4.4499999999999998e-02   1.3930000000000000e+00   2.6010000000000000e-01   2.0210000000000000e-01   9.7299999999999998e-02
  -5.9509999999999996e-01   1.5390000000000001e-01   1.4582999999999999e+00   1.8140000000000001e-01  -2.8500000000000001e-02   0.0000000000000000e+00   1.1318999999999999e+00   4.4499999999999998e-02   1.9153000000000000e+00   2.6970000000000000e-01   2.3089999999999999e-01   1.8140000000000001e-01
  -3.9679999999999999e-01   1.0990000000000000e-01   2.0588000000000002e+00   1.3370000000000001e-01  -1.2370000000000000e-01  -3.0700000000000002e-02   6.2150000000000005e-01   1.7790000000000000e-01   1.7412000000000001e+00   3.3710000000000001e-01   2.1170000000000000e-01   2.2559999999999999e-01
  -4.6289999999999998e-01   1.3189999999999999e-01   1.9730000000000001e+00   6.6799999999999998e-02  -1.6180000000000000e-01  -5.2600000000000001e-02   9.3220000000000003e-01   4.6689999999999998e-01   1.7412000000000001e+00   2.8899999999999998e-01   1.9239999999999999e-01   2.4329999999999999e-01
  -5.2900000000000003e-01   4.3999999999999997e-02   1.5441000000000000e+00   9.5500000000000002e-02  -8.5599999999999996e-02  -2.6300000000000000e-02   9.5440000000000003e-01   4.6689999999999998e-01   1.3059000000000001e+00   3.5639999999999999e-01   2.0210000000000000e-01   2.6100000000000001e-01
  -4.4080000000000003e-01   1.0990000000000000e-01   1.6298999999999999e+00   1.6230000000000000e-01  -2.8500000000000001e-02  -3.5099999999999999e-02   9.9880000000000002e-01   2.2200000000000001e-02   2.0024000000000002e+00   2.6010000000000000e-01   1.2509999999999999e-01   2.1679999999999999e-01
  -3.3060000000000000e-01   1.7590000000000000e-01   1.0294000000000001e+00   1.9089999999999999e-01  -1.0470000000000000e-01  -3.9500000000000000e-02   9.9880000000000002e-01   2.2239999999999999e-01   1.9153000000000000e+00   3.7569999999999998e-01   1.9239999999999999e-01   2.4329999999999999e-01
  -3.7469999999999998e-01   4.3999999999999997e-02   1.8015000000000001e+00   9.5500000000000002e-02  -9.5200000000000007e-02  -3.5099999999999999e-02   1.0653999999999999e+00   3.5580000000000001e-01   1.8283000000000000e+00   2.6010000000000000e-01   2.1170000000000000e-01   1.9910000000000000e-01
  -5.2900000000000003e-01   2.4179999999999999e-01   1.8015000000000001e+00   1.3370000000000001e-01  -1.8079999999999999e-01   8.8000000000000005e-03   8.2120000000000004e-01   4.2249999999999999e-01   2.0024000000000002e+00   1.7340000000000000e-01   1.3469999999999999e-01   2.2559999999999999e-01
  -3.0859999999999999e-01   2.1999999999999999e-02   2.0588000000000002e+00   9.5500000000000002e-02  -1.9030000000000000e-01  -6.5799999999999997e-02   9.7660000000000002e-01   1.1119999999999999e-01   8.7060000000000004e-01   2.8899999999999998e-01   1.2509999999999999e-01   2.1679999999999999e-01
  -5.0700000000000001e-01  -1.0990000000000000e-01   1.9730000000000001e+00   1.1459999999999999e-01  -1.1420000000000000e-01  -4.3900000000000002e-02   1.0875999999999999e+00   1.7790000000000000e-01   1.7412000000000001e+00   2.8899999999999998e-01   1.8279999999999999e-01   2.0790000000000000e-01
  -4.4080000000000003e-01   2.1980000000000000e-01   1.2867999999999999e+00   1.6230000000000000e-01  -4.7600000000000003e-02   8.8000000000000005e-03   9.7660000000000002e-01   1.5559999999999999e-01   1.3930000000000000e+00   2.9859999999999998e-01   2.4060000000000001e-01   1.7249999999999999e-01
  -5.0700000000000001e-01   6.6000000000000003e-02   2.0588000000000002e+00   1.5279999999999999e-01  -1.4269999999999999e-01  -2.6300000000000000e-02   9.3220000000000003e-01   2.6679999999999998e-01   1.4800000000000000e+00   2.7939999999999998e-01   2.1170000000000000e-01   1.8579999999999999e-01
  -3.0859999999999999e-01   4.3999999999999997e-02   1.2010000000000001e+00   1.0500000000000000e-01  -1.3320000000000001e-01   1.3200000000000000e-02   1.0431999999999999e+00   1.5559999999999999e-01   1.7412000000000001e+00   2.3119999999999999e-01   1.6360000000000000e-01   1.9910000000000000e-01
  -3.7469999999999998e-01   4.3999999999999997e-02   1.6298999999999999e+00   1.4319999999999999e-01  -8.5599999999999996e-02  -3.0700000000000002e-02   1.1318999999999999e+00   4.4499999999999998e-02   1.6540999999999999e+00   2.1190000000000001e-01   2.4060000000000001e-01   2.0790000000000000e-01
  -5.5110000000000003e-01   1.9789999999999999e-01   1.4582999999999999e+00   6.6799999999999998e-02  -6.6600000000000006e-02  -2.6300000000000000e-02   8.8780000000000003e-01   2.6679999999999998e-01   1.7412000000000001e+00   2.7939999999999998e-01   1.0580000000000001e-01   2.2559999999999999e-01
  -3.0859999999999999e-01   1.7590000000000000e-01   2.0588000000000002e+00   4.7699999999999999e-02  -5.7099999999999998e-02  -4.8200000000000000e-02   9.3220000000000003e-01   1.7790000000000000e-01   2.0024000000000002e+00   2.9859999999999998e-01   2.1170000000000000e-01   1.9020000000000001e-01
  -4.6289999999999998e-01   2.6379999999999998e-01   1.5441000000000000e+00   7.6399999999999996e-02  -5.7099999999999998e-02  -2.1899999999999999e-02   9.3220000000000003e-01   2.2239999999999999e-01   1.6540999999999999e+00   2.0230000000000001e-01   1.3469999999999999e-01   2.3440000000000000e-01
  -5.5110000000000003e-01   2.1999999999999999e-02   1.5441000000000000e+00   1.2410000000000000e-01  -1.3320000000000001e-01  -8.8000000000000005e-03   8.6560000000000004e-01   2.2200000000000001e-02   1.4800000000000000e+00   2.8899999999999998e-01   1.4430000000000001e-01   2.2120000000000001e-01
  -4.1880000000000001e-01   1.3189999999999999e-01   5.1470000000000005e-01   1.6230000000000000e-01  -6.6600000000000006e-02  -2.6300000000000000e-02   1.1762999999999999e+00   8.8900000000000007e-02   2.0024000000000002e+00   2.8899999999999998e-01   1.6360000000000000e-01   2.1679999999999999e-01
  -4.1880000000000001e-01   6.6000000000000003e-02   1.8872000000000000e+00   2.4820000000000000e-01  -1.5229999999999999e-01   8.8000000000000005e-03   9.1000000000000003e-01   6.6699999999999995e-02   1.4800000000000000e+00   2.5050000000000000e-01   2.5019999999999998e-01   2.1679999999999999e-01
  -3.9679999999999999e-01  -1.3189999999999999e-01   6.8630000000000002e-01   1.2410000000000000e-01  -1.6180000000000000e-01   2.1899999999999999e-02   1.1318999999999999e+00   3.1130000000000002e-01   2.1764999999999999e+00   2.8899999999999998e-01   1.6360000000000000e-01   2.3890000000000000e-01
  -3.0859999999999999e-01  -8.7900000000000006e-02   1.4582999999999999e+00   9.5500000000000002e-02  -9.5200000000000007e-02  -8.8000000000000005e-03   1.0875999999999999e+00   2.4460000000000001e-01   2.0024000000000002e+00   1.9270000000000001e-01   2.5979999999999998e-01   2.1229999999999999e-01
  -4.8490000000000000e-01   1.7590000000000000e-01   1.8872000000000000e+00   4.7699999999999999e-02  -1.0470000000000000e-01   4.4000000000000003e-03   9.7660000000000002e-01  -2.2200000000000001e-02   2.2635999999999998e+00   1.9270000000000001e-01   1.9239999999999999e-01   2.2559999999999999e-01
  -4.4080000000000003e-01   2.1999999999999999e-02   1.3725000000000001e+00   1.4319999999999999e-01  -1.3320000000000001e-01  -1.7500000000000002e-02   8.6560000000000004e-01   2.4460000000000001e-01   1.3930000000000000e+00   2.5050000000000000e-01   1.8279999999999999e-01   2.0790000000000000e-01
  -4.8490000000000000e-01   0.0000000000000000e+00   1.5441000000000000e+00   7.6399999999999996e-02  -9.5200000000000007e-02  -1.3200000000000000e-02   9.1000000000000003e-01   1.3339999999999999e-01   2.2635999999999998e+00   2.5050000000000000e-01   2.2130000000000000e-01   2.0790000000000000e-01
  -4.6289999999999998e-01   8.7900000000000006e-02   1.4582999999999999e+00   1.6230000000000000e-01  -8.5599999999999996e-02  -8.8000000000000005e-03   1.0431999999999999e+00   2.4460000000000001e-01   1.5670999999999999e+00   2.6970000000000000e-01   2.5019999999999998e-01   2.1679999999999999e-01
  -2.6450000000000001e-01   3.0780000000000002e-01   1.3725000000000001e+00   5.7299999999999997e-02  -1.9980000000000001e-01   1.7500000000000002e-02   9.7660000000000002e-01   2.8910000000000002e-01   2.3506000000000000e+00   1.8300000000000000e-01   2.2130000000000000e-01   1.8140000000000001e-01
  -4.8490000000000000e-01   2.1999999999999999e-02   1.3725000000000001e+00   1.0500000000000000e-01  -1.7130000000000001e-01   4.4000000000000003e-03   7.9900000000000004e-01  -6.6699999999999995e-02   2.0893999999999999e+00   2.1190000000000001e-01   2.0210000000000000e-01   1.9910000000000000e-01
  -3.3060000000000000e-01   6.6000000000000003e-02   1.2867999999999999e+00   1.3370000000000001e-01  -1.3320000000000001e-01  -1.3200000000000000e-02   1.0653999999999999e+00   1.7790000000000000e-01   1.3930000000000000e+00   2.8899999999999998e-01   1.8279999999999999e-01   2.1679999999999999e-01
  -4.8490000000000000e-01   1.7590000000000000e-01   1.2867999999999999e+00   1.3370000000000001e-01  -1.5229999999999999e-01   0.0000000000000000e+00   1.0875999999999999e+00   1.1119999999999999e-01   9.5770000000000000e-01   3.1790000000000002e-01   9.6199999999999994e-02   2.3000000000000001e-01
  -4.1880000000000001e-01   1.9789999999999999e-01   1.6298999999999999e+00   1.7190000000000000e-01  -1.0470000000000000e-01  -1.7500000000000002e-02   9.5440000000000003e-01   1.1119999999999999e-01   1.6540999999999999e+00   2.9859999999999998e-01   2.4060000000000001e-01   1.9020000000000001e-01
  -4.8490000000000000e-01   2.1999999999999999e-02   1.8872000000000000e+00   6.6799999999999998e-02  -6.6600000000000006e-02  -4.3900000000000002e-02   1.0209999999999999e+00   2.4460000000000001e-01   1.8283000000000000e+00   3.1790000000000002e-01   1.7319999999999999e-01   2.1679999999999999e-01
  -5.5110000000000003e-01  -8.7900000000000006e-02   1.3725000000000001e+00   3.8199999999999998e-02  -1.1420000000000000e-01  -5.2600000000000001e-02   7.7680000000000005e-01   6.6699999999999995e-02   1.5670999999999999e+00   2.7939999999999998e-01   1.5400000000000000e-01   1.9460000000000000e-01
  -3.0859999999999999e-01   4.3999999999999997e-02   6.8630000000000002e-01   8.5900000000000004e-02  -8.5599999999999996e-02  -1.7500000000000002e-02   1.0431999999999999e+00   1.5559999999999999e-01   1.8283000000000000e+00   2.9859999999999998e-01   2.3089999999999999e-01   1.8579999999999999e-01
  -3.7469999999999998e-01   1.0990000000000000e-01   1.2010000000000001e+00   1.5279999999999999e-01  -1.1420000000000000e-01  -2.1899999999999999e-02   8.4340000000000004e-01   3.7800000000000000e-01   1.6540999999999999e+00   2.6010000000000000e-01   1.2509999999999999e-01   1.9460000000000000e-01
  -4.8490000000000000e-01   1.0990000000000000e-01   1.8015000000000001e+00   1.2410000000000000e-01  -1.1420000000000000e-01   4.4000000000000003e-03   9.7660000000000002e-01   2.6679999999999998e-01   1.7412000000000001e+00   2.9859999999999998e-01   2.5979999999999998e-01   2.3890000000000000e-01
  -3.9679999999999999e-01  -8.7900000000000006e-02   1.8015000000000001e+00   4.7699999999999999e-02  -1.3320000000000001e-01  -2.1899999999999999e-02   8.2120000000000004e-01   2.2239999999999999e-01   2.0893999999999999e+00   2.2159999999999999e-01   1.8279999999999999e-01   1.7690000000000000e-01
  -2.4249999999999999e-01   6.6000000000000003e-02   1.8015000000000001e+00   4.7699999999999999e-02  -9.5200000000000007e-02   3.0700000000000002e-02   9.9880000000000002e-01   3.5580000000000001e-01   1.4800000000000000e+00   2.2159999999999999e-01   1.6360000000000000e-01   2.2559999999999999e-01
  -3.9679999999999999e-01   1.3189999999999999e-01   1.5441000000000000e+00   2.5779999999999997e-01  -8.5599999999999996e-02  -1.7500000000000002e-02   9.5440000000000003e-01   3.5580000000000001e-01   1.9153000000000000e+00   2.6010000000000000e-01   8.6599999999999996e-02   2.3000000000000001e-01
  -4.1880000000000001e-01  -1.0990000000000000e-01   1.4582999999999999e+00   0.0000000000000000e+00  -2.8500000000000001e-02  -4.8200000000000000e-02   1.0653999999999999e+00   1.5559999999999999e-01   1.7412000000000001e+00   1.4449999999999999e-01   2.3089999999999999e-01   1.9460000000000000e-01
  -3.9679999999999999e-01   1.5390000000000001e-01   1.2010000000000001e+00   1.9099999999999999e-02  -4.7600000000000003e-02  -2.1899999999999999e-02   1.1318999999999999e+00   1.3339999999999999e-01   1.6540999999999999e+00   2.6970000000000000e-01   2.4060000000000001e-01   1.5920000000000001e-01
  -3.7469999999999998e-01   1.9789999999999999e-01   1.9730000000000001e+00   1.0500000000000000e-01  -1.3320000000000001e-01  -3.9500000000000000e-02   8.2120000000000004e-01   2.0010000000000000e-01   2.3506000000000000e+00   2.6010000000000000e-01   2.1170000000000000e-01   2.4770000000000000e-01
  -3.0859999999999999e-01  -8.7900000000000006e-02   1.3725000000000001e+00   1.3370000000000001e-01  -2.1890000000000001e-01  -8.8000000000000005e-03   8.2120000000000004e-01   2.2200000000000001e-02   1.8283000000000000e+00   2.6010000000000000e-01   2.3089999999999999e-01   2.3890000000000000e-01
  -4.1880000000000001e-01   1.0990000000000000e-01   1.3725000000000001e+00   1.8140000000000001e-01  -1.3320000000000001e-01   2.1899999999999999e-02   9.7660000000000002e-01   1.1119999999999999e-01   2.0893999999999999e+00   2.8899999999999998e-01   2.1170000000000000e-01   1.9910000000000000e-01
  -4.1880000000000001e-01   1.7590000000000000e-01   1.9730000000000001e+00   1.8140000000000001e-01  -6.6600000000000006e-02   0.0000000000000000e+00   9.5440000000000003e-01   2.4460000000000001e-01   2.2635999999999998e+00   2.5050000000000000e-01   1.6360000000000000e-01   2.4770000000000000e-01
  -7.0530000000000004e-01   1.0990000000000000e-01   1.1152000000000000e+00   1.6230000000000000e-01  -3.8100000000000002e-02  -4.4000000000000003e-03   8.8780000000000003e-01   2.2200000000000001e-02   1.9153000000000000e+00   2.9859999999999998e-01   1.4430000000000001e-01   2.4329999999999999e-01
  -5.0700000000000001e-01   8.7900000000000006e-02   2.2303999999999999e+00   1.3370000000000001e-01  -5.7099999999999998e-02  -2.1899999999999999e-02   9.3220000000000003e-01  -4.4499999999999998e-02   1.3930000000000000e+00   2.6010000000000000e-01   1.7319999999999999e-01   1.8140000000000001e-01
  -4.4080000000000003e-01   1.0990000000000000e-01   1.4582999999999999e+00   5.7299999999999997e-02  -1.9030000000000000e-01  -8.8000000000000005e-03   9.7660000000000002e-01   3.7800000000000000e-01   1.4800000000000000e+00   2.2159999999999999e-01   9.6199999999999994e-02   2.4329999999999999e-01
  -3.7469999999999998e-01   6.6000000000000003e-02   2.3161999999999998e+00   7.6399999999999996e-02  -1.1420000000000000e-01  -3.9500000000000000e-02   8.4340000000000004e-01   1.7790000000000000e-01   1.4800000000000000e+00   2.4079999999999999e-01   1.9239999999999999e-01   1.9910000000000000e-01
  -5.0700000000000001e-01   2.4179999999999999e-01   9.4359999999999999e-01   1.5279999999999999e-01  -1.7130000000000001e-01   1.3200000000000000e-02   1.1984999999999999e+00   1.5559999999999999e-01   9.5770000000000000e-01   2.4079999999999999e-01   1.9239999999999999e-01   2.3000000000000001e-01
  -3.7469999999999998e-01  -2.1999999999999999e-02   1.3725000000000001e+00   1.7190000000000000e-01   9.4999999999999998e-03  -3.9500000000000000e-02   1.0875999999999999e+00   4.0020000000000000e-01   1.3930000000000000e+00   2.0230000000000001e-01   2.0210000000000000e-01   1.8140000000000001e-01
  -3.0859999999999999e-01   6.6000000000000003e-02   1.7157000000000000e+00   2.0050000000000001e-01  -9.5200000000000007e-02   1.3200000000000000e-02   9.1000000000000003e-01  -6.6699999999999995e-02   1.2188000000000001e+00   3.0819999999999997e-01   1.7319999999999999e-01   2.3890000000000000e-01
  -5.0700000000000001e-01   6.6000000000000003e-02   9.4359999999999999e-01   1.0500000000000000e-01  -1.8079999999999999e-01   4.4000000000000003e-03   1.1540999999999999e+00   2.2200000000000001e-02   1.5670999999999999e+00   3.2750000000000001e-01   1.7319999999999999e-01   2.0790000000000000e-01
  -5.7310000000000005e-01  -6.6000000000000003e-02   1.3725000000000001e+00   1.6230000000000000e-01  -1.2370000000000000e-01   2.1899999999999999e-02   7.3240000000000005e-01   5.1139999999999997e-01   1.3059000000000001e+00   3.7569999999999998e-01   1.6360000000000000e-01   2.0349999999999999e-01
  -3.7469999999999998e-01   2.1999999999999999e-02   2.3161999999999998e+00   1.2410000000000000e-01  -1.1420000000000000e-01  -1.3200000000000000e-02   8.6560000000000004e-01   2.2239999999999999e-01   1.7412000000000001e+00   3.5639999999999999e-01   1.8279999999999999e-01   2.4770000000000000e-01
  -4.8490000000000000e-01  -2.1999999999999999e-02   1.6298999999999999e+00   8.5900000000000004e-02  -1.0470000000000000e-01  -8.3299999999999999e-02   8.8780000000000003e-01   0.0000000000000000e+00   1.4800000000000000e+00   2.1190000000000001e-01   1.7319999999999999e-01   2.0790000000000000e-01
  -4.6289999999999998e-01   1.3189999999999999e-01   1.4582999999999999e+00   1.5279999999999999e-01  -1.0470000000000000e-01  -3.5099999999999999e-02   9.3220000000000003e-01   6.6699999999999995e-02   1.6540999999999999e+00   2.7939999999999998e-01   1.5400000000000000e-01   1.9020000000000001e-01
  -3.7469999999999998e-01   2.4179999999999999e-01   1.3725000000000001e+00   1.2410000000000000e-01  -2.0930000000000001e-01  -3.5099999999999999e-02   9.9880000000000002e-01   0.0000000000000000e+00   1.6540999999999999e+00   1.7340000000000000e-01   1.4430000000000001e-01   2.3440000000000000e-01
  -5.7310000000000005e-01   8.7900000000000006e-02   6.8630000000000002e-01   1.1459999999999999e-01  -1.9030000000000000e-01  -4.3900000000000002e-02   8.2120000000000004e-01   4.6689999999999998e-01   2.2635999999999998e+00   2.6970000000000000e-01   2.7900000000000003e-01   1.9460000000000000e-01
  -5.2900000000000003e-01  -8.7900000000000006e-02   1.1152000000000000e+00   7.6399999999999996e-02  -1.0470000000000000e-01  -7.8899999999999998e-02   1.0431999999999999e+00   2.0010000000000000e-01   1.2188000000000001e+00   2.5050000000000000e-01   1.8279999999999999e-01   2.2559999999999999e-01
  -4.1880000000000001e-01   1.0990000000000000e-01   2.2303999999999999e+00   1.3370000000000001e-01  -6.6600000000000006e-02  -5.7000000000000002e-02   1.1540999999999999e+00   2.6679999999999998e-01   1.3059000000000001e+00   2.8899999999999998e-01   2.0210000000000000e-01   2.3890000000000000e-01
  -3.5270000000000001e-01   1.9789999999999999e-01   8.5780000000000001e-01   1.6230000000000000e-01  -1.2370000000000000e-01  -4.8200000000000000e-02   8.2120000000000004e-01   1.5559999999999999e-01   2.3506000000000000e+00   3.0819999999999997e-01   1.4430000000000001e-01   2.0790000000000000e-01
  -4.6289999999999998e-01  -4.3999999999999997e-02   8.5780000000000001e-01   7.6399999999999996e-02  -1.1420000000000000e-01  -1.7500000000000002e-02   7.3240000000000005e-01   8.8900000000000007e-02   2.0024000000000002e+00   2.2159999999999999e-01   2.6939999999999997e-01   2.3440000000000000e-01
  -4.6289999999999998e-01   1.5390000000000001e-01   8.5780000000000001e-01   1.4319999999999999e-01  -5.7099999999999998e-02   5.2600000000000001e-02   1.0209999999999999e+00   2.2239999999999999e-01   1.4800000000000000e+00   3.9489999999999997e-01   2.0210000000000000e-01   1.7249999999999999e-01
  -3.5270000000000001e-01   6.6000000000000003e-02   1.5441000000000000e+00   3.8199999999999998e-02  -2.0930000000000001e-01  -5.2600000000000001e-02   1.0431999999999999e+00  -2.0010000000000000e-01   1.7412000000000001e+00   2.6010000000000000e-01   1.4430000000000001e-01   2.3890000000000000e-01
  -3.5270000000000001e-01   0.0000000000000000e+00   1.4582999999999999e+00   1.4319999999999999e-01  -1.9000000000000000e-02  -4.3900000000000002e-02   1.0209999999999999e+00   1.3339999999999999e-01   1.6540999999999999e+00   2.5050000000000000e-01   1.6360000000000000e-01   2.1229999999999999e-01
  -4.6289999999999998e-01   1.5390000000000001e-01   1.6298999999999999e+00   9.5500000000000002e-02  -1.6180000000000000e-01  -3.9500000000000000e-02   9.9880000000000002e-01   2.0010000000000000e-01   1.1317999999999999e+00   2.8899999999999998e-01   2.0210000000000000e-01   2.2120000000000001e-01
  -4.8490000000000000e-01   3.7369999999999998e-01   2.0588000000000002e+00   4.7699999999999999e-02  -2.1890000000000001e-01   1.3200000000000000e-02   9.1000000000000003e-01   1.7790000000000000e-01   2.3506000000000000e+00   1.9270000000000001e-01   2.5019999999999998e-01   2.3440000000000000e-01
  -5.2900000000000003e-01   2.1999999999999999e-02   1.2867999999999999e+00   1.6230000000000000e-01  -9.5200000000000007e-02  -3.0700000000000002e-02   9.7660000000000002e-01   1.3339999999999999e-01   1.4800000000000000e+00   2.4079999999999999e-01   1.7319999999999999e-01   2.2120000000000001e-01
  -4.4080000000000003e-01   1.3189999999999999e-01   1.5441000000000000e+00   1.0500000000000000e-01  -1.1420000000000000e-01  -3.0700000000000002e-02   1.1984999999999999e+00   4.4499999999999998e-02   1.9153000000000000e+00   2.2159999999999999e-01   2.1170000000000000e-01   2.2120000000000001e-01
  -3.3060000000000000e-01   6.6000000000000003e-02   1.6298999999999999e+00   6.6799999999999998e-02  -1.2370000000000000e-01  -4.3900000000000002e-02   1.1318999999999999e+00   4.4499999999999998e-02   2.0893999999999999e+00   2.5050000000000000e-01   1.4430000000000001e-01   1.9020000000000001e-01
  -5.5110000000000003e-01   1.9789999999999999e-01   1.0294000000000001e+00   1.1459999999999999e-01  -3.8100000000000002e-02  -4.4000000000000003e-03   9.7660000000000002e-01   1.5559999999999999e-01   1.6540999999999999e+00   2.6010000000000000e-01   1.6360000000000000e-01   1.9460000000000000e-01
  -3.3060000000000000e-01  -2.1999999999999999e-02   1.0294000000000001e+00   9.4999999999999998e-03  -1.8079999999999999e-01  -1.7500000000000002e-02   7.5460000000000005e-01   1.3339999999999999e-01   2.0024000000000002e+00   2.9859999999999998e-01   2.2130000000000000e-01   1.9910000000000000e-01
  -4.6289999999999998e-01   1.5390000000000001e-01   1.5441000000000000e+00   7.6399999999999996e-02  -1.1420000000000000e-01  -3.0700000000000002e-02   9.1000000000000003e-01   1.5559999999999999e-01   1.7412000000000001e+00   2.5050000000000000e-01   1.8279999999999999e-01   2.3890000000000000e-01
  -3.0859999999999999e-01   8.7900000000000006e-02   1.5441000000000000e+00   1.3370000000000001e-01  -2.8500000000000001e-02  -2.1899999999999999e-02   9.7660000000000002e-01   4.4499999999999998e-02   1.9153000000000000e+00   2.5050000000000000e-01   2.3089999999999999e-01   2.3440000000000000e-01
  -4.4080000000000003e-01   4.3999999999999997e-02   1.6298999999999999e+00   1.9089999999999999e-01  -9.5200000000000007e-02  -8.8000000000000005e-03   9.7660000000000002e-01   1.5559999999999999e-01   1.0447000000000000e+00   3.0819999999999997e-01   1.8279999999999999e-01   1.9910000000000000e-01
  -3.0859999999999999e-01   8.7900000000000006e-02   1.6298999999999999e+00   4.7699999999999999e-02  -2.1890000000000001e-01  -2.1899999999999999e-02   1.0653999999999999e+00   2.0010000000000000e-01   2.5247000000000002e+00   2.2159999999999999e-01   1.7319999999999999e-01   2.6100000000000001e-01
  -5.0700000000000001e-01   1.0990000000000000e-01   9.4359999999999999e-01   1.1459999999999999e-01  -2.3790000000000000e-01  -1.7500000000000002e-02   8.2120000000000004e-01   2.0010000000000000e-01   1.3930000000000000e+00   2.6010000000000000e-01   1.9239999999999999e-01   2.2559999999999999e-01
  -3.3060000000000000e-01   1.7590000000000000e-01   1.2010000000000001e+00   6.6799999999999998e-02  -8.5599999999999996e-02  -6.1400000000000003e-02   1.0875999999999999e+00   1.3339999999999999e-01   2.5247000000000002e+00   2.6010000000000000e-01   2.2130000000000000e-01   2.3000000000000001e-01
  -6.6130000000000000e-01   4.3999999999999997e-02   1.6298999999999999e+00   9.5500000000000002e-02  -1.6180000000000000e-01  -4.3900000000000002e-02   9.7660000000000002e-01   2.8910000000000002e-01   1.3930000000000000e+00   2.4079999999999999e-01   1.9239999999999999e-01   2.2559999999999999e-01
  -3.7469999999999998e-01   6.6000000000000003e-02   1.4582999999999999e+00   8.5900000000000004e-02  -7.6100000000000001e-02  -6.1400000000000003e-02   9.3220000000000003e-01   2.2200000000000001e-02   1.3059000000000001e+00   2.6970000000000000e-01   2.6939999999999997e-01   1.9910000000000000e-01
  -3.9679999999999999e-01   3.2979999999999998e-01   9.4359999999999999e-01   1.4319999999999999e-01  -7.6100000000000001e-02   1.7500000000000002e-02   8.6560000000000004e-01   2.6679999999999998e-01   1.4800000000000000e+00   2.6970000000000000e-01   1.5400000000000000e-01   2.3890000000000000e-01
  -6.6130000000000000e-01   2.1980000000000000e-01   1.9730000000000001e+00   1.4319999999999999e-01  -1.5229999999999999e-01  -8.8000000000000005e-03   7.3240000000000005e-01   1.7790000000000000e-01   1.3059000000000001e+00   2.9859999999999998e-01   8.6599999999999996e-02   2.3440000000000000e-01
  -4.1880000000000001e-01  -4.3999999999999997e-02   1.2867999999999999e+00   7.6399999999999996e-02  -1.4269999999999999e-01   3.5099999999999999e-02   8.8780000000000003e-01  -4.4499999999999998e-02   1.8283000000000000e+00   2.2159999999999999e-01   9.6199999999999994e-02   2.2559999999999999e-01
  -4.1880000000000001e-01   1.9789999999999999e-01   1.5441000000000000e+00   0.0000000000000000e+00  -8.5599999999999996e-02  -4.8200000000000000e-02   9.3220000000000003e-01  -2.2200000000000001e-02   2.0024000000000002e+00   2.2159999999999999e-01   2.1170000000000000e-01   1.9020000000000001e-01
  -4.8490000000000000e-01   3.2979999999999998e-01   1.8872000000000000e+00   1.4319999999999999e-01  -1.2370000000000000e-01  -1.3200000000000000e-02   9.9880000000000002e-01   3.1130000000000002e-01   1.2188000000000001e+00   1.6380000000000000e-01   2.4060000000000001e-01   1.8140000000000001e-01
  -3.9679999999999999e-01   1.3189999999999999e-01   1.5441000000000000e+00   8.5900000000000004e-02  -1.9030000000000000e-01   4.4000000000000003e-03   1.0653999999999999e+00   2.0010000000000000e-01   1.8283000000000000e+00   2.6970000000000000e-01   1.8279999999999999e-01   2.3440000000000000e-01
  -4.8490000000000000e-01   6.6000000000000003e-02   1.6298999999999999e+00   9.5500000000000002e-02  -1.9030000000000000e-01   3.9500000000000000e-02   8.8780000000000003e-01   1.7790000000000000e-01   1.5670999999999999e+00   2.6010000000000000e-01   1.3469999999999999e-01   2.2120000000000001e-01
  -4.8490000000000000e-01  -8.7900000000000006e-02   1.0294000000000001e+00   1.0500000000000000e-01  -1.9980000000000001e-01  -3.9500000000000000e-02   9.3220000000000003e-01   2.2200000000000001e-02   1.3930000000000000e+00   3.3710000000000001e-01   2.0210000000000000e-01   1.9020000000000001e-01
  -3.3060000000000000e-01   1.0990000000000000e-01   1.4582999999999999e+00   1.3370000000000001e-01  -1.0470000000000000e-01  -1.3200000000000000e-02   9.7660000000000002e-01   1.5559999999999999e-01   1.6540999999999999e+00   2.8899999999999998e-01   1.2509999999999999e-01   1.7690000000000000e-01
  -3.9679999999999999e-01  -4.3999999999999997e-02   1.8872000000000000e+00   9.5500000000000002e-02  -4.7600000000000003e-02  -4.3900000000000002e-02   8.6560000000000004e-01   4.4499999999999998e-02   1.1317999999999999e+00   2.6010000000000000e-01   2.5019999999999998e-01   1.8579999999999999e-01
  -4.1880000000000001e-01  -4.3999999999999997e-02   1.5441000000000000e+00   1.4319999999999999e-01  -1.2370000000000000e-01  -1.3200000000000000e-02   8.4340000000000004e-01   2.4460000000000001e-01   1.3930000000000000e+00   3.0819999999999997e-01   2.6939999999999997e-01   1.7690000000000000e-01
  -3.9679999999999999e-01   3.0780000000000002e-01   5.1470000000000005e-01   3.8199999999999998e-02  -1.4269999999999999e-01  -1.7500000000000002e-02   8.8780000000000003e-01   1.1119999999999999e-01   1.3059000000000001e+00   2.0230000000000001e-01   1.8279999999999999e-01   2.2559999999999999e-01
  -4.1880000000000001e-01   1.9789999999999999e-01   1.1152000000000000e+00   2.0999999999999999e-01  -1.8079999999999999e-01  -1.3200000000000000e-02   9.7660000000000002e-01   2.0010000000000000e-01   1.3059000000000001e+00   1.3489999999999999e-01   2.2130000000000000e-01   1.9910000000000000e-01
  -4.1880000000000001e-01   1.7590000000000000e-01   1.3725000000000001e+00   1.3370000000000001e-01  -1.0470000000000000e-01  -1.3200000000000000e-02   9.9880000000000002e-01   1.7790000000000000e-01   9.5770000000000000e-01   1.4449999999999999e-01   1.8279999999999999e-01   2.2120000000000001e-01
  -6.6130000000000000e-01   8.7900000000000006e-02   1.6298999999999999e+00   1.9089999999999999e-01  -9.5200000000000007e-02   2.1899999999999999e-02   1.1540999999999999e+00   4.4499999999999998e-02   1.1317999999999999e+00   3.3710000000000001e-01   2.0210000000000000e-01   1.9460000000000000e-01
  -4.6289999999999998e-01   1.0990000000000000e-01   1.4582999999999999e+00   5.7299999999999997e-02  -6.6600000000000006e-02  -1.7500000000000002e-02   9.9880000000000002e-01   1.1119999999999999e-01   2.5247000000000002e+00   2.2159999999999999e-01   2.6939999999999997e-01   2.2559999999999999e-01
  -5.9509999999999996e-01  -8.7900000000000006e-02   1.8015000000000001e+00   4.7699999999999999e-02  -1.2370000000000000e-01  -5.2600000000000001e-02   9.1000000000000003e-01   2.8910000000000002e-01   1.5670999999999999e+00   3.0819999999999997e-01   1.0580000000000001e-01   1.9910000000000000e-01
  -4.1880000000000001e-01  -8.7900000000000006e-02   1.5441000000000000e+00   9.4999999999999998e-03  -1.0470000000000000e-01  -1.7500000000000002e-02   8.4340000000000004e-01   8.8900000000000007e-02   1.8283000000000000e+00   3.3710000000000001e-01   2.4060000000000001e-01   2.3890000000000000e-01
  -5.2900000000000003e-01   2.6379999999999998e-01   1.7157000000000000e+00  -1.9099999999999999e-02  -1.6180000000000000e-01  -7.4499999999999997e-02   1.0209999999999999e+00   1.3339999999999999e-01   1.7412000000000001e+00   2.1190000000000001e-01   2.1170000000000000e-01   1.6370000000000001e-01
  -4.4080000000000003e-01   0.0000000000000000e+00   1.8872000000000000e+00   5.7299999999999997e-02  -1.4269999999999999e-01  -1.7500000000000002e-02   1.0209999999999999e+00   2.2200000000000001e-02   2.0024000000000002e+00   3.0819999999999997e-01   3.1750000000000000e-01   2.0790000000000000e-01
  -3.9679999999999999e-01   6.6000000000000003e-02   1.4582999999999999e+00   0.0000000000000000e+00  -1.1420000000000000e-01  -3.0700000000000002e-02   9.3220000000000003e-01   2.0010000000000000e-01   2.0024000000000002e+00   2.8899999999999998e-01   1.6360000000000000e-01   2.3000000000000001e-01
  -5.0700000000000001e-01   1.3189999999999999e-01   2.2303999999999999e+00   0.0000000000000000e+00  -2.0930000000000001e-01   2.6300000000000000e-02   1.1096999999999999e+00   3.3350000000000002e-01   1.5670999999999999e+00   2.2159999999999999e-01   2.7900000000000003e-01   1.8579999999999999e-01
  -4.8490000000000000e-01   1.0990000000000000e-01   9.4359999999999999e-01   9.5500000000000002e-02  -7.6100000000000001e-02   0.0000000000000000e+00   9.1000000000000003e-01   4.0020000000000000e-01   2.1764999999999999e+00   2.6010000000000000e-01   2.5979999999999998e-01   1.9910000000000000e-01
  -4.6289999999999998e-01  -2.1999999999999999e-02   1.3725000000000001e+00   1.2410000000000000e-01  -2.0930000000000001e-01  -1.7500000000000002e-02   9.1000000000000003e-01   0.0000000000000000e+00   2.0024000000000002e+00   3.4680000000000000e-01   1.9239999999999999e-01   2.0790000000000000e-01
  -4.4080000000000003e-01   1.5390000000000001e-01   1.2867999999999999e+00   1.1459999999999999e-01  -1.3320000000000001e-01  -3.9500000000000000e-02   9.9880000000000002e-01   2.2200000000000001e-02   1.3059000000000001e+00   2.6010000000000000e-01   2.1170000000000000e-01   2.0349999999999999e-01
  -5.0700000000000001e-01   2.1980000000000000e-01   1.2010000000000001e+00   7.6399999999999996e-02  -1.3320000000000001e-01  -3.5099999999999999e-02   1.1096999999999999e+00   1.3339999999999999e-01   1.1317999999999999e+00   2.6970000000000000e-01   1.3469999999999999e-01   1.8579999999999999e-01
  -3.5270000000000001e-01  -1.9789999999999999e-01   1.9730000000000001e+00   6.6799999999999998e-02  -1.3320000000000001e-01   8.8000000000000005e-03   1.0431999999999999e+00   1.7790000000000000e-01   1.7412000000000001e+00   2.1190000000000001e-01   1.4430000000000001e-01   2.2559999999999999e-01
  -5.0700000000000001e-01   8.7900000000000006e-02   1.5441000000000000e+00   5.7299999999999997e-02  -1.1420000000000000e-01  -4.4000000000000003e-03   9.3220000000000003e-01   2.0010000000000000e-01   2.2635999999999998e+00   2.6010000000000000e-01   2.1170000000000000e-01   2.1229999999999999e-01
  -4.1880000000000001e-01   2.1980000000000000e-01   1.6298999999999999e+00   1.0500000000000000e-01  -8.5599999999999996e-02  -7.0199999999999999e-02   1.0431999999999999e+00   1.7790000000000000e-01   1.7412000000000001e+00   2.2159999999999999e-01   1.5400000000000000e-01   2.4329999999999999e-01
  -5.0700000000000001e-01   1.5390000000000001e-01   1.3725000000000001e+00   1.8140000000000001e-01  -8.5599999999999996e-02   0.0000000000000000e+00   9.7660000000000002e-01   2.2239999999999999e-01   1.8283000000000000e+00   2.3119999999999999e-01   2.4060000000000001e-01   2.3000000000000001e-01
  -5.9509999999999996e-01   1.3189999999999999e-01   1.0294000000000001e+00   1.4319999999999999e-01  -1.3320000000000001e-01   8.8000000000000005e-03   1.1762999999999999e+00   2.4460000000000001e-01   1.1317999999999999e+00   2.2159999999999999e-01   1.6360000000000000e-01   1.9910000000000000e-01
  -4.1880000000000001e-01   1.0990000000000000e-01   1.5441000000000000e+00   4.7699999999999999e-02  -2.7600000000000002e-01  -3.5099999999999999e-02   9.3220000000000003e-01   1.3339999999999999e-01   1.5670999999999999e+00   2.6010000000000000e-01   1.4430000000000001e-01   2.3000000000000001e-01
  -4.8490000000000000e-01   4.3999999999999997e-02   1.3725000000000001e+00   8.5900000000000004e-02  -1.2370000000000000e-01  -3.0700000000000002e-02   9.3220000000000003e-01   2.2239999999999999e-01   1.8283000000000000e+00   3.8529999999999998e-01   1.8279999999999999e-01   2.2559999999999999e-01
  -7.2740000000000005e-01   2.6379999999999998e-01   1.9730000000000001e+00   6.6799999999999998e-02  -1.8079999999999999e-01  -4.4000000000000003e-03   1.0653999999999999e+00  -2.2200000000000001e-02   9.5770000000000000e-01   2.2159999999999999e-01   1.8279999999999999e-01   1.6810000000000000e-01
  -7.2740000000000005e-01   1.9789999999999999e-01   1.4582999999999999e+00   9.5500000000000002e-02  -1.6180000000000000e-01   1.3200000000000000e-02   9.7660000000000002e-01   2.0010000000000000e-01   1.6540999999999999e+00   2.7939999999999998e-01   2.6939999999999997e-01   2.3000000000000001e-01
  -2.4249999999999999e-01   1.3189999999999999e-01   1.3725000000000001e+00   9.5500000000000002e-02  -1.5229999999999999e-01  -8.8000000000000005e-03   9.1000000000000003e-01   0.0000000000000000e+00   2.3506000000000000e+00   2.5050000000000000e-01   8.6599999999999996e-02   2.1229999999999999e-01
  -3.9679999999999999e-01   1.0990000000000000e-01   1.3725000000000001e+00   1.7190000000000000e-01  -1.1420000000000000e-01   8.8000000000000005e-03   8.8780000000000003e-01   8.8900000000000007e-02   1.9153000000000000e+00   2.5050000000000000e-01   1.3469999999999999e-01   1.8579999999999999e-01
  -1.9839999999999999e-01  -1.9789999999999999e-01   9.4359999999999999e-01   1.9099999999999999e-02  -1.7130000000000001e-01   8.8000000000000005e-03   9.1000000000000003e-01   3.1130000000000002e-01   1.7412000000000001e+00   3.3710000000000001e-01   2.4060000000000001e-01   1.8140000000000001e-01
  -1.1020000000000001e-01  -2.1999999999999999e-02   6.8630000000000002e-01   4.7699999999999999e-02  -1.4269999999999999e-01  -2.6300000000000000e-02   8.8780000000000003e-01   1.5559999999999999e-01   2.4377000000000000e+00   2.3119999999999999e-01   1.8279999999999999e-01   2.3440000000000000e-01
  -3.3060000000000000e-01  -1.0990000000000000e-01   1.1152000000000000e+00   1.7190000000000000e-01  -4.7600000000000003e-02  -1.7500000000000002e-02   8.4340000000000004e-01   2.4460000000000001e-01   2.0893999999999999e+00   2.7939999999999998e-01   2.3089999999999999e-01   1.9020000000000001e-01
  -7.2740000000000005e-01   1.0990000000000000e-01   2.3161999999999998e+00   1.4319999999999999e-01  -1.4269999999999999e-01  -1.3200000000000000e-02   1.0431999999999999e+00   2.2239999999999999e-01   1.7412000000000001e+00   3.2750000000000001e-01   2.4060000000000001e-01   2.2559999999999999e-01
  -7.4939999999999996e-01  -4.3999999999999997e-02   1.7157000000000000e+00  -9.4999999999999998e-03  -1.8079999999999999e-01   8.8000000000000005e-03   7.9900000000000004e-01   2.4460000000000001e-01   1.4800000000000000e+00   2.7939999999999998e-01   1.6360000000000000e-01   1.8579999999999999e-01
  -8.3760000000000001e-01   4.3999999999999997e-02   8.5780000000000001e-01   1.0500000000000000e-01  -6.6600000000000006e-02  -3.5099999999999999e-02   9.3220000000000003e-01   1.1119999999999999e-01   1.3930000000000000e+00   2.6970000000000000e-01   1.5400000000000000e-01   2.1679999999999999e-01
  -1.9839999999999999e-01   2.1999999999999999e-02   1.2867999999999999e+00   1.3370000000000001e-01  -2.2839999999999999e-01  -1.3200000000000000e-02   8.6560000000000004e-01   4.4499999999999998e-02   1.5670999999999999e+00   2.7939999999999998e-01   2.1170000000000000e-01   2.0349999999999999e-01
  -1.3230000000000000e-01   1.3189999999999999e-01   1.1152000000000000e+00   1.7190000000000000e-01  -7.6100000000000001e-02   8.8000000000000005e-03   1.1762999999999999e+00   1.3339999999999999e-01   1.2188000000000001e+00   2.3119999999999999e-01   2.3089999999999999e-01   1.8140000000000001e-01
  -2.8649999999999998e-01  -4.3999999999999997e-02   1.1152000000000000e+00   9.4999999999999998e-03  -9.5200000000000007e-02  -8.8000000000000005e-03   9.5440000000000003e-01   4.0020000000000000e-01   1.3059000000000001e+00   2.3119999999999999e-01   2.2130000000000000e-01   1.9460000000000000e-01
  -2.8649999999999998e-01   8.7900000000000006e-02   1.5441000000000000e+00   3.8199999999999998e-02  -1.9030000000000000e-01  -4.4000000000000003e-03   7.7680000000000005e-01   4.4469999999999998e-01   8.7060000000000004e-01   2.9859999999999998e-01   1.9239999999999999e-01   2.4329999999999999e-01
  -2.8649999999999998e-01  -1.7590000000000000e-01   9.4359999999999999e-01   7.6399999999999996e-02  -1.4269999999999999e-01  -3.5099999999999999e-02   9.5440000000000003e-01  -1.5559999999999999e-01   2.0893999999999999e+00   2.6970000000000000e-01   1.4430000000000001e-01   2.3890000000000000e-01
  -4.4080000000000003e-01  -2.1999999999999999e-02   1.6298999999999999e+00   3.8199999999999998e-02  -1.5229999999999999e-01   1.3200000000000000e-02   1.2428999999999999e+00   1.5559999999999999e-01   1.2188000000000001e+00   2.6970000000000000e-01   1.2509999999999999e-01   2.0349999999999999e-01
  -4.6289999999999998e-01   4.3999999999999997e-02   1.8015000000000001e+00   2.0999999999999999e-01  -3.8100000000000002e-02  -6.1400000000000003e-02   8.4340000000000004e-01   5.1139999999999997e-01   1.4800000000000000e+00   2.8899999999999998e-01   1.4430000000000001e-01   2.3890000000000000e-01
  -5.0700000000000001e-01   1.3189999999999999e-01   1.9730000000000001e+00   5.7299999999999997e-02  -8.5599999999999996e-02  -2.6300000000000000e-02   1.2650999999999999e+00  -6.6699999999999995e-02   2.5247000000000002e+00   2.2159999999999999e-01   1.5400000000000000e-01   2.3000000000000001e-01
  -5.7310000000000005e-01  -6.6000000000000003e-02   8.5780000000000001e-01   1.8140000000000001e-01  -1.3320000000000001e-01  -8.8000000000000005e-03   1.2428999999999999e+00  -4.0020000000000000e-01   2.0024000000000002e+00   3.0819999999999997e-01   1.1550000000000001e-01   2.1229999999999999e-01
  -3.9679999999999999e-01   4.3999999999999997e-02   1.4582999999999999e+00   2.2910000000000000e-01  -1.3320000000000001e-01   1.3200000000000000e-02   1.0653999999999999e+00   3.7800000000000000e-01   2.0024000000000002e+00   3.3710000000000001e-01   1.7319999999999999e-01   2.0790000000000000e-01
  -4.4080000000000003e-01   6.6000000000000003e-02   9.4359999999999999e-01   6.6799999999999998e-02  -1.1420000000000000e-01   2.6300000000000000e-02   9.5440000000000003e-01   4.8920000000000002e-01   1.6540999999999999e+00   3.3710000000000001e-01   1.9239999999999999e-01   2.0349999999999999e-01
  -4.1880000000000001e-01  -2.1999999999999999e-02   1.2010000000000001e+00   1.4319999999999999e-01  -1.2370000000000000e-01  -1.3200000000000000e-02   9.3220000000000003e-01   8.8900000000000007e-02   2.6118000000000001e+00   2.5050000000000000e-01   1.7319999999999999e-01   1.9460000000000000e-01
  -1.5429999999999999e-01   0.0000000000000000e+00   1.1152000000000000e+00   1.3370000000000001e-01  -8.5599999999999996e-02   2.1899999999999999e-02   1.1762999999999999e+00   2.0010000000000000e-01   1.3930000000000000e+00   2.5050000000000000e-01   2.0210000000000000e-01   2.3440000000000000e-01
  -3.9679999999999999e-01   2.1999999999999999e-02   1.3725000000000001e+00   5.7299999999999997e-02  -2.0930000000000001e-01  -8.8000000000000005e-03   9.5440000000000003e-01   4.2249999999999999e-01   1.7412000000000001e+00   3.1790000000000002e-01   1.9239999999999999e-01   2.0790000000000000e-01
  -2.8649999999999998e-01   4.3999999999999997e-02   1.7157000000000000e+00   1.3370000000000001e-01  -1.1420000000000000e-01  -3.5099999999999999e-02   9.5440000000000003e-01   2.8910000000000002e-01   2.0893999999999999e+00   2.5050000000000000e-01   2.4060000000000001e-01   1.7690000000000000e-01
  -5.5110000000000003e-01   8.7900000000000006e-02   1.4582999999999999e+00   5.7299999999999997e-02  -6.6600000000000006e-02  -3.9500000000000000e-02   1.0431999999999999e+00   8.8900000000000007e-02   1.3930000000000000e+00   2.5050000000000000e-01   2.1170000000000000e-01   1.5920000000000001e-01
  -4.1880000000000001e-01   2.1999999999999999e-02   1.6298999999999999e+00   1.3370000000000001e-01  -2.8500000000000001e-02  -1.7500000000000002e-02   8.2120000000000004e-01   8.8900000000000007e-02   1.9153000000000000e+00   2.8899999999999998e-01   2.4060000000000001e-01   2.3890000000000000e-01
  -3.9679999999999999e-01   1.5390000000000001e-01   1.5441000000000000e+00   7.6399999999999996e-02  -1.6180000000000000e-01  -3.9500000000000000e-02   9.1000000000000003e-01   2.0010000000000000e-01   7.8349999999999997e-01   2.3119999999999999e-01   1.3469999999999999e-01   2.1229999999999999e-01
  -7.9349999999999998e-01   8.7900000000000006e-02   1.5441000000000000e+00   8.5900000000000004e-02  -1.9980000000000001e-01  -1.3200000000000000e-02   9.5440000000000003e-01   1.5559999999999999e-01   2.0024000000000002e+00   2.5050000000000000e-01   2.3089999999999999e-01   2.3890000000000000e-01
  -3.3060000000000000e-01   2.1980000000000000e-01   8.5780000000000001e-01   9.5500000000000002e-02  -1.3320000000000001e-01  -2.6300000000000000e-02   9.7660000000000002e-01   2.4460000000000001e-01   1.8283000000000000e+00   2.9859999999999998e-01   2.0210000000000000e-01   1.5920000000000001e-01
  -3.7469999999999998e-01   1.9789999999999999e-01   1.4582999999999999e+00   1.6230000000000000e-01  -1.2370000000000000e-01  -4.3900000000000002e-02   9.7660000000000002e-01   1.1119999999999999e-01   1.6540999999999999e+00   2.4079999999999999e-01   1.9239999999999999e-01   2.2559999999999999e-01
  -5.2900000000000003e-01   1.5390000000000001e-01   1.8872000000000000e+00   1.8140000000000001e-01  -1.6180000000000000e-01  -3.9500000000000000e-02   9.3220000000000003e-01   2.0010000000000000e-01   2.5247000000000002e+00   2.6010000000000000e-01   1.7319999999999999e-01   2.3000000000000001e-01
  -3.7469999999999998e-01   1.7590000000000000e-01   2.1446000000000001e+00   1.7190000000000000e-01  -1.2370000000000000e-01   2.1899999999999999e-02   9.9880000000000002e-01   1.5559999999999999e-01   1.8283000000000000e+00   2.3119999999999999e-01   9.6199999999999994e-02   2.0790000000000000e-01
  -6.6130000000000000e-01   1.9789999999999999e-01   7.7210000000000001e-01   1.7190000000000000e-01  -1.6180000000000000e-01   1.7500000000000002e-02   8.8780000000000003e-01   3.1130000000000002e-01   1.9153000000000000e+00   2.6970000000000000e-01   1.9239999999999999e-01   1.9460000000000000e-01
  -4.6289999999999998e-01   2.1999999999999999e-02   4.2890000000000000e-01   1.1459999999999999e-01  -1.1420000000000000e-01  -4.4000000000000003e-03   9.9880000000000002e-01   1.5559999999999999e-01   1.5670999999999999e+00   2.9859999999999998e-01   1.5400000000000000e-01   2.1679999999999999e-01
  -4.6289999999999998e-01   1.7590000000000000e-01   1.4582999999999999e+00   9.5500000000000002e-02  -1.4269999999999999e-01  -3.0700000000000002e-02   9.5440000000000003e-01   2.8910000000000002e-01   1.2188000000000001e+00   2.6970000000000000e-01   1.4430000000000001e-01   2.2559999999999999e-01
  -4.1880000000000001e-01   2.1999999999999999e-02   1.5441000000000000e+00   1.0500000000000000e-01  -1.2370000000000000e-01  -5.7000000000000002e-02   1.0431999999999999e+00   1.7790000000000000e-01   1.3059000000000001e+00   3.1790000000000002e-01   1.9239999999999999e-01   2.1679999999999999e-01
  -3.9679999999999999e-01   6.6000000000000003e-02   1.0294000000000001e+00   1.0500000000000000e-01  -1.0470000000000000e-01  -1.3200000000000000e-02   9.3220000000000003e-01   2.6679999999999998e-01   2.2635999999999998e+00   2.2159999999999999e-01   1.7319999999999999e-01   1.8579999999999999e-01
  -6.1719999999999997e-01   1.5390000000000001e-01   1.2010000000000001e+00   0.0000000000000000e+00  -1.9980000000000001e-01  -2.1899999999999999e-02   8.4340000000000004e-01   2.0010000000000000e-01   1.9153000000000000e+00   2.8899999999999998e-01   2.2130000000000000e-01   2.4770000000000000e-01
  -4.6289999999999998e-01  -2.1999999999999999e-02   1.8015000000000001e+00   1.6230000000000000e-01  -1.4269999999999999e-01  -3.5099999999999999e-02   1.1318999999999999e+00   2.4460000000000001e-01   2.3506000000000000e+00   2.6010000000000000e-01   2.3089999999999999e-01   2.2559999999999999e-01
  -5.2900000000000003e-01   1.9789999999999999e-01   1.1152000000000000e+00   1.8140000000000001e-01  -1.9030000000000000e-01   8.8000000000000005e-03   8.6560000000000004e-01   1.3339999999999999e-01   1.3930000000000000e+00   3.3710000000000001e-01   1.4430000000000001e-01   2.1229999999999999e-01
  -5.5110000000000003e-01  -4.3999999999999997e-02   1.8872000000000000e+00   1.4319999999999999e-01  -1.9980000000000001e-01  -7.0199999999999999e-02   8.8780000000000003e-01   4.4499999999999998e-02   1.4800000000000000e+00   2.8899999999999998e-01   2.5979999999999998e-01   2.1679999999999999e-01
  -4.4080000000000003e-01   2.8580000000000000e-01   1.2867999999999999e+00   8.5900000000000004e-02  -1.1420000000000000e-01  -2.6300000000000000e-02   8.8780000000000003e-01   2.6679999999999998e-01   1.8283000000000000e+00   2.6010000000000000e-01   2.3089999999999999e-01   2.0349999999999999e-01
  -4.8490000000000000e-01  -4.3999999999999997e-02   1.5441000000000000e+00  -9.4999999999999998e-03  -1.3320000000000001e-01  -4.4000000000000003e-03   8.8780000000000003e-01  -2.2200000000000001e-02   1.8283000000000000e+00   2.6010000000000000e-01   2.4060000000000001e-01   2.4329999999999999e-01
  -5.2900000000000003e-01   8.7900000000000006e-02   1.2867999999999999e+00   7.6399999999999996e-02   2.8500000000000001e-02  -8.8000000000000005e-03   9.9880000000000002e-01   1.7790000000000000e-01   1.3059000000000001e+00   2.5050000000000000e-01   1.6360000000000000e-01   2.0790000000000000e-01
  -5.0700000000000001e-01   2.1980000000000000e-01   1.2010000000000001e+00   1.3370000000000001e-01  -1.2370000000000000e-01  -3.0700000000000002e-02   1.0431999999999999e+00   8.8900000000000007e-02   1.8283000000000000e+00   2.8899999999999998e-01   2.1170000000000000e-01   1.7690000000000000e-01
  -3.7469999999999998e-01   8.7900000000000006e-02   1.6298999999999999e+00   1.4319999999999999e-01  -1.1420000000000000e-01  -1.7500000000000002e-02   8.2120000000000004e-01   1.7790000000000000e-01   2.0893999999999999e+00   3.1790000000000002e-01   2.9830000000000001e-01   1.8140000000000001e-01
  -3.9679999999999999e-01   1.3189999999999999e-01   1.3725000000000001e+00   2.0050000000000001e-01  -1.5229999999999999e-01  -1.3200000000000000e-02   9.5440000000000003e-01   3.1130000000000002e-01   1.6540999999999999e+00   2.2159999999999999e-01   1.7319999999999999e-01   2.1229999999999999e-01
  -3.3060000000000000e-01  -8.7900000000000006e-02   8.5780000000000001e-01   4.7699999999999999e-02  -1.2370000000000000e-01  -4.4000000000000003e-03   8.6560000000000004e-01   2.6679999999999998e-01   1.5670999999999999e+00   2.6010000000000000e-01   1.6360000000000000e-01   2.1679999999999999e-01
  -2.8649999999999998e-01   1.3189999999999999e-01   1.2010000000000001e+00   9.4999999999999998e-03  -2.8500000000000001e-02  -4.3900000000000002e-02   9.7660000000000002e-01   2.0010000000000000e-01   2.0893999999999999e+00   2.7939999999999998e-01   1.4430000000000001e-01   1.8140000000000001e-01
  -4.6289999999999998e-01   1.3189999999999999e-01   1.1152000000000000e+00   1.9099999999999999e-02  -8.5599999999999996e-02  -2.6300000000000000e-02   9.1000000000000003e-01   2.8910000000000002e-01   1.6540999999999999e+00   2.8899999999999998e-01   1.2509999999999999e-01   2.3440000000000000e-01
  -4.4080000000000003e-01   1.3189999999999999e-01   1.2867999999999999e+00   1.5279999999999999e-01  -6.6600000000000006e-02  -2.1899999999999999e-02   1.1096999999999999e+00   0.0000000000000000e+00   1.6540999999999999e+00   2.7939999999999998e-01   1.9239999999999999e-01   2.0349999999999999e-01
  -3.3060000000000000e-01   4.3999999999999997e-02   2.1446000000000001e+00   8.5900000000000004e-02  -1.4269999999999999e-01   1.3200000000000000e-02   8.6560000000000004e-01   1.3339999999999999e-01   1.7412000000000001e+00   3.2750000000000001e-01   1.9239999999999999e-01   2.0349999999999999e-01
  -3.9679999999999999e-01   2.1999999999999999e-02   7.7210000000000001e-01   5.7299999999999997e-02  -1.7130000000000001e-01  -4.8200000000000000e-02   1.0431999999999999e+00   1.3339999999999999e-01   1.8283000000000000e+00   2.6010000000000000e-01   1.3469999999999999e-01   2.2559999999999999e-01
  -3.7469999999999998e-01   2.1980000000000000e-01   1.6298999999999999e+00   2.2910000000000000e-01  -1.9030000000000000e-01  -3.0700000000000002e-02   9.9880000000000002e-01   8.8900000000000007e-02   2.0024000000000002e+00   2.6010000000000000e-01   1.1550000000000001e-01   2.4770000000000000e-01
  -6.6130000000000000e-01   4.3999999999999997e-02   1.5441000000000000e+00   6.6799999999999998e-02  -9.5200000000000007e-02  -2.6300000000000000e-02   9.3220000000000003e-01   6.6699999999999995e-02   1.9153000000000000e+00   2.8899999999999998e-01   2.1170000000000000e-01   2.1229999999999999e-01
  -4.6289999999999998e-01   1.0990000000000000e-01   1.3725000000000001e+00   9.4999999999999998e-03  -1.5229999999999999e-01  -6.1400000000000003e-02   8.4340000000000004e-01   2.6679999999999998e-01   1.7412000000000001e+00   2.5050000000000000e-01   2.5019999999999998e-01   2.0349999999999999e-01
  -4.6289999999999998e-01   8.7900000000000006e-02   1.4582999999999999e+00   5.7299999999999997e-02  -9.5200000000000007e-02  -4.8200000000000000e-02   8.2120000000000004e-01   1.1119999999999999e-01   2.0024000000000002e+00   3.4680000000000000e-01   1.7319999999999999e-01   1.9020000000000001e-01
  -4.8490000000000000e-01   1.5390000000000001e-01   1.4582999999999999e+00  -1.9099999999999999e-02  -1.3320000000000001e-01   1.7500000000000002e-02   8.4340000000000004e-01   1.3339999999999999e-01   1.5670999999999999e+00   3.0819999999999997e-01   2.4060000000000001e-01   1.8579999999999999e-01
  -4.6289999999999998e-01   1.0990000000000000e-01   1.9730000000000001e+00   1.2410000000000000e-01  -1.6180000000000000e-01  -3.9500000000000000e-02   8.8780000000000003e-01   1.5559999999999999e-01   2.4377000000000000e+00   2.6970000000000000e-01   2.4060000000000001e-01   2.0349999999999999e-01
  -4.6289999999999998e-01   1.3189999999999999e-01   1.3725000000000001e+00   7.6399999999999996e-02  -1.3320000000000001e-01  -2.1899999999999999e-02   1.0431999999999999e+00   2.8910000000000002e-01   1.7412000000000001e+00   3.0819999999999997e-01   2.4060000000000001e-01   2.0349999999999999e-01
  -3.9679999999999999e-01   2.4179999999999999e-01   1.8015000000000001e+00   1.4319999999999999e-01  -1.5229999999999999e-01  -3.5099999999999999e-02   8.8780000000000003e-01   2.0010000000000000e-01   1.8283000000000000e+00   2.5050000000000000e-01   1.8279999999999999e-01   1.6370000000000001e-01
  -5.9509999999999996e-01   2.8580000000000000e-01   1.2010000000000001e+00   1.2410000000000000e-01  -1.1420000000000000e-01   0.0000000000000000e+00   7.3240000000000005e-01   1.3339999999999999e-01   2.1764999999999999e+00   2.3119999999999999e-01   1.4430000000000001e-01   2.1229999999999999e-01
  -5.2900000000000003e-01   1.3189999999999999e-01   8.5780000000000001e-01   1.2410000000000000e-01  -1.6180000000000000e-01  -1.7500000000000002e-02   9.9880000000000002e-01   8.8900000000000007e-02   2.0024000000000002e+00   2.0230000000000001e-01   1.3469999999999999e-01   2.1679999999999999e-01
  -3.5270000000000001e-01  -6.6000000000000003e-02   1.1152000000000000e+00   5.7299999999999997e-02  -6.6600000000000006e-02  -2.1899999999999999e-02   1.0431999999999999e+00   2.4460000000000001e-01   2.0893999999999999e+00   2.8899999999999998e-01   2.4060000000000001e-01   1.9460000000000000e-01
  -3.7469999999999998e-01   1.0990000000000000e-01   7.7210000000000001e-01   1.4319999999999999e-01  -1.9980000000000001e-01  -3.0700000000000002e-02   8.6560000000000004e-01   1.1119999999999999e-01   1.4800000000000000e+00   2.6970000000000000e-01   1.4430000000000001e-01   2.2559999999999999e-01
  -4.1880000000000001e-01   0.0000000000000000e+00   1.3725000000000001e+00   9.5500000000000002e-02  -1.0470000000000000e-01  -3.5099999999999999e-02   9.1000000000000003e-01   2.0010000000000000e-01   1.7412000000000001e+00   2.9859999999999998e-01   1.5400000000000000e-01   1.7690000000000000e-01
  -5.5110000000000003e-01   0.0000000000000000e+00   1.7157000000000000e+00   1.0500000000000000e-01  -1.7130000000000001e-01  -8.8000000000000005e-03   9.9880000000000002e-01   1.3339999999999999e-01   2.3506000000000000e+00   2.9859999999999998e-01   1.8279999999999999e-01   1.9910000000000000e-01
  -6.3919999999999999e-01   6.6000000000000003e-02   9.4359999999999999e-01   7.6399999999999996e-02  -2.8549999999999998e-01   3.9500000000000000e-02   8.6560000000000004e-01   5.1139999999999997e-01   1.4800000000000000e+00   3.2750000000000001e-01   1.9239999999999999e-01   2.2559999999999999e-01
  -3.9679999999999999e-01  -6.6000000000000003e-02   1.8015000000000001e+00   1.5279999999999999e-01  -1.3320000000000001e-01   4.4000000000000003e-03   9.5440000000000003e-01   2.6679999999999998e-01   1.3059000000000001e+00   3.3710000000000001e-01   1.7319999999999999e-01   1.9460000000000000e-01
  -4.4080000000000003e-01   1.3189999999999999e-01   1.3725000000000001e+00   1.0500000000000000e-01  -2.1890000000000001e-01  -1.3200000000000000e-02   9.5440000000000003e-01   2.6679999999999998e-01   1.6540999999999999e+00   2.6010000000000000e-01   1.3469999999999999e-01   1.8579999999999999e-01
  -2.8649999999999998e-01   6.6000000000000003e-02   1.3725000000000001e+00   3.8199999999999998e-02  -1.1420000000000000e-01   0.0000000000000000e+00   1.0431999999999999e+00   3.3350000000000002e-01   2.3506000000000000e+00   3.6599999999999999e-01   2.0210000000000000e-01   1.6810000000000000e-01
  -5.0700000000000001e-01  -4.3999999999999997e-02   7.7210000000000001e-01   1.5279999999999999e-01  -1.0470000000000000e-01  -5.7000000000000002e-02   7.3240000000000005e-01   2.2239999999999999e-01   1.3930000000000000e+00   2.7939999999999998e-01   1.4430000000000001e-01   2.5659999999999999e-01
  -3.3060000000000000e-01  -4.3999999999999997e-02   1.0294000000000001e+00   3.8199999999999998e-02  -7.6100000000000001e-02   8.8000000000000005e-03   7.9900000000000004e-01   1.5559999999999999e-01   8.7060000000000004e-01   2.6970000000000000e-01   9.6199999999999994e-02   2.1679999999999999e-01
  -4.6289999999999998e-01  -4.3999999999999997e-02   1.1152000000000000e+00   6.6799999999999998e-02  -1.2370000000000000e-01  -2.6300000000000000e-02   9.1000000000000003e-01   1.5559999999999999e-01   1.3930000000000000e+00   3.2750000000000001e-01   2.3089999999999999e-01   2.6100000000000001e-01
  -5.7310000000000005e-01   0.0000000000000000e+00   1.4582999999999999e+00   1.2410000000000000e-01  -1.3320000000000001e-01  -1.7500000000000002e-02   1.1096999999999999e+00   2.2239999999999999e-01   1.5670999999999999e+00   2.6970000000000000e-01   1.8279999999999999e-01   2.2559999999999999e-01
  -5.5110000000000003e-01   6.6000000000000003e-02   1.2867999999999999e+00   2.8600000000000000e-02  -2.1890000000000001e-01  -1.3200000000000000e-02   8.8780000000000003e-01   3.1130000000000002e-01   1.6540999999999999e+00   3.1790000000000002e-01   2.1170000000000000e-01   2.3890000000000000e-01
  -4.8490000000000000e-01   3.0780000000000002e-01   1.4582999999999999e+00   1.1459999999999999e-01  -1.1420000000000000e-01  -6.5799999999999997e-02   9.3220000000000003e-01   3.7800000000000000e-01   9.5770000000000000e-01   2.8899999999999998e-01   1.6360000000000000e-01   2.2559999999999999e-01
  -2.2040000000000001e-01  -1.3189999999999999e-01   1.0294000000000001e+00   1.2410000000000000e-01  -1.9030000000000000e-01   4.3900000000000002e-02   6.6579999999999995e-01   1.1119999999999999e-01   2.3506000000000000e+00   2.8899999999999998e-01   2.5979999999999998e-01   2.5659999999999999e-01
  -3.7469999999999998e-01  -2.1999999999999999e-02   1.6298999999999999e+00   7.6399999999999996e-02  -1.9030000000000000e-01  -1.7500000000000002e-02   1.1096999999999999e+00  -2.2200000000000001e-02   1.7412000000000001e+00   3.1790000000000002e-01   2.1170000000000000e-01   2.2559999999999999e-01
  -3.3060000000000000e-01  -4.3999999999999997e-02   2.0588000000000002e+00   8.5900000000000004e-02  -8.5599999999999996e-02   0.0000000000000000e+00   1.0431999999999999e+00   6.6699999999999995e-02   1.3059000000000001e+00   2.6970000000000000e-01   1.9239999999999999e-01   2.0349999999999999e-01
  -4.6289999999999998e-01  -4.3999999999999997e-02   1.4582999999999999e+00   1.2410000000000000e-01  -8.5599999999999996e-02  -1.3200000000000000e-02   7.5460000000000005e-01   3.5580000000000001e-01   1.2188000000000001e+00   3.3710000000000001e-01   1.8279999999999999e-01   1.9020000000000001e-01
  -4.6289999999999998e-01  -4.3999999999999997e-02   1.1152000000000000e+00   2.0999999999999999e-01  -1.4269999999999999e-01   4.4000000000000003e-03   9.7660000000000002e-01   2.8910000000000002e-01   9.5770000000000000e-01   2.0230000000000001e-01   2.2130000000000000e-01   1.9910000000000000e-01
  -5.5110000000000003e-01  -1.5390000000000001e-01   1.3725000000000001e+00   1.9099999999999999e-02  -1.2370000000000000e-01  -3.0700000000000002e-02   8.6560000000000004e-01   2.0010000000000000e-01   2.1764999999999999e+00   2.8899999999999998e-01   1.7319999999999999e-01   2.0349999999999999e-01
  -5.0700000000000001e-01   1.0990000000000000e-01   2.1446000000000001e+00   1.1459999999999999e-01  -1.1420000000000000e-01  -3.0700000000000002e-02   7.9900000000000004e-01   2.4460000000000001e-01   1.0447000000000000e+00   2.1190000000000001e-01   1.4430000000000001e-01   2.3440000000000000e-01
  -4.1880000000000001e-01   2.1999999999999999e-02   1.4582999999999999e+00   1.3370000000000001e-01  -1.1420000000000000e-01   1.3200000000000000e-02   1.0653999999999999e+00   2.0010000000000000e-01   1.3930000000000000e+00   3.0819999999999997e-01   2.2130000000000000e-01   1.9020000000000001e-01
  -5.7310000000000005e-01   1.5390000000000001e-01   1.6298999999999999e+00   1.0500000000000000e-01  -1.8079999999999999e-01  -8.8000000000000005e-03   9.1000000000000003e-01   1.1119999999999999e-01   1.6540999999999999e+00   2.8899999999999998e-01   2.9830000000000001e-01   1.9460000000000000e-01
  -6.6130000000000000e-01   1.7590000000000000e-01   1.4582999999999999e+00   1.9089999999999999e-01  -1.7130000000000001e-01   0.0000000000000000e+00   9.5440000000000003e-01   6.6699999999999995e-02   2.1764999999999999e+00   3.2750000000000001e-01   1.1550000000000001e-01   1.9460000000000000e-01
  -5.7310000000000005e-01  -2.1999999999999999e-02   1.1152000000000000e+00   1.1459999999999999e-01  -1.0470000000000000e-01  -1.7500000000000002e-02   9.5440000000000003e-01   2.2239999999999999e-01   2.6118000000000001e+00   2.5050000000000000e-01   1.7319999999999999e-01   2.3890000000000000e-01
  -3.9679999999999999e-01   1.9789999999999999e-01   1.8015000000000001e+00   1.4319999999999999e-01  -1.3320000000000001e-01  -3.0700000000000002e-02   9.7660000000000002e-01   2.0010000000000000e-01   1.2188000000000001e+00   2.6970000000000000e-01   1.8279999999999999e-01   1.8579999999999999e-01
  -1.1020000000000001e-01  -1.0990000000000000e-01   1.2867999999999999e+00   8.5900000000000004e-02  -5.7099999999999998e-02  -2.1899999999999999e-02   8.6560000000000004e-01   4.0020000000000000e-01   1.7412000000000001e+00   3.3710000000000001e-01   1.0580000000000001e-01   1.7249999999999999e-01
  -5.2900000000000003e-01   0.0000000000000000e+00   1.5441000000000000e+00   5.7299999999999997e-02  -8.5599999999999996e-02  -3.0700000000000002e-02   8.4340000000000004e-01   2.2239999999999999e-01   1.6540999999999999e+00   2.4079999999999999e-01   1.8279999999999999e-01   2.3440000000000000e-01
  -3.5270000000000001e-01   1.5390000000000001e-01   1.3725000000000001e+00   7.6399999999999996e-02  -1.3320000000000001e-01  -4.4000000000000003e-03   7.7680000000000005e-01   8.8900000000000007e-02   1.3930000000000000e+00   2.6970000000000000e-01   1.6360000000000000e-01   2.1229999999999999e-01
  -3.5270000000000001e-01  -4.3999999999999997e-02   1.8872000000000000e+00   3.8199999999999998e-02  -1.9980000000000001e-01  -1.3200000000000000e-02   8.4340000000000004e-01   2.8910000000000002e-01   1.3059000000000001e+00   2.6970000000000000e-01   1.5400000000000000e-01   2.2120000000000001e-01
  -4.8490000000000000e-01   0.0000000000000000e+00   1.2867999999999999e+00   2.0050000000000001e-01  -2.8500000000000001e-02  -1.3200000000000000e-02   1.0875999999999999e+00   1.3339999999999999e-01   1.9153000000000000e+00   2.7939999999999998e-01   2.3089999999999999e-01   2.1679999999999999e-01
  -5.5110000000000003e-01   0.0000000000000000e+00   1.7157000000000000e+00   2.8600000000000000e-02  -1.4269999999999999e-01  -7.4499999999999997e-02   1.0653999999999999e+00   2.8910000000000002e-01   2.6989000000000001e+00   3.5639999999999999e-01   1.6360000000000000e-01   2.3890000000000000e-01
  -3.9679999999999999e-01   1.3189999999999999e-01   1.4582999999999999e+00   1.4319999999999999e-01  -9.5200000000000007e-02   1.7500000000000002e-02   1.0431999999999999e+00   1.5559999999999999e-01   2.3506000000000000e+00   3.3710000000000001e-01   1.4430000000000001e-01   2.1679999999999999e-01
  -6.1719999999999997e-01   2.1999999999999999e-02   1.1152000000000000e+00   8.5900000000000004e-02  -1.2370000000000000e-01  -4.4000000000000003e-03   8.8780000000000003e-01   2.6679999999999998e-01   1.9153000000000000e+00   2.6010000000000000e-01   1.5400000000000000e-01   2.2120000000000001e-01
  -3.5270000000000001e-01   6.6000000000000003e-02   1.5441000000000000e+00   1.0500000000000000e-01  -2.2839999999999999e-01  -7.4499999999999997e-02   7.1020000000000005e-01   2.0010000000000000e-01   1.9153000000000000e+00   1.8300000000000000e-01   1.6360000000000000e-01   2.3890000000000000e-01
  -6.1719999999999997e-01  -4.3999999999999997e-02   1.7157000000000000e+00   7.6399999999999996e-02  -1.8079999999999999e-01  -3.5099999999999999e-02   8.8780000000000003e-01   1.7790000000000000e-01   1.5670999999999999e+00   2.7939999999999998e-01   1.2509999999999999e-01   2.3000000000000001e-01
  -3.9679999999999999e-01   1.7590000000000000e-01   1.7157000000000000e+00   1.9099999999999999e-02  -1.8079999999999999e-01  -3.5099999999999999e-02   9.7660000000000002e-01   2.2200000000000001e-02   1.3059000000000001e+00   2.4079999999999999e-01   1.7319999999999999e-01   2.1679999999999999e-01
  -3.7469999999999998e-01  -1.0990000000000000e-01   1.4582999999999999e+00   1.0500000000000000e-01  -1.0470000000000000e-01  -4.3900000000000002e-02   1.0653999999999999e+00   1.1119999999999999e-01   2.1764999999999999e+00   2.8899999999999998e-01   2.5019999999999998e-01   1.9460000000000000e-01
  -4.6289999999999998e-01   1.9789999999999999e-01   1.8015000000000001e+00   1.9089999999999999e-01  -2.4740000000000001e-01  -1.3200000000000000e-02   7.9900000000000004e-01   3.3350000000000002e-01   2.0893999999999999e+00   2.5050000000000000e-01   1.4430000000000001e-01   2.3000000000000001e-01
  -5.9509999999999996e-01   4.3999999999999997e-02   1.4582999999999999e+00   4.7699999999999999e-02  -2.2839999999999999e-01  -2.1899999999999999e-02   9.5440000000000003e-01   1.5559999999999999e-01   1.3930000000000000e+00   2.7939999999999998e-01   2.1170000000000000e-01   2.2559999999999999e-01
  -3.9679999999999999e-01   0.0000000000000000e+00   1.7157000000000000e+00   1.9089999999999999e-01  -1.2370000000000000e-01  -2.1899999999999999e-02   9.5440000000000003e-01   1.3339999999999999e-01   1.2188000000000001e+00   3.0819999999999997e-01   6.7400000000000002e-02   1.9460000000000000e-01
  -5.5110000000000003e-01  -1.9789999999999999e-01   2.2303999999999999e+00   5.7299999999999997e-02  -6.6600000000000006e-02  -1.3200000000000000e-02   1.0431999999999999e+00   4.6689999999999998e-01   1.4800000000000000e+00   2.7939999999999998e-01   2.1170000000000000e-01   2.0349999999999999e-01
  -3.9679999999999999e-01   8.7900000000000006e-02   1.2867999999999999e+00   1.7190000000000000e-01  -1.2370000000000000e-01  -3.9500000000000000e-02   9.1000000000000003e-01   1.5559999999999999e-01   1.4800000000000000e+00   2.9859999999999998e-01   2.3089999999999999e-01   2.0790000000000000e-01
  -4.8490000000000000e-01   0.0000000000000000e+00   1.3725000000000001e+00   4.7699999999999999e-02  -8.5599999999999996e-02  -3.0700000000000002e-02   8.8780000000000003e-01   3.5580000000000001e-01   1.1317999999999999e+00   1.7340000000000000e-01   3.0790000000000001e-01   1.9460000000000000e-01
  -5.7310000000000005e-01   1.9789999999999999e-01   1.2010000000000001e+00   8.5900000000000004e-02  -1.9980000000000001e-01   2.6300000000000000e-02   8.2120000000000004e-01   2.2239999999999999e-01   1.6540999999999999e+00   2.2159999999999999e-01   1.8279999999999999e-01   2.0790000000000000e-01
  -4.6289999999999998e-01   2.1999999999999999e-02   1.6298999999999999e+00   1.7190000000000000e-01  -1.4269999999999999e-01  -3.5099999999999999e-02   1.1096999999999999e+00   2.6679999999999998e-01   2.1764999999999999e+00   2.6010000000000000e-01   2.2130000000000000e-01   1.7690000000000000e-01
  -5.9509999999999996e-01   1.7590000000000000e-01   8.5780000000000001e-01   1.0500000000000000e-01  -2.2839999999999999e-01  -3.9500000000000000e-02   8.6560000000000004e-01   4.4469999999999998e-01   1.8283000000000000e+00   2.8899999999999998e-01   1.8279999999999999e-01   2.1679999999999999e-01
  -6.6100000000000006e-02  -4.3999999999999997e-02   8.5780000000000001e-01   9.5500000000000002e-02  -6.6600000000000006e-02  -3.5099999999999999e-02   1.0875999999999999e+00   3.1130000000000002e-01   1.3930000000000000e+00   2.6970000000000000e-01   2.0210000000000000e-01   2.2559999999999999e-01
   8.8200000000000001e-02  -8.7900000000000006e-02   1.5441000000000000e+00   4.7699999999999999e-02  -1.9980000000000001e-01  -8.8000000000000005e-03   1.0431999999999999e+00   3.5580000000000001e-01   1.9153000000000000e+00   2.0230000000000001e-01   7.6999999999999999e-02   2.1679999999999999e-01
  -2.4249999999999999e-01  -1.3189999999999999e-01   1.4582999999999999e+00   1.4319999999999999e-01  -1.9030000000000000e-01  -4.8200000000000000e-02   8.8780000000000003e-01   2.2239999999999999e-01   2.0024000000000002e+00   2.7939999999999998e-01   2.1170000000000000e-01   2.3440000000000000e-01
  -4.8490000000000000e-01  -1.0990000000000000e-01   1.9730000000000001e+00   1.2410000000000000e-01  -9.4999999999999998e-03   3.0700000000000002e-02   8.8780000000000003e-01   3.7800000000000000e-01   1.1317999999999999e+00   2.7939999999999998e-01   2.0210000000000000e-01   2.0790000000000000e-01
  -7.9349999999999998e-01   1.7590000000000000e-01   1.6298999999999999e+00   9.4999999999999998e-03  -1.3320000000000001e-01   3.0700000000000002e-02   9.9880000000000002e-01   6.6699999999999995e-02   1.3059000000000001e+00   2.7939999999999998e-01   2.3089999999999999e-01   1.8140000000000001e-01
  -6.3919999999999999e-01   2.1999999999999999e-02   1.8872000000000000e+00   1.1459999999999999e-01  -1.9980000000000001e-01  -3.9500000000000000e-02   1.0209999999999999e+00   2.2239999999999999e-01   1.7412000000000001e+00   3.2750000000000001e-01   2.5019999999999998e-01   2.2120000000000001e-01
  -4.8490000000000000e-01  -2.1999999999999999e-02   5.1470000000000005e-01   1.9099999999999999e-02  -1.4269999999999999e-01  -1.3200000000000000e-02   9.5440000000000003e-01   2.8910000000000002e-01   2.3506000000000000e+00   1.4449999999999999e-01   1.7319999999999999e-01   2.0790000000000000e-01
  -4.4080000000000003e-01  -4.3999999999999997e-02   1.7157000000000000e+00   1.0500000000000000e-01  -1.7130000000000001e-01   2.1899999999999999e-02   8.8780000000000003e-01   6.6699999999999995e-02   1.8283000000000000e+00   2.7939999999999998e-01   1.2509999999999999e-01   2.6979999999999998e-01
  -1.7630000000000001e-01   8.7900000000000006e-02   1.2867999999999999e+00   7.6399999999999996e-02  -1.7130000000000001e-01  -3.0700000000000002e-02   8.6560000000000004e-01   3.3350000000000002e-01   1.5670999999999999e+00   3.2750000000000001e-01   2.5979999999999998e-01   2.2559999999999999e-01
  -4.4080000000000003e-01   4.3999999999999997e-02   6.0050000000000003e-01   1.2410000000000000e-01  -1.1420000000000000e-01  -2.1899999999999999e-02   9.3220000000000003e-01   4.4469999999999998e-01   1.2188000000000001e+00   2.6970000000000000e-01   2.5019999999999998e-01   1.8140000000000001e-01
  -2.2040000000000001e-01   1.5390000000000001e-01   1.1152000000000000e+00   1.3370000000000001e-01  -4.7600000000000003e-02  -4.8200000000000000e-02   9.3220000000000003e-01   2.4460000000000001e-01   2.2635999999999998e+00   3.3710000000000001e-01   2.6939999999999997e-01   2.0790000000000000e-01
  -4.6289999999999998e-01   4.3999999999999997e-02   2.3161999999999998e+00   4.7699999999999999e-02  -3.8100000000000002e-02  -5.7000000000000002e-02   1.0209999999999999e+00   2.6679999999999998e-01   2.2635999999999998e+00   3.3710000000000001e-01   1.6360000000000000e-01   2.4770000000000000e-01
  -2.6450000000000001e-01   4.3999999999999997e-02   1.8015000000000001e+00   6.6799999999999998e-02  -1.7130000000000001e-01   3.0700000000000002e-02   8.2120000000000004e-01   1.3339999999999999e-01   1.9153000000000000e+00   2.6010000000000000e-01   4.8099999999999997e-02   2.3000000000000001e-01
  -5.5110000000000003e-01   1.7590000000000000e-01   9.4359999999999999e-01   6.6799999999999998e-02  -1.8079999999999999e-01  -2.1899999999999999e-02   1.0209999999999999e+00   2.8910000000000002e-01   1.7412000000000001e+00   2.4079999999999999e-01   1.8279999999999999e-01   2.3000000000000001e-01
  -5.0700000000000001e-01  -2.1999999999999999e-02   8.5780000000000001e-01   1.0500000000000000e-01  -1.3320000000000001e-01  -2.6300000000000000e-02   8.4340000000000004e-01   2.0010000000000000e-01   2.4377000000000000e+00   3.0819999999999997e-01   1.0580000000000001e-01   2.0349999999999999e-01
  -7.4939999999999996e-01   4.3999999999999997e-02   1.2867999999999999e+00   9.5500000000000002e-02  -1.0470000000000000e-01  -1.3200000000000000e-02   1.1984999999999999e+00   6.6699999999999995e-02   1.6540999999999999e+00   2.8899999999999998e-01   1.2509999999999999e-01   2.1229999999999999e-01
  -2.8649999999999998e-01  -1.0990000000000000e-01   1.2867999999999999e+00   9.5500000000000002e-02  -5.7099999999999998e-02  -2.1899999999999999e-02   8.4340000000000004e-01   3.1130000000000002e-01   1.4800000000000000e+00   2.6010000000000000e-01   1.6360000000000000e-01   2.3440000000000000e-01
  -4.8490000000000000e-01  -8.7900000000000006e-02   1.0294000000000001e+00   6.6799999999999998e-02  -2.3790000000000000e-01   0.0000000000000000e+00   6.8799999999999994e-01   2.6679999999999998e-01   1.1317999999999999e+00   2.9859999999999998e-01   3.8500000000000000e-02   2.3890000000000000e-01
  -3.7469999999999998e-01   4.3999999999999997e-02   1.1152000000000000e+00   9.5500000000000002e-02  -8.5599999999999996e-02  -1.7500000000000002e-02   8.4340000000000004e-01   1.7790000000000000e-01   1.8283000000000000e+00   3.1790000000000002e-01   2.3089999999999999e-01   2.1679999999999999e-01
  -4.4080000000000003e-01  -1.0990000000000000e-01   1.0294000000000001e+00   6.6799999999999998e-02  -1.8079999999999999e-01  -3.0700000000000002e-02   1.0209999999999999e+00   2.8910000000000002e-01   2.1764999999999999e+00   2.7939999999999998e-01   2.1170000000000000e-01   2.5659999999999999e-01
  -3.5270000000000001e-01   8.7900000000000006e-02   1.6298999999999999e+00   6.6799999999999998e-02  -1.6180000000000000e-01  -3.5099999999999999e-02   9.5440000000000003e-01   2.2200000000000001e-02   1.0447000000000000e+00   3.4680000000000000e-01   2.3089999999999999e-01   1.9020000000000001e-01
  -5.2900000000000003e-01   8.7900000000000006e-02   1.5441000000000000e+00   9.5500000000000002e-02  -1.2370000000000000e-01   0.0000000000000000e+00   1.0209999999999999e+00  -4.4499999999999998e-02   1.7412000000000001e+00   1.7340000000000000e-01   1.7319999999999999e-01   1.9460000000000000e-01
  -3.5270000000000001e-01  -1.0990000000000000e-01   1.2010000000000001e+00   3.8199999999999998e-02  -1.5229999999999999e-01  -3.5099999999999999e-02   9.1000000000000003e-01   2.6679999999999998e-01   2.0024000000000002e+00   2.7939999999999998e-01   1.8279999999999999e-01   2.2559999999999999e-01
  -3.9679999999999999e-01  -1.0990000000000000e-01   1.2010000000000001e+00   3.8199999999999998e-02  -1.4269999999999999e-01  -4.4000000000000003e-03   9.1000000000000003e-01   4.2249999999999999e-01   1.4800000000000000e+00   3.9489999999999997e-01   2.3089999999999999e-01   1.9910000000000000e-01
  -5.7310000000000005e-01   0.0000000000000000e+00   1.4582999999999999e+00   7.6399999999999996e-02  -1.7130000000000001e-01  -3.5099999999999999e-02   9.1000000000000003e-01   2.4460000000000001e-01   2.0893999999999999e+00   3.2750000000000001e-01   2.1170000000000000e-01   2.1679999999999999e-01
  -3.7469999999999998e-01   1.0990000000000000e-01   1.0294000000000001e+00   5.7299999999999997e-02  -9.5200000000000007e-02   2.6300000000000000e-02   8.4340000000000004e-01   3.1130000000000002e-01   1.0447000000000000e+00   3.1790000000000002e-01   1.6360000000000000e-01   2.1679999999999999e-01
  -3.0859999999999999e-01   1.3189999999999999e-01   1.2867999999999999e+00  -9.4999999999999998e-03  -8.5599999999999996e-02  -3.5099999999999999e-02   8.8780000000000003e-01   3.1130000000000002e-01   1.3059000000000001e+00   2.1190000000000001e-01   1.8279999999999999e-01   1.9910000000000000e-01
  -3.9679999999999999e-01  -8.7900000000000006e-02   1.7157000000000000e+00   3.8199999999999998e-02  -2.0930000000000001e-01  -4.3900000000000002e-02   7.1020000000000005e-01   2.2239999999999999e-01   2.1764999999999999e+00   3.1790000000000002e-01   1.6360000000000000e-01   2.0790000000000000e-01
  -4.1880000000000001e-01   1.9789999999999999e-01   7.7210000000000001e-01   1.3370000000000001e-01  -8.5599999999999996e-02  -2.1899999999999999e-02   9.3220000000000003e-01   1.1119999999999999e-01   2.0024000000000002e+00   2.8899999999999998e-01   1.7319999999999999e-01   2.3890000000000000e-01
  -5.7310000000000005e-01   8.7900000000000006e-02   1.2010000000000001e+00   6.6799999999999998e-02  -1.9030000000000000e-01  -4.8200000000000000e-02   9.7660000000000002e-01   3.5580000000000001e-01   1.8283000000000000e+00   2.5050000000000000e-01   1.2509999999999999e-01   2.1679999999999999e-01
  -5.2900000000000003e-01   1.0990000000000000e-01   8.5780000000000001e-01   1.6230000000000000e-01  -2.0930000000000001e-01  -4.8200000000000000e-02   9.5440000000000003e-01   4.2249999999999999e-01   1.9153000000000000e+00   2.7939999999999998e-01   1.9239999999999999e-01   2.0349999999999999e-01
  -6.3919999999999999e-01   1.7590000000000000e-01   1.2867999999999999e+00   4.7699999999999999e-02  -9.4999999999999998e-03  -4.3900000000000002e-02   8.4340000000000004e-01   1.3339999999999999e-01   1.1317999999999999e+00   1.9270000000000001e-01   7.6999999999999999e-02   2.2120000000000001e-01
  -2.8649999999999998e-01   3.2979999999999998e-01   1.5441000000000000e+00   1.9089999999999999e-01  -2.3790000000000000e-01  -3.9500000000000000e-02   6.2150000000000005e-01   2.8910000000000002e-01   1.3059000000000001e+00   2.3119999999999999e-01   2.0210000000000000e-01   2.5659999999999999e-01
  -3.3060000000000000e-01   1.7590000000000000e-01   1.6298999999999999e+00   1.6230000000000000e-01  -1.4269999999999999e-01  -5.2600000000000001e-02   8.6560000000000004e-01   3.1130000000000002e-01   1.9153000000000000e+00   3.4680000000000000e-01   2.2130000000000000e-01   2.1229999999999999e-01
  -4.1880000000000001e-01  -3.2979999999999998e-01   2.2303999999999999e+00   3.8199999999999998e-02  -9.5200000000000007e-02  -3.5099999999999999e-02   9.1000000000000003e-01   1.1119999999999999e-01   1.9153000000000000e+00   2.8899999999999998e-01   1.9239999999999999e-01   2.1229999999999999e-01
  -4.8490000000000000e-01   2.6379999999999998e-01   1.0294000000000001e+00   1.2410000000000000e-01  -1.0470000000000000e-01  -1.7500000000000002e-02   9.1000000000000003e-01   8.8900000000000007e-02   1.5670999999999999e+00   3.1790000000000002e-01   9.6199999999999994e-02   1.9910000000000000e-01
  -3.9679999999999999e-01   2.6379999999999998e-01   1.7157000000000000e+00   1.3370000000000001e-01  -1.9980000000000001e-01  -3.0700000000000002e-02   8.8780000000000003e-01   1.7790000000000000e-01   1.4800000000000000e+00   2.7939999999999998e-01   1.7319999999999999e-01   2.5209999999999999e-01
  -3.9679999999999999e-01  -4.3999999999999997e-02   1.5441000000000000e+00   4.7699999999999999e-02  -1.6180000000000000e-01  -6.5799999999999997e-02   9.1000000000000003e-01   1.5559999999999999e-01   1.7412000000000001e+00   3.1790000000000002e-01   1.0580000000000001e-01   2.2120000000000001e-01
  -2.4249999999999999e-01  -2.1999999999999999e-02   6.8630000000000002e-01   4.7699999999999999e-02  -1.0470000000000000e-01  -6.1400000000000003e-02   8.8780000000000003e-01   2.6679999999999998e-01   1.8283000000000000e+00   2.7939999999999998e-01   2.6939999999999997e-01   2.1679999999999999e-01
  -2.2040000000000001e-01  -2.1999999999999999e-02   1.4582999999999999e+00   7.6399999999999996e-02  -1.3320000000000001e-01   1.7500000000000002e-02   8.6560000000000004e-01   2.0010000000000000e-01   1.6540999999999999e+00   2.7939999999999998e-01   1.6360000000000000e-01   2.3000000000000001e-01
  -3.7469999999999998e-01  -2.1999999999999999e-02   8.5780000000000001e-01   1.1459999999999999e-01  -1.4269999999999999e-01   1.7500000000000002e-02   9.5440000000000003e-01   4.4499999999999998e-02   2.1764999999999999e+00   2.9859999999999998e-01   2.3089999999999999e-01   1.7249999999999999e-01
  -5.0700000000000001e-01   1.3189999999999999e-01   1.8015000000000001e+00   1.9099999999999999e-02  -1.4269999999999999e-01  -4.8200000000000000e-02   9.1000000000000003e-01   0.0000000000000000e+00   9.5770000000000000e-01   2.5050000000000000e-01   1.7319999999999999e-01   1.8579999999999999e-01
  -5.0700000000000001e-01  -2.1999999999999999e-02   1.3725000000000001e+00   6.6799999999999998e-02  -1.5229999999999999e-01  -1.7500000000000002e-02   9.3220000000000003e-01  -6.6699999999999995e-02   1.4800000000000000e+00   2.7939999999999998e-01   2.2130000000000000e-01   2.3000000000000001e-01
  -4.4080000000000003e-01   6.6000000000000003e-02   6.8630000000000002e-01   4.7699999999999999e-02  -1.4269999999999999e-01   4.4000000000000003e-03   8.6560000000000004e-01   1.7790000000000000e-01   1.5670999999999999e+00   2.4079999999999999e-01   1.5400000000000000e-01   2.1679999999999999e-01
  -6.3919999999999999e-01   2.1999999999999999e-02   1.1152000000000000e+00   1.0500000000000000e-01  -1.2370000000000000e-01  -4.4000000000000003e-03   8.6560000000000004e-01   1.7790000000000000e-01   1.3059000000000001e+00   2.6970000000000000e-01   1.6360000000000000e-01   1.9460000000000000e-01
  -2.6450000000000001e-01   8.7900000000000006e-02   1.6298999999999999e+00   1.4319999999999999e-01  -1.2370000000000000e-01  -6.5799999999999997e-02   9.1000000000000003e-01   1.7790000000000000e-01   1.3059000000000001e+00   3.3710000000000001e-01   2.2130000000000000e-01   2.1229999999999999e-01
  -2.8649999999999998e-01  -1.0990000000000000e-01   9.4359999999999999e-01   8.5900000000000004e-02  -1.3320000000000001e-01  -4.4000000000000003e-03   9.1000000000000003e-01   8.8900000000000007e-02   1.5670999999999999e+00   2.4079999999999999e-01   1.8279999999999999e-01   2.0790000000000000e-01
  -4.1880000000000001e-01   8.7900000000000006e-02   2.0588000000000002e+00   8.5900000000000004e-02  -1.3320000000000001e-01   8.8000000000000005e-03   9.1000000000000003e-01   1.5559999999999999e-01   1.8283000000000000e+00   2.7939999999999998e-01   1.8279999999999999e-01   2.2559999999999999e-01
  -4.1880000000000001e-01   2.1999999999999999e-02   1.0294000000000001e+00   9.5500000000000002e-02  -1.2370000000000000e-01  -3.0700000000000002e-02   8.4340000000000004e-01   8.8900000000000007e-02   1.4800000000000000e+00   2.6970000000000000e-01   2.5019999999999998e-01   2.1679999999999999e-01
  -3.3060000000000000e-01   4.3999999999999997e-02   1.5441000000000000e+00   5.7299999999999997e-02  -2.2839999999999999e-01   1.3200000000000000e-02   8.6560000000000004e-01   3.5580000000000001e-01   1.9153000000000000e+00   2.7939999999999998e-01   1.6360000000000000e-01   2.3000000000000001e-01
  -6.6130000000000000e-01   1.7590000000000000e-01   1.5441000000000000e+00   1.4319999999999999e-01  -1.3320000000000001e-01  -1.3200000000000000e-02   9.9880000000000002e-01   2.4460000000000001e-01   1.5670999999999999e+00   2.7939999999999998e-01   2.6939999999999997e-01   2.0790000000000000e-01
  -6.1719999999999997e-01   1.5390000000000001e-01   1.4582999999999999e+00   1.7190000000000000e-01  -1.9030000000000000e-01  -3.5099999999999999e-02   9.9880000000000002e-01   2.0010000000000000e-01   1.4800000000000000e+00   2.4079999999999999e-01   1.1550000000000001e-01   2.3890000000000000e-01
  -4.6289999999999998e-01   1.5390000000000001e-01   1.4582999999999999e+00   1.9099999999999999e-02  -1.9030000000000000e-01   3.5099999999999999e-02   7.7680000000000005e-01   0.0000000000000000e+00   1.5670999999999999e+00   1.8300000000000000e-01   1.5400000000000000e-01   2.0349999999999999e-01
  -5.2900000000000003e-01  -2.1999999999999999e-02   7.7210000000000001e-01   1.1459999999999999e-01  -1.5229999999999999e-01  -3.5099999999999999e-02   9.5440000000000003e-01   3.1130000000000002e-01   1.4800000000000000e+00   2.5050000000000000e-01   1.2509999999999999e-01   2.2120000000000001e-01
   4.4100000000000000e-02   4.3999999999999997e-02   3.2597999999999998e+00   1.2410000000000000e-01  -2.2839999999999999e-01  -2.1899999999999999e-02   6.4370000000000005e-01   2.6679999999999998e-01   1.9153000000000000e+00   2.6010000000000000e-01   9.6199999999999994e-02   2.3440000000000000e-01
  -1.5870000000000000e+00  -3.7369999999999998e-01   1.6298999999999999e+00   1.7190000000000000e-01   9.4999999999999998e-03  -1.3159999999999999e-01   7.9900000000000004e-01   2.4460000000000001e-01   2.0024000000000002e+00   2.8899999999999998e-01   1.7319999999999999e-01   1.8140000000000001e-01
   1.5429999999999999e-01  -4.3969999999999998e-01   2.3161999999999998e+00   6.6799999999999998e-02  -1.5229999999999999e-01  -6.5799999999999997e-02   7.5460000000000005e-01   3.3350000000000002e-01   2.0024000000000002e+00   3.2750000000000001e-01   1.9239999999999999e-01   2.3000000000000001e-01
  -1.2564000000000000e+00  -4.3999999999999997e-02   5.1470000000000005e-01   1.3370000000000001e-01  -1.2370000000000000e-01   3.0700000000000002e-02   9.5440000000000003e-01   2.0010000000000000e-01   1.0447000000000000e+00   3.0819999999999997e-01   1.2509999999999999e-01   2.4329999999999999e-01
