# Supplementary material for: Footwear and Foam Surface Alter Gait Initiation of Typical Subjects
Source: PLoS One. 2015 Aug 13;10(8):e0135821. doi: 10.1371/journal.pone.0135821 (PMC4536224; doi:10.1371/journal.pone.0135821)
Supplement: S1 Dataset — (ZIP) [file pone.0135821.s001.zip › 9_shod_av1_02.txt]

   2.0477100000000000e+01  -2.2643000000000000e+00   3.1885829999999999e+02   1.3929700000000000e+01   3.3942999999999998e+01  -1.5261000000000000e+00  -2.1751000000000001e+01  -9.5609999999999995e-01   3.2795580000000001e+02   1.3620799999999999e+01  -2.2804200000000002e+01   2.5699999999999998e+00
   2.0344899999999999e+01  -2.5501000000000000e+00   3.1594170000000003e+02   1.3710100000000001e+01   3.3619399999999999e+01  -1.5085000000000000e+00  -2.0752300000000002e+01   2.8910000000000002e-01   3.2734629999999999e+02   1.3697800000000001e+01  -2.2948599999999999e+01   2.5169999999999999e+00
   1.9837900000000001e+01  -2.8799000000000001e+00   3.1010840000000002e+02   1.3318700000000000e+01   3.3124600000000001e+01  -1.4997000000000000e+00  -2.1595700000000001e+01  -2.2239999999999999e-01   3.2882639999999998e+02   1.3591900000000001e+01  -2.2833100000000002e+01   2.5301999999999998e+00
   1.9242799999999999e+01  -2.9458000000000002e+00   3.0298829999999998e+02   1.3003600000000000e+01   3.2401400000000002e+01  -1.4339999999999999e+00  -2.0929800000000000e+01  -2.4460000000000001e-01   3.2769459999999998e+02   1.3717100000000000e+01  -2.2833100000000002e+01   2.5789000000000000e+00
   1.8537400000000002e+01  -3.5832999999999999e+00   2.9681189999999998e+02   1.2373500000000000e+01   3.1754300000000001e+01  -1.2980000000000000e+00  -2.1795400000000001e+01  -4.2249999999999999e-01   3.2900049999999999e+02   1.3534100000000000e+01  -2.2938900000000000e+01   2.5922000000000001e+00
   1.8162700000000001e+01  -4.1329000000000002e+00   2.8960610000000003e+02   1.1838800000000001e+01   3.1069199999999999e+01  -1.1928000000000001e+00  -2.1307099999999998e+01  -6.6699999999999995e-02   3.2934870000000001e+02   1.3630400000000000e+01  -2.3102499999999999e+01   2.6231000000000000e+00
   1.7589600000000001e+01  -4.5945999999999998e+00   2.8377280000000002e+02   1.1161000000000000e+01   3.0384100000000000e+01  -1.1007000000000000e+00  -2.2483499999999999e+01  -3.5580000000000001e-01   3.3396289999999999e+02   1.3543699999999999e+01  -2.3140999999999998e+01   2.5876999999999999e+00
   1.6994499999999999e+01  -5.0781999999999998e+00   2.7639540000000000e+02   1.0645400000000000e+01   2.9689399999999999e+01  -9.9980000000000002e-01  -2.3082699999999999e+01  -1.5120000000000000e+00   3.3570409999999998e+02   1.3158400000000000e+01  -2.3266100000000002e+01   2.6408000000000000e+00
   1.6465499999999999e+01  -4.9242999999999997e+00   2.6798849999999999e+02   1.0120300000000000e+01   2.8842500000000001e+01  -9.6040000000000003e-01  -2.4414400000000001e+01  -1.9345000000000001e+00   3.4171129999999999e+02   1.2927199999999999e+01  -2.3468200000000000e+01   2.5876999999999999e+00
   1.5429500000000001e+01  -4.1109000000000000e+00   2.5752289999999999e+02   9.7193000000000005e+00   2.7681600000000000e+01  -9.5599999999999996e-01  -2.5435400000000001e+01  -2.8239000000000001e+00   3.4702190000000002e+02   1.2580399999999999e+01  -2.3766400000000001e+01   2.5568000000000000e+00
   1.4525800000000000e+01  -3.4954000000000001e+00   2.4379750000000001e+02   9.1178000000000008e+00   2.6387400000000000e+01  -9.9539999999999995e-01  -2.7477300000000000e+01  -4.0690999999999997e+00   3.5520560000000000e+02   1.1983200000000000e+01  -2.4055099999999999e+01   2.4064000000000001e+00
   1.3357500000000000e+01  -2.3742000000000001e+00   2.2998630000000000e+02   8.5545000000000009e+00   2.4883900000000001e+01  -9.4720000000000004e-01  -2.8564900000000002e+01  -5.1142000000000003e+00   3.6147390000000001e+02   1.1376300000000001e+01  -2.4286000000000001e+01   2.3355999999999999e+00
   1.2035000000000000e+01  -1.0992000000000000e+00   2.1711879999999999e+02   7.9339000000000004e+00   2.3580200000000001e+01  -1.1051000000000000e+00  -3.0873200000000001e+01  -6.7152000000000003e+00   3.7044110000000001e+02   1.0808000000000000e+01  -2.4680499999999999e+01   2.1276999999999999e+00
   1.0580200000000000e+01   9.0129999999999999e-01   2.0399379999999999e+02   7.5998000000000001e+00   2.2390799999999999e+01  -1.1972000000000000e+00  -3.3159199999999998e+01  -8.1382999999999992e+00   3.7940830000000000e+02   1.0095200000000000e+01  -2.5103899999999999e+01   1.9905999999999999e+00
   9.3238000000000003e+00   2.7479000000000000e+00   1.9404290000000000e+02   7.2751999999999999e+00   2.1286899999999999e+01  -1.3856999999999999e+00  -3.6777000000000001e+01  -9.6502999999999997e+00   3.9246740000000000e+02   9.4594000000000005e+00  -2.5440700000000000e+01   1.7738000000000000e+00
   8.3539999999999992e+00   4.3087999999999997e+00   1.8580770000000001e+02   6.7595999999999998e+00   2.0582799999999999e+01  -1.5391999999999999e+00  -3.9684600000000003e+01  -1.1228999999999999e+01   4.0317579999999998e+02   8.7272999999999996e+00  -2.6037199999999999e+01   1.5438000000000001e+00
   7.0975999999999999e+00   5.3860000000000001e+00   1.7963120000000001e+02   6.4253999999999998e+00   1.9888100000000001e+01  -1.6093999999999999e+00  -4.3302300000000002e+01  -1.2807700000000001e+01   4.1710539999999997e+02   7.8604000000000003e+00  -2.6595300000000002e+01   1.3535999999999999e+00
   6.0835999999999997e+00   6.0235000000000003e+00   1.7456999999999999e+02   6.0244000000000000e+00   1.9488399999999999e+01  -1.6445000000000001e+00  -4.6165500000000002e+01  -1.4808900000000000e+01   4.2972910000000002e+02   7.0223000000000004e+00  -2.7182300000000001e+01   1.1545000000000001e+00
   5.6428000000000003e+00   6.0015000000000001e+00   1.7028080000000000e+02   5.5279999999999996e+00   1.9193400000000000e+01  -1.6752000000000000e+00  -4.8828899999999997e+01  -1.6587800000000001e+01   4.4104689999999999e+02   6.1745999999999999e+00  -2.7730699999999999e+01   8.8470000000000004e-01
   4.9374000000000002e+00   5.7377000000000002e+00   1.6822200000000001e+02   5.1173999999999999e+00   1.9050699999999999e+01  -1.5391999999999999e+00  -5.0826400000000000e+01  -1.8366700000000002e+01   4.5114589999999998e+02   5.3269000000000002e+00  -2.8221399999999999e+01   6.2809999999999999e-01
   4.4305000000000003e+00   4.9242999999999997e+00   1.6736420000000001e+02   4.6401000000000003e+00   1.9003100000000000e+01  -1.4602999999999999e+00  -5.2557600000000001e+01  -1.9722999999999999e+01   4.5845900000000000e+02   4.6334000000000000e+00  -2.8644800000000000e+01   4.0250000000000002e-01
   3.9455000000000000e+00   4.0888999999999998e+00   1.6659209999999999e+02   4.0289999999999999e+00   1.9003100000000000e+01  -1.3463000000000001e+00  -5.4200000000000003e+01  -2.1057200000000002e+01   4.6524970000000002e+02   3.8241999999999998e+00  -2.8991199999999999e+01   1.6810000000000000e-01
   3.6589999999999998e+00   2.9238000000000000e+00   1.6796469999999999e+02   3.5230000000000001e+00   1.9317100000000000e+01  -1.1489000000000000e+00  -5.5709299999999999e+01  -2.2280100000000001e+01   4.7099560000000002e+02   3.1402999999999999e+00  -2.9222100000000001e+01  -4.4200000000000003e-02
   3.3283999999999998e+00   1.8246000000000000e+00   1.7036660000000001e+02   3.0360999999999998e+00   1.9612100000000002e+01  -1.0831000000000000e+00  -5.6819000000000003e+01  -2.3881100000000000e+01   4.7517450000000002e+02   2.3986000000000001e+00  -2.9539700000000000e+01  -3.0959999999999999e-01
   3.4826999999999999e+00   9.2330000000000001e-01   1.7294010000000000e+02   2.4346000000000001e+00   2.0059400000000000e+01  -9.1649999999999998e-01  -5.7573700000000002e+01  -2.5459800000000001e+01   4.7848280000000000e+02   1.7145999999999999e+00  -2.9789800000000000e+01  -5.5289999999999995e-01
   3.9235000000000002e+00  -3.9570000000000000e-01   1.7697190000000001e+02   2.0621999999999998e+00   2.0601800000000001e+01  -7.4550000000000005e-01  -5.8128500000000003e+01  -2.6994100000000000e+01   4.8135579999999999e+02   9.9219999999999997e-01  -2.9905300000000000e+01  -8.3160000000000001e-01
   3.9015000000000000e+00  -1.2091000000000001e+00   1.8169010000000000e+02   1.5467000000000000e+00   2.1172699999999999e+01  -5.6569999999999998e-01  -5.8439300000000003e+01  -2.8283799999999999e+01   4.8266170000000000e+02   3.0819999999999997e-01  -3.0020800000000001e+01  -9.5550000000000002e-01
   4.4524999999999997e+00  -2.2202999999999999e+00   1.8692290000000000e+02   1.0884000000000000e+00   2.1743700000000000e+01  -4.8240000000000000e-01  -5.8705599999999997e+01  -2.9729099999999999e+01   4.8283580000000001e+02  -3.3710000000000001e-01  -3.0001500000000000e+01  -1.2563000000000000e+00
   4.7390999999999996e+00  -3.2096000000000000e+00   1.9284190000000001e+02   7.6380000000000003e-01   2.2552499999999998e+01  -3.3329999999999999e-01  -5.8505899999999997e+01  -3.0907599999999999e+01   4.8144290000000001e+02  -9.0549999999999997e-01  -2.9943800000000000e+01  -1.4376000000000000e+00
   5.5987000000000000e+00  -4.1548999999999996e+00   2.0047669999999999e+02   3.1509999999999999e-01   2.3342300000000002e+01  -2.0169999999999999e-01  -5.8683399999999999e+01  -3.1885899999999999e+01   4.7909219999999999e+02  -1.2907999999999999e+00  -2.9828299999999999e+01  -1.6455000000000000e+00
   6.2820000000000000e+00  -5.1222000000000003e+00   2.0939820000000000e+02  -9.5500000000000002e-02   2.4322500000000002e+01  -7.0199999999999999e-02  -5.8439300000000003e+01  -3.3331299999999999e+01   4.7447809999999998e+02  -1.6665000000000001e+00  -2.9635899999999999e+01  -1.8490000000000000e+00
   7.4722999999999997e+00  -6.3312999999999997e+00   2.1900600000000000e+02  -4.1049999999999998e-01   2.5454899999999999e+01   1.2280000000000001e-01  -5.8150700000000001e+01  -3.3486899999999999e+01   4.6916739999999999e+02  -1.9073000000000000e+00  -2.9366499999999998e+01  -1.9905999999999999e+00
   8.7065999999999999e+00  -7.4964000000000004e+00   2.3110149999999999e+02  -6.9699999999999995e-01   2.6758500000000002e+01   3.6840000000000001e-01  -5.7884399999999999e+01  -3.4687600000000003e+01   4.6211550000000000e+02  -2.1865999999999999e+00  -2.9039300000000001e+01  -2.1364999999999998e+00
   1.0315700000000000e+01  -9.1452000000000009e+00   2.4645679999999999e+02  -8.7839999999999996e-01   2.8433299999999999e+01   5.9199999999999997e-01  -5.7529299999999999e+01  -3.5488100000000003e+01   4.5610840000000002e+02  -2.3311000000000002e+00  -2.8529299999999999e+01  -2.2648000000000001e+00
   1.2519900000000000e+01  -1.0683999999999999e+01   2.6369940000000003e+02  -1.0884000000000000e+00   3.0241299999999999e+01   8.7700000000000000e-01  -5.6708100000000002e+01  -3.6066200000000002e+01   4.4714120000000003e+02  -2.3696999999999999e+00  -2.8057900000000000e+01  -2.3887000000000000e+00
   1.4856400000000001e+01  -1.3058299999999999e+01   2.8420170000000002e+02  -1.1934000000000000e+00   3.2620300000000000e+01   1.2191000000000001e+00  -5.5553899999999999e+01  -3.7022399999999998e+01   4.3634570000000002e+02  -2.4756000000000000e+00  -2.7528700000000001e+01  -2.5522999999999998e+00
   1.8581499999999998e+01  -1.5608300000000000e+01   3.1036570000000000e+02  -1.2030000000000001e+00   3.5189599999999999e+01   1.4954000000000001e+00  -5.4444200000000002e+01  -3.8023000000000003e+01   4.2450549999999998e+02  -2.3986000000000001e+00  -2.6864699999999999e+01  -2.6143000000000001e+00
   2.2328700000000001e+01  -1.8444199999999999e+01   3.3867439999999999e+02  -1.1456999999999999e+00   3.8167999999999999e+01   1.8855999999999999e+00  -5.3156900000000000e+01  -3.8712299999999999e+01   4.1066289999999998e+02  -2.1674000000000002e+00  -2.6085300000000000e+01  -2.7602000000000002e+00
   2.6715100000000000e+01  -2.1499900000000000e+01   3.6938499999999999e+02  -1.0120000000000000e+00   4.1355800000000002e+01   2.2145000000000001e+00  -5.1270299999999999e+01  -3.9245899999999999e+01   3.9464389999999997e+02  -1.9555000000000000e+00  -2.5123100000000001e+01  -2.7646999999999999e+00
   3.1366000000000000e+01  -2.5413000000000000e+01   4.0532839999999999e+02  -1.1266000000000000e+00   4.4810099999999998e+01   2.7057000000000002e+00  -4.8984200000000001e+01  -3.9490499999999997e+01   3.7383650000000000e+02  -1.5123000000000000e+00  -2.3930000000000000e+01  -2.7911999999999999e+00
   3.6303400000000003e+01  -2.9963600000000000e+01   4.4307330000000002e+02  -1.1361000000000001e+00   4.8844799999999999e+01   3.1880999999999999e+00  -4.5832599999999999e+01  -3.9090299999999999e+01   3.4963369999999998e+02  -8.5729999999999995e-01  -2.2506000000000000e+01  -2.7602000000000002e+00
   4.0932200000000002e+01  -3.5063800000000001e+01   4.8596510000000001e+02  -1.2124999999999999e+00   5.3336300000000001e+01   3.7187000000000001e+00  -4.2125999999999998e+01  -3.7689399999999999e+01   3.1933679999999998e+02   1.1559999999999999e-01  -2.0571899999999999e+01  -2.6010000000000000e+00
   4.6024000000000001e+01  -4.0581699999999998e+01   5.3074429999999995e+02  -1.2698000000000000e+00   5.8018099999999997e+01   4.3895999999999997e+00  -3.7531599999999997e+01  -3.5399200000000000e+01   2.8390330000000000e+02   1.1944999999999999e+00  -1.8214500000000001e+01  -2.2913999999999999e+00
   5.0542600000000000e+01  -4.6187500000000000e+01   5.7415089999999998e+02  -1.2221000000000000e+00   6.2442900000000002e+01   4.8632000000000000e+00  -3.1716600000000000e+01  -3.0751899999999999e+01   2.4176620000000000e+02   2.6490000000000000e+00  -1.5491500000000000e+01  -1.8667000000000000e+00
   5.4091400000000000e+01  -5.0760100000000001e+01   6.0906489999999997e+02  -9.6430000000000005e-01   6.6135099999999994e+01   5.2754000000000003e+00  -2.4947099999999999e+01  -2.3547599999999999e+01   1.9571129999999999e+02   4.3829000000000002e+00  -1.2499000000000001e+01  -1.1589000000000000e+00
   5.6802599999999998e+01  -5.3749899999999997e+01   6.3703039999999999e+02  -5.7279999999999998e-01   6.9161100000000005e+01   5.5254000000000003e+00  -1.7422999999999998e+01  -1.5031300000000000e+01   1.5174590000000001e+02   6.2516999999999996e+00  -9.7086000000000006e+00  -3.5830000000000001e-01
   5.7838600000000000e+01  -5.5948200000000000e+01   6.5787580000000003e+02  -4.7699999999999999e-02   7.1435400000000001e+01   5.6832000000000003e+00  -1.1541399999999999e+01  -6.3148999999999997e+00   1.1500650000000000e+02   7.8121999999999998e+00  -7.3224000000000000e+00   4.3790000000000001e-01
   5.8676200000000001e+01  -5.7772900000000000e+01   6.7357429999999999e+02   5.8240000000000003e-01   7.3214799999999997e+01   5.7271000000000001e+00  -7.0358000000000001e+00   1.4453000000000000e+00   8.8540199999999999e+01   8.9296000000000006e+00  -5.6577999999999999e+00   1.1589000000000000e+00
   5.8698200000000000e+01  -5.8981999999999999e+01   6.8464040000000000e+02   1.2794000000000001e+00   7.4252099999999999e+01   5.7752999999999997e+00  -2.8188000000000000e+00   3.7578000000000000e+00   8.0791899999999998e+01   9.1704000000000008e+00  -5.4748999999999999e+00   1.2871999999999999e+00
   5.8852499999999999e+01  -6.0454900000000002e+01   6.9158889999999997e+02   1.9190000000000000e+00   7.5051400000000001e+01   5.7797000000000001e+00  -2.4636000000000000e+00   5.3810000000000002e+00   7.6351799999999997e+01   8.8236000000000008e+00  -5.0515999999999996e+00   1.4819000000000000e+00
   5.9337400000000002e+01  -6.1576000000000001e+01   6.9502020000000005e+02   2.7019000000000002e+00   7.5308300000000003e+01   5.7403000000000004e+00  -1.5980000000000001e+00   3.1352000000000002e+00   6.6862200000000001e+01   8.1782000000000004e+00  -4.7148000000000003e+00   1.2650999999999999e+00
   5.9491700000000002e+01  -6.2147599999999997e+01   6.9313300000000004e+02   3.4657000000000000e+00   7.4984800000000007e+01   5.6963999999999997e+00  -2.1307000000000000e+00   2.3792000000000000e+00   5.8852699999999999e+01   7.3209000000000000e+00  -4.0124000000000004e+00   1.1545000000000001e+00
   5.9932600000000001e+01  -6.2257500000000000e+01   6.8978740000000005e+02   4.3250000000000002e+00   7.4337699999999998e+01   5.5648000000000000e+00  -1.9310000000000000e+00   1.2230000000000001e+00   4.7795999999999999e+01   6.2130999999999998e+00  -3.3292000000000002e+00   1.0439000000000001e+00
   6.0307299999999998e+01  -6.1751899999999999e+01   6.8343939999999998e+02   5.4039000000000001e+00   7.3443200000000004e+01   5.3719000000000001e+00  -1.6646000000000001e+00   1.8010999999999999e+00   4.0308900000000001e+01   5.2788000000000004e+00  -2.6844999999999999e+00   9.5099999999999996e-01
   6.0307299999999998e+01  -6.1246299999999998e+01   6.7323109999999997e+02   6.5114000000000001e+00   7.2063400000000001e+01   5.2140000000000004e+00  -1.4871000000000001e+00   2.4015000000000000e+00   3.0384000000000000e+01   4.3444000000000003e+00  -2.0206000000000000e+00   8.6260000000000003e-01
   6.0241100000000003e+01  -5.9883299999999998e+01   6.6250819999999999e+02   7.6760999999999999e+00   7.0636099999999999e+01   4.9157999999999999e+00  -8.4340000000000004e-01   5.0475000000000003e+00   2.4202700000000000e+01   3.6122999999999998e+00  -1.5395000000000001e+00   9.3340000000000001e-01
   5.9381500000000003e+01  -5.9069899999999997e+01   6.5032690000000002e+02   8.7167999999999992e+00   6.9151600000000002e+01   4.7229000000000001e+00  -1.3320000000000001e-01   6.6261999999999999e+00   1.6019100000000002e+01   2.7839000000000000e+00  -1.1257999999999999e+00   9.9529999999999996e-01
   5.8720199999999998e+01  -5.8322499999999998e+01   6.3883180000000004e+02   9.8529999999999998e+00   6.7771799999999999e+01   4.5298999999999996e+00   1.3320000000000001e-01   7.2488000000000001e+00   1.2101400000000000e+01   1.9843999999999999e+00  -7.1199999999999997e-01   9.4220000000000004e-01
   5.7552000000000000e+01  -5.7662999999999997e+01   6.2785149999999999e+02   1.1084600000000000e+01   6.6449100000000001e+01   4.2624000000000004e+00   1.1984999999999999e+00   1.8899999999999999e+00   4.3529999999999998e+00   6.9359999999999999e-01  -7.6999999999999999e-02   3.9369999999999999e-01
   5.6229500000000002e+01  -5.7179299999999998e+01   6.1772900000000004e+02   1.2048900000000000e+01   6.5373800000000003e+01   4.0300000000000002e+00   8.4340000000000004e-01  -1.4008000000000000e+00   1.7412000000000001e+00   1.6380000000000000e-01   2.4060000000000001e-01   1.9910000000000000e-01
   5.5391900000000000e+01  -5.6915500000000002e+01   6.0932219999999995e+02   1.3051399999999999e+01   6.4403199999999998e+01   3.8765000000000001e+00   8.2120000000000004e-01   2.8910000000000002e-01   1.5670999999999999e+00   3.0819999999999997e-01   1.5400000000000000e-01   2.4770000000000000e-01
   5.4179600000000001e+01  -5.6981499999999997e+01   6.0340309999999999e+02   1.4092000000000001e+01   6.3765599999999999e+01   3.8151000000000002e+00   1.2428999999999999e+00   7.1150000000000002e-01   1.7412000000000001e+00   3.1790000000000002e-01   1.0580000000000001e-01   2.5209999999999999e-01
   5.3540300000000002e+01  -5.7289200000000001e+01   5.9962869999999998e+02   1.5151800000000000e+01   6.3185200000000002e+01   3.6396999999999999e+00   7.9900000000000004e-01  -4.2249999999999999e-01   1.6540999999999999e+00   1.2520000000000001e-01   2.0210000000000000e-01   2.3890000000000000e-01
   5.2614600000000003e+01  -5.7377200000000002e+01   5.9594000000000005e+02   1.6393000000000001e+01   6.2852100000000000e+01   3.5388999999999999e+00   9.9880000000000002e-01   1.7790000000000000e-01   1.5670999999999999e+00   2.4079999999999999e-01   2.5019999999999998e-01   2.7429999999999999e-01
   5.1820999999999998e+01  -5.7882800000000003e+01   5.9379539999999997e+02   1.7385899999999999e+01   6.2699800000000003e+01   3.4643000000000002e+00   1.2650999999999999e+00   5.1139999999999997e-01   2.0024000000000002e+00   3.3710000000000001e-01   8.6599999999999996e-02   2.5659999999999999e-01
   5.1005499999999998e+01  -5.8300500000000000e+01   5.9370960000000002e+02   1.8646200000000000e+01   6.2728400000000001e+01   3.4205000000000001e+00   8.2120000000000004e-01   1.1119999999999999e-01   2.9600000000000000e+00   2.2159999999999999e-01   2.4060000000000001e-01   2.3440000000000000e-01
   5.0256100000000004e+01  -5.8915999999999997e+01   5.9388109999999995e+02   1.9782299999999999e+01   6.2737900000000003e+01   3.3372000000000002e+00   1.2873000000000001e+00  -4.4499999999999998e-02   1.5670999999999999e+00   2.3119999999999999e-01   1.4430000000000001e-01   2.4770000000000000e-01
   4.9771099999999997e+01  -5.9663499999999999e+01   5.9602570000000003e+02   2.1195300000000000e+01   6.2852100000000000e+01   3.2231000000000001e+00   1.1540999999999999e+00   8.8900000000000007e-02   1.9153000000000000e+00   2.5050000000000000e-01   1.9239999999999999e-01   2.4329999999999999e-01
   4.9572800000000001e+01  -6.0498800000000003e+01   5.9791300000000001e+02   2.2589300000000001e+01   6.3232700000000001e+01   3.1398000000000001e+00   9.3220000000000003e-01   1.7790000000000000e-01   1.8283000000000000e+00   2.6010000000000000e-01   2.4060000000000001e-01   2.7429999999999999e-01
   4.9837299999999999e+01  -6.1070399999999999e+01   6.0168750000000000e+02   2.4097799999999999e+01   6.3394500000000001e+01   3.1442000000000001e+00   1.0875999999999999e+00   2.4460000000000001e-01   1.5670999999999999e+00   2.9859999999999998e-01   1.8279999999999999e-01   2.4329999999999999e-01
   5.0035600000000002e+01  -6.1883800000000001e+01   6.0494730000000004e+02   2.5711300000000001e+01   6.3737099999999998e+01   3.0301999999999998e+00   1.2650999999999999e+00   3.3350000000000002e-01   1.9153000000000000e+00   3.6599999999999999e-01   1.5400000000000000e-01   2.3890000000000000e-01
   5.0851199999999999e+01  -6.2785100000000000e+01   6.0940800000000002e+02   2.7363000000000000e+01   6.3984499999999997e+01   2.9380999999999999e+00   1.0209999999999999e+00   1.1119999999999999e-01   2.5247000000000002e+00   2.3119999999999999e-01   1.1550000000000001e-01   2.5659999999999999e-01
   5.1292000000000002e+01  -6.3378700000000002e+01   6.1369719999999995e+02   2.9282000000000000e+01   6.4374600000000001e+01   2.8241000000000001e+00   9.3220000000000003e-01   4.0020000000000000e-01   2.1764999999999999e+00   2.2159999999999999e-01   1.9239999999999999e-01   3.1409999999999999e-01
   5.2151699999999998e+01  -6.4148099999999999e+01   6.1747170000000006e+02   3.1382500000000000e+01   6.4612499999999997e+01   2.7715000000000001e+00   9.7660000000000002e-01   3.5580000000000001e-01   2.6989000000000001e+00   1.4449999999999999e-01   9.6199999999999994e-02   2.4329999999999999e-01
   5.2835000000000001e+01  -6.4719700000000003e+01   6.2201819999999998e+02   3.3387400000000000e+01   6.4936099999999996e+01   2.6223999999999998e+00   8.8780000000000003e-01   2.4460000000000001e-01   1.4800000000000000e+00   2.1190000000000001e-01   1.1550000000000001e-01   2.6979999999999998e-01
   5.3672600000000003e+01  -6.5576999999999998e+01   6.2579269999999997e+02   3.5659700000000001e+01   6.5269099999999995e+01   2.5303000000000000e+00   1.0653999999999999e+00   2.4460000000000001e-01   2.0893999999999999e+00   2.8899999999999998e-01   1.5400000000000000e-01   2.8310000000000002e-01
   5.4752699999999997e+01  -6.6324500000000000e+01   6.3085400000000004e+02   3.7960700000000003e+01   6.5573599999999999e+01   2.4293999999999998e+00   1.0431999999999999e+00   1.7790000000000000e-01   1.9153000000000000e+00   2.1190000000000001e-01   1.2509999999999999e-01   2.7870000000000000e-01
   5.5502099999999999e+01  -6.6918000000000006e+01   6.3445690000000002e+02   4.0414400000000001e+01   6.5725899999999996e+01   2.2452000000000001e+00   1.0209999999999999e+00   2.4460000000000001e-01   1.2188000000000001e+00   2.8899999999999998e-01   1.0580000000000001e-01   2.6540000000000002e-01
   5.6273600000000002e+01  -6.7313699999999997e+01   6.3763090000000000e+02   4.2925300000000000e+01   6.6030400000000000e+01   2.0567000000000002e+00   1.0209999999999999e+00   2.4460000000000001e-01   1.7412000000000001e+00   2.5050000000000000e-01   1.0580000000000001e-01   2.6100000000000001e-01
   5.7067100000000003e+01  -6.7775400000000005e+01   6.3874609999999996e+02   4.5369500000000002e+01   6.5963800000000006e+01   1.8373999999999999e+00   1.2206999999999999e+00   2.4460000000000001e-01   1.9153000000000000e+00   2.6010000000000000e-01   1.3469999999999999e-01   2.2120000000000001e-01
   5.7926699999999997e+01  -6.7797399999999996e+01   6.3986130000000003e+02   4.7937700000000000e+01   6.5897199999999998e+01   1.6269000000000000e+00   1.0431999999999999e+00   2.0010000000000000e-01   1.3059000000000001e+00   2.8899999999999998e-01   2.1170000000000000e-01   2.6979999999999998e-01
   5.9028799999999997e+01  -6.7643500000000003e+01   6.3805980000000000e+02   5.0315100000000001e+01   6.5545100000000005e+01   1.3374999999999999e+00   1.0653999999999999e+00   2.0010000000000000e-01   1.5670999999999999e+00   1.8300000000000000e-01   2.9830000000000001e-01   2.2559999999999999e-01
   5.9557800000000000e+01  -6.7709500000000006e+01   6.3557209999999998e+02   5.2520499999999998e+01   6.5174000000000007e+01   1.1928000000000001e+00   1.0431999999999999e+00   4.4469999999999998e-01   2.0024000000000002e+00   2.0230000000000001e-01   2.5979999999999998e-01   2.4770000000000000e-01
   6.0108899999999998e+01  -6.7929299999999998e+01   6.3291279999999995e+02   5.4630499999999998e+01   6.4821899999999999e+01   9.3410000000000004e-01   1.1318999999999999e+00   3.3350000000000002e-01   2.0024000000000002e+00   2.1190000000000001e-01   1.3469999999999999e-01   2.3890000000000000e-01
   5.9954599999999999e+01  -6.8281000000000006e+01   6.3059659999999997e+02   5.6539999999999999e+01   6.4479299999999995e+01   7.6739999999999997e-01   9.9880000000000002e-01   4.0020000000000000e-01   2.6118000000000001e+00   3.2750000000000001e-01   2.9830000000000001e-01   2.3890000000000000e-01
   5.9712100000000000e+01  -6.8654700000000005e+01   6.2553539999999998e+02   5.8249000000000002e+01   6.3975000000000001e+01   6.1390000000000000e-01   1.0875999999999999e+00   2.2239999999999999e-01   1.2188000000000001e+00   2.2159999999999999e-01   2.3089999999999999e-01   2.4770000000000000e-01
   6.0285200000000003e+01  -6.9731899999999996e+01   6.2313340000000005e+02   5.9786099999999998e+01   6.3622900000000001e+01   5.7450000000000001e-01   8.4340000000000004e-01   1.7790000000000000e-01   1.9153000000000000e+00   2.6970000000000000e-01   1.6360000000000000e-01   2.1229999999999999e-01
   5.8940700000000000e+01  -7.3205299999999994e+01   6.2313340000000005e+02   6.0740900000000003e+01   6.3860799999999998e+01   7.6300000000000001e-01   1.0209999999999999e+00   3.1130000000000002e-01   1.5670999999999999e+00   3.3710000000000001e-01   1.9239999999999999e-01   2.7429999999999999e-01
   5.9006799999999998e+01  -7.5315799999999996e+01   6.2244709999999998e+02   6.1638300000000001e+01   6.3955900000000000e+01   8.1999999999999995e-01   7.9900000000000004e-01   6.6699999999999995e-02   1.3059000000000001e+00   2.8899999999999998e-01   1.9239999999999999e-01   2.5659999999999999e-01
   5.8742300000000000e+01  -7.7821899999999999e+01   6.1978779999999995e+02   6.2125300000000003e+01   6.3822699999999998e+01   9.2969999999999997e-01   9.5440000000000003e-01   2.6679999999999998e-01   1.9153000000000000e+00   2.6970000000000000e-01   1.5400000000000000e-01   2.6100000000000001e-01
   5.8962699999999998e+01  -8.0196100000000001e+01   6.1343979999999999e+02   6.2411700000000003e+01   6.3223199999999999e+01   1.1182000000000001e+00   9.7660000000000002e-01   2.2239999999999999e-01   2.0024000000000002e+00   2.6010000000000000e-01   2.0210000000000000e-01   2.6979999999999998e-01
   5.9381500000000003e+01  -8.2482399999999998e+01   6.0460410000000002e+02   6.2459400000000002e+01   6.2404899999999998e+01   1.2410000000000001e+00   1.0653999999999999e+00   2.2239999999999999e-01   2.1764999999999999e+00   2.6970000000000000e-01   1.9239999999999999e-01   2.5209999999999999e-01
   5.9249200000000002e+01  -8.4241100000000003e+01   5.9482479999999998e+02   6.2287599999999998e+01   6.1243899999999996e+01   1.4602999999999999e+00   8.8780000000000003e-01   2.6679999999999998e-01   1.7412000000000001e+00   2.6010000000000000e-01   1.7319999999999999e-01   2.6100000000000001e-01
   5.9050899999999999e+01  -8.4900599999999997e+01   5.8118510000000003e+02   6.1829300000000003e+01   5.9987800000000000e+01   1.6006000000000000e+00   1.1096999999999999e+00   3.7800000000000000e-01   1.5670999999999999e+00   2.7939999999999998e-01   1.7319999999999999e-01   2.3890000000000000e-01
   5.8169199999999996e+01  -8.5472200000000001e+01   5.6317060000000004e+02   6.0750399999999999e+01   5.8313000000000002e+01   1.8067000000000000e+00   9.5440000000000003e-01   2.6679999999999998e-01   1.2188000000000001e+00   1.8300000000000000e-01   2.0210000000000000e-01   2.2120000000000001e-01
   5.6317599999999999e+01  -8.6065700000000007e+01   5.4258240000000001e+02   5.9299199999999999e+01   5.6295699999999997e+01   2.1356000000000002e+00   1.0875999999999999e+00   2.4460000000000001e-01   1.0447000000000000e+00   2.9859999999999998e-01   2.2130000000000000e-01   2.1229999999999999e-01
   5.3540300000000002e+01  -8.6131699999999995e+01   5.1882029999999997e+02   5.7313299999999998e+01   5.4154600000000002e+01   2.4689000000000001e+00   9.3220000000000003e-01  -8.8900000000000007e-02   2.2635999999999998e+00   2.6010000000000000e-01   1.7319999999999999e-01   2.3440000000000000e-01
   5.0564599999999999e+01  -8.3999300000000005e+01   4.9179840000000002e+02   5.5251100000000001e+01   5.1709099999999999e+01   2.7320000000000002e+00   5.5489999999999995e-01  -1.0672999999999999e+00   2.7858999999999998e+00   3.5639999999999999e-01   1.4430000000000001e-01  -9.2899999999999996e-02
   4.6861600000000003e+01  -8.1976799999999997e+01   4.6228879999999998e+02   5.2682800000000000e+01   4.8987499999999997e+01   2.9030000000000000e+00   3.5510000000000003e-01  -3.5580000000000001e-01   1.7412000000000001e+00   2.9859999999999998e-01   2.1170000000000000e-01  -1.3299999999999999e-02
   4.2673600000000000e+01  -7.7909800000000004e+01   4.2951940000000002e+02   4.9847200000000001e+01   4.5990000000000002e+01   3.0257999999999998e+00   1.0209999999999999e+00  -4.2249999999999999e-01   2.1764999999999999e+00   2.7939999999999998e-01   1.7319999999999999e-01   1.9020000000000001e-01
   3.7978600000000000e+01  -7.4986000000000004e+01   3.9340440000000001e+02   4.6419699999999999e+01   4.2583399999999997e+01   3.2012000000000000e+00   9.9880000000000002e-01   2.2200000000000001e-02   2.6118000000000001e+00   3.9489999999999997e-01   1.4430000000000001e-01   2.4329999999999999e-01
   3.2820700000000002e+01  -6.9929800000000000e+01   3.5565960000000001e+02   4.2591200000000001e+01   3.9005400000000002e+01   3.2582000000000000e+00   9.3220000000000003e-01   8.8900000000000007e-02   1.2188000000000001e+00   3.1790000000000002e-01   9.6199999999999994e-02   2.1229999999999999e-01
   2.7905300000000000e+01  -6.4060199999999995e+01   3.1645639999999997e+02   3.8543100000000003e+01   3.5056300000000000e+01   3.1705000000000001e+00   8.6560000000000004e-01   4.2249999999999999e-01   1.5670999999999999e+00   2.7939999999999998e-01   1.3469999999999999e-01   3.4060000000000001e-01
   2.3320599999999999e+01  -5.9047899999999998e+01   2.7562329999999997e+02   3.4046199999999999e+01   3.0888400000000001e+01   3.1574000000000000e+00   8.8780000000000003e-01   1.5559999999999999e-01   1.8283000000000000e+00   2.7939999999999998e-01   1.9239999999999999e-01   2.2559999999999999e-01
   1.8603600000000000e+01  -5.1331699999999998e+01   2.3461869999999999e+02   2.9367999999999999e+01   2.6644300000000001e+01   2.8679000000000001e+00   9.9880000000000002e-01   2.2200000000000001e-02   1.4800000000000000e+00   2.3119999999999999e-01   2.4060000000000001e-01   2.3890000000000000e-01
   1.4040800000000001e+01  -4.1482999999999997e+01   1.9318510000000001e+02   2.4813800000000001e+01   2.2238499999999998e+01   2.4163000000000001e+00   1.0653999999999999e+00   4.2249999999999999e-01   1.8283000000000000e+00   4.2380000000000001e-01   2.2130000000000000e-01   2.9189999999999999e-01
   1.0029199999999999e+01  -3.5063800000000001e+01   1.5346719999999999e+02   1.9896899999999999e+01   1.7851700000000001e+01   2.2233000000000001e+00   7.3240000000000005e-01   4.6689999999999998e-01   1.2188000000000001e+00   2.8899999999999998e-01   1.4430000000000001e-01   2.4329999999999999e-01
   7.2739000000000003e+00  -2.5566900000000000e+01   1.1597969999999999e+02   1.5619600000000000e+01   1.3712300000000001e+01   1.7628999999999999e+00   9.7660000000000002e-01   2.2239999999999999e-01   2.1764999999999999e+00   3.1790000000000002e-01   1.8279999999999999e-01   2.3890000000000000e-01
   5.0917000000000003e+00  -1.6751500000000000e+01   8.5183300000000003e+01   1.1934300000000000e+01   1.0191500000000000e+01   1.1357999999999999e+00   1.1318999999999999e+00   0.0000000000000000e+00   1.5670999999999999e+00   2.6970000000000000e-01   1.2509999999999999e-01   2.8310000000000002e-01
   3.9895999999999998e+00  -1.1277600000000000e+01   5.8761899999999997e+01   8.4780999999999995e+00   6.9370000000000003e+00   6.0080000000000000e-01   1.0653999999999999e+00   3.5580000000000001e-01   1.0447000000000000e+00   3.3710000000000001e-01   1.8279999999999999e-01   2.6540000000000002e-01
   2.3365000000000000e+00  -3.7372000000000001e+00   3.9717900000000000e+01   6.1295000000000002e+00   4.6722999999999999e+00   3.0700000000000002e-02   7.9900000000000004e-01   3.3350000000000002e-01   2.2635999999999998e+00   3.4680000000000000e-01   2.1170000000000000e-01   2.7429999999999999e-01
   1.1681999999999999e+00  -2.1999999999999999e-02   2.5306200000000000e+01   4.0385999999999997e+00   2.7120000000000002e+00  -2.4120000000000000e-01   9.5440000000000003e-01   8.8900000000000007e-02   1.4800000000000000e+00   2.3119999999999999e-01   1.7319999999999999e-01   2.5209999999999999e-01
   8.8170000000000004e-01   3.9131000000000000e+00   1.5097899999999999e+01   2.6827999999999999e+00   1.6938000000000000e+00  -6.8410000000000004e-01   8.6560000000000004e-01   1.5559999999999999e-01   1.6540999999999999e+00   2.4079999999999999e-01   1.7319999999999999e-01   2.7870000000000000e-01
   5.9509999999999996e-01   5.0781999999999998e+00   7.3773999999999997e+00   1.4608000000000001e+00   6.7559999999999998e-01  -7.1040000000000003e-01   9.7660000000000002e-01   2.4460000000000001e-01   1.4800000000000000e+00   3.3710000000000001e-01   1.3469999999999999e-01   2.2120000000000001e-01
  -4.1880000000000001e-01  -1.5828000000000000e+00   8.5780000000000001e-01   9.4999999999999998e-03  -3.8100000000000002e-02  -4.3900000000000002e-02   9.5440000000000003e-01   3.1130000000000002e-01   1.3059000000000001e+00   2.2159999999999999e-01   1.1550000000000001e-01   2.4329999999999999e-01
   1.3230000000000000e-01   1.4289000000000001e+00   2.0588000000000002e+00   2.9599999999999999e-01  -1.5229999999999999e-01  -6.5799999999999997e-02   9.1000000000000003e-01   2.6679999999999998e-01   1.8283000000000000e+00   2.1190000000000001e-01   2.2130000000000000e-01   2.0790000000000000e-01
  -6.8330000000000002e-01  -3.7369999999999998e-01   1.3725000000000001e+00   3.8199999999999998e-02  -2.8500000000000001e-02   1.7500000000000002e-02   1.0431999999999999e+00   1.7790000000000000e-01   2.1764999999999999e+00   2.8899999999999998e-01   2.5979999999999998e-01   2.9189999999999999e-01
  -2.4249999999999999e-01  -3.0780000000000002e-01   1.2867999999999999e+00   9.5500000000000002e-02  -6.6600000000000006e-02  -4.8200000000000000e-02   1.1318999999999999e+00   2.8910000000000002e-01   2.1764999999999999e+00   1.8300000000000000e-01   7.6999999999999999e-02   2.3440000000000000e-01
  -4.4080000000000003e-01   5.0560000000000005e-01   1.4582999999999999e+00   2.8639999999999999e-01  -6.6600000000000006e-02  -4.3900000000000002e-02   9.7660000000000002e-01   3.1130000000000002e-01   1.5670999999999999e+00   3.0819999999999997e-01   2.1170000000000000e-01   2.4329999999999999e-01
  -6.6100000000000006e-02  -5.7160000000000000e-01   1.4582999999999999e+00   1.9089999999999999e-01  -7.6100000000000001e-02   0.0000000000000000e+00   1.0875999999999999e+00   3.5580000000000001e-01   8.7060000000000004e-01   3.2750000000000001e-01   1.4430000000000001e-01   2.6979999999999998e-01
  -2.6450000000000001e-01   2.8580000000000000e-01   1.8872000000000000e+00   1.8140000000000001e-01  -3.8100000000000002e-02  -4.3900000000000002e-02   6.6579999999999995e-01   3.7800000000000000e-01   2.5247000000000002e+00   2.9859999999999998e-01   1.9239999999999999e-01   2.6979999999999998e-01
  -2.6450000000000001e-01   1.5390000000000001e-01   1.7157000000000000e+00   1.6230000000000000e-01  -6.6600000000000006e-02  -3.5099999999999999e-02   9.7660000000000002e-01   2.6679999999999998e-01   1.4800000000000000e+00   2.9859999999999998e-01   1.6360000000000000e-01   2.6979999999999998e-01
  -3.3060000000000000e-01  -3.0780000000000002e-01   1.4582999999999999e+00   1.1459999999999999e-01  -7.6100000000000001e-02  -8.3299999999999999e-02   1.0431999999999999e+00   2.8910000000000002e-01   2.6989000000000001e+00   2.6010000000000000e-01   1.6360000000000000e-01   2.8749999999999998e-01
  -3.5270000000000001e-01   3.9570000000000000e-01   1.8872000000000000e+00   1.8140000000000001e-01  -5.7099999999999998e-02  -3.9500000000000000e-02   8.8780000000000003e-01   5.7809999999999995e-01   1.9153000000000000e+00   3.1790000000000002e-01   2.0210000000000000e-01   2.4329999999999999e-01
  -3.9679999999999999e-01   0.0000000000000000e+00   1.6298999999999999e+00   1.5279999999999999e-01   9.4999999999999998e-03  -2.1899999999999999e-02   9.3220000000000003e-01   1.1119999999999999e-01   2.2635999999999998e+00   2.9859999999999998e-01   2.7900000000000003e-01   2.6979999999999998e-01
  -4.6289999999999998e-01   6.6000000000000003e-02   1.8872000000000000e+00   1.4319999999999999e-01  -3.8100000000000002e-02  -3.9500000000000000e-02   9.1000000000000003e-01   2.6679999999999998e-01   2.0893999999999999e+00   2.2159999999999999e-01   1.4430000000000001e-01   2.2559999999999999e-01
  -3.0859999999999999e-01   1.9789999999999999e-01   2.2303999999999999e+00   9.5500000000000002e-02  -1.6180000000000000e-01  -1.7500000000000002e-02   8.8780000000000003e-01   4.4469999999999998e-01   1.9153000000000000e+00   2.7939999999999998e-01   1.8279999999999999e-01   2.7870000000000000e-01
  -3.0859999999999999e-01   1.5390000000000001e-01   1.5441000000000000e+00   1.6230000000000000e-01  -1.1420000000000000e-01  -5.2600000000000001e-02   9.5440000000000003e-01   3.1130000000000002e-01   1.3930000000000000e+00   3.1790000000000002e-01   1.6360000000000000e-01   2.7870000000000000e-01
  -2.2040000000000001e-01   1.7590000000000000e-01   1.3725000000000001e+00   1.8140000000000001e-01  -7.6100000000000001e-02  -5.2600000000000001e-02   1.2206999999999999e+00   1.7790000000000000e-01   1.9153000000000000e+00   2.2159999999999999e-01   1.6360000000000000e-01   2.4329999999999999e-01
  -4.1880000000000001e-01   1.9789999999999999e-01   6.8630000000000002e-01   1.8140000000000001e-01  -1.3320000000000001e-01  -8.8000000000000005e-03   8.2120000000000004e-01   3.1130000000000002e-01   2.6989000000000001e+00   2.7939999999999998e-01   1.3469999999999999e-01   2.5209999999999999e-01
  -5.2900000000000003e-01   2.1999999999999999e-02   1.9730000000000001e+00   7.6399999999999996e-02  -2.8500000000000001e-02  -3.0700000000000002e-02   1.0653999999999999e+00   4.6689999999999998e-01   1.8283000000000000e+00   2.4079999999999999e-01   1.7319999999999999e-01   2.4770000000000000e-01
  -3.3060000000000000e-01   6.6000000000000003e-02   1.6298999999999999e+00   2.0999999999999999e-01  -1.4269999999999999e-01  -1.3200000000000000e-02   9.7660000000000002e-01   2.0010000000000000e-01   2.1764999999999999e+00   2.4079999999999999e-01   2.1170000000000000e-01   2.4329999999999999e-01
  -2.4249999999999999e-01  -2.1999999999999999e-02   1.2867999999999999e+00   1.7190000000000000e-01  -1.3320000000000001e-01  -2.1899999999999999e-02   9.9880000000000002e-01   4.4469999999999998e-01   2.0893999999999999e+00   2.6970000000000000e-01   2.5019999999999998e-01   2.4329999999999999e-01
  -4.6289999999999998e-01   3.0780000000000002e-01   1.8015000000000001e+00   1.0500000000000000e-01  -7.6100000000000001e-02  -5.7000000000000002e-02   9.5440000000000003e-01   2.2239999999999999e-01   1.9153000000000000e+00   3.0819999999999997e-01   2.5979999999999998e-01   2.6100000000000001e-01
  -3.9679999999999999e-01   4.3999999999999997e-02   1.2867999999999999e+00   2.4820000000000000e-01  -4.7600000000000003e-02   0.0000000000000000e+00   1.0209999999999999e+00   4.6689999999999998e-01   1.7412000000000001e+00   2.3119999999999999e-01   2.0210000000000000e-01   2.2120000000000001e-01
  -2.4249999999999999e-01   1.9789999999999999e-01   2.0588000000000002e+00   1.7190000000000000e-01  -7.6100000000000001e-02  -3.5099999999999999e-02   1.0875999999999999e+00   1.7790000000000000e-01   1.9153000000000000e+00   1.8300000000000000e-01   1.5400000000000000e-01   2.3890000000000000e-01
  -3.3060000000000000e-01   1.0990000000000000e-01   1.8015000000000001e+00   1.4319999999999999e-01  -1.9030000000000000e-01  -3.5099999999999999e-02   8.8780000000000003e-01   1.1119999999999999e-01   2.0024000000000002e+00   1.8300000000000000e-01   1.6360000000000000e-01   2.6979999999999998e-01
  -4.4080000000000003e-01   6.6000000000000003e-02   1.4582999999999999e+00   5.7299999999999997e-02  -6.6600000000000006e-02   8.8000000000000005e-03   7.9900000000000004e-01   2.4460000000000001e-01   1.5670999999999999e+00   2.6970000000000000e-01   1.4430000000000001e-01   2.4770000000000000e-01
  -3.7469999999999998e-01  -4.3999999999999997e-02   1.9730000000000001e+00   9.5500000000000002e-02  -1.1420000000000000e-01  -4.3900000000000002e-02   1.0209999999999999e+00   2.0010000000000000e-01   1.8283000000000000e+00   2.7939999999999998e-01   1.7319999999999999e-01   2.2559999999999999e-01
  -4.6289999999999998e-01   1.3189999999999999e-01   1.1152000000000000e+00   6.6799999999999998e-02  -9.5200000000000007e-02  -3.0700000000000002e-02   1.1318999999999999e+00   3.7800000000000000e-01   2.0893999999999999e+00   2.9859999999999998e-01   2.6939999999999997e-01   2.6979999999999998e-01
  -3.5270000000000001e-01   3.2979999999999998e-01   1.8015000000000001e+00   6.6799999999999998e-02  -1.0470000000000000e-01   1.3200000000000000e-02   1.0431999999999999e+00   3.7800000000000000e-01   1.3930000000000000e+00   2.6010000000000000e-01   1.8279999999999999e-01   2.5209999999999999e-01
  -2.8649999999999998e-01   1.7590000000000000e-01   1.3725000000000001e+00   1.0500000000000000e-01  -3.8100000000000002e-02  -3.0700000000000002e-02   1.0431999999999999e+00   4.4499999999999998e-02   1.3930000000000000e+00   2.8899999999999998e-01   8.6599999999999996e-02   2.2559999999999999e-01
  -4.6289999999999998e-01   1.0990000000000000e-01   1.5441000000000000e+00   1.0500000000000000e-01  -8.5599999999999996e-02   0.0000000000000000e+00   8.2120000000000004e-01   4.6689999999999998e-01   1.3059000000000001e+00   3.7569999999999998e-01   1.3469999999999999e-01   2.5659999999999999e-01
  -4.8490000000000000e-01   1.5390000000000001e-01   1.7157000000000000e+00   1.0500000000000000e-01  -1.9980000000000001e-01  -4.3900000000000002e-02   1.0875999999999999e+00   1.7790000000000000e-01   1.3930000000000000e+00   2.0230000000000001e-01   2.2130000000000000e-01   2.5209999999999999e-01
  -2.8649999999999998e-01   2.1999999999999999e-02   2.2303999999999999e+00   1.0500000000000000e-01  -6.6600000000000006e-02  -4.3900000000000002e-02   7.9900000000000004e-01   4.2249999999999999e-01   1.4800000000000000e+00   2.8899999999999998e-01   1.4430000000000001e-01   2.9189999999999999e-01
  -3.9679999999999999e-01   6.6000000000000003e-02   2.2303999999999999e+00   1.0500000000000000e-01  -4.7600000000000003e-02  -1.7500000000000002e-02   9.7660000000000002e-01   4.8920000000000002e-01   1.7412000000000001e+00   2.8899999999999998e-01   1.8279999999999999e-01   2.6979999999999998e-01
  -3.3060000000000000e-01   0.0000000000000000e+00   2.1446000000000001e+00   8.5900000000000004e-02  -1.3320000000000001e-01  -1.7500000000000002e-02   7.7680000000000005e-01   3.5580000000000001e-01   1.8283000000000000e+00   2.3119999999999999e-01   2.5979999999999998e-01   2.3000000000000001e-01
  -3.3060000000000000e-01  -1.0990000000000000e-01   1.8872000000000000e+00   4.7699999999999999e-02  -6.6600000000000006e-02  -4.8200000000000000e-02   1.0875999999999999e+00   2.6679999999999998e-01   2.0893999999999999e+00   1.6380000000000000e-01   2.5979999999999998e-01   2.4770000000000000e-01
  -3.3060000000000000e-01   1.5390000000000001e-01   1.2867999999999999e+00   1.9089999999999999e-01  -1.3320000000000001e-01  -3.5099999999999999e-02   7.7680000000000005e-01   4.8920000000000002e-01   1.0447000000000000e+00   3.3710000000000001e-01   2.3089999999999999e-01   2.3000000000000001e-01
  -3.7469999999999998e-01   6.6000000000000003e-02   1.2867999999999999e+00   8.5900000000000004e-02  -4.7600000000000003e-02  -4.3900000000000002e-02   1.0653999999999999e+00   3.5580000000000001e-01   1.6540999999999999e+00   2.6970000000000000e-01   1.7319999999999999e-01   2.3440000000000000e-01
  -5.5110000000000003e-01   2.6379999999999998e-01   1.3725000000000001e+00   1.3370000000000001e-01  -8.5599999999999996e-02  -8.8000000000000005e-03   1.0431999999999999e+00   3.3350000000000002e-01   1.4800000000000000e+00   3.6599999999999999e-01   2.2130000000000000e-01   2.3440000000000000e-01
  -4.1880000000000001e-01   6.6000000000000003e-02   1.7157000000000000e+00   5.7299999999999997e-02  -1.1420000000000000e-01  -1.3200000000000000e-02   9.5440000000000003e-01   3.3350000000000002e-01   2.0024000000000002e+00   2.2159999999999999e-01   1.5400000000000000e-01   2.4329999999999999e-01
  -3.0859999999999999e-01   1.3189999999999999e-01   1.9730000000000001e+00   1.6230000000000000e-01  -1.0470000000000000e-01   1.7500000000000002e-02   1.0653999999999999e+00   2.8910000000000002e-01   1.7412000000000001e+00   4.0460000000000002e-01   1.6360000000000000e-01   2.4770000000000000e-01
  -4.8490000000000000e-01   2.1980000000000000e-01   1.7157000000000000e+00   2.1959999999999999e-01  -1.0470000000000000e-01  -4.3900000000000002e-02   8.8780000000000003e-01   2.8910000000000002e-01   7.8349999999999997e-01   2.9859999999999998e-01   2.3089999999999999e-01   2.3440000000000000e-01
  -3.0859999999999999e-01   2.1999999999999999e-02   1.8015000000000001e+00   1.0500000000000000e-01  -1.8079999999999999e-01  -3.5099999999999999e-02   8.2120000000000004e-01   4.8920000000000002e-01   1.5670999999999999e+00   2.6010000000000000e-01   1.7319999999999999e-01   2.2120000000000001e-01
  -2.6450000000000001e-01   1.0990000000000000e-01   1.7157000000000000e+00   3.8199999999999998e-02  -8.5599999999999996e-02  -1.3200000000000000e-02   7.9900000000000004e-01   4.8920000000000002e-01   1.7412000000000001e+00   2.9859999999999998e-01   1.7319999999999999e-01   2.4770000000000000e-01
  -2.8649999999999998e-01   1.0990000000000000e-01   7.7210000000000001e-01   2.8600000000000000e-02  -1.2370000000000000e-01   1.3200000000000000e-02   8.8780000000000003e-01   3.7800000000000000e-01   1.3059000000000001e+00   2.8899999999999998e-01   1.3469999999999999e-01   2.8749999999999998e-01
  -6.1719999999999997e-01   1.7590000000000000e-01   1.3725000000000001e+00   1.5279999999999999e-01  -1.2370000000000000e-01   0.0000000000000000e+00   1.0431999999999999e+00   2.4460000000000001e-01   2.2635999999999998e+00   2.4079999999999999e-01   2.3089999999999999e-01   2.4329999999999999e-01
  -3.9679999999999999e-01  -4.3999999999999997e-02   2.1446000000000001e+00   1.9089999999999999e-01  -1.1420000000000000e-01  -3.5099999999999999e-02   9.9880000000000002e-01   2.8910000000000002e-01   2.0024000000000002e+00   2.3119999999999999e-01   1.5400000000000000e-01   2.4770000000000000e-01
  -5.5110000000000003e-01   8.7900000000000006e-02   1.8872000000000000e+00   1.9089999999999999e-01  -6.6600000000000006e-02   8.8000000000000005e-03   1.1096999999999999e+00   2.6679999999999998e-01   2.0893999999999999e+00   3.2750000000000001e-01   2.0210000000000000e-01   2.7429999999999999e-01
  -3.7469999999999998e-01   4.3999999999999997e-02   1.8872000000000000e+00   4.7699999999999999e-02  -6.6600000000000006e-02  -4.8200000000000000e-02   9.7660000000000002e-01   4.0020000000000000e-01   1.9153000000000000e+00   2.7939999999999998e-01   1.6360000000000000e-01   2.4770000000000000e-01
  -2.4249999999999999e-01   4.3999999999999997e-02   1.9730000000000001e+00   1.3370000000000001e-01  -1.6180000000000000e-01   1.3200000000000000e-02   9.7660000000000002e-01   2.6679999999999998e-01   1.7412000000000001e+00   3.3710000000000001e-01   1.4430000000000001e-01   2.7870000000000000e-01
  -1.5429999999999999e-01  -4.3999999999999997e-02   2.0588000000000002e+00   1.5279999999999999e-01  -8.5599999999999996e-02  -4.4000000000000003e-03   9.3220000000000003e-01   2.8910000000000002e-01   2.9600000000000000e+00   2.6010000000000000e-01   2.6939999999999997e-01   2.9189999999999999e-01
  -2.8649999999999998e-01   0.0000000000000000e+00   2.0588000000000002e+00   1.0500000000000000e-01  -1.2370000000000000e-01  -1.3200000000000000e-02   9.7660000000000002e-01   2.8910000000000002e-01   1.9153000000000000e+00   3.0819999999999997e-01   1.8279999999999999e-01   2.3890000000000000e-01
  -3.5270000000000001e-01   1.9789999999999999e-01   2.2303999999999999e+00   1.1459999999999999e-01  -9.4999999999999998e-03  -1.7500000000000002e-02   1.0875999999999999e+00   3.1130000000000002e-01   2.2635999999999998e+00   2.1190000000000001e-01   2.4060000000000001e-01   2.1229999999999999e-01
  -3.0859999999999999e-01   1.3189999999999999e-01   2.0588000000000002e+00   7.6399999999999996e-02  -7.6100000000000001e-02  -1.7500000000000002e-02   8.8780000000000003e-01   2.6679999999999998e-01   1.5670999999999999e+00   3.2750000000000001e-01   1.4430000000000001e-01   2.4770000000000000e-01
  -3.9679999999999999e-01  -4.3999999999999997e-02   1.2010000000000001e+00   8.5900000000000004e-02  -1.6180000000000000e-01   1.7500000000000002e-02   9.5440000000000003e-01   2.4460000000000001e-01   1.6540999999999999e+00   3.0819999999999997e-01   1.4430000000000001e-01   2.4770000000000000e-01
  -1.3230000000000000e-01   8.7900000000000006e-02   1.4582999999999999e+00   4.7699999999999999e-02  -1.9030000000000000e-01  -1.3200000000000000e-02   1.0431999999999999e+00   3.3350000000000002e-01   1.4800000000000000e+00   3.3710000000000001e-01   1.4430000000000001e-01   2.4770000000000000e-01
  -5.0700000000000001e-01  -4.3999999999999997e-02   1.2867999999999999e+00   8.5900000000000004e-02  -3.8100000000000002e-02  -5.7000000000000002e-02   9.7660000000000002e-01   3.7800000000000000e-01   1.9153000000000000e+00   2.5050000000000000e-01   2.2130000000000000e-01   2.5209999999999999e-01
  -2.4249999999999999e-01   0.0000000000000000e+00   2.3161999999999998e+00   1.0500000000000000e-01  -7.6100000000000001e-02  -2.6300000000000000e-02   1.0209999999999999e+00   1.3339999999999999e-01   2.6118000000000001e+00   1.7340000000000000e-01   2.3089999999999999e-01   1.9460000000000000e-01
  -6.6130000000000000e-01  -4.3999999999999997e-02   1.3725000000000001e+00   9.5500000000000002e-02  -9.5200000000000007e-02  -4.4000000000000003e-03   7.9900000000000004e-01  -7.5600000000000001e-01   1.5670999999999999e+00   2.6970000000000000e-01   3.4639999999999999e-01   4.4200000000000003e-02
  -2.2040000000000001e-01   1.7590000000000000e-01   1.9730000000000001e+00   1.3370000000000001e-01  -2.0930000000000001e-01   4.4000000000000003e-03   8.2120000000000004e-01  -1.7343999999999999e+00   5.2239999999999998e-01   7.7100000000000002e-02   2.2130000000000000e-01  -1.3710000000000000e-01
  -3.7469999999999998e-01   0.0000000000000000e+00   1.5441000000000000e+00   1.3370000000000001e-01  -6.6600000000000006e-02   8.8000000000000005e-03   4.4390000000000002e-01  -3.2686000000000002e+00   8.7060000000000004e-01   2.8899999999999999e-02   2.0210000000000000e-01  -4.0699999999999997e-01
  -3.5270000000000001e-01   3.5170000000000001e-01   2.3161999999999998e+00   1.3370000000000001e-01  -6.6600000000000006e-02  -1.7500000000000002e-02   4.8830000000000001e-01  -4.3582000000000001e+00   1.3059000000000001e+00   3.8500000000000000e-02   3.8490000000000002e-01  -6.5469999999999995e-01
  -4.8490000000000000e-01   1.3189999999999999e-01   2.2303999999999999e+00   9.5500000000000002e-02  -6.6600000000000006e-02   4.4000000000000003e-03   3.7730000000000002e-01  -5.7590000000000003e+00   9.5770000000000000e-01  -1.3489999999999999e-01   4.2340000000000000e-01  -9.2889999999999995e-01
  -3.0859999999999999e-01  -2.8580000000000000e-01   1.8872000000000000e+00   2.0999999999999999e-01   9.4999999999999998e-03  -2.1899999999999999e-02   3.9950000000000002e-01  -6.7819000000000003e+00   1.7410000000000000e-01  -1.8300000000000000e-01   4.2340000000000000e-01  -1.1855000000000000e+00
  -2.4249999999999999e-01   1.0990000000000000e-01   2.1446000000000001e+00   1.0500000000000000e-01  -1.7130000000000001e-01  -2.6300000000000000e-02   7.1020000000000005e-01  -8.2271999999999998e+00  -8.7099999999999997e-02  -2.4079999999999999e-01   4.9070000000000003e-01  -1.5482000000000000e+00
  -4.6289999999999998e-01   1.5390000000000001e-01   1.9730000000000001e+00   5.7299999999999997e-02  -1.4269999999999999e-01   3.5099999999999999e-02   7.1020000000000005e-01  -9.2056000000000004e+00   6.9650000000000001e-01  -4.2380000000000001e-01   5.5810000000000004e-01  -1.7782000000000000e+00
  -3.5270000000000001e-01   3.7369999999999998e-01   2.0588000000000002e+00   1.5279999999999999e-01  -2.8500000000000001e-02  -2.6300000000000000e-02   9.9880000000000002e-01  -9.7170000000000005e+00  -1.7410000000000000e-01  -3.7569999999999998e-01   6.1580000000000001e-01  -1.9462999999999999e+00
  -3.3060000000000000e-01   2.8580000000000000e-01   1.8015000000000001e+00   1.2410000000000000e-01  -6.6600000000000006e-02  -6.1400000000000003e-02   1.2206999999999999e+00  -9.0721000000000007e+00   2.6119999999999999e-01  -3.8529999999999998e-01   5.0029999999999997e-01  -1.9419000000000000e+00
  -3.9679999999999999e-01  -6.6000000000000003e-02   1.7157000000000000e+00   1.5279999999999999e-01  -1.7130000000000001e-01  -3.0700000000000002e-02   2.5968000000000000e+00  -9.6058000000000003e+00   8.7060000000000004e-01  -2.8899999999999998e-01   4.3300000000000000e-01  -2.1541999999999999e+00
  -5.0700000000000001e-01   2.1999999999999999e-02   1.2867999999999999e+00   8.5900000000000004e-02  -1.9980000000000001e-01   4.4000000000000003e-03   1.9975000000000001e+00  -6.9375000000000000e+00   8.7060000000000004e-01  -1.5409999999999999e-01   3.7530000000000002e-01  -1.5703000000000000e+00
  -3.0859999999999999e-01   0.0000000000000000e+00   1.8872000000000000e+00   1.2410000000000000e-01  -8.5599999999999996e-02  -3.9500000000000000e-02   1.6868000000000001e+00  -4.2248000000000001e+00   1.6540999999999999e+00  -9.5999999999999992e-03   2.3089999999999999e-01  -1.0395000000000001e+00
  -4.1880000000000001e-01   2.1999999999999999e-02   1.4582999999999999e+00   1.5279999999999999e-01  -1.1420000000000000e-01  -3.9500000000000000e-02   1.4427000000000001e+00  -1.9567000000000001e+00   1.3930000000000000e+00   2.0230000000000001e-01   2.1170000000000000e-01  -3.5830000000000001e-01
  -3.7469999999999998e-01  -2.6379999999999998e-01   1.8015000000000001e+00   3.8199999999999998e-02  -1.6180000000000000e-01  -8.8000000000000005e-03   1.3539000000000001e+00  -6.0040000000000004e-01   1.8283000000000000e+00   2.4079999999999999e-01   2.6939999999999997e-01  -3.9800000000000002e-02
  -4.6289999999999998e-01   2.4179999999999999e-01   1.2867999999999999e+00   8.5900000000000004e-02  -1.1420000000000000e-01  -3.9500000000000000e-02   1.0875999999999999e+00   3.1130000000000002e-01   1.2188000000000001e+00   2.6010000000000000e-01   1.7319999999999999e-01   2.3890000000000000e-01
  -3.3060000000000000e-01   1.3189999999999999e-01   1.5441000000000000e+00   1.0500000000000000e-01  -1.9030000000000000e-01  -8.8000000000000005e-03   7.3240000000000005e-01   4.2249999999999999e-01   1.7412000000000001e+00   2.6970000000000000e-01   8.6599999999999996e-02   2.9189999999999999e-01
  -3.3060000000000000e-01   1.0990000000000000e-01   1.0294000000000001e+00   3.8199999999999998e-02  -1.0470000000000000e-01   4.4000000000000003e-03   1.1318999999999999e+00  -6.8930000000000002e-01   1.9153000000000000e+00   3.2750000000000001e-01   2.1170000000000000e-01   2.6499999999999999e-02
  -2.8649999999999998e-01   8.7900000000000006e-02   1.9730000000000001e+00   1.1459999999999999e-01  -8.5599999999999996e-02  -8.8000000000000005e-03   1.0653999999999999e+00  -5.3369999999999995e-01   1.6540999999999999e+00   2.4079999999999999e-01   1.4430000000000001e-01   3.9800000000000002e-02
  -3.9679999999999999e-01  -4.3999999999999997e-02   1.8872000000000000e+00   9.5500000000000002e-02  -8.5599999999999996e-02   1.7500000000000002e-02   1.0875999999999999e+00  -1.5559999999999999e-01   1.6540999999999999e+00   1.9270000000000001e-01   2.1170000000000000e-01   4.4200000000000003e-02
  -3.7469999999999998e-01   1.9789999999999999e-01   1.2010000000000001e+00   6.6799999999999998e-02  -7.6100000000000001e-02  -3.0700000000000002e-02   8.8780000000000003e-01  -2.8910000000000002e-01   2.0024000000000002e+00   3.3710000000000001e-01   2.2130000000000000e-01   4.8700000000000000e-02
  -5.2900000000000003e-01   1.0990000000000000e-01   1.3725000000000001e+00   1.2410000000000000e-01  -1.2370000000000000e-01   2.1899999999999999e-02   1.1984999999999999e+00  -7.5600000000000001e-01   1.8283000000000000e+00   2.4079999999999999e-01   2.5979999999999998e-01   9.2899999999999996e-02
  -4.1880000000000001e-01   8.7900000000000006e-02   1.8872000000000000e+00   4.7699999999999999e-02  -1.0470000000000000e-01  -1.7500000000000002e-02   1.0431999999999999e+00  -6.0040000000000004e-01   1.6540999999999999e+00   2.1190000000000001e-01   1.1550000000000001e-01   4.8700000000000000e-02
  -3.9679999999999999e-01   4.3999999999999997e-02   1.7157000000000000e+00   1.5279999999999999e-01  -3.8100000000000002e-02  -3.0700000000000002e-02   9.5440000000000003e-01  -4.0020000000000000e-01   1.8283000000000000e+00   2.3119999999999999e-01   1.9239999999999999e-01   4.4200000000000003e-02
  -4.1880000000000001e-01   2.6379999999999998e-01   1.6298999999999999e+00   1.9089999999999999e-01  -1.1420000000000000e-01   8.8000000000000005e-03   7.9900000000000004e-01  -3.5580000000000001e-01   2.1764999999999999e+00   2.4079999999999999e-01   2.4060000000000001e-01   6.1899999999999997e-02
  -2.4249999999999999e-01   6.6000000000000003e-02   1.8872000000000000e+00   8.5900000000000004e-02  -1.8079999999999999e-01   2.1899999999999999e-02   1.0209999999999999e+00  -7.1150000000000002e-01   1.6540999999999999e+00   1.7340000000000000e-01   2.2130000000000000e-01   7.5200000000000003e-02
  -2.6450000000000001e-01   1.5390000000000001e-01   1.8015000000000001e+00   6.6799999999999998e-02  -1.5229999999999999e-01  -4.4000000000000003e-03   9.7660000000000002e-01  -5.7809999999999995e-01   1.6540999999999999e+00   2.0230000000000001e-01   1.7319999999999999e-01   4.8700000000000000e-02
  -4.1880000000000001e-01  -1.3189999999999999e-01   1.2010000000000001e+00   9.4999999999999998e-03  -1.5229999999999999e-01   1.3200000000000000e-02   1.0875999999999999e+00  -4.8920000000000002e-01   2.6118000000000001e+00   2.5050000000000000e-01   1.8279999999999999e-01   3.9800000000000002e-02
  -5.0700000000000001e-01   4.3999999999999997e-02   1.9730000000000001e+00   6.6799999999999998e-02  -1.0470000000000000e-01  -1.7500000000000002e-02   9.7660000000000002e-01  -3.3350000000000002e-01   1.7412000000000001e+00   2.5050000000000000e-01   1.8279999999999999e-01   3.9800000000000002e-02
  -3.7469999999999998e-01   1.5390000000000001e-01   1.8872000000000000e+00   1.7190000000000000e-01  -1.5229999999999999e-01   1.7500000000000002e-02   9.5440000000000003e-01  -4.8920000000000002e-01   2.5247000000000002e+00   2.0230000000000001e-01   1.3469999999999999e-01   4.8700000000000000e-02
  -4.8490000000000000e-01  -2.1999999999999999e-02   1.4582999999999999e+00   1.3370000000000001e-01  -1.1420000000000000e-01   4.4000000000000003e-03   1.1096999999999999e+00  -2.8910000000000002e-01   1.4800000000000000e+00   2.5050000000000000e-01   1.7319999999999999e-01   3.5400000000000001e-02
  -1.9839999999999999e-01   3.7369999999999998e-01   1.4582999999999999e+00   3.8199999999999998e-02  -1.0470000000000000e-01  -4.4000000000000003e-03   1.0653999999999999e+00  -4.6689999999999998e-01   1.9153000000000000e+00   2.1190000000000001e-01   1.4430000000000001e-01   3.1000000000000000e-02
  -4.8490000000000000e-01   0.0000000000000000e+00   1.3725000000000001e+00   9.5500000000000002e-02  -8.5599999999999996e-02  -8.8000000000000005e-03   9.3220000000000003e-01  -5.7809999999999995e-01   2.0024000000000002e+00   2.0230000000000001e-01   9.6199999999999994e-02   1.2390000000000000e-01
  -4.1880000000000001e-01  -8.7900000000000006e-02   1.4582999999999999e+00   2.2910000000000000e-01  -1.5229999999999999e-01  -3.5099999999999999e-02   9.7660000000000002e-01  -4.6689999999999998e-01   1.8283000000000000e+00   2.2159999999999999e-01   2.4060000000000001e-01   4.8700000000000000e-02
  -3.7469999999999998e-01  -2.1999999999999999e-02   1.6298999999999999e+00   1.7190000000000000e-01  -1.4269999999999999e-01   1.7500000000000002e-02   8.6560000000000004e-01  -5.5589999999999995e-01   1.7412000000000001e+00   3.2750000000000001e-01   2.4060000000000001e-01   5.3100000000000001e-02
  -1.3230000000000000e-01   2.6379999999999998e-01   1.0294000000000001e+00   6.6799999999999998e-02  -4.7600000000000003e-02  -4.4000000000000003e-03   1.0209999999999999e+00  -4.0020000000000000e-01   1.6540999999999999e+00   2.1190000000000001e-01   2.0210000000000000e-01   3.5400000000000001e-02
  -4.1880000000000001e-01   1.5390000000000001e-01   1.8015000000000001e+00   1.0500000000000000e-01  -2.5690000000000002e-01   1.3200000000000000e-02   8.8780000000000003e-01  -2.4460000000000001e-01   2.0024000000000002e+00   2.4079999999999999e-01   2.1170000000000000e-01   3.9800000000000002e-02
  -3.9679999999999999e-01   2.6379999999999998e-01   1.2010000000000001e+00   1.8140000000000001e-01  -2.0930000000000001e-01   2.1899999999999999e-02   8.2120000000000004e-01  -4.4469999999999998e-01   1.8283000000000000e+00   1.9270000000000001e-01   2.1170000000000000e-01   6.1899999999999997e-02
  -4.1880000000000001e-01   2.6379999999999998e-01   8.5780000000000001e-01   1.9089999999999999e-01  -8.5599999999999996e-02  -8.8000000000000005e-03   1.0209999999999999e+00  -6.4480000000000004e-01   9.5770000000000000e-01   1.7340000000000000e-01   2.8870000000000001e-01   6.6400000000000001e-02
  -3.7469999999999998e-01   0.0000000000000000e+00   1.0294000000000001e+00   7.6399999999999996e-02  -1.3320000000000001e-01   1.3200000000000000e-02   1.1096999999999999e+00  -4.4469999999999998e-01   1.4800000000000000e+00   2.2159999999999999e-01   1.8279999999999999e-01   8.8499999999999995e-02
  -4.8490000000000000e-01   2.6379999999999998e-01   8.5780000000000001e-01   5.7299999999999997e-02  -1.9030000000000000e-01  -4.4000000000000003e-03   1.0209999999999999e+00  -4.8920000000000002e-01   1.7412000000000001e+00   2.3119999999999999e-01   2.2130000000000000e-01   4.8700000000000000e-02
  -3.3060000000000000e-01   1.9789999999999999e-01   1.0294000000000001e+00   8.5900000000000004e-02  -1.9980000000000001e-01  -8.8000000000000005e-03   1.1984999999999999e+00  -4.6689999999999998e-01   1.1317999999999999e+00   2.4079999999999999e-01   1.8279999999999999e-01   5.3100000000000001e-02
  -4.1880000000000001e-01  -6.6000000000000003e-02   1.7157000000000000e+00   9.5500000000000002e-02  -1.1420000000000000e-01   4.4000000000000003e-03   9.9880000000000002e-01  -4.8920000000000002e-01   1.2188000000000001e+00   2.0230000000000001e-01   1.1550000000000001e-01   3.5400000000000001e-02
  -3.0859999999999999e-01  -6.6000000000000003e-02   1.6298999999999999e+00   5.7299999999999997e-02  -2.8500000000000001e-02  -1.7500000000000002e-02   1.0431999999999999e+00  -3.1130000000000002e-01   1.7412000000000001e+00   3.0819999999999997e-01   2.3089999999999999e-01   3.5400000000000001e-02
  -3.7469999999999998e-01   8.7900000000000006e-02   2.4876999999999998e+00   1.0500000000000000e-01  -1.2370000000000000e-01  -1.3200000000000000e-02   9.3220000000000003e-01  -3.3350000000000002e-01   1.4800000000000000e+00   1.8300000000000000e-01   1.8279999999999999e-01   2.6499999999999999e-02
  -2.2040000000000001e-01   4.3999999999999997e-02   1.4582999999999999e+00   6.6799999999999998e-02  -1.0470000000000000e-01  -4.8200000000000000e-02   9.7660000000000002e-01  -6.0040000000000004e-01   1.8283000000000000e+00   1.4449999999999999e-01   2.4060000000000001e-01   3.9800000000000002e-02
  -3.5270000000000001e-01   1.7590000000000000e-01   1.2867999999999999e+00   1.3370000000000001e-01  -9.5200000000000007e-02  -1.7500000000000002e-02   1.0209999999999999e+00  -5.3369999999999995e-01   2.7858999999999998e+00   1.3489999999999999e-01   2.4060000000000001e-01   1.0620000000000000e-01
  -4.6289999999999998e-01   0.0000000000000000e+00   1.0294000000000001e+00   1.2410000000000000e-01  -1.6180000000000000e-01   8.8000000000000005e-03   9.7660000000000002e-01  -3.1130000000000002e-01   2.0893999999999999e+00   1.9270000000000001e-01   2.1170000000000000e-01   5.3100000000000001e-02
  -3.7469999999999998e-01   6.6000000000000003e-02   1.3725000000000001e+00   1.7190000000000000e-01  -1.1420000000000000e-01  -4.4000000000000003e-03   1.1762999999999999e+00  -3.1130000000000002e-01   1.8283000000000000e+00   1.6380000000000000e-01   2.4060000000000001e-01   4.4200000000000003e-02
  -3.9679999999999999e-01   1.7590000000000000e-01   1.1152000000000000e+00   1.4319999999999999e-01  -1.1420000000000000e-01  -2.1899999999999999e-02   1.0431999999999999e+00  -6.0040000000000004e-01   1.0447000000000000e+00   2.0230000000000001e-01   1.6360000000000000e-01   5.3100000000000001e-02
  -3.5270000000000001e-01   8.7900000000000006e-02   1.8015000000000001e+00   1.3370000000000001e-01  -4.7600000000000003e-02  -3.5099999999999999e-02   1.0653999999999999e+00  -4.0020000000000000e-01   1.5670999999999999e+00   2.4079999999999999e-01   2.8870000000000001e-01   3.5400000000000001e-02
  -4.1880000000000001e-01   2.1999999999999999e-02   1.4582999999999999e+00   1.4319999999999999e-01  -1.7130000000000001e-01   3.0700000000000002e-02   1.1762999999999999e+00  -4.2249999999999999e-01   1.2188000000000001e+00   2.2159999999999999e-01   1.4430000000000001e-01   3.9800000000000002e-02
  -3.9679999999999999e-01   1.3189999999999999e-01   1.2010000000000001e+00   3.8199999999999998e-02  -1.0470000000000000e-01  -8.8000000000000005e-03   9.7660000000000002e-01  -3.7800000000000000e-01   1.1317999999999999e+00   2.1190000000000001e-01   1.0580000000000001e-01   6.6400000000000001e-02
  -4.4080000000000003e-01   1.0990000000000000e-01   1.8872000000000000e+00   1.6230000000000000e-01  -1.6180000000000000e-01  -3.5099999999999999e-02   1.1318999999999999e+00  -5.5589999999999995e-01   1.3059000000000001e+00   2.9859999999999998e-01   2.5979999999999998e-01   7.5200000000000003e-02
  -3.0859999999999999e-01   2.1999999999999999e-02   1.2867999999999999e+00   2.8600000000000000e-02  -1.5229999999999999e-01  -7.4499999999999997e-02   1.1762999999999999e+00  -6.2260000000000004e-01   1.3930000000000000e+00   1.0600000000000000e-01   1.7319999999999999e-01   7.9600000000000004e-02
  -3.5270000000000001e-01  -1.0990000000000000e-01   1.4582999999999999e+00   8.5900000000000004e-02  -8.5599999999999996e-02  -3.0700000000000002e-02   1.1984999999999999e+00  -5.1139999999999997e-01   1.6540999999999999e+00   3.0819999999999997e-01   1.8279999999999999e-01   3.9800000000000002e-02
  -3.0859999999999999e-01   4.3999999999999997e-02   1.9730000000000001e+00   2.8600000000000000e-02  -1.1420000000000000e-01  -3.5099999999999999e-02   8.6560000000000004e-01  -2.8910000000000002e-01   2.1764999999999999e+00   2.6010000000000000e-01   1.9239999999999999e-01   5.3100000000000001e-02
  -2.8649999999999998e-01   1.7590000000000000e-01   1.2010000000000001e+00   3.8199999999999998e-02  -1.6180000000000000e-01  -2.6300000000000000e-02   1.0875999999999999e+00  -4.2249999999999999e-01   1.6540999999999999e+00   2.5050000000000000e-01   2.0210000000000000e-01   4.4200000000000003e-02
  -4.1880000000000001e-01   8.7900000000000006e-02   1.2867999999999999e+00   1.5279999999999999e-01  -8.5599999999999996e-02  -3.5099999999999999e-02   1.1096999999999999e+00  -4.2249999999999999e-01   1.2188000000000001e+00   2.7939999999999998e-01   2.1170000000000000e-01   2.6499999999999999e-02
  -3.9679999999999999e-01   1.5390000000000001e-01   2.0588000000000002e+00   5.7299999999999997e-02  -6.6600000000000006e-02  -2.6300000000000000e-02   1.0875999999999999e+00  -6.4480000000000004e-01   1.3059000000000001e+00   1.2520000000000001e-01   2.0210000000000000e-01   3.1000000000000000e-02
  -3.5270000000000001e-01   1.3189999999999999e-01   2.0588000000000002e+00   7.6399999999999996e-02  -7.6100000000000001e-02  -8.8000000000000005e-03   1.1318999999999999e+00  -6.0040000000000004e-01   1.7412000000000001e+00   2.5050000000000000e-01   1.9239999999999999e-01   6.6400000000000001e-02
  -3.5270000000000001e-01   1.0990000000000000e-01   1.8015000000000001e+00   3.8199999999999998e-02  -1.8079999999999999e-01   1.3200000000000000e-02   9.9880000000000002e-01  -4.4469999999999998e-01   1.8283000000000000e+00   1.9270000000000001e-01   2.1170000000000000e-01   3.9800000000000002e-02
  -3.7469999999999998e-01   2.8580000000000000e-01   1.8872000000000000e+00   1.1459999999999999e-01  -1.5229999999999999e-01  -1.7500000000000002e-02   9.9880000000000002e-01  -4.0020000000000000e-01   1.3930000000000000e+00   2.1190000000000001e-01   1.6360000000000000e-01   3.5400000000000001e-02
  -4.4080000000000003e-01   2.1999999999999999e-02   1.5441000000000000e+00   1.4319999999999999e-01  -8.5599999999999996e-02  -3.0700000000000002e-02   1.1762999999999999e+00  -5.3369999999999995e-01   1.2188000000000001e+00   2.1190000000000001e-01   1.7319999999999999e-01   6.6400000000000001e-02
  -2.4249999999999999e-01   1.0990000000000000e-01   1.5441000000000000e+00   1.5279999999999999e-01  -1.4269999999999999e-01   4.4000000000000003e-03   9.3220000000000003e-01  -5.3369999999999995e-01   1.7412000000000001e+00   2.0230000000000001e-01   1.7319999999999999e-01   2.6499999999999999e-02
  -4.1880000000000001e-01   1.7590000000000000e-01   1.8015000000000001e+00   9.5500000000000002e-02  -1.1420000000000000e-01   8.8000000000000005e-03   1.1096999999999999e+00  -4.4469999999999998e-01   1.1317999999999999e+00   2.6970000000000000e-01   1.5400000000000000e-01   4.8700000000000000e-02
  -4.8490000000000000e-01  -1.0990000000000000e-01   1.6298999999999999e+00   6.6799999999999998e-02  -1.5229999999999999e-01  -4.8200000000000000e-02   9.7660000000000002e-01  -7.3380000000000001e-01   2.0893999999999999e+00   1.5409999999999999e-01   2.2130000000000000e-01   3.5400000000000001e-02
  -4.8490000000000000e-01   1.3189999999999999e-01   1.3725000000000001e+00   5.7299999999999997e-02  -1.2370000000000000e-01  -2.6300000000000000e-02   9.7660000000000002e-01  -5.1139999999999997e-01   2.6118000000000001e+00   7.7100000000000002e-02   1.8279999999999999e-01   8.4000000000000005e-02
  -4.4080000000000003e-01  -6.6000000000000003e-02   1.6298999999999999e+00   1.4319999999999999e-01  -6.6600000000000006e-02  -5.7000000000000002e-02   9.7660000000000002e-01  -4.0020000000000000e-01   2.0893999999999999e+00   3.1790000000000002e-01   2.4060000000000001e-01   4.4200000000000003e-02
  -1.7630000000000001e-01   2.1980000000000000e-01   2.2303999999999999e+00   1.1459999999999999e-01  -1.0470000000000000e-01   8.8000000000000005e-03   1.0875999999999999e+00  -4.8920000000000002e-01   1.7412000000000001e+00   1.8300000000000000e-01   2.4060000000000001e-01   5.3100000000000001e-02
  -5.2900000000000003e-01   2.4179999999999999e-01   1.6298999999999999e+00   1.5279999999999999e-01  -1.2370000000000000e-01  -4.4000000000000003e-03   9.9880000000000002e-01  -4.8920000000000002e-01   2.0024000000000002e+00   2.6970000000000000e-01   2.2130000000000000e-01   4.8700000000000000e-02
  -3.3060000000000000e-01  -2.1999999999999999e-02   8.5780000000000001e-01   8.5900000000000004e-02  -7.6100000000000001e-02  -3.9500000000000000e-02   1.1096999999999999e+00  -3.5580000000000001e-01   1.3930000000000000e+00   2.1190000000000001e-01   1.6360000000000000e-01   1.7700000000000000e-02
  -3.7469999999999998e-01  -1.3189999999999999e-01   1.7157000000000000e+00   1.3370000000000001e-01  -1.2370000000000000e-01  -3.9500000000000000e-02   1.0209999999999999e+00  -4.2249999999999999e-01   1.9153000000000000e+00   2.0230000000000001e-01   2.0210000000000000e-01   9.7299999999999998e-02
  -5.0700000000000001e-01   1.5390000000000001e-01   1.7157000000000000e+00   9.5500000000000002e-02  -2.0930000000000001e-01   0.0000000000000000e+00   1.1540999999999999e+00  -7.3380000000000001e-01   1.6540999999999999e+00   3.0819999999999997e-01   2.1170000000000000e-01   3.9800000000000002e-02
  -3.9679999999999999e-01  -6.6000000000000003e-02   1.8015000000000001e+00   8.5900000000000004e-02  -1.0470000000000000e-01  -8.8000000000000005e-03   1.1762999999999999e+00  -6.2260000000000004e-01   1.4800000000000000e+00   3.1790000000000002e-01   1.8279999999999999e-01   6.6400000000000001e-02
  -4.1880000000000001e-01   1.0990000000000000e-01   2.0588000000000002e+00   1.4319999999999999e-01  -4.7600000000000003e-02  -4.3900000000000002e-02   1.1984999999999999e+00  -4.2249999999999999e-01   1.2188000000000001e+00   2.2159999999999999e-01   2.0210000000000000e-01   5.3100000000000001e-02
  -3.9679999999999999e-01   1.0990000000000000e-01   9.4359999999999999e-01   1.5279999999999999e-01  -1.0470000000000000e-01   4.4000000000000003e-03   1.0209999999999999e+00  -5.1139999999999997e-01   1.8283000000000000e+00   2.6970000000000000e-01   1.7319999999999999e-01   2.6499999999999999e-02
  -5.7310000000000005e-01   1.3189999999999999e-01   1.6298999999999999e+00   1.4319999999999999e-01  -1.2370000000000000e-01  -3.5099999999999999e-02   1.0431999999999999e+00  -3.7800000000000000e-01   1.2188000000000001e+00   2.2159999999999999e-01   2.3089999999999999e-01   1.1940000000000001e-01
  -3.0859999999999999e-01   0.0000000000000000e+00   1.7157000000000000e+00   1.7190000000000000e-01  -1.4269999999999999e-01  -3.9500000000000000e-02   1.0431999999999999e+00  -3.5580000000000001e-01   2.5247000000000002e+00   1.9270000000000001e-01   3.1750000000000000e-01   3.9800000000000002e-02
  -4.4080000000000003e-01   1.0990000000000000e-01   2.3161999999999998e+00   6.6799999999999998e-02  -1.2370000000000000e-01  -3.0700000000000002e-02   9.9880000000000002e-01  -4.4469999999999998e-01   1.3059000000000001e+00   2.1190000000000001e-01   2.6939999999999997e-01   7.9600000000000004e-02
  -5.7310000000000005e-01   1.0990000000000000e-01   1.2010000000000001e+00   1.6230000000000000e-01  -1.1420000000000000e-01  -8.8000000000000005e-03   1.0431999999999999e+00  -3.7800000000000000e-01   1.3059000000000001e+00   1.4449999999999999e-01   1.5400000000000000e-01   9.7299999999999998e-02
  -3.7469999999999998e-01   1.9789999999999999e-01   1.7157000000000000e+00   4.7699999999999999e-02  -2.3790000000000000e-01   3.0700000000000002e-02   8.4340000000000004e-01  -3.5580000000000001e-01   1.7412000000000001e+00   2.8899999999999998e-01   1.3469999999999999e-01   7.0800000000000002e-02
  -4.1880000000000001e-01   2.1999999999999999e-02   1.5441000000000000e+00   1.3370000000000001e-01  -1.5229999999999999e-01   8.8000000000000005e-03   1.1096999999999999e+00  -3.7800000000000000e-01   1.7412000000000001e+00   1.7340000000000000e-01   2.7900000000000003e-01   6.6400000000000001e-02
  -5.2900000000000003e-01   1.7590000000000000e-01   1.5441000000000000e+00   1.5279999999999999e-01  -1.6180000000000000e-01  -3.0700000000000002e-02   7.7680000000000005e-01  -6.4480000000000004e-01   2.0024000000000002e+00   2.6010000000000000e-01   1.8279999999999999e-01   9.7299999999999998e-02
  -2.8649999999999998e-01   1.5390000000000001e-01   1.2010000000000001e+00   1.2410000000000000e-01  -7.6100000000000001e-02   2.1899999999999999e-02   1.0209999999999999e+00  -5.3369999999999995e-01   1.4800000000000000e+00   2.0230000000000001e-01   1.2509999999999999e-01   1.7700000000000000e-02
  -2.8649999999999998e-01   0.0000000000000000e+00   1.4582999999999999e+00   1.1459999999999999e-01  -1.7130000000000001e-01   0.0000000000000000e+00   9.7660000000000002e-01  -5.3369999999999995e-01   1.4800000000000000e+00   2.8899999999999998e-01   2.0210000000000000e-01   7.9600000000000004e-02
  -4.8490000000000000e-01   2.6379999999999998e-01   1.6298999999999999e+00   1.3370000000000001e-01  -1.4269999999999999e-01  -2.1899999999999999e-02   7.5460000000000005e-01  -6.0040000000000004e-01   1.3059000000000001e+00   1.9270000000000001e-01   1.4430000000000001e-01   4.4200000000000003e-02
  -5.0700000000000001e-01   2.8580000000000000e-01   9.4359999999999999e-01   1.2410000000000000e-01  -1.7130000000000001e-01  -5.2600000000000001e-02   9.9880000000000002e-01  -6.4480000000000004e-01   1.1317999999999999e+00   2.1190000000000001e-01   1.4430000000000001e-01   5.7500000000000002e-02
  -4.4080000000000003e-01  -2.1999999999999999e-02   2.1446000000000001e+00   2.3870000000000000e-01  -1.4269999999999999e-01  -5.2600000000000001e-02   1.1318999999999999e+00  -6.0040000000000004e-01   1.4800000000000000e+00   2.9859999999999998e-01   2.2130000000000000e-01   4.8700000000000000e-02
  -3.5270000000000001e-01   2.1999999999999999e-02   1.0294000000000001e+00   3.8199999999999998e-02  -2.4740000000000001e-01   2.1899999999999999e-02   9.1000000000000003e-01  -2.4460000000000001e-01   1.0447000000000000e+00   2.7939999999999998e-01   2.4060000000000001e-01   5.7500000000000002e-02
  -4.6289999999999998e-01   1.3189999999999999e-01   1.5441000000000000e+00   1.7190000000000000e-01  -1.9030000000000000e-01  -4.4000000000000003e-03   9.1000000000000003e-01  -6.0040000000000004e-01   9.5770000000000000e-01   2.2159999999999999e-01   1.6360000000000000e-01   0.0000000000000000e+00
  -3.9679999999999999e-01  -4.3999999999999997e-02   1.8872000000000000e+00   1.0500000000000000e-01  -1.7130000000000001e-01  -6.1400000000000003e-02   9.1000000000000003e-01  -4.0020000000000000e-01   2.2635999999999998e+00   1.9270000000000001e-01   1.6360000000000000e-01   6.6400000000000001e-02
  -4.8490000000000000e-01   6.6000000000000003e-02   1.8872000000000000e+00   7.6399999999999996e-02  -7.6100000000000001e-02   0.0000000000000000e+00   8.4340000000000004e-01  -4.0020000000000000e-01   2.0024000000000002e+00   2.4079999999999999e-01   1.1550000000000001e-01   8.8499999999999995e-02
  -3.3060000000000000e-01  -1.3189999999999999e-01   1.6298999999999999e+00   1.2410000000000000e-01  -3.8100000000000002e-02  -2.6300000000000000e-02   1.0875999999999999e+00  -5.7809999999999995e-01   1.3930000000000000e+00   2.6970000000000000e-01   2.1170000000000000e-01   5.3100000000000001e-02
  -5.5110000000000003e-01  -8.7900000000000006e-02   1.6298999999999999e+00   7.6399999999999996e-02  -1.5229999999999999e-01  -5.2600000000000001e-02   9.9880000000000002e-01  -7.3380000000000001e-01   1.8283000000000000e+00   1.6380000000000000e-01   1.1550000000000001e-01   4.8700000000000000e-02
  -2.6450000000000001e-01   1.5390000000000001e-01   7.7210000000000001e-01   1.4319999999999999e-01  -1.4269999999999999e-01   2.6300000000000000e-02   9.5440000000000003e-01  -3.3350000000000002e-01   1.0447000000000000e+00   1.9270000000000001e-01   2.5019999999999998e-01   7.0800000000000002e-02
  -3.5270000000000001e-01   8.7900000000000006e-02   1.2010000000000001e+00   9.4999999999999998e-03  -1.5229999999999999e-01  -1.3200000000000000e-02   7.9900000000000004e-01  -5.5589999999999995e-01   2.0024000000000002e+00   1.4449999999999999e-01   1.6360000000000000e-01   1.2830000000000000e-01
  -2.8649999999999998e-01  -2.1999999999999999e-02   1.8015000000000001e+00   6.6799999999999998e-02  -6.6600000000000006e-02  -4.4000000000000003e-03   1.1096999999999999e+00  -5.3369999999999995e-01   1.6540999999999999e+00   2.4079999999999999e-01   2.5979999999999998e-01   6.1899999999999997e-02
  -3.5270000000000001e-01  -6.6000000000000003e-02   1.1152000000000000e+00   1.5279999999999999e-01  -8.5599999999999996e-02  -8.8000000000000005e-03   1.2428999999999999e+00  -4.8920000000000002e-01   2.4377000000000000e+00   1.4449999999999999e-01   2.2130000000000000e-01   5.7500000000000002e-02
  -2.2040000000000001e-01   6.6000000000000003e-02   1.7157000000000000e+00   1.1459999999999999e-01  -1.5229999999999999e-01  -4.4000000000000003e-03   1.2873000000000001e+00  -5.1139999999999997e-01   1.5670999999999999e+00   2.5050000000000000e-01   2.2130000000000000e-01   3.9800000000000002e-02
  -1.1020000000000001e-01  -2.1980000000000000e-01   2.5735000000000001e+00   1.4319999999999999e-01  -7.6100000000000001e-02   1.3200000000000000e-02   1.0875999999999999e+00  -4.4469999999999998e-01   1.6540999999999999e+00   2.5050000000000000e-01   2.5019999999999998e-01   1.3299999999999999e-02
  -3.7469999999999998e-01   0.0000000000000000e+00   1.9730000000000001e+00   3.8199999999999998e-02  -1.2370000000000000e-01   2.6300000000000000e-02   8.8780000000000003e-01  -5.7809999999999995e-01   1.4800000000000000e+00   2.5050000000000000e-01   2.7900000000000003e-01   4.4200000000000003e-02
  -3.5270000000000001e-01  -4.3999999999999997e-02   1.1152000000000000e+00   8.5900000000000004e-02  -2.0930000000000001e-01   2.1899999999999999e-02   1.1762999999999999e+00  -3.7800000000000000e-01   1.9153000000000000e+00   1.9270000000000001e-01   1.9239999999999999e-01   2.2100000000000002e-02
  -4.6289999999999998e-01   1.0990000000000000e-01   1.7157000000000000e+00   1.2410000000000000e-01  -1.5229999999999999e-01  -5.2600000000000001e-02   1.1540999999999999e+00  -4.2249999999999999e-01   1.5670999999999999e+00   2.1190000000000001e-01   1.7319999999999999e-01   3.9800000000000002e-02
  -4.1880000000000001e-01   4.3999999999999997e-02   1.6298999999999999e+00   8.5900000000000004e-02  -1.6180000000000000e-01   4.4000000000000003e-03   1.0209999999999999e+00  -4.4469999999999998e-01   1.3059000000000001e+00   2.5050000000000000e-01   2.0210000000000000e-01   5.7500000000000002e-02
  -4.8490000000000000e-01   1.0990000000000000e-01   1.5441000000000000e+00   5.7299999999999997e-02  -1.0470000000000000e-01   8.8000000000000005e-03   9.1000000000000003e-01  -4.0020000000000000e-01   1.3930000000000000e+00   1.4449999999999999e-01   2.3089999999999999e-01   3.9800000000000002e-02
  -2.4249999999999999e-01   2.4179999999999999e-01   1.8015000000000001e+00   4.7699999999999999e-02  -1.0470000000000000e-01  -4.8200000000000000e-02   1.0209999999999999e+00  -5.3369999999999995e-01   7.8349999999999997e-01   2.8899999999999998e-01   1.7319999999999999e-01   5.7500000000000002e-02
  -3.7469999999999998e-01   1.9789999999999999e-01   1.8872000000000000e+00   0.0000000000000000e+00  -1.8079999999999999e-01  -4.3900000000000002e-02   9.9880000000000002e-01  -5.1139999999999997e-01   2.0024000000000002e+00   2.7939999999999998e-01   2.5019999999999998e-01   7.0800000000000002e-02
  -1.7630000000000001e-01   8.7900000000000006e-02   1.7157000000000000e+00   5.7299999999999997e-02  -1.2370000000000000e-01  -3.5099999999999999e-02   1.0209999999999999e+00  -4.2249999999999999e-01   1.7412000000000001e+00   2.4079999999999999e-01   2.2130000000000000e-01   3.1000000000000000e-02
  -5.0700000000000001e-01  -2.1999999999999999e-02   1.2867999999999999e+00   5.7299999999999997e-02  -8.5599999999999996e-02   3.0700000000000002e-02   9.7660000000000002e-01  -3.7800000000000000e-01   1.7412000000000001e+00   2.0230000000000001e-01   1.4430000000000001e-01   3.9800000000000002e-02
  -3.5270000000000001e-01  -2.1999999999999999e-02   1.3725000000000001e+00   2.8600000000000000e-02  -9.5200000000000007e-02   4.4000000000000003e-03   9.5440000000000003e-01  -6.0040000000000004e-01   1.4800000000000000e+00   2.1190000000000001e-01   1.5400000000000000e-01   3.5400000000000001e-02
  -3.3060000000000000e-01   4.3999999999999997e-02   1.6298999999999999e+00   6.6799999999999998e-02  -1.0470000000000000e-01  -8.8000000000000005e-03   9.3220000000000003e-01  -4.2249999999999999e-01   9.5770000000000000e-01   2.3119999999999999e-01   1.4430000000000001e-01   6.6400000000000001e-02
  -4.6289999999999998e-01   2.1980000000000000e-01   8.5780000000000001e-01   1.8140000000000001e-01  -1.8079999999999999e-01   0.0000000000000000e+00   9.9880000000000002e-01  -5.7809999999999995e-01   1.8283000000000000e+00   2.2159999999999999e-01   2.2130000000000000e-01   3.1000000000000000e-02
  -3.5270000000000001e-01   1.0990000000000000e-01   1.2010000000000001e+00   1.6230000000000000e-01  -1.8079999999999999e-01  -4.3900000000000002e-02   9.9880000000000002e-01  -4.8920000000000002e-01   6.0940000000000005e-01   2.7939999999999998e-01   2.6939999999999997e-01   5.3100000000000001e-02
  -4.8490000000000000e-01   4.3999999999999997e-02   1.5441000000000000e+00   9.5500000000000002e-02  -1.9030000000000000e-01  -1.7500000000000002e-02   1.0209999999999999e+00  -4.2249999999999999e-01   2.0024000000000002e+00   1.9270000000000001e-01   2.4060000000000001e-01   4.4200000000000003e-02
  -3.3060000000000000e-01   1.7590000000000000e-01   1.9730000000000001e+00   1.5279999999999999e-01  -1.2370000000000000e-01  -3.9500000000000000e-02   1.1540999999999999e+00  -4.0020000000000000e-01   1.3930000000000000e+00   2.6970000000000000e-01   2.0210000000000000e-01   4.4200000000000003e-02
  -3.3060000000000000e-01   1.0990000000000000e-01   1.8015000000000001e+00   6.6799999999999998e-02  -1.9980000000000001e-01  -5.7000000000000002e-02   9.5440000000000003e-01  -5.1139999999999997e-01   1.6540999999999999e+00   2.6970000000000000e-01   1.7319999999999999e-01   8.4000000000000005e-02
  -3.3060000000000000e-01   8.7900000000000006e-02   1.2867999999999999e+00   1.8140000000000001e-01  -6.6600000000000006e-02  -1.3200000000000000e-02   9.1000000000000003e-01  -5.7809999999999995e-01   1.8283000000000000e+00   1.8300000000000000e-01   1.8279999999999999e-01   7.9600000000000004e-02
  -4.4080000000000003e-01   8.7900000000000006e-02   1.2010000000000001e+00   1.3370000000000001e-01  -9.4999999999999998e-03  -4.4000000000000003e-03   1.1096999999999999e+00  -5.7809999999999995e-01   1.7412000000000001e+00   1.9270000000000001e-01   2.7900000000000003e-01   3.9800000000000002e-02
  -4.4080000000000003e-01   1.7590000000000000e-01   1.8015000000000001e+00   1.0500000000000000e-01  -1.6180000000000000e-01  -3.9500000000000000e-02   1.1096999999999999e+00  -5.5589999999999995e-01   2.0024000000000002e+00   2.8899999999999998e-01   1.4430000000000001e-01   6.1899999999999997e-02
  -4.4080000000000003e-01  -2.1999999999999999e-02   1.8872000000000000e+00   1.3370000000000001e-01  -1.4269999999999999e-01  -2.6300000000000000e-02   8.8780000000000003e-01  -4.2249999999999999e-01   2.0024000000000002e+00   1.7340000000000000e-01   2.2130000000000000e-01   7.5200000000000003e-02
  -3.9679999999999999e-01   6.6000000000000003e-02   1.8015000000000001e+00   7.6399999999999996e-02  -1.6180000000000000e-01   0.0000000000000000e+00   9.9880000000000002e-01  -6.0040000000000004e-01   1.0447000000000000e+00   2.3119999999999999e-01   1.3469999999999999e-01   5.3100000000000001e-02
  -3.9679999999999999e-01   1.0990000000000000e-01   1.7157000000000000e+00   7.6399999999999996e-02  -1.5229999999999999e-01  -1.7500000000000002e-02   9.1000000000000003e-01  -4.2249999999999999e-01   1.3930000000000000e+00   1.8300000000000000e-01   1.3469999999999999e-01   5.7500000000000002e-02
  -4.4080000000000003e-01   1.3189999999999999e-01   9.4359999999999999e-01   1.4319999999999999e-01  -1.6180000000000000e-01  -3.9500000000000000e-02   1.0209999999999999e+00  -3.1130000000000002e-01   1.2188000000000001e+00   2.2159999999999999e-01   2.2130000000000000e-01   5.3100000000000001e-02
  -4.4100000000000000e-02   2.6379999999999998e-01   1.2010000000000001e+00   1.5279999999999999e-01  -1.8079999999999999e-01  -2.1899999999999999e-02   7.9900000000000004e-01  -4.4469999999999998e-01   1.7412000000000001e+00   2.0230000000000001e-01   2.1170000000000000e-01   4.8700000000000000e-02
  -3.5270000000000001e-01   2.1999999999999999e-02   1.3725000000000001e+00   9.5500000000000002e-02  -1.3320000000000001e-01  -3.5099999999999999e-02   1.1318999999999999e+00  -4.0020000000000000e-01   9.5770000000000000e-01   1.6380000000000000e-01   2.0210000000000000e-01   3.1000000000000000e-02
  -4.4080000000000003e-01   2.1980000000000000e-01   1.5441000000000000e+00   8.5900000000000004e-02  -1.2370000000000000e-01  -4.4000000000000003e-03   1.1762999999999999e+00  -4.0020000000000000e-01   1.4800000000000000e+00   2.7939999999999998e-01   1.0580000000000001e-01   7.0800000000000002e-02
  -3.3060000000000000e-01   8.7900000000000006e-02   1.4582999999999999e+00   1.9099999999999999e-02  -2.8500000000000001e-02   0.0000000000000000e+00   9.1000000000000003e-01  -5.1139999999999997e-01   1.8283000000000000e+00   2.4079999999999999e-01   1.6360000000000000e-01   8.4000000000000005e-02
  -4.8490000000000000e-01   4.3999999999999997e-02   1.1152000000000000e+00   1.1459999999999999e-01  -8.5599999999999996e-02  -7.4499999999999997e-02   1.0653999999999999e+00  -5.1139999999999997e-01   2.2635999999999998e+00   1.8300000000000000e-01   1.5400000000000000e-01   2.6499999999999999e-02
  -5.9509999999999996e-01  -2.1999999999999999e-02   8.5780000000000001e-01   7.6399999999999996e-02  -1.4269999999999999e-01  -1.3200000000000000e-02   9.1000000000000003e-01  -5.3369999999999995e-01   1.6540999999999999e+00   2.0230000000000001e-01   2.4060000000000001e-01   6.6400000000000001e-02
  -4.8490000000000000e-01   6.6000000000000003e-02   0.0000000000000000e+00   1.3370000000000001e-01  -1.4269999999999999e-01  -3.0700000000000002e-02   1.0653999999999999e+00  -4.2249999999999999e-01   1.1317999999999999e+00   2.5050000000000000e-01   2.2130000000000000e-01   4.4200000000000003e-02
  -4.8490000000000000e-01   1.5390000000000001e-01   1.5441000000000000e+00   1.5279999999999999e-01  -1.6180000000000000e-01  -7.4499999999999997e-02   9.3220000000000003e-01  -6.4480000000000004e-01   2.2635999999999998e+00   1.5409999999999999e-01   1.5400000000000000e-01   4.4200000000000003e-02
  -4.8490000000000000e-01   3.0780000000000002e-01   1.0294000000000001e+00   1.6230000000000000e-01  -1.5229999999999999e-01   1.7500000000000002e-02   8.6560000000000004e-01  -5.3369999999999995e-01   1.8283000000000000e+00   2.0230000000000001e-01   2.5019999999999998e-01   1.1500000000000000e-01
  -1.9839999999999999e-01   6.6000000000000003e-02   1.5441000000000000e+00   6.6799999999999998e-02  -1.2370000000000000e-01  -2.1899999999999999e-02   1.0653999999999999e+00  -3.5580000000000001e-01   1.5670999999999999e+00   2.3119999999999999e-01   2.5979999999999998e-01   7.0800000000000002e-02
  -2.2040000000000001e-01  -2.1999999999999999e-02   1.6298999999999999e+00   1.1459999999999999e-01  -9.5200000000000007e-02  -6.1400000000000003e-02   1.0209999999999999e+00  -3.7800000000000000e-01   2.0024000000000002e+00   2.6010000000000000e-01   1.5400000000000000e-01   7.9600000000000004e-02
  -1.5429999999999999e-01   1.5390000000000001e-01   1.2867999999999999e+00   1.4319999999999999e-01  -1.1420000000000000e-01  -3.5099999999999999e-02   8.8780000000000003e-01  -4.4469999999999998e-01   9.5770000000000000e-01   1.8300000000000000e-01   1.4430000000000001e-01   3.9800000000000002e-02
  -7.2740000000000005e-01  -2.1999999999999999e-02   1.1152000000000000e+00   8.5900000000000004e-02  -2.0930000000000001e-01   8.8000000000000005e-03   1.0653999999999999e+00  -5.1139999999999997e-01   1.2188000000000001e+00   2.6010000000000000e-01   1.4430000000000001e-01   4.8700000000000000e-02
  -3.5270000000000001e-01   1.5390000000000001e-01   1.4582999999999999e+00   9.5500000000000002e-02  -1.9030000000000000e-01  -2.6300000000000000e-02   1.0209999999999999e+00  -5.1139999999999997e-01   2.1764999999999999e+00   1.6380000000000000e-01   2.4060000000000001e-01   1.0170000000000000e-01
  -3.0859999999999999e-01   4.3999999999999997e-02   1.2867999999999999e+00  -9.4999999999999998e-03  -6.6600000000000006e-02  -3.5099999999999999e-02   9.5440000000000003e-01  -3.5580000000000001e-01   1.9153000000000000e+00   2.3119999999999999e-01   1.6360000000000000e-01   2.6499999999999999e-02
  -8.8200000000000001e-02   1.3189999999999999e-01   1.7157000000000000e+00   5.7299999999999997e-02  -1.6180000000000000e-01   3.9500000000000000e-02   7.7680000000000005e-01  -5.1139999999999997e-01   1.6540999999999999e+00   2.6010000000000000e-01   1.3469999999999999e-01   4.8700000000000000e-02
  -3.5270000000000001e-01   1.3189999999999999e-01   8.5780000000000001e-01   9.5500000000000002e-02  -5.7099999999999998e-02   2.1899999999999999e-02   9.3220000000000003e-01  -4.6689999999999998e-01   2.0024000000000002e+00   2.2159999999999999e-01   1.2509999999999999e-01   1.2390000000000000e-01
  -5.2900000000000003e-01  -2.1999999999999999e-02   1.3725000000000001e+00   7.6399999999999996e-02  -7.6100000000000001e-02  -3.5099999999999999e-02   8.2120000000000004e-01  -4.8920000000000002e-01   2.0024000000000002e+00   2.2159999999999999e-01   1.7319999999999999e-01   7.0800000000000002e-02
  -3.9679999999999999e-01  -8.7900000000000006e-02   1.5441000000000000e+00   3.8199999999999998e-02  -1.9980000000000001e-01  -1.3200000000000000e-02   7.3240000000000005e-01  -3.1130000000000002e-01   1.8283000000000000e+00   2.0230000000000001e-01   1.6360000000000000e-01   1.0620000000000000e-01
  -3.0859999999999999e-01  -6.6000000000000003e-02   1.6298999999999999e+00   1.5279999999999999e-01  -1.8079999999999999e-01  -3.5099999999999999e-02   9.3220000000000003e-01  -5.1139999999999997e-01   1.5670999999999999e+00   2.5050000000000000e-01   2.3089999999999999e-01   6.1899999999999997e-02
  -5.5110000000000003e-01   2.1999999999999999e-02   8.5780000000000001e-01   1.3370000000000001e-01  -1.0470000000000000e-01  -2.1899999999999999e-02   8.4340000000000004e-01  -3.7800000000000000e-01   2.0024000000000002e+00   2.7939999999999998e-01   8.6599999999999996e-02   4.4000000000000003e-03
  -4.8490000000000000e-01   1.0990000000000000e-01   5.1470000000000005e-01   1.0500000000000000e-01  -1.6180000000000000e-01  -4.3900000000000002e-02   9.5440000000000003e-01  -4.4469999999999998e-01   9.5770000000000000e-01   2.3119999999999999e-01   1.7319999999999999e-01   8.4000000000000005e-02
  -4.6289999999999998e-01  -6.6000000000000003e-02   1.0294000000000001e+00   1.0500000000000000e-01  -2.5690000000000002e-01  -3.0700000000000002e-02   1.1762999999999999e+00  -6.4480000000000004e-01   2.0024000000000002e+00   2.2159999999999999e-01   2.2130000000000000e-01   3.9800000000000002e-02
  -3.0859999999999999e-01  -4.3999999999999997e-02   1.1152000000000000e+00   4.7699999999999999e-02  -1.9030000000000000e-01  -5.2600000000000001e-02   9.3220000000000003e-01  -3.5580000000000001e-01   2.0024000000000002e+00   1.1559999999999999e-01   1.8279999999999999e-01   4.4200000000000003e-02
  -3.9679999999999999e-01  -1.0990000000000000e-01   1.6298999999999999e+00   1.6230000000000000e-01  -8.5599999999999996e-02   0.0000000000000000e+00   9.9880000000000002e-01  -5.5589999999999995e-01   8.7060000000000004e-01   2.0230000000000001e-01   2.5979999999999998e-01   8.4000000000000005e-02
  -4.1880000000000001e-01   8.7900000000000006e-02   1.1152000000000000e+00   1.7190000000000000e-01  -1.5229999999999999e-01  -2.1899999999999999e-02   8.6560000000000004e-01  -4.8920000000000002e-01   1.0447000000000000e+00   2.5050000000000000e-01   2.5979999999999998e-01   4.8700000000000000e-02
  -5.7310000000000005e-01  -4.3999999999999997e-02   1.6298999999999999e+00   1.6230000000000000e-01  -1.2370000000000000e-01   4.4000000000000003e-03   9.1000000000000003e-01  -4.6689999999999998e-01   1.4800000000000000e+00   2.6010000000000000e-01   2.0210000000000000e-01   7.9600000000000004e-02
  -2.8649999999999998e-01  -4.3999999999999997e-02   1.0294000000000001e+00   2.8600000000000000e-02  -2.2839999999999999e-01  -3.5099999999999999e-02   7.9900000000000004e-01  -7.1150000000000002e-01   1.2188000000000001e+00   2.4079999999999999e-01   1.5400000000000000e-01   5.7500000000000002e-02
  -3.9679999999999999e-01  -2.1999999999999999e-02   1.8015000000000001e+00   6.6799999999999998e-02  -1.3320000000000001e-01   0.0000000000000000e+00   9.5440000000000003e-01  -4.8920000000000002e-01   1.4800000000000000e+00   2.2159999999999999e-01   1.9239999999999999e-01   9.2899999999999996e-02
  -2.2040000000000001e-01   1.3189999999999999e-01   1.1152000000000000e+00   1.4319999999999999e-01  -1.4269999999999999e-01  -3.0700000000000002e-02   7.9900000000000004e-01  -2.8910000000000002e-01   1.3059000000000001e+00   2.2159999999999999e-01   2.1170000000000000e-01   4.4200000000000003e-02
  -4.6289999999999998e-01  -8.7900000000000006e-02   1.1152000000000000e+00   1.1459999999999999e-01  -1.7130000000000001e-01  -4.8200000000000000e-02   9.1000000000000003e-01  -3.3350000000000002e-01   1.5670999999999999e+00   3.1790000000000002e-01   1.9239999999999999e-01   4.4200000000000003e-02
  -4.4080000000000003e-01   2.1999999999999999e-02   1.4582999999999999e+00   1.9089999999999999e-01  -1.2370000000000000e-01  -8.8000000000000005e-03   1.2650999999999999e+00  -5.7809999999999995e-01   1.9153000000000000e+00   3.2750000000000001e-01   1.8279999999999999e-01   2.2100000000000002e-02
  -3.7469999999999998e-01  -6.6000000000000003e-02   1.5441000000000000e+00  -9.4999999999999998e-03  -1.8079999999999999e-01   0.0000000000000000e+00   1.1096999999999999e+00  -5.3369999999999995e-01   1.3059000000000001e+00   2.9859999999999998e-01   1.6360000000000000e-01   7.0800000000000002e-02
  -4.1880000000000001e-01   1.0990000000000000e-01   1.6298999999999999e+00   1.0500000000000000e-01  -8.5599999999999996e-02   4.4000000000000003e-03   1.0431999999999999e+00  -5.1139999999999997e-01   2.1764999999999999e+00   2.4079999999999999e-01   2.0210000000000000e-01   2.6499999999999999e-02
  -3.7469999999999998e-01  -4.3999999999999997e-02   1.4582999999999999e+00   2.2910000000000000e-01  -1.0470000000000000e-01  -1.7500000000000002e-02   7.9900000000000004e-01  -4.8920000000000002e-01   9.5770000000000000e-01   1.9270000000000001e-01   1.8279999999999999e-01   5.3100000000000001e-02
  -2.6450000000000001e-01   6.6000000000000003e-02   6.8630000000000002e-01   8.5900000000000004e-02  -1.6180000000000000e-01  -3.5099999999999999e-02   1.0209999999999999e+00  -4.2249999999999999e-01   9.5770000000000000e-01   2.3119999999999999e-01   1.6360000000000000e-01   1.7700000000000000e-02
  -5.5110000000000003e-01   2.8580000000000000e-01   1.2867999999999999e+00   1.8140000000000001e-01  -1.5229999999999999e-01  -4.3900000000000002e-02   9.9880000000000002e-01  -6.6710000000000003e-01   8.7060000000000004e-01   2.4079999999999999e-01   2.2130000000000000e-01   7.5200000000000003e-02
  -2.6450000000000001e-01   2.1999999999999999e-02   1.5441000000000000e+00  -9.4999999999999998e-03  -1.3320000000000001e-01   1.3200000000000000e-02   9.5440000000000003e-01  -3.1130000000000002e-01   1.9153000000000000e+00   2.4079999999999999e-01   2.3089999999999999e-01   3.5400000000000001e-02
  -4.6289999999999998e-01  -8.7900000000000006e-02   1.3725000000000001e+00   3.8199999999999998e-02  -5.7099999999999998e-02  -3.5099999999999999e-02   9.3220000000000003e-01  -5.3369999999999995e-01   2.2635999999999998e+00   1.4449999999999999e-01   1.9239999999999999e-01   6.6400000000000001e-02
  -3.0859999999999999e-01   4.3999999999999997e-02   1.2010000000000001e+00   1.0500000000000000e-01  -8.5599999999999996e-02  -1.3200000000000000e-02   8.6560000000000004e-01  -4.0020000000000000e-01   1.9153000000000000e+00   2.3119999999999999e-01   2.7900000000000003e-01   3.9800000000000002e-02
  -2.8649999999999998e-01   1.7590000000000000e-01   1.8872000000000000e+00   1.6230000000000000e-01  -1.4269999999999999e-01  -1.3200000000000000e-02   9.7660000000000002e-01  -4.2249999999999999e-01   1.1317999999999999e+00   2.6970000000000000e-01   1.7319999999999999e-01   7.0800000000000002e-02
  -3.7469999999999998e-01   1.0990000000000000e-01   1.3725000000000001e+00   1.0500000000000000e-01  -1.8079999999999999e-01   8.8000000000000005e-03   1.0431999999999999e+00  -6.0040000000000004e-01   1.2188000000000001e+00   1.8300000000000000e-01   2.5979999999999998e-01   3.1000000000000000e-02
  -1.7630000000000001e-01   8.7900000000000006e-02   2.3161999999999998e+00   9.4999999999999998e-03  -1.8079999999999999e-01   4.3900000000000002e-02   1.1096999999999999e+00  -4.0020000000000000e-01   1.9153000000000000e+00   2.3119999999999999e-01   7.6999999999999999e-02   4.4200000000000003e-02
  -4.1880000000000001e-01   1.7590000000000000e-01   1.1152000000000000e+00   6.6799999999999998e-02  -1.4269999999999999e-01  -8.8000000000000005e-03   1.0875999999999999e+00  -3.3350000000000002e-01   1.1317999999999999e+00   2.6970000000000000e-01   2.1170000000000000e-01   1.3299999999999999e-02
  -4.4080000000000003e-01   1.9789999999999999e-01   1.2867999999999999e+00   1.6230000000000000e-01   9.4999999999999998e-03  -5.2600000000000001e-02   1.2206999999999999e+00  -3.7800000000000000e-01   1.5670999999999999e+00   2.2159999999999999e-01   2.5979999999999998e-01   2.2100000000000002e-02
  -3.0859999999999999e-01   2.1999999999999999e-02   1.2867999999999999e+00   1.1459999999999999e-01  -9.4999999999999998e-03   8.8000000000000005e-03   9.5440000000000003e-01  -4.2249999999999999e-01   9.5770000000000000e-01   3.0819999999999997e-01   1.6360000000000000e-01   3.9800000000000002e-02
  -5.9509999999999996e-01   6.6000000000000003e-02   1.2010000000000001e+00   1.2410000000000000e-01  -1.0470000000000000e-01  -8.8000000000000005e-03   7.9900000000000004e-01  -4.6689999999999998e-01   1.6540999999999999e+00   2.9859999999999998e-01   2.5019999999999998e-01   3.9800000000000002e-02
  -5.2900000000000003e-01   2.1980000000000000e-01   1.4582999999999999e+00   2.8600000000000000e-02  -9.5200000000000007e-02  -2.1899999999999999e-02   1.0431999999999999e+00  -4.4469999999999998e-01   1.2188000000000001e+00   2.6970000000000000e-01   1.8279999999999999e-01   4.8700000000000000e-02
  -2.8649999999999998e-01   1.9789999999999999e-01   9.4359999999999999e-01   6.6799999999999998e-02  -1.6180000000000000e-01   2.1899999999999999e-02   7.9900000000000004e-01  -5.5589999999999995e-01   9.5770000000000000e-01   2.6970000000000000e-01   2.2130000000000000e-01   6.1899999999999997e-02
  -4.8490000000000000e-01   2.1980000000000000e-01   1.4582999999999999e+00   1.3370000000000001e-01  -1.4269999999999999e-01  -7.4499999999999997e-02   9.9880000000000002e-01  -6.2260000000000004e-01   1.3930000000000000e+00   2.1190000000000001e-01   3.0790000000000001e-01   8.8000000000000005e-03
  -3.9679999999999999e-01  -2.1999999999999999e-02   1.2867999999999999e+00   1.4319999999999999e-01  -8.5599999999999996e-02   4.4000000000000003e-03   9.1000000000000003e-01  -4.4469999999999998e-01   2.2635999999999998e+00   2.3119999999999999e-01   1.9239999999999999e-01   5.7500000000000002e-02
  -3.9679999999999999e-01   1.5390000000000001e-01   2.1446000000000001e+00   9.4999999999999998e-03  -7.6100000000000001e-02  -4.8200000000000000e-02   9.7660000000000002e-01  -4.6689999999999998e-01   1.8283000000000000e+00   2.7939999999999998e-01   1.4430000000000001e-01   2.6499999999999999e-02
  -3.3060000000000000e-01  -2.1999999999999999e-02   1.4582999999999999e+00   6.6799999999999998e-02  -1.4269999999999999e-01  -4.8200000000000000e-02   9.7660000000000002e-01  -4.8920000000000002e-01   9.5770000000000000e-01   1.3489999999999999e-01   1.7319999999999999e-01   7.5200000000000003e-02
  -5.9509999999999996e-01   4.3999999999999997e-02   1.4582999999999999e+00   1.3370000000000001e-01  -1.5229999999999999e-01   0.0000000000000000e+00   9.7660000000000002e-01  -3.7800000000000000e-01   1.4800000000000000e+00   2.6010000000000000e-01   1.9239999999999999e-01   3.9800000000000002e-02
  -1.9839999999999999e-01   1.0990000000000000e-01   1.7157000000000000e+00   7.6399999999999996e-02  -1.3320000000000001e-01   4.4000000000000003e-03   8.6560000000000004e-01  -3.3350000000000002e-01   1.2188000000000001e+00   2.6010000000000000e-01   2.0210000000000000e-01   4.8700000000000000e-02
  -4.1880000000000001e-01  -4.3999999999999997e-02   1.4582999999999999e+00   1.1459999999999999e-01  -1.0470000000000000e-01  -3.0700000000000002e-02   9.5440000000000003e-01  -4.8920000000000002e-01   1.0447000000000000e+00   2.3119999999999999e-01   1.8279999999999999e-01   7.0800000000000002e-02
  -5.2900000000000003e-01   0.0000000000000000e+00   1.2867999999999999e+00   3.8199999999999998e-02  -1.7130000000000001e-01  -4.3900000000000002e-02   7.9900000000000004e-01  -5.7809999999999995e-01   1.3930000000000000e+00   2.1190000000000001e-01   2.1170000000000000e-01   5.7500000000000002e-02
  -5.0700000000000001e-01   0.0000000000000000e+00   1.2010000000000001e+00   6.6799999999999998e-02  -9.5200000000000007e-02  -8.8000000000000005e-03   1.0875999999999999e+00  -4.6689999999999998e-01   2.1764999999999999e+00   1.9270000000000001e-01   1.4430000000000001e-01   3.1000000000000000e-02
  -4.1880000000000001e-01   4.3999999999999997e-02   2.2303999999999999e+00   2.8600000000000000e-02  -1.0470000000000000e-01  -6.5799999999999997e-02   1.0653999999999999e+00  -4.6689999999999998e-01   1.4800000000000000e+00   2.2159999999999999e-01   2.3089999999999999e-01   4.8700000000000000e-02
  -4.1880000000000001e-01   1.0990000000000000e-01   1.8015000000000001e+00   1.1459999999999999e-01  -1.0470000000000000e-01  -1.7500000000000002e-02   8.6560000000000004e-01  -6.2260000000000004e-01   1.4800000000000000e+00   2.3119999999999999e-01   2.2130000000000000e-01   3.5400000000000001e-02
  -3.5270000000000001e-01   1.3189999999999999e-01   2.2303999999999999e+00   1.4319999999999999e-01  -2.0930000000000001e-01  -2.6300000000000000e-02   9.9880000000000002e-01  -2.6679999999999998e-01   2.0024000000000002e+00   2.5050000000000000e-01   2.0210000000000000e-01   5.3100000000000001e-02
  -2.2040000000000001e-01   1.5390000000000001e-01   1.2867999999999999e+00   1.1459999999999999e-01  -1.3320000000000001e-01  -4.4000000000000003e-03   1.0431999999999999e+00  -4.6689999999999998e-01   1.3059000000000001e+00   2.3119999999999999e-01   1.6360000000000000e-01   4.8700000000000000e-02
  -3.9679999999999999e-01   1.7590000000000000e-01   2.0588000000000002e+00   4.7699999999999999e-02  -1.7130000000000001e-01   1.7500000000000002e-02   9.9880000000000002e-01  -5.1139999999999997e-01   1.2188000000000001e+00   1.7340000000000000e-01   1.7319999999999999e-01   7.0800000000000002e-02
  -3.3060000000000000e-01   1.7590000000000000e-01   1.0294000000000001e+00   1.7190000000000000e-01  -1.7130000000000001e-01  -5.2600000000000001e-02   1.1540999999999999e+00  -5.7809999999999995e-01   1.2188000000000001e+00   2.1190000000000001e-01   1.8279999999999999e-01   5.7500000000000002e-02
  -3.7469999999999998e-01   0.0000000000000000e+00   2.0588000000000002e+00   8.5900000000000004e-02  -1.4269999999999999e-01   4.4000000000000003e-03   9.7660000000000002e-01  -5.3369999999999995e-01   1.5670999999999999e+00   2.4079999999999999e-01   1.8279999999999999e-01  -8.8000000000000005e-03
  -5.7310000000000005e-01   1.3189999999999999e-01   1.0294000000000001e+00   1.4319999999999999e-01  -6.6600000000000006e-02   0.0000000000000000e+00   1.1096999999999999e+00  -5.1139999999999997e-01   9.5770000000000000e-01   2.0230000000000001e-01   1.9239999999999999e-01   9.2899999999999996e-02
  -5.2900000000000003e-01   8.7900000000000006e-02   1.2010000000000001e+00   1.1459999999999999e-01  -1.9030000000000000e-01   4.3900000000000002e-02   9.9880000000000002e-01  -4.4469999999999998e-01   1.3930000000000000e+00   2.6010000000000000e-01   2.6939999999999997e-01   7.9600000000000004e-02
  -5.0700000000000001e-01  -1.0990000000000000e-01   1.7157000000000000e+00   7.6399999999999996e-02  -1.6180000000000000e-01  -1.3200000000000000e-02   1.0431999999999999e+00  -4.8920000000000002e-01   1.7412000000000001e+00   2.4079999999999999e-01   2.0210000000000000e-01   0.0000000000000000e+00
  -1.9839999999999999e-01   0.0000000000000000e+00   9.4359999999999999e-01   8.5900000000000004e-02  -1.6180000000000000e-01  -8.8000000000000005e-03   7.7680000000000005e-01  -6.0040000000000004e-01   1.3930000000000000e+00   2.6010000000000000e-01   1.2509999999999999e-01   3.5400000000000001e-02
  -4.8490000000000000e-01   1.0990000000000000e-01   1.3725000000000001e+00   9.5500000000000002e-02  -1.7130000000000001e-01  -3.0700000000000002e-02   9.7660000000000002e-01  -6.2260000000000004e-01   1.4800000000000000e+00   2.2159999999999999e-01   1.9239999999999999e-01   3.5400000000000001e-02
  -4.4080000000000003e-01   1.9789999999999999e-01   2.1446000000000001e+00   2.0050000000000001e-01  -1.1420000000000000e-01   4.4000000000000003e-03   1.2650999999999999e+00  -4.0020000000000000e-01   1.0447000000000000e+00   1.7340000000000000e-01   1.9239999999999999e-01   1.3299999999999999e-02
  -3.3060000000000000e-01   8.7900000000000006e-02   1.9730000000000001e+00   8.5900000000000004e-02  -2.1890000000000001e-01  -8.8000000000000005e-03   1.0875999999999999e+00  -2.8910000000000002e-01   1.5670999999999999e+00   2.8899999999999998e-01   1.8279999999999999e-01   1.7700000000000000e-02
  -3.7469999999999998e-01   1.5390000000000001e-01   1.3725000000000001e+00   1.4319999999999999e-01  -1.5229999999999999e-01  -2.6300000000000000e-02   1.0209999999999999e+00  -4.8920000000000002e-01   2.2635999999999998e+00   2.5050000000000000e-01   2.0210000000000000e-01   5.7500000000000002e-02
  -3.5270000000000001e-01   2.1999999999999999e-02   1.9730000000000001e+00   7.6399999999999996e-02  -1.5229999999999999e-01  -1.3200000000000000e-02   1.0653999999999999e+00  -5.5589999999999995e-01   2.6118000000000001e+00   2.6010000000000000e-01   1.8279999999999999e-01   8.8499999999999995e-02
  -4.1880000000000001e-01  -2.1999999999999999e-02   2.5735000000000001e+00   3.8199999999999998e-02  -3.8100000000000002e-02  -2.1899999999999999e-02   1.0209999999999999e+00  -3.3350000000000002e-01   1.1317999999999999e+00   2.7939999999999998e-01   2.2130000000000000e-01   5.7500000000000002e-02
  -3.3060000000000000e-01   6.6000000000000003e-02   1.0294000000000001e+00   5.7299999999999997e-02  -1.3320000000000001e-01   1.7500000000000002e-02   9.9880000000000002e-01  -5.7809999999999995e-01   1.4800000000000000e+00   2.3119999999999999e-01   1.8279999999999999e-01   2.2100000000000002e-02
  -3.9679999999999999e-01   1.9789999999999999e-01   1.5441000000000000e+00   9.5500000000000002e-02  -1.1420000000000000e-01  -3.5099999999999999e-02   1.1984999999999999e+00  -3.1130000000000002e-01   1.5670999999999999e+00   2.3119999999999999e-01   1.4430000000000001e-01   4.4200000000000003e-02
  -3.7469999999999998e-01   1.7590000000000000e-01   5.1470000000000005e-01   4.7699999999999999e-02  -2.1890000000000001e-01   4.4000000000000003e-03   1.0431999999999999e+00  -5.1139999999999997e-01   3.4820000000000001e-01   2.6010000000000000e-01   1.7319999999999999e-01   8.8499999999999995e-02
  -3.5270000000000001e-01   1.3189999999999999e-01   1.0294000000000001e+00   1.0500000000000000e-01  -1.0470000000000000e-01  -4.3900000000000002e-02   1.1318999999999999e+00  -4.8920000000000002e-01   1.9153000000000000e+00   2.6010000000000000e-01   1.8279999999999999e-01   5.7500000000000002e-02
  -3.3060000000000000e-01   2.4179999999999999e-01   1.1152000000000000e+00   1.4319999999999999e-01  -1.9030000000000000e-01  -2.1899999999999999e-02   1.0431999999999999e+00  -3.5580000000000001e-01   1.1317999999999999e+00   2.6010000000000000e-01   2.1170000000000000e-01   4.8700000000000000e-02
  -4.8490000000000000e-01   1.0990000000000000e-01   1.7157000000000000e+00   9.4999999999999998e-03  -2.0930000000000001e-01   1.7500000000000002e-02   9.3220000000000003e-01  -2.4460000000000001e-01   1.3059000000000001e+00   1.9270000000000001e-01   2.2130000000000000e-01   7.5200000000000003e-02
  -1.9839999999999999e-01   2.1999999999999999e-02   1.5441000000000000e+00   8.5900000000000004e-02  -1.9980000000000001e-01  -3.9500000000000000e-02   9.9880000000000002e-01  -3.1130000000000002e-01   1.9153000000000000e+00   2.0230000000000001e-01   2.0210000000000000e-01   3.1000000000000000e-02
  -3.5270000000000001e-01   8.7900000000000006e-02   1.6298999999999999e+00   5.7299999999999997e-02  -1.2370000000000000e-01   1.3200000000000000e-02   1.0209999999999999e+00  -4.2249999999999999e-01   1.6540999999999999e+00   2.1190000000000001e-01   1.8279999999999999e-01   5.7500000000000002e-02
  -2.6450000000000001e-01  -1.5390000000000001e-01   1.2010000000000001e+00   1.0500000000000000e-01  -1.5229999999999999e-01  -3.9500000000000000e-02   8.4340000000000004e-01  -3.7800000000000000e-01   1.4800000000000000e+00   2.4079999999999999e-01   1.9239999999999999e-01   7.0800000000000002e-02
  -3.5270000000000001e-01   6.6000000000000003e-02   9.4359999999999999e-01   1.8140000000000001e-01  -1.3320000000000001e-01  -2.6300000000000000e-02   9.1000000000000003e-01  -4.0020000000000000e-01   2.5247000000000002e+00   2.0230000000000001e-01   2.2130000000000000e-01   6.6400000000000001e-02
  -6.1719999999999997e-01   1.0990000000000000e-01   1.2010000000000001e+00   1.5279999999999999e-01  -1.4269999999999999e-01  -4.3900000000000002e-02   1.0875999999999999e+00  -4.2249999999999999e-01   2.1764999999999999e+00   2.3119999999999999e-01   1.9239999999999999e-01   1.7700000000000000e-02
  -4.1880000000000001e-01   2.1999999999999999e-02   1.3725000000000001e+00   1.0500000000000000e-01  -1.3320000000000001e-01  -1.3200000000000000e-02   9.1000000000000003e-01  -5.1139999999999997e-01   8.7060000000000004e-01   3.0819999999999997e-01   1.8279999999999999e-01   4.8700000000000000e-02
  -2.8649999999999998e-01   2.1999999999999999e-02   1.5441000000000000e+00   1.8140000000000001e-01  -1.2370000000000000e-01   1.7500000000000002e-02   9.3220000000000003e-01  -4.4469999999999998e-01   2.0024000000000002e+00   1.4449999999999999e-01   1.6360000000000000e-01   5.7500000000000002e-02
  -3.9679999999999999e-01   8.7900000000000006e-02   2.0588000000000002e+00   1.2410000000000000e-01  -2.0930000000000001e-01   2.1899999999999999e-02   9.9880000000000002e-01  -4.8920000000000002e-01   1.9153000000000000e+00   3.0819999999999997e-01   2.1170000000000000e-01   7.0800000000000002e-02
  -4.4080000000000003e-01   1.3189999999999999e-01   1.2867999999999999e+00   7.6399999999999996e-02  -7.6100000000000001e-02  -3.5099999999999999e-02   1.0431999999999999e+00  -5.3369999999999995e-01   1.6540999999999999e+00   2.3119999999999999e-01   2.0210000000000000e-01   4.8700000000000000e-02
  -2.8649999999999998e-01   0.0000000000000000e+00   1.4582999999999999e+00   9.5500000000000002e-02  -1.0470000000000000e-01  -2.1899999999999999e-02   9.3220000000000003e-01  -4.4469999999999998e-01   2.0893999999999999e+00   2.7939999999999998e-01   2.4060000000000001e-01   6.6400000000000001e-02
  -4.8490000000000000e-01   2.1980000000000000e-01   1.8872000000000000e+00   4.7699999999999999e-02  -1.6180000000000000e-01  -8.7700000000000000e-02   1.0431999999999999e+00  -6.0040000000000004e-01   1.1317999999999999e+00   2.5050000000000000e-01   2.1170000000000000e-01   7.5200000000000003e-02
  -4.8490000000000000e-01   1.3189999999999999e-01   1.0294000000000001e+00   1.2410000000000000e-01  -2.1890000000000001e-01   0.0000000000000000e+00   8.8780000000000003e-01  -3.1130000000000002e-01   1.1317999999999999e+00   1.4449999999999999e-01   2.0210000000000000e-01   2.6499999999999999e-02
  -3.5270000000000001e-01  -2.1999999999999999e-02   1.8015000000000001e+00   9.5500000000000002e-02  -8.5599999999999996e-02  -1.3200000000000000e-02   9.3220000000000003e-01  -2.8910000000000002e-01   1.0447000000000000e+00   2.7939999999999998e-01   1.6360000000000000e-01   0.0000000000000000e+00
  -3.0859999999999999e-01   0.0000000000000000e+00   1.5441000000000000e+00   1.7190000000000000e-01  -1.6180000000000000e-01  -1.7500000000000002e-02   9.3220000000000003e-01  -5.3369999999999995e-01   1.3059000000000001e+00   2.5050000000000000e-01   2.5979999999999998e-01   2.2100000000000002e-02
  -2.8649999999999998e-01   6.6000000000000003e-02   2.1446000000000001e+00   8.5900000000000004e-02  -1.5229999999999999e-01  -3.0700000000000002e-02   9.7660000000000002e-01  -4.2249999999999999e-01   1.3059000000000001e+00   2.6010000000000000e-01   2.2130000000000000e-01   5.7500000000000002e-02
  -4.8490000000000000e-01   0.0000000000000000e+00   9.4359999999999999e-01   1.0500000000000000e-01  -1.5229999999999999e-01   0.0000000000000000e+00   8.8780000000000003e-01  -3.5580000000000001e-01   1.5670999999999999e+00   2.2159999999999999e-01   1.9239999999999999e-01   2.6499999999999999e-02
  -4.6289999999999998e-01   1.0990000000000000e-01   1.2010000000000001e+00   6.6799999999999998e-02  -1.4269999999999999e-01  -3.9500000000000000e-02   9.1000000000000003e-01  -4.2249999999999999e-01   1.3930000000000000e+00   1.7340000000000000e-01   2.0210000000000000e-01   6.1899999999999997e-02
  -5.5110000000000003e-01   2.1999999999999999e-02   1.0294000000000001e+00   7.6399999999999996e-02  -1.2370000000000000e-01   4.4000000000000003e-03   9.7660000000000002e-01  -3.7800000000000000e-01   2.0893999999999999e+00   2.6010000000000000e-01   2.0210000000000000e-01   4.4200000000000003e-02
  -4.1880000000000001e-01   2.1999999999999999e-02   1.3725000000000001e+00   1.6230000000000000e-01  -1.9030000000000000e-01   4.4000000000000003e-03   1.0431999999999999e+00  -4.2249999999999999e-01   1.3059000000000001e+00   2.1190000000000001e-01   2.2130000000000000e-01   2.6499999999999999e-02
  -5.2900000000000003e-01  -2.1999999999999999e-02   1.7157000000000000e+00   9.5500000000000002e-02  -1.3320000000000001e-01  -2.1899999999999999e-02   8.8780000000000003e-01  -4.6689999999999998e-01   1.8283000000000000e+00   2.8899999999999998e-01   2.4060000000000001e-01   6.6400000000000001e-02
  -4.1880000000000001e-01   1.7590000000000000e-01   1.4582999999999999e+00   1.3370000000000001e-01  -4.7600000000000003e-02   8.8000000000000005e-03   1.1318999999999999e+00  -4.2249999999999999e-01   2.0024000000000002e+00   2.2159999999999999e-01   1.1550000000000001e-01   5.3100000000000001e-02
  -2.8649999999999998e-01   6.6000000000000003e-02   1.2867999999999999e+00   4.7699999999999999e-02  -1.3320000000000001e-01   2.1899999999999999e-02   9.7660000000000002e-01  -3.3350000000000002e-01   1.7412000000000001e+00   1.9270000000000001e-01   1.6360000000000000e-01   6.1899999999999997e-02
  -5.7310000000000005e-01   4.3999999999999997e-02   1.3725000000000001e+00   1.2410000000000000e-01  -2.1890000000000001e-01   4.4000000000000003e-03   9.5440000000000003e-01  -4.2249999999999999e-01   1.1317999999999999e+00   1.9270000000000001e-01   2.0210000000000000e-01   7.9600000000000004e-02
  -1.7630000000000001e-01   6.6000000000000003e-02   1.4582999999999999e+00   1.5279999999999999e-01  -1.1420000000000000e-01  -1.3200000000000000e-02   1.1096999999999999e+00  -4.2249999999999999e-01   1.7412000000000001e+00   1.7340000000000000e-01   1.9239999999999999e-01   5.3100000000000001e-02
  -4.6289999999999998e-01   1.5390000000000001e-01   1.4582999999999999e+00   1.2410000000000000e-01  -1.7130000000000001e-01  -1.7500000000000002e-02   1.0653999999999999e+00  -4.2249999999999999e-01   2.0893999999999999e+00   2.2159999999999999e-01   2.0210000000000000e-01   3.1000000000000000e-02
  -3.3060000000000000e-01   1.5390000000000001e-01   1.3725000000000001e+00   1.2410000000000000e-01  -9.5200000000000007e-02  -4.8200000000000000e-02   9.5440000000000003e-01  -2.8910000000000002e-01   1.7412000000000001e+00   2.8899999999999998e-01   2.1170000000000000e-01   5.7500000000000002e-02
  -4.4080000000000003e-01   8.7900000000000006e-02   5.1470000000000005e-01   8.5900000000000004e-02  -2.1890000000000001e-01   8.8000000000000005e-03   8.6560000000000004e-01  -3.7800000000000000e-01   2.0024000000000002e+00   2.3119999999999999e-01   2.3089999999999999e-01   5.3100000000000001e-02
  -3.7469999999999998e-01  -1.0990000000000000e-01   1.8872000000000000e+00   9.4999999999999998e-03  -8.5599999999999996e-02  -3.5099999999999999e-02   8.6560000000000004e-01  -5.7809999999999995e-01   1.6540999999999999e+00   1.9270000000000001e-01   1.9239999999999999e-01   5.3100000000000001e-02
  -2.4249999999999999e-01  -1.0990000000000000e-01   2.0588000000000002e+00   1.8140000000000001e-01  -5.7099999999999998e-02  -2.6300000000000000e-02   9.9880000000000002e-01  -4.4469999999999998e-01   1.3059000000000001e+00   1.2520000000000001e-01   2.5019999999999998e-01  -1.3299999999999999e-02
  -3.7469999999999998e-01   1.3189999999999999e-01   1.8015000000000001e+00   9.5500000000000002e-02  -1.9980000000000001e-01  -1.3200000000000000e-02   9.9880000000000002e-01  -3.5580000000000001e-01   1.1317999999999999e+00   2.4079999999999999e-01   2.3089999999999999e-01   5.7500000000000002e-02
  -3.9679999999999999e-01  -1.3189999999999999e-01   1.2010000000000001e+00   1.1459999999999999e-01  -1.9030000000000000e-01  -1.7500000000000002e-02   1.0209999999999999e+00  -4.8920000000000002e-01   1.4800000000000000e+00   1.8300000000000000e-01   2.0210000000000000e-01   5.7500000000000002e-02
  -4.4080000000000003e-01  -8.7900000000000006e-02   1.6298999999999999e+00  -9.4999999999999998e-03  -2.1890000000000001e-01   4.3900000000000002e-02   1.0875999999999999e+00  -4.0020000000000000e-01   1.1317999999999999e+00   2.4079999999999999e-01   2.0210000000000000e-01   6.6400000000000001e-02
  -3.9679999999999999e-01   1.3189999999999999e-01   1.4582999999999999e+00   1.7190000000000000e-01  -1.8079999999999999e-01  -3.9500000000000000e-02   1.0875999999999999e+00  -3.5580000000000001e-01   1.8283000000000000e+00   1.2520000000000001e-01   2.1170000000000000e-01   2.2100000000000002e-02
  -3.0859999999999999e-01   4.3999999999999997e-02   1.1152000000000000e+00   2.1959999999999999e-01  -1.3320000000000001e-01   4.4000000000000003e-03   1.1540999999999999e+00  -3.5580000000000001e-01   1.9153000000000000e+00   2.3119999999999999e-01   1.7319999999999999e-01   3.1000000000000000e-02
  -4.8490000000000000e-01   6.6000000000000003e-02   1.5441000000000000e+00   7.6399999999999996e-02  -1.7130000000000001e-01  -1.3200000000000000e-02   1.0209999999999999e+00  -5.1139999999999997e-01   2.0024000000000002e+00   2.6010000000000000e-01   2.7900000000000003e-01   7.5200000000000003e-02
  -4.8490000000000000e-01   8.7900000000000006e-02   7.7210000000000001e-01   1.2410000000000000e-01  -1.1420000000000000e-01   4.4000000000000003e-03   1.0431999999999999e+00  -4.4469999999999998e-01   1.1317999999999999e+00   3.2750000000000001e-01   1.2509999999999999e-01   1.7700000000000000e-02
  -2.4249999999999999e-01   1.9789999999999999e-01   1.2867999999999999e+00   6.6799999999999998e-02  -1.3320000000000001e-01  -2.1899999999999999e-02   1.0209999999999999e+00  -3.1130000000000002e-01   1.3930000000000000e+00   1.6380000000000000e-01   1.9239999999999999e-01   4.8700000000000000e-02
  -3.9679999999999999e-01  -4.3999999999999997e-02   1.2867999999999999e+00  -2.8600000000000000e-02  -1.7130000000000001e-01  -3.5099999999999999e-02   8.8780000000000003e-01  -2.4460000000000001e-01   1.4800000000000000e+00   2.8899999999999998e-01   2.5019999999999998e-01   9.7299999999999998e-02
  -4.4080000000000003e-01  -4.3999999999999997e-02   9.4359999999999999e-01   1.3370000000000001e-01  -1.9030000000000000e-01  -4.4000000000000003e-03   1.0431999999999999e+00  -5.1139999999999997e-01   1.7412000000000001e+00   2.2159999999999999e-01   2.6939999999999997e-01   3.5400000000000001e-02
  -4.4080000000000003e-01   8.7900000000000006e-02   1.1152000000000000e+00   6.6799999999999998e-02  -1.3320000000000001e-01  -2.6300000000000000e-02   9.5440000000000003e-01  -4.8920000000000002e-01   2.1764999999999999e+00   1.6380000000000000e-01   1.9239999999999999e-01   9.2899999999999996e-02
  -4.1880000000000001e-01   1.3189999999999999e-01   1.0294000000000001e+00   1.3370000000000001e-01  -8.5599999999999996e-02  -3.0700000000000002e-02   8.6560000000000004e-01  -4.4469999999999998e-01   1.5670999999999999e+00   1.5409999999999999e-01   2.3089999999999999e-01   5.3100000000000001e-02
  -4.1880000000000001e-01  -4.3999999999999997e-02   1.8015000000000001e+00   6.6799999999999998e-02  -1.8079999999999999e-01   1.3200000000000000e-02   1.0209999999999999e+00  -6.2260000000000004e-01   1.3930000000000000e+00   2.3119999999999999e-01   2.2130000000000000e-01   8.4000000000000005e-02
  -7.4939999999999996e-01   8.7900000000000006e-02   1.3725000000000001e+00   8.5900000000000004e-02  -1.1420000000000000e-01   2.1899999999999999e-02   9.5440000000000003e-01  -4.2249999999999999e-01   1.3930000000000000e+00   2.9859999999999998e-01   2.1170000000000000e-01   9.2899999999999996e-02
  -1.9839999999999999e-01   4.3999999999999997e-02   1.9730000000000001e+00   1.0500000000000000e-01  -1.2370000000000000e-01  -3.0700000000000002e-02   1.0875999999999999e+00  -4.0020000000000000e-01   1.5670999999999999e+00   2.6970000000000000e-01   2.4060000000000001e-01   3.5400000000000001e-02
  -4.6289999999999998e-01  -2.1999999999999999e-02   2.1446000000000001e+00   8.5900000000000004e-02  -8.5599999999999996e-02   3.5099999999999999e-02   1.0209999999999999e+00  -4.2249999999999999e-01   1.3930000000000000e+00   3.0819999999999997e-01   1.8279999999999999e-01   5.3100000000000001e-02
  -2.8649999999999998e-01   2.4179999999999999e-01   6.0050000000000003e-01   1.1459999999999999e-01  -1.2370000000000000e-01   1.3200000000000000e-02   1.1762999999999999e+00  -3.5580000000000001e-01   1.9153000000000000e+00   2.5050000000000000e-01   1.9239999999999999e-01   7.5200000000000003e-02
  -3.9679999999999999e-01  -4.3999999999999997e-02   8.5780000000000001e-01   2.0999999999999999e-01  -1.1420000000000000e-01   4.4000000000000003e-03   9.1000000000000003e-01  -4.8920000000000002e-01   1.3930000000000000e+00   2.3119999999999999e-01   1.8279999999999999e-01   3.9800000000000002e-02
  -4.8490000000000000e-01   1.3189999999999999e-01   1.2867999999999999e+00   1.8140000000000001e-01  -2.1890000000000001e-01   4.4000000000000003e-03   1.0875999999999999e+00  -5.3369999999999995e-01   2.3506000000000000e+00   2.0230000000000001e-01   1.3469999999999999e-01   7.0800000000000002e-02
  -5.5110000000000003e-01   1.3189999999999999e-01   1.2867999999999999e+00   1.2410000000000000e-01  -1.5229999999999999e-01  -3.9500000000000000e-02   1.0209999999999999e+00  -5.1139999999999997e-01   1.3059000000000001e+00   2.3119999999999999e-01   2.1170000000000000e-01   3.9800000000000002e-02
  -4.6289999999999998e-01  -2.1999999999999999e-02   1.1152000000000000e+00   6.6799999999999998e-02  -1.1420000000000000e-01   4.4000000000000003e-03   9.1000000000000003e-01  -3.5580000000000001e-01   1.6540999999999999e+00   1.9270000000000001e-01   2.3089999999999999e-01   1.7700000000000000e-02
  -4.6289999999999998e-01   1.3189999999999999e-01   8.5780000000000001e-01   1.4319999999999999e-01  -9.5200000000000007e-02  -8.8000000000000005e-03   7.9900000000000004e-01  -6.4480000000000004e-01   9.5770000000000000e-01   2.0230000000000001e-01   2.0210000000000000e-01   2.2100000000000002e-02
  -3.7469999999999998e-01   1.3189999999999999e-01   1.4582999999999999e+00   9.5500000000000002e-02  -2.0930000000000001e-01  -8.8000000000000005e-03   9.9880000000000002e-01  -6.4480000000000004e-01   2.1764999999999999e+00   2.3119999999999999e-01   2.0210000000000000e-01   7.0800000000000002e-02
  -5.9509999999999996e-01   8.7900000000000006e-02   1.7157000000000000e+00   3.8199999999999998e-02  -1.3320000000000001e-01  -3.0700000000000002e-02   9.1000000000000003e-01  -3.7800000000000000e-01   1.5670999999999999e+00   1.4449999999999999e-01   2.2130000000000000e-01   3.5400000000000001e-02
  -4.4080000000000003e-01   2.4179999999999999e-01   1.5441000000000000e+00   1.2410000000000000e-01  -1.8079999999999999e-01  -3.9500000000000000e-02   9.7660000000000002e-01  -3.5580000000000001e-01   1.7412000000000001e+00   2.5050000000000000e-01   1.7319999999999999e-01  -4.4000000000000003e-03
  -2.6450000000000001e-01   4.3999999999999997e-02   1.3725000000000001e+00   1.2410000000000000e-01  -7.6100000000000001e-02   0.0000000000000000e+00   9.9880000000000002e-01  -3.3350000000000002e-01   2.0024000000000002e+00   1.5409999999999999e-01   1.5400000000000000e-01   6.1899999999999997e-02
   3.7469999999999998e-01   1.5390000000000001e-01   1.2010000000000001e+00   9.5500000000000002e-02  -1.6180000000000000e-01   4.8200000000000000e-02   1.0431999999999999e+00  -2.6679999999999998e-01   1.4800000000000000e+00   2.1190000000000001e-01   1.7319999999999999e-01   3.5400000000000001e-02
   0.0000000000000000e+00   1.3189999999999999e-01   1.2867999999999999e+00   1.9099999999999999e-02  -2.0930000000000001e-01   3.5099999999999999e-02   8.8780000000000003e-01  -6.8930000000000002e-01   9.5770000000000000e-01   1.6380000000000000e-01   1.2509999999999999e-01   4.4200000000000003e-02
  -8.1559999999999999e-01   2.1999999999999999e-02   1.4582999999999999e+00   4.7699999999999999e-02  -2.8500000000000001e-02  -1.3200000000000000e-02   9.9880000000000002e-01  -4.6689999999999998e-01   1.4800000000000000e+00   3.4680000000000000e-01   2.1170000000000000e-01   6.1899999999999997e-02
  -5.5110000000000003e-01  -6.6000000000000003e-02   2.3161999999999998e+00   1.7190000000000000e-01  -6.6600000000000006e-02  -1.7500000000000002e-02   9.7660000000000002e-01  -3.5580000000000001e-01   1.7412000000000001e+00   2.8899999999999998e-01   2.2130000000000000e-01   7.5200000000000003e-02
  -8.5960000000000003e-01   8.7900000000000006e-02   1.2010000000000001e+00   1.4319999999999999e-01  -1.2370000000000000e-01   2.6300000000000000e-02   1.0209999999999999e+00  -2.8910000000000002e-01   1.1317999999999999e+00   2.2159999999999999e-01   1.7319999999999999e-01   4.8700000000000000e-02
  -2.4249999999999999e-01   1.9789999999999999e-01   1.8872000000000000e+00   1.0500000000000000e-01  -1.3320000000000001e-01  -5.7000000000000002e-02   9.5440000000000003e-01  -4.0020000000000000e-01   2.0893999999999999e+00   1.7340000000000000e-01   2.1170000000000000e-01   1.7700000000000000e-02
  -3.9679999999999999e-01   2.1999999999999999e-02   1.0294000000000001e+00   9.4999999999999998e-03  -2.1890000000000001e-01  -5.2600000000000001e-02   8.8780000000000003e-01  -4.0020000000000000e-01   1.5670999999999999e+00   2.9859999999999998e-01   1.5400000000000000e-01   3.1000000000000000e-02
  -1.1020000000000001e-01  -2.1999999999999999e-02   1.2867999999999999e+00   1.9099999999999999e-02  -2.1890000000000001e-01   1.3200000000000000e-02   9.1000000000000003e-01  -4.6689999999999998e-01   2.2635999999999998e+00   2.2159999999999999e-01   1.7319999999999999e-01   8.8000000000000005e-03
  -3.0859999999999999e-01   4.3999999999999997e-02   1.2867999999999999e+00   1.7190000000000000e-01  -6.6600000000000006e-02  -9.6500000000000002e-02   6.6579999999999995e-01  -6.6699999999999995e-02   1.7412000000000001e+00   2.8899999999999998e-01   1.8279999999999999e-01   9.7299999999999998e-02
  -4.1880000000000001e-01   1.7590000000000000e-01   2.0588000000000002e+00   3.8199999999999998e-02  -1.5229999999999999e-01  -3.0700000000000002e-02   5.3269999999999995e-01  -2.2200000000000001e-02   1.4800000000000000e+00   3.3710000000000001e-01   1.7319999999999999e-01   4.8700000000000000e-02
  -4.4080000000000003e-01   4.3999999999999997e-02   9.4359999999999999e-01   8.5900000000000004e-02  -9.5200000000000007e-02  -2.1899999999999999e-02   9.1000000000000003e-01  -6.2260000000000004e-01   1.1317999999999999e+00   1.9270000000000001e-01   2.0210000000000000e-01   4.8700000000000000e-02
  -5.2900000000000003e-01  -8.7900000000000006e-02   1.8872000000000000e+00   6.6799999999999998e-02  -1.4269999999999999e-01  -1.7500000000000002e-02   9.9880000000000002e-01  -3.1130000000000002e-01   1.8283000000000000e+00   2.2159999999999999e-01   5.7700000000000001e-02   1.0620000000000000e-01
  -5.7310000000000005e-01   1.5390000000000001e-01   1.3725000000000001e+00   2.8600000000000000e-02  -1.5229999999999999e-01   5.7000000000000002e-02   6.8799999999999994e-01  -6.6699999999999995e-02   9.5770000000000000e-01   2.6010000000000000e-01   9.6199999999999994e-02   3.9800000000000002e-02
  -5.2900000000000003e-01   1.0990000000000000e-01   1.2010000000000001e+00   1.0500000000000000e-01  -1.1420000000000000e-01   3.0700000000000002e-02   1.0875999999999999e+00  -6.0040000000000004e-01   1.5670999999999999e+00   2.3119999999999999e-01   2.5019999999999998e-01   1.1500000000000000e-01
  -5.7310000000000005e-01  -6.6000000000000003e-02   1.2010000000000001e+00   1.9099999999999999e-02  -1.4269999999999999e-01   8.8000000000000005e-03   8.8780000000000003e-01  -5.7809999999999995e-01   1.9153000000000000e+00   2.6010000000000000e-01   2.0210000000000000e-01   4.8700000000000000e-02
  -3.5270000000000001e-01   4.3999999999999997e-02   1.3725000000000001e+00   1.5279999999999999e-01  -1.1420000000000000e-01  -1.3200000000000000e-02   9.5440000000000003e-01  -3.7800000000000000e-01   1.5670999999999999e+00   2.2159999999999999e-01   2.3089999999999999e-01   6.1899999999999997e-02
  -5.0700000000000001e-01   2.1980000000000000e-01   3.4310000000000002e-01   1.9099999999999999e-02  -1.7130000000000001e-01  -4.4000000000000003e-03   8.6560000000000004e-01  -3.7800000000000000e-01   1.7412000000000001e+00   3.3710000000000001e-01   1.6360000000000000e-01   7.9600000000000004e-02
  -3.5270000000000001e-01   3.5170000000000001e-01   1.6298999999999999e+00   5.7299999999999997e-02  -1.0470000000000000e-01  -5.2600000000000001e-02   9.1000000000000003e-01  -3.5580000000000001e-01   7.8349999999999997e-01   1.9270000000000001e-01   2.2130000000000000e-01   5.3100000000000001e-02
  -4.1880000000000001e-01  -1.5390000000000001e-01   1.8015000000000001e+00   1.2410000000000000e-01  -1.7130000000000001e-01  -5.2600000000000001e-02   9.9880000000000002e-01  -2.2239999999999999e-01   1.3059000000000001e+00   2.7939999999999998e-01   1.3469999999999999e-01   7.0800000000000002e-02
  -4.6289999999999998e-01   6.6000000000000003e-02   1.2867999999999999e+00   1.2410000000000000e-01  -1.4269999999999999e-01   0.0000000000000000e+00   9.3220000000000003e-01  -4.8920000000000002e-01   1.1317999999999999e+00   1.8300000000000000e-01   2.3089999999999999e-01   1.7700000000000000e-02
  -4.4080000000000003e-01   1.3189999999999999e-01   1.6298999999999999e+00   7.6399999999999996e-02  -1.2370000000000000e-01  -2.1899999999999999e-02   1.1540999999999999e+00  -6.2260000000000004e-01   1.8283000000000000e+00   2.5050000000000000e-01   1.8279999999999999e-01   6.1899999999999997e-02
  -4.1880000000000001e-01   2.6379999999999998e-01   1.5441000000000000e+00  -9.4999999999999998e-03  -2.3790000000000000e-01  -4.3900000000000002e-02   8.8780000000000003e-01  -3.7800000000000000e-01   1.0447000000000000e+00   2.0230000000000001e-01   1.8279999999999999e-01   5.7500000000000002e-02
  -2.6450000000000001e-01   1.0990000000000000e-01   7.7210000000000001e-01   2.0999999999999999e-01  -1.3320000000000001e-01   3.0700000000000002e-02   8.6560000000000004e-01  -5.7809999999999995e-01   8.7060000000000004e-01   2.2159999999999999e-01   2.3089999999999999e-01   6.6400000000000001e-02
  -3.7469999999999998e-01   1.0990000000000000e-01   1.8015000000000001e+00   1.3370000000000001e-01  -1.6180000000000000e-01  -4.3900000000000002e-02   9.7660000000000002e-01  -4.6689999999999998e-01   1.4800000000000000e+00   2.5050000000000000e-01   1.7319999999999999e-01   4.8700000000000000e-02
  -3.0859999999999999e-01   1.3189999999999999e-01   2.3161999999999998e+00   2.8600000000000000e-02  -6.6600000000000006e-02   1.3200000000000000e-02   1.0653999999999999e+00  -2.8910000000000002e-01   1.7412000000000001e+00   2.6970000000000000e-01   2.0210000000000000e-01   6.1899999999999997e-02
  -5.5110000000000003e-01   6.6000000000000003e-02   9.4359999999999999e-01   1.0500000000000000e-01  -2.4740000000000001e-01  -4.4000000000000003e-03   1.0209999999999999e+00  -2.8910000000000002e-01   1.8283000000000000e+00   2.3119999999999999e-01   2.2130000000000000e-01   6.6400000000000001e-02
  -4.6289999999999998e-01   6.6000000000000003e-02   2.3161999999999998e+00   9.5500000000000002e-02  -1.3320000000000001e-01   0.0000000000000000e+00   8.4340000000000004e-01  -6.2260000000000004e-01   2.0893999999999999e+00   1.4449999999999999e-01   1.9239999999999999e-01   4.4200000000000003e-02
  -2.4249999999999999e-01   1.7590000000000000e-01   1.2867999999999999e+00   1.8140000000000001e-01  -1.0470000000000000e-01   0.0000000000000000e+00   9.3220000000000003e-01  -4.6689999999999998e-01   1.3930000000000000e+00   1.7340000000000000e-01   2.0210000000000000e-01   6.6400000000000001e-02
  -4.8490000000000000e-01   4.3999999999999997e-02   1.4582999999999999e+00   1.0500000000000000e-01  -1.9030000000000000e-01  -1.7500000000000002e-02   1.0431999999999999e+00  -2.4460000000000001e-01   2.6118000000000001e+00   1.9270000000000001e-01   1.9239999999999999e-01   4.4200000000000003e-02
  -3.9679999999999999e-01   8.7900000000000006e-02   6.8630000000000002e-01   1.0500000000000000e-01  -1.9030000000000000e-01  -4.3900000000000002e-02   9.7660000000000002e-01  -4.6689999999999998e-01   7.8349999999999997e-01   2.2159999999999999e-01   2.5979999999999998e-01   8.4000000000000005e-02
  -2.8649999999999998e-01   2.1999999999999999e-02   1.6298999999999999e+00   3.8199999999999998e-02  -7.6100000000000001e-02  -1.3200000000000000e-02   9.5440000000000003e-01  -4.4469999999999998e-01   1.5670999999999999e+00   1.3489999999999999e-01   2.2130000000000000e-01   2.2100000000000002e-02
  -4.1880000000000001e-01   1.7590000000000000e-01   9.4359999999999999e-01   9.5500000000000002e-02  -8.5599999999999996e-02   0.0000000000000000e+00   7.3240000000000005e-01  -4.0020000000000000e-01   2.3506000000000000e+00   2.5050000000000000e-01   2.0210000000000000e-01   7.0800000000000002e-02
  -5.0700000000000001e-01   4.3999999999999997e-02   8.5780000000000001e-01   8.5900000000000004e-02  -1.1420000000000000e-01   0.0000000000000000e+00   8.8780000000000003e-01  -5.5589999999999995e-01   2.0024000000000002e+00   1.6380000000000000e-01   2.0210000000000000e-01   7.9600000000000004e-02
  -5.0700000000000001e-01   3.7369999999999998e-01   1.3725000000000001e+00   1.7190000000000000e-01  -1.1420000000000000e-01  -1.7500000000000002e-02   8.6560000000000004e-01  -3.7800000000000000e-01   1.6540999999999999e+00   2.0230000000000001e-01   1.8279999999999999e-01   4.8700000000000000e-02
  -4.6289999999999998e-01   1.0990000000000000e-01   9.4359999999999999e-01   4.7699999999999999e-02  -1.7130000000000001e-01  -8.8000000000000005e-03   7.9900000000000004e-01  -5.3369999999999995e-01   1.2188000000000001e+00   2.6970000000000000e-01   1.8279999999999999e-01   7.9600000000000004e-02
