# Supplementary material for: Footwear and Foam Surface Alter Gait Initiation of Typical Subjects
Source: PLoS One. 2015 Aug 13;10(8):e0135821. doi: 10.1371/journal.pone.0135821 (PMC4536224; doi:10.1371/journal.pone.0135821)
Supplement: S1 Dataset — (ZIP) [file pone.0135821.s001.zip › 9_shod_av1_03.txt]

   2.0697600000000001e+01  -2.4179999999999999e-01   3.0890740000000000e+02   1.0053500000000000e+01   3.2667900000000003e+01  -2.0522999999999998e+00  -2.2550100000000000e+01  -4.7140000000000004e+00   3.4049239999999998e+02   8.6212999999999997e+00  -2.3506599999999999e+01   1.4685999999999999e+00
   2.0300799999999999e+01  -1.3189999999999999e-01   3.0693439999999998e+02   9.9292999999999996e+00   3.2487099999999998e+01  -1.9427000000000001e+00  -2.2572299999999998e+01  -4.5804999999999998e+00   3.4171129999999999e+02   8.6021000000000001e+00  -2.3679800000000000e+01   1.4420999999999999e+00
   2.0322800000000001e+01  -7.0350000000000001e-01   3.0367460000000000e+02   9.7478999999999996e+00   3.2087400000000002e+01  -1.8899999999999999e+00  -2.3504400000000000e+01  -5.2698999999999998e+00   3.4597719999999998e+02   8.5153999999999996e+00  -2.3728000000000002e+01   1.3624000000000001e+00
   1.9551400000000001e+01  -1.1871000000000000e+00   3.0075799999999998e+02   9.4806000000000008e+00   3.1735299999999999e+01  -1.8330000000000000e+00  -2.3926100000000002e+01  -5.9592000000000001e+00   3.4972080000000000e+02   8.1012000000000004e+00  -2.4045500000000001e+01   1.3226000000000000e+00
   1.9110499999999998e+01  -1.2311000000000001e+00   2.9543939999999998e+02   9.1655999999999995e+00   3.1259499999999999e+01  -1.8110999999999999e+00  -2.5435400000000001e+01  -6.0926000000000000e+00   3.5442210000000000e+02   7.7832999999999997e+00  -2.4257200000000001e+01   1.2650999999999999e+00
   1.8625599999999999e+01  -1.1871000000000000e+00   2.9166489999999999e+02   8.9268999999999998e+00   3.0936000000000000e+01  -1.7408999999999999e+00  -2.6656099999999999e+01  -6.2705000000000002e+00   3.6034210000000002e+02   7.3979999999999997e+00  -2.4411100000000001e+01   1.1766000000000001e+00
   1.8471299999999999e+01  -2.2423000000000002e+00   2.8686099999999999e+02   8.7073000000000000e+00   3.0412600000000001e+01  -1.5874999999999999e+00  -2.8143200000000000e+01  -7.0042000000000000e+00   3.6478219999999999e+02   7.0223000000000004e+00  -2.4593900000000001e+01   1.1324000000000001e+00
   1.8228800000000000e+01  -2.7479000000000000e+00   2.8128500000000003e+02   8.5449999999999999e+00   2.9860700000000001e+01  -1.5787000000000000e+00  -2.9452700000000000e+01  -8.0047999999999995e+00   3.7148579999999998e+02   6.4154000000000000e+00  -2.4949900000000000e+01   9.9529999999999996e-01
   1.7809999999999999e+01  -3.1436999999999999e+00   2.7613799999999998e+02   8.3348999999999993e+00   2.9337299999999999e+01  -1.4602999999999999e+00  -3.1805299999999999e+01  -9.8282000000000007e+00   3.7749299999999999e+02   5.5292000000000003e+00  -2.5132800000000000e+01   8.7139999999999995e-01
   1.7898199999999999e+01  -2.9238000000000000e+00   2.7081939999999997e+02   8.1534999999999993e+00   2.8718800000000002e+01  -1.4296000000000000e+00  -3.3647500000000001e+01  -1.1295700000000000e+01   3.8463189999999997e+02   4.5563000000000002e+00  -2.5334800000000001e+01   7.1660000000000001e-01
   1.7016500000000001e+01  -3.4733999999999998e+00   2.6309890000000001e+02   7.8670999999999998e+00   2.7976600000000001e+01  -1.3111999999999999e+00  -3.5400900000000000e+01  -1.2718800000000000e+01   3.9211910000000000e+02   3.6989999999999998e+00  -2.5652400000000000e+01   5.3080000000000005e-01
   1.6421399999999998e+01  -4.4187000000000003e+00   2.5503520000000000e+02   7.3802000000000003e+00   2.7139199999999999e+01  -1.1620999999999999e+00  -3.6976799999999997e+01  -1.3964000000000000e+01   3.9943220000000002e+02   2.9380000000000002e+00  -2.6066099999999999e+01   3.3179999999999998e-01
   1.5738099999999999e+01  -5.4298999999999999e+00   2.4619950000000000e+02   6.9695999999999998e+00   2.6273199999999999e+01  -9.6470000000000000e-01  -3.8330700000000000e+01  -1.4897900000000000e+01   4.0622289999999998e+02   2.2829999999999999e+00  -2.6306699999999999e+01   2.0349999999999999e-01
   1.5164999999999999e+01  -5.7377000000000002e+00   2.3693480000000000e+02   6.5305000000000000e+00   2.5226500000000001e+01  -8.1569999999999998e-01  -3.9595799999999997e+01  -1.5787300000000000e+01   4.1153350000000000e+02   1.5990000000000000e+00  -2.6643400000000000e+01   3.9800000000000002e-02
   1.4106999999999999e+01  -5.4519000000000002e+00   2.2681229999999999e+02   6.3395000000000001e+00   2.4332000000000001e+01  -8.2440000000000002e-01  -4.0594499999999996e+01  -1.6632300000000001e+01   4.1658300000000003e+02   9.7289999999999999e-01  -2.6835899999999999e+01  -1.0620000000000000e-01
   1.3137100000000000e+01  -3.3414999999999999e+00   2.1643250000000000e+02   6.2058000000000000e+00   2.3313800000000001e+01  -9.4279999999999997e-01  -4.1615499999999997e+01  -1.7321600000000000e+01   4.2111020000000002e+02   3.5639999999999999e-01  -2.7191900000000000e+01  -2.4329999999999999e-01
   1.2057000000000000e+01  -1.5828000000000000e+00   2.0605269999999999e+02   5.9672000000000001e+00   2.2276599999999998e+01  -1.1137999999999999e+00  -4.2858400000000003e+01  -1.8233200000000000e+01   4.2711730000000000e+02  -3.2750000000000001e-01  -2.7509399999999999e+01  -3.6709999999999998e-01
   1.0580200000000000e+01   1.8906000000000001e+00   1.9713110000000000e+02   5.9863000000000000e+00   2.1410599999999999e+01  -1.5568000000000000e+00  -4.3657400000000003e+01  -1.9478400000000001e+01   4.3129620000000000e+02  -1.0114000000000001e+00  -2.7855799999999999e+01  -4.8659999999999998e-01
   9.3459000000000003e+00   7.0128000000000004e+00   1.8812379999999999e+02   6.1867000000000001e+00   2.0611300000000000e+01  -2.0874000000000001e+00  -4.4789400000000001e+01  -2.0545700000000000e+01   4.3808690000000001e+02  -1.6954000000000000e+00  -2.8192599999999999e+01  -6.3700000000000001e-01
   7.3841000000000001e+00   1.0881900000000000e+01   1.8392040000000000e+02   6.2821999999999996e+00   2.0402000000000001e+01  -2.5083000000000002e+00  -4.5632800000000003e+01  -2.1212800000000001e+01   4.4365870000000001e+02  -2.2155000000000000e+00  -2.8519700000000000e+01  -7.8300000000000003e-01
   5.8852000000000002e+00   1.3343999999999999e+01   1.8143270000000001e+02   6.2153999999999998e+00   2.0297300000000000e+01  -2.7934000000000001e+00  -4.6853499999999997e+01  -2.2057800000000000e+01   4.4940469999999999e+02  -2.7646000000000002e+00  -2.8866099999999999e+01  -9.0239999999999998e-01
   4.8933999999999997e+00   1.3519900000000000e+01   1.7971700000000001e+02   5.7093999999999996e+00   2.0268699999999999e+01  -2.8767000000000000e+00  -4.7452800000000003e+01  -2.2724799999999998e+01   4.5393189999999998e+02  -3.2559000000000000e+00  -2.9308700000000002e+01  -9.8640000000000005e-01
   4.3202999999999996e+00   1.2442700000000000e+01   1.8048910000000001e+02   5.2129000000000003e+00   2.0497100000000000e+01  -2.6574000000000000e+00  -4.8384999999999998e+01  -2.3703199999999999e+01   4.5845900000000000e+02  -3.7471999999999999e+00  -2.9510800000000000e+01  -1.1545000000000001e+00
   4.2541000000000002e+00   1.0618100000000000e+01   1.8271950000000001e+02   4.4013999999999998e+00   2.0811100000000000e+01  -2.4864000000000002e+00  -4.9006399999999999e+01  -2.5037400000000002e+01   4.6098370000000000e+02  -4.5080999999999998e+00  -2.9712900000000001e+01  -1.2474000000000001e+00
   4.3202999999999996e+00   8.1119000000000003e+00   1.8615080000000000e+02   3.5135000000000001e+00   2.1229800000000001e+01  -2.1444000000000001e+00  -4.9472499999999997e+01  -2.6549399999999999e+01   4.6298610000000002e+02  -5.1342999999999996e+00  -2.9934200000000001e+01  -1.5173000000000001e+00
   4.4524999999999997e+00   5.7157000000000000e+00   1.8983949999999999e+02   2.6827999999999999e+00   2.1819800000000001e+01  -1.6882999999999999e+00  -4.9827599999999997e+01  -2.7838999999999999e+01   4.6342140000000001e+02  -5.6641000000000004e+00  -3.0030400000000000e+01  -1.6941999999999999e+00
   4.7831000000000001e+00   2.9018000000000002e+00   1.9498650000000001e+02   1.7566999999999999e+00   2.2400300000000001e+01  -1.3637999999999999e+00  -5.0049599999999998e+01  -2.9150900000000000e+01   4.6263790000000000e+02  -6.0975999999999999e+00  -3.0030400000000000e+01  -1.8402000000000001e+00
   5.2900999999999998e+00   6.3749999999999996e-01   1.9961890000000000e+02   9.7380000000000000e-01   2.3047400000000000e+01  -9.8670000000000002e-01  -5.0005200000000002e+01  -3.0084800000000001e+01   4.6133199999999999e+02  -6.5213999999999999e+00  -2.9876400000000000e+01  -2.0038000000000000e+00
   6.0395000000000003e+00  -1.6708000000000001e+00   2.0553790000000001e+02  -9.4999999999999998e-03   2.3627800000000001e+01  -7.3229999999999995e-01  -5.0138399999999997e+01  -3.0907599999999999e+01   4.5758839999999998e+02  -6.8585000000000003e+00  -2.9597400000000000e+01  -2.1099999999999999e+00
   6.5244999999999997e+00  -3.0118000000000000e+00   2.1077080000000001e+02  -7.0650000000000002e-01   2.4236799999999999e+01  -4.5169999999999999e-01  -5.0138399999999997e+01  -3.1530200000000001e+01   4.5245179999999999e+02  -7.0705000000000000e+00  -2.9356800000000000e+01  -2.3178999999999998e+00
   6.9653000000000000e+00  -4.3967000000000001e+00   2.1600360000000001e+02  -1.3556999999999999e+00   2.4845800000000001e+01  -2.0169999999999999e-01  -4.9783299999999997e+01  -3.2508499999999998e+01   4.4583530000000002e+02  -7.3305999999999996e+00  -2.9029699999999998e+01  -2.4639000000000002e+00
   7.4722999999999997e+00  -5.5617999999999999e+00   2.2123640000000000e+02  -1.9190000000000000e+00   2.5407299999999999e+01  -4.8200000000000000e-02  -4.9583500000000001e+01  -3.3175600000000003e+01   4.3974099999999999e+02  -7.3979999999999997e+00  -2.8529299999999999e+01  -2.5832999999999999e+00
   8.0233000000000008e+00  -6.1773999999999996e+00   2.2698390000000001e+02  -2.4441000000000002e+00   2.6025800000000000e+01   1.0520000000000000e-01  -4.9206200000000003e+01  -3.3709299999999999e+01   4.3164440000000002e+02  -7.5232000000000001e+00  -2.8067499999999999e+01  -2.7248999999999999e+00
   8.9270999999999994e+00  -6.6829999999999998e+00   2.3281720000000001e+02  -3.0360999999999998e+00   2.6701400000000000e+01   1.8859999999999999e-01  -4.8629100000000001e+01  -3.4287399999999998e+01   4.2293840000000000e+02  -7.5136000000000003e+00  -2.7644100000000002e+01  -2.8310000000000000e+00
   9.7646999999999995e+00  -7.2986000000000004e+00   2.4010880000000000e+02  -3.5135000000000001e+00   2.7529299999999999e+01   3.0259999999999998e-01  -4.7896700000000003e+01  -3.4932200000000002e+01   4.1370999999999998e+02  -7.2728000000000002e+00  -2.7085999999999999e+01  -2.9283000000000001e+00
   1.0602300000000000e+01  -7.9581000000000000e+00   2.4611369999999999e+02  -3.9525999999999999e+00   2.8328600000000002e+01   5.3059999999999996e-01  -4.7186399999999999e+01  -3.5643799999999999e+01   4.0509109999999998e+02  -7.1283000000000003e+00  -2.6518300000000000e+01  -3.0080000000000000e+00
   1.1572100000000001e+01  -8.7714999999999996e+00   2.5349109999999999e+02  -4.4587000000000003e+00   2.9061399999999999e+01   6.4900000000000002e-01  -4.6320799999999998e+01  -3.5999499999999998e+01   3.9446969999999999e+02  -6.9260000000000002e+00  -2.5998799999999999e+01  -3.1097000000000001e+00
   1.2674200000000001e+01  -9.9804999999999993e+00   2.6181209999999999e+02  -4.9550999999999998e+00   2.9927299999999999e+01   8.0249999999999999e-01  -4.4989100000000001e+01  -3.6822299999999998e+01   3.8254250000000002e+02  -6.6466000000000003e+00  -2.5286700000000000e+01  -3.1760999999999999e+00
   1.4062900000000001e+01  -1.1343500000000001e+01   2.7236349999999999e+02  -5.4325000000000001e+00   3.1012100000000000e+01   1.0744000000000000e+00  -4.3768400000000000e+01  -3.7489300000000000e+01   3.6843869999999998e+02  -6.1167999999999996e+00  -2.4401499999999999e+01  -3.2423999999999999e+00
   1.6024600000000000e+01  -1.2992300000000000e+01   2.8480220000000003e+02  -6.0053000000000001e+00   3.2287199999999999e+01   1.3243000000000000e+00  -4.2037199999999999e+01  -3.8000700000000002e+01   3.5163610000000000e+02  -5.5773999999999999e+00  -2.3371900000000000e+01  -3.2778000000000000e+00
   1.8339099999999998e+01  -1.5212600000000000e+01   3.0015750000000003e+02  -6.4923000000000002e+00   3.3981099999999998e+01   1.6093999999999999e+00  -3.9928699999999999e+01  -3.8223100000000002e+01   3.3021929999999998e+02  -4.8163999999999998e+00  -2.2044100000000000e+01  -3.2955000000000001e+00
   2.1204499999999999e+01  -1.7806699999999999e+01   3.1971620000000001e+02  -7.1891999999999996e+00   3.5912799999999997e+01   1.9864999999999999e+00  -3.7176499999999997e+01  -3.8311999999999998e+01   3.0375299999999999e+02  -3.8050000000000002e+00  -2.0235099999999999e+01  -3.1981999999999999e+00
   2.4510800000000000e+01  -2.1038300000000000e+01   3.4270620000000002e+02  -7.6475000000000000e+00   3.8367899999999999e+01   2.3504999999999998e+00  -3.3381200000000000e+01  -3.6688800000000001e+01   2.7058310000000000e+02  -2.4178000000000002e+00  -1.7974000000000000e+01  -2.9857999999999998e+00
   2.8257999999999999e+01  -2.4775500000000001e+01   3.7152960000000002e+02  -8.4398999999999997e+00   4.1384399999999999e+01   2.8372000000000002e+00  -2.8320699999999999e+01  -3.1974900000000002e+01   2.2914240000000001e+02  -5.1049999999999995e-01  -1.5212400000000001e+01  -2.4815999999999998e+00
   3.2842799999999997e+01  -2.9304099999999998e+01   4.0438479999999998e+02  -9.2418999999999993e+00   4.4867199999999997e+01   3.3283999999999998e+00  -2.2483499999999999e+01  -2.4903900000000000e+01   1.8273929999999999e+02   1.8012999999999999e+00  -1.1883200000000000e+01  -1.6941999999999999e+00
   3.7118899999999996e+01  -3.4184500000000000e+01   4.4195810000000000e+02  -1.0139400000000000e+01   4.8987499999999997e+01   3.9247999999999998e+00  -1.5403300000000000e+01  -1.5831799999999999e+01   1.3651040000000000e+02   4.1806000000000001e+00  -8.7752999999999997e+00  -7.6080000000000003e-01
   4.1946199999999997e+01  -3.9878200000000000e+01   4.8519310000000002e+02  -1.1161000000000000e+01   5.3593200000000003e+01   4.6176000000000004e+00  -9.3885000000000005e+00  -6.8708000000000000e+00   9.9248599999999996e+01   6.1650000000000000e+00  -6.3409000000000004e+00   1.3299999999999999e-02
   4.6685200000000002e+01  -4.6319400000000002e+01   5.3177369999999996e+02  -1.2153900000000000e+01   5.8636600000000001e+01   5.3674999999999997e+00  -5.2157999999999998e+00   2.0010000000000000e-01   7.4001199999999997e+01   7.4268999999999998e+00  -4.6859000000000002e+00   8.6260000000000003e-01
   5.1314100000000003e+01  -5.2606699999999996e+01   5.7586659999999995e+02  -1.3099100000000000e+01   6.3508699999999997e+01   6.1349000000000000e+00  -2.1307000000000000e+00   3.3353000000000002e+00   7.0779899999999998e+01   7.9663000000000004e+00  -4.6666999999999996e+00   9.4660000000000000e-01
   5.5524099999999997e+01  -5.7575000000000003e+01   6.1549869999999999e+02  -1.3671900000000001e+01   6.7771799999999999e+01   6.6917999999999997e+00  -1.7090000000000001e+00   4.0914000000000001e+00   6.5904600000000002e+01   7.6098999999999997e+00  -4.3684000000000003e+00   1.0616000000000001e+00
   5.8543900000000001e+01  -6.1905799999999999e+01   6.4698130000000003e+02  -1.3977499999999999e+01   7.1311700000000002e+01   7.0865000000000000e+00  -1.7978000000000001e+00   2.6238000000000001e+00   5.5805599999999998e+01   6.8103999999999996e+00  -3.9161999999999999e+00   9.9090000000000000e-01
   6.0483600000000003e+01  -6.4785600000000002e+01   6.7280219999999997e+02  -1.4053800000000001e+01   7.4042699999999996e+01   7.3978999999999999e+00  -1.7312000000000001e+00   8.8939999999999997e-01   4.7012500000000003e+01   5.8663999999999996e+00  -3.3292000000000002e+00   8.8470000000000004e-01
   6.1894300000000001e+01  -6.6830100000000002e+01   6.9201779999999997e+02  -1.3776999999999999e+01   7.6364599999999996e+01   7.5381999999999998e+00  -1.9753000000000001e+00   1.2897000000000001e+00   3.8567700000000002e+01   4.9416000000000002e+00  -2.5402000000000000e+00   8.9800000000000002e-01
   6.2643700000000003e+01  -6.8720699999999994e+01   7.0720150000000001e+02  -1.3442800000000000e+01   7.8096500000000006e+01   7.6258999999999997e+00  -2.0863000000000000e+00   2.5792999999999999e+00   2.9774600000000000e+01   4.1132000000000000e+00  -1.9533000000000000e+00   9.2010000000000003e-01
   6.3062500000000000e+01  -6.9819900000000004e+01   7.1740980000000002e+02  -1.2755400000000000e+01   7.9190799999999996e+01   7.6566000000000001e+00  -1.5093000000000001e+00   4.6028000000000002e+00   2.3767399999999999e+01   3.3521999999999998e+00  -1.4337000000000000e+00   9.4660000000000000e-01
   6.3084600000000002e+01  -7.0853099999999998e+01   7.2161320000000001e+02  -1.1905700000000000e+01   7.9875900000000001e+01   7.6303000000000001e+00  -9.5440000000000003e-01   8.3161000000000005e+00   1.7237900000000000e+01   2.7839000000000000e+00  -1.0777000000000001e+00   1.1456999999999999e+00
   6.3172699999999999e+01  -7.0655299999999997e+01   7.2006910000000005e+02  -1.1027300000000000e+01   7.9533400000000000e+01   7.5075000000000003e+00  -3.3289999999999997e-01   8.1382999999999992e+00   1.1404900000000000e+01   2.0518000000000001e+00  -5.4849999999999999e-01   1.0882000000000001e+00
   6.2996400000000001e+01  -7.0127600000000001e+01   7.1320640000000003e+02  -9.9389000000000003e+00   7.8733999999999995e+01   7.3540000000000001e+00   1.5093000000000001e+00   2.3570000000000002e+00   3.0470999999999999e+00   5.9719999999999995e-01   5.7700000000000001e-02   2.5659999999999999e-01
   6.2798000000000002e+01  -6.9402199999999993e+01   7.0179710000000000e+02  -8.8599999999999994e+00   7.7373300000000000e+01   7.2180999999999997e+00  -3.3289999999999997e-01  -2.0678999999999998e+00   2.1764999999999999e+00   9.5999999999999992e-03   4.8110000000000003e-01   3.1409999999999999e-01
   6.2357199999999999e+01  -6.8676699999999997e+01   6.8747130000000004e+02  -7.6760999999999999e+00   7.5536699999999996e+01   7.1083999999999996e+00   1.0875999999999999e+00  -9.7840000000000005e-01   1.6540999999999999e+00   2.3119999999999999e-01   4.8099999999999997e-02   2.4329999999999999e-01
   6.1828200000000002e+01  -6.7643500000000003e+01   6.6971400000000006e+02  -6.3491000000000000e+00   7.3386099999999999e+01   6.8979999999999997e+00   1.6646000000000001e+00   1.6899000000000000e+00   3.3953000000000002e+00   4.7199999999999998e-01   6.7400000000000002e-02   2.2120000000000001e-01
   6.0902400000000000e+01  -6.6126599999999996e+01   6.5041269999999997e+02  -5.0029000000000003e+00   7.0950100000000006e+01   6.6261000000000001e+00   3.5510000000000003e-01  -9.3389999999999995e-01   7.8349999999999997e-01   1.0600000000000000e-01   1.6360000000000000e-01   2.7429999999999999e-01
   5.9932600000000001e+01  -6.4323999999999998e+01   6.3016769999999997e+02  -3.6185000000000000e+00   6.8580600000000004e+01   6.3716999999999997e+00   7.5460000000000005e-01   0.0000000000000000e+00   2.1764999999999999e+00   2.6010000000000000e-01   1.9239999999999999e-01   2.3440000000000000e-01
   5.8632100000000001e+01  -6.2939000000000000e+01   6.1146680000000003e+02  -2.2818000000000001e+00   6.6382499999999993e+01   6.0955000000000004e+00   1.7756000000000001e+00   2.6679999999999998e-01   1.4800000000000000e+00   3.2750000000000001e-01   1.1550000000000001e-01   2.5209999999999999e-01
   5.7111199999999997e+01  -6.2103600000000000e+01   5.9619730000000004e+02  -1.0407000000000000e+00   6.4517399999999995e+01   5.8761999999999999e+00   6.2150000000000005e-01  -2.6679999999999998e-01   1.6540999999999999e+00   1.7340000000000000e-01   2.2130000000000000e-01   2.4770000000000000e-01
   5.5987000000000002e+01  -6.1839799999999997e+01   5.8418759999999997e+02   2.1959999999999999e-01   6.3156599999999997e+01   5.7709999999999999e+00   9.5440000000000003e-01   4.2249999999999999e-01   1.3059000000000001e+00   2.7939999999999998e-01   2.0210000000000000e-01   2.2120000000000001e-01
   5.4796700000000001e+01  -6.1905799999999999e+01   5.7638130000000001e+02   1.2030000000000001e+00   6.2204999999999998e+01   5.6219000000000001e+00   1.2428999999999999e+00   2.2200000000000001e-02   1.3930000000000000e+00   3.1790000000000002e-01   1.3469999999999999e-01   2.6100000000000001e-01
   5.4267699999999998e+01  -6.2015700000000002e+01   5.7029060000000004e+02   2.3199999999999998e+00   6.1462800000000001e+01   5.4859000000000000e+00   6.6579999999999995e-01   1.7790000000000000e-01   2.0024000000000002e+00   3.5639999999999999e-01   2.5019999999999998e-01   2.5659999999999999e-01
   5.3363999999999997e+01  -6.2675199999999997e+01   5.6908960000000002e+02   3.2843000000000000e+00   6.1462800000000001e+01   5.4025999999999996e+00   1.0875999999999999e+00   8.8900000000000007e-02   1.6540999999999999e+00   2.2159999999999999e-01   1.6360000000000000e-01   2.6979999999999998e-01
   5.3518300000000004e+01  -6.3576500000000003e+01   5.7003330000000005e+02   4.2964000000000002e+00   6.1424700000000001e+01   5.3105000000000002e+00   1.1096999999999999e+00   1.3339999999999999e-01   2.6118000000000001e+00   3.0819999999999997e-01   2.2130000000000000e-01   2.3000000000000001e-01
   5.3033400000000000e+01  -6.5049400000000006e+01   5.7303570000000002e+02   5.3943000000000003e+00   6.1814900000000002e+01   5.3323999999999998e+00   1.0653999999999999e+00   1.5559999999999999e-01   2.2635999999999998e+00   2.1190000000000001e-01   1.6360000000000000e-01   2.1229999999999999e-01
   5.3187700000000000e+01  -6.6676199999999994e+01   5.7792539999999997e+02   6.4923000000000002e+00   6.2328699999999998e+01   5.3499999999999996e+00   9.9880000000000002e-01   1.3339999999999999e-01   1.3930000000000000e+00   2.6010000000000000e-01   1.9239999999999999e-01   2.0790000000000000e-01
   5.3341999999999999e+01  -6.8325000000000003e+01   5.8375869999999998e+02   7.6189000000000000e+00   6.2918700000000001e+01   5.3193000000000001e+00   9.9880000000000002e-01   2.8910000000000002e-01   2.2635999999999998e+00   1.8300000000000000e-01   1.5400000000000000e-01   2.2120000000000001e-01
   5.3650500000000001e+01  -6.9973799999999997e+01   5.9010670000000005e+02   8.8696000000000002e+00   6.3632399999999997e+01   5.3280000000000003e+00   1.1984999999999999e+00  -1.3339999999999999e-01   2.2635999999999998e+00   2.6970000000000000e-01   1.5400000000000000e-01   2.6100000000000001e-01
   5.4113399999999999e+01  -7.1798400000000001e+01   5.9576840000000004e+02   1.0254000000000000e+01   6.4269999999999996e+01   5.3411999999999997e+00   9.9880000000000002e-01   2.0010000000000000e-01   1.3930000000000000e+00   2.6970000000000000e-01   2.0210000000000000e-01   2.2120000000000001e-01
   5.4598399999999998e+01  -7.3733000000000004e+01   6.0194479999999999e+02   1.1638299999999999e+01   6.4831400000000002e+01   5.4157000000000002e+00   1.1096999999999999e+00   2.0010000000000000e-01   1.5670999999999999e+00   2.6970000000000000e-01   1.8279999999999999e-01   2.4329999999999999e-01
   5.5546199999999999e+01  -7.5271799999999999e+01   6.0794970000000001e+02   1.3156400000000000e+01   6.5411900000000003e+01   5.4200999999999997e+00   8.8780000000000003e-01  -6.6699999999999995e-02   1.5670999999999999e+00   2.7939999999999998e-01   1.4430000000000001e-01   2.3890000000000000e-01
   5.6361699999999999e+01  -7.6656800000000004e+01   6.1283939999999996e+02   1.5037200000000000e+01   6.5868600000000001e+01   5.3894000000000002e+00   9.1000000000000003e-01   2.6679999999999998e-01   1.2188000000000001e+00   2.4079999999999999e-01   1.9239999999999999e-01   2.4329999999999999e-01
   5.7243400000000001e+01  -7.7624099999999999e+01   6.1687120000000004e+02   1.6984900000000000e+01   6.6249300000000005e+01   5.2667000000000002e+00   9.7660000000000002e-01   1.3339999999999999e-01   1.9153000000000000e+00   2.6970000000000000e-01   1.3469999999999999e-01   2.5659999999999999e-01
   5.8433700000000002e+01  -7.8613299999999995e+01   6.2158929999999998e+02   1.9133099999999999e+01   6.6591800000000006e+01   5.1965000000000003e+00   8.8780000000000003e-01   0.0000000000000000e+00   9.5770000000000000e-01   2.4079999999999999e-01   1.6360000000000000e-01   2.6979999999999998e-01
   5.9403500000000001e+01  -7.9338800000000006e+01   6.2562109999999996e+02   2.1424499999999998e+01   6.6991500000000002e+01   5.0430000000000001e+00   1.0209999999999999e+00   1.5559999999999999e-01   2.6989000000000001e+00   2.9859999999999998e-01   2.7900000000000003e-01   2.1229999999999999e-01
   6.0351399999999998e+01  -7.9778400000000005e+01   6.2845200000000000e+02   2.3906800000000000e+01   6.6991500000000002e+01   4.9771999999999998e+00   1.1540999999999999e+00   0.0000000000000000e+00   1.6540999999999999e+00   1.2520000000000001e-01   8.6599999999999996e-02   2.5659999999999999e-01
   6.1629800000000003e+01  -8.0262100000000004e+01   6.3162599999999998e+02   2.6809200000000001e+01   6.7115200000000002e+01   4.7755000000000001e+00   1.0875999999999999e+00   2.6679999999999998e-01   1.4800000000000000e+00   1.9270000000000001e-01   1.7319999999999999e-01   2.2559999999999999e-01
   6.2533499999999997e+01  -8.0635800000000003e+01   6.3342750000000001e+02   2.9539800000000000e+01   6.7048599999999993e+01   4.5387000000000004e+00   9.5440000000000003e-01   4.4499999999999998e-02   1.6540999999999999e+00   2.6010000000000000e-01   1.5400000000000000e-01   2.4329999999999999e-01
   6.3900100000000002e+01  -8.0525899999999993e+01   6.3394219999999996e+02   3.2766800000000003e+01   6.6972499999999997e+01   4.2843999999999998e+00   1.0653999999999999e+00   1.3339999999999999e-01   1.8283000000000000e+00   2.6010000000000000e-01   2.3089999999999999e-01   2.5659999999999999e-01
   6.5376999999999995e+01  -8.0328000000000003e+01   6.3522889999999995e+02   3.5888900000000000e+01   6.6734600000000000e+01   4.0037000000000003e+00   9.3220000000000003e-01   2.0010000000000000e-01   1.8283000000000000e+00   2.6010000000000000e-01   1.7319999999999999e-01   2.0790000000000000e-01
   6.6743600000000001e+01  -7.9448700000000002e+01   6.3445690000000002e+02   3.9173200000000001e+01   6.6411000000000001e+01   3.6659999999999999e+00   8.4340000000000004e-01   6.6699999999999995e-02   2.0024000000000002e+00   2.1190000000000001e-01   1.5400000000000000e-01   2.2559999999999999e-01
   6.7471000000000004e+01  -7.8965000000000003e+01   6.3479999999999995e+02   4.2362000000000002e+01   6.5925700000000006e+01   3.3854000000000002e+00   9.1000000000000003e-01   1.7790000000000000e-01   1.6540999999999999e+00   2.2159999999999999e-01   1.2509999999999999e-01   2.5659999999999999e-01
   6.8462900000000005e+01  -7.9031000000000006e+01   6.3222649999999999e+02   4.5426800000000000e+01   6.5592699999999994e+01   3.0828000000000002e+00   1.0653999999999999e+00   2.6679999999999998e-01   1.9153000000000000e+00   2.6970000000000000e-01   2.0210000000000000e-01   2.7870000000000000e-01
   6.8881699999999995e+01  -7.8679299999999998e+01   6.3042499999999995e+02   4.8472400000000000e+01   6.5250100000000003e+01   2.7978000000000001e+00   8.8780000000000003e-01   1.7790000000000000e-01   1.7412000000000001e+00   2.8899999999999998e-01   1.4430000000000001e-01   2.4770000000000000e-01
   6.9013900000000007e+01  -7.9250799999999998e+01   6.2750840000000005e+02   5.1002499999999998e+01   6.4897999999999996e+01   2.5566000000000000e+00   9.7660000000000002e-01   2.0010000000000000e-01   2.0893999999999999e+00   2.3119999999999999e-01   1.9239999999999999e-01   2.5209999999999999e-01
   6.9234300000000005e+01  -7.8745199999999997e+01   6.2390549999999996e+02   5.3417999999999999e+01   6.4488799999999998e+01   2.2408000000000001e+00   9.1000000000000003e-01   3.1130000000000002e-01   1.8283000000000000e+00   3.1790000000000002e-01   1.9239999999999999e-01   2.3000000000000001e-01
   6.8903700000000001e+01  -8.0415999999999997e+01   6.2167510000000004e+02   5.5480200000000004e+01   6.4241399999999999e+01   2.1926000000000001e+00   9.1000000000000003e-01   8.8900000000000007e-02   1.3059000000000001e+00   2.6010000000000000e-01   1.3469999999999999e-01   2.6100000000000001e-01
   6.8705299999999994e+01  -8.4526899999999998e+01   6.2313340000000005e+02   5.6425400000000003e+01   6.4422200000000004e+01   2.3812000000000002e+00   1.0875999999999999e+00   2.2200000000000001e-02   1.2188000000000001e+00   2.1190000000000001e-01   1.8279999999999999e-01   2.3000000000000001e-01
   6.8044100000000000e+01  -8.7736500000000007e+01   6.1747170000000006e+02   5.7265599999999999e+01   6.4203299999999999e+01   2.6092000000000000e+00   1.1540999999999999e+00  -4.4470999999999998e+00   2.4377000000000000e+00   3.9489999999999997e-01   7.6999999999999999e-02  -1.0262000000000000e+00
   6.7206500000000005e+01  -8.8989599999999996e+01   6.0872170000000006e+02   5.7676099999999998e+01   6.3366000000000000e+01   2.7450999999999999e+00   9.7660000000000002e-01  -2.8239000000000001e+00   2.1764999999999999e+00   1.9270000000000001e-01   1.2509999999999999e-01  -5.2200000000000002e-01
   6.5927999999999997e+01  -9.0836200000000005e+01   5.9285170000000005e+02   5.7313299999999998e+01   6.1805399999999999e+01   2.9950999999999999e+00   9.1000000000000003e-01  -2.2235999999999998e+00   1.3930000000000000e+00   2.0230000000000001e-01   1.0580000000000001e-01  -3.6709999999999998e-01
   6.3944200000000002e+01  -9.0836200000000005e+01   5.7363620000000003e+02   5.6778700000000001e+01   6.0006900000000002e+01   3.0783999999999998e+00   4.4390000000000002e-01  -2.7572000000000001e+00   2.6118000000000001e+00   1.5409999999999999e-01   1.1550000000000001e-01  -4.1139999999999999e-01
   6.1629800000000003e+01  -9.1803500000000000e+01   5.5064610000000005e+02   5.5451599999999999e+01   5.7903900000000000e+01   3.4819000000000000e+00   1.0653999999999999e+00  -1.2007000000000001e+00   2.3506000000000000e+00   2.2159999999999999e-01   8.6599999999999996e-02   1.6370000000000001e-01
   5.9469700000000003e+01  -9.2506900000000002e+01   5.2508249999999998e+02   5.3761699999999998e+01   5.5572499999999998e+01   3.7757000000000001e+00   1.1984999999999999e+00   5.3369999999999995e-01   2.2635999999999998e+00   2.5050000000000000e-01   1.9239999999999999e-01   1.9910000000000000e-01
   5.6317599999999999e+01  -9.1253900000000002e+01   4.9548710000000000e+02   5.1470300000000002e+01   5.2613100000000003e+01   3.8984999999999999e+00   8.6560000000000004e-01   5.5589999999999995e-01   2.5247000000000002e+00   3.3710000000000001e-01   2.2130000000000000e-01   2.0790000000000000e-01
   5.2416200000000003e+01  -8.8396000000000001e+01   4.6074470000000002e+02   4.8863799999999998e+01   4.9311100000000003e+01   4.0343999999999998e+00   1.0653999999999999e+00  -1.3339999999999999e-01   1.8283000000000000e+00   2.0230000000000001e-01   1.6360000000000000e-01   2.7870000000000000e-01
   4.7236300000000000e+01  -8.3889399999999995e+01   4.2248509999999999e+02   4.5760899999999999e+01   4.5695000000000000e+01   4.0606999999999998e+00   9.7660000000000002e-01  -4.4499999999999998e-02   2.1764999999999999e+00   3.4680000000000000e-01   1.4430000000000001e-01   1.9020000000000001e-01
   4.1659599999999998e+01  -7.9690500000000000e+01   3.8148050000000001e+02   4.2008800000000001e+01   4.1736499999999999e+01   4.1177000000000001e+00   1.1096999999999999e+00   1.3339999999999999e-01   1.3059000000000001e+00   1.8300000000000000e-01   2.2130000000000000e-01   2.3890000000000000e-01
   3.5576000000000001e+01  -7.3337299999999999e+01   3.3687290000000002e+02   3.7903399999999998e+01   3.7311599999999999e+01   3.9599000000000002e+00   9.7660000000000002e-01   2.8910000000000002e-01   1.0447000000000000e+00   2.4079999999999999e-01   2.5019999999999998e-01   2.0790000000000000e-01
   2.9734800000000000e+01  -6.6434399999999997e+01   2.8994920000000002e+02   3.3263300000000001e+01   3.2582200000000000e+01   3.8151000000000002e+00   9.7660000000000002e-01   2.2239999999999999e-01   2.0893999999999999e+00   2.3119999999999999e-01   2.2130000000000000e-01   2.4329999999999999e-01
   2.3695300000000000e+01  -5.8146599999999999e+01   2.4216759999999999e+02   2.8107700000000001e+01   2.7472200000000001e+01   3.4906000000000001e+00   1.0209999999999999e+00   2.4460000000000001e-01   2.0024000000000002e+00   2.6010000000000000e-01   8.6599999999999996e-02   2.8749999999999998e-01
   1.7523499999999999e+01  -4.5330199999999998e+01   1.9412870000000001e+02   2.3209900000000001e+01   2.2276599999999998e+01   2.7757999999999998e+00   8.4340000000000004e-01   2.6679999999999998e-01   1.6540999999999999e+00   2.6010000000000000e-01   1.0580000000000001e-01   2.6100000000000001e-01
   1.1836600000000001e+01  -3.6272900000000000e+01   1.4771969999999999e+02   1.8082899999999999e+01   1.7261700000000001e+01   2.4030999999999998e+00   9.1000000000000003e-01   2.6679999999999998e-01   1.5670999999999999e+00   2.1190000000000001e-01   1.6360000000000000e-01   2.7870000000000000e-01
   8.1334999999999997e+00  -2.3456499999999998e+01   1.0542829999999999e+02   1.3490500000000001e+01   1.2627500000000000e+01   1.6006000000000000e+00   9.9880000000000002e-01   4.0020000000000000e-01   2.0024000000000002e+00   2.5050000000000000e-01   2.1170000000000000e-01   2.6979999999999998e-01
   5.3121999999999998e+00  -1.4728999999999999e+01   7.0771600000000007e+01   9.4329000000000001e+00   8.4596000000000000e+00   8.9900000000000002e-01   9.9880000000000002e-01   3.5580000000000001e-01   1.5670999999999999e+00   3.1790000000000002e-01   1.7319999999999999e-01   2.2559999999999999e-01
   3.6810000000000000e+00  -6.9687999999999999e+00   4.4007100000000001e+01   6.2918000000000003e+00   5.1860999999999997e+00   2.0169999999999999e-01   1.0431999999999999e+00   2.2200000000000001e-02   1.3930000000000000e+00   2.1190000000000001e-01   1.3469999999999999e-01   2.8310000000000002e-01
   1.9177000000000000e+00  -4.3969999999999998e-01   2.6936100000000000e+01   4.1627000000000001e+00   3.0070000000000001e+00  -2.5430000000000003e-01   8.4340000000000004e-01   2.6679999999999998e-01   2.3506000000000000e+00   2.3119999999999999e-01   1.9239999999999999e-01   2.2559999999999999e-01
   6.8330000000000002e-01   2.7260000000000000e+00   1.4583200000000000e+01   2.3199999999999998e+00   1.5606000000000000e+00  -7.2360000000000002e-01   9.9880000000000002e-01   1.3339999999999999e-01   1.7412000000000001e+00   2.4079999999999999e-01   1.8279999999999999e-01   2.8749999999999998e-01
   8.8200000000000001e-02   3.8910999999999998e+00   4.8897000000000004e+00   9.5469999999999999e-01   3.7109999999999999e-01  -4.6039999999999998e-01   8.8780000000000003e-01   1.3339999999999999e-01   1.1317999999999999e+00   2.3119999999999999e-01   1.8279999999999999e-01   1.9910000000000000e-01
  -8.8170000000000004e-01  -1.7366999999999999e+00   2.3161999999999998e+00   9.4999999999999998e-03   1.9000000000000000e-02  -4.4000000000000003e-03   1.1540999999999999e+00   2.2239999999999999e-01   1.3930000000000000e+00   2.5050000000000000e-01   2.2130000000000000e-01   2.6100000000000001e-01
   3.5270000000000001e-01   5.0560000000000005e-01   2.0588000000000002e+00   1.9089999999999999e-01  -1.1420000000000000e-01   8.8000000000000005e-03   8.8780000000000003e-01   2.6679999999999998e-01   1.9153000000000000e+00   2.5050000000000000e-01   1.8279999999999999e-01   2.3440000000000000e-01
  -4.8490000000000000e-01   4.3969999999999998e-01   6.0050000000000003e-01   1.8140000000000001e-01  -9.4999999999999998e-03  -4.3900000000000002e-02   1.0653999999999999e+00   0.0000000000000000e+00   1.5670999999999999e+00   2.3119999999999999e-01   2.2130000000000000e-01   2.6540000000000002e-01
  -8.8200000000000001e-02  -8.5740000000000005e-01   2.0588000000000002e+00   9.5500000000000002e-02  -9.5200000000000007e-02  -3.0700000000000002e-02   9.7660000000000002e-01   2.6679999999999998e-01   2.0024000000000002e+00   2.6010000000000000e-01   1.8279999999999999e-01   2.8749999999999998e-01
  -4.4080000000000003e-01   8.3540000000000003e-01   1.5441000000000000e+00   2.6729999999999998e-01   5.7099999999999998e-02  -3.9500000000000000e-02   9.3220000000000003e-01   2.8910000000000002e-01   1.3059000000000001e+00   2.6010000000000000e-01   1.8279999999999999e-01   2.9189999999999999e-01
  -1.5429999999999999e-01  -1.5390000000000001e-01   1.8015000000000001e+00   1.4319999999999999e-01   9.4999999999999998e-03  -3.9500000000000000e-02   9.5440000000000003e-01   1.7790000000000000e-01   2.4377000000000000e+00   2.6970000000000000e-01   2.4060000000000001e-01   2.2559999999999999e-01
  -6.3919999999999999e-01  -4.3999999999999997e-02   1.2010000000000001e+00   1.0500000000000000e-01  -1.0470000000000000e-01  -5.7000000000000002e-02   9.3220000000000003e-01   3.5580000000000001e-01   1.8283000000000000e+00   1.9270000000000001e-01   2.1170000000000000e-01   2.7429999999999999e-01
  -2.8649999999999998e-01   5.0560000000000005e-01   2.1446000000000001e+00   1.4319999999999999e-01  -8.5599999999999996e-02   1.3200000000000000e-02   1.0431999999999999e+00   3.1130000000000002e-01   2.0893999999999999e+00   3.1790000000000002e-01   2.2130000000000000e-01   2.3000000000000001e-01
  -2.2040000000000001e-01  -3.7369999999999998e-01   1.5441000000000000e+00   1.0500000000000000e-01  -7.6100000000000001e-02  -2.1899999999999999e-02   8.6560000000000004e-01   3.5580000000000001e-01   2.0893999999999999e+00   2.3119999999999999e-01   1.7319999999999999e-01   2.6979999999999998e-01
  -8.8200000000000001e-02   2.6379999999999998e-01   1.4582999999999999e+00   1.8140000000000001e-01  -9.5200000000000007e-02   0.0000000000000000e+00   7.1020000000000005e-01   2.6679999999999998e-01   1.7412000000000001e+00   3.2750000000000001e-01   1.7319999999999999e-01   2.6979999999999998e-01
  -2.4249999999999999e-01   2.8580000000000000e-01   1.8015000000000001e+00   1.6230000000000000e-01  -3.8100000000000002e-02   0.0000000000000000e+00   7.5460000000000005e-01   2.8910000000000002e-01   1.6540999999999999e+00   3.2750000000000001e-01   2.0210000000000000e-01   2.2559999999999999e-01
  -3.3060000000000000e-01  -2.1980000000000000e-01   1.8015000000000001e+00   1.3370000000000001e-01  -1.0470000000000000e-01  -2.1899999999999999e-02   9.7660000000000002e-01   8.8900000000000007e-02   1.4800000000000000e+00   2.6010000000000000e-01   2.3089999999999999e-01   2.7429999999999999e-01
  -4.6289999999999998e-01   1.5390000000000001e-01   1.0294000000000001e+00   2.5779999999999997e-01  -1.2370000000000000e-01  -1.7500000000000002e-02   7.9900000000000004e-01   4.4499999999999998e-02   2.0893999999999999e+00   3.1790000000000002e-01   1.9239999999999999e-01   2.2559999999999999e-01
  -3.5270000000000001e-01   8.7900000000000006e-02   2.2303999999999999e+00   8.5900000000000004e-02  -4.7600000000000003e-02  -2.6300000000000000e-02   7.7680000000000005e-01   3.3350000000000002e-01   1.6540999999999999e+00   2.4079999999999999e-01   1.7319999999999999e-01   2.6100000000000001e-01
  -2.4249999999999999e-01   2.4179999999999999e-01   1.8872000000000000e+00   1.6230000000000000e-01  -5.7099999999999998e-02  -1.7500000000000002e-02   9.7660000000000002e-01   8.8900000000000007e-02   2.7858999999999998e+00   2.3119999999999999e-01   1.8279999999999999e-01   2.8310000000000002e-01
  -3.9679999999999999e-01   3.0780000000000002e-01   1.9730000000000001e+00   2.0050000000000001e-01  -9.5200000000000007e-02  -5.2600000000000001e-02   9.7660000000000002e-01   2.2239999999999999e-01   1.8283000000000000e+00   3.3710000000000001e-01   2.1170000000000000e-01   2.3440000000000000e-01
  -1.9839999999999999e-01   4.3999999999999997e-02   2.8309000000000002e+00   8.5900000000000004e-02  -1.2370000000000000e-01  -2.1899999999999999e-02   9.3220000000000003e-01   3.1130000000000002e-01   1.3059000000000001e+00   2.7939999999999998e-01   1.8279999999999999e-01   2.6540000000000002e-01
  -2.8649999999999998e-01   2.1999999999999999e-02   2.5735000000000001e+00   7.6399999999999996e-02   0.0000000000000000e+00  -3.0700000000000002e-02   1.0431999999999999e+00   3.3350000000000002e-01   2.4377000000000000e+00   2.4079999999999999e-01   1.4430000000000001e-01   2.3890000000000000e-01
  -3.5270000000000001e-01   8.7900000000000006e-02   1.8015000000000001e+00   1.3370000000000001e-01  -1.1420000000000000e-01  -3.0700000000000002e-02   9.7660000000000002e-01   3.3350000000000002e-01   1.8283000000000000e+00   3.0819999999999997e-01   8.6599999999999996e-02   2.3000000000000001e-01
  -5.2900000000000003e-01   1.5390000000000001e-01   2.3161999999999998e+00   2.0999999999999999e-01  -9.4999999999999998e-03   0.0000000000000000e+00   9.5440000000000003e-01   2.8910000000000002e-01   1.3059000000000001e+00   3.0819999999999997e-01   2.5019999999999998e-01   2.4770000000000000e-01
  -2.6450000000000001e-01   2.6379999999999998e-01   2.0588000000000002e+00   1.0500000000000000e-01  -1.2370000000000000e-01  -3.9500000000000000e-02   8.8780000000000003e-01   1.5559999999999999e-01   2.2635999999999998e+00   2.8899999999999998e-01   1.9239999999999999e-01   2.8749999999999998e-01
  -3.7469999999999998e-01   1.0990000000000000e-01   2.0588000000000002e+00   9.5500000000000002e-02  -1.3320000000000001e-01  -2.1899999999999999e-02   7.5460000000000005e-01   1.3339999999999999e-01   2.2635999999999998e+00   3.1790000000000002e-01   1.9239999999999999e-01   2.6100000000000001e-01
  -2.8649999999999998e-01  -1.0990000000000000e-01   1.8872000000000000e+00   1.2410000000000000e-01  -8.5599999999999996e-02  -3.5099999999999999e-02   9.9880000000000002e-01   2.4460000000000001e-01   1.6540999999999999e+00   2.2159999999999999e-01   1.6360000000000000e-01   2.6100000000000001e-01
  -1.7630000000000001e-01  -2.1999999999999999e-02   1.8015000000000001e+00   7.6399999999999996e-02  -8.5599999999999996e-02  -3.0700000000000002e-02   7.7680000000000005e-01   2.0010000000000000e-01   1.3930000000000000e+00   2.0230000000000001e-01   2.2130000000000000e-01   2.3440000000000000e-01
  -2.2040000000000001e-01   1.3189999999999999e-01   2.4018999999999999e+00   1.3370000000000001e-01  -3.8100000000000002e-02  -3.9500000000000000e-02   1.0875999999999999e+00   2.0010000000000000e-01   1.8283000000000000e+00   3.3710000000000001e-01   1.9239999999999999e-01   2.1679999999999999e-01
  -2.2040000000000001e-01   1.5390000000000001e-01   1.9730000000000001e+00   1.6230000000000000e-01  -5.7099999999999998e-02  -5.7000000000000002e-02   8.4340000000000004e-01   1.5559999999999999e-01   1.8283000000000000e+00   2.9859999999999998e-01   2.5019999999999998e-01   2.6100000000000001e-01
  -2.4249999999999999e-01   1.9789999999999999e-01   2.1446000000000001e+00   1.2410000000000000e-01  -6.6600000000000006e-02   8.8000000000000005e-03   7.3240000000000005e-01   2.8910000000000002e-01   1.5670999999999999e+00   2.9859999999999998e-01   1.2509999999999999e-01   2.4770000000000000e-01
  -1.9839999999999999e-01   8.7900000000000006e-02   2.3161999999999998e+00   1.2410000000000000e-01  -1.0470000000000000e-01  -6.5799999999999997e-02   1.0209999999999999e+00   1.7790000000000000e-01   1.8283000000000000e+00   3.1790000000000002e-01   1.9239999999999999e-01   2.6100000000000001e-01
  -1.9839999999999999e-01   8.7900000000000006e-02   2.2303999999999999e+00   1.4319999999999999e-01  -1.0470000000000000e-01  -4.8200000000000000e-02   9.1000000000000003e-01   4.0020000000000000e-01   2.0893999999999999e+00   2.5050000000000000e-01   1.4430000000000001e-01   2.3000000000000001e-01
  -1.7630000000000001e-01   1.9789999999999999e-01   1.6298999999999999e+00   1.2410000000000000e-01  -6.6600000000000006e-02  -3.5099999999999999e-02   8.8780000000000003e-01   3.1130000000000002e-01   1.7412000000000001e+00   3.5639999999999999e-01   1.0580000000000001e-01   2.1679999999999999e-01
  -3.0859999999999999e-01   1.3189999999999999e-01   2.0588000000000002e+00   1.3370000000000001e-01  -6.6600000000000006e-02  -2.1899999999999999e-02   8.6560000000000004e-01   2.2239999999999999e-01   2.4377000000000000e+00   2.6010000000000000e-01   1.8279999999999999e-01   2.2120000000000001e-01
  -2.2040000000000001e-01   1.0990000000000000e-01   2.1446000000000001e+00   7.6399999999999996e-02  -7.6100000000000001e-02  -2.1899999999999999e-02   7.7680000000000005e-01   3.1130000000000002e-01   1.7412000000000001e+00   2.9859999999999998e-01   1.9239999999999999e-01   2.5659999999999999e-01
  -2.8649999999999998e-01   1.5390000000000001e-01   1.5441000000000000e+00   1.1459999999999999e-01  -1.0470000000000000e-01   0.0000000000000000e+00   1.0431999999999999e+00   1.7790000000000000e-01   1.7412000000000001e+00   2.0230000000000001e-01   6.7400000000000002e-02   2.4770000000000000e-01
  -1.9839999999999999e-01   8.7900000000000006e-02   1.4582999999999999e+00   5.7299999999999997e-02  -8.5599999999999996e-02   8.8000000000000005e-03   1.0431999999999999e+00   2.4460000000000001e-01   1.8283000000000000e+00   2.7939999999999998e-01   1.6360000000000000e-01   2.2559999999999999e-01
  -5.0700000000000001e-01   1.5390000000000001e-01   1.9730000000000001e+00   1.0500000000000000e-01  -1.2370000000000000e-01  -6.5799999999999997e-02   9.1000000000000003e-01   4.4499999999999998e-02   1.3059000000000001e+00   2.3119999999999999e-01   1.9239999999999999e-01   2.6100000000000001e-01
  -1.1020000000000001e-01  -6.6000000000000003e-02   1.8872000000000000e+00   1.5279999999999999e-01  -6.6600000000000006e-02  -1.7500000000000002e-02   7.7680000000000005e-01   8.8900000000000007e-02   1.5670999999999999e+00   3.4680000000000000e-01   1.2509999999999999e-01   2.6100000000000001e-01
  -3.7469999999999998e-01  -6.6000000000000003e-02   2.4876999999999998e+00   1.1459999999999999e-01  -8.5599999999999996e-02  -4.3900000000000002e-02   1.0875999999999999e+00   3.1130000000000002e-01   1.3930000000000000e+00   2.4079999999999999e-01   1.3469999999999999e-01   2.7870000000000000e-01
  -3.0859999999999999e-01   1.5390000000000001e-01   1.8872000000000000e+00   4.7699999999999999e-02  -8.5599999999999996e-02  -7.0199999999999999e-02   9.1000000000000003e-01   2.8910000000000002e-01   1.4800000000000000e+00   2.4079999999999999e-01   2.0210000000000000e-01   2.8749999999999998e-01
  -3.0859999999999999e-01   1.5390000000000001e-01   1.3725000000000001e+00   5.7299999999999997e-02  -2.0930000000000001e-01   1.7500000000000002e-02   9.1000000000000003e-01   1.1119999999999999e-01   1.2188000000000001e+00   2.6970000000000000e-01   2.2130000000000000e-01   2.1679999999999999e-01
  -2.6450000000000001e-01  -6.6000000000000003e-02   2.0588000000000002e+00   9.5500000000000002e-02  -1.2370000000000000e-01  -8.8000000000000005e-03   1.0653999999999999e+00   3.1130000000000002e-01   1.4800000000000000e+00   3.2750000000000001e-01   2.3089999999999999e-01   2.7870000000000000e-01
  -4.8490000000000000e-01   1.3189999999999999e-01   1.8872000000000000e+00   2.1959999999999999e-01  -1.1420000000000000e-01  -3.5099999999999999e-02   1.0653999999999999e+00   2.2239999999999999e-01   1.4800000000000000e+00   2.7939999999999998e-01   2.1170000000000000e-01   2.0349999999999999e-01
  -2.6450000000000001e-01  -6.6000000000000003e-02   1.8872000000000000e+00   6.6799999999999998e-02  -2.8500000000000001e-02   0.0000000000000000e+00   8.6560000000000004e-01   3.7800000000000000e-01   2.2635999999999998e+00   2.8899999999999998e-01   2.0210000000000000e-01   2.6540000000000002e-01
  -3.3060000000000000e-01   2.4179999999999999e-01   1.9730000000000001e+00   1.4319999999999999e-01  -1.0470000000000000e-01  -4.3900000000000002e-02   8.2120000000000004e-01   2.4460000000000001e-01   1.7412000000000001e+00   2.6970000000000000e-01   1.4430000000000001e-01   2.4770000000000000e-01
  -2.2040000000000001e-01   3.7369999999999998e-01   1.5441000000000000e+00   0.0000000000000000e+00  -1.1420000000000000e-01  -3.5099999999999999e-02   8.4340000000000004e-01   1.7790000000000000e-01   1.9153000000000000e+00   2.5050000000000000e-01   2.4060000000000001e-01   2.3440000000000000e-01
  -4.1880000000000001e-01   6.6000000000000003e-02   1.8015000000000001e+00   2.1959999999999999e-01  -1.2370000000000000e-01   4.4000000000000003e-03   9.1000000000000003e-01   2.4460000000000001e-01   1.6540999999999999e+00   2.6010000000000000e-01   2.0210000000000000e-01   2.3890000000000000e-01
  -3.7469999999999998e-01   6.6000000000000003e-02   1.4582999999999999e+00   1.7190000000000000e-01  -6.6600000000000006e-02  -4.3900000000000002e-02   9.1000000000000003e-01   1.7790000000000000e-01   2.4377000000000000e+00   2.6010000000000000e-01   1.8279999999999999e-01   1.9910000000000000e-01
  -4.1880000000000001e-01   8.7900000000000006e-02   2.0588000000000002e+00   8.5900000000000004e-02  -5.7099999999999998e-02  -4.8200000000000000e-02   7.7680000000000005e-01   1.3339999999999999e-01   2.4377000000000000e+00   3.0819999999999997e-01   2.0210000000000000e-01   2.5659999999999999e-01
  -2.4249999999999999e-01  -1.0990000000000000e-01   1.8872000000000000e+00   1.3370000000000001e-01  -1.1420000000000000e-01  -2.1899999999999999e-02   8.4340000000000004e-01   2.8910000000000002e-01   1.8283000000000000e+00   3.7569999999999998e-01   1.0580000000000001e-01   2.3890000000000000e-01
  -3.5270000000000001e-01   1.7590000000000000e-01   1.2010000000000001e+00   7.6399999999999996e-02  -1.0470000000000000e-01  -8.8000000000000005e-03   7.7680000000000005e-01   1.3339999999999999e-01   1.4800000000000000e+00   2.8899999999999998e-01   1.7319999999999999e-01   2.4329999999999999e-01
  -5.2900000000000003e-01  -3.0780000000000002e-01   1.7157000000000000e+00   1.9099999999999999e-02  -1.9030000000000000e-01  -5.7000000000000002e-02   1.0209999999999999e+00   4.4499999999999998e-02   1.3059000000000001e+00   2.3119999999999999e-01   1.8279999999999999e-01   1.7690000000000000e-01
  -5.0700000000000001e-01   1.3189999999999999e-01   1.3725000000000001e+00   1.2410000000000000e-01  -1.6180000000000000e-01  -3.0700000000000002e-02   7.5460000000000005e-01  -3.3350000000000002e-01   1.6540999999999999e+00   2.0230000000000001e-01   1.7319999999999999e-01   1.3710000000000000e-01
  -4.8490000000000000e-01   2.8580000000000000e-01   1.9730000000000001e+00   4.7699999999999999e-02  -1.6180000000000000e-01   0.0000000000000000e+00   4.8830000000000001e-01  -1.1563000000000001e+00   2.1764999999999999e+00   2.6010000000000000e-01   3.8500000000000000e-02  -1.7700000000000000e-02
  -3.7469999999999998e-01   3.5170000000000001e-01   2.3161999999999998e+00   3.8199999999999998e-02  -8.5599999999999996e-02  -5.2600000000000001e-02   7.1020000000000005e-01  -2.7795000000000001e+00   2.3506000000000000e+00   2.6010000000000000e-01   1.7319999999999999e-01  -3.2290000000000002e-01
  -5.2900000000000003e-01  -4.3999999999999997e-02   1.8872000000000000e+00   8.5900000000000004e-02  -2.0930000000000001e-01  -2.1899999999999999e-02   5.3269999999999995e-01  -3.6244000000000001e+00   1.7412000000000001e+00   2.5050000000000000e-01   1.2509999999999999e-01  -5.4849999999999999e-01
  -4.1880000000000001e-01   1.0990000000000000e-01   1.3725000000000001e+00   1.7190000000000000e-01  -9.5200000000000007e-02  -4.3900000000000002e-02   5.7709999999999995e-01  -5.0697000000000001e+00   1.4800000000000000e+00   5.7799999999999997e-02   2.0210000000000000e-01  -8.7139999999999995e-01
  -3.0859999999999999e-01  -2.1999999999999999e-02   1.7157000000000000e+00   1.2410000000000000e-01  -1.5229999999999999e-01   0.0000000000000000e+00   7.7680000000000005e-01  -6.2927000000000000e+00   1.6540999999999999e+00   2.8899999999999999e-02   3.0790000000000001e-01  -1.1766000000000001e+00
  -5.0700000000000001e-01   1.7590000000000000e-01   1.1152000000000000e+00   2.8600000000000000e-02  -2.1890000000000001e-01   2.1899999999999999e-02   7.5460000000000005e-01  -7.5823999999999998e+00   1.3930000000000000e+00  -8.6699999999999999e-02   2.5019999999999998e-01  -1.5127999999999999e+00
  -1.1020000000000001e-01   8.7900000000000006e-02   1.8872000000000000e+00   9.5500000000000002e-02  -1.4269999999999999e-01  -1.7500000000000002e-02   1.4205000000000001e+00  -9.0721000000000007e+00   9.5770000000000000e-01  -2.2159999999999999e-01   4.1370000000000001e-01  -1.8490000000000000e+00
  -5.7310000000000005e-01   1.7590000000000000e-01   1.4582999999999999e+00   5.7299999999999997e-02  -1.1420000000000000e-01  -2.1899999999999999e-02   1.4427000000000001e+00  -1.0473000000000001e+01   5.2239999999999998e-01  -3.5639999999999999e-01   3.5599999999999998e-01  -2.1985000000000001e+00
   1.1020000000000001e-01  -6.6000000000000003e-02   1.8015000000000001e+00   7.6399999999999996e-02  -1.9030000000000000e-01  -1.3200000000000000e-02   1.7756000000000001e+00  -1.1495799999999999e+01   2.6119999999999999e-01  -4.7199999999999998e-01   6.2539999999999996e-01  -2.5346000000000002e+00
  -5.2900000000000003e-01   2.4179999999999999e-01   8.5780000000000001e-01   1.4319999999999999e-01  -1.4269999999999999e-01   4.4000000000000003e-03   1.4427000000000001e+00  -1.2118399999999999e+01  -7.8349999999999997e-01  -5.2980000000000005e-01   7.7939999999999998e-01  -2.6053999999999999e+00
  -2.1999999999999999e-02   1.9789999999999999e-01   2.4018999999999999e+00   5.7299999999999997e-02  -1.8079999999999999e-01  -3.5099999999999999e-02   1.4649000000000001e+00  -1.2029500000000001e+01  -2.6119999999999999e-01  -7.0320000000000005e-01   8.0830000000000002e-01  -2.5081000000000002e+00
  -9.0369999999999995e-01   4.3999999999999997e-02   1.5441000000000000e+00   1.5279999999999999e-01  -4.7600000000000003e-02  -6.1400000000000003e-02   1.1762999999999999e+00  -1.1340199999999999e+01  -2.6119999999999999e-01  -6.3580000000000003e-01   7.9859999999999998e-01  -2.3489000000000000e+00
   2.1999999999999999e-02   2.1999999999999999e-02   1.8872000000000000e+00   1.2410000000000000e-01  -1.5229999999999999e-01  -2.1899999999999999e-02   1.7978000000000001e+00  -1.1228999999999999e+01  -4.3530000000000002e-01  -6.1650000000000005e-01   7.5049999999999994e-01  -2.3666000000000000e+00
  -5.7310000000000005e-01   4.3999999999999997e-02   1.3725000000000001e+00   4.7699999999999999e-02  -1.1420000000000000e-01  -4.3900000000000002e-02   1.4427000000000001e+00  -9.2500000000000000e+00  -5.2239999999999998e-01  -3.6599999999999999e-01   6.2539999999999996e-01  -2.0657999999999999e+00
  -1.3230000000000000e-01   6.6000000000000003e-02   2.1446000000000001e+00   1.5279999999999999e-01  -9.5200000000000007e-02  -1.3200000000000000e-02   1.9088000000000001e+00  -7.8936999999999999e+00   4.3530000000000002e-01  -2.0230000000000001e-01   4.0410000000000001e-01  -1.7427999999999999e+00
  -4.1880000000000001e-01   8.7900000000000006e-02   1.8015000000000001e+00   4.7699999999999999e-02   0.0000000000000000e+00  -2.6300000000000000e-02   1.6868000000000001e+00  -5.7145999999999999e+00   7.8349999999999997e-01  -1.5409999999999999e-01   4.0410000000000001e-01  -1.2784000000000000e+00
  -2.8649999999999998e-01   4.3999999999999997e-02   1.3725000000000001e+00   1.7190000000000000e-01  -1.2370000000000000e-01  -3.9500000000000000e-02   1.2206999999999999e+00  -3.1130000000000000e+00   1.9153000000000000e+00   5.7799999999999997e-02   2.3089999999999999e-01  -5.4849999999999999e-01
  -5.0700000000000001e-01   1.9789999999999999e-01   1.7157000000000000e+00   1.0500000000000000e-01  -1.1420000000000000e-01   8.8000000000000005e-03   1.4871000000000001e+00  -1.6899000000000000e+00   2.0024000000000002e+00   1.6380000000000000e-01   2.5979999999999998e-01  -3.3620000000000000e-01
  -2.6450000000000001e-01   1.0990000000000000e-01   2.3161999999999998e+00   8.5900000000000004e-02  -1.0470000000000000e-01  -1.7500000000000002e-02   1.2428999999999999e+00  -6.6699999999999995e-02   2.0893999999999999e+00   2.2159999999999999e-01   2.6939999999999997e-01   7.5200000000000003e-02
  -3.9679999999999999e-01   1.0990000000000000e-01   1.8015000000000001e+00   1.1459999999999999e-01  -8.5599999999999996e-02  -3.5099999999999999e-02   9.1000000000000003e-01   1.1119999999999999e-01   1.2188000000000001e+00   3.0819999999999997e-01   2.5019999999999998e-01   2.1679999999999999e-01
  -5.2900000000000003e-01   1.3189999999999999e-01   2.1446000000000001e+00   2.8600000000000000e-02  -1.3320000000000001e-01   1.3200000000000000e-02   8.8780000000000003e-01  -8.8900000000000007e-02   1.8283000000000000e+00   2.6010000000000000e-01   1.4430000000000001e-01   1.6370000000000001e-01
  -1.5429999999999999e-01   1.7590000000000000e-01   1.7157000000000000e+00   1.6230000000000000e-01  -1.5229999999999999e-01  -3.5099999999999999e-02   1.2206999999999999e+00  -7.7820000000000000e-01   1.6540999999999999e+00   3.2750000000000001e-01   1.6360000000000000e-01   3.1000000000000000e-02
  -3.7469999999999998e-01   1.5390000000000001e-01   2.0588000000000002e+00   2.8600000000000000e-02  -1.2370000000000000e-01   4.4000000000000003e-03   1.0875999999999999e+00  -7.1150000000000002e-01   8.7060000000000004e-01   1.9270000000000001e-01   2.1170000000000000e-01   1.7700000000000000e-02
  -4.1880000000000001e-01   1.0990000000000000e-01   2.0588000000000002e+00   1.1459999999999999e-01   0.0000000000000000e+00   3.0700000000000002e-02   1.2873000000000001e+00  -6.0040000000000004e-01   2.1764999999999999e+00   2.4079999999999999e-01   1.7319999999999999e-01   2.2100000000000002e-02
  -4.4080000000000003e-01   0.0000000000000000e+00   1.2867999999999999e+00   1.5279999999999999e-01  -4.7600000000000003e-02  -1.3200000000000000e-02   8.2120000000000004e-01  -5.3369999999999995e-01   2.0024000000000002e+00   3.4680000000000000e-01   1.8279999999999999e-01  -4.8700000000000000e-02
  -4.1880000000000001e-01   1.9789999999999999e-01   1.3725000000000001e+00   1.3370000000000001e-01  -1.5229999999999999e-01   2.1899999999999999e-02   9.9880000000000002e-01  -3.7800000000000000e-01   1.9153000000000000e+00   2.6970000000000000e-01   2.5019999999999998e-01   4.4000000000000003e-03
  -3.3060000000000000e-01   1.9789999999999999e-01   1.5441000000000000e+00   1.0500000000000000e-01  -1.0470000000000000e-01  -1.3200000000000000e-02   1.0653999999999999e+00  -8.6719999999999997e-01   2.1764999999999999e+00   1.3489999999999999e-01   1.7319999999999999e-01   3.9800000000000002e-02
  -1.9839999999999999e-01   1.7590000000000000e-01   1.8872000000000000e+00   1.4319999999999999e-01  -1.6180000000000000e-01  -4.4000000000000003e-03   1.0209999999999999e+00  -7.1150000000000002e-01   1.4800000000000000e+00   2.5050000000000000e-01   2.0210000000000000e-01   3.5400000000000001e-02
  -4.4080000000000003e-01   1.5390000000000001e-01   7.7210000000000001e-01   1.4319999999999999e-01  -1.2370000000000000e-01  -4.3900000000000002e-02   9.3220000000000003e-01  -3.3350000000000002e-01   1.1317999999999999e+00   2.9859999999999998e-01   2.1170000000000000e-01   4.4200000000000003e-02
  -2.8649999999999998e-01   4.3999999999999997e-02   1.4582999999999999e+00   1.9089999999999999e-01  -1.1420000000000000e-01  -8.8000000000000005e-03   9.1000000000000003e-01  -4.2249999999999999e-01   1.3059000000000001e+00   2.4079999999999999e-01   2.5019999999999998e-01   7.0800000000000002e-02
  -5.0700000000000001e-01   4.3999999999999997e-02   1.0294000000000001e+00   7.6399999999999996e-02  -1.3320000000000001e-01   2.1899999999999999e-02   9.7660000000000002e-01  -5.5589999999999995e-01   1.6540999999999999e+00   2.0230000000000001e-01   1.7319999999999999e-01   3.9800000000000002e-02
  -4.6289999999999998e-01   2.1999999999999999e-02   1.8015000000000001e+00   1.2410000000000000e-01  -8.5599999999999996e-02  -5.2600000000000001e-02   9.1000000000000003e-01  -6.2260000000000004e-01   1.9153000000000000e+00   1.8300000000000000e-01   2.0210000000000000e-01  -8.8000000000000005e-03
  -3.9679999999999999e-01   2.1999999999999999e-02   1.8872000000000000e+00   1.9099999999999999e-02  -1.1420000000000000e-01  -3.5099999999999999e-02   7.9900000000000004e-01  -6.2260000000000004e-01   2.0893999999999999e+00   2.5050000000000000e-01   2.3089999999999999e-01   4.4200000000000003e-02
  -5.2900000000000003e-01   1.5390000000000001e-01   2.0588000000000002e+00   9.4999999999999998e-03  -1.9000000000000000e-02  -2.6300000000000000e-02   1.1096999999999999e+00  -6.4480000000000004e-01   1.8283000000000000e+00   2.6010000000000000e-01   1.8279999999999999e-01  -1.7700000000000000e-02
  -3.7469999999999998e-01   2.4179999999999999e-01   1.2867999999999999e+00   9.5500000000000002e-02  -6.6600000000000006e-02  -2.1899999999999999e-02   1.0653999999999999e+00  -6.8930000000000002e-01   1.5670999999999999e+00   3.0819999999999997e-01   3.1750000000000000e-01   1.7700000000000000e-02
  -4.4080000000000003e-01   2.4179999999999999e-01   2.0588000000000002e+00   6.6799999999999998e-02  -2.3790000000000000e-01  -4.4000000000000003e-03   1.1318999999999999e+00  -5.1139999999999997e-01   7.8349999999999997e-01   1.8300000000000000e-01   1.9239999999999999e-01  -4.4000000000000003e-03
  -2.2040000000000001e-01   2.1999999999999999e-02   1.0294000000000001e+00   4.7699999999999999e-02  -1.7130000000000001e-01  -2.6300000000000000e-02   9.9880000000000002e-01  -6.2260000000000004e-01   1.1317999999999999e+00   3.6599999999999999e-01   1.9239999999999999e-01   4.4200000000000003e-02
  -2.4249999999999999e-01   2.4179999999999999e-01   1.8015000000000001e+00   1.0500000000000000e-01  -1.1420000000000000e-01   1.7500000000000002e-02   1.0209999999999999e+00  -8.0049999999999999e-01   2.2635999999999998e+00   2.2159999999999999e-01   1.9239999999999999e-01  -4.4000000000000003e-03
  -2.6450000000000001e-01   2.1999999999999999e-02   9.4359999999999999e-01   4.7699999999999999e-02  -1.1420000000000000e-01  -3.9500000000000000e-02   1.1540999999999999e+00  -6.2260000000000004e-01   1.4800000000000000e+00   1.3489999999999999e-01   2.7900000000000003e-01   8.8000000000000005e-03
  -3.9679999999999999e-01   4.3999999999999997e-02   1.7157000000000000e+00   1.1459999999999999e-01  -1.0470000000000000e-01  -1.7500000000000002e-02   9.9880000000000002e-01  -4.6689999999999998e-01   1.6540999999999999e+00   3.1790000000000002e-01   1.7319999999999999e-01   0.0000000000000000e+00
  -5.2900000000000003e-01   8.7900000000000006e-02   1.8015000000000001e+00   1.0500000000000000e-01  -1.6180000000000000e-01  -1.3200000000000000e-02   1.0653999999999999e+00  -5.3369999999999995e-01   1.3930000000000000e+00   3.2750000000000001e-01   1.9239999999999999e-01   3.1000000000000000e-02
  -4.1880000000000001e-01   2.1980000000000000e-01   1.5441000000000000e+00   9.5500000000000002e-02  -2.5690000000000002e-01   4.8200000000000000e-02   1.1540999999999999e+00  -6.0040000000000004e-01   1.4800000000000000e+00   2.2159999999999999e-01   2.5019999999999998e-01   3.9800000000000002e-02
  -5.7310000000000005e-01   1.0990000000000000e-01   9.4359999999999999e-01   9.4999999999999998e-03  -7.6100000000000001e-02  -4.4000000000000003e-03   1.1984999999999999e+00  -6.6710000000000003e-01   1.9153000000000000e+00   2.0230000000000001e-01   2.4060000000000001e-01   0.0000000000000000e+00
  -3.7469999999999998e-01   0.0000000000000000e+00   2.0588000000000002e+00   8.5900000000000004e-02  -6.6600000000000006e-02  -6.1400000000000003e-02   8.8780000000000003e-01  -7.1150000000000002e-01   8.7060000000000004e-01   2.9859999999999998e-01   1.6360000000000000e-01   2.2100000000000002e-02
  -2.4249999999999999e-01   2.6379999999999998e-01   1.5441000000000000e+00   9.5500000000000002e-02  -1.5229999999999999e-01   4.4000000000000003e-03   8.8780000000000003e-01  -6.0040000000000004e-01   2.6989000000000001e+00   2.8899999999999998e-01   2.9830000000000001e-01  -4.4000000000000003e-03
  -3.5270000000000001e-01   4.3999999999999997e-02   1.6298999999999999e+00   5.7299999999999997e-02  -1.1420000000000000e-01  -1.7500000000000002e-02   1.0875999999999999e+00  -6.8930000000000002e-01   1.7412000000000001e+00   2.7939999999999998e-01   2.3089999999999999e-01   2.6499999999999999e-02
  -5.9509999999999996e-01   0.0000000000000000e+00   6.8630000000000002e-01   2.0050000000000001e-01  -2.0930000000000001e-01  -3.9500000000000000e-02   9.9880000000000002e-01  -6.2260000000000004e-01   1.5670999999999999e+00   2.3119999999999999e-01   1.9239999999999999e-01  -4.4000000000000003e-03
  -3.3060000000000000e-01   8.7900000000000006e-02   1.3725000000000001e+00   1.9099999999999999e-02  -4.7600000000000003e-02  -2.6300000000000000e-02   1.1318999999999999e+00  -7.5600000000000001e-01   1.3930000000000000e+00   1.7340000000000000e-01   1.5400000000000000e-01  -2.2100000000000002e-02
  -4.4080000000000003e-01   1.0990000000000000e-01   8.5780000000000001e-01   1.5279999999999999e-01  -1.3320000000000001e-01   8.8000000000000005e-03   1.0653999999999999e+00  -6.0040000000000004e-01   1.1317999999999999e+00   1.9270000000000001e-01   2.4060000000000001e-01   7.5200000000000003e-02
  -1.7630000000000001e-01  -2.1999999999999999e-02   1.3725000000000001e+00   4.7699999999999999e-02  -2.8500000000000001e-02  -1.3200000000000000e-02   1.1318999999999999e+00  -6.0040000000000004e-01   2.6118000000000001e+00   2.0230000000000001e-01   2.3089999999999999e-01   4.4000000000000003e-03
  -2.6450000000000001e-01   1.3189999999999999e-01   1.0294000000000001e+00   5.7299999999999997e-02  -1.4269999999999999e-01   8.8000000000000005e-03   1.1096999999999999e+00  -5.3369999999999995e-01   2.1764999999999999e+00   2.5050000000000000e-01   2.8870000000000001e-01  -4.4000000000000003e-03
  -1.3230000000000000e-01   1.7590000000000000e-01   1.7157000000000000e+00   1.9089999999999999e-01  -1.5229999999999999e-01  -3.5099999999999999e-02   1.0875999999999999e+00  -4.8920000000000002e-01   1.6540999999999999e+00   2.7939999999999998e-01   1.8279999999999999e-01   3.1000000000000000e-02
  -4.1880000000000001e-01   0.0000000000000000e+00   1.6298999999999999e+00   7.6399999999999996e-02  -3.8100000000000002e-02   8.8000000000000005e-03   8.8780000000000003e-01  -6.0040000000000004e-01   1.4800000000000000e+00   2.5050000000000000e-01   2.4060000000000001e-01   3.1000000000000000e-02
  -2.8649999999999998e-01   1.3189999999999999e-01   1.5441000000000000e+00   1.4319999999999999e-01  -5.7099999999999998e-02  -2.6300000000000000e-02   1.1318999999999999e+00  -4.8920000000000002e-01   7.8349999999999997e-01   2.5050000000000000e-01   1.4430000000000001e-01  -1.7700000000000000e-02
  -5.5110000000000003e-01   1.5390000000000001e-01   1.3725000000000001e+00   1.5279999999999999e-01  -1.1420000000000000e-01  -3.5099999999999999e-02   1.1096999999999999e+00  -5.7809999999999995e-01   1.6540999999999999e+00   1.3489999999999999e-01   2.3089999999999999e-01  -3.1000000000000000e-02
  -2.6450000000000001e-01   4.3999999999999997e-02   1.5441000000000000e+00   1.1459999999999999e-01  -1.0470000000000000e-01   4.4000000000000003e-03   9.7660000000000002e-01  -5.3369999999999995e-01   1.8283000000000000e+00   2.1190000000000001e-01   1.5400000000000000e-01   1.3299999999999999e-02
  -1.5429999999999999e-01   1.0990000000000000e-01   1.2010000000000001e+00   1.3370000000000001e-01  -2.2839999999999999e-01  -3.9500000000000000e-02   9.7660000000000002e-01  -5.5589999999999995e-01   1.3059000000000001e+00   2.5050000000000000e-01   8.6599999999999996e-02   3.9800000000000002e-02
  -4.6289999999999998e-01   6.6000000000000003e-02   1.7157000000000000e+00   1.4319999999999999e-01  -7.6100000000000001e-02  -4.3900000000000002e-02   9.1000000000000003e-01  -5.1139999999999997e-01   9.5770000000000000e-01   2.4079999999999999e-01   2.2130000000000000e-01   5.3100000000000001e-02
  -3.3060000000000000e-01  -8.7900000000000006e-02   1.2010000000000001e+00   5.7299999999999997e-02  -7.6100000000000001e-02  -4.4000000000000003e-03   1.1762999999999999e+00  -6.4480000000000004e-01   1.9153000000000000e+00   2.4079999999999999e-01   2.0210000000000000e-01   8.8000000000000005e-03
  -2.4249999999999999e-01   3.9570000000000000e-01   1.1152000000000000e+00   1.6230000000000000e-01  -1.3320000000000001e-01   2.6300000000000000e-02   1.1096999999999999e+00  -7.1150000000000002e-01   2.0024000000000002e+00   2.6010000000000000e-01   2.0210000000000000e-01   8.8000000000000005e-03
  -3.9679999999999999e-01   4.3999999999999997e-02   1.2010000000000001e+00   6.6799999999999998e-02  -1.2370000000000000e-01   1.3200000000000000e-02   8.8780000000000003e-01  -5.5589999999999995e-01   1.3930000000000000e+00   2.5050000000000000e-01   2.2130000000000000e-01   0.0000000000000000e+00
  -5.0700000000000001e-01   1.7590000000000000e-01   1.2867999999999999e+00   1.2410000000000000e-01  -1.5229999999999999e-01   1.3200000000000000e-02   9.7660000000000002e-01  -6.0040000000000004e-01   2.0024000000000002e+00   2.0230000000000001e-01   2.1170000000000000e-01   2.6499999999999999e-02
  -3.3060000000000000e-01   6.6000000000000003e-02   1.3725000000000001e+00   3.8199999999999998e-02  -1.9030000000000000e-01  -4.4000000000000003e-03   1.2650999999999999e+00  -7.5600000000000001e-01   1.9153000000000000e+00   2.2159999999999999e-01   1.5400000000000000e-01   1.7700000000000000e-02
  -1.9839999999999999e-01   8.7900000000000006e-02   1.4582999999999999e+00   1.0500000000000000e-01  -5.7099999999999998e-02  -4.4000000000000003e-03   1.0431999999999999e+00  -4.8920000000000002e-01   1.4800000000000000e+00   2.8899999999999998e-01   1.6360000000000000e-01   8.8000000000000005e-03
  -2.2040000000000001e-01   2.1999999999999999e-02   1.1152000000000000e+00   2.0050000000000001e-01  -6.6600000000000006e-02  -6.1400000000000003e-02   9.3220000000000003e-01  -7.1150000000000002e-01   9.5770000000000000e-01   2.7939999999999998e-01   1.1550000000000001e-01  -8.8000000000000005e-03
  -5.2900000000000003e-01   2.1980000000000000e-01   2.5735000000000001e+00   3.8199999999999998e-02  -1.4269999999999999e-01  -2.6300000000000000e-02   1.2428999999999999e+00  -7.3380000000000001e-01   7.8349999999999997e-01   2.2159999999999999e-01   2.4060000000000001e-01   1.7700000000000000e-02
  -1.7630000000000001e-01  -6.6000000000000003e-02   1.2867999999999999e+00   1.3370000000000001e-01  -1.2370000000000000e-01  -3.0700000000000002e-02   9.5440000000000003e-01  -7.1150000000000002e-01   1.2188000000000001e+00   2.2159999999999999e-01   2.2130000000000000e-01   1.7700000000000000e-02
  -4.1880000000000001e-01   2.4179999999999999e-01   1.9730000000000001e+00   4.7699999999999999e-02  -1.3320000000000001e-01  -2.6300000000000000e-02   1.0875999999999999e+00  -4.8920000000000002e-01   1.9153000000000000e+00   2.6010000000000000e-01   2.1170000000000000e-01   3.5400000000000001e-02
  -5.0700000000000001e-01   1.0990000000000000e-01   1.4582999999999999e+00   1.3370000000000001e-01  -7.6100000000000001e-02  -8.8000000000000005e-03   9.3220000000000003e-01  -5.3369999999999995e-01   1.4800000000000000e+00   2.0230000000000001e-01   2.0210000000000000e-01   0.0000000000000000e+00
  -5.2900000000000003e-01   1.9789999999999999e-01   1.2010000000000001e+00   8.5900000000000004e-02  -1.6180000000000000e-01  -1.3200000000000000e-02   9.3220000000000003e-01  -7.3380000000000001e-01   2.0893999999999999e+00   2.6010000000000000e-01   3.5599999999999998e-01  -3.1000000000000000e-02
  -4.8490000000000000e-01   0.0000000000000000e+00   8.5780000000000001e-01   1.0500000000000000e-01  -1.0470000000000000e-01  -4.4000000000000003e-03   9.9880000000000002e-01  -5.1139999999999997e-01   1.3059000000000001e+00   2.6970000000000000e-01   1.6360000000000000e-01   1.7700000000000000e-02
  -4.8490000000000000e-01   1.0990000000000000e-01   1.0294000000000001e+00   9.5500000000000002e-02  -1.6180000000000000e-01  -4.4000000000000003e-03   1.0875999999999999e+00  -5.1139999999999997e-01   1.4800000000000000e+00   2.3119999999999999e-01   2.5019999999999998e-01   8.4000000000000005e-02
  -5.2900000000000003e-01   2.1999999999999999e-02   1.7157000000000000e+00   4.7699999999999999e-02  -6.6600000000000006e-02  -2.1899999999999999e-02   7.1020000000000005e-01  -6.2260000000000004e-01   1.8283000000000000e+00   2.6970000000000000e-01   1.9239999999999999e-01  -1.3299999999999999e-02
  -4.1880000000000001e-01   1.9789999999999999e-01   1.3725000000000001e+00   2.4820000000000000e-01  -5.7099999999999998e-02  -1.7500000000000002e-02   1.0209999999999999e+00  -7.3380000000000001e-01   1.5670999999999999e+00   2.1190000000000001e-01   2.3089999999999999e-01   1.3710000000000000e-01
  -4.6289999999999998e-01   1.7590000000000000e-01   9.4359999999999999e-01   1.5279999999999999e-01  -1.0470000000000000e-01   1.7500000000000002e-02   9.3220000000000003e-01  -8.4499999999999997e-01   2.0024000000000002e+00   3.3710000000000001e-01   1.9239999999999999e-01   8.8499999999999995e-02
  -3.9679999999999999e-01   1.5390000000000001e-01   9.4359999999999999e-01   8.5900000000000004e-02  -1.8079999999999999e-01  -1.7500000000000002e-02   7.5460000000000005e-01  -3.3350000000000002e-01   1.6540999999999999e+00   2.6970000000000000e-01   2.2130000000000000e-01  -4.4200000000000003e-02
  -4.6289999999999998e-01   1.3189999999999999e-01   8.5780000000000001e-01   7.6399999999999996e-02  -1.4269999999999999e-01   0.0000000000000000e+00   9.5440000000000003e-01  -8.8939999999999997e-01   1.6540999999999999e+00   1.4449999999999999e-01   1.6360000000000000e-01   8.4000000000000005e-02
  -2.8649999999999998e-01   8.7900000000000006e-02   1.2867999999999999e+00   5.7299999999999997e-02  -1.5229999999999999e-01   2.6300000000000000e-02   7.3240000000000005e-01  -6.2260000000000004e-01   2.1764999999999999e+00   2.2159999999999999e-01   1.9239999999999999e-01   1.3299999999999999e-02
  -5.7310000000000005e-01   1.9789999999999999e-01   9.4359999999999999e-01   5.7299999999999997e-02  -1.3320000000000001e-01  -3.5099999999999999e-02   1.0209999999999999e+00  -9.1169999999999995e-01   1.9153000000000000e+00   2.5050000000000000e-01   2.5019999999999998e-01   3.9800000000000002e-02
  -3.3060000000000000e-01   1.0990000000000000e-01   1.3725000000000001e+00   1.8140000000000001e-01   0.0000000000000000e+00  -9.6500000000000002e-02   8.8780000000000003e-01  -6.6710000000000003e-01   1.3059000000000001e+00   2.5050000000000000e-01   1.6360000000000000e-01  -5.3100000000000001e-02
  -6.8330000000000002e-01   0.0000000000000000e+00   1.6298999999999999e+00   8.5900000000000004e-02  -1.4269999999999999e-01  -1.7500000000000002e-02   7.7680000000000005e-01  -4.4469999999999998e-01   1.1317999999999999e+00   1.7340000000000000e-01   2.5019999999999998e-01   1.3299999999999999e-02
  -4.6289999999999998e-01   8.7900000000000006e-02   2.1446000000000001e+00   1.0500000000000000e-01  -1.2370000000000000e-01   4.4000000000000003e-03   9.1000000000000003e-01  -5.1139999999999997e-01   1.7412000000000001e+00   2.9859999999999998e-01   2.0210000000000000e-01   7.0800000000000002e-02
  -4.4080000000000003e-01  -2.1999999999999999e-02   7.7210000000000001e-01   1.2410000000000000e-01  -1.9980000000000001e-01  -3.5099999999999999e-02   1.0431999999999999e+00  -6.2260000000000004e-01   1.4800000000000000e+00   2.2159999999999999e-01   1.5400000000000000e-01   3.1000000000000000e-02
  -3.9679999999999999e-01   2.1980000000000000e-01   1.3725000000000001e+00   1.2410000000000000e-01  -9.5200000000000007e-02  -6.1400000000000003e-02   9.7660000000000002e-01  -4.2249999999999999e-01   2.0024000000000002e+00   2.6010000000000000e-01   1.7319999999999999e-01   8.8000000000000005e-03
  -2.6450000000000001e-01   2.6379999999999998e-01   1.8015000000000001e+00   1.6230000000000000e-01  -1.3320000000000001e-01  -4.3900000000000002e-02   1.0209999999999999e+00  -5.1139999999999997e-01   1.2188000000000001e+00   2.8899999999999998e-01   2.2130000000000000e-01  -1.7700000000000000e-02
  -2.6450000000000001e-01   6.6000000000000003e-02   1.7157000000000000e+00   4.7699999999999999e-02  -1.6180000000000000e-01   0.0000000000000000e+00   8.8780000000000003e-01  -6.0040000000000004e-01   1.3930000000000000e+00   2.2159999999999999e-01   2.7900000000000003e-01   1.7700000000000000e-02
  -1.9839999999999999e-01   2.1999999999999999e-02   7.7210000000000001e-01   8.5900000000000004e-02  -1.1420000000000000e-01  -2.1899999999999999e-02   7.7680000000000005e-01  -6.4480000000000004e-01   1.3059000000000001e+00   2.6970000000000000e-01   2.5979999999999998e-01   3.5400000000000001e-02
  -5.5110000000000003e-01   2.4179999999999999e-01   1.2867999999999999e+00   1.0500000000000000e-01  -1.6180000000000000e-01  -8.8000000000000005e-03   8.4340000000000004e-01  -5.5589999999999995e-01   1.7412000000000001e+00   2.6010000000000000e-01   2.0210000000000000e-01   4.8700000000000000e-02
  -4.1880000000000001e-01   6.6000000000000003e-02   2.4018999999999999e+00   1.8140000000000001e-01  -1.1420000000000000e-01  -3.9500000000000000e-02   7.9900000000000004e-01  -6.8930000000000002e-01   2.1764999999999999e+00   2.0230000000000001e-01   2.2130000000000000e-01   1.3299999999999999e-02
  -2.8649999999999998e-01  -4.3999999999999997e-02   1.8872000000000000e+00   1.0500000000000000e-01  -6.6600000000000006e-02  -3.9500000000000000e-02   9.7660000000000002e-01  -6.6710000000000003e-01   2.0024000000000002e+00   1.8300000000000000e-01   2.1170000000000000e-01   4.4000000000000003e-03
  -4.1880000000000001e-01   3.5170000000000001e-01   1.8015000000000001e+00   6.6799999999999998e-02  -1.8079999999999999e-01   1.7500000000000002e-02   8.2120000000000004e-01  -3.7800000000000000e-01   2.0893999999999999e+00   2.6010000000000000e-01   2.3089999999999999e-01   2.6499999999999999e-02
  -4.8490000000000000e-01   6.6000000000000003e-02   6.8630000000000002e-01   1.2410000000000000e-01  -8.5599999999999996e-02  -3.5099999999999999e-02   1.0653999999999999e+00  -8.4499999999999997e-01   2.0024000000000002e+00   2.2159999999999999e-01   2.7900000000000003e-01  -2.2100000000000002e-02
  -4.8490000000000000e-01   8.7900000000000006e-02   1.9730000000000001e+00   8.5900000000000004e-02  -1.9030000000000000e-01  -2.1899999999999999e-02   9.7660000000000002e-01  -5.7809999999999995e-01   1.4800000000000000e+00   1.7340000000000000e-01   2.2130000000000000e-01   8.8000000000000005e-03
  -3.3060000000000000e-01   1.5390000000000001e-01   1.6298999999999999e+00   1.3370000000000001e-01  -1.2370000000000000e-01  -4.4000000000000003e-03   1.1318999999999999e+00  -4.4469999999999998e-01   1.7412000000000001e+00   2.9859999999999998e-01   2.0210000000000000e-01   3.1000000000000000e-02
  -2.2040000000000001e-01   0.0000000000000000e+00   1.7157000000000000e+00   1.3370000000000001e-01  -1.6180000000000000e-01   4.4000000000000003e-03   1.0431999999999999e+00  -4.8920000000000002e-01   1.3059000000000001e+00   2.6970000000000000e-01   3.1750000000000000e-01  -2.2100000000000002e-02
  -2.4249999999999999e-01   0.0000000000000000e+00   1.9730000000000001e+00  -1.9099999999999999e-02  -1.3320000000000001e-01  -1.7500000000000002e-02   9.1000000000000003e-01  -5.1139999999999997e-01   2.3506000000000000e+00   2.0230000000000001e-01   1.7319999999999999e-01   3.5400000000000001e-02
  -4.4080000000000003e-01   2.1980000000000000e-01   2.1446000000000001e+00   2.8600000000000000e-02  -1.3320000000000001e-01  -5.2600000000000001e-02   1.0653999999999999e+00  -9.3389999999999995e-01   1.3930000000000000e+00   2.1190000000000001e-01   2.3089999999999999e-01  -1.7700000000000000e-02
  -4.1880000000000001e-01   1.0990000000000000e-01   1.6298999999999999e+00   7.6399999999999996e-02  -1.9980000000000001e-01  -4.4000000000000003e-03   1.0431999999999999e+00  -6.0040000000000004e-01   2.0024000000000002e+00   2.4079999999999999e-01   2.0210000000000000e-01  -4.4000000000000003e-03
  -3.0859999999999999e-01   0.0000000000000000e+00   2.4876999999999998e+00   1.3370000000000001e-01  -9.5200000000000007e-02  -4.8200000000000000e-02   9.7660000000000002e-01  -7.3380000000000001e-01   1.1317999999999999e+00   2.6010000000000000e-01   1.9239999999999999e-01  -1.3299999999999999e-02
  -4.6289999999999998e-01   6.6000000000000003e-02   1.3725000000000001e+00   1.1459999999999999e-01  -1.0470000000000000e-01  -7.4499999999999997e-02   1.1762999999999999e+00  -5.3369999999999995e-01   1.1317999999999999e+00   2.1190000000000001e-01   2.2130000000000000e-01   5.3100000000000001e-02
  -2.8649999999999998e-01   1.5390000000000001e-01   1.6298999999999999e+00   5.7299999999999997e-02  -1.9030000000000000e-01  -2.1899999999999999e-02   9.9880000000000002e-01  -7.1150000000000002e-01   1.3059000000000001e+00   2.3119999999999999e-01   1.1550000000000001e-01   2.2100000000000002e-02
  -2.8649999999999998e-01  -1.0990000000000000e-01   1.8872000000000000e+00   4.7699999999999999e-02  -9.5200000000000007e-02  -8.8000000000000005e-03   1.2650999999999999e+00  -4.8920000000000002e-01   1.9153000000000000e+00   2.7939999999999998e-01   2.5979999999999998e-01   1.3299999999999999e-02
  -3.3060000000000000e-01   1.9789999999999999e-01   1.2867999999999999e+00   1.1459999999999999e-01  -2.0930000000000001e-01   1.7500000000000002e-02   1.0431999999999999e+00  -6.6710000000000003e-01   1.5670999999999999e+00   2.0230000000000001e-01   2.2130000000000000e-01  -1.3299999999999999e-02
  -2.6450000000000001e-01   2.1999999999999999e-02   1.7157000000000000e+00   1.9089999999999999e-01  -1.8079999999999999e-01  -2.6300000000000000e-02   1.0209999999999999e+00  -5.1139999999999997e-01   1.7412000000000001e+00   1.7340000000000000e-01   2.1170000000000000e-01   3.5400000000000001e-02
  -4.1880000000000001e-01   1.7590000000000000e-01   1.2010000000000001e+00   1.5279999999999999e-01  -1.7130000000000001e-01   0.0000000000000000e+00   1.0875999999999999e+00  -7.1150000000000002e-01   1.1317999999999999e+00   2.1190000000000001e-01   1.8279999999999999e-01   4.4000000000000003e-03
  -5.5110000000000003e-01   4.3999999999999997e-02   1.8015000000000001e+00   2.8600000000000000e-02  -1.7130000000000001e-01  -4.4000000000000003e-03   8.8780000000000003e-01  -6.8930000000000002e-01   1.8283000000000000e+00   1.3489999999999999e-01   1.7319999999999999e-01   8.8000000000000005e-03
  -2.4249999999999999e-01   1.0990000000000000e-01   2.2303999999999999e+00   1.0500000000000000e-01  -1.3320000000000001e-01   1.7500000000000002e-02   8.6560000000000004e-01  -8.6719999999999997e-01   1.5670999999999999e+00   1.9270000000000001e-01   1.7319999999999999e-01   8.8000000000000005e-03
  -3.5270000000000001e-01   1.0990000000000000e-01   1.8872000000000000e+00   4.7699999999999999e-02  -1.9980000000000001e-01   3.0700000000000002e-02   9.1000000000000003e-01  -6.2260000000000004e-01   1.7412000000000001e+00   1.9270000000000001e-01   1.8279999999999999e-01   2.2100000000000002e-02
  -5.7310000000000005e-01   1.3189999999999999e-01   1.9730000000000001e+00   1.5279999999999999e-01  -9.4999999999999998e-03  -4.8200000000000000e-02   1.0431999999999999e+00  -6.0040000000000004e-01   1.8283000000000000e+00   2.1190000000000001e-01   3.2710000000000000e-01   8.8000000000000005e-03
  -4.1880000000000001e-01   1.5390000000000001e-01   1.1152000000000000e+00   1.9089999999999999e-01  -8.5599999999999996e-02  -4.4000000000000003e-03   7.9900000000000004e-01  -5.5589999999999995e-01   1.2188000000000001e+00   2.5050000000000000e-01   2.1170000000000000e-01  -4.4000000000000003e-03
  -3.3060000000000000e-01  -4.3999999999999997e-02   6.8630000000000002e-01   9.4999999999999998e-03  -1.4269999999999999e-01  -2.1899999999999999e-02   9.1000000000000003e-01  -5.7809999999999995e-01   2.0024000000000002e+00   2.5050000000000000e-01   2.5979999999999998e-01   1.7700000000000000e-02
  -2.2040000000000001e-01   4.3999999999999997e-02   1.2867999999999999e+00  -2.8600000000000000e-02  -8.5599999999999996e-02  -4.8200000000000000e-02   9.9880000000000002e-01  -5.3369999999999995e-01   1.3059000000000001e+00   2.1190000000000001e-01   2.4060000000000001e-01  -1.7700000000000000e-02
  -3.3060000000000000e-01  -1.3189999999999999e-01   1.1152000000000000e+00   3.8199999999999998e-02  -6.6600000000000006e-02   1.3200000000000000e-02   1.0209999999999999e+00  -6.4480000000000004e-01   1.3059000000000001e+00   2.4079999999999999e-01   1.2509999999999999e-01   1.7700000000000000e-02
  -5.2900000000000003e-01  -4.3999999999999997e-02   1.5441000000000000e+00   1.1459999999999999e-01  -1.9030000000000000e-01   3.0700000000000002e-02   9.1000000000000003e-01  -6.2260000000000004e-01   1.8283000000000000e+00   2.0230000000000001e-01   2.0210000000000000e-01   4.4000000000000003e-03
  -4.4080000000000003e-01   8.7900000000000006e-02   1.5441000000000000e+00   9.5500000000000002e-02  -1.0470000000000000e-01  -4.4000000000000003e-03   1.0653999999999999e+00  -5.3369999999999995e-01   1.6540999999999999e+00   2.3119999999999999e-01   3.1750000000000000e-01   1.7700000000000000e-02
  -3.7469999999999998e-01   8.7900000000000006e-02   2.2303999999999999e+00   3.8199999999999998e-02  -1.7130000000000001e-01   3.9500000000000000e-02   1.0875999999999999e+00  -4.8920000000000002e-01   1.6540999999999999e+00   2.2159999999999999e-01   2.7900000000000003e-01   2.6499999999999999e-02
  -2.8649999999999998e-01  -1.3189999999999999e-01   2.1446000000000001e+00   5.7299999999999997e-02  -1.5229999999999999e-01   4.4000000000000003e-03   9.3220000000000003e-01  -7.1150000000000002e-01   1.3059000000000001e+00   2.6010000000000000e-01   1.5400000000000000e-01  -1.7700000000000000e-02
  -4.1880000000000001e-01   1.5390000000000001e-01   1.6298999999999999e+00   1.4319999999999999e-01  -1.0470000000000000e-01  -2.6300000000000000e-02   1.0209999999999999e+00  -6.4480000000000004e-01   2.0893999999999999e+00   2.4079999999999999e-01   2.0210000000000000e-01   8.8000000000000005e-03
  -2.4249999999999999e-01   2.1999999999999999e-02   5.1470000000000005e-01   4.7699999999999999e-02  -1.0470000000000000e-01   2.1899999999999999e-02   1.0431999999999999e+00  -5.7809999999999995e-01   1.7412000000000001e+00   1.8300000000000000e-01   1.9239999999999999e-01   4.4000000000000003e-03
  -4.4080000000000003e-01   2.8580000000000000e-01   1.6298999999999999e+00   1.1459999999999999e-01  -1.7130000000000001e-01   4.4000000000000003e-03   9.1000000000000003e-01  -7.1150000000000002e-01   1.4800000000000000e+00   1.5409999999999999e-01   1.6360000000000000e-01  -3.1000000000000000e-02
  -2.6450000000000001e-01   6.6000000000000003e-02   8.5780000000000001e-01   8.5900000000000004e-02  -1.0470000000000000e-01  -2.1899999999999999e-02   8.8780000000000003e-01  -6.2260000000000004e-01   2.0024000000000002e+00   2.0230000000000001e-01   2.1170000000000000e-01   0.0000000000000000e+00
  -3.0859999999999999e-01  -4.3999999999999997e-02   9.4359999999999999e-01   1.4319999999999999e-01  -1.5229999999999999e-01  -2.6300000000000000e-02   9.3220000000000003e-01  -8.0049999999999999e-01   1.7412000000000001e+00   2.1190000000000001e-01   1.9239999999999999e-01  -8.8000000000000005e-03
  -5.2900000000000003e-01   2.4179999999999999e-01   2.0588000000000002e+00   9.4999999999999998e-03  -1.2370000000000000e-01  -1.7500000000000002e-02   8.6560000000000004e-01  -8.8939999999999997e-01   1.5670999999999999e+00   2.2159999999999999e-01   2.1170000000000000e-01   0.0000000000000000e+00
  -4.6289999999999998e-01   2.6379999999999998e-01   2.0588000000000002e+00   1.5279999999999999e-01  -1.1420000000000000e-01   0.0000000000000000e+00   9.3220000000000003e-01  -5.1139999999999997e-01   1.5670999999999999e+00   1.3489999999999999e-01   2.4060000000000001e-01   3.5400000000000001e-02
  -3.5270000000000001e-01   2.4179999999999999e-01   1.3725000000000001e+00   9.5500000000000002e-02   2.8500000000000001e-02  -2.1899999999999999e-02   1.0653999999999999e+00  -8.0049999999999999e-01   1.4800000000000000e+00   2.3119999999999999e-01   2.9830000000000001e-01  -4.4000000000000003e-03
  -4.1880000000000001e-01   1.5390000000000001e-01   1.5441000000000000e+00   4.7699999999999999e-02  -1.8079999999999999e-01   2.1899999999999999e-02   7.9900000000000004e-01  -7.7820000000000000e-01   2.0024000000000002e+00   2.1190000000000001e-01   2.5019999999999998e-01  -8.8000000000000005e-03
  -3.7469999999999998e-01   1.0990000000000000e-01   1.6298999999999999e+00   1.7190000000000000e-01  -1.7130000000000001e-01  -4.3900000000000002e-02   8.4340000000000004e-01  -7.7820000000000000e-01   1.3059000000000001e+00   2.5050000000000000e-01   1.4430000000000001e-01   8.8000000000000005e-03
  -4.6289999999999998e-01   2.1999999999999999e-02   1.2010000000000001e+00   7.6399999999999996e-02  -3.8100000000000002e-02  -3.9500000000000000e-02   9.1000000000000003e-01  -6.0040000000000004e-01   6.9650000000000001e-01   1.7340000000000000e-01   2.2130000000000000e-01   4.4200000000000003e-02
  -4.4080000000000003e-01   6.6000000000000003e-02   8.5780000000000001e-01   1.3370000000000001e-01  -6.6600000000000006e-02  -1.3200000000000000e-02   1.1540999999999999e+00  -5.5589999999999995e-01   5.2239999999999998e-01   1.9270000000000001e-01   1.1550000000000001e-01   2.6499999999999999e-02
  -3.0859999999999999e-01  -1.0990000000000000e-01   1.2010000000000001e+00   1.5279999999999999e-01  -6.6600000000000006e-02   3.0700000000000002e-02   9.9880000000000002e-01  -5.1139999999999997e-01   1.4800000000000000e+00   2.4079999999999999e-01   2.8870000000000001e-01  -8.8000000000000005e-03
  -3.7469999999999998e-01  -1.5390000000000001e-01   1.9730000000000001e+00   7.6399999999999996e-02  -1.5229999999999999e-01  -3.5099999999999999e-02   1.0653999999999999e+00  -6.8930000000000002e-01   1.1317999999999999e+00   2.3119999999999999e-01   1.3469999999999999e-01   3.5400000000000001e-02
  -5.5110000000000003e-01   1.0990000000000000e-01   8.5780000000000001e-01   1.0500000000000000e-01  -1.4269999999999999e-01  -3.9500000000000000e-02   9.3220000000000003e-01  -7.1150000000000002e-01   1.4800000000000000e+00   3.7569999999999998e-01   2.2130000000000000e-01   2.2100000000000002e-02
  -3.9679999999999999e-01   1.3189999999999999e-01   1.7157000000000000e+00   1.3370000000000001e-01  -1.0470000000000000e-01  -2.6300000000000000e-02   1.1540999999999999e+00  -6.8930000000000002e-01   2.0024000000000002e+00   1.5409999999999999e-01   1.3469999999999999e-01  -2.2100000000000002e-02
  -4.6289999999999998e-01  -2.1999999999999999e-02   1.9730000000000001e+00   1.2410000000000000e-01  -2.8500000000000001e-02  -8.8000000000000005e-03   9.5440000000000003e-01  -7.1150000000000002e-01   1.0447000000000000e+00   2.2159999999999999e-01   2.5979999999999998e-01  -2.6499999999999999e-02
  -2.8649999999999998e-01   1.5390000000000001e-01   1.6298999999999999e+00   6.6799999999999998e-02   2.8500000000000001e-02  -4.4000000000000003e-03   9.9880000000000002e-01  -6.6710000000000003e-01   1.7412000000000001e+00   2.8899999999999998e-01   1.8279999999999999e-01   2.2100000000000002e-02
  -2.2040000000000001e-01  -6.6000000000000003e-02   1.1152000000000000e+00   2.8600000000000000e-02  -1.7130000000000001e-01   1.7500000000000002e-02   8.8780000000000003e-01  -7.1150000000000002e-01   1.9153000000000000e+00   2.3119999999999999e-01   2.2130000000000000e-01  -3.1000000000000000e-02
  -2.4249999999999999e-01   4.3999999999999997e-02   1.8015000000000001e+00   8.5900000000000004e-02  -1.2370000000000000e-01  -4.8200000000000000e-02   1.0653999999999999e+00  -6.2260000000000004e-01   1.8283000000000000e+00   2.2159999999999999e-01   1.3469999999999999e-01   1.7700000000000000e-02
  -3.5270000000000001e-01   1.0990000000000000e-01   1.0294000000000001e+00   4.7699999999999999e-02  -6.6600000000000006e-02  -6.5799999999999997e-02   1.1762999999999999e+00  -7.1150000000000002e-01   1.7412000000000001e+00   1.5409999999999999e-01   2.3089999999999999e-01   2.2100000000000002e-02
  -4.4080000000000003e-01  -8.7900000000000006e-02   2.0588000000000002e+00   2.8600000000000000e-02  -1.6180000000000000e-01  -6.5799999999999997e-02   1.2428999999999999e+00  -5.5589999999999995e-01   1.4800000000000000e+00   2.0230000000000001e-01   2.6939999999999997e-01   0.0000000000000000e+00
  -4.4080000000000003e-01  -2.1999999999999999e-02   1.5441000000000000e+00   1.7190000000000000e-01  -1.0470000000000000e-01  -8.8000000000000005e-03   1.0431999999999999e+00  -6.2260000000000004e-01   1.5670999999999999e+00   3.1790000000000002e-01   2.6939999999999997e-01   3.9800000000000002e-02
  -3.0859999999999999e-01   6.6000000000000003e-02   1.0294000000000001e+00   9.5500000000000002e-02  -2.4740000000000001e-01  -2.1899999999999999e-02   9.3220000000000003e-01  -6.8930000000000002e-01   1.6540999999999999e+00   1.8300000000000000e-01   1.1550000000000001e-01   1.3299999999999999e-02
  -3.5270000000000001e-01   4.3999999999999997e-02   1.2010000000000001e+00   8.5900000000000004e-02  -1.7130000000000001e-01  -8.8000000000000005e-03   1.0209999999999999e+00  -7.7820000000000000e-01   1.7412000000000001e+00   2.0230000000000001e-01   2.3089999999999999e-01  -5.3100000000000001e-02
  -6.1719999999999997e-01   4.3999999999999997e-02   1.6298999999999999e+00   2.8600000000000000e-02  -1.6180000000000000e-01  -1.3200000000000000e-02   1.1984999999999999e+00  -7.1150000000000002e-01   1.8283000000000000e+00   2.6010000000000000e-01   2.2130000000000000e-01  -8.8000000000000005e-03
  -3.5270000000000001e-01  -2.1999999999999999e-02   1.0294000000000001e+00   1.6230000000000000e-01  -1.9030000000000000e-01   5.2600000000000001e-02   1.0653999999999999e+00  -6.8930000000000002e-01   2.0893999999999999e+00   2.6010000000000000e-01   2.3089999999999999e-01  -8.8000000000000005e-03
  -3.7469999999999998e-01   8.7900000000000006e-02   1.2010000000000001e+00   7.6399999999999996e-02  -9.4999999999999998e-03   0.0000000000000000e+00   1.1318999999999999e+00  -4.4469999999999998e-01   2.0024000000000002e+00   1.3489999999999999e-01   2.6939999999999997e-01  -3.9800000000000002e-02
  -4.6289999999999998e-01   1.0990000000000000e-01   1.8015000000000001e+00   1.0500000000000000e-01  -1.0470000000000000e-01  -3.0700000000000002e-02   7.7680000000000005e-01  -5.5589999999999995e-01   1.0447000000000000e+00   2.7939999999999998e-01   2.5019999999999998e-01   3.5400000000000001e-02
  -4.4080000000000003e-01   1.7590000000000000e-01   1.8872000000000000e+00  -9.4999999999999998e-03  -1.2370000000000000e-01   0.0000000000000000e+00   9.3220000000000003e-01  -4.6689999999999998e-01   1.9153000000000000e+00   2.1190000000000001e-01   2.4060000000000001e-01  -1.7700000000000000e-02
  -4.1880000000000001e-01   1.5390000000000001e-01   1.7157000000000000e+00   9.5500000000000002e-02  -1.0470000000000000e-01   1.3200000000000000e-02   1.0209999999999999e+00  -5.7809999999999995e-01   2.0893999999999999e+00   2.3119999999999999e-01   1.7319999999999999e-01  -1.7700000000000000e-02
  -1.1020000000000001e-01   1.7590000000000000e-01   1.7157000000000000e+00   1.2410000000000000e-01  -1.1420000000000000e-01  -1.7500000000000002e-02   1.0653999999999999e+00  -6.8930000000000002e-01   1.1317999999999999e+00   1.7340000000000000e-01   2.6939999999999997e-01  -8.8000000000000005e-03
  -2.6450000000000001e-01   1.7590000000000000e-01   6.8630000000000002e-01   1.1459999999999999e-01  -8.5599999999999996e-02  -8.8000000000000005e-03   9.5440000000000003e-01  -6.8930000000000002e-01   1.3059000000000001e+00   3.1790000000000002e-01   1.6360000000000000e-01  -4.4000000000000003e-03
  -4.1880000000000001e-01   1.5390000000000001e-01   1.4582999999999999e+00   1.0500000000000000e-01  -1.1420000000000000e-01   8.8000000000000005e-03   9.9880000000000002e-01  -6.6710000000000003e-01   1.7412000000000001e+00   1.7340000000000000e-01   1.7319999999999999e-01   4.4000000000000003e-03
  -2.6450000000000001e-01   1.0990000000000000e-01   1.9730000000000001e+00   1.7190000000000000e-01  -1.5229999999999999e-01   8.8000000000000005e-03   1.2650999999999999e+00  -7.1150000000000002e-01   1.8283000000000000e+00   1.6380000000000000e-01   2.6939999999999997e-01  -5.7500000000000002e-02
  -4.1880000000000001e-01   8.7900000000000006e-02   1.3725000000000001e+00   7.6399999999999996e-02  -1.2370000000000000e-01  -5.7000000000000002e-02   1.0653999999999999e+00  -6.8930000000000002e-01   1.4800000000000000e+00   2.3119999999999999e-01   1.5400000000000000e-01   2.6499999999999999e-02
  -3.3060000000000000e-01  -2.4179999999999999e-01   2.1446000000000001e+00   1.2410000000000000e-01  -1.3320000000000001e-01   1.7500000000000002e-02   9.1000000000000003e-01  -6.4480000000000004e-01   1.7412000000000001e+00   2.3119999999999999e-01   2.0210000000000000e-01   1.7700000000000000e-02
  -6.1719999999999997e-01  -1.9789999999999999e-01   1.5441000000000000e+00   8.5900000000000004e-02  -1.8079999999999999e-01  -8.8000000000000005e-03   1.0653999999999999e+00  -8.8939999999999997e-01   9.5770000000000000e-01   2.4079999999999999e-01   2.8870000000000001e-01   4.4000000000000003e-03
  -4.6289999999999998e-01   8.7900000000000006e-02   2.0588000000000002e+00   1.9089999999999999e-01  -2.0930000000000001e-01  -1.3200000000000000e-02   9.3220000000000003e-01  -5.5589999999999995e-01   1.9153000000000000e+00   2.5050000000000000e-01   2.3089999999999999e-01   3.5400000000000001e-02
  -4.6289999999999998e-01   2.1999999999999999e-02   1.3725000000000001e+00   4.7699999999999999e-02  -1.1420000000000000e-01  -4.3900000000000002e-02   1.0875999999999999e+00  -3.3350000000000002e-01   9.5770000000000000e-01   2.8899999999999998e-01   2.0210000000000000e-01  -8.8000000000000005e-03
  -3.3060000000000000e-01   6.6000000000000003e-02   1.7157000000000000e+00   3.8199999999999998e-02  -1.5229999999999999e-01  -3.0700000000000002e-02   1.0875999999999999e+00  -8.2269999999999999e-01   1.7412000000000001e+00   2.9859999999999998e-01   2.0210000000000000e-01   3.1000000000000000e-02
  -2.2040000000000001e-01   8.7900000000000006e-02   1.3725000000000001e+00   1.3370000000000001e-01  -9.5200000000000007e-02   2.1899999999999999e-02   9.5440000000000003e-01  -6.4480000000000004e-01   1.7412000000000001e+00   1.9270000000000001e-01   2.5019999999999998e-01  -2.2100000000000002e-02
  -1.7630000000000001e-01   1.7590000000000000e-01   1.5441000000000000e+00   8.5900000000000004e-02  -1.8079999999999999e-01   1.3200000000000000e-02   7.9900000000000004e-01  -5.3369999999999995e-01   1.7412000000000001e+00   1.7340000000000000e-01   1.9239999999999999e-01   4.4000000000000003e-03
  -1.7630000000000001e-01   4.3999999999999997e-02   1.0294000000000001e+00   1.1459999999999999e-01  -6.6600000000000006e-02   8.8000000000000005e-03   1.2206999999999999e+00  -5.7809999999999995e-01   8.7060000000000004e-01   2.1190000000000001e-01   2.2130000000000000e-01   1.3299999999999999e-02
  -3.5270000000000001e-01   6.6000000000000003e-02   1.8015000000000001e+00   1.1459999999999999e-01  -1.8079999999999999e-01  -2.1899999999999999e-02   9.9880000000000002e-01  -4.8920000000000002e-01   1.9153000000000000e+00   1.8300000000000000e-01   2.4060000000000001e-01   4.4200000000000003e-02
  -5.9509999999999996e-01  -8.7900000000000006e-02   1.9730000000000001e+00   1.0500000000000000e-01  -1.1420000000000000e-01  -5.2600000000000001e-02   9.3220000000000003e-01  -6.6710000000000003e-01   1.1317999999999999e+00   2.1190000000000001e-01   2.0210000000000000e-01   1.7700000000000000e-02
  -3.0859999999999999e-01   2.6379999999999998e-01   2.0588000000000002e+00   7.6399999999999996e-02  -1.8079999999999999e-01  -8.8000000000000005e-03   1.0209999999999999e+00  -4.8920000000000002e-01   1.6540999999999999e+00   2.0230000000000001e-01   1.4430000000000001e-01  -8.8000000000000005e-03
  -3.9679999999999999e-01   1.5390000000000001e-01   1.2010000000000001e+00   1.9089999999999999e-01  -2.8500000000000001e-02  -2.6300000000000000e-02   8.4340000000000004e-01  -5.3369999999999995e-01   1.3930000000000000e+00   2.4079999999999999e-01   2.0210000000000000e-01  -3.1000000000000000e-02
  -3.0859999999999999e-01   1.9789999999999999e-01   1.4582999999999999e+00   8.5900000000000004e-02  -9.5200000000000007e-02  -7.0199999999999999e-02   9.9880000000000002e-01  -8.4499999999999997e-01   1.7412000000000001e+00   1.4449999999999999e-01   1.6360000000000000e-01   3.9800000000000002e-02
  -4.1880000000000001e-01  -1.3189999999999999e-01   1.4582999999999999e+00   1.3370000000000001e-01  -1.4269999999999999e-01  -1.7500000000000002e-02   1.0875999999999999e+00  -6.2260000000000004e-01   1.3059000000000001e+00   2.2159999999999999e-01   2.3089999999999999e-01  -2.2100000000000002e-02
  -3.0859999999999999e-01  -4.3999999999999997e-02   1.5441000000000000e+00   1.4319999999999999e-01  -1.8079999999999999e-01   1.3200000000000000e-02   1.1762999999999999e+00  -8.6719999999999997e-01   1.9153000000000000e+00   1.7340000000000000e-01   1.6360000000000000e-01   4.4000000000000003e-03
  -4.4080000000000003e-01   8.7900000000000006e-02   1.3725000000000001e+00   1.4319999999999999e-01  -1.9030000000000000e-01  -4.4000000000000003e-03   1.0431999999999999e+00  -6.4480000000000004e-01   1.1317999999999999e+00   2.7939999999999998e-01   1.5400000000000000e-01   1.7700000000000000e-02
  -3.9679999999999999e-01   1.5390000000000001e-01   9.4359999999999999e-01   1.6230000000000000e-01  -1.6180000000000000e-01  -4.8200000000000000e-02   1.1318999999999999e+00  -5.7809999999999995e-01   1.6540999999999999e+00   1.8300000000000000e-01   1.6360000000000000e-01  -2.6499999999999999e-02
  -2.8649999999999998e-01   1.7590000000000000e-01   1.2010000000000001e+00   1.6230000000000000e-01  -1.5229999999999999e-01  -3.5099999999999999e-02   1.0209999999999999e+00  -7.7820000000000000e-01   1.6540999999999999e+00   2.1190000000000001e-01   2.1170000000000000e-01   5.3100000000000001e-02
  -5.2900000000000003e-01  -2.1999999999999999e-02   1.2010000000000001e+00   3.8199999999999998e-02  -1.9980000000000001e-01   4.4000000000000003e-03   9.5440000000000003e-01  -5.5589999999999995e-01   1.4800000000000000e+00   1.8300000000000000e-01   2.8870000000000001e-01   1.3299999999999999e-02
  -3.0859999999999999e-01   1.0990000000000000e-01   1.1152000000000000e+00   1.2410000000000000e-01  -4.7600000000000003e-02   1.3200000000000000e-02   7.1020000000000005e-01  -6.6710000000000003e-01   2.3506000000000000e+00   3.1790000000000002e-01   2.2130000000000000e-01  -8.8000000000000005e-03
  -1.1020000000000001e-01   0.0000000000000000e+00   2.0588000000000002e+00   1.4319999999999999e-01  -1.2370000000000000e-01  -4.8200000000000000e-02   7.1020000000000005e-01  -5.1139999999999997e-01   1.4800000000000000e+00   2.7939999999999998e-01   1.6360000000000000e-01   1.7700000000000000e-02
  -3.0859999999999999e-01   0.0000000000000000e+00   1.0294000000000001e+00   8.5900000000000004e-02  -1.2370000000000000e-01  -2.1899999999999999e-02   5.9930000000000005e-01  -2.2200000000000001e-02   1.4800000000000000e+00   1.8300000000000000e-01   2.7900000000000003e-01  -1.3299999999999999e-02
  -3.0859999999999999e-01   1.0990000000000000e-01   1.2867999999999999e+00   1.3370000000000001e-01  -1.9030000000000000e-01   0.0000000000000000e+00   1.0209999999999999e+00  -4.0020000000000000e-01   1.0447000000000000e+00   1.1559999999999999e-01   1.6360000000000000e-01   3.9800000000000002e-02
  -4.8490000000000000e-01  -1.3189999999999999e-01   2.1446000000000001e+00   3.8199999999999998e-02  -2.0930000000000001e-01   8.8000000000000005e-03   1.0209999999999999e+00  -6.8930000000000002e-01   1.0447000000000000e+00   2.0230000000000001e-01   2.0210000000000000e-01   8.4000000000000005e-02
  -2.4249999999999999e-01   2.1999999999999999e-02   1.9730000000000001e+00   1.3370000000000001e-01  -2.0930000000000001e-01  -1.3200000000000000e-02   8.6560000000000004e-01  -3.3350000000000002e-01   1.6540999999999999e+00   1.7340000000000000e-01   1.0580000000000001e-01   2.2100000000000002e-02
  -5.2900000000000003e-01   0.0000000000000000e+00   1.7157000000000000e+00   1.6230000000000000e-01  -1.0470000000000000e-01  -2.6300000000000000e-02   8.8780000000000003e-01  -5.3369999999999995e-01   1.7412000000000001e+00   2.7939999999999998e-01   1.7319999999999999e-01   1.0170000000000000e-01
  -8.8200000000000001e-02   1.9789999999999999e-01   1.5441000000000000e+00   1.8140000000000001e-01  -1.2370000000000000e-01  -8.8000000000000005e-03   1.0209999999999999e+00  -5.5589999999999995e-01   1.4800000000000000e+00   1.8300000000000000e-01   2.8870000000000001e-01   5.3100000000000001e-02
  -5.7310000000000005e-01   6.6000000000000003e-02   1.0294000000000001e+00  -9.4999999999999998e-03  -1.2370000000000000e-01  -4.3900000000000002e-02   9.5440000000000003e-01  -4.4469999999999998e-01   1.6540999999999999e+00   2.8899999999999998e-01   3.2710000000000000e-01   4.4000000000000003e-03
  -1.9839999999999999e-01   2.1980000000000000e-01   1.7157000000000000e+00   1.3370000000000001e-01  -6.6600000000000006e-02  -6.1400000000000003e-02   9.1000000000000003e-01  -7.5600000000000001e-01   2.5247000000000002e+00   2.1190000000000001e-01   2.1170000000000000e-01   0.0000000000000000e+00
  -3.3060000000000000e-01   8.7900000000000006e-02   1.4582999999999999e+00   8.5900000000000004e-02  -1.9980000000000001e-01  -4.3900000000000002e-02   1.1762999999999999e+00  -5.1139999999999997e-01   1.4800000000000000e+00   2.7939999999999998e-01   1.6360000000000000e-01   2.2100000000000002e-02
  -3.5270000000000001e-01   6.6000000000000003e-02   2.0588000000000002e+00   7.6399999999999996e-02  -4.7600000000000003e-02  -4.3900000000000002e-02   1.0209999999999999e+00  -5.5589999999999995e-01   1.3930000000000000e+00   3.1790000000000002e-01   2.0210000000000000e-01   8.8000000000000005e-03
  -4.6289999999999998e-01  -2.1999999999999999e-02   1.2010000000000001e+00   2.1959999999999999e-01  -1.2370000000000000e-01  -1.3200000000000000e-02   9.9880000000000002e-01  -6.8930000000000002e-01   1.0447000000000000e+00   2.3119999999999999e-01   2.0210000000000000e-01   2.6499999999999999e-02
  -3.7469999999999998e-01   3.0780000000000002e-01   1.2010000000000001e+00   1.1459999999999999e-01  -1.0470000000000000e-01   1.7500000000000002e-02   8.4340000000000004e-01  -5.1139999999999997e-01   2.2635999999999998e+00   2.8899999999999998e-01   9.6199999999999994e-02   3.1000000000000000e-02
  -4.6289999999999998e-01   4.3999999999999997e-02   1.0294000000000001e+00   8.5900000000000004e-02  -1.5229999999999999e-01   4.3900000000000002e-02   1.0875999999999999e+00  -5.5589999999999995e-01   1.6540999999999999e+00   2.5050000000000000e-01   1.5400000000000000e-01   2.2100000000000002e-02
  -2.6450000000000001e-01   2.1999999999999999e-02   9.4359999999999999e-01   4.7699999999999999e-02  -1.8079999999999999e-01   0.0000000000000000e+00   1.0653999999999999e+00  -4.2249999999999999e-01   1.1317999999999999e+00   2.7939999999999998e-01   1.8279999999999999e-01   1.3299999999999999e-02
  -3.0859999999999999e-01   1.5390000000000001e-01   1.6298999999999999e+00   8.5900000000000004e-02  -1.8079999999999999e-01  -4.3900000000000002e-02   8.8780000000000003e-01  -4.4469999999999998e-01   1.7412000000000001e+00   2.9859999999999998e-01   1.7319999999999999e-01   2.2100000000000002e-02
  -3.5270000000000001e-01  -2.1999999999999999e-02   1.2010000000000001e+00   1.0500000000000000e-01  -6.6600000000000006e-02   0.0000000000000000e+00   8.8780000000000003e-01  -7.7820000000000000e-01   1.7412000000000001e+00   2.5050000000000000e-01   2.0210000000000000e-01   7.0800000000000002e-02
  -2.6450000000000001e-01   6.6000000000000003e-02   1.4582999999999999e+00   1.1459999999999999e-01  -2.2839999999999999e-01   0.0000000000000000e+00   9.5440000000000003e-01  -4.8920000000000002e-01   1.1317999999999999e+00   1.9270000000000001e-01   1.1550000000000001e-01   3.9800000000000002e-02
  -2.6450000000000001e-01   1.0990000000000000e-01   1.8872000000000000e+00   1.8140000000000001e-01  -1.1420000000000000e-01  -4.4000000000000003e-03   9.7660000000000002e-01  -4.2249999999999999e-01   1.7412000000000001e+00   2.0230000000000001e-01   2.3089999999999999e-01   3.5400000000000001e-02
  -5.7310000000000005e-01   1.7590000000000000e-01   1.3725000000000001e+00   1.9099999999999999e-02  -1.2370000000000000e-01   2.1899999999999999e-02   9.9880000000000002e-01  -7.1150000000000002e-01   1.0447000000000000e+00   3.0819999999999997e-01   1.9239999999999999e-01   5.7500000000000002e-02
  -3.0859999999999999e-01   6.6000000000000003e-02   1.4582999999999999e+00   1.1459999999999999e-01  -8.5599999999999996e-02   4.4000000000000003e-03   9.9880000000000002e-01  -5.3369999999999995e-01   1.3059000000000001e+00   2.6010000000000000e-01   1.0580000000000001e-01   2.6499999999999999e-02
  -3.0859999999999999e-01  -2.1999999999999999e-02   1.3725000000000001e+00   1.5279999999999999e-01  -8.5599999999999996e-02  -2.6300000000000000e-02   9.7660000000000002e-01  -4.0020000000000000e-01   1.0447000000000000e+00   2.5050000000000000e-01   3.2710000000000000e-01   3.5400000000000001e-02
  -3.7469999999999998e-01  -8.7900000000000006e-02   2.4876999999999998e+00  -9.4999999999999998e-03  -2.1890000000000001e-01  -1.3200000000000000e-02   1.0431999999999999e+00  -6.4480000000000004e-01   1.8283000000000000e+00   2.2159999999999999e-01   1.8279999999999999e-01   2.2100000000000002e-02
  -4.6289999999999998e-01   1.7590000000000000e-01   9.4359999999999999e-01   9.5500000000000002e-02  -9.5200000000000007e-02  -8.8000000000000005e-03   8.4340000000000004e-01  -5.7809999999999995e-01   1.1317999999999999e+00   2.2159999999999999e-01   1.9239999999999999e-01  -1.3299999999999999e-02
  -4.4080000000000003e-01   1.0990000000000000e-01   9.4359999999999999e-01   3.8199999999999998e-02  -2.4740000000000001e-01   0.0000000000000000e+00   8.2120000000000004e-01  -6.2260000000000004e-01   2.3506000000000000e+00   2.2159999999999999e-01   2.2130000000000000e-01   6.1899999999999997e-02
  -2.8649999999999998e-01  -1.5390000000000001e-01   1.1152000000000000e+00   9.5500000000000002e-02  -1.8079999999999999e-01  -8.8000000000000005e-03   8.8780000000000003e-01  -7.3380000000000001e-01   2.1764999999999999e+00   2.6970000000000000e-01   1.9239999999999999e-01   1.3299999999999999e-02
  -3.5270000000000001e-01   0.0000000000000000e+00   1.6298999999999999e+00   1.8140000000000001e-01  -1.0470000000000000e-01   4.4000000000000003e-03   1.1762999999999999e+00  -4.6689999999999998e-01   2.0893999999999999e+00   2.8899999999999998e-01   1.2509999999999999e-01  -8.8000000000000005e-03
  -3.9679999999999999e-01   6.6000000000000003e-02   9.4359999999999999e-01   1.3370000000000001e-01  -1.3320000000000001e-01  -1.3200000000000000e-02   9.3220000000000003e-01  -5.1139999999999997e-01   1.7412000000000001e+00   2.6970000000000000e-01   1.9239999999999999e-01   1.7700000000000000e-02
  -6.3919999999999999e-01   0.0000000000000000e+00   9.4359999999999999e-01   9.5500000000000002e-02  -1.5229999999999999e-01  -2.6300000000000000e-02   8.4340000000000004e-01  -4.8920000000000002e-01   1.9153000000000000e+00   3.4680000000000000e-01   1.1550000000000001e-01   5.3100000000000001e-02
  -3.7469999999999998e-01   1.7590000000000000e-01   7.7210000000000001e-01   1.0500000000000000e-01  -3.8100000000000002e-02   2.1899999999999999e-02   7.3240000000000005e-01  -4.2249999999999999e-01   1.4800000000000000e+00   2.6970000000000000e-01   1.6360000000000000e-01   2.2100000000000002e-02
  -3.3060000000000000e-01   0.0000000000000000e+00   1.6298999999999999e+00   1.2410000000000000e-01  -1.1420000000000000e-01  -6.1400000000000003e-02   1.0431999999999999e+00  -3.5580000000000001e-01   1.0447000000000000e+00   1.6380000000000000e-01   2.6939999999999997e-01   3.9800000000000002e-02
  -2.8649999999999998e-01   0.0000000000000000e+00   1.3725000000000001e+00   7.6399999999999996e-02  -1.2370000000000000e-01  -5.7000000000000002e-02   9.5440000000000003e-01  -6.0040000000000004e-01   8.7060000000000004e-01   2.0230000000000001e-01   2.1170000000000000e-01   2.6499999999999999e-02
  -4.1880000000000001e-01   1.0990000000000000e-01   1.8015000000000001e+00   8.5900000000000004e-02  -1.5229999999999999e-01   8.8000000000000005e-03   9.5440000000000003e-01  -4.6689999999999998e-01   1.6540999999999999e+00   3.0819999999999997e-01   2.0210000000000000e-01   2.2100000000000002e-02
  -3.0859999999999999e-01   2.1999999999999999e-02   1.6298999999999999e+00   1.3370000000000001e-01  -1.7130000000000001e-01  -8.8000000000000005e-03   9.7660000000000002e-01  -7.5600000000000001e-01   6.9650000000000001e-01   2.7939999999999998e-01   2.2130000000000000e-01   2.6499999999999999e-02
  -4.1880000000000001e-01   6.6000000000000003e-02   1.7157000000000000e+00   1.3370000000000001e-01  -1.8079999999999999e-01   1.3200000000000000e-02   9.1000000000000003e-01  -5.7809999999999995e-01   1.3059000000000001e+00   2.7939999999999998e-01   2.0210000000000000e-01   6.1899999999999997e-02
  -2.2040000000000001e-01   4.3999999999999997e-02   1.5441000000000000e+00   1.6230000000000000e-01  -2.1890000000000001e-01   0.0000000000000000e+00   8.6560000000000004e-01  -6.2260000000000004e-01   2.1764999999999999e+00   2.8899999999999998e-01   2.1170000000000000e-01   4.4000000000000003e-03
  -4.1880000000000001e-01  -6.6000000000000003e-02   1.3725000000000001e+00   8.5900000000000004e-02  -1.3320000000000001e-01  -2.6300000000000000e-02   1.0653999999999999e+00  -4.0020000000000000e-01   1.2188000000000001e+00   3.1790000000000002e-01   9.6199999999999994e-02  -8.8000000000000005e-03
  -3.9679999999999999e-01   6.6000000000000003e-02   1.6298999999999999e+00   6.6799999999999998e-02  -9.5200000000000007e-02   2.1899999999999999e-02   7.5460000000000005e-01  -6.8930000000000002e-01   1.3930000000000000e+00   1.8300000000000000e-01   2.3089999999999999e-01  -3.1000000000000000e-02
  -2.8649999999999998e-01  -2.1999999999999999e-02   1.7157000000000000e+00   8.5900000000000004e-02  -1.4269999999999999e-01  -4.3900000000000002e-02   1.0209999999999999e+00  -6.8930000000000002e-01   1.3059000000000001e+00   2.4079999999999999e-01   2.5979999999999998e-01  -4.4000000000000003e-03
  -1.5429999999999999e-01   1.9789999999999999e-01   1.5441000000000000e+00   8.5900000000000004e-02  -3.8100000000000002e-02  -4.4000000000000003e-03   7.9900000000000004e-01  -4.0020000000000000e-01   1.5670999999999999e+00   2.6970000000000000e-01   1.9239999999999999e-01   4.8700000000000000e-02
  -3.9679999999999999e-01   8.7900000000000006e-02   1.3725000000000001e+00   1.1459999999999999e-01  -7.6100000000000001e-02  -2.1899999999999999e-02   1.0875999999999999e+00  -6.2260000000000004e-01   2.0024000000000002e+00   2.1190000000000001e-01   1.7319999999999999e-01   1.3299999999999999e-02
  -2.4249999999999999e-01   1.5390000000000001e-01   1.7157000000000000e+00   2.1959999999999999e-01  -1.0470000000000000e-01   4.4000000000000003e-03   9.7660000000000002e-01  -5.5589999999999995e-01   1.9153000000000000e+00   2.5050000000000000e-01   2.1170000000000000e-01   0.0000000000000000e+00
  -4.1880000000000001e-01   2.1999999999999999e-02   1.8015000000000001e+00   7.6399999999999996e-02  -1.7130000000000001e-01   2.1899999999999999e-02   1.0209999999999999e+00  -5.3369999999999995e-01   1.8283000000000000e+00   2.1190000000000001e-01   2.2130000000000000e-01   7.5200000000000003e-02
  -2.4249999999999999e-01   1.5390000000000001e-01   1.3725000000000001e+00   1.2410000000000000e-01  -1.8079999999999999e-01  -8.8000000000000005e-03   8.4340000000000004e-01  -5.3369999999999995e-01   7.8349999999999997e-01   1.7340000000000000e-01   1.9239999999999999e-01   3.9800000000000002e-02
  -4.1880000000000001e-01  -1.7590000000000000e-01   6.0050000000000003e-01   9.5500000000000002e-02  -1.9980000000000001e-01  -4.4000000000000003e-03   9.7660000000000002e-01  -5.1139999999999997e-01   1.4800000000000000e+00   2.3119999999999999e-01   2.2130000000000000e-01   2.2100000000000002e-02
  -2.8649999999999998e-01   1.7590000000000000e-01   1.3725000000000001e+00   1.2410000000000000e-01  -1.1420000000000000e-01  -2.6300000000000000e-02   9.5440000000000003e-01  -5.7809999999999995e-01   1.5670999999999999e+00   2.0230000000000001e-01   2.1170000000000000e-01   2.2100000000000002e-02
  -4.8490000000000000e-01   0.0000000000000000e+00   1.5441000000000000e+00   1.5279999999999999e-01  -1.0470000000000000e-01  -1.7500000000000002e-02   7.7680000000000005e-01  -4.6689999999999998e-01   1.3059000000000001e+00   2.2159999999999999e-01   2.2130000000000000e-01   1.7700000000000000e-02
  -3.3060000000000000e-01  -6.6000000000000003e-02   1.4582999999999999e+00   1.9099999999999999e-02  -1.4269999999999999e-01   2.1899999999999999e-02   9.5440000000000003e-01  -6.0040000000000004e-01   1.5670999999999999e+00   1.8300000000000000e-01   1.4430000000000001e-01   3.5400000000000001e-02
  -2.6450000000000001e-01   1.5390000000000001e-01   1.2867999999999999e+00   1.5279999999999999e-01  -1.8079999999999999e-01   1.7500000000000002e-02   9.5440000000000003e-01  -5.3369999999999995e-01   1.2188000000000001e+00   2.3119999999999999e-01   1.4430000000000001e-01   2.6499999999999999e-02
  -1.9839999999999999e-01   8.7900000000000006e-02   1.6298999999999999e+00   1.2410000000000000e-01  -1.1420000000000000e-01  -8.8000000000000005e-03   7.7680000000000005e-01  -5.7809999999999995e-01   1.5670999999999999e+00   3.1790000000000002e-01   2.1170000000000000e-01   2.2100000000000002e-02
  -4.4080000000000003e-01   8.7900000000000006e-02   1.4582999999999999e+00   1.1459999999999999e-01  -1.9030000000000000e-01  -1.7500000000000002e-02   1.0209999999999999e+00  -5.1139999999999997e-01   1.3930000000000000e+00   1.9270000000000001e-01   2.0210000000000000e-01   0.0000000000000000e+00
  -4.6289999999999998e-01   8.7900000000000006e-02   1.1152000000000000e+00   2.0999999999999999e-01  -1.8079999999999999e-01  -3.9500000000000000e-02   9.9880000000000002e-01  -5.1139999999999997e-01   1.7412000000000001e+00   2.3119999999999999e-01   1.3469999999999999e-01  -8.8000000000000005e-03
  -2.6450000000000001e-01   8.7900000000000006e-02   9.4359999999999999e-01   1.9099999999999999e-02  -1.6180000000000000e-01  -6.1400000000000003e-02   7.3240000000000005e-01  -4.2249999999999999e-01   9.5770000000000000e-01   2.4079999999999999e-01   1.9239999999999999e-01   5.3100000000000001e-02
  -5.0700000000000001e-01   2.1980000000000000e-01   2.0588000000000002e+00   3.8199999999999998e-02  -2.1890000000000001e-01   2.6300000000000000e-02   9.3220000000000003e-01  -5.7809999999999995e-01   1.8283000000000000e+00   1.3489999999999999e-01   2.3089999999999999e-01   2.6499999999999999e-02
  -4.1880000000000001e-01  -6.6000000000000003e-02   2.0588000000000002e+00   1.7190000000000000e-01  -4.7600000000000003e-02   0.0000000000000000e+00   8.6560000000000004e-01  -4.2249999999999999e-01   1.8283000000000000e+00   2.6010000000000000e-01   1.5400000000000000e-01   4.8700000000000000e-02
  -2.2040000000000001e-01  -2.1999999999999999e-02   1.2867999999999999e+00  -1.9099999999999999e-02  -1.4269999999999999e-01   4.4000000000000003e-03   9.5440000000000003e-01  -7.1150000000000002e-01   1.6540999999999999e+00   2.7939999999999998e-01   1.8279999999999999e-01   4.4200000000000003e-02
  -3.5270000000000001e-01   0.0000000000000000e+00   1.8872000000000000e+00   1.9089999999999999e-01  -1.0470000000000000e-01  -1.3200000000000000e-02   1.1540999999999999e+00  -5.1139999999999997e-01   1.1317999999999999e+00   2.6010000000000000e-01   2.4060000000000001e-01   4.4000000000000003e-03
  -4.8490000000000000e-01   1.0990000000000000e-01   1.5441000000000000e+00   1.4319999999999999e-01  -1.9980000000000001e-01  -3.0700000000000002e-02   9.5440000000000003e-01  -6.2260000000000004e-01   1.6540999999999999e+00   2.4079999999999999e-01   2.1170000000000000e-01   2.6499999999999999e-02
  -5.7310000000000005e-01  -2.1999999999999999e-02   1.5441000000000000e+00   6.6799999999999998e-02  -9.5200000000000007e-02  -3.0700000000000002e-02   9.7660000000000002e-01  -6.4480000000000004e-01   1.4800000000000000e+00   2.3119999999999999e-01   2.1170000000000000e-01   3.1000000000000000e-02
  -1.7630000000000001e-01   2.1980000000000000e-01   1.5441000000000000e+00   9.4999999999999998e-03  -1.2370000000000000e-01  -1.7500000000000002e-02   9.3220000000000003e-01  -4.8920000000000002e-01   1.3059000000000001e+00   2.1190000000000001e-01   2.2130000000000000e-01   3.5400000000000001e-02
  -2.8649999999999998e-01   6.6000000000000003e-02   1.8015000000000001e+00   3.8199999999999998e-02  -1.6180000000000000e-01  -3.9500000000000000e-02   1.1096999999999999e+00  -6.0040000000000004e-01   1.4800000000000000e+00   1.5409999999999999e-01   1.8279999999999999e-01   3.1000000000000000e-02
  -4.4080000000000003e-01   1.9789999999999999e-01   1.6298999999999999e+00   9.5500000000000002e-02  -7.6100000000000001e-02  -1.7500000000000002e-02   1.1318999999999999e+00  -7.3380000000000001e-01   1.4800000000000000e+00   2.9859999999999998e-01   2.7900000000000003e-01  -8.8000000000000005e-03
  -3.9679999999999999e-01   4.3999999999999997e-02   9.4359999999999999e-01   5.7299999999999997e-02  -2.4740000000000001e-01   4.4000000000000003e-03   1.0209999999999999e+00  -5.1139999999999997e-01   1.2188000000000001e+00   2.6970000000000000e-01   2.2130000000000000e-01   1.3299999999999999e-02
  -5.2900000000000003e-01  -1.3189999999999999e-01   1.2867999999999999e+00   1.2410000000000000e-01  -1.1420000000000000e-01  -3.0700000000000002e-02   8.6560000000000004e-01  -5.7809999999999995e-01   1.8283000000000000e+00   2.2159999999999999e-01   1.7319999999999999e-01   5.3100000000000001e-02
  -3.0859999999999999e-01  -1.5390000000000001e-01   1.5441000000000000e+00  -9.4999999999999998e-03  -1.5229999999999999e-01  -6.1400000000000003e-02   9.7660000000000002e-01  -7.3380000000000001e-01   1.3930000000000000e+00   1.7340000000000000e-01   1.1550000000000001e-01   4.4000000000000003e-03
  -6.1719999999999997e-01   3.0780000000000002e-01   1.0294000000000001e+00   1.5279999999999999e-01  -1.3320000000000001e-01   4.4000000000000003e-03   9.1000000000000003e-01  -3.7800000000000000e-01   1.1317999999999999e+00   2.5050000000000000e-01   1.7319999999999999e-01   1.7700000000000000e-02
  -8.8200000000000001e-02   8.7900000000000006e-02   1.4582999999999999e+00   1.0500000000000000e-01  -9.5200000000000007e-02  -4.4000000000000003e-03   8.2120000000000004e-01  -5.3369999999999995e-01   2.0024000000000002e+00   2.2159999999999999e-01   2.5979999999999998e-01   5.3100000000000001e-02
  -8.1559999999999999e-01   1.3189999999999999e-01   1.4582999999999999e+00  -1.9099999999999999e-02  -2.8500000000000001e-02  -8.8000000000000005e-03   9.9880000000000002e-01  -3.7800000000000000e-01   1.2188000000000001e+00   3.0819999999999997e-01   1.4430000000000001e-01   8.8499999999999995e-02
  -6.6100000000000006e-02  -4.3999999999999997e-02   1.5441000000000000e+00   1.3370000000000001e-01  -1.6180000000000000e-01  -1.3200000000000000e-02   1.0875999999999999e+00  -4.4469999999999998e-01   1.9153000000000000e+00   2.3119999999999999e-01   1.8279999999999999e-01   1.3299999999999999e-02
  -5.2900000000000003e-01   2.1999999999999999e-02   1.5441000000000000e+00   1.9099999999999999e-02  -1.9030000000000000e-01  -2.6300000000000000e-02   1.1096999999999999e+00  -5.5589999999999995e-01   1.0447000000000000e+00   1.8300000000000000e-01   2.0210000000000000e-01   3.9800000000000002e-02
  -1.9839999999999999e-01   0.0000000000000000e+00   1.1152000000000000e+00   1.1459999999999999e-01  -2.2839999999999999e-01   2.6300000000000000e-02   8.6560000000000004e-01  -4.4469999999999998e-01   2.0024000000000002e+00   3.0819999999999997e-01   2.1170000000000000e-01  -1.3299999999999999e-02
  -7.2740000000000005e-01   2.4179999999999999e-01   7.7210000000000001e-01   2.1959999999999999e-01  -1.2370000000000000e-01   1.3200000000000000e-02   1.0431999999999999e+00  -1.3339999999999999e-01   1.2188000000000001e+00   2.3119999999999999e-01   3.0790000000000001e-01  -4.4000000000000003e-03
  -2.8649999999999998e-01   4.3999999999999997e-02   1.8015000000000001e+00   0.0000000000000000e+00  -1.5229999999999999e-01   8.8000000000000005e-03   1.1540999999999999e+00  -4.8920000000000002e-01   1.4800000000000000e+00   1.5409999999999999e-01   2.0210000000000000e-01   4.4000000000000003e-03
  -5.2900000000000003e-01  -4.3999999999999997e-02   1.3725000000000001e+00   5.7299999999999997e-02  -1.7130000000000001e-01  -6.5799999999999997e-02   1.1540999999999999e+00  -7.5600000000000001e-01   1.5670999999999999e+00   2.6970000000000000e-01   2.2130000000000000e-01   8.8000000000000005e-03
   4.4100000000000000e-02   1.0990000000000000e-01   1.6298999999999999e+00   9.5500000000000002e-02  -2.1890000000000001e-01  -4.4000000000000003e-03   9.9880000000000002e-01  -5.5589999999999995e-01   2.3506000000000000e+00   1.4449999999999999e-01   1.9239999999999999e-01   3.5400000000000001e-02
  -3.9679999999999999e-01  -2.1980000000000000e-01   1.2010000000000001e+00   1.6230000000000000e-01  -1.3320000000000001e-01  -5.2600000000000001e-02   9.7660000000000002e-01  -6.4480000000000004e-01   5.2239999999999998e-01   2.6970000000000000e-01   1.7319999999999999e-01   2.6499999999999999e-02
  -1.3230000000000000e-01   2.1999999999999999e-02   2.3161999999999998e+00   1.8140000000000001e-01  -1.6180000000000000e-01  -2.6300000000000000e-02   8.8780000000000003e-01  -4.6689999999999998e-01   2.0893999999999999e+00   2.8899999999999998e-01   1.9239999999999999e-01   1.3299999999999999e-02
  -4.1880000000000001e-01   6.6000000000000003e-02   1.3725000000000001e+00   1.1459999999999999e-01  -1.8079999999999999e-01   4.4000000000000003e-03   1.0209999999999999e+00  -5.5589999999999995e-01   1.5670999999999999e+00   2.6010000000000000e-01   1.9239999999999999e-01   2.2100000000000002e-02
  -3.5270000000000001e-01   8.7900000000000006e-02   1.2867999999999999e+00   5.7299999999999997e-02  -2.4740000000000001e-01   0.0000000000000000e+00   9.9880000000000002e-01  -4.0020000000000000e-01   1.4800000000000000e+00   2.0230000000000001e-01   1.2509999999999999e-01   3.1000000000000000e-02
  -1.7630000000000001e-01   1.5390000000000001e-01   1.2010000000000001e+00   2.8600000000000000e-02  -3.0449999999999999e-01   0.0000000000000000e+00   9.7660000000000002e-01  -7.5600000000000001e-01   1.7412000000000001e+00   1.7340000000000000e-01   2.2130000000000000e-01   5.3100000000000001e-02
  -2.6450000000000001e-01   1.0990000000000000e-01   2.0588000000000002e+00   1.9089999999999999e-01  -1.9980000000000001e-01  -8.8000000000000005e-03   1.1318999999999999e+00  -5.7809999999999995e-01   1.1317999999999999e+00   2.1190000000000001e-01   1.8279999999999999e-01   8.8000000000000005e-03
  -5.0700000000000001e-01   6.6000000000000003e-02   1.2867999999999999e+00   2.8600000000000000e-02  -6.6600000000000006e-02  -5.2600000000000001e-02   1.1318999999999999e+00  -4.4469999999999998e-01   1.3059000000000001e+00   2.8899999999999998e-01   1.9239999999999999e-01   7.0800000000000002e-02
  -2.2040000000000001e-01   2.1999999999999999e-02   1.7157000000000000e+00   1.1459999999999999e-01  -2.6640000000000003e-01  -2.6300000000000000e-02   1.0431999999999999e+00  -4.6689999999999998e-01   1.3059000000000001e+00   2.6010000000000000e-01   1.5400000000000000e-01   2.2100000000000002e-02
  -4.8490000000000000e-01   2.1999999999999999e-02   1.0294000000000001e+00   7.6399999999999996e-02  -1.2370000000000000e-01  -1.3200000000000000e-02   9.5440000000000003e-01  -2.2239999999999999e-01   1.8283000000000000e+00   3.1790000000000002e-01   1.2509999999999999e-01   4.4200000000000003e-02
  -4.8490000000000000e-01   1.3189999999999999e-01   1.1152000000000000e+00   4.7699999999999999e-02  -2.0930000000000001e-01  -2.6300000000000000e-02   1.0653999999999999e+00  -4.0020000000000000e-01   1.3930000000000000e+00   1.3489999999999999e-01   2.3089999999999999e-01   4.4000000000000003e-03
  -4.4080000000000003e-01   2.8580000000000000e-01   1.7157000000000000e+00   1.3370000000000001e-01  -9.5200000000000007e-02  -4.8200000000000000e-02   1.0209999999999999e+00  -4.4469999999999998e-01   9.5770000000000000e-01   2.1190000000000001e-01   1.5400000000000000e-01  -8.8000000000000005e-03
  -4.6289999999999998e-01   2.8580000000000000e-01   1.6298999999999999e+00   3.1509999999999999e-01  -8.5599999999999996e-02  -4.3900000000000002e-02   1.2206999999999999e+00  -5.1139999999999997e-01   2.3506000000000000e+00   2.8899999999999998e-01   1.3469999999999999e-01  -8.8000000000000005e-03
  -1.5429999999999999e-01   1.7590000000000000e-01   1.3725000000000001e+00   1.0500000000000000e-01  -1.9030000000000000e-01  -3.0700000000000002e-02   1.0653999999999999e+00  -4.4469999999999998e-01   1.3059000000000001e+00   1.4449999999999999e-01   2.4060000000000001e-01   1.3299999999999999e-02
  -3.7469999999999998e-01   6.6000000000000003e-02   9.4359999999999999e-01   1.5279999999999999e-01  -1.8079999999999999e-01  -8.8000000000000005e-03   1.0209999999999999e+00  -5.3369999999999995e-01   1.6540999999999999e+00   2.8899999999999998e-01   2.1170000000000000e-01   3.5400000000000001e-02
  -3.9679999999999999e-01   0.0000000000000000e+00   1.5441000000000000e+00   7.6399999999999996e-02  -1.8079999999999999e-01   3.0700000000000002e-02   1.0653999999999999e+00  -5.1139999999999997e-01   1.1317999999999999e+00   2.7939999999999998e-01   1.5400000000000000e-01   4.4000000000000003e-03
  -3.9679999999999999e-01   8.7900000000000006e-02   1.6298999999999999e+00   1.8140000000000001e-01  -1.0470000000000000e-01  -2.1899999999999999e-02   1.1096999999999999e+00  -4.8920000000000002e-01   1.8283000000000000e+00   2.6010000000000000e-01   2.0210000000000000e-01   2.6499999999999999e-02
  -3.0859999999999999e-01  -4.3999999999999997e-02   1.5441000000000000e+00   6.6799999999999998e-02  -1.1420000000000000e-01  -4.3900000000000002e-02   9.5440000000000003e-01  -4.6689999999999998e-01   1.2188000000000001e+00   2.4079999999999999e-01   1.5400000000000000e-01  -1.3299999999999999e-02
  -4.6289999999999998e-01   2.4179999999999999e-01   1.8015000000000001e+00   1.1459999999999999e-01  -1.2370000000000000e-01  -2.6300000000000000e-02   1.0209999999999999e+00  -5.5589999999999995e-01   1.3059000000000001e+00   1.5409999999999999e-01   2.0210000000000000e-01  -1.7700000000000000e-02
  -4.8490000000000000e-01  -1.7590000000000000e-01   1.6298999999999999e+00   9.5500000000000002e-02  -1.9030000000000000e-01   1.7500000000000002e-02   9.5440000000000003e-01  -4.2249999999999999e-01   1.7412000000000001e+00   2.0230000000000001e-01   2.1170000000000000e-01   3.9800000000000002e-02
  -3.5270000000000001e-01  -2.1999999999999999e-02   1.3725000000000001e+00   8.5900000000000004e-02  -1.6180000000000000e-01   2.1899999999999999e-02   9.7660000000000002e-01  -6.0040000000000004e-01   2.0024000000000002e+00   2.2159999999999999e-01   1.4430000000000001e-01   1.7700000000000000e-02
  -3.5270000000000001e-01   1.3189999999999999e-01   1.6298999999999999e+00   5.7299999999999997e-02  -1.8079999999999999e-01  -1.7500000000000002e-02   9.7660000000000002e-01  -6.0040000000000004e-01   1.1317999999999999e+00   1.6380000000000000e-01   2.0210000000000000e-01   3.1000000000000000e-02
  -3.7469999999999998e-01  -4.3999999999999997e-02   1.6298999999999999e+00   1.1459999999999999e-01  -1.7130000000000001e-01  -2.1899999999999999e-02   1.1096999999999999e+00  -5.1139999999999997e-01   1.4800000000000000e+00   2.2159999999999999e-01   2.0210000000000000e-01   5.3100000000000001e-02
  -4.4080000000000003e-01   4.3999999999999997e-02   1.0294000000000001e+00   1.4319999999999999e-01  -1.2370000000000000e-01  -2.6300000000000000e-02   1.0653999999999999e+00  -4.4469999999999998e-01   1.6540999999999999e+00   2.5050000000000000e-01   2.3089999999999999e-01   1.7700000000000000e-02
  -4.1880000000000001e-01   0.0000000000000000e+00   1.2010000000000001e+00   1.6230000000000000e-01  -1.4269999999999999e-01  -4.4000000000000003e-03   9.5440000000000003e-01  -6.0040000000000004e-01   1.7412000000000001e+00   2.6970000000000000e-01   1.0580000000000001e-01   6.6400000000000001e-02
  -4.6289999999999998e-01   1.3189999999999999e-01   1.0294000000000001e+00   6.6799999999999998e-02  -1.3320000000000001e-01   2.1899999999999999e-02   9.7660000000000002e-01  -4.8920000000000002e-01   1.4800000000000000e+00   2.6010000000000000e-01   1.3469999999999999e-01   4.4200000000000003e-02
  -3.3060000000000000e-01   2.1999999999999999e-02   1.8872000000000000e+00   1.3370000000000001e-01  -1.5229999999999999e-01  -5.7000000000000002e-02   9.1000000000000003e-01  -4.8920000000000002e-01   1.3930000000000000e+00   2.6970000000000000e-01   2.0210000000000000e-01   1.7700000000000000e-02
  -3.5270000000000001e-01   6.6000000000000003e-02   8.5780000000000001e-01   1.6230000000000000e-01  -1.8079999999999999e-01   4.4000000000000003e-03   1.0209999999999999e+00  -5.3369999999999995e-01   7.8349999999999997e-01   3.0819999999999997e-01   1.4430000000000001e-01   4.8700000000000000e-02
  -2.2040000000000001e-01   1.3189999999999999e-01   1.2010000000000001e+00   1.3370000000000001e-01  -1.5229999999999999e-01  -4.4000000000000003e-03   8.6560000000000004e-01  -7.7820000000000000e-01   1.3930000000000000e+00   2.8899999999999998e-01   1.7319999999999999e-01  -8.8000000000000005e-03
  -2.6450000000000001e-01   4.3999999999999997e-02   1.0294000000000001e+00   1.3370000000000001e-01  -1.5229999999999999e-01  -3.0700000000000002e-02   1.0875999999999999e+00  -6.8930000000000002e-01   1.0447000000000000e+00   3.2750000000000001e-01   2.1170000000000000e-01   2.2100000000000002e-02
  -4.1880000000000001e-01   4.3999999999999997e-02   7.7210000000000001e-01   1.1459999999999999e-01  -1.3320000000000001e-01  -3.0700000000000002e-02   8.6560000000000004e-01  -6.4480000000000004e-01   7.8349999999999997e-01   1.4449999999999999e-01   2.3089999999999999e-01   4.8700000000000000e-02
  -1.9839999999999999e-01   4.3999999999999997e-02   1.0294000000000001e+00   9.5500000000000002e-02  -7.6100000000000001e-02  -3.9500000000000000e-02   1.0431999999999999e+00  -5.1139999999999997e-01   1.8283000000000000e+00   3.4680000000000000e-01   2.0210000000000000e-01  -2.6499999999999999e-02
  -4.6289999999999998e-01   6.6000000000000003e-02   9.4359999999999999e-01   1.2410000000000000e-01  -6.6600000000000006e-02   0.0000000000000000e+00   9.5440000000000003e-01  -6.0040000000000004e-01   1.8283000000000000e+00   2.1190000000000001e-01   2.3089999999999999e-01   8.8000000000000005e-03
  -3.3060000000000000e-01   1.3189999999999999e-01   1.4582999999999999e+00   8.5900000000000004e-02  -1.7130000000000001e-01   3.9500000000000000e-02   9.5440000000000003e-01  -4.4469999999999998e-01   1.1317999999999999e+00   2.6010000000000000e-01   1.4430000000000001e-01  -1.7700000000000000e-02
  -2.2040000000000001e-01   2.1999999999999999e-02   1.5441000000000000e+00   5.7299999999999997e-02  -1.1420000000000000e-01  -1.3200000000000000e-02   8.4340000000000004e-01  -5.5589999999999995e-01   1.3059000000000001e+00   1.4449999999999999e-01   1.3469999999999999e-01   5.3100000000000001e-02
  -1.7630000000000001e-01   1.5390000000000001e-01   1.6298999999999999e+00   2.8600000000000000e-02  -1.2370000000000000e-01   1.7500000000000002e-02   1.0653999999999999e+00  -4.4469999999999998e-01   1.3059000000000001e+00   2.3119999999999999e-01   1.5400000000000000e-01   4.8700000000000000e-02
  -1.5429999999999999e-01  -1.3189999999999999e-01   1.9730000000000001e+00   1.2410000000000000e-01  -1.2370000000000000e-01   3.0700000000000002e-02   9.5440000000000003e-01  -5.3369999999999995e-01   1.8283000000000000e+00   2.0230000000000001e-01   1.4430000000000001e-01   2.6499999999999999e-02
  -3.7469999999999998e-01   2.6379999999999998e-01   8.5780000000000001e-01   2.1959999999999999e-01  -9.5200000000000007e-02  -2.1899999999999999e-02   1.0431999999999999e+00  -4.2249999999999999e-01   2.0024000000000002e+00   1.5409999999999999e-01   1.5400000000000000e-01   1.7700000000000000e-02
  -4.6289999999999998e-01   4.3999999999999997e-02   7.7210000000000001e-01   7.6399999999999996e-02  -1.6180000000000000e-01   4.4000000000000003e-03   1.0431999999999999e+00  -4.0020000000000000e-01   1.8283000000000000e+00   2.0230000000000001e-01   2.1170000000000000e-01   3.5400000000000001e-02
  -3.5270000000000001e-01   4.3999999999999997e-02   1.0294000000000001e+00   1.5279999999999999e-01  -1.7130000000000001e-01  -4.4000000000000003e-03   1.1540999999999999e+00  -6.2260000000000004e-01   1.9153000000000000e+00   2.7939999999999998e-01   1.8279999999999999e-01   6.1899999999999997e-02
  -2.4249999999999999e-01  -6.6000000000000003e-02   2.0588000000000002e+00   5.7299999999999997e-02  -1.3320000000000001e-01  -2.6300000000000000e-02   9.1000000000000003e-01  -4.6689999999999998e-01   4.3530000000000002e-01   1.8300000000000000e-01   1.5400000000000000e-01   3.1000000000000000e-02
  -3.7469999999999998e-01  -1.3189999999999999e-01   6.8630000000000002e-01   1.2410000000000000e-01  -1.1420000000000000e-01  -4.3900000000000002e-02   9.9880000000000002e-01  -5.5589999999999995e-01   1.8283000000000000e+00   2.6970000000000000e-01   1.2509999999999999e-01   2.6499999999999999e-02
  -4.4080000000000003e-01   1.7590000000000000e-01   1.4582999999999999e+00   1.5279999999999999e-01  -1.4269999999999999e-01  -8.8000000000000005e-03   8.2120000000000004e-01  -4.2249999999999999e-01   1.1317999999999999e+00   1.3489999999999999e-01   1.4430000000000001e-01   0.0000000000000000e+00
  -3.3060000000000000e-01   2.1980000000000000e-01   1.4582999999999999e+00   9.5500000000000002e-02  -1.5229999999999999e-01  -1.7500000000000002e-02   9.5440000000000003e-01  -5.3369999999999995e-01   1.3930000000000000e+00   2.4079999999999999e-01   2.9830000000000001e-01   1.3299999999999999e-02
  -5.0700000000000001e-01   6.6000000000000003e-02   8.5780000000000001e-01   1.5279999999999999e-01  -2.1890000000000001e-01   3.9500000000000000e-02   9.9880000000000002e-01  -6.6710000000000003e-01   1.6540999999999999e+00   2.6970000000000000e-01   1.7319999999999999e-01   5.3100000000000001e-02
  -4.6289999999999998e-01   1.7590000000000000e-01   1.7157000000000000e+00   6.6799999999999998e-02  -1.1420000000000000e-01   8.8000000000000005e-03   1.0431999999999999e+00  -6.2260000000000004e-01   1.0447000000000000e+00   2.8899999999999998e-01   2.0210000000000000e-01   2.6499999999999999e-02
  -2.8649999999999998e-01  -4.3999999999999997e-02   1.4582999999999999e+00   9.5500000000000002e-02  -1.3320000000000001e-01   8.8000000000000005e-03   9.1000000000000003e-01  -4.4469999999999998e-01   1.3930000000000000e+00   2.6970000000000000e-01   2.4060000000000001e-01   6.6400000000000001e-02
