# Supplementary material for: Footwear and Foam Surface Alter Gait Initiation of Typical Subjects
Source: PLoS One. 2015 Aug 13;10(8):e0135821. doi: 10.1371/journal.pone.0135821 (PMC4536224; doi:10.1371/journal.pone.0135821)
Supplement: S1 Dataset — (ZIP) [file pone.0135821.s001.zip › 9_shod_av1_04.txt]

   1.5870300000000000e+01  -3.9570000000000000e-01   2.9209379999999999e+02   1.8130600000000001e+01   3.4057200000000002e+01  -2.1838000000000002e+00  -1.7844700000000000e+01  -2.5125999999999999e+00   3.3666180000000003e+02   1.7117500000000000e+01  -2.8490900000000000e+01   2.1011000000000002e+00
   1.4746200000000000e+01  -1.3190000000000000e+00   2.8171400000000000e+02   1.7185400000000001e+01   3.2962899999999998e+01  -2.0084000000000000e+00  -1.8443999999999999e+01  -2.6682999999999999e+00   3.3927359999999999e+02   1.7021100000000001e+01  -2.8490900000000000e+01   2.0922999999999998e+00
   1.3952700000000000e+01  -3.0337000000000001e+00   2.6867480000000000e+02   1.6116099999999999e+01   3.1459399999999999e+01  -1.7145999999999999e+00  -1.8222000000000001e+01  -2.9796000000000000e+00   3.3970890000000003e+02   1.6895900000000001e+01  -2.8635200000000001e+01   2.1276999999999999e+00
   1.2960800000000001e+01  -3.9350999999999998e+00   2.5606459999999998e+02   1.4989500000000000e+01   3.0003399999999999e+01  -1.5304000000000000e+00  -1.9087599999999998e+01  -3.5354999999999999e+00   3.4310419999999999e+02   1.6741800000000001e+01  -2.8673700000000000e+01   2.0304000000000002e+00
   1.2630100000000001e+01  -5.0781999999999998e+00   2.4216759999999999e+02   1.4053800000000001e+01   2.8357199999999999e+01  -1.2498000000000000e+00  -1.9331800000000001e+01  -3.4243000000000001e+00   3.4737020000000001e+02   1.6491299999999999e+01  -2.9173999999999999e+01   2.0038000000000000e+00
   1.1968900000000000e+01  -6.1554000000000002e+00   2.2921430000000001e+02   1.2860400000000000e+01   2.6872699999999998e+01  -9.9539999999999995e-01  -2.0974200000000000e+01  -4.4916000000000000e+00   3.5572800000000001e+02   1.6106000000000002e+01  -2.9558900000000001e+01   1.9683999999999999e+00
   1.1219400000000000e+01  -7.8041999999999998e+00   2.1377320000000000e+02   1.1495100000000001e+01   2.5017099999999999e+01  -6.5780000000000005e-01  -2.3260300000000001e+01  -5.3143000000000002e+00   3.6669749999999999e+02   1.5566599999999999e+01  -3.0415299999999998e+01   1.9861000000000000e+00
   1.0117300000000000e+01  -9.4748999999999999e+00   1.9490080000000000e+02   1.0053500000000000e+01   2.2818999999999999e+01  -3.5520000000000002e-01  -2.6145600000000002e+01  -7.1821000000000002e+00   3.8062720000000002e+02   1.4786300000000001e+01  -3.1156199999999998e+01   1.9462999999999999e+00
   9.3018000000000001e+00  -5.3860000000000001e+00   1.7499889999999999e+02   9.0701000000000001e+00   2.0316299999999998e+01  -7.5429999999999997e-01  -2.9763400000000001e+01  -8.8719999999999999e+00   3.9507920000000001e+02   1.3678599999999999e+01  -3.2012500000000003e+01   1.8667000000000000e+00
   9.3899000000000008e+00   3.2979999999999998e-01   1.5509710000000001e+02   8.5068000000000001e+00   1.7965900000000001e+01  -1.3813000000000000e+00  -3.3469999999999999e+01  -1.1696000000000000e+01   4.1048880000000003e+02   1.2445600000000001e+01  -3.2945900000000002e+01   1.6499999999999999e+00
   7.8689999999999998e+00   6.8148999999999997e+00   1.3888390000000001e+02   7.9721000000000002e+00   1.6138900000000000e+01  -2.1312000000000002e+00  -3.6444099999999999e+01  -1.4386500000000000e+01   4.2528899999999999e+02   1.1010300000000001e+01  -3.3792600000000000e+01   1.4509000000000001e+00
   5.5326000000000004e+00   1.5696300000000001e+01   1.2533010000000000e+02   7.9435000000000002e+00   1.4835200000000000e+01  -3.1442000000000001e+00  -3.9973100000000002e+01  -1.7521699999999999e+01   4.4052460000000002e+02   9.5460999999999991e+00  -3.4649000000000001e+01   1.1589000000000000e+00
   2.7993999999999999e+00   2.0818500000000000e+01   1.1675170000000000e+02   7.5137999999999998e+00   1.4035900000000000e+01  -3.7625000000000002e+00  -4.2414499999999997e+01  -2.0390100000000000e+01   4.5236480000000000e+02   7.6098999999999997e+00  -3.5553400000000003e+01   7.8739999999999999e-01
   1.2122999999999999e+00   2.2049499999999998e+01   1.1160469999999999e+02   6.8169000000000004e+00   1.3683800000000000e+01  -3.9203999999999999e+00  -4.4833799999999997e+01  -2.4125699999999998e+01   4.6542380000000003e+02   5.7026000000000003e+00  -3.6332799999999999e+01   3.0520000000000003e-01
  -3.7469999999999998e-01   2.0928400000000000e+01   1.1048950000000001e+02   5.9576000000000002e+00   1.3740900000000000e+01  -3.7888000000000002e+00  -4.7230800000000002e+01  -2.7460999999999999e+01   4.7874400000000003e+02   3.7374999999999998e+00  -3.7352800000000002e+01  -1.3710000000000000e-01
  -7.0530000000000004e-01   1.8158400000000000e+01   1.1323460000000000e+02   5.0029000000000003e+00   1.4178599999999999e+01  -3.3898000000000001e+00  -4.9428100000000001e+01  -3.0640699999999999e+01   4.9337009999999998e+02   1.9266000000000001e+00  -3.8497799999999998e+01  -6.1490000000000000e-01
  -1.9839999999999999e-01   1.4795000000000000e+01   1.1778110000000000e+02   3.9525999999999999e+00   1.4939900000000000e+01  -2.8855000000000000e+00  -5.1470100000000002e+01  -3.3664800000000000e+01   5.0799619999999999e+02   2.0230000000000001e-01  -3.9633200000000002e+01  -1.0528000000000000e+00
   4.6289999999999998e-01   1.0288300000000000e+01   1.2584480000000001e+02   2.7879000000000000e+00   1.6043700000000001e+01  -2.3109999999999999e+00  -5.3645200000000003e+01  -3.5621499999999997e+01   5.2027170000000001e+02  -1.3197000000000001e+00  -4.0441400000000002e+01  -1.4464999999999999e+00
   1.3005000000000000e+00   4.5506000000000002e+00   1.3708250000000001e+02   1.5752999999999999e+00   1.7404499999999999e+01  -1.4822000000000000e+00  -5.5021299999999997e+01  -3.8601100000000002e+01   5.2897770000000003e+02  -2.8513000000000002e+00  -4.1153500000000001e+01  -1.8269000000000000e+00
   1.8294999999999999e+00  -3.2979999999999998e-01   1.4883490000000000e+02   3.6280000000000001e-01   1.9012599999999999e+01  -8.0689999999999995e-01  -5.6241999999999997e+01  -4.0980300000000000e+01   5.3620370000000003e+02  -4.1325000000000003e+00  -4.1653799999999997e+01  -2.2736999999999998e+00
   2.3365000000000000e+00  -4.5726000000000004e+00   1.5998679999999999e+02  -7.1609999999999996e-01   2.0535200000000000e+01  -2.2800000000000001e-01  -5.7728999999999999e+01  -4.3181699999999999e+01   5.3916380000000004e+02  -5.2595000000000001e+00  -4.1846299999999999e+01  -2.6541000000000001e+00
   2.6010000000000000e+00  -7.1665999999999999e+00   1.6882249999999999e+02  -1.4035000000000000e+00   2.1800799999999999e+01   1.3159999999999999e-01  -5.9327100000000002e+01  -4.5471899999999998e+01   5.3829319999999996e+02  -6.4347000000000003e+00  -4.1634599999999999e+01  -3.0743000000000000e+00
   2.8875000000000002e+00  -8.3977000000000004e+00   1.7757239999999999e+02  -2.0909000000000000e+00   2.2904599999999999e+01   3.6399999999999999e-01  -5.9970700000000001e+01  -4.7139600000000002e+01   5.3333069999999998e+02  -7.1668000000000003e+00  -4.1192000000000000e+01  -3.3485999999999998e+00
   3.2843000000000000e+00  -9.0792000000000002e+00   1.8546449999999999e+02  -2.3008999999999999e+00   2.3875200000000000e+01   3.8150000000000001e-01  -6.0525599999999997e+01  -4.8406999999999996e+01   5.2680119999999999e+02  -7.8795999999999999e+00  -4.0604999999999997e+01  -3.6448999999999998e+00
   4.2762000000000002e+00  -8.6835000000000004e+00   1.9232720000000000e+02  -2.4251000000000000e+00   2.4874400000000001e+01   3.9029999999999998e-01  -6.0636600000000001e+01  -4.9474299999999999e+01   5.1826930000000004e+02  -8.3804999999999996e+00  -3.9979599999999998e+01  -3.9988000000000001e+00
   5.2900999999999998e+00  -8.3537999999999997e+00   2.0176349999999999e+02  -2.3963999999999999e+00   2.6054400000000001e+01   3.9029999999999998e-01  -6.0902900000000002e+01  -5.0541699999999999e+01   5.0973739999999998e+02  -8.7466000000000008e+00  -3.9123199999999997e+01  -4.2465000000000002e+00
   6.7008000000000001e+00  -8.1559000000000008e+00   2.1351580000000001e+02  -2.5777999999999999e+00   2.7405600000000000e+01   3.3329999999999999e-01  -6.0459000000000003e+01  -5.1386600000000001e+01   4.9929020000000003e+02  -8.9296000000000006e+00  -3.8324599999999997e+01  -4.5208000000000004e+00
   8.8609000000000009e+00  -9.0792000000000002e+00   2.3058680000000001e+02  -2.5777999999999999e+00   2.9413399999999999e+01   5.7879999999999998e-01  -6.0636600000000001e+01  -5.2209299999999999e+01   4.8823360000000002e+02  -8.9969999999999999e+00  -3.7448999999999998e+01  -4.7022000000000004e+00
   1.1814600000000000e+01  -1.1189600000000000e+01   2.5186120000000000e+02  -2.7591999999999999e+00   3.2134999999999998e+01   8.5070000000000001e-01  -6.0325800000000001e+01  -5.3298900000000003e+01   4.7621929999999998e+02  -8.8813999999999993e+00  -3.6380899999999997e+01  -4.9720000000000004e+00
   1.5958500000000001e+01  -1.4948800000000000e+01   2.8145659999999998e+02  -3.2557000000000000e+00   3.5617800000000003e+01   1.4296000000000000e+00  -6.0259300000000003e+01  -5.4410699999999999e+01   4.6054840000000002e+02  -8.4961000000000002e+00  -3.5149299999999997e+01  -5.1843000000000004e+00
   2.1006200000000000e+01  -2.0378799999999998e+01   3.2057400000000001e+02  -3.8094000000000001e+00   4.0128300000000003e+01   2.1619000000000002e+00  -5.9082900000000002e+01  -5.5767000000000003e+01   4.4243990000000002e+02  -8.0336999999999996e+00  -3.3638700000000000e+01  -5.3834000000000000e+00
   2.7266100000000002e+01  -2.7919200000000000e+01   3.6981389999999999e+02  -4.7545999999999999e+00   4.5970999999999997e+01   3.1354000000000002e+00  -5.7373899999999999e+01  -5.6834299999999999e+01   4.1797600000000000e+02  -7.0800999999999998e+00  -3.1560300000000002e+01  -5.4188000000000001e+00
   3.3966900000000003e+01  -3.7108300000000000e+01   4.2806110000000001e+02  -5.6997999999999998e+00   5.2908000000000001e+01   4.3544999999999998e+00  -5.3978099999999998e+01  -5.5322299999999998e+01   3.8437079999999997e+02  -5.6352000000000002e+00  -2.8943100000000001e+01  -5.2683999999999997e+00
   4.1020400000000002e+01  -4.7022900000000000e+01   4.9008280000000002e+02  -6.7881999999999998e+00   6.0282800000000002e+01   5.5605000000000002e+00  -4.8451599999999999e+01  -5.2142600000000002e+01   3.3918650000000002e+02  -3.5737999999999999e+00  -2.5382899999999999e+01  -4.8216000000000001e+00
   4.7412599999999998e+01  -5.6497799999999998e+01   5.5030300000000000e+02  -7.7621000000000002e+00   6.7343599999999995e+01   6.6304999999999996e+00  -4.0883099999999999e+01  -4.4560299999999998e+01   2.8355509999999998e+02  -7.5139999999999996e-01  -2.0918299999999999e+01  -3.8794000000000000e+00
   5.2746800000000000e+01  -6.3202800000000003e+01   6.0091539999999998e+02  -8.2490000000000006e+00   7.3357600000000005e+01   7.4329999999999998e+00  -3.0185099999999998e+01  -3.0129300000000001e+01   2.1921760000000000e+02   2.6779000000000002e+00  -1.6001500000000000e+01  -2.4860000000000002e+00
   5.6339700000000001e+01  -6.8434899999999999e+01   6.4183429999999998e+02  -8.3348999999999993e+00   7.8220200000000006e+01   7.9810999999999996e+00  -2.0108599999999999e+01  -1.5943000000000000e+01   1.5775309999999999e+02   5.7603999999999997e+00  -1.1363600000000000e+01  -8.4489999999999998e-01
   5.9094999999999999e+01  -7.2238100000000003e+01   6.7391740000000004e+02  -8.2108000000000008e+00   8.2112099999999998e+01   8.2574000000000005e+00  -1.1385999999999999e+01  -2.5348999999999999e+00   1.1100170000000000e+02   8.1493000000000002e+00  -7.8901000000000003e+00   4.8659999999999998e-01
   6.1012599999999999e+01  -7.5161900000000003e+01   6.9930939999999998e+02  -7.7333999999999996e+00   8.5090599999999995e+01   8.5029000000000003e+00  -4.6387000000000000e+00   7.9158999999999997e+00   8.7408400000000000e+01   9.4883000000000006e+00  -6.6200000000000001e+00   1.4509000000000001e+00
   6.2092700000000001e+01  -7.7118399999999994e+01   7.1818190000000004e+02  -7.2656000000000001e+00   8.7307800000000000e+01   8.6477000000000004e+00  -1.8644000000000001e+00   5.3810000000000002e+00   7.8702399999999997e+01   9.1608000000000001e+00  -6.1485000000000003e+00   1.2606999999999999e+00
   6.2643700000000003e+01  -7.8371499999999997e+01   7.3139260000000002e+02  -6.5590999999999999e+00   8.8953999999999994e+01   8.7265999999999995e+00  -1.4205000000000001e+00   5.8701999999999996e+00   7.3478800000000007e+01   8.7754999999999992e+00  -5.7827999999999999e+00   1.1589000000000000e+00
   6.3503399999999999e+01  -7.8921099999999996e+01   7.3876999999999998e+02  -5.7188999999999997e+00   8.9791399999999996e+01   8.6870999999999992e+00  -1.1096999999999999e+00   2.8462000000000001e+00   6.3118600000000001e+01   7.7929000000000004e+00  -5.0804000000000000e+00   1.0661000000000000e+00
   6.3811999999999998e+01  -7.7953800000000001e+01   7.4108609999999999e+02  -4.4873000000000003e+00   8.9848500000000001e+01   8.5073000000000008e+00  -1.7978000000000001e+00   2.8239000000000001e+00   5.2149099999999997e+01   6.8200000000000003e+00  -4.1760000000000002e+00   1.1059000000000001e+00
   6.3569499999999998e+01  -7.6634799999999998e+01   7.3679690000000005e+02  -3.1888000000000001e+00   8.9334699999999998e+01   8.2090999999999994e+00  -2.0863000000000000e+00   4.3136999999999999e+00   4.2746600000000001e+01   5.7699999999999996e+00  -3.2810999999999999e+00   1.1279999999999999e+00
   6.2776000000000003e+01  -7.5271799999999999e+01   7.2821860000000004e+02  -1.9095000000000000e+00   8.8107100000000003e+01   8.0074000000000005e+00  -2.0863000000000000e+00   2.6905000000000001e+00   3.0645199999999999e+01   4.3444000000000003e+00  -2.2804000000000002e+00   9.9090000000000000e-01
   6.2357199999999999e+01  -7.3952799999999996e+01   7.1423580000000004e+02  -7.2560000000000002e-01   8.6327699999999993e+01   7.7224000000000004e+00  -1.0875999999999999e+00   6.0035999999999996e+00   2.4028600000000001e+01   3.5160000000000000e+00  -1.6550000000000000e+00   1.0661000000000000e+00
   6.0968499999999999e+01  -7.2062200000000004e+01   6.9544910000000004e+02   6.1099999999999999e-01   8.3720299999999995e+01   7.4680000000000000e+00  -8.8800000000000004e-02   7.3822000000000001e+00   1.4539099999999999e+01   2.5045000000000002e+00  -1.1738999999999999e+00   1.0926000000000000e+00
   5.9513800000000003e+01  -7.0061700000000002e+01   6.7391740000000004e+02   1.7854000000000001e+00   8.0856099999999998e+01   7.0997000000000003e+00  -5.9930000000000005e-01   5.8479999999999999e+00   7.6612999999999998e+00   1.2811999999999999e+00  -3.2710000000000000e-01   8.3160000000000001e-01
   5.8257399999999997e+01  -6.8346999999999994e+01   6.5135630000000003e+02   3.0074000000000001e+00   7.8067899999999995e+01   6.8234000000000004e+00   3.0185000000000000e+00  -1.2674000000000001e+00   9.5770000000000000e-01   1.0600000000000000e-01   1.0580000000000001e-01   6.6400000000000001e-02
   5.6097200000000001e+01  -6.7291799999999995e+01   6.2930980000000000e+02   4.0004000000000000e+00   7.5260700000000000e+01   6.6085000000000003e+00  -1.0209999999999999e+00   6.2260000000000004e-01   3.1341999999999999e+00   3.8500000000000000e-02   5.3879999999999995e-01   2.3440000000000000e-01
   5.4399999999999999e+01  -6.6874099999999999e+01   6.1052319999999997e+02   5.0601000000000003e+00   7.2719999999999999e+01   6.3979999999999997e+00   2.1307000000000000e+00  -8.8900000000000007e-02   4.3530000000000002e-01   2.1190000000000001e-01   6.7400000000000002e-02   1.5479999999999999e-01
   5.2614600000000003e+01  -6.6192599999999999e+01   5.9345219999999995e+02   6.1486000000000001e+00   7.0712199999999996e+01   6.2488999999999999e+00   1.3095000000000001e+00   2.4460000000000001e-01   2.6118000000000001e+00   2.9859999999999998e-01   1.4430000000000001e-01   2.5209999999999999e-01
   5.1093699999999998e+01  -6.5972700000000003e+01   5.8178560000000004e+02   7.1318999999999999e+00   6.9132499999999993e+01   6.0297000000000001e+00   5.5489999999999995e-01  -5.7809999999999995e-01   2.3506000000000000e+00   2.1190000000000001e-01   2.8870000000000001e-01   1.7690000000000000e-01
   5.0167900000000003e+01  -6.6258499999999998e+01   5.7337879999999996e+02   8.4208999999999996e+00   6.8171400000000006e+01   5.8630000000000004e+00   1.1096999999999999e+00   3.5580000000000001e-01   1.2188000000000001e+00   3.3710000000000001e-01   1.5400000000000000e-01   2.4770000000000000e-01
   4.9065800000000003e+01  -6.6632300000000001e+01   5.6934699999999998e+02   9.7384000000000004e+00   6.7467299999999994e+01   5.7183000000000002e+00   9.7660000000000002e-01   7.5600000000000001e-01   2.2635999999999998e+00   2.6970000000000000e-01   2.2130000000000000e-01   2.4329999999999999e-01
   4.8492699999999999e+01  -6.7599500000000006e+01   5.6900379999999996e+02   1.1218299999999999e+01   6.7438699999999997e+01   5.6394000000000002e+00   1.2873000000000001e+00  -5.7809999999999995e-01   2.0024000000000002e+00   2.4079999999999999e-01   2.3089999999999999e-01   1.6370000000000001e-01
   4.7963700000000003e+01  -6.8412899999999993e+01   5.7114840000000004e+02   1.2793600000000000e+01   6.7552899999999994e+01   5.6043000000000003e+00   1.0209999999999999e+00   3.1130000000000002e-01   1.9153000000000000e+00   3.5639999999999999e-01   1.5400000000000000e-01   2.3440000000000000e-01
   4.7390599999999999e+01  -6.9599999999999994e+01   5.7449400000000003e+02   1.4435700000000001e+01   6.7971599999999995e+01   5.4991000000000003e+00   7.9900000000000004e-01   2.0010000000000000e-01   2.1764999999999999e+00   2.4079999999999999e-01   1.2509999999999999e-01   2.0349999999999999e-01
   4.7368499999999997e+01  -6.9973799999999997e+01   5.7998419999999999e+02   1.6326100000000000e+01   6.8504499999999993e+01   5.3544000000000000e+00   8.6560000000000004e-01   4.4499999999999998e-02   2.0893999999999999e+00   2.6970000000000000e-01   2.1170000000000000e-01   2.1679999999999999e-01
   4.7280400000000000e+01  -7.0677199999999999e+01   5.8616060000000004e+02   1.8503000000000000e+01   6.9237200000000001e+01   5.2446999999999999e+00   9.1000000000000003e-01   3.1130000000000002e-01   1.9153000000000000e+00   2.2159999999999999e-01   2.3089999999999999e-01   2.2559999999999999e-01
   4.7853499999999997e+01  -7.1094899999999996e+01   5.9293750000000000e+02   2.0832500000000000e+01   6.9922399999999996e+01   5.0999999999999996e+00   1.0875999999999999e+00  -2.2200000000000001e-02   1.5670999999999999e+00   2.3119999999999999e-01   1.2509999999999999e-01   1.9910000000000000e-01
   4.7853499999999997e+01  -7.1226799999999997e+01   5.9885659999999996e+02   2.3515400000000000e+01   7.0521900000000002e+01   4.9508999999999999e+00   9.3220000000000003e-01   3.1130000000000002e-01   1.2188000000000001e+00   2.9859999999999998e-01   1.7319999999999999e-01   2.2559999999999999e-01
   4.8735199999999999e+01  -7.1424700000000001e+01   6.0477570000000003e+02   2.6198200000000000e+01   7.1026200000000003e+01   4.7492000000000001e+00   8.8780000000000003e-01   4.0020000000000000e-01   1.1317999999999999e+00   2.3119999999999999e-01   1.1550000000000001e-01   2.2559999999999999e-01
   4.8889400000000002e+01  -7.1666499999999999e+01   6.0923640000000000e+02   2.9177000000000000e+01   7.1378299999999996e+01   4.4817000000000000e+00   1.1096999999999999e+00   1.3339999999999999e-01   2.2635999999999998e+00   3.7569999999999998e-01   2.5979999999999998e-01   2.2559999999999999e-01
   4.9660899999999998e+01  -7.1666499999999999e+01   6.1292510000000004e+02   3.2012599999999999e+01   7.1644700000000000e+01   4.2580999999999998e+00   8.4340000000000004e-01   2.8910000000000002e-01   2.1764999999999999e+00   2.7939999999999998e-01   1.8279999999999999e-01   2.5209999999999999e-01
   5.0476500000000001e+01  -7.1666499999999999e+01   6.1772900000000004e+02   3.5000999999999998e+01   7.1796999999999997e+01   4.0782999999999996e+00   1.0431999999999999e+00   3.7800000000000000e-01   2.0024000000000002e+00   3.1790000000000002e-01   2.4060000000000001e-01   2.5659999999999999e-01
   5.1710799999999999e+01  -7.2304000000000002e+01   6.2218979999999999e+02   3.7970199999999998e+01   7.1987300000000005e+01   3.9291999999999998e+00   7.1020000000000005e-01   3.3350000000000002e-01   2.3506000000000000e+00   1.7340000000000000e-01   1.6360000000000000e-01   2.0349999999999999e-01
   5.2570500000000003e+01  -7.2875600000000006e+01   6.2587850000000003e+02   4.0834400000000002e+01   7.2415499999999994e+01   3.7625000000000002e+00   9.3220000000000003e-01   0.0000000000000000e+00   1.7412000000000001e+00   2.8899999999999998e-01   1.1550000000000001e-01   2.2559999999999999e-01
   5.3650500000000001e+01  -7.3425200000000004e+01   6.2999609999999996e+02   4.3860999999999997e+01   7.2539199999999994e+01   3.5914999999999999e+00   9.3220000000000003e-01   1.3339999999999999e-01   2.0893999999999999e+00   3.1790000000000002e-01   1.5400000000000000e-01   2.4770000000000000e-01
   5.4598399999999998e+01  -7.3491100000000003e+01   6.3282700000000000e+02   4.6629700000000000e+01   7.2691500000000005e+01   3.4599000000000002e+00   1.1096999999999999e+00   8.8900000000000007e-02   1.1317999999999999e+00   2.1190000000000001e-01   1.5400000000000000e-01   2.3440000000000000e-01
   5.5369799999999998e+01  -7.4216600000000000e+01   6.3488580000000002e+02   4.9589500000000001e+01   7.2729500000000002e+01   3.3108000000000000e+00   9.3220000000000003e-01   4.4499999999999998e-02   1.3930000000000000e+00   1.8300000000000000e-01   2.0210000000000000e-01   2.3440000000000000e-01
   5.5987000000000002e+01  -7.4480400000000003e+01   6.3522889999999995e+02   5.2281799999999997e+01   7.2520200000000003e+01   3.1705000000000001e+00   8.8780000000000003e-01   2.4460000000000001e-01   1.8283000000000000e+00   2.5050000000000000e-01   1.1550000000000001e-01   2.5209999999999999e-01
   5.6648299999999999e+01  -7.4854100000000003e+01   6.3471420000000001e+02   5.4792800000000000e+01   7.2225200000000001e+01   3.0520999999999998e+00   8.4340000000000004e-01   1.5559999999999999e-01   2.7858999999999998e+00   2.2159999999999999e-01   1.6360000000000000e-01   2.7429999999999999e-01
   5.6802599999999998e+01  -7.5623500000000007e+01   6.3334169999999995e+02   5.7055599999999998e+01   7.2139600000000002e+01   2.8723000000000001e+00   9.1000000000000003e-01   3.5580000000000001e-01   1.8283000000000000e+00   2.9859999999999998e-01   2.6939999999999997e-01   2.2559999999999999e-01
   5.7111199999999997e+01  -7.5337800000000001e+01   6.3162599999999998e+02   5.9222799999999999e+01   7.1654200000000003e+01   2.7231999999999998e+00   9.5440000000000003e-01   1.1119999999999999e-01   1.7412000000000001e+00   3.3710000000000001e-01   2.4060000000000001e-01   2.6540000000000002e-01
   5.7221400000000003e+01  -7.6744699999999995e+01   6.2742259999999999e+02   6.0941400000000002e+01   7.1149900000000002e+01   2.7934000000000001e+00   8.8780000000000003e-01   1.3339999999999999e-01   1.3930000000000000e+00   3.1790000000000002e-01   2.2130000000000000e-01   2.1679999999999999e-01
   5.6229500000000002e+01  -8.0591800000000006e+01   6.2905250000000001e+02   6.2134799999999998e+01   7.1378299999999996e+01   2.9950999999999999e+00   1.0209999999999999e+00   2.4460000000000001e-01   1.5670999999999999e+00   2.6970000000000000e-01   1.7319999999999999e-01   2.4329999999999999e-01
   5.6405799999999999e+01  -8.2944100000000006e+01   6.2716530000000000e+02   6.2927199999999999e+01   7.1264099999999999e+01   3.2494000000000001e+00   8.4340000000000004e-01   1.7790000000000000e-01   2.0893999999999999e+00   2.1190000000000001e-01   1.8279999999999999e-01   2.5209999999999999e-01
   5.6207400000000000e+01  -8.6043800000000005e+01   6.2253290000000004e+02   6.3481000000000002e+01   7.0854900000000001e+01   3.4863000000000000e+00   8.4340000000000004e-01   2.2200000000000001e-02   1.7412000000000001e+00   2.8899999999999998e-01   3.0790000000000001e-01   2.5209999999999999e-01
   5.6692399999999999e+01  -8.8220100000000002e+01   6.1601340000000005e+02   6.3652799999999999e+01   7.0131699999999995e+01   3.5827000000000000e+00   8.8780000000000003e-01   2.0010000000000000e-01   2.3506000000000000e+00   2.3119999999999999e-01   1.9239999999999999e-01   2.2559999999999999e-01
   5.6890700000000002e+01  -8.9978800000000007e+01   6.0546199999999999e+02   6.3481000000000002e+01   6.8913700000000006e+01   3.7317999999999998e+00   1.0209999999999999e+00   2.8910000000000002e-01   1.6540999999999999e+00   2.2159999999999999e-01   2.4060000000000001e-01   2.2559999999999999e-01
   5.6824599999999997e+01  -9.1627600000000001e+01   5.9105029999999999e+02   6.2946300000000001e+01   6.7248400000000004e+01   4.0080999999999998e+00   9.1000000000000003e-01   4.4499999999999998e-02   1.8283000000000000e+00   2.2159999999999999e-01   7.6999999999999999e-02   2.3890000000000000e-01
   5.5612299999999998e+01  -9.2462999999999994e+01   5.7415089999999998e+02   6.2029800000000002e+01   6.5297700000000006e+01   4.2098000000000004e+00   1.0209999999999999e+00   3.1130000000000002e-01   2.0893999999999999e+00   2.6010000000000000e-01   1.8279999999999999e-01   2.8310000000000002e-01
   5.4554299999999998e+01  -9.1605599999999995e+01   5.5270489999999995e+02   6.0836399999999998e+01   6.3128100000000003e+01   4.3765000000000001e+00   9.7660000000000002e-01   1.7790000000000000e-01   1.7412000000000001e+00   3.1790000000000002e-01   1.4430000000000001e-01   2.2559999999999999e-01
   5.2151699999999998e+01  -9.2550899999999999e+01   5.2842809999999997e+02   5.8802700000000002e+01   6.0492199999999997e+01   4.7973999999999997e+00   1.0653999999999999e+00   2.4460000000000001e-01   1.8283000000000000e+00   2.2159999999999999e-01   1.6360000000000000e-01   2.3440000000000000e-01
   4.9109900000000003e+01  -9.1759500000000003e+01   5.0209249999999997e+02   5.6463600000000000e+01   5.7637400000000000e+01   5.0518000000000001e+00   5.5489999999999995e-01  -2.8910000000000002e-01   2.3506000000000000e+00   2.9859999999999998e-01   2.3089999999999999e-01   1.3710000000000000e-01
   4.6134200000000000e+01  -8.8637799999999999e+01   4.7095299999999997e+02   5.3866700000000002e+01   5.4459099999999999e+01   5.1965000000000003e+00   4.4390000000000002e-01  -8.8939999999999997e-01   2.3506000000000000e+00   2.4079999999999999e-01   1.6360000000000000e-01   1.3299999999999999e-02
   4.1527400000000000e+01  -8.5296300000000002e+01   4.3706840000000000e+02   5.0763800000000003e+01   5.0728900000000003e+01   5.2316000000000003e+00   7.5460000000000005e-01  -5.3369999999999995e-01   2.2635999999999998e+00   2.3119999999999999e-01   1.6360000000000000e-01   1.1500000000000000e-01
   3.6832400000000000e+01  -8.1229399999999998e+01   3.9958089999999999e+02   4.7298099999999998e+01   4.6875000000000000e+01   5.2491000000000003e+00   9.9880000000000002e-01  -2.2239999999999999e-01   2.3506000000000000e+00   3.1790000000000002e-01   1.3469999999999999e-01   2.6540000000000002e-01
   3.1961099999999998e+01  -7.5513599999999997e+01   3.5874779999999998e+02   4.3164000000000001e+01   4.2764200000000002e+01   5.0561999999999996e+00   7.1020000000000005e-01   1.1119999999999999e-01   1.3930000000000000e+00   2.7939999999999998e-01   1.1550000000000001e-01   2.2559999999999999e-01
   2.6693000000000001e+01  -6.9709999999999994e+01   3.1662799999999999e+02   3.8753100000000003e+01   3.7930100000000003e+01   4.8807999999999998e+00   8.2120000000000004e-01   6.4480000000000004e-01   1.9153000000000000e+00   2.3119999999999999e-01   2.0210000000000000e-01   2.1229999999999999e-01
   2.2460899999999999e+01  -6.2411400000000000e+01   2.7253510000000000e+02   3.3864800000000002e+01   3.2905799999999999e+01   4.5869000000000000e+00   8.8780000000000003e-01   8.8900000000000007e-02   1.5670999999999999e+00   2.8899999999999998e-01   6.7400000000000002e-02   2.3440000000000000e-01
   1.7457400000000000e+01  -5.3815800000000003e+01   2.2629759999999999e+02   2.8728300000000001e+01   2.7605399999999999e+01   3.9685999999999999e+00   8.2120000000000004e-01   8.8900000000000007e-02   2.3506000000000000e+00   2.6010000000000000e-01   1.1550000000000001e-01   2.3440000000000000e-01
   1.2894600000000001e+01  -4.4143000000000001e+01   1.8254790000000000e+02   2.3725400000000000e+01   2.2609600000000000e+01   3.4117000000000002e+00   9.3220000000000003e-01   2.0010000000000000e-01   1.4800000000000000e+00   2.5050000000000000e-01   2.4060000000000001e-01   2.4329999999999999e-01
   9.6104000000000003e+00  -3.3678899999999999e+01   1.4154320000000001e+02   1.8865800000000000e+01   1.7594799999999999e+01   2.4864000000000002e+00   7.3240000000000005e-01   4.2249999999999999e-01   2.2635999999999998e+00   2.3119999999999999e-01   1.5400000000000000e-01   2.4329999999999999e-01
   6.1497999999999999e+00  -2.4335799999999999e+01   1.0414149999999999e+02   1.4244800000000000e+01   1.3074800000000000e+01   1.9295000000000000e+00   9.3220000000000003e-01   2.0010000000000000e-01   1.6540999999999999e+00   2.6010000000000000e-01   1.5400000000000000e-01   2.3440000000000000e-01
   4.1879999999999997e+00  -1.5234600000000000e+01   7.0171099999999996e+01   1.0072600000000000e+01   8.9162999999999997e+00   1.2146999999999999e+00   9.3220000000000003e-01   6.6699999999999995e-02   2.1764999999999999e+00   2.5050000000000000e-01   1.1550000000000001e-01   1.9020000000000001e-01
   2.5348000000000002e+00  -7.0128000000000004e+00   4.7438400000000001e+01   7.1797000000000004e+00   5.9283999999999999e+00   4.1220000000000001e-01   6.8799999999999994e-01   1.7790000000000000e-01   1.5670999999999999e+00   2.6010000000000000e-01   1.8279999999999999e-01   2.7429999999999999e-01
   1.4327000000000001e+00  -1.3630000000000000e+00   2.8994900000000001e+01   4.7069000000000001e+00   3.4828000000000001e+00  -1.0520000000000000e-01   9.5440000000000003e-01   2.6679999999999998e-01   2.0024000000000002e+00   2.8899999999999998e-01   2.0210000000000000e-01   2.4329999999999999e-01
   5.7310000000000005e-01   2.5501000000000000e+00   1.7928799999999999e+01   3.0743000000000000e+00   2.1315000000000000e+00  -4.7799999999999998e-01   8.8780000000000003e-01   1.7790000000000000e-01   1.2188000000000001e+00   2.0230000000000001e-01   1.9239999999999999e-01   2.3440000000000000e-01
   2.4249999999999999e-01   5.0781999999999998e+00   8.0637000000000008e+00   1.6422000000000001e+00   8.7549999999999994e-01  -7.6739999999999997e-01   8.2120000000000004e-01   1.7790000000000000e-01   1.5670999999999999e+00   2.7939999999999998e-01   1.5400000000000000e-01   2.2120000000000001e-01
   2.1999999999999999e-02  -1.4069000000000000e+00   6.0050000000000003e-01   3.8199999999999998e-02  -5.7099999999999998e-02  -3.5099999999999999e-02   9.7660000000000002e-01   2.4460000000000001e-01   1.3930000000000000e+00   2.4079999999999999e-01   1.2509999999999999e-01   2.4329999999999999e-01
   3.0859999999999999e-01   1.2969999999999999e+00   2.1446000000000001e+00   2.2910000000000000e-01  -4.7600000000000003e-02  -1.0520000000000000e-01   7.9900000000000004e-01   4.4499999999999998e-02   1.7412000000000001e+00   2.4079999999999999e-01   1.9239999999999999e-01   2.3890000000000000e-01
  -5.5110000000000003e-01  -1.0771999999999999e+00   1.8872000000000000e+00   8.5900000000000004e-02  -1.9000000000000000e-02  -1.7500000000000002e-02   8.4340000000000004e-01   1.7790000000000000e-01   1.7412000000000001e+00   2.5050000000000000e-01   1.8279999999999999e-01   2.6540000000000002e-01
  -1.3230000000000000e-01   2.6379999999999998e-01   2.4018999999999999e+00   2.0999999999999999e-01   9.4999999999999998e-03  -3.5099999999999999e-02   9.9880000000000002e-01   3.3350000000000002e-01   1.7412000000000001e+00   2.3119999999999999e-01   1.9239999999999999e-01   2.2120000000000001e-01
  -3.0859999999999999e-01   4.8359999999999997e-01   1.8872000000000000e+00   2.7689999999999998e-01  -4.7600000000000003e-02  -7.0199999999999999e-02   9.7660000000000002e-01   1.7790000000000000e-01   2.5247000000000002e+00   1.8300000000000000e-01   1.9239999999999999e-01   1.9910000000000000e-01
  -1.9839999999999999e-01  -5.7160000000000000e-01   1.5441000000000000e+00   3.8199999999999998e-02  -1.2370000000000000e-01   4.4000000000000003e-03   7.3240000000000005e-01   2.2239999999999999e-01   1.5670999999999999e+00   2.1190000000000001e-01   1.4430000000000001e-01   2.8749999999999998e-01
  -1.5429999999999999e-01   4.1770000000000002e-01   2.3161999999999998e+00   2.0999999999999999e-01  -1.9000000000000000e-02   2.6300000000000000e-02   7.3240000000000005e-01   8.8900000000000007e-02   2.3506000000000000e+00   2.7939999999999998e-01   1.3469999999999999e-01   2.6979999999999998e-01
  -3.0859999999999999e-01  -2.1980000000000000e-01   1.7157000000000000e+00   1.4319999999999999e-01  -4.7600000000000003e-02  -5.7000000000000002e-02   9.7660000000000002e-01   1.1119999999999999e-01   2.1764999999999999e+00   2.8899999999999998e-01   1.9239999999999999e-01   2.6540000000000002e-01
  -3.7469999999999998e-01  -6.6000000000000003e-02   2.0588000000000002e+00   3.8199999999999998e-02  -4.7600000000000003e-02  -4.8200000000000000e-02   8.2120000000000004e-01   2.8910000000000002e-01   2.1764999999999999e+00   2.1190000000000001e-01   2.2130000000000000e-01   2.5209999999999999e-01
  -3.5270000000000001e-01   3.2979999999999998e-01   1.6298999999999999e+00   2.8639999999999999e-01  -5.7099999999999998e-02  -4.4000000000000003e-03   9.1000000000000003e-01   2.6679999999999998e-01   1.3930000000000000e+00   2.3119999999999999e-01   1.7319999999999999e-01   2.2559999999999999e-01
  -3.5270000000000001e-01  -3.9570000000000000e-01   2.0588000000000002e+00   1.1459999999999999e-01  -1.9000000000000000e-02  -4.3900000000000002e-02   7.9900000000000004e-01   3.3350000000000002e-01   1.8283000000000000e+00   2.6010000000000000e-01   1.6360000000000000e-01   2.4329999999999999e-01
  -1.9839999999999999e-01  -1.0990000000000000e-01   1.8015000000000001e+00   9.5500000000000002e-02  -1.1420000000000000e-01   3.0700000000000002e-02   9.1000000000000003e-01   1.5559999999999999e-01   2.1764999999999999e+00   2.5050000000000000e-01   1.3469999999999999e-01   2.4770000000000000e-01
  -2.6450000000000001e-01   1.5390000000000001e-01   1.8872000000000000e+00   2.0050000000000001e-01  -5.7099999999999998e-02  -5.2600000000000001e-02   9.5440000000000003e-01   2.2239999999999999e-01   2.0024000000000002e+00   2.6970000000000000e-01   1.5400000000000000e-01   2.5659999999999999e-01
  -2.6450000000000001e-01  -8.7900000000000006e-02   9.4359999999999999e-01   1.3370000000000001e-01  -1.4269999999999999e-01  -1.7500000000000002e-02   8.8780000000000003e-01   2.6679999999999998e-01   1.5670999999999999e+00   3.8529999999999998e-01   1.7319999999999999e-01   2.3890000000000000e-01
  -1.5429999999999999e-01   0.0000000000000000e+00   1.8015000000000001e+00   1.2410000000000000e-01  -3.8100000000000002e-02  -3.0700000000000002e-02   9.3220000000000003e-01   1.7790000000000000e-01   2.3506000000000000e+00   2.2159999999999999e-01   1.4430000000000001e-01   2.1229999999999999e-01
  -4.1880000000000001e-01  -1.3189999999999999e-01   1.5441000000000000e+00   1.8140000000000001e-01  -8.5599999999999996e-02   8.8000000000000005e-03   7.1020000000000005e-01   1.1119999999999999e-01   1.7412000000000001e+00   2.6010000000000000e-01   1.3469999999999999e-01   2.6979999999999998e-01
  -2.6450000000000001e-01  -2.1999999999999999e-02   1.7157000000000000e+00   1.7190000000000000e-01  -9.5200000000000007e-02  -3.9500000000000000e-02   9.5440000000000003e-01   3.7800000000000000e-01   1.4800000000000000e+00   2.5050000000000000e-01   1.8279999999999999e-01   2.6979999999999998e-01
  -3.3060000000000000e-01   1.7590000000000000e-01   1.5441000000000000e+00   1.8140000000000001e-01  -1.6180000000000000e-01  -2.1899999999999999e-02   7.3240000000000005e-01   3.1130000000000002e-01   2.3506000000000000e+00   2.5050000000000000e-01   1.4430000000000001e-01   2.4329999999999999e-01
  -2.4249999999999999e-01   2.1999999999999999e-02   1.9730000000000001e+00   3.8199999999999998e-02  -7.6100000000000001e-02  -3.0700000000000002e-02   7.7680000000000005e-01   3.7800000000000000e-01   2.0024000000000002e+00   3.5639999999999999e-01   1.8279999999999999e-01   2.5659999999999999e-01
  -2.8649999999999998e-01   2.1980000000000000e-01   1.7157000000000000e+00   1.8140000000000001e-01  -1.2370000000000000e-01  -1.3200000000000000e-02   8.8780000000000003e-01   2.6679999999999998e-01   2.1764999999999999e+00   3.2750000000000001e-01   1.7319999999999999e-01   2.4329999999999999e-01
  -2.6450000000000001e-01  -2.1999999999999999e-02   2.4018999999999999e+00   8.5900000000000004e-02  -1.2370000000000000e-01  -8.8000000000000005e-03   9.9880000000000002e-01   2.8910000000000002e-01   1.4800000000000000e+00   3.1790000000000002e-01   2.2130000000000000e-01   2.3890000000000000e-01
  -4.1880000000000001e-01   0.0000000000000000e+00   2.0588000000000002e+00   1.1459999999999999e-01  -1.1420000000000000e-01   0.0000000000000000e+00   6.2150000000000005e-01   2.6679999999999998e-01   1.9153000000000000e+00   2.4079999999999999e-01   7.6999999999999999e-02   3.0080000000000001e-01
  -2.4249999999999999e-01   1.3189999999999999e-01   2.0588000000000002e+00   1.2410000000000000e-01  -9.4999999999999998e-03  -5.2600000000000001e-02   9.1000000000000003e-01   1.3339999999999999e-01   1.8283000000000000e+00   2.9859999999999998e-01   2.5019999999999998e-01   2.6540000000000002e-01
  -3.5270000000000001e-01   1.9789999999999999e-01   2.3161999999999998e+00   3.8199999999999998e-02  -8.5599999999999996e-02  -5.2600000000000001e-02   9.1000000000000003e-01   2.0010000000000000e-01   1.3059000000000001e+00   3.0819999999999997e-01   6.7400000000000002e-02   2.3440000000000000e-01
  -2.8649999999999998e-01   0.0000000000000000e+00   1.3725000000000001e+00   1.5279999999999999e-01  -1.0470000000000000e-01  -4.4000000000000003e-03   9.5440000000000003e-01   3.1130000000000002e-01   1.6540999999999999e+00   2.5050000000000000e-01   1.8279999999999999e-01   2.4770000000000000e-01
  -3.3060000000000000e-01   8.7900000000000006e-02   2.4018999999999999e+00   1.2410000000000000e-01  -1.5229999999999999e-01  -3.0700000000000002e-02   9.3220000000000003e-01   2.6679999999999998e-01   2.2635999999999998e+00   2.2159999999999999e-01   1.4430000000000001e-01   2.6100000000000001e-01
  -3.5270000000000001e-01  -8.7900000000000006e-02   1.2867999999999999e+00   5.7299999999999997e-02  -3.8100000000000002e-02   2.6300000000000000e-02   8.4340000000000004e-01   2.4460000000000001e-01   1.6540999999999999e+00   2.2159999999999999e-01   1.4430000000000001e-01   2.6540000000000002e-01
  -3.3060000000000000e-01   0.0000000000000000e+00   1.3725000000000001e+00   1.8140000000000001e-01  -1.4269999999999999e-01  -1.3200000000000000e-02   7.9900000000000004e-01   2.8910000000000002e-01   2.1764999999999999e+00   3.5639999999999999e-01   1.8279999999999999e-01   2.3890000000000000e-01
  -3.5270000000000001e-01   6.6000000000000003e-02   2.1446000000000001e+00   6.6799999999999998e-02  -7.6100000000000001e-02  -1.7500000000000002e-02   9.1000000000000003e-01   1.1119999999999999e-01   1.7412000000000001e+00   2.0230000000000001e-01   2.6939999999999997e-01   2.3890000000000000e-01
  -4.8490000000000000e-01   3.0780000000000002e-01   1.8015000000000001e+00   1.3370000000000001e-01  -8.5599999999999996e-02  -2.1899999999999999e-02   9.1000000000000003e-01   2.0010000000000000e-01   1.3930000000000000e+00   2.8899999999999998e-01   2.0210000000000000e-01   2.4770000000000000e-01
  -2.4249999999999999e-01   4.3999999999999997e-02   1.5441000000000000e+00   1.3370000000000001e-01  -2.2839999999999999e-01  -3.0700000000000002e-02   7.7680000000000005e-01   2.6679999999999998e-01   1.6540999999999999e+00   2.2159999999999999e-01   2.1170000000000000e-01   2.8310000000000002e-01
  -2.4249999999999999e-01   1.7590000000000000e-01   1.9730000000000001e+00   1.0500000000000000e-01  -1.2370000000000000e-01  -8.8000000000000005e-03   7.3240000000000005e-01   2.6679999999999998e-01   2.0024000000000002e+00   3.0819999999999997e-01   1.5400000000000000e-01   2.8749999999999998e-01
  -5.2900000000000003e-01  -2.1999999999999999e-02   9.4359999999999999e-01   1.0500000000000000e-01  -1.1420000000000000e-01   1.7500000000000002e-02   9.1000000000000003e-01   2.0010000000000000e-01   1.8283000000000000e+00   2.6010000000000000e-01   1.6360000000000000e-01   2.4770000000000000e-01
  -4.1880000000000001e-01  -1.9789999999999999e-01   2.0588000000000002e+00   6.6799999999999998e-02  -1.3320000000000001e-01   1.3200000000000000e-02   8.4340000000000004e-01   2.0010000000000000e-01   2.1764999999999999e+00   1.9270000000000001e-01   2.5019999999999998e-01   2.9189999999999999e-01
  -3.9679999999999999e-01   6.6000000000000003e-02   1.7157000000000000e+00   1.8140000000000001e-01  -1.0470000000000000e-01  -2.1899999999999999e-02   8.2120000000000004e-01   3.3350000000000002e-01   2.2635999999999998e+00   2.7939999999999998e-01   1.5400000000000000e-01   2.0790000000000000e-01
  -3.3060000000000000e-01   1.5390000000000001e-01   2.1446000000000001e+00   7.6399999999999996e-02  -1.0470000000000000e-01  -8.8000000000000005e-03   8.8780000000000003e-01   1.1119999999999999e-01   2.0893999999999999e+00   2.7939999999999998e-01   2.0210000000000000e-01   2.7429999999999999e-01
  -1.3230000000000000e-01   0.0000000000000000e+00   1.2010000000000001e+00   1.6230000000000000e-01  -8.5599999999999996e-02  -4.4000000000000003e-03   9.1000000000000003e-01   1.3339999999999999e-01   2.0893999999999999e+00   2.0230000000000001e-01   1.3469999999999999e-01   2.3440000000000000e-01
  -5.5110000000000003e-01   4.3999999999999997e-02   1.7157000000000000e+00   1.6230000000000000e-01  -1.3320000000000001e-01  -1.3200000000000000e-02   8.6560000000000004e-01   2.4460000000000001e-01   2.3506000000000000e+00   2.8899999999999998e-01   1.9239999999999999e-01   2.1229999999999999e-01
  -3.7469999999999998e-01   2.1999999999999999e-02   1.4582999999999999e+00   1.7190000000000000e-01  -1.3320000000000001e-01  -4.4000000000000003e-03   7.9900000000000004e-01   2.8910000000000002e-01   1.5670999999999999e+00   2.4079999999999999e-01   1.5400000000000000e-01   2.4770000000000000e-01
  -8.8200000000000001e-02   0.0000000000000000e+00   2.1446000000000001e+00   1.2410000000000000e-01   0.0000000000000000e+00  -4.3900000000000002e-02   1.0875999999999999e+00   2.6679999999999998e-01   1.7412000000000001e+00   3.2750000000000001e-01   2.3089999999999999e-01   2.1679999999999999e-01
  -5.0700000000000001e-01   4.3999999999999997e-02   1.4582999999999999e+00   1.4319999999999999e-01  -1.0470000000000000e-01  -4.4000000000000003e-03   8.4340000000000004e-01   2.6679999999999998e-01   1.1317999999999999e+00   2.2159999999999999e-01   1.1550000000000001e-01   2.4770000000000000e-01
  -5.5110000000000003e-01   6.6000000000000003e-02   1.8872000000000000e+00   9.4999999999999998e-03  -1.6180000000000000e-01  -4.3900000000000002e-02   7.5460000000000005e-01   3.1130000000000002e-01   1.5670999999999999e+00   2.7939999999999998e-01   2.3089999999999999e-01   2.6979999999999998e-01
  -5.5110000000000003e-01  -2.1980000000000000e-01   2.1446000000000001e+00   3.8199999999999998e-02  -1.3320000000000001e-01  -4.3900000000000002e-02   7.7680000000000005e-01   3.5580000000000001e-01   2.0893999999999999e+00   3.8529999999999998e-01   2.5019999999999998e-01   2.4329999999999999e-01
  -3.5270000000000001e-01   0.0000000000000000e+00   9.4359999999999999e-01   2.0050000000000001e-01  -1.4269999999999999e-01   0.0000000000000000e+00   9.1000000000000003e-01   3.5580000000000001e-01   2.1764999999999999e+00   2.4079999999999999e-01   1.8279999999999999e-01   2.0349999999999999e-01
  -4.6289999999999998e-01   6.6000000000000003e-02   2.1446000000000001e+00   6.6799999999999998e-02  -6.6600000000000006e-02  -1.7500000000000002e-02   8.8780000000000003e-01   2.0010000000000000e-01   2.0024000000000002e+00   2.9859999999999998e-01   1.8279999999999999e-01   2.3000000000000001e-01
  -1.5429999999999999e-01  -4.3999999999999997e-02   1.8872000000000000e+00   1.2410000000000000e-01  -2.1890000000000001e-01  -2.6300000000000000e-02   7.9900000000000004e-01   1.3339999999999999e-01   2.2635999999999998e+00   2.2159999999999999e-01   1.4430000000000001e-01   2.2120000000000001e-01
  -2.2040000000000001e-01  -2.6379999999999998e-01   1.0294000000000001e+00   9.4999999999999998e-03  -8.5599999999999996e-02   2.1899999999999999e-02   8.6560000000000004e-01   1.5559999999999999e-01   1.7412000000000001e+00   1.7340000000000000e-01   1.6360000000000000e-01   2.4329999999999999e-01
  -1.1020000000000001e-01   3.0780000000000002e-01   1.4582999999999999e+00   1.6230000000000000e-01  -1.4269999999999999e-01  -4.8200000000000000e-02   8.2120000000000004e-01   1.1119999999999999e-01   1.0447000000000000e+00   2.8899999999999998e-01   1.4430000000000001e-01   2.6540000000000002e-01
  -4.1880000000000001e-01   4.3999999999999997e-02   1.7157000000000000e+00   2.8600000000000000e-02  -8.5599999999999996e-02  -1.3200000000000000e-02   7.9900000000000004e-01   8.8900000000000007e-02   1.9153000000000000e+00   3.6599999999999999e-01   1.2509999999999999e-01   2.4329999999999999e-01
  -1.7630000000000001e-01   8.7900000000000006e-02   1.8015000000000001e+00   2.0999999999999999e-01  -1.2370000000000000e-01  -5.7000000000000002e-02   7.9900000000000004e-01   3.5580000000000001e-01   1.4800000000000000e+00   3.3710000000000001e-01   1.5400000000000000e-01   2.4329999999999999e-01
  -3.3060000000000000e-01   3.5170000000000001e-01   1.8015000000000001e+00   1.9089999999999999e-01  -1.4269999999999999e-01  -4.4000000000000003e-03   6.4370000000000005e-01   1.1119999999999999e-01   1.0447000000000000e+00   3.0819999999999997e-01   1.7319999999999999e-01   2.2559999999999999e-01
  -2.6450000000000001e-01  -1.3189999999999999e-01   1.7157000000000000e+00   1.9099999999999999e-02  -2.2839999999999999e-01   0.0000000000000000e+00   7.5460000000000005e-01   3.5580000000000001e-01   1.8283000000000000e+00   2.4079999999999999e-01   1.2509999999999999e-01   2.5659999999999999e-01
  -3.3060000000000000e-01   4.3999999999999997e-02   1.8872000000000000e+00   1.1459999999999999e-01  -1.4269999999999999e-01  -2.1899999999999999e-02   7.5460000000000005e-01   2.2239999999999999e-01   2.5247000000000002e+00   3.0819999999999997e-01   2.1170000000000000e-01   2.4329999999999999e-01
  -3.7469999999999998e-01   2.1980000000000000e-01   1.2010000000000001e+00   1.3370000000000001e-01  -1.4269999999999999e-01  -3.0700000000000002e-02   7.7680000000000005e-01   4.6689999999999998e-01   1.6540999999999999e+00   2.8899999999999998e-01   2.1170000000000000e-01   2.5209999999999999e-01
  -5.9509999999999996e-01  -2.1999999999999999e-02   1.7157000000000000e+00   1.7190000000000000e-01  -5.7099999999999998e-02  -2.1899999999999999e-02   9.3220000000000003e-01  -1.7790000000000000e-01   2.0024000000000002e+00   3.3710000000000001e-01   9.6199999999999994e-02   1.9020000000000001e-01
  -2.8649999999999998e-01  -4.3999999999999997e-02   1.3725000000000001e+00   8.5900000000000004e-02  -1.5229999999999999e-01  -1.7500000000000002e-02   7.9900000000000004e-01  -6.0040000000000004e-01   1.3930000000000000e+00   2.1190000000000001e-01   2.3089999999999999e-01   4.8700000000000000e-02
  -5.5110000000000003e-01   2.1980000000000000e-01   1.7157000000000000e+00   5.7299999999999997e-02  -7.6100000000000001e-02  -2.1899999999999999e-02   6.4370000000000005e-01  -1.9345000000000001e+00   2.3506000000000000e+00   1.4449999999999999e-01   1.9239999999999999e-01  -2.0349999999999999e-01
  -3.0859999999999999e-01   2.1999999999999999e-02   1.8872000000000000e+00   1.0500000000000000e-01  -1.9030000000000000e-01   2.1899999999999999e-02   5.5489999999999995e-01  -4.2024999999999997e+00   2.3506000000000000e+00   1.7340000000000000e-01   2.1170000000000000e-01  -6.4139999999999997e-01
  -3.0859999999999999e-01   2.1999999999999999e-02   1.8015000000000001e+00  -9.4999999999999998e-03  -1.8079999999999999e-01  -7.4499999999999997e-02   7.9900000000000004e-01  -5.5589000000000004e+00   2.6118000000000001e+00  -5.7799999999999997e-02   3.5599999999999998e-01  -1.0129999999999999e+00
  -2.6450000000000001e-01   1.9789999999999999e-01   2.0588000000000002e+00   1.0500000000000000e-01  -1.0470000000000000e-01   4.4000000000000003e-03   9.9880000000000002e-01  -7.2933000000000003e+00   1.3059000000000001e+00  -1.1559999999999999e-01   3.9450000000000002e-01  -1.4198999999999999e+00
  -3.9679999999999999e-01   1.5390000000000001e-01   1.9730000000000001e+00   5.7299999999999997e-02  -1.1420000000000000e-01  -3.9500000000000000e-02   1.4205000000000001e+00  -8.2493999999999996e+00   6.0940000000000005e-01  -2.5050000000000000e-01   4.6189999999999998e-01  -1.7427999999999999e+00
  -8.8200000000000001e-02   0.0000000000000000e+00   2.4018999999999999e+00   2.8600000000000000e-02  -1.1420000000000000e-01  -3.9500000000000000e-02   1.6646000000000001e+00  -9.5836000000000006e+00   8.7099999999999997e-02  -3.5639999999999999e-01   4.8110000000000003e-01  -2.0038000000000000e+00
  -3.3060000000000000e-01   8.7900000000000006e-02   9.4359999999999999e-01   8.5900000000000004e-02  -1.2370000000000000e-01  -2.1899999999999999e-02   1.7090000000000001e+00  -1.0584199999999999e+01  -7.8349999999999997e-01  -5.3939999999999999e-01   6.4470000000000005e-01  -2.3975000000000000e+00
  -3.7469999999999998e-01   6.6000000000000003e-02   1.9730000000000001e+00   1.0500000000000000e-01  -1.4269999999999999e-01   0.0000000000000000e+00   1.5536000000000001e+00  -1.1807100000000000e+01  -3.4820000000000001e-01  -5.9719999999999995e-01   6.9279999999999997e-01  -2.4727000000000001e+00
  -6.3919999999999999e-01  -1.3189999999999999e-01   2.4018999999999999e+00   1.5279999999999999e-01  -1.0470000000000000e-01  -3.9500000000000000e-02   1.1540999999999999e+00  -1.0806500000000000e+01   6.0940000000000005e-01  -5.8760000000000001e-01   7.2170000000000001e-01  -2.2957999999999998e+00
  -2.4249999999999999e-01   3.5170000000000001e-01   1.9730000000000001e+00   1.3370000000000001e-01  -1.9030000000000000e-01  -4.4000000000000003e-03   1.8644000000000001e+00  -1.0206200000000001e+01   0.0000000000000000e+00  -4.4309999999999999e-01   5.4849999999999999e-01  -2.3532999999999999e+00
  -4.8490000000000000e-01  -4.3999999999999997e-02   1.9730000000000001e+00  -9.4999999999999998e-03  -8.5599999999999996e-02  -5.7000000000000002e-02   1.7090000000000001e+00  -8.1605000000000008e+00   6.9650000000000001e-01  -2.8899999999999998e-01   3.8490000000000002e-01  -1.9286000000000001e+00
  -3.7469999999999998e-01   6.6000000000000003e-02   1.4582999999999999e+00   1.1459999999999999e-01  -1.5229999999999999e-01  -3.9500000000000000e-02   1.9975000000000001e+00  -6.7595999999999998e+00   2.0024000000000002e+00  -6.7400000000000002e-02   2.7900000000000003e-01  -1.4597000000000000e+00
  -4.6289999999999998e-01   1.3189999999999999e-01   1.2010000000000001e+00   7.6399999999999996e-02  -1.2370000000000000e-01   1.3200000000000000e-02   1.4205000000000001e+00  -3.7134000000000000e+00   1.1317999999999999e+00   2.8899999999999999e-02   2.5979999999999998e-01  -7.2099999999999997e-01
  -3.9679999999999999e-01   6.6000000000000003e-02   1.8015000000000001e+00   1.6230000000000000e-01  -4.7600000000000003e-02  -3.0700000000000002e-02   9.3220000000000003e-01  -1.2897000000000001e+00   1.2188000000000001e+00   9.6299999999999997e-02   2.5019999999999998e-01  -1.3710000000000000e-01
  -3.5270000000000001e-01  -4.3999999999999997e-02   1.7157000000000000e+00   4.7699999999999999e-02  -1.7130000000000001e-01  -2.1899999999999999e-02   1.2206999999999999e+00  -1.3339999999999999e-01   1.5670999999999999e+00   1.6380000000000000e-01   8.6599999999999996e-02   3.5400000000000001e-02
  -3.0859999999999999e-01   1.3189999999999999e-01   1.3725000000000001e+00   1.2410000000000000e-01  -2.1890000000000001e-01   8.8000000000000005e-03   7.5460000000000005e-01   1.3339999999999999e-01   1.4800000000000000e+00   2.4079999999999999e-01   1.0580000000000001e-01   2.3000000000000001e-01
  -3.0859999999999999e-01  -6.6000000000000003e-02   2.2303999999999999e+00   9.5500000000000002e-02  -2.8500000000000001e-02  -4.3900000000000002e-02   7.7680000000000005e-01   8.8900000000000007e-02   1.3059000000000001e+00   2.4079999999999999e-01   1.0580000000000001e-01   2.6540000000000002e-01
  -5.2900000000000003e-01   4.3999999999999997e-02   2.0588000000000002e+00   3.8199999999999998e-02  -1.8079999999999999e-01   0.0000000000000000e+00   7.9900000000000004e-01   2.4460000000000001e-01   2.0024000000000002e+00   1.1559999999999999e-01   1.9239999999999999e-01   2.2120000000000001e-01
  -5.5110000000000003e-01   6.6000000000000003e-02   1.9730000000000001e+00   1.4319999999999999e-01  -1.0470000000000000e-01  -5.7000000000000002e-02   1.3095000000000001e+00  -6.8930000000000002e-01   8.7060000000000004e-01   1.2520000000000001e-01   2.0210000000000000e-01   9.7299999999999998e-02
  -6.1719999999999997e-01   1.0990000000000000e-01   1.1152000000000000e+00   2.8600000000000000e-02  -2.1890000000000001e-01   2.6300000000000000e-02   1.0653999999999999e+00  -6.8930000000000002e-01   2.4377000000000000e+00   2.6010000000000000e-01   2.1170000000000000e-01   5.3100000000000001e-02
  -3.3060000000000000e-01  -4.3999999999999997e-02   8.5780000000000001e-01   5.7299999999999997e-02  -1.9030000000000000e-01  -2.6300000000000000e-02   1.0431999999999999e+00  -2.8910000000000002e-01   1.4800000000000000e+00   2.3119999999999999e-01   1.0580000000000001e-01   9.2899999999999996e-02
  -3.5270000000000001e-01   1.3189999999999999e-01   1.7157000000000000e+00   1.1459999999999999e-01  -1.0470000000000000e-01   0.0000000000000000e+00   9.1000000000000003e-01  -2.8910000000000002e-01   2.3506000000000000e+00   3.0819999999999997e-01   2.6939999999999997e-01   5.3100000000000001e-02
  -4.6289999999999998e-01  -6.6000000000000003e-02   1.8872000000000000e+00   4.7699999999999999e-02  -1.4269999999999999e-01  -3.5099999999999999e-02   9.1000000000000003e-01  -2.8910000000000002e-01   1.5670999999999999e+00   1.7340000000000000e-01   7.6999999999999999e-02   5.3100000000000001e-02
  -4.6289999999999998e-01   6.6000000000000003e-02   1.2010000000000001e+00   6.6799999999999998e-02  -1.4269999999999999e-01  -1.3200000000000000e-02   1.1318999999999999e+00  -6.6710000000000003e-01   1.8283000000000000e+00   3.2750000000000001e-01   2.4060000000000001e-01   3.1000000000000000e-02
  -1.5429999999999999e-01  -8.7900000000000006e-02   2.3161999999999998e+00   7.6399999999999996e-02  -1.2370000000000000e-01  -2.6300000000000000e-02   8.8780000000000003e-01  -4.8920000000000002e-01   1.3930000000000000e+00   1.4449999999999999e-01   1.5400000000000000e-01   7.0800000000000002e-02
  -2.6450000000000001e-01  -2.4179999999999999e-01   1.0294000000000001e+00   1.9099999999999999e-02  -2.3790000000000000e-01   4.8200000000000000e-02   1.0431999999999999e+00  -5.5589999999999995e-01   1.5670999999999999e+00   1.8300000000000000e-01   1.5400000000000000e-01   6.1899999999999997e-02
  -4.4100000000000000e-02   4.3999999999999997e-02   1.4582999999999999e+00   8.5900000000000004e-02  -5.7099999999999998e-02   1.3200000000000000e-02   9.1000000000000003e-01  -4.2249999999999999e-01   1.4800000000000000e+00   2.6010000000000000e-01   1.8279999999999999e-01   6.1899999999999997e-02
  -4.6289999999999998e-01   2.4179999999999999e-01   1.5441000000000000e+00   1.4319999999999999e-01  -8.5599999999999996e-02   8.8000000000000005e-03   9.3220000000000003e-01  -4.0020000000000000e-01   1.0447000000000000e+00   2.1190000000000001e-01   1.8279999999999999e-01   4.8700000000000000e-02
  -4.1880000000000001e-01   1.7590000000000000e-01   1.4582999999999999e+00   1.0500000000000000e-01  -1.0470000000000000e-01  -4.4000000000000003e-03   7.9900000000000004e-01  -6.6710000000000003e-01   1.3930000000000000e+00   2.7939999999999998e-01   2.1170000000000000e-01   7.0800000000000002e-02
  -4.4080000000000003e-01  -8.7900000000000006e-02   1.8872000000000000e+00   1.0500000000000000e-01  -1.9030000000000000e-01   3.5099999999999999e-02   9.7660000000000002e-01  -5.3369999999999995e-01   2.0893999999999999e+00   2.6010000000000000e-01   2.6939999999999997e-01   3.9800000000000002e-02
  -5.0700000000000001e-01   8.7900000000000006e-02   1.3725000000000001e+00   3.8199999999999998e-02  -1.6180000000000000e-01  -1.7500000000000002e-02   9.3220000000000003e-01  -5.5589999999999995e-01   1.7412000000000001e+00   2.0230000000000001e-01   1.6360000000000000e-01   7.5200000000000003e-02
  -3.0859999999999999e-01   1.5390000000000001e-01   2.0588000000000002e+00   1.3370000000000001e-01  -5.7099999999999998e-02  -1.3200000000000000e-02   9.3220000000000003e-01  -4.6689999999999998e-01   1.9153000000000000e+00   2.3119999999999999e-01   1.7319999999999999e-01   6.6400000000000001e-02
  -1.5429999999999999e-01  -1.7590000000000000e-01   2.0588000000000002e+00   4.7699999999999999e-02  -1.2370000000000000e-01  -2.6300000000000000e-02   6.6579999999999995e-01  -2.6679999999999998e-01   1.1317999999999999e+00   2.7939999999999998e-01   1.2509999999999999e-01   7.9600000000000004e-02
  -4.1880000000000001e-01   1.5390000000000001e-01   1.8015000000000001e+00   1.3370000000000001e-01  -1.3320000000000001e-01  -4.4000000000000003e-03   9.1000000000000003e-01  -4.2249999999999999e-01   1.2188000000000001e+00   1.9270000000000001e-01   1.9239999999999999e-01   0.0000000000000000e+00
  -4.1880000000000001e-01   1.7590000000000000e-01   1.7157000000000000e+00   9.5500000000000002e-02  -1.2370000000000000e-01   3.5099999999999999e-02   8.6560000000000004e-01  -3.1130000000000002e-01   8.7060000000000004e-01   2.1190000000000001e-01   1.2509999999999999e-01   2.6499999999999999e-02
  -5.7310000000000005e-01   3.2979999999999998e-01   1.3725000000000001e+00   1.1459999999999999e-01  -2.5690000000000002e-01  -4.4000000000000003e-03   9.9880000000000002e-01  -6.2260000000000004e-01   1.9153000000000000e+00   1.6380000000000000e-01   1.7319999999999999e-01   7.0800000000000002e-02
  -2.8649999999999998e-01   2.1999999999999999e-02   1.4582999999999999e+00   9.5500000000000002e-02  -1.3320000000000001e-01  -2.1899999999999999e-02   8.6560000000000004e-01  -5.1139999999999997e-01   2.0893999999999999e+00   2.2159999999999999e-01   2.2130000000000000e-01   5.3100000000000001e-02
  -3.3060000000000000e-01   0.0000000000000000e+00   1.8015000000000001e+00   8.5900000000000004e-02  -2.2839999999999999e-01  -4.3900000000000002e-02   1.0431999999999999e+00  -6.2260000000000004e-01   1.3930000000000000e+00   1.7340000000000000e-01   1.9239999999999999e-01   4.4000000000000003e-03
  -4.1880000000000001e-01   2.1999999999999999e-02   1.7157000000000000e+00   5.7299999999999997e-02  -1.3320000000000001e-01  -4.4000000000000003e-03   1.1096999999999999e+00  -4.4469999999999998e-01   1.2188000000000001e+00   2.0230000000000001e-01   1.6360000000000000e-01   3.5400000000000001e-02
  -5.9509999999999996e-01   2.1999999999999999e-02   1.5441000000000000e+00   3.8199999999999998e-02  -1.2370000000000000e-01  -2.1899999999999999e-02   1.1096999999999999e+00  -5.5589999999999995e-01   1.3930000000000000e+00   2.4079999999999999e-01   1.1550000000000001e-01   6.6400000000000001e-02
  -3.9679999999999999e-01  -2.1999999999999999e-02   2.0588000000000002e+00  -9.4999999999999998e-03  -1.5229999999999999e-01  -1.7500000000000002e-02   1.0875999999999999e+00  -4.8920000000000002e-01   1.4800000000000000e+00   1.9270000000000001e-01   2.3089999999999999e-01   5.3100000000000001e-02
  -3.7469999999999998e-01   1.0990000000000000e-01   1.8015000000000001e+00   8.5900000000000004e-02  -3.8100000000000002e-02  -3.0700000000000002e-02   8.8780000000000003e-01  -7.1150000000000002e-01   1.6540999999999999e+00   1.9270000000000001e-01   1.6360000000000000e-01   7.5200000000000003e-02
  -5.0700000000000001e-01   1.3189999999999999e-01   1.0294000000000001e+00   4.7699999999999999e-02  -9.5200000000000007e-02   4.4000000000000003e-03   9.9880000000000002e-01  -4.4469999999999998e-01   1.3930000000000000e+00   1.9270000000000001e-01   2.1170000000000000e-01   6.1899999999999997e-02
  -3.3060000000000000e-01   0.0000000000000000e+00   1.7157000000000000e+00   4.7699999999999999e-02  -5.7099999999999998e-02  -5.2600000000000001e-02   1.0431999999999999e+00  -5.7809999999999995e-01   9.5770000000000000e-01   2.4079999999999999e-01   2.5019999999999998e-01   3.5400000000000001e-02
  -3.3060000000000000e-01   1.0990000000000000e-01   1.4582999999999999e+00   1.1459999999999999e-01  -1.4269999999999999e-01   0.0000000000000000e+00   9.9880000000000002e-01  -6.0040000000000004e-01   2.0024000000000002e+00   1.7340000000000000e-01   1.0580000000000001e-01   2.6499999999999999e-02
  -2.4249999999999999e-01  -8.7900000000000006e-02   2.4876999999999998e+00   2.8600000000000000e-02  -1.3320000000000001e-01  -1.7500000000000002e-02   8.8780000000000003e-01  -4.8920000000000002e-01   1.3059000000000001e+00   2.9859999999999998e-01   2.4060000000000001e-01   1.0620000000000000e-01
  -3.5270000000000001e-01   4.3999999999999997e-02   1.8015000000000001e+00   8.5900000000000004e-02  -1.1420000000000000e-01  -1.7500000000000002e-02   8.8780000000000003e-01  -5.5589999999999995e-01   2.1764999999999999e+00   2.3119999999999999e-01   1.7319999999999999e-01   2.6499999999999999e-02
  -4.1880000000000001e-01  -1.7590000000000000e-01   2.8309000000000002e+00   1.2410000000000000e-01  -1.0470000000000000e-01  -3.0700000000000002e-02   9.3220000000000003e-01  -5.5589999999999995e-01   8.7060000000000004e-01   2.6970000000000000e-01   2.4060000000000001e-01   6.6400000000000001e-02
  -3.5270000000000001e-01  -1.0990000000000000e-01   1.8015000000000001e+00   1.0500000000000000e-01  -2.1890000000000001e-01  -3.5099999999999999e-02   1.1318999999999999e+00  -5.1139999999999997e-01   1.7412000000000001e+00   2.6010000000000000e-01   1.8279999999999999e-01   4.8700000000000000e-02
  -3.3060000000000000e-01  -2.1999999999999999e-02   2.3161999999999998e+00   7.6399999999999996e-02  -1.3320000000000001e-01  -4.4000000000000003e-03   7.9900000000000004e-01  -4.0020000000000000e-01   1.8283000000000000e+00   1.1559999999999999e-01   1.8279999999999999e-01   4.8700000000000000e-02
  -5.9509999999999996e-01   4.3999999999999997e-02   1.3725000000000001e+00   1.5279999999999999e-01  -1.4269999999999999e-01  -2.6300000000000000e-02   9.3220000000000003e-01  -3.7800000000000000e-01   1.6540999999999999e+00   1.8300000000000000e-01   1.5400000000000000e-01   3.1000000000000000e-02
  -3.0859999999999999e-01  -8.7900000000000006e-02   1.8015000000000001e+00   1.0500000000000000e-01  -1.3320000000000001e-01  -2.1899999999999999e-02   9.3220000000000003e-01  -4.4469999999999998e-01   1.6540999999999999e+00   2.1190000000000001e-01   2.3089999999999999e-01   4.8700000000000000e-02
  -3.9679999999999999e-01  -6.6000000000000003e-02   2.2303999999999999e+00   1.9099999999999999e-02  -1.4269999999999999e-01   4.4000000000000003e-03   9.1000000000000003e-01  -4.0020000000000000e-01   2.6989000000000001e+00   2.5050000000000000e-01   2.6939999999999997e-01   2.6499999999999999e-02
  -3.7469999999999998e-01   1.7590000000000000e-01   1.1152000000000000e+00   1.3370000000000001e-01  -1.2370000000000000e-01   0.0000000000000000e+00   9.9880000000000002e-01  -3.5580000000000001e-01   1.3059000000000001e+00   2.2159999999999999e-01   2.5019999999999998e-01   2.6499999999999999e-02
  -1.3230000000000000e-01   2.1999999999999999e-02   1.2010000000000001e+00   1.0500000000000000e-01  -1.2370000000000000e-01   1.3200000000000000e-02   8.8780000000000003e-01  -4.2249999999999999e-01   1.0447000000000000e+00   1.9270000000000001e-01   2.0210000000000000e-01   3.1000000000000000e-02
  -3.5270000000000001e-01   1.5390000000000001e-01   6.0050000000000003e-01   9.5500000000000002e-02  -2.5690000000000002e-01   1.7500000000000002e-02   7.9900000000000004e-01  -5.3369999999999995e-01   2.2635999999999998e+00   2.5050000000000000e-01   1.7319999999999999e-01   4.4200000000000003e-02
  -3.9679999999999999e-01   1.3189999999999999e-01   1.6298999999999999e+00   1.4319999999999999e-01  -1.9030000000000000e-01  -4.4000000000000003e-03   9.9880000000000002e-01  -4.2249999999999999e-01   2.0893999999999999e+00   2.2159999999999999e-01   1.4430000000000001e-01   3.5400000000000001e-02
  -3.9679999999999999e-01   0.0000000000000000e+00   1.2010000000000001e+00   1.0500000000000000e-01  -1.1420000000000000e-01  -4.4000000000000003e-03   1.0653999999999999e+00  -7.3380000000000001e-01   1.3930000000000000e+00   1.2520000000000001e-01   2.2130000000000000e-01   3.9800000000000002e-02
  -2.6450000000000001e-01  -1.5390000000000001e-01   2.0588000000000002e+00   1.2410000000000000e-01  -1.0470000000000000e-01  -4.3900000000000002e-02   1.0209999999999999e+00  -5.5589999999999995e-01   1.3059000000000001e+00   2.6010000000000000e-01   1.6360000000000000e-01   7.5200000000000003e-02
  -2.2040000000000001e-01   1.3189999999999999e-01   1.2867999999999999e+00   1.0500000000000000e-01  -1.5229999999999999e-01   4.4000000000000003e-03   9.9880000000000002e-01  -3.5580000000000001e-01   1.4800000000000000e+00   2.9859999999999998e-01   1.7319999999999999e-01   3.9800000000000002e-02
  -2.4249999999999999e-01   0.0000000000000000e+00   1.8872000000000000e+00  -3.8199999999999998e-02  -5.7099999999999998e-02   4.3900000000000002e-02   9.1000000000000003e-01  -6.2260000000000004e-01   1.8283000000000000e+00   1.6380000000000000e-01   1.6360000000000000e-01   4.8700000000000000e-02
  -5.0700000000000001e-01   1.3189999999999999e-01   1.2867999999999999e+00   3.8199999999999998e-02  -1.0470000000000000e-01   2.6300000000000000e-02   1.0209999999999999e+00  -4.4469999999999998e-01   1.8283000000000000e+00   1.6380000000000000e-01   2.3089999999999999e-01   3.9800000000000002e-02
  -2.6450000000000001e-01   1.7590000000000000e-01   1.6298999999999999e+00   5.7299999999999997e-02  -1.4269999999999999e-01  -1.3200000000000000e-02   9.7660000000000002e-01  -4.2249999999999999e-01   1.7412000000000001e+00   2.2159999999999999e-01   2.5019999999999998e-01   1.7700000000000000e-02
  -3.3060000000000000e-01   0.0000000000000000e+00   1.3725000000000001e+00   1.9099999999999999e-02  -1.2370000000000000e-01   4.4000000000000003e-03   9.5440000000000003e-01  -4.0020000000000000e-01   9.5770000000000000e-01   1.8300000000000000e-01   2.0210000000000000e-01   6.1899999999999997e-02
  -2.8649999999999998e-01   2.1999999999999999e-02   1.6298999999999999e+00   6.6799999999999998e-02  -1.9030000000000000e-01  -2.6300000000000000e-02   9.7660000000000002e-01  -5.7809999999999995e-01   1.3059000000000001e+00   1.8300000000000000e-01   1.3469999999999999e-01   8.8499999999999995e-02
  -4.4080000000000003e-01   2.4179999999999999e-01   1.1152000000000000e+00   2.1959999999999999e-01  -2.0930000000000001e-01   1.7500000000000002e-02   8.6560000000000004e-01  -3.7800000000000000e-01   1.9153000000000000e+00   1.9270000000000001e-01   1.0580000000000001e-01   1.3299999999999999e-02
  -4.8490000000000000e-01   1.5390000000000001e-01   1.2867999999999999e+00   8.5900000000000004e-02  -1.9980000000000001e-01  -5.2600000000000001e-02   1.2206999999999999e+00  -5.1139999999999997e-01   2.3506000000000000e+00   3.1790000000000002e-01   1.9239999999999999e-01   8.4000000000000005e-02
  -2.8649999999999998e-01   6.6000000000000003e-02   1.8872000000000000e+00   1.1459999999999999e-01  -1.3320000000000001e-01  -1.7500000000000002e-02   1.0875999999999999e+00  -6.2260000000000004e-01   1.3930000000000000e+00   2.4079999999999999e-01   1.5400000000000000e-01   8.8000000000000005e-03
  -2.6450000000000001e-01  -2.1980000000000000e-01   1.4582999999999999e+00   0.0000000000000000e+00  -1.2370000000000000e-01  -1.3200000000000000e-02   1.0875999999999999e+00  -3.3350000000000002e-01   1.9153000000000000e+00   2.1190000000000001e-01   2.7900000000000003e-01   5.3100000000000001e-02
  -4.8490000000000000e-01  -6.6000000000000003e-02   1.3725000000000001e+00   3.8199999999999998e-02  -1.9000000000000000e-02  -6.1400000000000003e-02   1.1540999999999999e+00  -4.2249999999999999e-01   1.8283000000000000e+00   2.4079999999999999e-01   1.9239999999999999e-01   4.8700000000000000e-02
  -5.9509999999999996e-01   8.7900000000000006e-02   2.1446000000000001e+00   5.7299999999999997e-02  -1.3320000000000001e-01   1.3200000000000000e-02   9.9880000000000002e-01  -3.7800000000000000e-01   1.9153000000000000e+00   2.6970000000000000e-01   1.2509999999999999e-01   4.8700000000000000e-02
  -5.2900000000000003e-01   2.1999999999999999e-02   1.7157000000000000e+00   1.2410000000000000e-01  -2.2839999999999999e-01  -1.3200000000000000e-02   1.1984999999999999e+00  -6.0040000000000004e-01   2.3506000000000000e+00   2.6010000000000000e-01   2.1170000000000000e-01   1.2390000000000000e-01
  -4.6289999999999998e-01  -1.7590000000000000e-01   1.5441000000000000e+00   1.0500000000000000e-01  -1.3320000000000001e-01  -6.1400000000000003e-02   8.2120000000000004e-01  -3.7800000000000000e-01   1.4800000000000000e+00   1.7340000000000000e-01   2.5979999999999998e-01  -4.4000000000000003e-03
  -2.8649999999999998e-01  -4.3999999999999997e-02   1.8015000000000001e+00   2.8600000000000000e-02  -1.3320000000000001e-01  -1.3200000000000000e-02   8.4340000000000004e-01  -5.1139999999999997e-01   1.9153000000000000e+00   3.0819999999999997e-01   1.1550000000000001e-01   9.7299999999999998e-02
  -5.2900000000000003e-01   0.0000000000000000e+00   1.4582999999999999e+00   2.2910000000000000e-01  -1.2370000000000000e-01  -8.8000000000000005e-03   9.9880000000000002e-01  -3.5580000000000001e-01   1.1317999999999999e+00   2.3119999999999999e-01   2.5979999999999998e-01   3.5400000000000001e-02
  -4.4080000000000003e-01   2.1980000000000000e-01   1.5441000000000000e+00   3.8199999999999998e-02  -1.3320000000000001e-01  -3.5099999999999999e-02   1.0209999999999999e+00  -5.5589999999999995e-01   1.5670999999999999e+00   1.8300000000000000e-01   1.7319999999999999e-01   1.0170000000000000e-01
  -3.5270000000000001e-01   0.0000000000000000e+00   1.8872000000000000e+00   1.9089999999999999e-01  -7.6100000000000001e-02   4.4000000000000003e-03   7.9900000000000004e-01  -9.1169999999999995e-01   1.4800000000000000e+00   2.4079999999999999e-01   9.6199999999999994e-02   6.1899999999999997e-02
  -3.5270000000000001e-01   2.4179999999999999e-01   1.8872000000000000e+00   1.9099999999999999e-02  -9.5200000000000007e-02  -4.8200000000000000e-02   8.2120000000000004e-01  -5.3369999999999995e-01   1.9153000000000000e+00   2.5050000000000000e-01   2.5979999999999998e-01   7.9600000000000004e-02
  -4.4080000000000003e-01  -1.3189999999999999e-01   2.4876999999999998e+00   3.8199999999999998e-02  -1.0470000000000000e-01  -5.2600000000000001e-02   7.7680000000000005e-01  -5.3369999999999995e-01   1.5670999999999999e+00   1.7340000000000000e-01   2.1170000000000000e-01   3.1000000000000000e-02
  -5.0700000000000001e-01  -2.1999999999999999e-02   1.7157000000000000e+00  -6.6799999999999998e-02  -1.9030000000000000e-01   8.8000000000000005e-03   7.7680000000000005e-01  -6.4480000000000004e-01   1.8283000000000000e+00   2.1190000000000001e-01   1.4430000000000001e-01   5.7500000000000002e-02
  -4.1880000000000001e-01  -6.6000000000000003e-02   2.4876999999999998e+00   8.5900000000000004e-02  -1.8079999999999999e-01   2.1899999999999999e-02   1.0209999999999999e+00  -7.1150000000000002e-01   8.7060000000000004e-01   2.8899999999999998e-01   2.3089999999999999e-01   1.1500000000000000e-01
  -4.1880000000000001e-01   0.0000000000000000e+00   2.4876999999999998e+00   1.2410000000000000e-01  -6.6600000000000006e-02  -1.3200000000000000e-02   8.2120000000000004e-01  -4.2249999999999999e-01   1.7412000000000001e+00   2.5050000000000000e-01   2.7900000000000003e-01   6.6400000000000001e-02
  -3.3060000000000000e-01   0.0000000000000000e+00   1.8015000000000001e+00   3.8199999999999998e-02  -1.0470000000000000e-01  -5.2600000000000001e-02   9.9880000000000002e-01  -6.6710000000000003e-01   1.1317999999999999e+00   2.4079999999999999e-01   1.9239999999999999e-01   5.3100000000000001e-02
  -5.7310000000000005e-01   1.0990000000000000e-01   1.4582999999999999e+00   9.5500000000000002e-02  -1.2370000000000000e-01  -2.1899999999999999e-02   9.7660000000000002e-01  -3.5580000000000001e-01   2.0024000000000002e+00   2.6970000000000000e-01   2.3089999999999999e-01   5.3100000000000001e-02
  -3.0859999999999999e-01  -4.3999999999999997e-02   1.3725000000000001e+00   1.0500000000000000e-01  -1.5229999999999999e-01   0.0000000000000000e+00   8.8780000000000003e-01  -5.3369999999999995e-01   1.5670999999999999e+00   2.4079999999999999e-01   2.0210000000000000e-01   1.0170000000000000e-01
  -3.5270000000000001e-01   1.7590000000000000e-01   9.4359999999999999e-01   3.8199999999999998e-02  -2.2839999999999999e-01   4.4000000000000003e-03   7.7680000000000005e-01  -5.7809999999999995e-01   1.3059000000000001e+00   2.9859999999999998e-01   1.5400000000000000e-01   5.3100000000000001e-02
  -6.6130000000000000e-01  -2.1999999999999999e-02   1.2010000000000001e+00   9.5500000000000002e-02  -1.2370000000000000e-01   0.0000000000000000e+00   1.0209999999999999e+00  -6.0040000000000004e-01   1.9153000000000000e+00   2.4079999999999999e-01   2.5019999999999998e-01   3.5400000000000001e-02
  -2.4249999999999999e-01   4.3999999999999997e-02   1.3725000000000001e+00   7.6399999999999996e-02  -4.7600000000000003e-02  -2.6300000000000000e-02   1.0653999999999999e+00  -5.1139999999999997e-01   1.6540999999999999e+00   2.4079999999999999e-01   2.7900000000000003e-01   2.2100000000000002e-02
  -4.6289999999999998e-01   2.1999999999999999e-02   1.6298999999999999e+00   9.5500000000000002e-02  -7.6100000000000001e-02   1.7500000000000002e-02   7.7680000000000005e-01  -5.1139999999999997e-01   1.3059000000000001e+00   3.0819999999999997e-01   2.3089999999999999e-01   3.1000000000000000e-02
  -3.7469999999999998e-01   6.6000000000000003e-02   1.8872000000000000e+00   8.5900000000000004e-02  -7.6100000000000001e-02   1.3200000000000000e-02   9.3220000000000003e-01  -4.6689999999999998e-01   1.1317999999999999e+00   2.2159999999999999e-01   1.0580000000000001e-01   7.0800000000000002e-02
  -4.8490000000000000e-01   4.3999999999999997e-02   1.4582999999999999e+00   4.7699999999999999e-02  -1.7130000000000001e-01  -2.1899999999999999e-02   9.1000000000000003e-01  -5.3369999999999995e-01   1.8283000000000000e+00   2.2159999999999999e-01   1.4430000000000001e-01   7.0800000000000002e-02
  -3.9679999999999999e-01  -2.1999999999999999e-02   1.3725000000000001e+00   1.6230000000000000e-01  -1.6180000000000000e-01   3.0700000000000002e-02   7.9900000000000004e-01  -3.5580000000000001e-01   2.4377000000000000e+00   2.4079999999999999e-01   2.0210000000000000e-01   5.7500000000000002e-02
  -4.4080000000000003e-01   6.6000000000000003e-02   1.5441000000000000e+00   1.3370000000000001e-01  -2.0930000000000001e-01  -4.4000000000000003e-03   8.8780000000000003e-01  -5.5589999999999995e-01   1.3930000000000000e+00   1.8300000000000000e-01   2.1170000000000000e-01   1.7700000000000000e-02
  -4.6289999999999998e-01   8.7900000000000006e-02   1.2867999999999999e+00   1.3370000000000001e-01  -1.4269999999999999e-01  -3.9500000000000000e-02   9.3220000000000003e-01  -4.2249999999999999e-01   1.5670999999999999e+00   2.8899999999999998e-01   1.6360000000000000e-01   1.7700000000000000e-02
  -4.8490000000000000e-01   2.1999999999999999e-02   1.3725000000000001e+00   3.8199999999999998e-02  -2.0930000000000001e-01   0.0000000000000000e+00   9.5440000000000003e-01  -2.8910000000000002e-01   1.9153000000000000e+00   1.7340000000000000e-01   1.6360000000000000e-01   5.3100000000000001e-02
  -5.0700000000000001e-01   1.7590000000000000e-01   1.7157000000000000e+00  -9.4999999999999998e-03  -2.8549999999999998e-01   2.6300000000000000e-02   9.1000000000000003e-01  -5.3369999999999995e-01   2.1764999999999999e+00   1.9270000000000001e-01   1.4430000000000001e-01   4.4200000000000003e-02
  -3.9679999999999999e-01  -4.3999999999999997e-02   1.0294000000000001e+00   1.5279999999999999e-01  -6.6600000000000006e-02   4.4000000000000003e-03   9.7660000000000002e-01  -3.5580000000000001e-01   1.5670999999999999e+00   1.9270000000000001e-01   2.3089999999999999e-01   7.0800000000000002e-02
  -4.8490000000000000e-01   0.0000000000000000e+00   1.8872000000000000e+00   1.0500000000000000e-01  -1.8079999999999999e-01  -3.9500000000000000e-02   7.3240000000000005e-01  -4.0020000000000000e-01   2.0024000000000002e+00   3.4680000000000000e-01   8.6599999999999996e-02   5.3100000000000001e-02
  -4.1880000000000001e-01   1.0990000000000000e-01   1.9730000000000001e+00   1.0500000000000000e-01  -1.3320000000000001e-01  -2.6300000000000000e-02   9.1000000000000003e-01  -3.7800000000000000e-01   1.2188000000000001e+00   2.1190000000000001e-01   2.2130000000000000e-01   3.1000000000000000e-02
  -5.5110000000000003e-01  -8.7900000000000006e-02   1.7157000000000000e+00   4.7699999999999999e-02  -1.2370000000000000e-01  -3.5099999999999999e-02   7.7680000000000005e-01  -4.4469999999999998e-01   1.2188000000000001e+00   2.5050000000000000e-01   1.0580000000000001e-01   5.7500000000000002e-02
  -4.6289999999999998e-01  -4.3999999999999997e-02   1.6298999999999999e+00   8.5900000000000004e-02  -2.5690000000000002e-01   4.4000000000000003e-03   7.3240000000000005e-01  -3.3350000000000002e-01   1.3059000000000001e+00   2.8899999999999998e-01   1.4430000000000001e-01   4.4200000000000003e-02
  -3.5270000000000001e-01  -1.0990000000000000e-01   1.4582999999999999e+00   4.7699999999999999e-02  -6.6600000000000006e-02   0.0000000000000000e+00   7.5460000000000005e-01  -6.8930000000000002e-01   2.1764999999999999e+00   2.3119999999999999e-01   2.1170000000000000e-01   2.2100000000000002e-02
  -1.3230000000000000e-01   2.1980000000000000e-01   2.1446000000000001e+00   3.8199999999999998e-02  -1.7130000000000001e-01   5.2600000000000001e-02   1.0431999999999999e+00  -4.2249999999999999e-01   1.6540999999999999e+00   2.6970000000000000e-01   1.7319999999999999e-01   7.9600000000000004e-02
  -5.2900000000000003e-01   6.6000000000000003e-02   1.4582999999999999e+00   1.0500000000000000e-01  -1.5229999999999999e-01   1.7500000000000002e-02   8.2120000000000004e-01  -4.6689999999999998e-01   2.7858999999999998e+00   1.6380000000000000e-01   1.9239999999999999e-01   3.9800000000000002e-02
  -4.8490000000000000e-01   1.5390000000000001e-01   7.7210000000000001e-01   1.0500000000000000e-01  -6.6600000000000006e-02   1.7500000000000002e-02   9.5440000000000003e-01  -4.4469999999999998e-01   1.5670999999999999e+00   2.4079999999999999e-01   2.2130000000000000e-01   3.5400000000000001e-02
  -4.8490000000000000e-01   4.3999999999999997e-02   1.6298999999999999e+00   9.4999999999999998e-03  -1.8079999999999999e-01   1.3200000000000000e-02   8.2120000000000004e-01  -4.0020000000000000e-01   1.8283000000000000e+00   1.2520000000000001e-01   1.1550000000000001e-01   2.2100000000000002e-02
  -3.3060000000000000e-01   1.5390000000000001e-01   1.2867999999999999e+00   7.6399999999999996e-02  -1.6180000000000000e-01  -1.3200000000000000e-02   1.0209999999999999e+00  -4.2249999999999999e-01   1.7412000000000001e+00   2.0230000000000001e-01   1.8279999999999999e-01   7.0800000000000002e-02
  -7.2740000000000005e-01   2.6379999999999998e-01   1.3725000000000001e+00   8.5900000000000004e-02  -1.6180000000000000e-01   8.8000000000000005e-03   8.8780000000000003e-01  -5.3369999999999995e-01   1.3059000000000001e+00   2.6970000000000000e-01   2.4060000000000001e-01   2.6499999999999999e-02
  -3.9679999999999999e-01   2.1980000000000000e-01   1.8872000000000000e+00   1.2410000000000000e-01  -1.1420000000000000e-01  -4.4000000000000003e-03   8.4340000000000004e-01  -5.5589999999999995e-01   1.8283000000000000e+00   2.5050000000000000e-01   1.7319999999999999e-01   4.4200000000000003e-02
  -3.7469999999999998e-01   0.0000000000000000e+00   8.5780000000000001e-01   3.8199999999999998e-02  -1.6180000000000000e-01  -2.6300000000000000e-02   9.3220000000000003e-01  -5.1139999999999997e-01   1.3059000000000001e+00   1.5409999999999999e-01   2.0210000000000000e-01   5.7500000000000002e-02
  -2.2040000000000001e-01  -1.0990000000000000e-01   9.4359999999999999e-01   4.7699999999999999e-02  -2.1890000000000001e-01  -4.4000000000000003e-03   1.0653999999999999e+00  -6.4480000000000004e-01   1.2188000000000001e+00   1.5409999999999999e-01   1.8279999999999999e-01   6.6400000000000001e-02
  -4.8490000000000000e-01  -1.7590000000000000e-01   1.5441000000000000e+00   1.2410000000000000e-01  -1.6180000000000000e-01  -5.7000000000000002e-02   9.3220000000000003e-01  -5.1139999999999997e-01   1.0447000000000000e+00   2.1190000000000001e-01   1.2509999999999999e-01   3.1000000000000000e-02
  -3.9679999999999999e-01  -1.3189999999999999e-01   1.8872000000000000e+00   1.6230000000000000e-01  -2.2839999999999999e-01   0.0000000000000000e+00   1.0431999999999999e+00  -4.0020000000000000e-01   1.9153000000000000e+00   1.9270000000000001e-01   1.6360000000000000e-01   1.3299999999999999e-02
  -2.6450000000000001e-01   0.0000000000000000e+00   1.7157000000000000e+00   1.0500000000000000e-01  -1.2370000000000000e-01   4.3900000000000002e-02   8.8780000000000003e-01  -5.5589999999999995e-01   1.2188000000000001e+00   1.9270000000000001e-01   9.6199999999999994e-02   2.2100000000000002e-02
  -3.7469999999999998e-01   2.1999999999999999e-02   9.4359999999999999e-01   2.8600000000000000e-02  -1.7130000000000001e-01  -8.8000000000000005e-03   7.9900000000000004e-01  -4.8920000000000002e-01   1.4800000000000000e+00   1.9270000000000001e-01   2.3089999999999999e-01   1.7700000000000000e-02
  -1.1020000000000001e-01  -2.1999999999999999e-02   1.3725000000000001e+00  -9.4999999999999998e-03  -1.3320000000000001e-01   3.0700000000000002e-02   8.4340000000000004e-01  -4.6689999999999998e-01   2.0024000000000002e+00   1.7340000000000000e-01   1.1550000000000001e-01   3.9800000000000002e-02
  -4.6289999999999998e-01   4.3999999999999997e-02   9.4359999999999999e-01   9.5500000000000002e-02  -1.2370000000000000e-01  -3.5099999999999999e-02   7.9900000000000004e-01  -6.2260000000000004e-01   1.6540999999999999e+00   1.7340000000000000e-01   1.9239999999999999e-01   3.1000000000000000e-02
  -4.6289999999999998e-01   4.3999999999999997e-02   1.4582999999999999e+00   2.8600000000000000e-02  -5.7099999999999998e-02  -9.2100000000000001e-02   7.9900000000000004e-01  -5.1139999999999997e-01   1.1317999999999999e+00   3.1790000000000002e-01   1.7319999999999999e-01   6.1899999999999997e-02
  -5.2900000000000003e-01   1.5390000000000001e-01   1.9730000000000001e+00   5.7299999999999997e-02  -1.7130000000000001e-01  -5.2600000000000001e-02   7.7680000000000005e-01  -3.5580000000000001e-01   2.0024000000000002e+00   1.8300000000000000e-01   1.3469999999999999e-01   5.3100000000000001e-02
  -4.6289999999999998e-01   1.3189999999999999e-01   1.3725000000000001e+00   1.7190000000000000e-01  -1.9980000000000001e-01   7.8899999999999998e-02   8.6560000000000004e-01  -3.5580000000000001e-01   1.7412000000000001e+00   3.3710000000000001e-01   2.2130000000000000e-01   3.9800000000000002e-02
  -2.8649999999999998e-01   8.7900000000000006e-02   1.5441000000000000e+00   6.6799999999999998e-02  -1.9980000000000001e-01   4.4000000000000003e-03   9.1000000000000003e-01  -6.4480000000000004e-01   1.6540999999999999e+00   2.4079999999999999e-01   1.5400000000000000e-01   2.6499999999999999e-02
  -4.6289999999999998e-01   2.1999999999999999e-02   9.4359999999999999e-01   1.5279999999999999e-01  -1.1420000000000000e-01  -2.1899999999999999e-02   9.1000000000000003e-01  -5.1139999999999997e-01   2.2635999999999998e+00   2.1190000000000001e-01   1.8279999999999999e-01   5.3100000000000001e-02
  -5.5110000000000003e-01   8.7900000000000006e-02   1.6298999999999999e+00   7.6399999999999996e-02  -1.1420000000000000e-01   8.8000000000000005e-03   1.1318999999999999e+00  -5.5589999999999995e-01   1.5670999999999999e+00   1.4449999999999999e-01   2.4060000000000001e-01   3.5400000000000001e-02
  -5.2900000000000003e-01  -4.3999999999999997e-02   9.4359999999999999e-01   1.0500000000000000e-01  -1.0470000000000000e-01  -2.1899999999999999e-02   7.3240000000000005e-01  -4.8920000000000002e-01   1.8283000000000000e+00   2.2159999999999999e-01   1.5400000000000000e-01   2.6499999999999999e-02
  -2.8649999999999998e-01   4.3999999999999997e-02   1.7157000000000000e+00   1.2410000000000000e-01  -1.3320000000000001e-01  -8.8000000000000005e-03   1.0653999999999999e+00  -6.2260000000000004e-01   1.3059000000000001e+00   2.2159999999999999e-01   2.0210000000000000e-01   6.1899999999999997e-02
  -6.6130000000000000e-01   4.3999999999999997e-02   1.3725000000000001e+00   6.6799999999999998e-02  -1.5229999999999999e-01  -4.4000000000000003e-03   9.3220000000000003e-01  -4.8920000000000002e-01   1.8283000000000000e+00   1.5409999999999999e-01   1.9239999999999999e-01   4.4200000000000003e-02
  -3.3060000000000000e-01  -4.3999999999999997e-02   1.3725000000000001e+00   1.3370000000000001e-01  -1.7130000000000001e-01   8.8000000000000005e-03   9.7660000000000002e-01  -6.2260000000000004e-01   1.8283000000000000e+00   2.3119999999999999e-01   1.9239999999999999e-01   3.5400000000000001e-02
  -4.8490000000000000e-01   4.3999999999999997e-02   1.4582999999999999e+00   3.8199999999999998e-02  -1.6180000000000000e-01  -5.2600000000000001e-02   9.5440000000000003e-01  -4.0020000000000000e-01   1.4800000000000000e+00   1.5409999999999999e-01   1.6360000000000000e-01   4.8700000000000000e-02
  -3.5270000000000001e-01   2.6379999999999998e-01   2.0588000000000002e+00   1.3370000000000001e-01  -7.6100000000000001e-02  -2.1899999999999999e-02   1.0209999999999999e+00  -5.7809999999999995e-01   1.3059000000000001e+00   2.9859999999999998e-01   1.9239999999999999e-01   1.7700000000000000e-02
  -3.5270000000000001e-01   4.3999999999999997e-02   1.4582999999999999e+00   1.0500000000000000e-01  -1.4269999999999999e-01   0.0000000000000000e+00   1.0209999999999999e+00  -4.8920000000000002e-01   1.4800000000000000e+00   3.1790000000000002e-01   1.1550000000000001e-01   5.3100000000000001e-02
  -4.4080000000000003e-01  -4.3999999999999997e-02   1.8872000000000000e+00  -9.5500000000000002e-02  -1.4269999999999999e-01   4.3900000000000002e-02   8.2120000000000004e-01  -6.0040000000000004e-01   1.7412000000000001e+00   2.1190000000000001e-01   2.5019999999999998e-01   7.5200000000000003e-02
  -3.3060000000000000e-01  -1.0990000000000000e-01   1.2867999999999999e+00   1.1459999999999999e-01  -1.7130000000000001e-01  -5.2600000000000001e-02   9.1000000000000003e-01  -7.3380000000000001e-01   2.2635999999999998e+00   1.6380000000000000e-01   2.5979999999999998e-01   8.4000000000000005e-02
  -5.7310000000000005e-01  -2.1999999999999999e-02   1.6298999999999999e+00   6.6799999999999998e-02  -1.9030000000000000e-01   2.6300000000000000e-02   9.9880000000000002e-01  -5.1139999999999997e-01   1.4800000000000000e+00   1.8300000000000000e-01   1.9239999999999999e-01   7.0800000000000002e-02
  -2.6450000000000001e-01  -8.7900000000000006e-02   1.2867999999999999e+00   8.5900000000000004e-02  -1.8079999999999999e-01  -1.7500000000000002e-02   9.9880000000000002e-01  -5.1139999999999997e-01   1.5670999999999999e+00   2.4079999999999999e-01   2.5019999999999998e-01   3.1000000000000000e-02
  -4.6289999999999998e-01  -2.1999999999999999e-02   1.3725000000000001e+00   3.8199999999999998e-02  -2.1890000000000001e-01   1.7500000000000002e-02   7.9900000000000004e-01  -1.7790000000000000e-01   1.3930000000000000e+00   1.4449999999999999e-01   1.5400000000000000e-01   4.4200000000000003e-02
  -2.2040000000000001e-01   1.3189999999999999e-01   1.2867999999999999e+00   3.8199999999999998e-02  -1.9980000000000001e-01   4.3900000000000002e-02   7.9900000000000004e-01  -4.6689999999999998e-01   2.0893999999999999e+00   2.4079999999999999e-01   1.0580000000000001e-01   9.2899999999999996e-02
  -4.6289999999999998e-01  -1.7590000000000000e-01   1.4582999999999999e+00   1.0500000000000000e-01  -8.5599999999999996e-02  -4.4000000000000003e-03   1.1318999999999999e+00  -5.1139999999999997e-01   1.1317999999999999e+00   2.5050000000000000e-01   1.8279999999999999e-01   3.5400000000000001e-02
  -4.4080000000000003e-01   6.6000000000000003e-02   7.7210000000000001e-01   1.0500000000000000e-01  -1.4269999999999999e-01   1.7500000000000002e-02   1.0209999999999999e+00  -3.5580000000000001e-01   1.7412000000000001e+00   2.9859999999999998e-01   2.4060000000000001e-01   7.0800000000000002e-02
  -4.8490000000000000e-01   6.6000000000000003e-02   1.2867999999999999e+00   5.7299999999999997e-02  -1.5229999999999999e-01  -1.7500000000000002e-02   9.3220000000000003e-01  -4.2249999999999999e-01   1.2188000000000001e+00   3.2750000000000001e-01   2.2130000000000000e-01   3.5400000000000001e-02
  -2.8649999999999998e-01   2.1980000000000000e-01   1.8872000000000000e+00   9.4999999999999998e-03  -1.4269999999999999e-01   1.7500000000000002e-02   7.7680000000000005e-01  -5.7809999999999995e-01   1.3059000000000001e+00   9.6299999999999997e-02   1.9239999999999999e-01   5.3100000000000001e-02
  -5.5110000000000003e-01  -2.1999999999999999e-02   1.2867999999999999e+00   1.1459999999999999e-01  -1.8079999999999999e-01   4.8200000000000000e-02   1.0653999999999999e+00  -5.7809999999999995e-01   1.4800000000000000e+00   2.6010000000000000e-01   1.8279999999999999e-01   4.8700000000000000e-02
  -1.5429999999999999e-01  -1.3189999999999999e-01   1.8872000000000000e+00   8.5900000000000004e-02  -7.6100000000000001e-02  -2.6300000000000000e-02   1.0431999999999999e+00  -4.0020000000000000e-01   1.3059000000000001e+00   1.8300000000000000e-01   2.2130000000000000e-01   6.1899999999999997e-02
  -2.4249999999999999e-01  -4.3999999999999997e-02   1.7157000000000000e+00  -1.9099999999999999e-02  -1.6180000000000000e-01  -3.0700000000000002e-02   9.7660000000000002e-01  -3.5580000000000001e-01   1.0447000000000000e+00   1.8300000000000000e-01   2.2130000000000000e-01   3.9800000000000002e-02
  -1.3230000000000000e-01   4.3999999999999997e-02   2.2303999999999999e+00   8.5900000000000004e-02  -2.2839999999999999e-01  -2.1899999999999999e-02   8.2120000000000004e-01  -2.6679999999999998e-01   1.3059000000000001e+00   2.5050000000000000e-01   1.5400000000000000e-01   2.2100000000000002e-02
  -5.2900000000000003e-01   1.9789999999999999e-01   8.5780000000000001e-01   1.2410000000000000e-01  -1.4269999999999999e-01   2.1899999999999999e-02   9.7660000000000002e-01  -4.8920000000000002e-01   1.1317999999999999e+00   2.3119999999999999e-01   2.0210000000000000e-01   7.0800000000000002e-02
  -2.6450000000000001e-01   1.3189999999999999e-01   7.7210000000000001e-01   8.5900000000000004e-02  -1.5229999999999999e-01  -6.5799999999999997e-02   8.8780000000000003e-01  -4.8920000000000002e-01   9.5770000000000000e-01   1.8300000000000000e-01   1.8279999999999999e-01   4.4200000000000003e-02
  -4.4080000000000003e-01  -4.3999999999999997e-02   1.2010000000000001e+00   1.1459999999999999e-01  -1.6180000000000000e-01  -4.8200000000000000e-02   9.5440000000000003e-01  -3.5580000000000001e-01   9.5770000000000000e-01   3.4680000000000000e-01   2.1170000000000000e-01   6.6400000000000001e-02
  -4.4080000000000003e-01   1.9789999999999999e-01   1.2010000000000001e+00   9.5500000000000002e-02  -1.9030000000000000e-01  -2.1899999999999999e-02   7.7680000000000005e-01  -5.3369999999999995e-01   1.3059000000000001e+00   2.4079999999999999e-01   1.2509999999999999e-01   3.9800000000000002e-02
  -4.1880000000000001e-01   1.9789999999999999e-01   1.9730000000000001e+00   9.5500000000000002e-02  -9.5200000000000007e-02  -8.8000000000000005e-03   9.7660000000000002e-01  -4.0020000000000000e-01   6.0940000000000005e-01   2.0230000000000001e-01   2.7900000000000003e-01   4.8700000000000000e-02
  -1.7630000000000001e-01  -1.5390000000000001e-01   1.8015000000000001e+00   2.0050000000000001e-01  -2.3790000000000000e-01   0.0000000000000000e+00   7.9900000000000004e-01  -6.0040000000000004e-01   1.7412000000000001e+00   1.7340000000000000e-01   1.9239999999999999e-01   3.5400000000000001e-02
  -6.1719999999999997e-01   2.1999999999999999e-02   7.7210000000000001e-01   0.0000000000000000e+00  -1.8079999999999999e-01  -1.7500000000000002e-02   8.2120000000000004e-01  -3.5580000000000001e-01   1.7412000000000001e+00   1.4449999999999999e-01   9.6199999999999994e-02   2.2100000000000002e-02
  -2.8649999999999998e-01  -1.5390000000000001e-01   1.2010000000000001e+00   8.5900000000000004e-02  -1.7130000000000001e-01  -2.6300000000000000e-02   1.0431999999999999e+00  -5.5589999999999995e-01   1.9153000000000000e+00   2.0230000000000001e-01   1.6360000000000000e-01   8.8499999999999995e-02
  -5.7310000000000005e-01   4.3999999999999997e-02   1.5441000000000000e+00   3.8199999999999998e-02  -1.3320000000000001e-01  -8.8000000000000005e-03   9.9880000000000002e-01  -6.4480000000000004e-01   1.7412000000000001e+00   2.4079999999999999e-01   1.7319999999999999e-01   1.3299999999999999e-02
  -4.6289999999999998e-01   4.3999999999999997e-02   1.8015000000000001e+00   1.0500000000000000e-01  -1.0470000000000000e-01  -8.8000000000000005e-03   8.4340000000000004e-01  -4.6689999999999998e-01   2.0024000000000002e+00   2.2159999999999999e-01   1.1550000000000001e-01   3.5400000000000001e-02
  -5.0700000000000001e-01   0.0000000000000000e+00   7.7210000000000001e-01   2.8600000000000000e-02  -2.2839999999999999e-01  -2.1899999999999999e-02   9.9880000000000002e-01  -5.1139999999999997e-01   2.0893999999999999e+00   1.8300000000000000e-01   2.1170000000000000e-01   3.5400000000000001e-02
  -5.5110000000000003e-01  -1.3189999999999999e-01   9.4359999999999999e-01   9.4999999999999998e-03  -1.8079999999999999e-01  -1.3200000000000000e-02   1.0209999999999999e+00  -5.7809999999999995e-01   1.5670999999999999e+00   1.6380000000000000e-01   2.0210000000000000e-01   6.6400000000000001e-02
  -5.2900000000000003e-01   1.3189999999999999e-01   8.5780000000000001e-01  -2.8600000000000000e-02  -1.1420000000000000e-01   8.8000000000000005e-03   1.0653999999999999e+00  -4.6689999999999998e-01   1.7412000000000001e+00   2.5050000000000000e-01   1.7319999999999999e-01   3.9800000000000002e-02
  -3.3060000000000000e-01   1.7590000000000000e-01   1.2010000000000001e+00   9.5500000000000002e-02  -1.6180000000000000e-01   1.3200000000000000e-02   8.6560000000000004e-01  -6.2260000000000004e-01   2.1764999999999999e+00   1.3489999999999999e-01   3.0790000000000001e-01   2.2100000000000002e-02
  -4.1880000000000001e-01   1.9789999999999999e-01   1.6298999999999999e+00   1.2410000000000000e-01  -7.6100000000000001e-02  -2.1899999999999999e-02   1.0653999999999999e+00  -3.7800000000000000e-01   1.5670999999999999e+00   2.9859999999999998e-01   1.6360000000000000e-01   1.3299999999999999e-02
  -2.4249999999999999e-01  -4.3999999999999997e-02   1.6298999999999999e+00   9.5500000000000002e-02  -1.9980000000000001e-01   2.1899999999999999e-02   1.0875999999999999e+00  -6.4480000000000004e-01   6.0940000000000005e-01   3.6599999999999999e-01   1.9239999999999999e-01   1.1940000000000001e-01
  -3.5270000000000001e-01  -2.1999999999999999e-02   2.4018999999999999e+00   9.4999999999999998e-03  -1.0470000000000000e-01   4.4000000000000003e-03   1.0431999999999999e+00  -5.7809999999999995e-01   1.4800000000000000e+00   1.9270000000000001e-01   2.2130000000000000e-01   7.5200000000000003e-02
  -3.7469999999999998e-01   4.3999999999999997e-02   1.8015000000000001e+00   3.8199999999999998e-02  -1.9980000000000001e-01   8.8000000000000005e-03   9.3220000000000003e-01  -6.6710000000000003e-01   1.8283000000000000e+00   2.3119999999999999e-01   1.8279999999999999e-01   7.0800000000000002e-02
  -2.2040000000000001e-01  -6.6000000000000003e-02   1.5441000000000000e+00   9.4999999999999998e-03  -1.5229999999999999e-01  -7.8899999999999998e-02   1.0653999999999999e+00  -4.0020000000000000e-01   1.8283000000000000e+00   2.0230000000000001e-01   2.0210000000000000e-01   3.9800000000000002e-02
  -3.3060000000000000e-01   6.6000000000000003e-02   1.7157000000000000e+00   9.5500000000000002e-02  -1.4269999999999999e-01   0.0000000000000000e+00   9.3220000000000003e-01  -6.2260000000000004e-01   1.4800000000000000e+00   3.2750000000000001e-01   2.5979999999999998e-01   3.9800000000000002e-02
  -4.8490000000000000e-01   6.6000000000000003e-02   6.8630000000000002e-01   7.6399999999999996e-02  -1.9030000000000000e-01   4.3900000000000002e-02   8.6560000000000004e-01  -5.3369999999999995e-01   1.6540999999999999e+00   2.6010000000000000e-01   2.1170000000000000e-01   4.8700000000000000e-02
  -2.4249999999999999e-01   4.3999999999999997e-02   1.2867999999999999e+00   9.5500000000000002e-02  -1.6180000000000000e-01  -8.8000000000000005e-03   6.2150000000000005e-01  -3.1130000000000002e-01   1.4800000000000000e+00   2.0230000000000001e-01   1.3469999999999999e-01   3.5400000000000001e-02
  -2.8649999999999998e-01   1.0990000000000000e-01   9.4359999999999999e-01   7.6399999999999996e-02  -1.0470000000000000e-01  -3.5099999999999999e-02   9.5440000000000003e-01  -3.7800000000000000e-01   2.0024000000000002e+00   2.2159999999999999e-01   1.1550000000000001e-01   2.2100000000000002e-02
  -4.4080000000000003e-01   1.9789999999999999e-01   2.1446000000000001e+00   8.5900000000000004e-02  -1.8079999999999999e-01   0.0000000000000000e+00   9.7660000000000002e-01  -4.6689999999999998e-01   1.4800000000000000e+00   2.5050000000000000e-01   2.0210000000000000e-01  -4.4000000000000003e-03
  -2.4249999999999999e-01  -8.7900000000000006e-02   1.1152000000000000e+00   1.1459999999999999e-01  -6.6600000000000006e-02   1.3200000000000000e-02   8.8780000000000003e-01  -3.3350000000000002e-01   8.7060000000000004e-01   3.0819999999999997e-01   1.9239999999999999e-01   3.5400000000000001e-02
  -3.0859999999999999e-01   2.1999999999999999e-02   2.0588000000000002e+00   7.6399999999999996e-02  -1.0470000000000000e-01   1.3200000000000000e-02   9.1000000000000003e-01  -5.5589999999999995e-01   2.1764999999999999e+00   2.3119999999999999e-01   2.3089999999999999e-01   6.6400000000000001e-02
  -3.7469999999999998e-01   1.7590000000000000e-01   1.3725000000000001e+00   3.8199999999999998e-02  -1.4269999999999999e-01   0.0000000000000000e+00   7.9900000000000004e-01  -4.2249999999999999e-01   1.4800000000000000e+00   1.7340000000000000e-01   1.4430000000000001e-01   5.7500000000000002e-02
  -8.8200000000000001e-02   1.9789999999999999e-01   1.4582999999999999e+00   1.1459999999999999e-01  -2.0930000000000001e-01   0.0000000000000000e+00   1.1762999999999999e+00  -4.8920000000000002e-01   1.4800000000000000e+00   2.2159999999999999e-01   1.1550000000000001e-01   8.4000000000000005e-02
  -3.5270000000000001e-01  -6.6000000000000003e-02   1.6298999999999999e+00  -9.4999999999999998e-03  -1.1420000000000000e-01  -3.9500000000000000e-02   8.2120000000000004e-01  -6.4480000000000004e-01   2.4377000000000000e+00   1.9270000000000001e-01   1.9239999999999999e-01  -1.3299999999999999e-02
  -3.0859999999999999e-01  -6.6000000000000003e-02   1.5441000000000000e+00   4.7699999999999999e-02  -1.4269999999999999e-01   8.8000000000000005e-03   1.0653999999999999e+00  -4.8920000000000002e-01   1.3930000000000000e+00   2.6010000000000000e-01   2.5979999999999998e-01   3.9800000000000002e-02
  -3.3060000000000000e-01   0.0000000000000000e+00   1.8872000000000000e+00   1.1459999999999999e-01  -9.5200000000000007e-02   0.0000000000000000e+00   9.3220000000000003e-01  -5.7809999999999995e-01   1.8283000000000000e+00   2.2159999999999999e-01   1.2509999999999999e-01   2.2100000000000002e-02
  -3.5270000000000001e-01   0.0000000000000000e+00   8.5780000000000001e-01   9.5500000000000002e-02  -1.5229999999999999e-01  -3.0700000000000002e-02   8.8780000000000003e-01  -6.0040000000000004e-01   1.2188000000000001e+00   1.8300000000000000e-01   1.5400000000000000e-01   6.1899999999999997e-02
  -4.6289999999999998e-01   1.0990000000000000e-01   7.7210000000000001e-01   1.9099999999999999e-02  -1.0470000000000000e-01  -3.0700000000000002e-02   8.8780000000000003e-01  -4.8920000000000002e-01   6.9650000000000001e-01   2.5050000000000000e-01   1.7319999999999999e-01   2.6499999999999999e-02
  -2.8649999999999998e-01   1.5390000000000001e-01   9.4359999999999999e-01   1.1459999999999999e-01  -1.9980000000000001e-01  -4.4000000000000003e-03   7.1020000000000005e-01  -5.1139999999999997e-01   1.5670999999999999e+00   2.9859999999999998e-01   2.3089999999999999e-01   6.6400000000000001e-02
  -3.0859999999999999e-01  -2.1999999999999999e-02   1.7157000000000000e+00   1.0500000000000000e-01  -1.7130000000000001e-01   1.7500000000000002e-02   9.1000000000000003e-01  -4.0020000000000000e-01   1.1317999999999999e+00   1.3489999999999999e-01   2.7900000000000003e-01   5.3100000000000001e-02
  -3.3060000000000000e-01   1.3189999999999999e-01   1.0294000000000001e+00   3.8199999999999998e-02  -1.1420000000000000e-01  -1.7500000000000002e-02   7.7680000000000005e-01  -5.1139999999999997e-01   1.3059000000000001e+00   2.4079999999999999e-01   1.0580000000000001e-01   2.2100000000000002e-02
  -3.7469999999999998e-01  -2.1999999999999999e-02   1.7157000000000000e+00  -2.8600000000000000e-02  -5.7099999999999998e-02  -2.6300000000000000e-02   8.6560000000000004e-01  -4.6689999999999998e-01   1.4800000000000000e+00   1.9270000000000001e-01   1.6360000000000000e-01   5.3100000000000001e-02
  -1.7630000000000001e-01   2.1980000000000000e-01   1.2010000000000001e+00   1.5279999999999999e-01   0.0000000000000000e+00  -3.0700000000000002e-02   9.7660000000000002e-01  -3.7800000000000000e-01   1.6540999999999999e+00   2.0230000000000001e-01   2.5979999999999998e-01   4.8700000000000000e-02
  -4.4080000000000003e-01   2.1999999999999999e-02   1.2867999999999999e+00   9.5500000000000002e-02  -1.7130000000000001e-01  -1.3200000000000000e-02   9.7660000000000002e-01  -4.0020000000000000e-01   1.7412000000000001e+00   2.2159999999999999e-01   2.2130000000000000e-01  -1.3299999999999999e-02
  -4.6289999999999998e-01   0.0000000000000000e+00   1.5441000000000000e+00   1.5279999999999999e-01  -1.4269999999999999e-01  -1.3200000000000000e-02   8.2120000000000004e-01  -3.7800000000000000e-01   2.6989000000000001e+00   1.9270000000000001e-01   1.5400000000000000e-01   3.9800000000000002e-02
  -5.2900000000000003e-01   2.1999999999999999e-02   1.0294000000000001e+00   3.8199999999999998e-02  -2.0930000000000001e-01   4.3900000000000002e-02   7.7680000000000005e-01  -6.8930000000000002e-01   1.9153000000000000e+00   2.3119999999999999e-01   1.4430000000000001e-01   5.7500000000000002e-02
  -4.8490000000000000e-01   1.5390000000000001e-01   1.3725000000000001e+00  -1.9099999999999999e-02  -1.7130000000000001e-01   4.4000000000000003e-03   1.0431999999999999e+00  -4.8920000000000002e-01   1.5670999999999999e+00   2.4079999999999999e-01   1.8279999999999999e-01   1.1940000000000001e-01
  -3.7469999999999998e-01   0.0000000000000000e+00   1.0294000000000001e+00   1.3370000000000001e-01  -9.5200000000000007e-02  -5.7000000000000002e-02   9.7660000000000002e-01  -3.5580000000000001e-01   2.0893999999999999e+00   2.5050000000000000e-01   2.3089999999999999e-01   1.0620000000000000e-01
  -3.9679999999999999e-01   4.3999999999999997e-02   6.0050000000000003e-01   1.9089999999999999e-01  -8.5599999999999996e-02  -1.3200000000000000e-02   8.2120000000000004e-01  -4.4469999999999998e-01   1.6540999999999999e+00   2.1190000000000001e-01   1.4430000000000001e-01   7.5200000000000003e-02
  -1.9839999999999999e-01   1.7590000000000000e-01   1.8015000000000001e+00   8.5900000000000004e-02  -1.0470000000000000e-01   1.3200000000000000e-02   9.1000000000000003e-01  -5.5589999999999995e-01   1.8283000000000000e+00   2.0230000000000001e-01   1.9239999999999999e-01   4.8700000000000000e-02
  -3.0859999999999999e-01   8.7900000000000006e-02   1.9730000000000001e+00   1.9099999999999999e-02  -1.9980000000000001e-01  -1.7500000000000002e-02   9.1000000000000003e-01  -4.8920000000000002e-01   1.6540999999999999e+00   1.8300000000000000e-01   2.4060000000000001e-01   3.9800000000000002e-02
  -3.5270000000000001e-01   1.7590000000000000e-01   1.2867999999999999e+00   9.4999999999999998e-03  -1.1420000000000000e-01  -2.6300000000000000e-02   9.7660000000000002e-01  -1.5559999999999999e-01   2.2635999999999998e+00   1.2520000000000001e-01   8.6599999999999996e-02   1.0170000000000000e-01
  -3.5270000000000001e-01  -1.3189999999999999e-01   1.2867999999999999e+00   1.3370000000000001e-01  -1.5229999999999999e-01  -3.0700000000000002e-02   9.9880000000000002e-01  -4.2249999999999999e-01   1.0447000000000000e+00   2.4079999999999999e-01   1.6360000000000000e-01   4.8700000000000000e-02
  -2.4249999999999999e-01  -8.7900000000000006e-02   2.4018999999999999e+00   5.7299999999999997e-02  -1.1420000000000000e-01  -2.1899999999999999e-02   9.9880000000000002e-01  -4.4469999999999998e-01   1.8283000000000000e+00   2.5050000000000000e-01   1.8279999999999999e-01   5.3100000000000001e-02
  -5.5110000000000003e-01   0.0000000000000000e+00   1.8015000000000001e+00   7.6399999999999996e-02  -1.4269999999999999e-01  -2.6300000000000000e-02   9.7660000000000002e-01  -4.6689999999999998e-01   2.1764999999999999e+00   2.0230000000000001e-01   2.6939999999999997e-01   6.1899999999999997e-02
  -3.9679999999999999e-01   6.6000000000000003e-02   1.2010000000000001e+00   8.5900000000000004e-02  -2.2839999999999999e-01   2.1899999999999999e-02   8.6560000000000004e-01  -3.5580000000000001e-01   1.5670999999999999e+00   2.0230000000000001e-01   2.7900000000000003e-01   8.8499999999999995e-02
  -3.0859999999999999e-01  -8.7900000000000006e-02   1.4582999999999999e+00  -2.8600000000000000e-02  -1.9980000000000001e-01  -1.3200000000000000e-02   8.4340000000000004e-01  -4.6689999999999998e-01   1.3930000000000000e+00   1.5409999999999999e-01   2.3089999999999999e-01   7.0800000000000002e-02
  -2.6450000000000001e-01   1.0990000000000000e-01   1.3725000000000001e+00   1.3370000000000001e-01  -1.2370000000000000e-01  -4.3900000000000002e-02   9.1000000000000003e-01  -4.4469999999999998e-01   1.7412000000000001e+00   2.1190000000000001e-01   2.2130000000000000e-01   6.6400000000000001e-02
  -1.5429999999999999e-01  -4.3999999999999997e-02   1.5441000000000000e+00   5.7299999999999997e-02  -1.5229999999999999e-01   2.6300000000000000e-02   1.0431999999999999e+00  -4.8920000000000002e-01   1.3059000000000001e+00   1.0600000000000000e-01   1.9239999999999999e-01   8.8000000000000005e-03
  -5.0700000000000001e-01   2.1999999999999999e-02   1.2010000000000001e+00   9.5500000000000002e-02  -1.3320000000000001e-01   0.0000000000000000e+00   1.0653999999999999e+00  -3.7800000000000000e-01   1.5670999999999999e+00   2.4079999999999999e-01   2.2130000000000000e-01   3.9800000000000002e-02
  -4.1880000000000001e-01   0.0000000000000000e+00   1.1152000000000000e+00   9.5500000000000002e-02  -1.5229999999999999e-01   4.8200000000000000e-02   1.1318999999999999e+00  -4.0020000000000000e-01   2.0024000000000002e+00   1.8300000000000000e-01   2.2130000000000000e-01   6.6400000000000001e-02
  -3.5270000000000001e-01   8.7900000000000006e-02   1.4582999999999999e+00   1.9099999999999999e-02  -1.4269999999999999e-01  -1.7500000000000002e-02   7.1020000000000005e-01  -2.4460000000000001e-01   1.2188000000000001e+00   2.2159999999999999e-01   1.9239999999999999e-01   6.1899999999999997e-02
  -2.4249999999999999e-01  -1.9789999999999999e-01   1.4582999999999999e+00   7.6399999999999996e-02  -1.8079999999999999e-01   8.8000000000000005e-03   9.9880000000000002e-01  -5.1139999999999997e-01   1.1317999999999999e+00   2.9859999999999998e-01   2.4060000000000001e-01   5.7500000000000002e-02
  -5.0700000000000001e-01  -2.1980000000000000e-01   1.4582999999999999e+00   7.6399999999999996e-02  -1.4269999999999999e-01  -8.8000000000000005e-03   7.7680000000000005e-01  -2.0010000000000000e-01   1.4800000000000000e+00   2.9859999999999998e-01   1.8279999999999999e-01   3.1000000000000000e-02
  -3.9679999999999999e-01   6.6000000000000003e-02   1.8015000000000001e+00   7.6399999999999996e-02  -1.9980000000000001e-01   4.4000000000000003e-03   8.4340000000000004e-01  -4.2249999999999999e-01   1.9153000000000000e+00   1.8300000000000000e-01   1.6360000000000000e-01   3.9800000000000002e-02
  -3.7469999999999998e-01   6.6000000000000003e-02   1.2010000000000001e+00   4.7699999999999999e-02  -2.0930000000000001e-01   8.8000000000000005e-03   1.0875999999999999e+00  -3.1130000000000002e-01   1.9153000000000000e+00   2.3119999999999999e-01   1.5400000000000000e-01   8.8499999999999995e-02
  -3.7469999999999998e-01   8.7900000000000006e-02   1.0294000000000001e+00   1.2410000000000000e-01  -1.4269999999999999e-01   2.6300000000000000e-02   8.2120000000000004e-01  -4.0020000000000000e-01   1.8283000000000000e+00   2.0230000000000001e-01   2.0210000000000000e-01   6.1899999999999997e-02
  -3.3060000000000000e-01   2.1980000000000000e-01   1.2867999999999999e+00   7.6399999999999996e-02  -1.6180000000000000e-01   0.0000000000000000e+00   1.0209999999999999e+00  -6.0040000000000004e-01   1.6540999999999999e+00   1.6380000000000000e-01   1.5400000000000000e-01   7.0800000000000002e-02
  -3.5270000000000001e-01   2.1980000000000000e-01   1.9730000000000001e+00   1.3370000000000001e-01  -1.1420000000000000e-01   8.8000000000000005e-03   7.1020000000000005e-01  -5.5589999999999995e-01   1.4800000000000000e+00   1.9270000000000001e-01   1.6360000000000000e-01   6.6400000000000001e-02
  -4.4080000000000003e-01  -8.7900000000000006e-02   1.6298999999999999e+00   2.0050000000000001e-01  -1.9980000000000001e-01  -2.1899999999999999e-02   1.0209999999999999e+00  -2.2239999999999999e-01   0.0000000000000000e+00   1.7340000000000000e-01   2.0210000000000000e-01   5.3100000000000001e-02
  -2.8649999999999998e-01  -8.7900000000000006e-02   1.2010000000000001e+00   8.5900000000000004e-02  -2.1890000000000001e-01  -3.5099999999999999e-02   8.4340000000000004e-01  -4.8920000000000002e-01   1.8283000000000000e+00   2.6010000000000000e-01   2.1170000000000000e-01   7.9600000000000004e-02
  -3.5270000000000001e-01   1.5390000000000001e-01   1.1152000000000000e+00   4.7699999999999999e-02  -1.8079999999999999e-01  -2.1899999999999999e-02   7.7680000000000005e-01  -2.0010000000000000e-01   1.7412000000000001e+00   1.9270000000000001e-01   1.8279999999999999e-01   6.6400000000000001e-02
  -5.2900000000000003e-01   1.5390000000000001e-01   1.4582999999999999e+00   8.5900000000000004e-02  -1.9980000000000001e-01  -3.0700000000000002e-02   9.3220000000000003e-01  -5.7809999999999995e-01   1.4800000000000000e+00   2.2159999999999999e-01   1.1550000000000001e-01   9.7299999999999998e-02
  -4.8490000000000000e-01   1.0990000000000000e-01   6.8630000000000002e-01   9.5500000000000002e-02  -1.7130000000000001e-01   4.3900000000000002e-02   9.1000000000000003e-01  -2.8910000000000002e-01   2.0893999999999999e+00   1.4449999999999999e-01   1.8279999999999999e-01   2.6499999999999999e-02
  -3.7469999999999998e-01   2.1999999999999999e-02   4.2890000000000000e-01   1.4319999999999999e-01  -1.5229999999999999e-01  -2.1899999999999999e-02   9.1000000000000003e-01  -6.6710000000000003e-01   2.4377000000000000e+00   2.1190000000000001e-01   2.2130000000000000e-01   6.1899999999999997e-02
  -4.1880000000000001e-01   2.1999999999999999e-02   1.2867999999999999e+00   7.6399999999999996e-02  -2.2839999999999999e-01  -8.8000000000000005e-03   7.9900000000000004e-01  -2.6679999999999998e-01   1.1317999999999999e+00   2.6970000000000000e-01   1.8279999999999999e-01   9.2899999999999996e-02
  -3.9679999999999999e-01   6.6000000000000003e-02   5.1470000000000005e-01   1.3370000000000001e-01  -2.6640000000000003e-01   4.4000000000000003e-03   9.3220000000000003e-01  -4.2249999999999999e-01   1.3930000000000000e+00   2.8899999999999998e-01   1.5400000000000000e-01   3.9800000000000002e-02
  -3.7469999999999998e-01  -4.3999999999999997e-02   1.8015000000000001e+00   1.2410000000000000e-01  -2.0930000000000001e-01   4.4000000000000003e-03   8.8780000000000003e-01  -3.7800000000000000e-01   1.0447000000000000e+00   2.8899999999999998e-01   2.4060000000000001e-01   3.1000000000000000e-02
  -2.2040000000000001e-01  -4.3999999999999997e-02   1.9730000000000001e+00   0.0000000000000000e+00  -1.7130000000000001e-01   1.3200000000000000e-02   7.7680000000000005e-01  -4.2249999999999999e-01   1.2188000000000001e+00   2.2159999999999999e-01   2.5979999999999998e-01   3.9800000000000002e-02
  -4.1880000000000001e-01  -1.0990000000000000e-01   1.5441000000000000e+00   1.2410000000000000e-01  -1.4269999999999999e-01  -3.9500000000000000e-02   9.3220000000000003e-01  -5.1139999999999997e-01   1.3930000000000000e+00   1.7340000000000000e-01   2.4060000000000001e-01   5.7500000000000002e-02
  -4.8490000000000000e-01   1.9789999999999999e-01   1.6298999999999999e+00   1.4319999999999999e-01  -6.6600000000000006e-02   2.6300000000000000e-02   8.2120000000000004e-01  -4.6689999999999998e-01   1.3930000000000000e+00   2.3119999999999999e-01   1.9239999999999999e-01   7.0800000000000002e-02
  -3.5270000000000001e-01   0.0000000000000000e+00   1.8872000000000000e+00   1.6230000000000000e-01  -1.7130000000000001e-01   8.8000000000000005e-03   7.7680000000000005e-01  -5.5589999999999995e-01   2.3506000000000000e+00   2.2159999999999999e-01   1.9239999999999999e-01   2.2100000000000002e-02
  -3.5270000000000001e-01  -2.1999999999999999e-02   1.2010000000000001e+00   8.5900000000000004e-02  -1.1420000000000000e-01  -3.5099999999999999e-02   9.7660000000000002e-01  -3.1130000000000002e-01   2.0024000000000002e+00   2.3119999999999999e-01   1.8279999999999999e-01   6.1899999999999997e-02
  -3.3060000000000000e-01  -2.1999999999999999e-02   1.4582999999999999e+00   4.7699999999999999e-02  -8.5599999999999996e-02  -1.3200000000000000e-02   8.6560000000000004e-01  -3.7800000000000000e-01   2.0024000000000002e+00   2.6970000000000000e-01   1.4430000000000001e-01   6.1899999999999997e-02
  -4.8490000000000000e-01   8.7900000000000006e-02   1.2867999999999999e+00   6.6799999999999998e-02  -1.7130000000000001e-01  -8.8000000000000005e-03   7.3240000000000005e-01  -3.7800000000000000e-01   1.3930000000000000e+00   2.5050000000000000e-01   1.9239999999999999e-01   7.0800000000000002e-02
  -2.6450000000000001e-01   8.7900000000000006e-02   1.7157000000000000e+00   0.0000000000000000e+00  -1.4269999999999999e-01   4.3900000000000002e-02   7.5460000000000005e-01  -3.7800000000000000e-01   1.4800000000000000e+00   1.2520000000000001e-01   2.0210000000000000e-01   5.7500000000000002e-02
  -3.7469999999999998e-01   0.0000000000000000e+00   1.8872000000000000e+00   2.8600000000000000e-02  -2.0930000000000001e-01  -3.9500000000000000e-02   8.4340000000000004e-01  -4.4469999999999998e-01   1.0447000000000000e+00   1.9270000000000001e-01   1.8279999999999999e-01   3.5400000000000001e-02
  -4.1880000000000001e-01  -8.7900000000000006e-02   1.2010000000000001e+00   9.4999999999999998e-03  -1.2370000000000000e-01   8.8000000000000005e-03   9.5440000000000003e-01  -7.1150000000000002e-01   7.8349999999999997e-01   1.9270000000000001e-01   1.5400000000000000e-01   3.9800000000000002e-02
  -3.5270000000000001e-01  -2.1999999999999999e-02   1.3725000000000001e+00   1.4319999999999999e-01  -1.2370000000000000e-01   0.0000000000000000e+00   1.0209999999999999e+00  -3.5580000000000001e-01   1.5670999999999999e+00   2.3119999999999999e-01   3.0790000000000001e-01   5.7500000000000002e-02
  -5.5110000000000003e-01   1.5390000000000001e-01   1.1152000000000000e+00   8.5900000000000004e-02  -1.1420000000000000e-01  -2.1899999999999999e-02   9.9880000000000002e-01  -5.1139999999999997e-01   1.9153000000000000e+00   1.9270000000000001e-01   1.6360000000000000e-01   7.0800000000000002e-02
  -5.7310000000000005e-01  -6.6000000000000003e-02   1.5441000000000000e+00   1.9099999999999999e-02  -1.9030000000000000e-01   2.6300000000000000e-02   9.7660000000000002e-01  -6.0040000000000004e-01   1.5670999999999999e+00   2.5050000000000000e-01   1.8279999999999999e-01   3.1000000000000000e-02
  -3.0859999999999999e-01   4.3999999999999997e-02   1.4582999999999999e+00   9.4999999999999998e-03  -1.8079999999999999e-01   0.0000000000000000e+00   8.4340000000000004e-01  -5.5589999999999995e-01   1.6540999999999999e+00   1.8300000000000000e-01   1.1550000000000001e-01   7.9600000000000004e-02
  -3.7469999999999998e-01   6.6000000000000003e-02   1.2010000000000001e+00   1.6230000000000000e-01  -1.9030000000000000e-01  -2.1899999999999999e-02   1.0653999999999999e+00  -7.1150000000000002e-01   7.8349999999999997e-01   2.6970000000000000e-01   2.2130000000000000e-01   4.8700000000000000e-02
  -1.5429999999999999e-01  -4.3999999999999997e-02   1.8872000000000000e+00   9.5500000000000002e-02  -1.9980000000000001e-01  -2.1899999999999999e-02   8.2120000000000004e-01  -3.5580000000000001e-01   1.3930000000000000e+00   2.0230000000000001e-01   1.5400000000000000e-01   1.0620000000000000e-01
  -3.7469999999999998e-01  -6.6000000000000003e-02   2.2303999999999999e+00   1.4319999999999999e-01  -1.9980000000000001e-01   2.1899999999999999e-02   8.8780000000000003e-01  -3.5580000000000001e-01   1.4800000000000000e+00   1.2520000000000001e-01   1.6360000000000000e-01   2.6499999999999999e-02
  -4.4080000000000003e-01  -2.1999999999999999e-02   1.7157000000000000e+00   1.1459999999999999e-01  -1.9980000000000001e-01   2.6300000000000000e-02   9.5440000000000003e-01  -4.0020000000000000e-01   1.4800000000000000e+00   2.7939999999999998e-01   1.3469999999999999e-01   4.8700000000000000e-02
  -3.9679999999999999e-01  -6.6000000000000003e-02   1.0294000000000001e+00   9.4999999999999998e-03  -2.1890000000000001e-01   4.8200000000000000e-02   9.3220000000000003e-01  -5.3369999999999995e-01   1.7412000000000001e+00   1.6380000000000000e-01   1.6360000000000000e-01   4.8700000000000000e-02
  -5.9509999999999996e-01   0.0000000000000000e+00   1.0294000000000001e+00   5.7299999999999997e-02  -1.0470000000000000e-01  -7.8899999999999998e-02   8.2120000000000004e-01  -4.8920000000000002e-01   8.7060000000000004e-01   1.8300000000000000e-01   2.4060000000000001e-01   1.3299999999999999e-02
  -6.8330000000000002e-01   4.3999999999999997e-02   1.4582999999999999e+00   9.4999999999999998e-03  -1.7130000000000001e-01   4.4000000000000003e-03   8.8780000000000003e-01  -2.2239999999999999e-01   1.4800000000000000e+00   1.7340000000000000e-01   1.1550000000000001e-01   7.0800000000000002e-02
   2.1999999999999999e-02  -2.8580000000000000e-01   1.7157000000000000e+00   1.5279999999999999e-01  -1.4269999999999999e-01  -3.0700000000000002e-02   1.0209999999999999e+00  -3.5580000000000001e-01   1.2188000000000001e+00   1.6380000000000000e-01   8.6599999999999996e-02   5.3100000000000001e-02
  -6.1719999999999997e-01   8.7900000000000006e-02   1.2010000000000001e+00   4.7699999999999999e-02  -1.5229999999999999e-01  -2.6300000000000000e-02   7.1020000000000005e-01  -4.6689999999999998e-01   1.5670999999999999e+00   1.4449999999999999e-01   2.2130000000000000e-01   4.4200000000000003e-02
  -6.6100000000000006e-02   1.3189999999999999e-01   2.1446000000000001e+00  -1.9099999999999999e-02  -1.9030000000000000e-01   2.6300000000000000e-02   7.7680000000000005e-01  -4.4469999999999998e-01   2.4377000000000000e+00   2.0230000000000001e-01   1.6360000000000000e-01   7.0800000000000002e-02
  -8.1559999999999999e-01   4.3999999999999997e-02   9.4359999999999999e-01   1.5279999999999999e-01  -7.6100000000000001e-02  -2.1899999999999999e-02   7.9900000000000004e-01  -3.7800000000000000e-01   1.2188000000000001e+00   2.0230000000000001e-01   1.9239999999999999e-01   1.3270000000000001e-01
   0.0000000000000000e+00   4.3999999999999997e-02   1.6298999999999999e+00   3.8199999999999998e-02  -1.5229999999999999e-01   4.4000000000000003e-03   7.5460000000000005e-01  -5.3369999999999995e-01   8.7060000000000004e-01   2.6010000000000000e-01   2.0210000000000000e-01   6.6400000000000001e-02
  -5.0700000000000001e-01   8.7900000000000006e-02   1.5441000000000000e+00   7.6399999999999996e-02  -8.5599999999999996e-02  -2.6300000000000000e-02   7.5460000000000005e-01  -6.4480000000000004e-01   1.4800000000000000e+00   2.6970000000000000e-01   2.5979999999999998e-01   6.1899999999999997e-02
  -2.4249999999999999e-01   0.0000000000000000e+00   1.2867999999999999e+00   1.9089999999999999e-01  -1.3320000000000001e-01  -1.7500000000000002e-02   7.1020000000000005e-01  -4.8920000000000002e-01   1.7412000000000001e+00   1.7340000000000000e-01   1.2509999999999999e-01   9.2899999999999996e-02
  -5.2900000000000003e-01   4.3999999999999997e-02   8.5780000000000001e-01   1.4319999999999999e-01  -8.5599999999999996e-02  -5.7000000000000002e-02   8.6560000000000004e-01  -2.8910000000000002e-01   1.1317999999999999e+00   2.2159999999999999e-01   9.6199999999999994e-02   7.9600000000000004e-02
  -1.7630000000000001e-01  -1.9789999999999999e-01   1.4582999999999999e+00   1.1459999999999999e-01  -1.9980000000000001e-01   2.6300000000000000e-02   8.8780000000000003e-01  -3.1130000000000002e-01   1.3059000000000001e+00   2.3119999999999999e-01   1.7319999999999999e-01   1.3299999999999999e-02
  -3.7469999999999998e-01  -6.6000000000000003e-02   1.6298999999999999e+00   9.5500000000000002e-02  -1.0470000000000000e-01   8.8000000000000005e-03   8.2120000000000004e-01  -5.3369999999999995e-01   1.2188000000000001e+00   1.8300000000000000e-01   1.8279999999999999e-01   5.3100000000000001e-02
  -3.3060000000000000e-01   1.0990000000000000e-01   1.9730000000000001e+00   8.5900000000000004e-02  -6.6600000000000006e-02   3.0700000000000002e-02   6.8799999999999994e-01  -3.3350000000000002e-01   8.7099999999999997e-02   1.6380000000000000e-01   2.3089999999999999e-01   4.4200000000000003e-02
  -3.7469999999999998e-01  -4.3999999999999997e-02   1.8015000000000001e+00   2.8600000000000000e-02  -1.6180000000000000e-01   4.8200000000000000e-02   8.6560000000000004e-01  -5.1139999999999997e-01   2.1764999999999999e+00   2.3119999999999999e-01   2.4060000000000001e-01   3.1000000000000000e-02
  -4.1880000000000001e-01  -8.7900000000000006e-02   2.0588000000000002e+00   5.7299999999999997e-02  -1.7130000000000001e-01   2.1899999999999999e-02   9.3220000000000003e-01  -5.1139999999999997e-01   2.3506000000000000e+00   2.1190000000000001e-01   2.0210000000000000e-01   3.1000000000000000e-02
  -4.4080000000000003e-01   4.3999999999999997e-02   9.4359999999999999e-01   1.2410000000000000e-01  -1.0470000000000000e-01  -2.1899999999999999e-02   9.1000000000000003e-01  -5.5589999999999995e-01   1.6540999999999999e+00   2.4079999999999999e-01   1.8279999999999999e-01   5.3100000000000001e-02
  -5.0700000000000001e-01  -6.6000000000000003e-02   1.0294000000000001e+00   1.1459999999999999e-01  -1.8079999999999999e-01   4.4000000000000003e-03   1.1096999999999999e+00  -4.8920000000000002e-01   1.4800000000000000e+00   2.8899999999999998e-01   1.9239999999999999e-01   4.8700000000000000e-02
  -3.3060000000000000e-01   2.1999999999999999e-02   1.6298999999999999e+00   6.6799999999999998e-02  -1.8079999999999999e-01   2.1899999999999999e-02   7.9900000000000004e-01  -5.7809999999999995e-01   1.8283000000000000e+00   2.4079999999999999e-01   1.1550000000000001e-01   3.5400000000000001e-02
  -4.1880000000000001e-01   1.0990000000000000e-01   1.1152000000000000e+00   8.5900000000000004e-02  -1.8079999999999999e-01   1.7500000000000002e-02   9.7660000000000002e-01  -3.7800000000000000e-01   1.2188000000000001e+00   2.4079999999999999e-01   1.3469999999999999e-01   6.1899999999999997e-02
  -3.3060000000000000e-01   4.3999999999999997e-02   1.5441000000000000e+00  -2.8600000000000000e-02  -1.5229999999999999e-01  -4.3900000000000002e-02   1.1096999999999999e+00  -3.5580000000000001e-01   1.7412000000000001e+00   1.6380000000000000e-01   1.0580000000000001e-01   1.0620000000000000e-01
  -5.7310000000000005e-01  -8.7900000000000006e-02   1.7157000000000000e+00   1.1459999999999999e-01  -1.7130000000000001e-01  -2.6300000000000000e-02   8.8780000000000003e-01  -2.0010000000000000e-01   1.2188000000000001e+00   2.1190000000000001e-01   1.8279999999999999e-01   5.3100000000000001e-02
  -3.3060000000000000e-01  -2.1999999999999999e-02   1.8872000000000000e+00   8.5900000000000004e-02  -2.0930000000000001e-01  -1.3200000000000000e-02   9.1000000000000003e-01  -4.6689999999999998e-01   2.0893999999999999e+00   2.1190000000000001e-01   1.4430000000000001e-01   6.6400000000000001e-02
  -5.5110000000000003e-01   6.6000000000000003e-02   1.0294000000000001e+00   8.5900000000000004e-02  -1.2370000000000000e-01  -3.5099999999999999e-02   1.0653999999999999e+00  -3.7800000000000000e-01   1.3930000000000000e+00   1.7340000000000000e-01   1.7319999999999999e-01   3.1000000000000000e-02
  -4.8490000000000000e-01   4.3999999999999997e-02   1.6298999999999999e+00   5.7299999999999997e-02  -1.7130000000000001e-01  -8.8000000000000005e-03   1.0431999999999999e+00  -5.3369999999999995e-01   1.7412000000000001e+00   2.5050000000000000e-01   1.4430000000000001e-01   7.9600000000000004e-02
  -4.1880000000000001e-01  -2.1999999999999999e-02   2.0588000000000002e+00   3.8199999999999998e-02  -1.9030000000000000e-01  -4.4000000000000003e-03   1.0209999999999999e+00  -4.4469999999999998e-01   2.0024000000000002e+00   1.0600000000000000e-01   1.9239999999999999e-01   6.6400000000000001e-02
  -3.3060000000000000e-01  -2.1999999999999999e-02   4.2890000000000000e-01   6.6799999999999998e-02  -1.3320000000000001e-01   2.1899999999999999e-02   1.0431999999999999e+00  -2.6679999999999998e-01   2.0893999999999999e+00   2.1190000000000001e-01   2.0210000000000000e-01   7.9600000000000004e-02
  -3.5270000000000001e-01   1.5390000000000001e-01   1.2010000000000001e+00   1.3370000000000001e-01  -7.6100000000000001e-02   1.7500000000000002e-02   9.3220000000000003e-01  -2.8910000000000002e-01   1.3930000000000000e+00   1.9270000000000001e-01   2.1170000000000000e-01   2.6499999999999999e-02
  -3.0859999999999999e-01  -2.1999999999999999e-02   1.8015000000000001e+00   2.8600000000000000e-02  -1.2370000000000000e-01  -5.2600000000000001e-02   1.0209999999999999e+00  -4.0020000000000000e-01   1.3930000000000000e+00   2.6010000000000000e-01   2.2130000000000000e-01   3.9800000000000002e-02
  -1.1020000000000001e-01   2.1999999999999999e-02   1.8872000000000000e+00   1.2410000000000000e-01  -1.0470000000000000e-01  -4.3900000000000002e-02   1.0431999999999999e+00  -4.0020000000000000e-01   1.4800000000000000e+00   1.4449999999999999e-01   2.4060000000000001e-01   2.2100000000000002e-02
  -3.5270000000000001e-01   0.0000000000000000e+00   1.2867999999999999e+00   7.6399999999999996e-02  -2.2839999999999999e-01  -5.7000000000000002e-02   9.1000000000000003e-01  -2.6679999999999998e-01   1.2188000000000001e+00   2.6970000000000000e-01   1.9239999999999999e-01   6.6400000000000001e-02
  -3.0859999999999999e-01   1.3189999999999999e-01   1.5441000000000000e+00   1.1459999999999999e-01  -2.1890000000000001e-01   0.0000000000000000e+00   9.1000000000000003e-01  -2.4460000000000001e-01   1.5670999999999999e+00   2.5050000000000000e-01   2.5019999999999998e-01   3.5400000000000001e-02
  -1.7630000000000001e-01  -6.6000000000000003e-02   1.8015000000000001e+00   6.6799999999999998e-02  -1.3320000000000001e-01   2.6300000000000000e-02   1.1984999999999999e+00  -2.8910000000000002e-01   1.4800000000000000e+00   2.7939999999999998e-01   1.7319999999999999e-01   7.0800000000000002e-02
  -2.8649999999999998e-01  -1.5390000000000001e-01   1.7157000000000000e+00   8.5900000000000004e-02  -1.9030000000000000e-01  -4.4000000000000003e-03   9.1000000000000003e-01  -2.8910000000000002e-01   1.6540999999999999e+00   2.2159999999999999e-01   1.9239999999999999e-01   1.1060000000000000e-01
  -3.5270000000000001e-01  -2.1999999999999999e-02   1.2867999999999999e+00   0.0000000000000000e+00  -1.6180000000000000e-01   8.8000000000000005e-03   7.7680000000000005e-01  -2.2239999999999999e-01   1.7412000000000001e+00   2.6970000000000000e-01   1.6360000000000000e-01   1.3270000000000001e-01
  -5.5110000000000003e-01   6.6000000000000003e-02   1.4582999999999999e+00  -3.8199999999999998e-02  -1.4269999999999999e-01  -2.6300000000000000e-02   8.6560000000000004e-01  -4.4499999999999998e-02   1.7412000000000001e+00   2.5050000000000000e-01   9.6199999999999994e-02   1.3710000000000000e-01
  -3.5270000000000001e-01   0.0000000000000000e+00   4.2890000000000000e-01   1.2410000000000000e-01  -1.3320000000000001e-01  -2.6300000000000000e-02   6.4370000000000005e-01  -2.2239999999999999e-01   1.0447000000000000e+00   3.1790000000000002e-01   1.5400000000000000e-01   1.5040000000000001e-01
  -1.7630000000000001e-01   1.5390000000000001e-01   1.4582999999999999e+00  -5.7299999999999997e-02  -1.9030000000000000e-01  -4.3900000000000002e-02   8.2120000000000004e-01   1.5559999999999999e-01   1.5670999999999999e+00   3.1790000000000002e-01   2.2130000000000000e-01   2.3890000000000000e-01
  -5.2900000000000003e-01   6.6000000000000003e-02   1.0294000000000001e+00   7.6399999999999996e-02  -1.1420000000000000e-01   4.3900000000000002e-02   7.9900000000000004e-01   2.0010000000000000e-01   1.3930000000000000e+00   2.1190000000000001e-01   1.5400000000000000e-01   2.0349999999999999e-01
  -4.4080000000000003e-01   1.3189999999999999e-01   1.4582999999999999e+00   2.8600000000000000e-02  -1.4269999999999999e-01   2.1899999999999999e-02   8.2120000000000004e-01   1.1119999999999999e-01   2.2635999999999998e+00   2.5050000000000000e-01   6.7400000000000002e-02   2.3440000000000000e-01
  -3.5270000000000001e-01  -2.1999999999999999e-02   1.2010000000000001e+00  -4.7699999999999999e-02  -2.1890000000000001e-01  -2.1899999999999999e-02   7.1020000000000005e-01   2.4460000000000001e-01   1.8283000000000000e+00   2.2159999999999999e-01   1.1550000000000001e-01   2.5209999999999999e-01
  -4.8490000000000000e-01   1.0990000000000000e-01   1.5441000000000000e+00   1.7190000000000000e-01  -2.0930000000000001e-01  -1.3200000000000000e-02   6.8799999999999994e-01   2.2239999999999999e-01   2.2635999999999998e+00   2.9859999999999998e-01   9.6199999999999994e-02   2.0349999999999999e-01
  -3.0859999999999999e-01   1.9789999999999999e-01   6.8630000000000002e-01   4.7699999999999999e-02  -1.6180000000000000e-01  -8.8000000000000005e-03   9.3220000000000003e-01   2.4460000000000001e-01   2.0024000000000002e+00   2.6970000000000000e-01   1.9239999999999999e-01   2.2559999999999999e-01
  -5.7310000000000005e-01   4.3999999999999997e-02   1.4582999999999999e+00   9.5500000000000002e-02  -1.4269999999999999e-01  -2.6300000000000000e-02   6.4370000000000005e-01   2.0010000000000000e-01   1.6540999999999999e+00   2.5050000000000000e-01   1.1550000000000001e-01   2.2120000000000001e-01
  -5.0700000000000001e-01   6.6000000000000003e-02   1.5441000000000000e+00   3.8199999999999998e-02  -2.1890000000000001e-01  -1.3200000000000000e-02   8.4340000000000004e-01   2.6679999999999998e-01   1.7412000000000001e+00   2.0230000000000001e-01   8.6599999999999996e-02   2.6979999999999998e-01
  -4.4080000000000003e-01   1.3189999999999999e-01   1.7157000000000000e+00   4.7699999999999999e-02  -2.0930000000000001e-01  -2.1899999999999999e-02   7.1020000000000005e-01   2.2239999999999999e-01   2.0024000000000002e+00   2.9859999999999998e-01   1.0580000000000001e-01   2.4770000000000000e-01
  -3.5270000000000001e-01   1.7590000000000000e-01   1.5441000000000000e+00   8.5900000000000004e-02  -1.2370000000000000e-01  -8.8000000000000005e-03   8.8780000000000003e-01   2.2239999999999999e-01   1.9153000000000000e+00   2.8899999999999998e-01   1.7319999999999999e-01   2.4770000000000000e-01
  -4.1880000000000001e-01   0.0000000000000000e+00   6.0050000000000003e-01  -9.4999999999999998e-03  -1.0470000000000000e-01  -2.1899999999999999e-02   8.4340000000000004e-01   4.2249999999999999e-01   1.7412000000000001e+00   2.4079999999999999e-01   2.5979999999999998e-01   2.2120000000000001e-01
  -4.1880000000000001e-01   2.1980000000000000e-01   1.5441000000000000e+00   1.5279999999999999e-01  -1.9980000000000001e-01   8.8000000000000005e-03   7.9900000000000004e-01   2.2239999999999999e-01   1.6540999999999999e+00   2.2159999999999999e-01   1.8279999999999999e-01   2.3890000000000000e-01
  -4.4080000000000003e-01   6.6000000000000003e-02   1.7157000000000000e+00   5.7299999999999997e-02  -1.9980000000000001e-01  -3.5099999999999999e-02   8.2120000000000004e-01   4.4499999999999998e-02   1.0447000000000000e+00   3.0819999999999997e-01   9.6199999999999994e-02   2.1679999999999999e-01
  -5.7310000000000005e-01   8.7900000000000006e-02   1.8872000000000000e+00   9.4999999999999998e-03  -1.3320000000000001e-01  -1.7500000000000002e-02   7.5460000000000005e-01   8.8900000000000007e-02   6.0940000000000005e-01   2.7939999999999998e-01   1.2509999999999999e-01   2.6100000000000001e-01
  -4.6289999999999998e-01   2.1999999999999999e-02   1.3725000000000001e+00   5.7299999999999997e-02  -1.1420000000000000e-01  -8.8000000000000005e-03   7.5460000000000005e-01   2.0010000000000000e-01   1.4800000000000000e+00   2.7939999999999998e-01   1.6360000000000000e-01   2.7429999999999999e-01
  -3.3060000000000000e-01  -6.6000000000000003e-02   1.7157000000000000e+00   8.5900000000000004e-02  -1.4269999999999999e-01  -4.4000000000000003e-03   1.0875999999999999e+00   2.0010000000000000e-01   1.3059000000000001e+00   2.7939999999999998e-01   2.0210000000000000e-01   2.4770000000000000e-01
  -3.0859999999999999e-01  -8.7900000000000006e-02   8.5780000000000001e-01   1.3370000000000001e-01  -7.6100000000000001e-02   0.0000000000000000e+00   4.2170000000000002e-01   3.5580000000000001e-01   1.3930000000000000e+00   3.2750000000000001e-01   2.3089999999999999e-01   2.5209999999999999e-01
  -4.1880000000000001e-01   2.1999999999999999e-02   1.4582999999999999e+00   5.7299999999999997e-02  -2.1890000000000001e-01   4.4000000000000003e-03   7.1020000000000005e-01   4.0020000000000000e-01   1.9153000000000000e+00   2.3119999999999999e-01   1.4430000000000001e-01   2.3890000000000000e-01
  -4.8490000000000000e-01  -4.3999999999999997e-02   1.8015000000000001e+00   7.6399999999999996e-02  -1.6180000000000000e-01   3.9500000000000000e-02   7.5460000000000005e-01   3.1130000000000002e-01   2.0024000000000002e+00   2.5050000000000000e-01   1.7319999999999999e-01   2.4770000000000000e-01
  -4.1880000000000001e-01  -8.7900000000000006e-02   1.1152000000000000e+00   8.5900000000000004e-02  -1.6180000000000000e-01  -2.6300000000000000e-02   7.1020000000000005e-01   3.3350000000000002e-01   2.3506000000000000e+00   3.2750000000000001e-01   1.7319999999999999e-01   2.7870000000000000e-01
  -3.3060000000000000e-01  -4.3999999999999997e-02   1.3725000000000001e+00   8.5900000000000004e-02  -1.0470000000000000e-01  -8.8000000000000005e-03   8.4340000000000004e-01   2.6679999999999998e-01   1.5670999999999999e+00   2.8899999999999998e-01   6.7400000000000002e-02   2.3890000000000000e-01
  -5.9509999999999996e-01  -4.3999999999999997e-02   2.0588000000000002e+00   1.9089999999999999e-01  -9.4999999999999998e-03  -2.6300000000000000e-02   9.7660000000000002e-01   2.0010000000000000e-01   2.5247000000000002e+00   3.0819999999999997e-01   1.6360000000000000e-01   2.2559999999999999e-01
  -4.1880000000000001e-01   4.3999999999999997e-02   2.0588000000000002e+00   8.5900000000000004e-02  -1.5229999999999999e-01  -4.8200000000000000e-02   5.7709999999999995e-01   2.8910000000000002e-01   1.0447000000000000e+00   3.5639999999999999e-01   2.0210000000000000e-01   2.8749999999999998e-01
  -4.6289999999999998e-01   1.5390000000000001e-01   1.2010000000000001e+00   9.5500000000000002e-02  -2.0930000000000001e-01  -1.3200000000000000e-02   6.6579999999999995e-01   1.7790000000000000e-01   1.3059000000000001e+00   2.7939999999999998e-01   1.5400000000000000e-01   2.6540000000000002e-01
  -4.1880000000000001e-01   1.0990000000000000e-01   1.5441000000000000e+00   8.5900000000000004e-02  -1.1420000000000000e-01  -4.4000000000000003e-03   6.8799999999999994e-01   2.8910000000000002e-01   1.4800000000000000e+00   2.4079999999999999e-01   2.3089999999999999e-01   2.1229999999999999e-01
  -4.6289999999999998e-01  -1.7590000000000000e-01   8.5780000000000001e-01   1.0500000000000000e-01  -1.1420000000000000e-01  -1.3200000000000000e-02   7.1020000000000005e-01   3.5580000000000001e-01   1.8283000000000000e+00   2.1190000000000001e-01   1.6360000000000000e-01   2.4329999999999999e-01
  -4.4080000000000003e-01  -6.6000000000000003e-02   1.2867999999999999e+00   1.3370000000000001e-01  -1.9030000000000000e-01  -2.1899999999999999e-02   7.7680000000000005e-01   1.7790000000000000e-01   1.3930000000000000e+00   1.9270000000000001e-01   1.6360000000000000e-01   2.2120000000000001e-01
  -3.0859999999999999e-01  -6.6000000000000003e-02   1.2010000000000001e+00   9.4999999999999998e-03  -1.9030000000000000e-01  -2.1899999999999999e-02   6.6579999999999995e-01   2.0010000000000000e-01   1.4800000000000000e+00   2.9859999999999998e-01   2.4060000000000001e-01   3.0080000000000001e-01
  -3.9679999999999999e-01   6.6000000000000003e-02   2.5740000000000002e-01   3.8199999999999998e-02  -1.8079999999999999e-01  -2.1899999999999999e-02   8.4340000000000004e-01  -4.4499999999999998e-02   1.6540999999999999e+00   2.0230000000000001e-01   1.2509999999999999e-01   2.1229999999999999e-01
  -3.3060000000000000e-01  -1.0990000000000000e-01   1.6298999999999999e+00   1.7190000000000000e-01  -6.6600000000000006e-02   5.2600000000000001e-02   6.8799999999999994e-01   3.3350000000000002e-01   1.7412000000000001e+00   2.6010000000000000e-01   1.6360000000000000e-01   2.4329999999999999e-01
  -3.5270000000000001e-01   1.3189999999999999e-01   1.6298999999999999e+00   6.6799999999999998e-02  -8.5599999999999996e-02  -3.9500000000000000e-02   6.4370000000000005e-01   2.8910000000000002e-01   2.1764999999999999e+00   2.6970000000000000e-01   1.9239999999999999e-01   1.9020000000000001e-01
  -3.5270000000000001e-01   1.7590000000000000e-01   2.0588000000000002e+00   1.5279999999999999e-01  -1.0470000000000000e-01  -5.7000000000000002e-02   8.4340000000000004e-01   1.1119999999999999e-01   1.0447000000000000e+00   3.4680000000000000e-01   2.1170000000000000e-01   2.3890000000000000e-01
  -6.3919999999999999e-01  -1.5390000000000001e-01   9.4359999999999999e-01   8.5900000000000004e-02  -1.5229999999999999e-01   1.7500000000000002e-02   8.4340000000000004e-01  -3.3350000000000002e-01   2.3506000000000000e+00   2.4079999999999999e-01   1.8279999999999999e-01   1.1940000000000001e-01
  -3.3060000000000000e-01   8.7900000000000006e-02   1.2867999999999999e+00   3.8199999999999998e-02  -2.4740000000000001e-01   3.5099999999999999e-02   3.9950000000000002e-01  -1.4453000000000000e+00   2.0893999999999999e+00   1.7340000000000000e-01   1.5400000000000000e-01  -1.7700000000000000e-02
  -4.1880000000000001e-01   2.4179999999999999e-01   9.4359999999999999e-01   1.4319999999999999e-01  -8.5599999999999996e-02  -8.8000000000000005e-03   4.2170000000000002e-01   4.6689999999999998e-01   1.7412000000000001e+00   2.3119999999999999e-01   2.8870000000000001e-01   2.4770000000000000e-01
  -2.4249999999999999e-01  -4.3999999999999997e-02   1.0294000000000001e+00   3.8199999999999998e-02  -1.9980000000000001e-01   3.0700000000000002e-02   7.9900000000000004e-01   4.8920000000000002e-01   1.4800000000000000e+00   3.7569999999999998e-01   1.4430000000000001e-01   2.7429999999999999e-01
  -2.8649999999999998e-01   1.9789999999999999e-01   1.6298999999999999e+00   1.4319999999999999e-01  -1.2370000000000000e-01  -6.5799999999999997e-02   1.0653999999999999e+00   2.0010000000000000e-01   2.0893999999999999e+00   2.6010000000000000e-01   1.2509999999999999e-01   2.5659999999999999e-01
  -2.8649999999999998e-01  -1.0990000000000000e-01   8.5780000000000001e-01   4.7699999999999999e-02  -1.3320000000000001e-01  -8.8000000000000005e-03   7.9900000000000004e-01   1.3339999999999999e-01   1.4800000000000000e+00   2.2159999999999999e-01   2.0210000000000000e-01   2.2120000000000001e-01
  -5.5110000000000003e-01   8.7900000000000006e-02   1.2867999999999999e+00   6.6799999999999998e-02  -1.4269999999999999e-01   2.6300000000000000e-02   8.2120000000000004e-01   6.6710000000000003e-01   2.2635999999999998e+00   2.8899999999999998e-01   1.9199999999999998e-02   3.2290000000000002e-01
  -3.5270000000000001e-01   4.3999999999999997e-02   1.2867999999999999e+00   2.8600000000000000e-02  -1.3320000000000001e-01   1.7500000000000002e-02   6.8799999999999994e-01   3.7800000000000000e-01   1.4800000000000000e+00   2.6970000000000000e-01   1.9239999999999999e-01   2.6979999999999998e-01
  -5.0700000000000001e-01  -4.3999999999999997e-02   1.4582999999999999e+00   1.4319999999999999e-01  -1.8079999999999999e-01   2.1899999999999999e-02   7.9900000000000004e-01   8.8900000000000007e-02   1.3930000000000000e+00   1.9270000000000001e-01   1.2509999999999999e-01   2.6100000000000001e-01
  -2.8649999999999998e-01   8.7900000000000006e-02   1.6298999999999999e+00   4.7699999999999999e-02  -1.7130000000000001e-01  -1.7500000000000002e-02   7.5460000000000005e-01   3.7800000000000000e-01   1.1317999999999999e+00   2.8899999999999998e-01   1.3469999999999999e-01   2.5659999999999999e-01
  -3.0859999999999999e-01   1.0990000000000000e-01   1.9730000000000001e+00   7.6399999999999996e-02  -1.9980000000000001e-01  -8.8000000000000005e-03   5.9930000000000005e-01   3.1130000000000002e-01   2.0893999999999999e+00   2.3119999999999999e-01   1.9239999999999999e-01   2.7429999999999999e-01
  -2.4249999999999999e-01   6.6000000000000003e-02   9.4359999999999999e-01   2.8600000000000000e-02  -1.9030000000000000e-01   2.6300000000000000e-02   7.1020000000000005e-01  -2.2200000000000001e-02   2.0024000000000002e+00   2.1190000000000001e-01   2.0210000000000000e-01   1.7249999999999999e-01
  -4.4080000000000003e-01   6.6000000000000003e-02   1.3725000000000001e+00   7.6399999999999996e-02  -2.0930000000000001e-01  -1.3200000000000000e-02   4.6610000000000001e-01  -1.2452000000000001e+00   2.1764999999999999e+00   2.2159999999999999e-01   1.4430000000000001e-01   3.1000000000000000e-02
  -5.5110000000000003e-01   1.0990000000000000e-01   1.4582999999999999e+00   1.1459999999999999e-01  -1.8079999999999999e-01  -8.8000000000000005e-03   2.2189999999999999e-01  -1.9567000000000001e+00   7.8349999999999997e-01   2.6970000000000000e-01   1.2509999999999999e-01  -1.0620000000000000e-01
  -4.6289999999999998e-01   2.1999999999999999e-02   6.0050000000000003e-01   5.7299999999999997e-02  -1.7130000000000001e-01  -8.8000000000000005e-03   2.8849999999999998e-01  -1.9790000000000001e+00   2.0024000000000002e+00   2.7939999999999998e-01   1.4430000000000001e-01  -1.5920000000000001e-01
  -3.3060000000000000e-01   6.6000000000000003e-02   1.3725000000000001e+00   3.8199999999999998e-02  -5.7099999999999998e-02  -1.7500000000000002e-02   3.7730000000000002e-01  -1.9790000000000001e+00   2.2635999999999998e+00   2.8899999999999998e-01   4.8099999999999997e-02  -1.6810000000000000e-01
  -3.3060000000000000e-01  -2.1980000000000000e-01   1.6298999999999999e+00   0.0000000000000000e+00  -1.7130000000000001e-01   1.7500000000000002e-02   2.8849999999999998e-01  -2.2902999999999998e+00   1.7412000000000001e+00   2.7939999999999998e-01   1.2509999999999999e-01  -1.7249999999999999e-01
  -4.4080000000000003e-01   8.7900000000000006e-02   1.2010000000000001e+00   4.7699999999999999e-02  -9.5200000000000007e-02  -2.6300000000000000e-02   1.7760000000000001e-01  -2.1568999999999998e+00   2.4377000000000000e+00   1.8300000000000000e-01   1.4430000000000001e-01  -2.3000000000000001e-01
  -3.3060000000000000e-01   3.0780000000000002e-01   1.6298999999999999e+00   7.6399999999999996e-02  -8.5599999999999996e-02   1.3200000000000000e-02   4.4400000000000002e-02  -2.4904000000000002e+00   2.1764999999999999e+00   3.9489999999999997e-01   1.8279999999999999e-01  -1.8579999999999999e-01
  -3.9679999999999999e-01  -2.8580000000000000e-01   1.9730000000000001e+00   5.7299999999999997e-02  -1.2370000000000000e-01  -3.9500000000000000e-02   3.7730000000000002e-01  -2.3125000000000000e+00   2.0024000000000002e+00   2.6010000000000000e-01   6.7400000000000002e-02  -2.1679999999999999e-01
  -3.5270000000000001e-01   1.9789999999999999e-01   8.5780000000000001e-01   8.5900000000000004e-02  -2.3790000000000000e-01  -1.7500000000000002e-02   3.1069999999999998e-01  -2.2012999999999998e+00   2.5247000000000002e+00   2.6010000000000000e-01   8.6599999999999996e-02  -2.5209999999999999e-01
  -6.6130000000000000e-01  -2.1999999999999999e-02   7.7210000000000001e-01  -9.4999999999999998e-03  -1.5229999999999999e-01   0.0000000000000000e+00   5.1049999999999995e-01  -2.4459000000000000e+00   1.8283000000000000e+00   4.1420000000000001e-01   3.8500000000000000e-02  -2.6979999999999998e-01
  -8.8200000000000001e-02   1.0990000000000000e-01   2.0588000000000002e+00   1.0500000000000000e-01  -1.9980000000000001e-01  -8.8000000000000005e-03   7.3240000000000005e-01  -2.5571000000000002e+00   2.1764999999999999e+00   3.7569999999999998e-01   9.6199999999999994e-02  -3.4060000000000001e-01
  -3.9679999999999999e-01   0.0000000000000000e+00   7.7210000000000001e-01   1.2410000000000000e-01  -1.8079999999999999e-01  -1.3200000000000000e-02   4.4390000000000002e-01  -2.5571000000000002e+00   2.3506000000000000e+00   3.0819999999999997e-01   5.7700000000000001e-02  -2.9189999999999999e-01
  -4.4080000000000003e-01  -1.5390000000000001e-01   2.3161999999999998e+00   1.8140000000000001e-01  -1.6180000000000000e-01  -1.3200000000000000e-02   3.5510000000000003e-01  -2.5792999999999999e+00   2.1764999999999999e+00   3.9489999999999997e-01   9.6199999999999994e-02  -3.0959999999999999e-01
  -1.5429999999999999e-01  -6.6000000000000003e-02   1.1152000000000000e+00   1.0500000000000000e-01  -2.0930000000000001e-01   1.7500000000000002e-02   1.7760000000000001e-01  -3.0240000000000000e+00   1.9153000000000000e+00   3.4680000000000000e-01   3.8500000000000000e-02  -2.9640000000000000e-01
  -3.5270000000000001e-01   4.3999999999999997e-02   1.6298999999999999e+00   1.0500000000000000e-01  -2.0930000000000001e-01   2.1899999999999999e-02  -1.3320000000000001e-01  -3.3797999999999999e+00   2.6118000000000001e+00   3.0819999999999997e-01   1.3469999999999999e-01  -3.8479999999999998e-01
  -3.7469999999999998e-01   8.7900000000000006e-02   1.0294000000000001e+00   9.5500000000000002e-02  -1.6180000000000000e-01  -1.3200000000000000e-02  -6.6600000000000006e-02  -4.0914000000000001e+00   2.0893999999999999e+00   2.6010000000000000e-01   1.2509999999999999e-01  -5.2639999999999998e-01
  -1.9839999999999999e-01   2.1999999999999999e-02   1.6298999999999999e+00   9.5500000000000002e-02  -1.0470000000000000e-01  -2.6300000000000000e-02  -2.2200000000000001e-02  -4.3136999999999999e+00   2.4377000000000000e+00   2.6970000000000000e-01   1.0580000000000001e-01  -5.3520000000000001e-01
  -2.4249999999999999e-01   4.3999999999999997e-02   1.0294000000000001e+00   1.9099999999999999e-02  -9.5200000000000007e-02   1.7500000000000002e-02  -2.6629999999999998e-01  -4.7362000000000002e+00   2.6989000000000001e+00   2.9859999999999998e-01   7.6999999999999999e-02  -6.2809999999999999e-01
  -5.9509999999999996e-01   1.5390000000000001e-01   1.5441000000000000e+00   1.5279999999999999e-01  -1.4269999999999999e-01   0.0000000000000000e+00  -3.1069999999999998e-01  -5.3587999999999996e+00   3.1341999999999999e+00   2.4079999999999999e-01   5.7700000000000001e-02  -7.3429999999999995e-01
  -4.1880000000000001e-01  -6.6000000000000003e-02   1.6298999999999999e+00   9.4999999999999998e-03  -1.9030000000000000e-01  -2.1899999999999999e-02  -4.2170000000000002e-01  -5.8479999999999999e+00   2.6989000000000001e+00   2.3119999999999999e-01   0.0000000000000000e+00  -8.5370000000000001e-01
  -2.8649999999999998e-01   0.0000000000000000e+00   4.2890000000000000e-01   6.6799999999999998e-02  -2.2839999999999999e-01  -2.6300000000000000e-02  -4.2170000000000002e-01  -6.3815999999999997e+00   2.6989000000000001e+00   3.1790000000000002e-01   2.8899999999999999e-02  -8.9349999999999996e-01
  -4.6289999999999998e-01  -1.3189999999999999e-01   1.7157000000000000e+00   9.5500000000000002e-02  -8.5599999999999996e-02  -2.1899999999999999e-02  -4.6610000000000001e-01  -6.7819000000000003e+00   2.7858999999999998e+00   2.5050000000000000e-01   2.8899999999999999e-02  -9.8640000000000005e-01
  -3.7469999999999998e-01  -6.6000000000000003e-02   2.3161999999999998e+00   1.4319999999999999e-01  -1.8079999999999999e-01  -1.3200000000000000e-02  -5.5489999999999995e-01  -6.9153000000000002e+00   2.8730000000000002e+00   2.6010000000000000e-01  -2.8899999999999999e-02  -1.0262000000000000e+00
  -3.5270000000000001e-01   1.9789999999999999e-01   1.4582999999999999e+00  -2.8600000000000000e-02  -1.7130000000000001e-01  -4.8200000000000000e-02  -5.9930000000000005e-01  -7.3822000000000001e+00   2.1764999999999999e+00   3.8529999999999998e-01  -5.7700000000000001e-02  -1.0705000000000000e+00
  -4.4080000000000003e-01   2.1980000000000000e-01   1.0294000000000001e+00   3.8199999999999998e-02  -1.8079999999999999e-01  -8.8000000000000005e-03  -4.6610000000000001e-01  -7.8270000000000000e+00   3.1341999999999999e+00   3.8529999999999998e-01   9.5999999999999992e-03  -1.1634000000000000e+00
  -5.5110000000000003e-01  -8.7900000000000006e-02   8.5780000000000001e-01   1.2410000000000000e-01  -1.3320000000000001e-01  -1.3200000000000000e-02  -5.7709999999999995e-01  -8.0047999999999995e+00   3.2212000000000001e+00   4.4309999999999999e-01  -5.7700000000000001e-02  -1.1766000000000001e+00
  -3.7469999999999998e-01   2.1999999999999999e-02   2.5740000000000002e-01   5.7299999999999997e-02  -1.8079999999999999e-01   4.4000000000000003e-03  -5.5489999999999995e-01  -8.0937999999999999e+00   3.5695000000000001e+00   3.7569999999999998e-01   9.5999999999999992e-03  -1.2474000000000001e+00
  -3.7469999999999998e-01   0.0000000000000000e+00   1.6298999999999999e+00   7.6399999999999996e-02  -1.8079999999999999e-01   1.3200000000000000e-02  -4.2170000000000002e-01  -8.0715000000000003e+00   3.0470999999999999e+00   3.9489999999999997e-01  -2.8899999999999999e-02  -1.2695000000000001e+00
  -2.6450000000000001e-01  -4.3999999999999997e-02   1.7157000000000000e+00   1.0500000000000000e-01  -1.9980000000000001e-01  -3.0700000000000002e-02  -7.7680000000000005e-01  -8.0047999999999995e+00   2.8730000000000002e+00   4.8159999999999997e-01  -1.1550000000000001e-01  -1.2961000000000000e+00
  -4.4080000000000003e-01  -6.6000000000000003e-02   1.4582999999999999e+00   2.8600000000000000e-02  -1.9980000000000001e-01  -8.8000000000000005e-03  -6.4370000000000005e-01  -8.4496000000000002e+00   3.3083000000000000e+00   3.8529999999999998e-01  -1.4430000000000001e-01  -1.2474000000000001e+00
  -3.7469999999999998e-01  -1.7590000000000000e-01   1.5441000000000000e+00   4.7699999999999999e-02  -1.8079999999999999e-01   0.0000000000000000e+00  -3.9950000000000002e-01  -8.2939000000000007e+00   2.7858999999999998e+00   3.9489999999999997e-01  -1.2509999999999999e-01  -1.3005000000000000e+00
  -6.1719999999999997e-01   0.0000000000000000e+00   9.4359999999999999e-01   1.2410000000000000e-01  -1.7130000000000001e-01  -8.8000000000000005e-03  -4.4390000000000002e-01  -8.5385000000000009e+00   2.8730000000000002e+00   4.8159999999999997e-01  -6.7400000000000002e-02  -1.3048999999999999e+00
  -2.2040000000000001e-01   4.3999999999999997e-02   1.5441000000000000e+00   1.5279999999999999e-01  -5.7099999999999998e-02   1.3200000000000000e-02  -6.2150000000000005e-01  -8.2050000000000001e+00   3.3953000000000002e+00   4.4309999999999999e-01  -6.7400000000000002e-02  -1.3092999999999999e+00
  -4.8490000000000000e-01   8.7900000000000006e-02   1.9730000000000001e+00   9.4999999999999998e-03  -1.7130000000000001e-01   2.6300000000000000e-02  -6.4370000000000005e-01  -8.1827000000000005e+00   2.8730000000000002e+00   2.8899999999999998e-01  -2.8899999999999999e-02  -1.3226000000000000e+00
  -4.1880000000000001e-01  -1.0990000000000000e-01   1.5441000000000000e+00   2.8600000000000000e-02  -1.9030000000000000e-01   2.1899999999999999e-02  -5.5489999999999995e-01  -8.2271999999999998e+00   3.3083000000000000e+00   3.3710000000000001e-01  -3.8500000000000000e-02  -1.2961000000000000e+00
  -3.0859999999999999e-01   4.3999999999999997e-02   1.7157000000000000e+00   1.3370000000000001e-01  -1.7130000000000001e-01  -8.8000000000000005e-03  -3.9950000000000002e-01  -8.0047999999999995e+00   3.1341999999999999e+00   3.4680000000000000e-01   9.5999999999999992e-03  -1.3005000000000000e+00
  -3.9679999999999999e-01   1.0990000000000000e-01   1.8015000000000001e+00   1.1459999999999999e-01  -1.5229999999999999e-01  -1.3200000000000000e-02  -3.9950000000000002e-01  -7.9603999999999999e+00   2.7858999999999998e+00   2.5050000000000000e-01   4.8099999999999997e-02  -1.3403000000000000e+00
  -4.8490000000000000e-01   8.7900000000000006e-02   3.4310000000000002e-01   1.4319999999999999e-01  -1.8079999999999999e-01  -8.8000000000000005e-03   6.6600000000000006e-02  -7.7380000000000004e+00   2.4377000000000000e+00   2.3119999999999999e-01   3.8500000000000000e-02  -1.3226000000000000e+00
  -3.5270000000000001e-01   6.6000000000000003e-02   9.4359999999999999e-01   6.6799999999999998e-02  -1.7130000000000001e-01  -8.8000000000000005e-03   1.1100000000000000e-01  -7.7157999999999998e+00   2.9600000000000000e+00   1.5409999999999999e-01  -9.5999999999999992e-03  -1.3270000000000000e+00
  -5.7310000000000005e-01  -6.6000000000000003e-02   1.2010000000000001e+00   5.7299999999999997e-02  -1.9980000000000001e-01  -3.9500000000000000e-02   1.1100000000000000e-01  -7.5601000000000003e+00   2.6989000000000001e+00   2.4079999999999999e-01  -1.9199999999999998e-02  -1.3092999999999999e+00
  -3.5270000000000001e-01   2.1999999999999999e-02   1.2010000000000001e+00   3.8199999999999998e-02  -1.8079999999999999e-01  -3.0700000000000002e-02   2.8849999999999998e-01  -7.4711999999999996e+00   2.4377000000000000e+00   2.8899999999999999e-02   1.1550000000000001e-01  -1.3492000000000000e+00
  -3.5270000000000001e-01   1.7590000000000000e-01   1.1152000000000000e+00   1.7190000000000000e-01  -8.5599999999999996e-02  -1.7500000000000002e-02   4.4390000000000002e-01  -7.1154000000000002e+00   1.6540999999999999e+00   9.6299999999999997e-02   1.6360000000000000e-01  -1.2650999999999999e+00
  -2.6450000000000001e-01   4.3999999999999997e-02   1.6298999999999999e+00   1.0500000000000000e-01  -1.0470000000000000e-01   8.8000000000000005e-03   6.6579999999999995e-01  -6.9153000000000002e+00   2.8730000000000002e+00   1.5409999999999999e-01   2.0210000000000000e-01  -1.2784000000000000e+00
  -5.5110000000000003e-01   2.1999999999999999e-02   1.2010000000000001e+00   9.4999999999999998e-03  -1.8079999999999999e-01  -3.0700000000000002e-02   6.2150000000000005e-01  -6.6261999999999999e+00   9.5770000000000000e-01   1.2520000000000001e-01   9.6199999999999994e-02  -1.2341000000000000e+00
  -5.0700000000000001e-01  -2.1999999999999999e-02   1.2010000000000001e+00   3.8199999999999998e-02  -2.4740000000000001e-01   2.6300000000000000e-02   7.3240000000000005e-01  -6.2927000000000000e+00   2.2635999999999998e+00   4.8200000000000000e-02   2.2130000000000000e-01  -1.2253000000000001e+00
  -3.7469999999999998e-01  -4.3999999999999997e-02   1.2867999999999999e+00   2.8600000000000000e-02  -2.0930000000000001e-01  -1.3200000000000000e-02   5.1049999999999995e-01  -6.1593000000000000e+00   1.8283000000000000e+00   1.1559999999999999e-01   1.5400000000000000e-01  -1.1413000000000000e+00
  -5.5110000000000003e-01   1.9789999999999999e-01   2.5740000000000002e-01   1.9089999999999999e-01  -1.4269999999999999e-01  -1.3200000000000000e-02   6.4370000000000005e-01  -5.9146999999999998e+00   4.3530000000000002e-01   1.2520000000000001e-01   2.4060000000000001e-01  -1.0749000000000000e+00
