# Supplementary material for: Footwear and Foam Surface Alter Gait Initiation of Typical Subjects
Source: PLoS One. 2015 Aug 13;10(8):e0135821. doi: 10.1371/journal.pone.0135821 (PMC4536224; doi:10.1371/journal.pone.0135821)
Supplement: S1 Dataset — (ZIP) [file pone.0135821.s001.zip › 10_barefoot_av1_01.txt]

   2.4907599999999999e+01   2.1764000000000001e+00   3.4605180000000001e+02   2.2102300000000000e+01   3.5180000000000000e+01  -2.5303000000000000e+00  -2.5812700000000000e+01  -2.4460000000000001e-01   3.3587819999999999e+02   1.6144600000000001e+01  -3.0136199999999999e+01   2.0966999999999998e+00
   2.4731300000000001e+01   1.1431000000000000e+00   3.4133370000000002e+02   2.1395800000000001e+01   3.4761299999999999e+01  -2.4119000000000002e+00  -2.4791699999999999e+01   6.2260000000000004e-01   3.3457229999999998e+02   1.6279399999999999e+01  -3.0405600000000000e+01   2.0348000000000002e+00
   2.4466799999999999e+01  -9.0129999999999999e-01   3.3455680000000001e+02   2.0326499999999999e+01   3.3914400000000001e+01  -2.1444000000000001e+00  -2.6434200000000001e+01  -2.6682999999999999e+00   3.3570409999999998e+02   1.6115700000000000e+01  -3.0251700000000000e+01   2.1320999999999999e+00
   2.3320599999999999e+01  -2.1983999999999999e+00   3.2512049999999999e+02   1.8751200000000001e+01   3.3219799999999999e+01  -1.8636999999999999e+00  -2.3770800000000001e+01  -5.1139999999999997e-01   3.3770650000000001e+02   1.6269800000000000e+01  -3.0761700000000001e+01   1.9508000000000001e+00
   2.3144200000000001e+01  -4.4187000000000003e+00   3.1465490000000000e+02   1.6946700000000000e+01   3.2430000000000000e+01  -1.5261000000000000e+00  -2.5124700000000001e+01  -1.4008000000000000e+00   3.4336540000000002e+02   1.6144600000000001e+01  -3.0848299999999998e+01   1.9241999999999999e+00
   2.2394800000000000e+01  -5.5617999999999999e+00   3.0667700000000002e+02   1.5505100000000001e+01   3.1706800000000001e+01  -1.2410000000000001e+00  -2.4436599999999999e+01  -2.6238000000000001e+00   3.4745720000000000e+02   1.6154199999999999e+01  -3.1627600000000001e+01   1.8446000000000000e+00
   2.1204499999999999e+01  -5.6058000000000003e+00   2.9329480000000001e+02   1.4130200000000000e+01   3.0602900000000002e+01  -1.1051000000000000e+00  -2.7233200000000000e+01  -3.3576000000000001e+00   3.5572800000000001e+02   1.5605100000000000e+01  -3.2147199999999998e+01   1.8004000000000000e+00
   2.0014299999999999e+01  -5.4958999999999998e+00   2.7785370000000000e+02   1.2669499999999999e+01   2.8899600000000000e+01  -8.4630000000000005e-01  -2.6944700000000001e+01  -3.9802000000000000e+00   3.5955860000000001e+02   1.5056100000000001e+01  -3.2772700000000000e+01   1.5703000000000000e+00
   1.7765999999999998e+01  -5.5617999999999999e+00   2.5692239999999998e+02   1.1323300000000000e+01   2.6958400000000001e+01  -7.2360000000000002e-01  -2.8942200000000000e+01  -7.0265000000000004e+00   3.6713279999999997e+02   1.4179500000000001e+01  -3.3378900000000002e+01   1.3226000000000000e+00
   1.5605800000000000e+01  -5.0781999999999998e+00   2.3702060000000000e+02   9.9483999999999995e+00   2.4931500000000000e+01  -5.4379999999999995e-01  -2.9807800000000000e+01  -7.7157999999999998e+00   3.7418470000000002e+02   1.3331799999999999e+01  -3.4139000000000003e+01   1.0571999999999999e+00
   1.3379600000000000e+01  -4.2868000000000004e+00   2.1849130000000000e+02   8.9077999999999999e+00   2.3209099999999999e+01  -4.4729999999999998e-01  -3.1938500000000001e+01  -9.4278999999999993e+00   3.8428370000000001e+02   1.2609299999999999e+01  -3.4995399999999997e+01   8.1389999999999996e-01
   1.1461900000000000e+01  -4.1109000000000000e+00   2.0322180000000000e+02   7.6856999999999998e+00   2.1600899999999999e+01  -4.0339999999999998e-01  -3.3847299999999997e+01  -1.1051100000000000e+01   3.9516620000000000e+02   1.1877200000000000e+01  -3.6246200000000002e+01   5.6179999999999997e-01
   9.6545000000000005e+00  -2.6160000000000001e+00   1.8881010000000001e+02   6.7595999999999998e+00   2.0211600000000001e+01  -3.8150000000000001e-01  -3.7598199999999999e+01  -1.2318600000000000e+01   4.0961820000000000e+02   1.0865800000000000e+01  -3.7458599999999997e+01   4.2909999999999998e-01
   8.0013000000000005e+00  -1.2749999999999999e+00   1.7697190000000001e+02   6.0816999999999997e+00   1.9155400000000000e+01  -4.6479999999999999e-01  -4.1149400000000000e+01  -1.2741000000000000e+01   4.2981619999999998e+02   9.6905999999999999e+00  -3.9546599999999998e+01   2.4770000000000000e-01
   6.7889999999999997e+00  -1.7590000000000000e-01   1.6693520000000001e+02   5.5183999999999997e+00   1.8232299999999999e+01  -5.7010000000000005e-01  -4.6121099999999998e+01  -1.5498300000000000e+01   4.5340949999999998e+02   7.9470999999999998e+00  -4.1730800000000002e+01  -1.0170000000000000e-01
   6.0395000000000003e+00   1.1871000000000000e+00   1.5930050000000000e+02   5.0220000000000002e+00   1.7499600000000001e+01  -6.0950000000000004e-01  -4.9272799999999997e+01  -1.8122100000000000e+01   4.7247570000000002e+02   6.1456999999999997e+00  -4.3655200000000001e+01  -6.4139999999999997e-01
   5.4443999999999999e+00   1.9126000000000001e+00   1.5381030000000001e+02   4.5159000000000002e+00   1.7004799999999999e+01  -6.8850000000000000e-01  -5.2291300000000000e+01  -2.0923800000000000e+01   4.8509940000000000e+02   4.0650000000000004e+00  -4.5060000000000002e+01  -1.0350999999999999e+00
   5.3342000000000001e+00   2.7040000000000002e+00   1.5037899999999999e+02   4.1722000000000001e+00   1.6595600000000001e+01  -7.2789999999999999e-01  -5.4044699999999999e+01  -2.3636500000000002e+01   4.9276069999999999e+02   2.0133000000000001e+00  -4.6089599999999997e+01  -1.5703000000000000e+00
   5.3342000000000001e+00   3.1876000000000002e+00   1.4823439999999999e+02   4.0385999999999997e+00   1.6452900000000000e+01  -7.6300000000000001e-01  -5.5909100000000002e+01  -2.6416000000000000e+01   4.9955140000000000e+02   9.5999999999999992e-03  -4.6734200000000001e+01  -1.9861000000000000e+00
   5.7088999999999999e+00   3.0777000000000001e+00   1.4694759999999999e+02   3.5897999999999999e+00   1.6367200000000000e+01  -6.5339999999999998e-01  -5.7107599999999998e+01  -2.9262100000000000e+01   5.0625500000000000e+02  -1.8302000000000000e+00  -4.7638700000000000e+01  -2.4992999999999999e+00
   6.3480999999999996e+00   2.4401999999999999e+00   1.4960690000000000e+02   3.3033999999999999e+00   1.6614599999999999e+01  -6.0950000000000004e-01  -5.8550300000000000e+01  -3.2108300000000000e+01   5.1208810000000005e+02  -3.4870999999999999e+00  -4.8379600000000003e+01  -2.9636999999999998e+00
   6.7008000000000001e+00   1.3410000000000000e+00   1.5235200000000000e+02   3.0647000000000002e+00   1.7080900000000000e+01  -4.8240000000000000e-01  -5.9193899999999999e+01  -3.5043399999999998e+01   5.1609280000000001e+02  -4.9320000000000004e+00  -4.8985799999999998e+01  -3.3883999999999999e+00
   7.2298000000000000e+00   6.6000000000000003e-02   1.5818530000000001e+02   2.7783000000000002e+00   1.7680399999999999e+01  -2.5000000000000000e-01  -5.9682200000000002e+01  -3.8156399999999998e+01   5.1966229999999996e+02  -6.1167999999999996e+00  -4.9505400000000002e+01  -3.7953000000000001e+00
   7.4943000000000000e+00  -1.6268000000000000e+00   1.6539109999999999e+02   2.5682999999999998e+00   1.8536799999999999e+01  -6.5799999999999997e-02  -6.0237099999999998e+01  -4.1046999999999997e+01   5.2175170000000003e+02  -7.1185999999999998e+00  -4.9726700000000001e+01  -4.2023000000000001e+00
   8.5303000000000004e+00  -2.8799000000000001e+00   1.7414109999999999e+02   2.3868999999999998e+00   1.9612100000000002e+01   1.8859999999999999e-01  -6.0370199999999997e+01  -4.3626399999999997e+01   5.2210000000000002e+02  -7.8121999999999998e+00  -4.9707500000000003e+01  -4.5385000000000000e+00
   9.0152000000000001e+00  -5.0561999999999996e+00   1.8649390000000000e+02   2.3105000000000002e+00   2.1068100000000001e+01   3.9029999999999998e-01  -6.0636600000000001e+01  -4.5293999999999997e+01   5.1992349999999999e+02  -8.0336999999999996e+00  -4.9399600000000000e+01  -4.7420000000000000e+00
   9.5442000000000000e+00  -7.0128000000000004e+00   2.0039089999999999e+02   2.1863999999999999e+00   2.2542999999999999e+01   6.5780000000000005e-01  -6.1524400000000000e+01  -4.6361300000000000e+01   5.1818230000000005e+02  -8.1590000000000007e+00  -4.9091600000000000e+01  -4.8701999999999996e+00
   1.0470000000000001e+01  -8.9253000000000000e+00   2.1566040000000001e+02   2.0909000000000000e+00   2.4389099999999999e+01   8.5509999999999997e-01  -6.2101399999999998e+01  -4.6783799999999999e+01   5.1530930000000001e+02  -7.9951999999999996e+00  -4.8485500000000002e+01  -4.9676000000000000e+00
   1.0844700000000000e+01  -1.0288300000000000e+01   2.3350350000000000e+02   2.3868999999999998e+00   2.6358899999999998e+01   1.1665000000000001e+00  -6.2678500000000000e+01  -4.7917800000000000e+01   5.1078219999999999e+02  -7.8315000000000001e+00  -4.7802300000000002e+01  -4.9897000000000000e+00
   1.1638199999999999e+01  -1.2552600000000000e+01   2.5572149999999999e+02   2.5013999999999998e+00   2.8909099999999999e+01   1.4690000000000001e+00  -6.2989199999999997e+01  -4.9118600000000001e+01   5.0225029999999998e+02  -7.6870000000000003e+00  -4.6820799999999998e+01  -5.1622000000000003e+00
   1.3269399999999999e+01  -1.5014799999999999e+01   2.7965510000000000e+02   2.7974000000000001e+00   3.1716300000000000e+01   1.7585000000000000e+00  -6.2301200000000001e+01  -5.0452700000000000e+01   4.9345720000000000e+02  -7.1379000000000001e+00  -4.5464100000000002e+01  -5.2683999999999997e+00
   1.6311199999999999e+01  -1.7674800000000001e+01   3.0856430000000000e+02   3.0647000000000002e+00   3.4647199999999998e+01   2.1004999999999998e+00  -6.1812899999999999e+01  -5.1431100000000001e+01   4.8100760000000002e+02  -6.4058000000000002e+00  -4.3818800000000003e+01  -5.3346999999999998e+00
   1.9992200000000000e+01  -2.0334800000000001e+01   3.3944639999999998e+02   3.4083999999999999e+00   3.7968200000000003e+01   2.4864000000000002e+00  -6.1591000000000001e+01  -5.1987000000000002e+01   4.6594619999999998e+02  -5.0282999999999998e+00  -4.1769300000000001e+01  -5.2417999999999996e+00
   2.4797400000000000e+01  -2.4313800000000001e+01   3.7418889999999999e+02   3.8094000000000001e+00   4.1650799999999997e+01   2.9117999999999999e+00  -6.1369000000000000e+01  -4.8874000000000002e+01   4.4766350000000000e+02  -2.7261000000000002e+00  -3.9450400000000002e+01  -4.7906000000000004e+00
   2.9668700000000001e+01  -2.8754500000000000e+01   4.1184800000000001e+02   4.0194999999999999e+00   4.5580900000000000e+01   3.3458999999999999e+00  -6.1635300000000001e+01  -4.6983899999999998e+01   4.2581139999999999e+02   0.0000000000000000e+00  -3.6371299999999998e+01  -4.1536000000000000e+00
   3.5267400000000002e+01  -3.2557699999999997e+01   4.4804870000000000e+02   4.4204999999999997e+00   4.9358600000000003e+01   3.7581000000000002e+00  -5.9881900000000002e+01  -4.1536200000000001e+01   4.0030279999999999e+02   3.3618000000000001e+00  -3.3032499999999999e+01  -3.4723999999999999e+00
   4.0535499999999999e+01  -3.6734600000000000e+01   4.8287689999999998e+02   4.7545999999999999e+00   5.3098399999999998e+01   4.2098000000000004e+00  -5.6930000000000000e+01  -3.6511000000000003e+01   3.6826459999999997e+02   6.9356000000000000e+00  -2.9145199999999999e+01  -2.5169999999999999e+00
   4.5032100000000000e+01  -4.0911499999999997e+01   5.1787670000000003e+02   5.1938000000000004e+00   5.6457500000000003e+01   4.6089000000000002e+00  -5.2690800000000003e+01  -2.9706800000000001e+01   3.3239580000000001e+02   1.0644200000000000e+01  -2.5180900000000001e+01  -1.4819000000000000e+00
   4.9043700000000001e+01  -4.4209000000000003e+01   5.4687159999999994e+02   5.7285000000000004e+00   5.9559600000000003e+01   4.9114000000000004e+00  -4.6542800000000000e+01  -2.2191199999999998e+01   2.9478579999999999e+02   1.4208399999999999e+01  -2.1149200000000000e+01  -2.7429999999999999e-01
   5.1534500000000001e+01  -4.7176800000000000e+01   5.7166309999999999e+02   6.2344999999999997e+00   6.2176499999999997e+01   5.1570000000000000e+00  -4.0572400000000002e+01  -1.4475400000000000e+01   2.6248649999999998e+02   1.7570200000000000e+01  -1.7579499999999999e+01   9.8199999999999998e-01
   5.3033400000000000e+01  -5.0144599999999997e+01   5.9370960000000002e+02   6.8455000000000004e+00   6.4374600000000001e+01   5.4903000000000004e+00  -3.5112400000000001e+01  -6.7819000000000003e+00   2.3750020000000001e+02   2.0421500000000002e+01  -1.5097000000000000e+01   2.0922999999999998e+00
   5.4025300000000001e+01  -5.3705900000000000e+01   6.1541290000000004e+02   7.3419999999999996e+00   6.6686999999999998e+01   5.7577999999999996e+00  -3.1716600000000000e+01  -3.2909000000000002e+00   2.2339650000000000e+02   2.2145800000000001e+01  -1.3817200000000000e+01   2.7690999999999999e+00
   5.4708599999999997e+01  -5.7223300000000002e+01   6.3540049999999997e+02   7.9053000000000004e+00   6.8675799999999995e+01   6.0297000000000001e+00  -2.7566099999999999e+01  -3.4020999999999999e+00   2.1120800000000000e+02   2.2415500000000002e+01  -1.3201400000000000e+01   2.8974000000000002e+00
   5.4466099999999997e+01  -6.0256999999999998e+01   6.5255730000000005e+02   8.9268999999999998e+00   7.0559899999999999e+01   6.1832000000000003e+00  -2.2860800000000001e+01  -6.6261999999999999e+00   1.9649490000000000e+02   2.1307700000000001e+01  -1.2489400000000000e+01   2.6010000000000000e+00
   5.4399999999999999e+01  -6.2433399999999999e+01   6.6911350000000004e+02   9.7193000000000005e+00   7.1892099999999999e+01   6.2752999999999997e+00  -1.8244199999999999e+01  -1.0050500000000000e+01   1.7464269999999999e+02   1.9217400000000001e+01  -1.1440600000000000e+01   1.9994000000000001e+00
   5.4289800000000000e+01  -6.3510599999999997e+01   6.8000810000000001e+02   1.0884100000000000e+01   7.2881799999999998e+01   6.2576999999999998e+00  -1.1985300000000001e+01  -1.3986200000000000e+01   1.4417169999999999e+02   1.6125299999999999e+01  -9.6989999999999998e+00   1.1279999999999999e+00
   5.4289800000000000e+01  -6.4126099999999994e+01   6.8755700000000002e+02   1.1819699999999999e+01   7.3367099999999994e+01   6.1832000000000003e+00  -6.9470000000000001e+00  -1.5364800000000001e+01   1.0978290000000000e+02   1.2387800000000000e+01  -7.6688000000000001e+00   4.3790000000000001e-01
   5.4333900000000000e+01  -6.4236000000000004e+01   6.9201779999999997e+02   1.2764900000000001e+01   7.3443200000000004e+01   6.0690999999999997e+00  -2.6634000000000002e+00  -1.2385300000000001e+01   7.3130600000000001e+01   8.4191000000000003e+00  -5.1767000000000003e+00   4.4000000000000003e-03
   5.4421999999999997e+01  -6.4521799999999999e+01   6.9270410000000004e+02   1.3834300000000001e+01   7.3205299999999994e+01   5.8849999999999998e+00  -5.9930000000000005e-01  -8.6941000000000006e+00   4.1701799999999999e+01   4.8646000000000003e+00  -2.7904000000000000e+00  -2.2100000000000002e-02
   5.4576300000000003e+01  -6.4060199999999995e+01   6.8875800000000004e+02   1.4874900000000000e+01   7.2387000000000000e+01   5.7096000000000000e+00   1.1096999999999999e+00  -9.1169999999999995e-01   2.0023800000000001e+01   2.3119000000000001e+00  -1.0488000000000000e+00   2.2100000000000002e-02
   5.5105300000000000e+01  -6.3092900000000000e+01   6.8198109999999997e+02   1.6163799999999998e+01   7.1188000000000002e+01   5.3851000000000004e+00   2.1084999999999998e+00   9.3389999999999995e-01   7.4001000000000001e+00   8.7660000000000005e-01  -4.8099999999999997e-02   7.5200000000000003e-02
   5.5237600000000000e+01  -6.1092399999999998e+01   6.7503260000000000e+02   1.7490900000000000e+01   6.9874799999999993e+01   5.0210999999999997e+00   1.0875999999999999e+00   7.1150000000000002e-01   5.0495000000000001e+00   4.1420000000000001e-01   3.9450000000000002e-01   7.5200000000000003e-02
   5.5061199999999999e+01  -5.9135899999999999e+01   6.6593949999999995e+02   1.8808499999999999e+01   6.8609200000000001e+01   4.5826000000000002e+00   1.1540999999999999e+00   8.0049999999999999e-01   2.9600000000000000e+00   2.5050000000000000e-01   2.6939999999999997e-01   8.4000000000000005e-02
   5.4554299999999998e+01  -5.7684899999999999e+01   6.5718960000000004e+02   2.0231000000000002e+01   6.7353099999999998e+01   4.2930999999999999e+00   1.0653999999999999e+00   4.8920000000000002e-01   3.3953000000000002e+00   2.9859999999999998e-01   3.5599999999999998e-01   1.6370000000000001e-01
   5.3518300000000004e+01  -5.6475800000000000e+01   6.5041269999999997e+02   2.1424499999999998e+01   6.6420500000000004e+01   3.9247999999999998e+00   1.1984999999999999e+00   5.7809999999999995e-01   3.6564999999999999e+00   2.6010000000000000e-01   3.0790000000000001e-01   5.7500000000000002e-02
   5.2636600000000001e+01  -5.6234000000000002e+01   6.4372149999999999e+02   2.2761099999999999e+01   6.5392799999999994e+01   3.7054999999999998e+00   1.2206999999999999e+00   4.2249999999999999e-01   3.3953000000000002e+00   2.6970000000000000e-01   4.0410000000000001e-01   6.6400000000000001e-02
   5.1644700000000000e+01  -5.6277999999999999e+01   6.3797400000000005e+02   2.4040500000000002e+01   6.4584000000000003e+01   3.4906000000000001e+00   1.2206999999999999e+00   7.5600000000000001e-01   3.6564999999999999e+00   3.8529999999999998e-01   4.3300000000000000e-01   1.0170000000000000e-01
   5.0256100000000004e+01  -5.6453899999999997e+01   6.3291279999999995e+02   2.5300699999999999e+01   6.3784599999999998e+01   3.3020999999999998e+00   1.1984999999999999e+00   6.6710000000000003e-01   3.6564999999999999e+00   3.7569999999999998e-01   2.9830000000000001e-01   7.5200000000000003e-02
   4.9462499999999999e+01  -5.6607700000000001e+01   6.2819470000000001e+02   2.6484600000000000e+01   6.3223199999999999e+01   3.0520999999999998e+00   1.2428999999999999e+00   6.0040000000000004e-01   3.9177000000000000e+00   2.9859999999999998e-01   2.1170000000000000e-01   7.9600000000000004e-02
   4.8933500000000002e+01  -5.6981499999999997e+01   6.2553539999999998e+02   2.7716200000000001e+01   6.2699800000000003e+01   2.8723000000000001e+00   1.1318999999999999e+00   8.2269999999999999e-01   3.9177000000000000e+00   2.8899999999999998e-01   3.4639999999999999e-01   1.2390000000000000e-01
   4.7897500000000001e+01  -5.7509099999999997e+01   6.2330499999999995e+02   2.9071999999999999e+01   6.2500000000000000e+01   2.6749999999999998e+00   9.7660000000000002e-01   8.8939999999999997e-01   3.5695000000000001e+00   3.4680000000000000e-01   3.4639999999999999e-01   8.4000000000000005e-02
   4.7721200000000003e+01  -5.8234499999999997e+01   6.2287609999999995e+02   3.0294100000000000e+01   6.2176499999999997e+01   2.5390000000000001e+00   1.1096999999999999e+00   5.1139999999999997e-01   3.6564999999999999e+00   2.8899999999999998e-01   2.9830000000000001e-01   1.0620000000000000e-01
   4.6883600000000001e+01  -5.9399700000000003e+01   6.2339080000000001e+02   3.1497000000000000e+01   6.2100299999999997e+01   2.4601000000000002e+00   1.3095000000000001e+00   8.2269999999999999e-01   3.9177000000000000e+00   2.8899999999999998e-01   2.9830000000000001e-01   1.5479999999999999e-01
   4.6552999999999997e+01  -6.0344900000000003e+01   6.2630740000000003e+02   3.2996000000000002e+01   6.2167000000000002e+01   2.3898999999999999e+00   9.9880000000000002e-01   5.1139999999999997e-01   3.4824000000000002e+00   2.4079999999999999e-01   2.8870000000000001e-01   8.4000000000000005e-02
   4.6222299999999997e+01  -6.1751899999999999e+01   6.2888090000000000e+02   3.4456699999999998e+01   6.2214500000000001e+01   2.2452000000000001e+00   1.2428999999999999e+00   7.1150000000000002e-01   3.6564999999999999e+00   4.4309999999999999e-01   3.1750000000000000e-01   1.2830000000000000e-01
   4.5979900000000001e+01  -6.3048900000000003e+01   6.3145439999999996e+02   3.6108499999999999e+01   6.2385800000000003e+01   2.1488000000000000e+00   1.1540999999999999e+00   5.5589999999999995e-01   3.4824000000000002e+00   3.8529999999999998e-01   3.8490000000000002e-01   1.2390000000000000e-01
   4.6068100000000001e+01  -6.4192099999999996e+01   6.3497159999999997e+02   3.7779299999999999e+01   6.2414400000000001e+01   1.9864999999999999e+00   1.0653999999999999e+00   6.8930000000000002e-01   3.5695000000000001e+00   2.6970000000000000e-01   2.8870000000000001e-01   6.1899999999999997e-02
   4.6178300000000000e+01  -6.5181299999999993e+01   6.3625829999999996e+02   3.9450099999999999e+01   6.2433399999999999e+01   1.8154999999999999e+00   9.7660000000000002e-01   6.0040000000000004e-01   4.0048000000000004e+00   3.3710000000000001e-01   2.8870000000000001e-01   1.0170000000000000e-01
   4.6729300000000002e+01  -6.6280500000000004e+01   6.3788819999999998e+02   4.1350000000000001e+01   6.2252600000000001e+01   1.7059000000000000e+00   9.5440000000000003e-01   8.8939999999999997e-01   3.3083000000000000e+00   2.8899999999999998e-01   3.7530000000000002e-01   7.9600000000000004e-02
   4.7588999999999999e+01  -6.7313699999999997e+01   6.3874609999999996e+02   4.3183100000000003e+01   6.2062300000000000e+01   1.5391999999999999e+00   1.0875999999999999e+00   5.3369999999999995e-01   4.0048000000000004e+00   2.6970000000000000e-01   4.2340000000000000e-01   9.7299999999999998e-02
   4.8845399999999998e+01  -6.8654700000000005e+01   6.4114800000000002e+02   4.5006700000000002e+01   6.1805399999999999e+01   1.3243000000000000e+00   1.0431999999999999e+00   4.2249999999999999e-01   3.4824000000000002e+00   3.8529999999999998e-01   3.4639999999999999e-01   7.9600000000000004e-02
   5.0079700000000003e+01  -6.9951800000000006e+01   6.4174850000000004e+02   4.6973500000000001e+01   6.1548400000000001e+01   1.1709000000000001e+00   1.0653999999999999e+00   8.0049999999999999e-01   3.3083000000000000e+00   4.3350000000000000e-01   3.2710000000000000e-01   7.5200000000000003e-02
   5.1578600000000002e+01  -7.1028999999999996e+01   6.4346420000000001e+02   4.9054800000000000e+01   6.1310499999999998e+01   9.9980000000000002e-01   8.6560000000000004e-01   7.3380000000000001e-01   3.7435999999999998e+00   3.6599999999999999e-01   3.2710000000000000e-01   1.0620000000000000e-01
   5.3275799999999997e+01  -7.2062200000000004e+01   6.4586609999999996e+02   5.1327100000000002e+01   6.1367600000000003e+01   7.8930000000000000e-01   1.2650999999999999e+00   6.4480000000000004e-01   3.1341999999999999e+00   2.8899999999999998e-01   3.2710000000000000e-01   9.2899999999999996e-02
   5.5105300000000000e+01  -7.3293300000000002e+01   6.5049839999999995e+02   5.3656700000000001e+01   6.1215400000000002e+01   5.4379999999999995e-01   1.0431999999999999e+00   6.4480000000000004e-01   3.5695000000000001e+00   3.8529999999999998e-01   2.2130000000000000e-01   9.2899999999999996e-02
   5.6560099999999998e+01  -7.4194599999999994e+01   6.5290039999999999e+02   5.6072200000000002e+01   6.1120199999999997e+01   2.5869999999999999e-01   1.1762999999999999e+00   8.0049999999999999e-01   3.7435999999999998e+00   2.7939999999999998e-01   3.8490000000000002e-01   1.0170000000000000e-01
   5.8477800000000002e+01  -7.2347999999999999e+01   6.5341510000000005e+02   5.9194200000000002e+01   6.0834699999999998e+01  -6.4459999999999995e-01   1.1096999999999999e+00   7.3380000000000001e-01   3.1341999999999999e+00   3.0819999999999997e-01   3.7530000000000002e-01   9.2899999999999996e-02
   6.0219099999999997e+01  -7.3315299999999993e+01   6.5530229999999995e+02   6.1351900000000001e+01   6.0396999999999998e+01  -2.1929999999999999e-01   9.7660000000000002e-01   6.6710000000000003e-01   3.4824000000000002e+00   3.7569999999999998e-01   3.1750000000000000e-01   9.2899999999999996e-02
   6.0351399999999998e+01  -7.9096999999999994e+01   6.5727539999999999e+02   6.3777000000000001e+01   6.0159100000000002e+01  -7.5429999999999997e-01   9.9880000000000002e-01   7.5600000000000001e-01   3.1341999999999999e+00   3.1790000000000002e-01   4.1370000000000001e-01   9.2899999999999996e-02
   6.2291100000000000e+01  -7.7821899999999999e+01   6.5710379999999998e+02   6.6641199999999998e+01   5.9607199999999999e+01  -1.1709000000000001e+00   1.2650999999999999e+00   5.3369999999999995e-01   3.2212000000000001e+00   3.8529999999999998e-01   2.5019999999999998e-01   7.9600000000000004e-02
   6.3900100000000002e+01  -7.5095900000000000e+01   6.5590279999999996e+02   6.9648600000000002e+01   5.9350299999999997e+01  -1.4865999999999999e+00   1.1540999999999999e+00   6.4480000000000004e-01   3.5695000000000001e+00   2.9859999999999998e-01   3.5599999999999998e-01   1.1060000000000000e-01
   6.4715699999999998e+01  -7.4546300000000002e+01   6.5598860000000002e+02   7.2445999999999998e+01   5.8779299999999999e+01  -1.9119999999999999e+00   9.7660000000000002e-01   7.1150000000000002e-01   3.7435999999999998e+00   4.2380000000000001e-01   4.0410000000000001e-01   8.4000000000000005e-02
   6.5156499999999994e+01  -7.6370999999999995e+01   6.5607439999999997e+02   7.4966600000000000e+01   5.8094200000000001e+01  -2.3856000000000002e+00   1.0209999999999999e+00   6.0040000000000004e-01   4.2659000000000002e+00   3.0819999999999997e-01   3.3679999999999999e-01   6.6400000000000001e-02
   6.5861900000000006e+01  -7.6744699999999995e+01   6.5513080000000002e+02   7.7592100000000002e+01   5.7723100000000002e+01  -2.7627000000000002e+00   1.3317000000000001e+00   6.4480000000000004e-01   3.7435999999999998e+00   3.1790000000000002e-01   2.7900000000000003e-01   9.2899999999999996e-02
   6.7162400000000005e+01  -7.7162400000000005e+01   6.5384400000000005e+02   7.9978999999999999e+01   5.7076000000000001e+01  -3.1968000000000001e+00   1.0209999999999999e+00   9.7840000000000005e-01   3.4824000000000002e+00   3.4680000000000000e-01   4.3300000000000000e-01   1.2390000000000000e-01
   6.7713399999999993e+01  -7.7733999999999995e+01   6.5221410000000003e+02   8.2318100000000001e+01   5.6762000000000000e+01  -3.5169000000000001e+00   1.0875999999999999e+00   9.1169999999999995e-01   3.1341999999999999e+00   3.7569999999999998e-01   3.3679999999999999e-01   1.4599999999999999e-01
   6.8352599999999995e+01  -7.9624600000000001e+01   6.5221410000000003e+02   8.4265799999999999e+01   5.6390799999999999e+01  -3.9641999999999999e+00   1.0431999999999999e+00   6.0040000000000004e-01   4.0048000000000004e+00   3.0819999999999997e-01   2.8870000000000001e-01   7.9600000000000004e-02
   6.8528999999999996e+01  -7.3908799999999999e+01   6.4715290000000005e+02   8.5860200000000006e+01   5.5800899999999999e+01  -5.2667000000000002e+00   1.0653999999999999e+00   5.1139999999999997e-01   4.3529999999999998e+00   3.9489999999999997e-01   2.9830000000000001e-01   9.7299999999999998e-02
   6.3503399999999999e+01  -9.3012600000000006e+01   6.4063329999999996e+02   8.5373300000000000e+01   5.5762799999999999e+01  -2.8986000000000001e+00   1.0431999999999999e+00   8.0049999999999999e-01   3.8306000000000000e+00   3.8529999999999998e-01   4.2340000000000000e-01   1.0170000000000000e-01
   6.4098500000000001e+01  -8.6219600000000000e+01   6.3883180000000004e+02   8.6289900000000003e+01   5.6038800000000002e+01  -3.3020999999999998e+00   9.9880000000000002e-01   8.4499999999999997e-01   3.7435999999999998e+00   2.5050000000000000e-01   4.3300000000000000e-01   1.3270000000000001e-01
   6.0902400000000000e+01  -9.0528400000000005e+01   6.3119709999999998e+02   8.6156199999999998e+01   5.5962600000000002e+01  -2.7057000000000002e+00   1.0209999999999999e+00   8.0049999999999999e-01   3.4824000000000002e+00   3.9489999999999997e-01   3.6559999999999998e-01   9.7299999999999998e-02
   5.7926699999999997e+01  -9.3364300000000000e+01   6.1918740000000003e+02   8.5163300000000007e+01   5.5401200000000003e+01  -2.2145000000000001e+00   1.0431999999999999e+00   4.6689999999999998e-01   2.6118000000000001e+00   2.4079999999999999e-01   4.0410000000000001e-01   1.1060000000000000e-01
   5.5413899999999998e+01  -9.4749300000000005e+01   6.0151589999999999e+02   8.3597499999999997e+01   5.4592399999999998e+01  -1.8681000000000001e+00   8.8780000000000003e-01   9.3389999999999995e-01   4.4401000000000002e+00   2.9859999999999998e-01   3.1750000000000000e-01   1.5479999999999999e-01
   5.2724800000000002e+01  -9.6024299999999997e+01   5.8410180000000003e+02   8.1859800000000007e+01   5.3345799999999997e+01  -1.3287000000000000e+00   1.0875999999999999e+00   3.1130000000000002e-01   3.5695000000000001e+00   3.3710000000000001e-01   3.2710000000000000e-01   8.8499999999999995e-02
   5.0344200000000001e+01  -9.6266099999999994e+01   5.6205539999999996e+02   7.9472999999999999e+01   5.1842300000000002e+01  -8.6390000000000000e-01   9.7660000000000002e-01   6.0040000000000004e-01   2.8730000000000002e+00   2.6010000000000000e-01   3.3679999999999999e-01   1.1500000000000000e-01
   4.7787300000000002e+01  -9.6573899999999995e+01   5.3803589999999997e+02   7.6895200000000003e+01   5.0243600000000001e+01  -5.0429999999999997e-01   9.5440000000000003e-01   1.2452000000000001e+00   3.7435999999999998e+00   4.2380000000000001e-01   4.2340000000000000e-01   1.4160000000000000e-01
   4.4525100000000002e+01  -9.5738500000000002e+01   5.1084240000000000e+02   7.3820899999999995e+01   4.8273800000000001e+01  -4.4000000000000003e-03   1.1984999999999999e+00   2.0010000000000000e-01   2.9600000000000000e+00   2.8899999999999998e-01   3.7530000000000002e-01   1.5479999999999999e-01
   4.1284900000000000e+01  -9.5452699999999993e+01   4.8176170000000002e+02   7.0259699999999995e+01   4.6047100000000000e+01   5.3059999999999996e-01   8.4340000000000004e-01   7.5600000000000001e-01   3.5695000000000001e+00   2.3119999999999999e-01   3.4639999999999999e-01   8.8499999999999995e-02
   3.7758200000000002e+01  -9.5013099999999994e+01   4.4856340000000000e+02   6.5992000000000004e+01   4.3477899999999998e+01   1.1533000000000000e+00   9.3220000000000003e-01   9.3389999999999995e-01   3.8306000000000000e+00   2.4079999999999999e-01   3.9450000000000002e-01   1.2390000000000000e-01
   3.4804499999999997e+01  -9.5123000000000005e+01   4.1030380000000002e+02   6.0836399999999998e+01   4.0242500000000000e+01   1.9690000000000001e+00   9.5440000000000003e-01   4.8920000000000002e-01   3.1341999999999999e+00   3.1790000000000002e-01   2.6939999999999997e-01   1.1500000000000000e-01
   3.1299800000000001e+01  -9.4419499999999999e+01   3.6972809999999998e+02   5.4859600000000000e+01   3.6655000000000001e+01   2.7671000000000001e+00   1.1096999999999999e+00   8.0049999999999999e-01   3.4824000000000002e+00   3.0819999999999997e-01   3.4639999999999999e-01   1.1500000000000000e-01
   2.7398399999999999e+01  -8.9692999999999998e+01   3.2366219999999998e+02   4.8558300000000003e+01   3.2468000000000004e+01   3.3328000000000002e+00   1.2206999999999999e+00   4.8920000000000002e-01   3.2212000000000001e+00   3.8529999999999998e-01   2.6939999999999997e-01   7.0800000000000002e-02
   2.3518999999999998e+01  -8.3559600000000003e+01   2.7579489999999998e+02   4.1321399999999997e+01   2.7757700000000000e+01   3.6617000000000002e+00   1.0209999999999999e+00   6.0040000000000004e-01   2.9600000000000000e+00   3.4680000000000000e-01   2.5979999999999998e-01   1.1060000000000000e-01
   1.9132600000000000e+01  -7.3403199999999998e+01   2.2235159999999999e+02   3.3702500000000001e+01   2.2590599999999998e+01   3.7143000000000002e+00   1.0875999999999999e+00   8.4499999999999997e-01   4.0918000000000001e+00   3.4680000000000000e-01   3.2710000000000000e-01   1.0620000000000000e-01
   1.4591900000000001e+01  -6.2939000000000000e+01   1.6667789999999999e+02   2.5606300000000001e+01   1.6776399999999999e+01   3.5914999999999999e+00   1.0431999999999999e+00   5.5589999999999995e-01   3.5695000000000001e+00   3.0819999999999997e-01   3.0790000000000001e-01   1.4160000000000000e-01
   8.1997000000000000e+00  -4.6011699999999998e+01   1.1941100000000000e+02   1.8789400000000001e+01   1.2113700000000000e+01   2.7715000000000001e+00   1.0431999999999999e+00   7.5600000000000001e-01   3.8306000000000000e+00   3.0819999999999997e-01   3.3679999999999999e-01   1.1060000000000000e-01
   3.8353000000000002e+00  -2.4160000000000000e+01   7.8835300000000004e+01   1.3586000000000000e+01   8.2311999999999994e+00   1.3637999999999999e+00   1.0209999999999999e+00   6.8930000000000002e-01   3.4824000000000002e+00   3.4680000000000000e-01   3.7530000000000002e-01   1.4160000000000000e-01
   2.6010000000000000e+00  -1.2156900000000000e+01   5.0783999999999999e+01   9.1464999999999996e+00   5.3193999999999999e+00   3.9029999999999998e-01   1.0431999999999999e+00   8.4499999999999997e-01   3.5695000000000001e+00   4.2380000000000001e-01   3.1750000000000000e-01   9.7299999999999998e-02
   2.4466999999999999e+00  -3.2315999999999998e+00   2.9938500000000001e+01   5.9481000000000002e+00   3.0735999999999999e+00  -2.8499999999999998e-01   8.8780000000000003e-01   5.5589999999999995e-01   3.3083000000000000e+00   3.9489999999999997e-01   2.9830000000000001e-01   9.2899999999999996e-02
   9.9190000000000000e-01  -6.6000000000000003e-02   1.4154299999999999e+01   3.1507000000000001e+00   1.5795999999999999e+00  -5.2620000000000000e-01   1.1540999999999999e+00   7.7820000000000000e-01   3.6564999999999999e+00   3.8529999999999998e-01   3.7530000000000002e-01   7.9600000000000004e-02
   1.6972000000000000e+00   2.4622000000000002e+00   7.0343000000000000e+00   1.8904000000000001e+00   7.7080000000000004e-01  -6.9730000000000003e-01   1.3317000000000001e+00   7.1150000000000002e-01   3.4824000000000002e+00   2.6970000000000000e-01   3.8490000000000002e-01   1.1940000000000001e-01
   1.7193000000000001e+00   4.1768999999999998e+00   5.4901999999999997e+00   1.6231000000000000e+00   6.4710000000000001e-01  -9.5160000000000000e-01   9.7660000000000002e-01   8.0049999999999999e-01   3.2212000000000001e+00   3.0819999999999997e-01   4.0410000000000001e-01   8.8499999999999995e-02
  -2.6450000000000001e-01   1.8906000000000001e+00   1.4582999999999999e+00   6.8740000000000001e-01   1.3320000000000001e-01  -3.4639999999999999e-01   1.0431999999999999e+00   7.1150000000000002e-01   3.0470999999999999e+00   2.7939999999999998e-01   3.9450000000000002e-01   1.1500000000000000e-01
  -7.7149999999999996e-01   2.1999999999999999e-02  -4.2890000000000000e-01   3.1509999999999999e-01   1.9000000000000000e-02  -1.8859999999999999e-01   1.0875999999999999e+00   7.1150000000000002e-01   3.1341999999999999e+00   3.2750000000000001e-01   3.2710000000000000e-01   1.3710000000000000e-01
   8.8200000000000001e-02   1.5390000000000001e-01  -6.8630000000000002e-01   2.3870000000000000e-01   0.0000000000000000e+00  -7.8899999999999998e-02   9.5440000000000003e-01   7.3380000000000001e-01   3.2212000000000001e+00   3.4680000000000000e-01   2.7900000000000003e-01   1.1500000000000000e-01
  -5.5110000000000003e-01   2.4179999999999999e-01  -1.2867999999999999e+00   2.9599999999999999e-01   8.5599999999999996e-02  -1.2280000000000001e-01   1.2206999999999999e+00   7.7820000000000000e-01   3.3083000000000000e+00   3.5639999999999999e-01   3.5599999999999998e-01   1.0620000000000000e-01
   1.1020000000000001e-01   6.6000000000000003e-02  -4.2890000000000000e-01   2.7689999999999998e-01  -7.6100000000000001e-02  -2.0610000000000001e-01   1.1540999999999999e+00   6.4480000000000004e-01   3.0470999999999999e+00   3.1790000000000002e-01   3.9450000000000002e-01   1.1500000000000000e-01
  -7.0530000000000004e-01   5.0560000000000005e-01  -7.7210000000000001e-01   3.6280000000000001e-01   3.8100000000000002e-02  -1.1400000000000000e-01   9.5440000000000003e-01   7.7820000000000000e-01   3.1341999999999999e+00   3.4680000000000000e-01   3.7530000000000002e-01   1.1500000000000000e-01
  -1.9839999999999999e-01   2.6379999999999998e-01  -8.5780000000000001e-01   2.6729999999999998e-01   1.9000000000000000e-02  -1.4470000000000000e-01   1.3095000000000001e+00   8.4499999999999997e-01   4.1788999999999996e+00   3.5639999999999999e-01   3.9450000000000002e-01   1.4160000000000000e-01
  -2.8649999999999998e-01   1.0990000000000000e-01  -1.2010000000000001e+00   2.6729999999999998e-01   4.7600000000000003e-02  -1.3159999999999999e-01   1.0431999999999999e+00   6.6710000000000003e-01   4.2659000000000002e+00   3.0819999999999997e-01   2.7900000000000003e-01   1.1500000000000000e-01
  -3.0859999999999999e-01   2.8580000000000000e-01  -6.0050000000000003e-01   3.1509999999999999e-01  -1.9000000000000000e-02  -1.4030000000000001e-01   9.1000000000000003e-01   5.5589999999999995e-01   3.1341999999999999e+00   3.2750000000000001e-01   2.5979999999999998e-01   1.1940000000000001e-01
  -6.1719999999999997e-01   8.7900000000000006e-02  -5.1470000000000005e-01   3.5330000000000000e-01   2.8500000000000001e-02  -1.1840000000000001e-01   9.5440000000000003e-01   8.0049999999999999e-01   3.7435999999999998e+00   2.8899999999999998e-01   4.0410000000000001e-01   1.2390000000000000e-01
  -3.3060000000000000e-01   4.1770000000000002e-01  -1.7160000000000000e-01   2.3870000000000000e-01   6.6600000000000006e-02  -1.2720000000000001e-01   1.1096999999999999e+00   7.5600000000000001e-01   3.0470999999999999e+00   4.0460000000000002e-01   2.7900000000000003e-01   1.1940000000000001e-01
  -1.1020000000000001e-01   3.5170000000000001e-01  -9.4359999999999999e-01   2.0050000000000001e-01   0.0000000000000000e+00  -7.8899999999999998e-02   9.3220000000000003e-01   7.7820000000000000e-01   3.4824000000000002e+00   3.3710000000000001e-01   3.2710000000000000e-01   1.3710000000000000e-01
  -6.1719999999999997e-01   4.3969999999999998e-01  -5.1470000000000005e-01   1.4319999999999999e-01   1.9000000000000000e-02  -1.2720000000000001e-01   1.0653999999999999e+00   5.7809999999999995e-01   3.2212000000000001e+00   3.7569999999999998e-01   2.8870000000000001e-01   5.3100000000000001e-02
  -3.9679999999999999e-01   2.1980000000000000e-01  -2.5740000000000002e-01   3.2460000000000000e-01  -3.8100000000000002e-02  -1.1400000000000000e-01   1.0875999999999999e+00   9.1169999999999995e-01   3.3953000000000002e+00   3.2750000000000001e-01   3.0790000000000001e-01   1.0620000000000000e-01
  -4.4080000000000003e-01   4.3969999999999998e-01  -7.7210000000000001e-01   3.3420000000000000e-01   1.0470000000000000e-01  -1.4910000000000001e-01   1.1096999999999999e+00   6.6710000000000003e-01   2.7858999999999998e+00   3.7569999999999998e-01   4.1370000000000001e-01   9.2899999999999996e-02
  -2.8649999999999998e-01   2.4179999999999999e-01  -3.4310000000000002e-01   2.0050000000000001e-01  -9.4999999999999998e-03  -1.1400000000000000e-01   1.0653999999999999e+00   8.4499999999999997e-01   4.1788999999999996e+00   2.8899999999999998e-01   3.2710000000000000e-01   1.2390000000000000e-01
  -3.5270000000000001e-01   1.9789999999999999e-01  -7.7210000000000001e-01   1.8140000000000001e-01  -3.8100000000000002e-02  -6.5799999999999997e-02   1.0875999999999999e+00   8.2269999999999999e-01   4.0048000000000004e+00   4.0460000000000002e-01   3.0790000000000001e-01   7.9600000000000004e-02
  -4.1880000000000001e-01   3.0780000000000002e-01  -1.1152000000000000e+00   2.8639999999999999e-01  -6.6600000000000006e-02  -1.1840000000000001e-01   1.0653999999999999e+00   8.2269999999999999e-01   4.0048000000000004e+00   3.1790000000000002e-01   3.8490000000000002e-01   1.5920000000000001e-01
  -3.7469999999999998e-01   2.4179999999999999e-01  -1.2867999999999999e+00   2.8639999999999999e-01  -3.8100000000000002e-02  -1.0960000000000000e-01   1.0875999999999999e+00   8.4499999999999997e-01   2.7858999999999998e+00   4.0460000000000002e-01   3.0790000000000001e-01   1.2390000000000000e-01
  -5.2900000000000003e-01   6.3749999999999996e-01  -8.5780000000000001e-01   2.7689999999999998e-01  -5.7099999999999998e-02  -1.2720000000000001e-01   1.0209999999999999e+00   8.6719999999999997e-01   3.3083000000000000e+00   3.0819999999999997e-01   4.6189999999999998e-01   1.0170000000000000e-01
  -5.2900000000000003e-01   3.9570000000000000e-01  -1.7160000000000000e-01   2.6729999999999998e-01   0.0000000000000000e+00  -1.1400000000000000e-01   1.2428999999999999e+00   8.6719999999999997e-01   2.7858999999999998e+00   3.7569999999999998e-01   3.4639999999999999e-01   1.3710000000000000e-01
  -2.2040000000000001e-01   3.2979999999999998e-01  -6.8630000000000002e-01   2.7689999999999998e-01  -8.5599999999999996e-02  -8.3299999999999999e-02   8.4340000000000004e-01   9.1169999999999995e-01   3.1341999999999999e+00   2.7939999999999998e-01   2.2130000000000000e-01   9.7299999999999998e-02
  -5.0700000000000001e-01   3.5170000000000001e-01  -4.2890000000000000e-01   2.1959999999999999e-01  -3.8100000000000002e-02  -1.1840000000000001e-01   1.0653999999999999e+00   6.4480000000000004e-01   3.9177000000000000e+00   2.7939999999999998e-01   2.4060000000000001e-01   1.1940000000000001e-01
  -3.7469999999999998e-01   3.7369999999999998e-01  -1.2010000000000001e+00   2.7689999999999998e-01  -2.8500000000000001e-02  -1.1840000000000001e-01   1.0431999999999999e+00   6.6710000000000003e-01   3.7435999999999998e+00   2.9859999999999998e-01   2.4060000000000001e-01   1.0620000000000000e-01
  -2.8649999999999998e-01   2.4179999999999999e-01  -1.3725000000000001e+00   1.6230000000000000e-01  -2.8500000000000001e-02  -1.0520000000000000e-01   8.6560000000000004e-01   8.4499999999999997e-01   3.2212000000000001e+00   3.6599999999999999e-01   2.8870000000000001e-01   1.2390000000000000e-01
  -4.8490000000000000e-01   2.1980000000000000e-01  -7.7210000000000001e-01   2.6729999999999998e-01   9.4999999999999998e-03  -1.1840000000000001e-01   8.8780000000000003e-01   6.6710000000000003e-01   3.5695000000000001e+00   2.5050000000000000e-01   3.9450000000000002e-01   9.7299999999999998e-02
  -3.9679999999999999e-01   5.0560000000000005e-01  -1.7160000000000000e-01   2.7689999999999998e-01   2.8500000000000001e-02  -1.1400000000000000e-01   1.0653999999999999e+00   8.0049999999999999e-01   3.3083000000000000e+00   2.3119999999999999e-01   3.9450000000000002e-01   1.1500000000000000e-01
  -3.9679999999999999e-01   1.7590000000000000e-01   0.0000000000000000e+00   2.5779999999999997e-01   5.7099999999999998e-02  -6.5799999999999997e-02   9.7660000000000002e-01   7.7820000000000000e-01   2.5247000000000002e+00   2.5050000000000000e-01   4.2340000000000000e-01   9.7299999999999998e-02
  -5.0700000000000001e-01   2.1980000000000000e-01  -1.7160000000000000e-01   1.2410000000000000e-01  -1.9000000000000000e-02  -7.8899999999999998e-02   9.5440000000000003e-01   8.4499999999999997e-01   3.2212000000000001e+00   3.1790000000000002e-01   3.5599999999999998e-01   7.9600000000000004e-02
  -4.1880000000000001e-01   3.7369999999999998e-01  -7.7210000000000001e-01   3.0549999999999999e-01   5.7099999999999998e-02  -1.5790000000000001e-01   1.1984999999999999e+00   6.6710000000000003e-01   3.6564999999999999e+00   3.5639999999999999e-01   3.3679999999999999e-01   1.1500000000000000e-01
  -1.7630000000000001e-01   3.2979999999999998e-01  -8.5780000000000001e-01   2.0050000000000001e-01   1.9000000000000000e-02  -1.1840000000000001e-01   1.0431999999999999e+00   7.1150000000000002e-01   3.2212000000000001e+00   3.3710000000000001e-01   4.0410000000000001e-01   1.2390000000000000e-01
  -3.5270000000000001e-01   3.9570000000000000e-01  -2.5740000000000002e-01   2.4820000000000000e-01  -1.9000000000000000e-02  -1.0090000000000000e-01   1.1318999999999999e+00   8.6719999999999997e-01   2.8730000000000002e+00   3.4680000000000000e-01   3.2710000000000000e-01   8.8499999999999995e-02
  -5.2900000000000003e-01   4.1770000000000002e-01  -8.5780000000000001e-01   1.3370000000000001e-01  -1.0470000000000000e-01  -8.3299999999999999e-02   1.0653999999999999e+00   7.5600000000000001e-01   3.4824000000000002e+00   3.8529999999999998e-01   2.0210000000000000e-01   9.2899999999999996e-02
  -3.3060000000000000e-01   3.9570000000000000e-01  -8.5780000000000001e-01   2.2910000000000000e-01  -1.9000000000000000e-02  -1.5350000000000000e-01   9.9880000000000002e-01   6.8930000000000002e-01   3.2212000000000001e+00   3.7569999999999998e-01   2.9830000000000001e-01   1.0170000000000000e-01
  -5.7310000000000005e-01   1.9789999999999999e-01  -1.7160000000000000e-01   3.0549999999999999e-01   0.0000000000000000e+00  -1.5790000000000001e-01   1.1096999999999999e+00   7.7820000000000000e-01   3.7435999999999998e+00   3.6599999999999999e-01   3.4639999999999999e-01   1.0620000000000000e-01
  -4.1880000000000001e-01   3.7369999999999998e-01  -2.5740000000000002e-01   2.0999999999999999e-01  -2.8500000000000001e-02  -1.4910000000000001e-01   9.7660000000000002e-01   8.2269999999999999e-01   2.4377000000000000e+00   2.9859999999999998e-01   2.8870000000000001e-01   1.4160000000000000e-01
  -4.6289999999999998e-01   1.3189999999999999e-01  -6.0050000000000003e-01   2.8639999999999999e-01  -1.9000000000000000e-02  -1.3159999999999999e-01   1.0875999999999999e+00   7.1150000000000002e-01   3.9177000000000000e+00   2.8899999999999998e-01   2.8870000000000001e-01   1.0620000000000000e-01
  -3.5270000000000001e-01   1.7590000000000000e-01  -4.2890000000000000e-01   3.0549999999999999e-01  -6.6600000000000006e-02  -6.5799999999999997e-02   9.1000000000000003e-01   7.1150000000000002e-01   4.0048000000000004e+00   3.3710000000000001e-01   3.9450000000000002e-01   1.3710000000000000e-01
  -4.8490000000000000e-01   1.0990000000000000e-01  -3.4310000000000002e-01   2.8639999999999999e-01  -3.8100000000000002e-02  -1.1400000000000000e-01   1.2206999999999999e+00   5.5589999999999995e-01   3.6564999999999999e+00   3.3710000000000001e-01   3.2710000000000000e-01   9.7299999999999998e-02
  -3.3060000000000000e-01   3.2979999999999998e-01  -2.5740000000000002e-01   2.9599999999999999e-01   2.8500000000000001e-02  -1.3159999999999999e-01   1.0875999999999999e+00   7.7820000000000000e-01   2.7858999999999998e+00   3.6599999999999999e-01   3.9450000000000002e-01   1.2390000000000000e-01
  -3.3060000000000000e-01   2.1980000000000000e-01  -4.2890000000000000e-01   3.1509999999999999e-01   1.9000000000000000e-02  -1.4030000000000001e-01   1.0209999999999999e+00   7.3380000000000001e-01   3.2212000000000001e+00   2.9859999999999998e-01   2.1170000000000000e-01   1.4599999999999999e-01
  -2.2040000000000001e-01   4.6170000000000000e-01  -8.5780000000000001e-01   2.3870000000000000e-01  -1.9000000000000000e-02  -1.6230000000000000e-01   9.7660000000000002e-01   7.7820000000000000e-01   3.1341999999999999e+00   3.0819999999999997e-01   2.8870000000000001e-01   1.1500000000000000e-01
  -5.0700000000000001e-01   1.7590000000000000e-01  -1.2867999999999999e+00   2.0999999999999999e-01  -9.4999999999999998e-03  -1.3589999999999999e-01   1.0431999999999999e+00   6.2260000000000004e-01   2.6989000000000001e+00   3.4680000000000000e-01   3.2710000000000000e-01   1.3270000000000001e-01
  -4.1880000000000001e-01   3.2979999999999998e-01  -4.2890000000000000e-01   1.9089999999999999e-01  -9.4999999999999998e-03  -1.2280000000000001e-01   9.9880000000000002e-01   6.8930000000000002e-01   3.8306000000000000e+00   3.7569999999999998e-01   3.7530000000000002e-01   8.8499999999999995e-02
  -1.3230000000000000e-01   2.4179999999999999e-01  -7.7210000000000001e-01   2.1959999999999999e-01  -7.6100000000000001e-02  -1.4910000000000001e-01   9.9880000000000002e-01   7.5600000000000001e-01   3.0470999999999999e+00   3.6599999999999999e-01   3.2710000000000000e-01   8.4000000000000005e-02
  -2.8649999999999998e-01   3.0780000000000002e-01  -4.2890000000000000e-01   2.0999999999999999e-01   1.9000000000000000e-02  -1.2720000000000001e-01   9.3220000000000003e-01   8.6719999999999997e-01   2.9600000000000000e+00   3.3710000000000001e-01   2.7900000000000003e-01   1.5479999999999999e-01
  -3.0859999999999999e-01   2.4179999999999999e-01  -7.7210000000000001e-01   3.0549999999999999e-01  -3.8100000000000002e-02  -9.6500000000000002e-02   1.1318999999999999e+00   8.0049999999999999e-01   2.0893999999999999e+00   3.6599999999999999e-01   4.1370000000000001e-01   1.1060000000000000e-01
  -8.8170000000000004e-01   1.9789999999999999e-01  -4.2890000000000000e-01   2.2910000000000000e-01  -9.4999999999999998e-03  -1.3159999999999999e-01   1.1762999999999999e+00   6.2260000000000004e-01   2.9600000000000000e+00   4.1420000000000001e-01   2.8870000000000001e-01   1.5040000000000001e-01
  -2.1999999999999999e-02   2.6379999999999998e-01  -1.2010000000000001e+00   1.6230000000000000e-01  -1.9000000000000000e-02  -1.4030000000000001e-01   1.1762999999999999e+00   8.0049999999999999e-01   3.0470999999999999e+00   3.7569999999999998e-01   3.4639999999999999e-01   1.1500000000000000e-01
  -9.2579999999999996e-01   3.2979999999999998e-01  -1.3725000000000001e+00   3.2460000000000000e-01  -1.9000000000000000e-02  -1.4910000000000001e-01   1.1318999999999999e+00   7.1150000000000002e-01   3.6564999999999999e+00   3.6599999999999999e-01   3.9450000000000002e-01   9.2899999999999996e-02
   3.0859999999999999e-01   2.1980000000000000e-01  -3.4310000000000002e-01   1.1459999999999999e-01  -9.4999999999999998e-03  -7.8899999999999998e-02   1.1540999999999999e+00   8.8939999999999997e-01   3.0470999999999999e+00   3.9489999999999997e-01   3.6559999999999998e-01   1.2390000000000000e-01
  -9.4779999999999998e-01   3.5170000000000001e-01  -7.7210000000000001e-01   1.9089999999999999e-01   2.8500000000000001e-02  -1.3159999999999999e-01   1.1984999999999999e+00   9.1169999999999995e-01   3.7435999999999998e+00   4.1420000000000001e-01   3.4639999999999999e-01   1.3270000000000001e-01
  -2.6450000000000001e-01   8.7900000000000006e-02  -5.1470000000000005e-01   1.5279999999999999e-01  -1.2370000000000000e-01  -1.2280000000000001e-01   1.0653999999999999e+00   7.1150000000000002e-01   3.3953000000000002e+00   3.2750000000000001e-01   2.1170000000000000e-01   1.2830000000000000e-01
  -7.0530000000000004e-01   5.4959999999999998e-01  -1.0294000000000001e+00   2.0050000000000001e-01  -7.6100000000000001e-02  -8.7700000000000000e-02   1.1096999999999999e+00   8.6719999999999997e-01   3.3953000000000002e+00   3.4680000000000000e-01   2.9830000000000001e-01   1.4160000000000000e-01
  -6.6100000000000006e-02   8.7900000000000006e-02  -7.7210000000000001e-01   3.2460000000000000e-01  -5.7099999999999998e-02  -1.0090000000000000e-01   1.2206999999999999e+00   4.6689999999999998e-01   2.9600000000000000e+00   2.7939999999999998e-01   3.6559999999999998e-01   7.0800000000000002e-02
  -4.4080000000000003e-01   1.3189999999999999e-01  -4.2890000000000000e-01   1.7190000000000000e-01  -1.5229999999999999e-01  -1.6230000000000000e-01   9.1000000000000003e-01   8.6719999999999997e-01   3.4824000000000002e+00   3.0819999999999997e-01   2.7900000000000003e-01   8.8499999999999995e-02
  -3.3060000000000000e-01   4.8359999999999997e-01  -6.8630000000000002e-01   2.8639999999999999e-01  -1.0470000000000000e-01  -1.4030000000000001e-01   1.0653999999999999e+00   7.1150000000000002e-01   3.1341999999999999e+00   3.2750000000000001e-01   3.1750000000000000e-01   9.2899999999999996e-02
  -5.7310000000000005e-01   1.5390000000000001e-01  -1.0294000000000001e+00   2.0050000000000001e-01  -1.5229999999999999e-01  -1.2720000000000001e-01   9.9880000000000002e-01   5.7809999999999995e-01   3.5695000000000001e+00   2.3119999999999999e-01   3.2710000000000000e-01   1.3710000000000000e-01
  -6.6130000000000000e-01   4.3969999999999998e-01  -1.9730000000000001e+00   1.4319999999999999e-01   0.0000000000000000e+00  -1.4030000000000001e-01   9.3220000000000003e-01   8.2269999999999999e-01   2.7858999999999998e+00   3.4680000000000000e-01   2.9830000000000001e-01   8.8499999999999995e-02
  -4.1880000000000001e-01   3.0780000000000002e-01  -9.4359999999999999e-01   2.8639999999999999e-01   2.8500000000000001e-02  -1.8420000000000000e-01   1.2428999999999999e+00   6.0040000000000004e-01   4.3529999999999998e+00   2.8899999999999998e-01   3.6559999999999998e-01   1.1060000000000000e-01
  -5.7310000000000005e-01   4.8359999999999997e-01  -1.7160000000000000e-01   1.5279999999999999e-01  -1.9000000000000000e-02  -1.2280000000000001e-01   1.0209999999999999e+00   8.6719999999999997e-01   2.9600000000000000e+00   3.6599999999999999e-01   2.9830000000000001e-01   1.1500000000000000e-01
  -2.2040000000000001e-01   3.9570000000000000e-01   0.0000000000000000e+00   2.1959999999999999e-01  -8.5599999999999996e-02  -1.1400000000000000e-01   9.7660000000000002e-01   9.3389999999999995e-01   3.2212000000000001e+00   3.0819999999999997e-01   3.2710000000000000e-01   1.0170000000000000e-01
  -4.6289999999999998e-01   2.4179999999999999e-01   1.7160000000000000e-01   2.2910000000000000e-01  -2.8500000000000001e-02  -1.2720000000000001e-01   9.7660000000000002e-01   5.3369999999999995e-01   3.4824000000000002e+00   2.6970000000000000e-01   2.9830000000000001e-01   7.0800000000000002e-02
  -3.0859999999999999e-01   1.9789999999999999e-01  -3.4310000000000002e-01   2.0050000000000001e-01  -6.6600000000000006e-02  -4.3900000000000002e-02   1.0209999999999999e+00   6.8930000000000002e-01   2.4377000000000000e+00   2.5050000000000000e-01   3.1750000000000000e-01   1.0620000000000000e-01
  -6.1719999999999997e-01   2.6379999999999998e-01  -1.7157000000000000e+00   3.6280000000000001e-01   3.8100000000000002e-02  -1.5350000000000000e-01   9.9880000000000002e-01   8.0049999999999999e-01   3.6564999999999999e+00   3.6599999999999999e-01   2.9830000000000001e-01   1.0170000000000000e-01
  -4.8490000000000000e-01   4.3969999999999998e-01  -8.5780000000000001e-01   2.3870000000000000e-01  -1.5229999999999999e-01  -1.4470000000000000e-01   9.9880000000000002e-01   5.7809999999999995e-01   2.9600000000000000e+00   4.3350000000000000e-01   3.9450000000000002e-01   1.0170000000000000e-01
  -6.1719999999999997e-01   3.9570000000000000e-01  -7.7210000000000001e-01   2.8639999999999999e-01  -4.7600000000000003e-02  -9.6500000000000002e-02   9.9880000000000002e-01   7.3380000000000001e-01   3.7435999999999998e+00   3.6599999999999999e-01   3.3679999999999999e-01   1.2390000000000000e-01
  -4.6289999999999998e-01   3.0780000000000002e-01  -1.1152000000000000e+00   2.1959999999999999e-01   9.4999999999999998e-03  -1.4470000000000000e-01   7.5460000000000005e-01   8.0049999999999999e-01   3.3953000000000002e+00   3.0819999999999997e-01   2.3089999999999999e-01   1.0170000000000000e-01
  -3.0859999999999999e-01   1.9789999999999999e-01  -9.4359999999999999e-01   2.3870000000000000e-01   2.8500000000000001e-02  -1.0960000000000000e-01   1.0209999999999999e+00   8.2269999999999999e-01   2.9600000000000000e+00   3.9489999999999997e-01   3.7530000000000002e-01   9.7299999999999998e-02
  -3.7469999999999998e-01   4.6170000000000000e-01  -6.0050000000000003e-01   3.0549999999999999e-01  -3.8100000000000002e-02  -1.3589999999999999e-01   1.0653999999999999e+00   9.3389999999999995e-01   3.3953000000000002e+00   3.6599999999999999e-01   3.0790000000000001e-01   7.9600000000000004e-02
  -4.4080000000000003e-01   2.6379999999999998e-01  -8.5780000000000001e-01   1.6230000000000000e-01  -8.5599999999999996e-02  -1.1400000000000000e-01   1.0653999999999999e+00   8.0049999999999999e-01   3.3083000000000000e+00   2.9859999999999998e-01   3.6559999999999998e-01   1.2390000000000000e-01
  -2.4249999999999999e-01   2.4179999999999999e-01  -1.0294000000000001e+00   3.1509999999999999e-01   4.7600000000000003e-02  -1.3589999999999999e-01   1.0209999999999999e+00   6.4480000000000004e-01   3.3953000000000002e+00   2.5050000000000000e-01   3.0790000000000001e-01   1.2830000000000000e-01
  -4.6289999999999998e-01   4.1770000000000002e-01  -4.2890000000000000e-01   2.4820000000000000e-01  -1.6180000000000000e-01  -1.3589999999999999e-01   1.1762999999999999e+00   7.3380000000000001e-01   3.4824000000000002e+00   3.5639999999999999e-01   3.0790000000000001e-01   1.7690000000000000e-01
  -4.4080000000000003e-01   2.8580000000000000e-01  -1.7160000000000000e-01   2.2910000000000000e-01  -8.5599999999999996e-02  -1.4470000000000000e-01   7.9900000000000004e-01   6.8930000000000002e-01   3.3953000000000002e+00   3.1790000000000002e-01   3.7530000000000002e-01   1.3270000000000001e-01
  -3.0859999999999999e-01   2.1980000000000000e-01   3.4310000000000002e-01   3.1509999999999999e-01   9.4999999999999998e-03  -1.5790000000000001e-01   1.0209999999999999e+00   6.8930000000000002e-01   3.1341999999999999e+00   2.9859999999999998e-01   4.2340000000000000e-01   9.7299999999999998e-02
  -3.5270000000000001e-01   8.7900000000000006e-02  -2.5740000000000002e-01   3.5330000000000000e-01  -1.5229999999999999e-01  -1.6230000000000000e-01   1.1984999999999999e+00   6.8930000000000002e-01   3.7435999999999998e+00   3.1790000000000002e-01   3.9450000000000002e-01   1.0170000000000000e-01
  -3.5270000000000001e-01   3.9570000000000000e-01  -1.4582999999999999e+00   2.4820000000000000e-01  -9.4999999999999998e-03  -1.1840000000000001e-01   1.1318999999999999e+00   9.3389999999999995e-01   2.8730000000000002e+00   2.8899999999999998e-01   4.1370000000000001e-01   1.3710000000000000e-01
  -5.2900000000000003e-01   2.8580000000000000e-01  -6.8630000000000002e-01   3.0549999999999999e-01  -2.8500000000000001e-02  -1.5350000000000000e-01   9.9880000000000002e-01   7.3380000000000001e-01   2.9600000000000000e+00   3.2750000000000001e-01   3.0790000000000001e-01   1.3270000000000001e-01
  -4.4080000000000003e-01   2.6379999999999998e-01  -1.7157000000000000e+00   1.2410000000000000e-01  -5.7099999999999998e-02  -1.5790000000000001e-01   1.2206999999999999e+00   7.5600000000000001e-01   3.4824000000000002e+00   3.1790000000000002e-01   2.7900000000000003e-01   1.0170000000000000e-01
  -4.8490000000000000e-01   3.0780000000000002e-01  -1.4582999999999999e+00   2.3870000000000000e-01   4.7600000000000003e-02  -1.0960000000000000e-01   9.1000000000000003e-01   8.6719999999999997e-01   3.5695000000000001e+00   3.0819999999999997e-01   3.3679999999999999e-01   9.2899999999999996e-02
  -2.8649999999999998e-01   3.7369999999999998e-01  -6.8630000000000002e-01   1.2410000000000000e-01  -9.5200000000000007e-02  -1.4470000000000000e-01   9.9880000000000002e-01   6.8930000000000002e-01   3.1341999999999999e+00   3.2750000000000001e-01   2.6939999999999997e-01   1.1060000000000000e-01
  -5.7310000000000005e-01   2.6379999999999998e-01  -3.4310000000000002e-01   1.5279999999999999e-01  -3.8100000000000002e-02  -1.4030000000000001e-01   1.1096999999999999e+00   9.3389999999999995e-01   2.5247000000000002e+00   3.9489999999999997e-01   3.3679999999999999e-01   1.3270000000000001e-01
  -4.6289999999999998e-01   3.5170000000000001e-01  -6.0050000000000003e-01   2.4820000000000000e-01  -1.4269999999999999e-01  -1.0090000000000000e-01   9.7660000000000002e-01   7.1150000000000002e-01   3.2212000000000001e+00   3.2750000000000001e-01   2.9830000000000001e-01   1.4160000000000000e-01
  -4.1880000000000001e-01   1.7590000000000000e-01  -6.0050000000000003e-01   2.4820000000000000e-01  -9.4999999999999998e-03  -1.2720000000000001e-01   1.0875999999999999e+00   8.4499999999999997e-01   2.6989000000000001e+00   4.6239999999999998e-01   3.0790000000000001e-01   1.1060000000000000e-01
  -2.8649999999999998e-01   4.3969999999999998e-01   1.7160000000000000e-01   2.7689999999999998e-01   0.0000000000000000e+00  -1.0520000000000000e-01   1.0875999999999999e+00   8.0049999999999999e-01   4.0048000000000004e+00   3.2750000000000001e-01   3.1750000000000000e-01   1.2390000000000000e-01
  -4.6289999999999998e-01   3.7369999999999998e-01  -9.4359999999999999e-01   1.9089999999999999e-01   9.4999999999999998e-03  -1.4910000000000001e-01   9.5440000000000003e-01   7.7820000000000000e-01   2.6989000000000001e+00   3.5639999999999999e-01   2.9830000000000001e-01   1.4599999999999999e-01
  -3.0859999999999999e-01   3.5170000000000001e-01  -3.4310000000000002e-01   1.9089999999999999e-01  -4.7600000000000003e-02  -1.0520000000000000e-01   9.9880000000000002e-01   8.8939999999999997e-01   4.4401000000000002e+00   2.9859999999999998e-01   2.3089999999999999e-01   7.9600000000000004e-02
  -5.7310000000000005e-01   3.0780000000000002e-01  -1.1152000000000000e+00   2.7689999999999998e-01   9.4999999999999998e-03  -1.0520000000000000e-01   1.1318999999999999e+00   8.8939999999999997e-01   3.2212000000000001e+00   3.6599999999999999e-01   2.5979999999999998e-01   1.5479999999999999e-01
  -2.8649999999999998e-01   1.7590000000000000e-01  -1.2010000000000001e+00   1.7190000000000000e-01  -5.7099999999999998e-02  -1.6230000000000000e-01   9.7660000000000002e-01   7.3380000000000001e-01   2.6989000000000001e+00   3.5639999999999999e-01   2.6939999999999997e-01   9.2899999999999996e-02
  -3.5270000000000001e-01   4.1770000000000002e-01  -3.4310000000000002e-01   3.3420000000000000e-01   4.7600000000000003e-02  -8.3299999999999999e-02   1.0431999999999999e+00   6.4480000000000004e-01   3.3953000000000002e+00   3.5639999999999999e-01   3.8490000000000002e-01   1.1940000000000001e-01
  -2.2040000000000001e-01   3.5170000000000001e-01  -8.5800000000000001e-02   2.5779999999999997e-01  -9.4999999999999998e-03  -1.4910000000000001e-01   9.9880000000000002e-01   8.2269999999999999e-01   3.7435999999999998e+00   3.3710000000000001e-01   3.1750000000000000e-01   1.1500000000000000e-01
  -3.3060000000000000e-01   2.6379999999999998e-01  -8.5780000000000001e-01   2.0999999999999999e-01  -4.7600000000000003e-02  -1.4910000000000001e-01   9.9880000000000002e-01   9.1169999999999995e-01   3.5695000000000001e+00   3.8529999999999998e-01   3.0790000000000001e-01   1.1940000000000001e-01
  -6.1719999999999997e-01   3.0780000000000002e-01  -1.6298999999999999e+00   8.5900000000000004e-02  -8.5599999999999996e-02  -1.3159999999999999e-01   9.9880000000000002e-01   7.5600000000000001e-01   2.9600000000000000e+00   3.0819999999999997e-01   2.6939999999999997e-01   1.1060000000000000e-01
  -4.1880000000000001e-01   2.8580000000000000e-01  -1.7160000000000000e-01   2.4820000000000000e-01  -9.5200000000000007e-02  -1.0090000000000000e-01   9.9880000000000002e-01   6.2260000000000004e-01   3.9177000000000000e+00   3.7569999999999998e-01   3.4639999999999999e-01   1.4599999999999999e-01
  -4.6289999999999998e-01   1.3189999999999999e-01  -1.0294000000000001e+00   2.1959999999999999e-01  -8.5599999999999996e-02  -1.3589999999999999e-01   1.0431999999999999e+00   8.0049999999999999e-01   3.1341999999999999e+00   3.4680000000000000e-01   3.9450000000000002e-01   8.8499999999999995e-02
  -4.4080000000000003e-01   2.1980000000000000e-01  -1.1152000000000000e+00   3.2460000000000000e-01  -6.6600000000000006e-02  -1.0960000000000000e-01   1.0431999999999999e+00   8.0049999999999999e-01   3.1341999999999999e+00   4.3350000000000000e-01   2.8870000000000001e-01   1.8579999999999999e-01
  -4.6289999999999998e-01   2.8580000000000000e-01  -1.6298999999999999e+00   2.9599999999999999e-01  -2.8500000000000001e-02  -8.7700000000000000e-02   1.0209999999999999e+00   9.1169999999999995e-01   2.6989000000000001e+00   4.1420000000000001e-01   3.1750000000000000e-01   1.2390000000000000e-01
  -4.6289999999999998e-01   3.5170000000000001e-01  -5.1470000000000005e-01   2.7689999999999998e-01  -1.0470000000000000e-01  -9.6500000000000002e-02   9.7660000000000002e-01   9.1169999999999995e-01   3.3083000000000000e+00   3.8529999999999998e-01   2.9830000000000001e-01   1.2390000000000000e-01
  -5.7310000000000005e-01   3.5170000000000001e-01   0.0000000000000000e+00   2.3870000000000000e-01  -8.5599999999999996e-02  -1.0520000000000000e-01   8.8780000000000003e-01   7.7820000000000000e-01   3.1341999999999999e+00   3.6599999999999999e-01   3.7530000000000002e-01   1.4599999999999999e-01
  -4.1880000000000001e-01   2.8580000000000000e-01  -3.4310000000000002e-01   2.6729999999999998e-01  -2.8500000000000001e-02  -1.3589999999999999e-01   1.0431999999999999e+00   7.1150000000000002e-01   3.7435999999999998e+00   4.0460000000000002e-01   3.6559999999999998e-01   1.1500000000000000e-01
  -3.0859999999999999e-01   2.4179999999999999e-01  -1.4582999999999999e+00   2.1959999999999999e-01  -2.8500000000000001e-02  -8.7700000000000000e-02   1.1318999999999999e+00   8.8939999999999997e-01   3.0470999999999999e+00   3.8529999999999998e-01   3.3679999999999999e-01   5.7500000000000002e-02
  -5.0700000000000001e-01   4.1770000000000002e-01  -1.1152000000000000e+00   1.9089999999999999e-01  -3.8100000000000002e-02  -9.6500000000000002e-02   1.0431999999999999e+00   6.4480000000000004e-01   3.6564999999999999e+00   3.0819999999999997e-01   3.4639999999999999e-01   1.2390000000000000e-01
  -3.5270000000000001e-01   3.0780000000000002e-01  -1.9730000000000001e+00   2.9599999999999999e-01  -8.5599999999999996e-02  -7.4499999999999997e-02   9.5440000000000003e-01   7.7820000000000000e-01   2.8730000000000002e+00   3.8529999999999998e-01   2.5979999999999998e-01   1.3710000000000000e-01
  -4.1880000000000001e-01   8.7900000000000006e-02   2.5740000000000002e-01   1.7190000000000000e-01  -1.9000000000000000e-02  -2.3680000000000001e-01   8.8780000000000003e-01   7.3380000000000001e-01   3.3083000000000000e+00   3.1790000000000002e-01   4.2340000000000000e-01   1.0170000000000000e-01
  -3.7469999999999998e-01   2.6379999999999998e-01  -5.1470000000000005e-01   3.0549999999999999e-01  -3.8100000000000002e-02  -1.4030000000000001e-01   1.0431999999999999e+00   9.1169999999999995e-01   3.3083000000000000e+00   3.2750000000000001e-01   3.2710000000000000e-01   1.0620000000000000e-01
  -4.1880000000000001e-01   2.8580000000000000e-01  -1.2010000000000001e+00   2.3870000000000000e-01   0.0000000000000000e+00  -1.0520000000000000e-01   9.3220000000000003e-01   6.2260000000000004e-01   3.9177000000000000e+00   4.3350000000000000e-01   2.7900000000000003e-01   1.4599999999999999e-01
  -2.4249999999999999e-01   4.6170000000000000e-01  -8.5780000000000001e-01   2.1959999999999999e-01   5.7099999999999998e-02  -1.3589999999999999e-01   9.1000000000000003e-01   8.2269999999999999e-01   3.5695000000000001e+00   3.1790000000000002e-01   4.1370000000000001e-01   9.7299999999999998e-02
  -6.1719999999999997e-01   1.0990000000000000e-01  -6.0050000000000003e-01   2.0999999999999999e-01  -2.8500000000000001e-02  -6.5799999999999997e-02   8.4340000000000004e-01   6.8930000000000002e-01   3.0470999999999999e+00   3.7569999999999998e-01   2.3089999999999999e-01   1.0620000000000000e-01
  -5.0700000000000001e-01   4.3969999999999998e-01  -6.0050000000000003e-01   1.6230000000000000e-01  -1.0470000000000000e-01  -1.2280000000000001e-01   1.1984999999999999e+00   6.8930000000000002e-01   4.0918000000000001e+00   3.2750000000000001e-01   3.2710000000000000e-01   1.1500000000000000e-01
  -3.7469999999999998e-01   2.8580000000000000e-01  -5.1470000000000005e-01   2.4820000000000000e-01  -9.4999999999999998e-03  -1.4030000000000001e-01   1.1984999999999999e+00   7.7820000000000000e-01   3.2212000000000001e+00   3.3710000000000001e-01   3.1750000000000000e-01   8.8499999999999995e-02
  -3.5270000000000001e-01   3.2979999999999998e-01  -1.6298999999999999e+00   3.4370000000000001e-01  -7.6100000000000001e-02  -1.2720000000000001e-01   1.1540999999999999e+00   8.0049999999999999e-01   3.3083000000000000e+00   2.4079999999999999e-01   3.0790000000000001e-01   1.4599999999999999e-01
  -3.7469999999999998e-01   2.4179999999999999e-01  -8.5800000000000001e-02   3.1509999999999999e-01  -5.7099999999999998e-02  -1.4030000000000001e-01   1.0653999999999999e+00   1.0005999999999999e+00   2.6118000000000001e+00   3.4680000000000000e-01   2.7900000000000003e-01   1.1500000000000000e-01
  -5.0700000000000001e-01   1.9789999999999999e-01  -2.5740000000000002e-01   2.4820000000000000e-01  -9.5200000000000007e-02  -1.3589999999999999e-01   1.0875999999999999e+00   9.1169999999999995e-01   3.3083000000000000e+00   3.3710000000000001e-01   4.1370000000000001e-01   1.0170000000000000e-01
  -3.7469999999999998e-01   4.6170000000000000e-01  -7.7210000000000001e-01   1.7190000000000000e-01  -9.5200000000000007e-02  -1.2720000000000001e-01   1.0209999999999999e+00   7.1150000000000002e-01   3.2212000000000001e+00   4.1420000000000001e-01   2.7900000000000003e-01   1.2390000000000000e-01
   2.1999999999999999e-02   1.3189999999999999e-01  -1.3725000000000001e+00   2.3870000000000000e-01  -2.8500000000000001e-02  -1.0090000000000000e-01   1.0653999999999999e+00   7.7820000000000000e-01   2.6989000000000001e+00   4.2380000000000001e-01   3.6559999999999998e-01   9.7299999999999998e-02
  -1.2784000000000000e+00   2.8580000000000000e-01  -2.5740000000000002e-01   2.0050000000000001e-01  -1.2370000000000000e-01  -1.0520000000000000e-01   1.1318999999999999e+00   8.6719999999999997e-01   2.9600000000000000e+00   3.8529999999999998e-01   3.4639999999999999e-01   1.1060000000000000e-01
  -2.2040000000000001e-01   2.6379999999999998e-01   1.7160000000000000e-01   3.3420000000000000e-01  -8.5599999999999996e-02  -1.0090000000000000e-01   1.0431999999999999e+00   9.3389999999999995e-01   3.2212000000000001e+00   3.0819999999999997e-01   3.4639999999999999e-01   6.1899999999999997e-02
  -5.9509999999999996e-01   1.0990000000000000e-01  -1.6298999999999999e+00   2.0999999999999999e-01   2.8500000000000001e-02  -1.2280000000000001e-01   1.0653999999999999e+00   7.3380000000000001e-01   3.1341999999999999e+00   2.9859999999999998e-01   2.7900000000000003e-01   1.3710000000000000e-01
   2.8649999999999998e-01   5.2759999999999996e-01  -5.1470000000000005e-01   2.6729999999999998e-01  -8.5599999999999996e-02  -1.4910000000000001e-01   1.1318999999999999e+00   1.0227999999999999e+00   3.4824000000000002e+00   3.6599999999999999e-01   3.2710000000000000e-01   7.9600000000000004e-02
  -6.3919999999999999e-01   4.6170000000000000e-01  -1.2867999999999999e+00   2.6729999999999998e-01   9.4999999999999998e-03  -1.4910000000000001e-01   1.1984999999999999e+00   1.0227999999999999e+00   2.0893999999999999e+00   3.0819999999999997e-01   2.7900000000000003e-01   6.6400000000000001e-02
  -8.8200000000000001e-02   1.5390000000000001e-01  -6.0050000000000003e-01   2.0999999999999999e-01  -1.9000000000000000e-02  -1.5350000000000000e-01   7.5460000000000005e-01   8.8939999999999997e-01   5.1365999999999996e+00   4.4309999999999999e-01   3.9450000000000002e-01   9.7299999999999998e-02
  -6.1719999999999997e-01   7.2550000000000003e-01  -6.0050000000000003e-01   2.9599999999999999e-01  -3.8100000000000002e-02  -6.5799999999999997e-02   1.6424000000000001e+00   4.4499999999999998e-02   2.7858999999999998e+00   3.1790000000000002e-01   1.2509999999999999e-01   1.4599999999999999e-01
  -4.1880000000000001e-01   1.9789999999999999e-01  -7.7210000000000001e-01   2.1959999999999999e-01  -1.1420000000000000e-01  -1.4910000000000001e-01   3.7730000000000002e-01   1.7121000000000000e+00   4.1788999999999996e+00   3.1790000000000002e-01   3.5599999999999998e-01   1.1940000000000001e-01
  -4.4080000000000003e-01   3.0780000000000002e-01  -1.4582999999999999e+00   2.3870000000000000e-01  -6.6600000000000006e-02  -1.5790000000000001e-01   1.1318999999999999e+00   8.6719999999999997e-01   2.1764999999999999e+00   3.1790000000000002e-01   2.8870000000000001e-01   1.3270000000000001e-01
  -3.5270000000000001e-01   3.2979999999999998e-01  -6.8630000000000002e-01   2.6729999999999998e-01  -9.4999999999999998e-03  -1.2280000000000001e-01   1.1762999999999999e+00   2.0010000000000000e-01   2.4377000000000000e+00   3.6599999999999999e-01   2.8870000000000001e-01   6.1899999999999997e-02
  -4.8490000000000000e-01   4.3999999999999997e-02  -6.8630000000000002e-01   2.0999999999999999e-01   9.4999999999999998e-03  -1.4030000000000001e-01   1.0431999999999999e+00   1.2674000000000001e+00   3.3953000000000002e+00   3.1790000000000002e-01   3.5599999999999998e-01   1.4160000000000000e-01
  -3.7469999999999998e-01   4.6170000000000000e-01  -3.4310000000000002e-01   3.3420000000000000e-01   0.0000000000000000e+00  -1.5350000000000000e-01   1.2428999999999999e+00   2.0010000000000000e-01   2.0893999999999999e+00   3.4680000000000000e-01   2.0210000000000000e-01   1.1940000000000001e-01
  -3.9679999999999999e-01   2.4179999999999999e-01  -1.2010000000000001e+00   2.2910000000000000e-01  -8.5599999999999996e-02  -1.2720000000000001e-01   1.0209999999999999e+00   9.7840000000000005e-01   3.4824000000000002e+00   4.2380000000000001e-01   3.2710000000000000e-01   1.7249999999999999e-01
  -5.7310000000000005e-01   2.6379999999999998e-01  -6.0050000000000003e-01   2.3870000000000000e-01  -3.8100000000000002e-02  -1.1840000000000001e-01   1.1096999999999999e+00   9.3389999999999995e-01   2.7858999999999998e+00   4.1420000000000001e-01   3.1750000000000000e-01   7.5200000000000003e-02
  -3.0859999999999999e-01   4.6170000000000000e-01  -8.5780000000000001e-01   2.3870000000000000e-01  -2.8500000000000001e-02  -1.4470000000000000e-01   9.9880000000000002e-01   6.6710000000000003e-01   3.1341999999999999e+00   4.2380000000000001e-01   3.5599999999999998e-01   1.0620000000000000e-01
  -4.1880000000000001e-01   2.8580000000000000e-01  -1.1152000000000000e+00   2.1959999999999999e-01   2.8500000000000001e-02  -1.4030000000000001e-01   1.0653999999999999e+00   8.0049999999999999e-01   3.3953000000000002e+00   4.1420000000000001e-01   4.3300000000000000e-01   1.1060000000000000e-01
  -1.7630000000000001e-01   1.7590000000000000e-01  -1.7160000000000000e-01   2.7689999999999998e-01  -4.7600000000000003e-02  -1.3589999999999999e-01   1.0653999999999999e+00   8.2269999999999999e-01   2.2635999999999998e+00   3.3710000000000001e-01   2.9830000000000001e-01   7.9600000000000004e-02
  -5.2900000000000003e-01   3.0780000000000002e-01  -8.5780000000000001e-01   2.7689999999999998e-01   9.4999999999999998e-03  -1.3589999999999999e-01   9.1000000000000003e-01   1.1117999999999999e+00   3.4824000000000002e+00   2.6010000000000000e-01   3.4639999999999999e-01   1.1060000000000000e-01
  -3.5270000000000001e-01   3.9570000000000000e-01  -5.1470000000000005e-01   1.9089999999999999e-01  -8.5599999999999996e-02  -7.4499999999999997e-02   8.8780000000000003e-01   6.2260000000000004e-01   3.0470999999999999e+00   3.0819999999999997e-01   3.2710000000000000e-01   9.7299999999999998e-02
  -5.7310000000000005e-01   4.8359999999999997e-01  -1.1152000000000000e+00   3.1509999999999999e-01  -2.8500000000000001e-02  -1.5350000000000000e-01   1.0431999999999999e+00   5.5589999999999995e-01   3.1341999999999999e+00   3.7569999999999998e-01   2.5979999999999998e-01   9.7299999999999998e-02
  -5.2900000000000003e-01   3.0780000000000002e-01  -1.0294000000000001e+00   1.3370000000000001e-01  -1.6180000000000000e-01  -1.6660000000000000e-01   9.1000000000000003e-01   1.0227999999999999e+00   4.1788999999999996e+00   2.7939999999999998e-01   2.7900000000000003e-01   1.1940000000000001e-01
  -4.8490000000000000e-01   2.4179999999999999e-01  -1.0294000000000001e+00   3.0549999999999999e-01  -3.8100000000000002e-02  -1.5350000000000000e-01   1.1540999999999999e+00   7.5600000000000001e-01   2.8730000000000002e+00   4.0460000000000002e-01   2.9830000000000001e-01   1.3270000000000001e-01
  -4.6289999999999998e-01   2.1980000000000000e-01  -1.1152000000000000e+00   3.2460000000000000e-01  -2.8500000000000001e-02  -1.4470000000000000e-01   8.2120000000000004e-01   9.7840000000000005e-01   4.1788999999999996e+00   3.3710000000000001e-01   3.5599999999999998e-01   1.1060000000000000e-01
  -4.1880000000000001e-01   1.3189999999999999e-01  -9.4359999999999999e-01   1.5279999999999999e-01  -3.8100000000000002e-02  -1.2280000000000001e-01   8.4340000000000004e-01   7.1150000000000002e-01   3.7435999999999998e+00   3.1790000000000002e-01   2.0210000000000000e-01   1.5040000000000001e-01
  -4.6289999999999998e-01   2.4179999999999999e-01  -2.5740000000000002e-01   3.4370000000000001e-01  -6.6600000000000006e-02  -1.0090000000000000e-01   8.8780000000000003e-01   8.0049999999999999e-01   2.5247000000000002e+00   3.5639999999999999e-01   2.7900000000000003e-01   1.4599999999999999e-01
  -4.6289999999999998e-01   8.7900000000000006e-02  -8.5780000000000001e-01   2.6729999999999998e-01  -2.8500000000000001e-02  -1.4470000000000000e-01   8.8780000000000003e-01   1.1563000000000001e+00   2.5247000000000002e+00   3.8529999999999998e-01   3.0790000000000001e-01   1.0170000000000000e-01
  -3.5270000000000001e-01   0.0000000000000000e+00  -9.4359999999999999e-01   3.2460000000000000e-01  -1.2370000000000000e-01  -1.3589999999999999e-01   1.0209999999999999e+00   6.4480000000000004e-01   3.0470999999999999e+00   3.6599999999999999e-01   3.4639999999999999e-01   7.0800000000000002e-02
  -5.5110000000000003e-01   3.5170000000000001e-01  -8.5780000000000001e-01   2.0050000000000001e-01  -7.6100000000000001e-02  -1.5350000000000000e-01   1.0653999999999999e+00   8.0049999999999999e-01   2.6118000000000001e+00   2.8899999999999998e-01   3.7530000000000002e-01   1.3270000000000001e-01
  -3.0859999999999999e-01   1.5390000000000001e-01  -1.1152000000000000e+00   1.0500000000000000e-01  -9.5200000000000007e-02  -1.6230000000000000e-01   9.3220000000000003e-01   7.5600000000000001e-01   3.0470999999999999e+00   2.4079999999999999e-01   3.4639999999999999e-01   1.5479999999999999e-01
  -4.1880000000000001e-01   3.0780000000000002e-01  -1.7160000000000000e-01   2.3870000000000000e-01  -5.7099999999999998e-02  -1.3589999999999999e-01   9.7660000000000002e-01   7.1150000000000002e-01   3.3083000000000000e+00   3.7569999999999998e-01   3.5599999999999998e-01   1.0170000000000000e-01
  -3.9679999999999999e-01   2.6379999999999998e-01  -3.4310000000000002e-01   3.7240000000000001e-01  -4.7600000000000003e-02  -1.1400000000000000e-01   1.1318999999999999e+00   7.7820000000000000e-01   3.1341999999999999e+00   3.2750000000000001e-01   3.7530000000000002e-01   9.7299999999999998e-02
  -4.1880000000000001e-01   1.7590000000000000e-01  -1.2867999999999999e+00   3.0549999999999999e-01   0.0000000000000000e+00  -1.2280000000000001e-01   1.1096999999999999e+00   7.3380000000000001e-01   3.0470999999999999e+00   3.3710000000000001e-01   3.2710000000000000e-01   1.2390000000000000e-01
  -5.2900000000000003e-01   4.3969999999999998e-01  -4.2890000000000000e-01   2.0050000000000001e-01  -1.0470000000000000e-01  -6.1400000000000003e-02   8.4340000000000004e-01   8.4499999999999997e-01   2.6118000000000001e+00   2.7939999999999998e-01   2.4060000000000001e-01   1.2390000000000000e-01
  -4.1880000000000001e-01   8.7900000000000006e-02  -1.2010000000000001e+00   1.3370000000000001e-01  -1.4269999999999999e-01  -1.1400000000000000e-01   9.9880000000000002e-01   6.6710000000000003e-01   3.3953000000000002e+00   2.9859999999999998e-01   3.0790000000000001e-01   1.3710000000000000e-01
  -4.1880000000000001e-01   2.1980000000000000e-01  -7.7210000000000001e-01   3.0549999999999999e-01  -9.4999999999999998e-03  -1.3589999999999999e-01   1.0431999999999999e+00   7.3380000000000001e-01   3.4824000000000002e+00   3.3710000000000001e-01   3.1750000000000000e-01   1.1060000000000000e-01
  -5.2900000000000003e-01   4.3969999999999998e-01  -3.4310000000000002e-01   2.4820000000000000e-01  -3.8100000000000002e-02  -1.4910000000000001e-01   7.9900000000000004e-01   8.6719999999999997e-01   3.0470999999999999e+00   4.2380000000000001e-01   3.0790000000000001e-01   1.4599999999999999e-01
  -4.1880000000000001e-01   2.4179999999999999e-01  -1.0294000000000001e+00   2.2910000000000000e-01  -5.7099999999999998e-02  -1.3589999999999999e-01   1.1540999999999999e+00   7.3380000000000001e-01   3.0470999999999999e+00   3.3710000000000001e-01   3.7530000000000002e-01   1.1940000000000001e-01
  -6.8330000000000002e-01   3.2979999999999998e-01  -1.3725000000000001e+00   2.0999999999999999e-01  -1.0470000000000000e-01  -1.0960000000000000e-01   1.0431999999999999e+00   8.6719999999999997e-01   3.5695000000000001e+00   3.1790000000000002e-01   3.0790000000000001e-01   1.1940000000000001e-01
  -3.9679999999999999e-01   3.0780000000000002e-01  -5.1470000000000005e-01   2.1959999999999999e-01  -9.5200000000000007e-02  -8.7700000000000000e-02   8.4340000000000004e-01   7.5600000000000001e-01   3.2212000000000001e+00   2.9859999999999998e-01   3.2710000000000000e-01   1.1940000000000001e-01
  -5.0700000000000001e-01   3.0780000000000002e-01  -2.5740000000000002e-01   2.7689999999999998e-01  -7.6100000000000001e-02  -1.2720000000000001e-01   1.0209999999999999e+00   6.6710000000000003e-01   3.4824000000000002e+00   3.2750000000000001e-01   2.7900000000000003e-01   1.0170000000000000e-01
  -3.7469999999999998e-01   3.7369999999999998e-01  -8.5780000000000001e-01   3.1509999999999999e-01  -1.0470000000000000e-01  -1.0960000000000000e-01   8.8780000000000003e-01   6.8930000000000002e-01   3.6564999999999999e+00   2.9859999999999998e-01   2.9830000000000001e-01   1.4160000000000000e-01
  -4.1880000000000001e-01   3.0780000000000002e-01  -9.4359999999999999e-01   2.2910000000000000e-01  -3.8100000000000002e-02  -1.0960000000000000e-01   6.8799999999999994e-01   6.4480000000000004e-01   2.8730000000000002e+00   3.6599999999999999e-01   2.4060000000000001e-01   1.1500000000000000e-01
  -3.9679999999999999e-01   0.0000000000000000e+00  -5.1470000000000005e-01   2.3870000000000000e-01  -1.2370000000000000e-01  -1.1840000000000001e-01   1.1096999999999999e+00   8.0049999999999999e-01   3.5695000000000001e+00   3.5639999999999999e-01   3.3679999999999999e-01   1.5479999999999999e-01
  -4.1880000000000001e-01   1.9789999999999999e-01  -1.3725000000000001e+00   1.9089999999999999e-01  -1.9000000000000000e-02  -1.4030000000000001e-01   9.5440000000000003e-01   8.6719999999999997e-01   2.8730000000000002e+00   3.8529999999999998e-01   3.1750000000000000e-01   1.1940000000000001e-01
  -5.2900000000000003e-01   2.8580000000000000e-01  -5.1470000000000005e-01   2.4820000000000000e-01  -9.5200000000000007e-02  -1.0090000000000000e-01   1.0653999999999999e+00   7.1150000000000002e-01   3.3083000000000000e+00   2.9859999999999998e-01   3.4639999999999999e-01   9.7299999999999998e-02
  -6.1719999999999997e-01   3.7369999999999998e-01  -7.7210000000000001e-01   1.8140000000000001e-01  -9.5200000000000007e-02  -9.6500000000000002e-02   9.9880000000000002e-01   6.8930000000000002e-01   3.5695000000000001e+00   3.8529999999999998e-01   3.2710000000000000e-01   1.0620000000000000e-01
  -3.7469999999999998e-01   3.9570000000000000e-01  -4.2890000000000000e-01   2.3870000000000000e-01  -4.7600000000000003e-02  -1.1840000000000001e-01   9.1000000000000003e-01   9.7840000000000005e-01   2.6989000000000001e+00   3.8529999999999998e-01   3.1750000000000000e-01   1.1500000000000000e-01
  -5.7310000000000005e-01   1.9789999999999999e-01  -1.1152000000000000e+00   2.7689999999999998e-01  -7.6100000000000001e-02  -1.6660000000000000e-01   9.1000000000000003e-01   7.3380000000000001e-01   3.4824000000000002e+00   3.7569999999999998e-01   3.5599999999999998e-01   1.1060000000000000e-01
  -4.8490000000000000e-01   1.3189999999999999e-01  -1.4582999999999999e+00   1.9089999999999999e-01  -4.7600000000000003e-02  -1.1400000000000000e-01   9.9880000000000002e-01   8.6719999999999997e-01   3.2212000000000001e+00   4.2380000000000001e-01   2.5979999999999998e-01   1.7690000000000000e-01
  -4.4080000000000003e-01   2.4179999999999999e-01  -4.2890000000000000e-01   2.8639999999999999e-01  -1.9000000000000000e-02  -1.3159999999999999e-01   9.7660000000000002e-01   7.3380000000000001e-01   3.2212000000000001e+00   3.7569999999999998e-01   3.5599999999999998e-01   8.8499999999999995e-02
  -5.2900000000000003e-01   1.0990000000000000e-01  -9.4359999999999999e-01   1.5279999999999999e-01  -3.8100000000000002e-02  -1.0960000000000000e-01   1.1318999999999999e+00   8.2269999999999999e-01   3.4824000000000002e+00   4.7199999999999998e-01   3.5599999999999998e-01   1.1060000000000000e-01
  -4.6289999999999998e-01   1.5390000000000001e-01  -1.6298999999999999e+00   3.5330000000000000e-01  -9.4999999999999998e-03  -1.3589999999999999e-01   9.9880000000000002e-01   7.1150000000000002e-01   2.5247000000000002e+00   3.4680000000000000e-01   3.4639999999999999e-01   1.1060000000000000e-01
  -4.1880000000000001e-01   3.2979999999999998e-01  -7.7210000000000001e-01   2.0050000000000001e-01  -8.5599999999999996e-02  -7.0199999999999999e-02   9.7660000000000002e-01   8.4499999999999997e-01   2.9600000000000000e+00   3.5639999999999999e-01   3.5599999999999998e-01   1.2390000000000000e-01
  -5.5110000000000003e-01   2.8580000000000000e-01   8.5800000000000001e-02   2.1959999999999999e-01  -9.5200000000000007e-02  -9.6500000000000002e-02   1.1984999999999999e+00   7.7820000000000000e-01   3.4824000000000002e+00   3.7569999999999998e-01   2.8870000000000001e-01   9.7299999999999998e-02
  -3.7469999999999998e-01   2.1980000000000000e-01  -8.5780000000000001e-01   2.0999999999999999e-01  -1.0470000000000000e-01  -1.3159999999999999e-01   1.0875999999999999e+00   8.0049999999999999e-01   3.3953000000000002e+00   4.3350000000000000e-01   3.4639999999999999e-01   5.7500000000000002e-02
  -5.5110000000000003e-01   2.8580000000000000e-01  -7.7210000000000001e-01   2.3870000000000000e-01  -1.8079999999999999e-01  -1.4030000000000001e-01   9.5440000000000003e-01   9.5609999999999995e-01   3.6564999999999999e+00   3.6599999999999999e-01   3.4639999999999999e-01   8.8499999999999995e-02
  -5.5110000000000003e-01   1.3189999999999999e-01  -5.1470000000000005e-01   2.4820000000000000e-01  -5.7099999999999998e-02  -1.2280000000000001e-01   8.2120000000000004e-01   7.5600000000000001e-01   3.2212000000000001e+00   4.1420000000000001e-01   2.4060000000000001e-01   1.1060000000000000e-01
  -3.5270000000000001e-01   2.1999999999999999e-02  -1.0294000000000001e+00   2.6729999999999998e-01  -1.1420000000000000e-01  -8.7700000000000000e-02   1.1318999999999999e+00   9.5609999999999995e-01   3.4824000000000002e+00   3.2750000000000001e-01   3.0790000000000001e-01   1.1940000000000001e-01
  -5.0700000000000001e-01   2.4179999999999999e-01  -1.1152000000000000e+00   9.5500000000000002e-02  -1.5229999999999999e-01  -1.5790000000000001e-01   1.0431999999999999e+00   8.4499999999999997e-01   3.2212000000000001e+00   3.7569999999999998e-01   2.8870000000000001e-01   1.5479999999999999e-01
  -3.7469999999999998e-01   1.0990000000000000e-01  -1.2010000000000001e+00   3.2460000000000000e-01  -3.8100000000000002e-02  -1.0960000000000000e-01   1.0653999999999999e+00   7.1150000000000002e-01   3.2212000000000001e+00   3.8529999999999998e-01   3.2710000000000000e-01   1.2390000000000000e-01
  -2.8649999999999998e-01   3.5170000000000001e-01  -6.0050000000000003e-01   1.7190000000000000e-01  -6.6600000000000006e-02  -1.0520000000000000e-01   7.9900000000000004e-01   6.8930000000000002e-01   4.1788999999999996e+00   3.5639999999999999e-01   3.3679999999999999e-01   1.2390000000000000e-01
  -5.2900000000000003e-01   2.4179999999999999e-01  -8.5780000000000001e-01   3.4370000000000001e-01  -4.7600000000000003e-02  -1.5350000000000000e-01   1.1540999999999999e+00   8.0049999999999999e-01   2.9600000000000000e+00   3.8529999999999998e-01   3.2710000000000000e-01   8.8499999999999995e-02
  -4.1880000000000001e-01   2.1999999999999999e-02  -9.4359999999999999e-01   2.3870000000000000e-01  -1.8079999999999999e-01  -1.0960000000000000e-01   1.0431999999999999e+00   1.0672999999999999e+00   2.7858999999999998e+00   3.1790000000000002e-01   3.3679999999999999e-01   1.5040000000000001e-01
  -5.5110000000000003e-01   2.6379999999999998e-01  -9.4359999999999999e-01   1.7190000000000000e-01  -1.8079999999999999e-01  -9.6500000000000002e-02   1.1540999999999999e+00   7.1150000000000002e-01   3.1341999999999999e+00   2.8899999999999998e-01   3.6559999999999998e-01   1.2390000000000000e-01
  -4.6289999999999998e-01   2.1980000000000000e-01  -6.8630000000000002e-01   2.1959999999999999e-01  -2.8500000000000001e-02  -1.5790000000000001e-01   9.3220000000000003e-01   6.2260000000000004e-01   2.9600000000000000e+00   3.2750000000000001e-01   2.5979999999999998e-01   1.2390000000000000e-01
  -5.0700000000000001e-01   2.6379999999999998e-01  -1.5441000000000000e+00   1.7190000000000000e-01  -2.8500000000000001e-02  -1.2280000000000001e-01   1.1984999999999999e+00   8.8939999999999997e-01   3.7435999999999998e+00   3.6599999999999999e-01   3.4639999999999999e-01   1.5920000000000001e-01
  -5.2900000000000003e-01   1.9789999999999999e-01  -6.0050000000000003e-01   2.5779999999999997e-01  -2.8500000000000001e-02  -1.0090000000000000e-01   9.9880000000000002e-01   7.5600000000000001e-01   3.6564999999999999e+00   4.4309999999999999e-01   3.5599999999999998e-01   8.8499999999999995e-02
  -3.3060000000000000e-01   3.2979999999999998e-01  -6.8630000000000002e-01   2.7689999999999998e-01  -8.5599999999999996e-02  -9.2100000000000001e-02   9.1000000000000003e-01   6.4480000000000004e-01   3.6564999999999999e+00   3.5639999999999999e-01   2.5979999999999998e-01   1.0170000000000000e-01
  -5.2900000000000003e-01   3.9570000000000000e-01  -9.4359999999999999e-01   2.3870000000000000e-01  -1.9000000000000000e-02  -1.4030000000000001e-01   8.8780000000000003e-01   8.8939999999999997e-01   3.3083000000000000e+00   3.2750000000000001e-01   2.5979999999999998e-01   1.3710000000000000e-01
  -4.6289999999999998e-01   3.9570000000000000e-01  -3.4310000000000002e-01   3.2460000000000000e-01   2.8500000000000001e-02  -1.4910000000000001e-01   8.8780000000000003e-01   6.4480000000000004e-01   3.6564999999999999e+00   4.0460000000000002e-01   2.8870000000000001e-01   1.1500000000000000e-01
  -6.8330000000000002e-01   2.1980000000000000e-01  -1.2010000000000001e+00   2.0050000000000001e-01  -4.7600000000000003e-02  -1.3589999999999999e-01   1.1096999999999999e+00   9.5609999999999995e-01   2.8730000000000002e+00   3.7569999999999998e-01   2.6939999999999997e-01   1.2390000000000000e-01
  -5.0700000000000001e-01   3.5170000000000001e-01  -8.5780000000000001e-01   2.5779999999999997e-01   9.4999999999999998e-03  -1.2280000000000001e-01   9.7660000000000002e-01   9.5609999999999995e-01   3.2212000000000001e+00   3.4680000000000000e-01   3.5599999999999998e-01   1.0170000000000000e-01
  -5.7310000000000005e-01   3.7369999999999998e-01  -1.7160000000000000e-01   2.9599999999999999e-01   1.9000000000000000e-02  -1.5790000000000001e-01   9.1000000000000003e-01   7.5600000000000001e-01   2.8730000000000002e+00   4.1420000000000001e-01   3.0790000000000001e-01   1.2390000000000000e-01
  -1.9839999999999999e-01   3.0780000000000002e-01  -1.3725000000000001e+00   1.9089999999999999e-01  -1.6180000000000000e-01  -1.1840000000000001e-01   1.0209999999999999e+00   4.8920000000000002e-01   2.9600000000000000e+00   3.2750000000000001e-01   2.7900000000000003e-01   1.3710000000000000e-01
  -7.4939999999999996e-01   3.2979999999999998e-01  -1.2867999999999999e+00   1.9089999999999999e-01  -1.1420000000000000e-01  -1.4910000000000001e-01   1.1762999999999999e+00   8.2269999999999999e-01   3.8306000000000000e+00   2.9859999999999998e-01   2.5019999999999998e-01   1.5479999999999999e-01
  -3.0859999999999999e-01   1.9789999999999999e-01  -7.7210000000000001e-01   2.3870000000000000e-01  -1.2370000000000000e-01  -1.3159999999999999e-01   9.9880000000000002e-01   7.1150000000000002e-01   2.9600000000000000e+00   3.5639999999999999e-01   3.1750000000000000e-01   7.9600000000000004e-02
  -5.9509999999999996e-01   4.6170000000000000e-01  -1.2010000000000001e+00   2.6729999999999998e-01  -1.9000000000000000e-02  -1.4030000000000001e-01   9.5440000000000003e-01   9.3389999999999995e-01   2.8730000000000002e+00   4.1420000000000001e-01   2.5979999999999998e-01   9.7299999999999998e-02
  -2.4249999999999999e-01   3.7369999999999998e-01  -3.4310000000000002e-01   2.4820000000000000e-01  -1.8079999999999999e-01  -1.5790000000000001e-01   8.4340000000000004e-01   9.7840000000000005e-01   3.3953000000000002e+00   3.7569999999999998e-01   2.6939999999999997e-01   1.0620000000000000e-01
  -4.6289999999999998e-01   8.7900000000000006e-02  -8.5780000000000001e-01   2.0999999999999999e-01  -8.5599999999999996e-02  -1.2280000000000001e-01   1.0431999999999999e+00   6.2260000000000004e-01   3.1341999999999999e+00   3.3710000000000001e-01   2.5979999999999998e-01   1.1500000000000000e-01
  -2.1999999999999999e-02   3.2979999999999998e-01  -9.4359999999999999e-01   1.8140000000000001e-01  -1.3320000000000001e-01  -1.4030000000000001e-01   8.2120000000000004e-01   6.6710000000000003e-01   3.2212000000000001e+00   3.6599999999999999e-01   3.6559999999999998e-01   1.0620000000000000e-01
  -4.6289999999999998e-01   3.7369999999999998e-01  -1.3725000000000001e+00   2.7689999999999998e-01  -3.8100000000000002e-02  -1.3159999999999999e-01   9.1000000000000003e-01   7.3380000000000001e-01   3.6564999999999999e+00   4.3350000000000000e-01   2.5979999999999998e-01   1.1060000000000000e-01
  -3.7469999999999998e-01   1.7590000000000000e-01  -9.4359999999999999e-01   2.5779999999999997e-01  -1.9000000000000000e-02  -1.0520000000000000e-01   1.0431999999999999e+00   1.0005999999999999e+00   3.2212000000000001e+00   3.8529999999999998e-01   3.6559999999999998e-01   1.3710000000000000e-01
  -4.4080000000000003e-01   4.6170000000000000e-01  -1.3725000000000001e+00   2.3870000000000000e-01  -1.1420000000000000e-01  -1.6660000000000000e-01   7.3240000000000005e-01   6.8930000000000002e-01   2.9600000000000000e+00   3.5639999999999999e-01   3.3679999999999999e-01   8.8499999999999995e-02
  -4.8490000000000000e-01   1.9789999999999999e-01  -6.8630000000000002e-01   1.0500000000000000e-01  -1.4269999999999999e-01  -1.1400000000000000e-01   9.1000000000000003e-01   8.8939999999999997e-01   3.5695000000000001e+00   3.2750000000000001e-01   3.5599999999999998e-01   1.0620000000000000e-01
  -3.5270000000000001e-01   3.2979999999999998e-01  -9.4359999999999999e-01   3.0549999999999999e-01  -2.8500000000000001e-02  -1.0520000000000000e-01   9.9880000000000002e-01   1.0450999999999999e+00   3.1341999999999999e+00   3.2750000000000001e-01   3.3679999999999999e-01   1.4160000000000000e-01
  -4.8490000000000000e-01   3.9570000000000000e-01  -8.5780000000000001e-01   2.1959999999999999e-01  -1.1420000000000000e-01  -1.0090000000000000e-01   9.3220000000000003e-01   8.2269999999999999e-01   3.3083000000000000e+00   3.1790000000000002e-01   3.2710000000000000e-01   9.7299999999999998e-02
  -3.9679999999999999e-01   3.2979999999999998e-01   8.5800000000000001e-02   3.2460000000000000e-01  -1.2370000000000000e-01  -1.2720000000000001e-01   9.9880000000000002e-01   9.3389999999999995e-01   3.5695000000000001e+00   2.9859999999999998e-01   4.2340000000000000e-01   1.3710000000000000e-01
  -4.8490000000000000e-01   4.1770000000000002e-01  -7.7210000000000001e-01   2.6729999999999998e-01  -5.7099999999999998e-02  -1.2280000000000001e-01   9.1000000000000003e-01   8.0049999999999999e-01   2.2635999999999998e+00   3.9489999999999997e-01   3.2710000000000000e-01   1.4160000000000000e-01
  -3.7469999999999998e-01   3.2979999999999998e-01  -1.3725000000000001e+00   1.1459999999999999e-01  -1.3320000000000001e-01  -1.3159999999999999e-01   1.0209999999999999e+00   8.2269999999999999e-01   3.4824000000000002e+00   3.2750000000000001e-01   3.9450000000000002e-01   1.1940000000000001e-01
  -3.5270000000000001e-01   2.4179999999999999e-01  -9.4359999999999999e-01   2.2910000000000000e-01  -1.1420000000000000e-01  -1.9289999999999999e-01   9.9880000000000002e-01   1.0005999999999999e+00   3.0470999999999999e+00   2.6970000000000000e-01   3.4639999999999999e-01   1.3270000000000001e-01
  -5.2900000000000003e-01   3.5170000000000001e-01  -1.1152000000000000e+00   1.2410000000000000e-01  -7.6100000000000001e-02  -1.9289999999999999e-01   1.0431999999999999e+00   6.8930000000000002e-01   3.3083000000000000e+00   3.1790000000000002e-01   4.2340000000000000e-01   1.1500000000000000e-01
  -6.3919999999999999e-01   1.3189999999999999e-01  -1.2010000000000001e+00   2.9599999999999999e-01  -4.7600000000000003e-02  -1.0090000000000000e-01   9.1000000000000003e-01   8.4499999999999997e-01   3.0470999999999999e+00   3.5639999999999999e-01   3.8490000000000002e-01   1.0620000000000000e-01
  -5.7310000000000005e-01   2.8580000000000000e-01  -1.0294000000000001e+00   2.4820000000000000e-01  -1.2370000000000000e-01  -1.4030000000000001e-01   9.1000000000000003e-01   6.8930000000000002e-01   4.1788999999999996e+00   4.0460000000000002e-01   1.9239999999999999e-01   1.2390000000000000e-01
  -4.8490000000000000e-01   2.1980000000000000e-01  -5.1470000000000005e-01   2.0999999999999999e-01  -1.0470000000000000e-01  -7.8899999999999998e-02   9.1000000000000003e-01   8.2269999999999999e-01   2.1764999999999999e+00   4.6239999999999998e-01   2.8870000000000001e-01   1.5040000000000001e-01
  -5.0700000000000001e-01   1.3189999999999999e-01  -2.3161999999999998e+00   2.2910000000000000e-01  -1.9000000000000000e-02  -1.5350000000000000e-01   7.3240000000000005e-01   6.6710000000000003e-01   3.5695000000000001e+00   4.1420000000000001e-01   3.6559999999999998e-01   1.1940000000000001e-01
  -3.3060000000000000e-01   2.6379999999999998e-01   8.5800000000000001e-02   2.8639999999999999e-01  -6.6600000000000006e-02  -1.4470000000000000e-01   9.5440000000000003e-01   8.0049999999999999e-01   2.8730000000000002e+00   3.7569999999999998e-01   3.1750000000000000e-01   8.4000000000000005e-02
  -4.8490000000000000e-01   4.1770000000000002e-01  -4.2890000000000000e-01   2.4820000000000000e-01  -8.5599999999999996e-02  -1.0520000000000000e-01   1.0653999999999999e+00   9.5609999999999995e-01   2.9600000000000000e+00   2.9859999999999998e-01   3.3679999999999999e-01   1.2390000000000000e-01
  -4.6289999999999998e-01   3.2979999999999998e-01  -1.2010000000000001e+00   3.7240000000000001e-01  -3.8100000000000002e-02  -1.4470000000000000e-01   9.9880000000000002e-01   7.7820000000000000e-01   3.2212000000000001e+00   3.0819999999999997e-01   2.7900000000000003e-01   1.1500000000000000e-01
  -5.0700000000000001e-01   3.5170000000000001e-01  -1.6298999999999999e+00   2.4820000000000000e-01  -1.4269999999999999e-01  -2.0610000000000001e-01   1.1318999999999999e+00   8.8939999999999997e-01   3.3083000000000000e+00   3.4680000000000000e-01   2.5979999999999998e-01   8.4000000000000005e-02
  -5.0700000000000001e-01   2.4179999999999999e-01  -1.4582999999999999e+00   2.4820000000000000e-01  -5.7099999999999998e-02  -1.4470000000000000e-01   1.0875999999999999e+00   8.4499999999999997e-01   2.6118000000000001e+00   4.2380000000000001e-01   3.0790000000000001e-01   1.2830000000000000e-01
  -4.8490000000000000e-01   4.1770000000000002e-01  -3.4310000000000002e-01   2.7689999999999998e-01   0.0000000000000000e+00  -1.7979999999999999e-01   1.0875999999999999e+00   7.1150000000000002e-01   3.3083000000000000e+00   3.6599999999999999e-01   3.7530000000000002e-01   1.5479999999999999e-01
  -2.4249999999999999e-01   2.8580000000000000e-01  -1.8015000000000001e+00   2.7689999999999998e-01  -1.2370000000000000e-01  -1.5350000000000000e-01   1.0209999999999999e+00   6.4480000000000004e-01   3.3083000000000000e+00   2.3119999999999999e-01   3.7530000000000002e-01   8.8499999999999995e-02
  -2.8649999999999998e-01   3.9570000000000000e-01  -8.5780000000000001e-01   2.5779999999999997e-01  -2.8500000000000001e-02  -1.1840000000000001e-01   9.7660000000000002e-01   7.5600000000000001e-01   2.6989000000000001e+00   3.8529999999999998e-01   2.8870000000000001e-01   9.7299999999999998e-02
  -4.8490000000000000e-01   6.6000000000000003e-02  -4.2890000000000000e-01   2.4820000000000000e-01  -6.6600000000000006e-02  -1.1400000000000000e-01   1.0653999999999999e+00   6.8930000000000002e-01   3.3083000000000000e+00   3.6599999999999999e-01   3.7530000000000002e-01   1.5040000000000001e-01
  -5.7310000000000005e-01   2.6379999999999998e-01  -1.2010000000000001e+00   2.0050000000000001e-01  -8.5599999999999996e-02  -1.0520000000000000e-01   1.1318999999999999e+00   6.6710000000000003e-01   3.2212000000000001e+00   3.6599999999999999e-01   3.6559999999999998e-01   1.4160000000000000e-01
  -4.1880000000000001e-01   6.6000000000000003e-02  -9.4359999999999999e-01   2.0999999999999999e-01  -1.9980000000000001e-01  -1.1400000000000000e-01   1.0653999999999999e+00   8.8939999999999997e-01   3.5695000000000001e+00   3.4680000000000000e-01   2.5019999999999998e-01   8.4000000000000005e-02
  -6.6130000000000000e-01   1.9789999999999999e-01  -1.4582999999999999e+00   2.8639999999999999e-01   9.4999999999999998e-03  -1.4470000000000000e-01   8.6560000000000004e-01   8.0049999999999999e-01   3.7435999999999998e+00   3.3710000000000001e-01   3.2710000000000000e-01   1.2830000000000000e-01
  -4.6289999999999998e-01   3.9570000000000000e-01  -8.5780000000000001e-01   2.4820000000000000e-01  -9.5200000000000007e-02  -1.3159999999999999e-01   1.1984999999999999e+00   1.0227999999999999e+00   2.9600000000000000e+00   3.3710000000000001e-01   3.0790000000000001e-01   1.1500000000000000e-01
  -4.4080000000000003e-01   2.1980000000000000e-01  -7.7210000000000001e-01   1.0500000000000000e-01  -8.5599999999999996e-02  -1.8859999999999999e-01   1.1096999999999999e+00   1.0450999999999999e+00   2.6989000000000001e+00   4.0460000000000002e-01   3.1750000000000000e-01   1.3270000000000001e-01
  -5.9509999999999996e-01   4.1770000000000002e-01  -7.7210000000000001e-01   2.5779999999999997e-01  -1.1420000000000000e-01  -1.3159999999999999e-01   9.3220000000000003e-01   7.7820000000000000e-01   3.5695000000000001e+00   3.4680000000000000e-01   3.5599999999999998e-01   1.1500000000000000e-01
  -4.4080000000000003e-01   1.9789999999999999e-01  -6.8630000000000002e-01   2.6729999999999998e-01  -8.5599999999999996e-02  -1.4030000000000001e-01   8.8780000000000003e-01   7.3380000000000001e-01   2.8730000000000002e+00   3.7569999999999998e-01   2.5979999999999998e-01   1.1060000000000000e-01
  -5.0700000000000001e-01   3.2979999999999998e-01  -1.4582999999999999e+00   2.7689999999999998e-01  -4.7600000000000003e-02  -1.2720000000000001e-01   9.1000000000000003e-01   7.5600000000000001e-01   3.1341999999999999e+00   2.8899999999999998e-01   3.9450000000000002e-01   1.2390000000000000e-01
  -3.0859999999999999e-01   2.8580000000000000e-01  -5.1470000000000005e-01   2.0050000000000001e-01   3.8100000000000002e-02  -1.0960000000000000e-01   8.8780000000000003e-01   8.0049999999999999e-01   3.0470999999999999e+00   4.8159999999999997e-01   2.5019999999999998e-01   1.1500000000000000e-01
  -2.6450000000000001e-01   2.4179999999999999e-01   1.7160000000000000e-01   1.8140000000000001e-01  -7.6100000000000001e-02  -1.0960000000000000e-01   1.0209999999999999e+00   6.2260000000000004e-01   3.5695000000000001e+00   3.4680000000000000e-01   3.1750000000000000e-01   1.4160000000000000e-01
  -4.6289999999999998e-01   2.8580000000000000e-01  -1.7160000000000000e-01   2.5779999999999997e-01  -7.6100000000000001e-02  -1.1840000000000001e-01   9.7660000000000002e-01   8.4499999999999997e-01   3.2212000000000001e+00   4.8159999999999997e-01   2.8870000000000001e-01   1.4160000000000000e-01
  -5.2900000000000003e-01   3.5170000000000001e-01  -8.5780000000000001e-01   2.1959999999999999e-01  -2.8500000000000001e-02  -1.4910000000000001e-01   1.0209999999999999e+00   6.8930000000000002e-01   3.8306000000000000e+00   3.2750000000000001e-01   2.5979999999999998e-01   1.0170000000000000e-01
  -3.5270000000000001e-01   1.7590000000000000e-01  -7.7210000000000001e-01   2.3870000000000000e-01  -4.7600000000000003e-02  -1.2280000000000001e-01   1.1540999999999999e+00   7.5600000000000001e-01   4.1788999999999996e+00   3.3710000000000001e-01   3.5599999999999998e-01   1.1060000000000000e-01
  -2.8649999999999998e-01   2.1980000000000000e-01  -1.2867999999999999e+00   3.0549999999999999e-01  -6.6600000000000006e-02  -1.4910000000000001e-01   1.1762999999999999e+00   7.5600000000000001e-01   3.2212000000000001e+00   5.3939999999999999e-01   3.1750000000000000e-01   1.5040000000000001e-01
  -4.8490000000000000e-01   2.4179999999999999e-01  -7.7210000000000001e-01   2.1959999999999999e-01  -3.8100000000000002e-02  -1.0090000000000000e-01   7.9900000000000004e-01   8.6719999999999997e-01   3.2212000000000001e+00   2.6970000000000000e-01   3.3679999999999999e-01   9.7299999999999998e-02
  -4.4080000000000003e-01   1.9789999999999999e-01  -1.4582999999999999e+00   2.7689999999999998e-01  -1.0470000000000000e-01  -9.2100000000000001e-02   8.6560000000000004e-01   8.6719999999999997e-01   3.5695000000000001e+00   4.4309999999999999e-01   3.0790000000000001e-01   6.6400000000000001e-02
  -3.5270000000000001e-01   4.3969999999999998e-01  -1.5441000000000000e+00   2.0050000000000001e-01  -1.1420000000000000e-01  -9.6500000000000002e-02   9.1000000000000003e-01   7.5600000000000001e-01   2.9600000000000000e+00   3.3710000000000001e-01   3.7530000000000002e-01   1.1060000000000000e-01
  -4.4080000000000003e-01   4.1770000000000002e-01  -4.2890000000000000e-01   2.7689999999999998e-01   2.8500000000000001e-02  -1.2280000000000001e-01   9.7660000000000002e-01   8.4499999999999997e-01   3.3083000000000000e+00   3.6599999999999999e-01   3.4639999999999999e-01   1.3270000000000001e-01
  -3.7469999999999998e-01   2.1999999999999999e-02  -7.7210000000000001e-01   2.0050000000000001e-01  -6.6600000000000006e-02  -1.0090000000000000e-01   9.7660000000000002e-01   9.7840000000000005e-01   3.3083000000000000e+00   3.2750000000000001e-01   3.2710000000000000e-01   1.4599999999999999e-01
  -5.9509999999999996e-01   3.5170000000000001e-01  -9.4359999999999999e-01   1.8140000000000001e-01   9.4999999999999998e-03  -8.3299999999999999e-02   9.7660000000000002e-01   8.8939999999999997e-01   3.0470999999999999e+00   3.3710000000000001e-01   2.9830000000000001e-01   1.2390000000000000e-01
  -5.7310000000000005e-01   7.9139999999999999e-01  -9.4359999999999999e-01   2.9599999999999999e-01   0.0000000000000000e+00  -1.2280000000000001e-01   1.0209999999999999e+00   8.0049999999999999e-01   3.2212000000000001e+00   3.4680000000000000e-01   3.2710000000000000e-01   9.2899999999999996e-02
  -3.7469999999999998e-01   3.2979999999999998e-01  -6.0050000000000003e-01   3.0549999999999999e-01  -5.7099999999999998e-02  -1.4030000000000001e-01   9.9880000000000002e-01   8.6719999999999997e-01   3.0470999999999999e+00   3.4680000000000000e-01   3.9450000000000002e-01   1.1940000000000001e-01
  -5.5110000000000003e-01   4.8359999999999997e-01  -8.5780000000000001e-01   2.8639999999999999e-01  -6.6600000000000006e-02  -1.5790000000000001e-01   1.0431999999999999e+00   6.4480000000000004e-01   3.1341999999999999e+00   3.4680000000000000e-01   3.4639999999999999e-01   1.1500000000000000e-01
  -2.8649999999999998e-01   2.8580000000000000e-01   0.0000000000000000e+00   2.3870000000000000e-01   0.0000000000000000e+00  -1.4910000000000001e-01   1.0653999999999999e+00   6.6710000000000003e-01   2.6989000000000001e+00   3.4680000000000000e-01   3.6559999999999998e-01   1.5479999999999999e-01
  -2.8649999999999998e-01   1.7590000000000000e-01  -1.2010000000000001e+00   1.6230000000000000e-01  -1.2370000000000000e-01  -1.7979999999999999e-01   1.1984999999999999e+00   7.7820000000000000e-01   2.9600000000000000e+00   3.7569999999999998e-01   3.5599999999999998e-01   1.4160000000000000e-01
  -5.0700000000000001e-01   1.5390000000000001e-01  -1.1152000000000000e+00   2.3870000000000000e-01  -5.7099999999999998e-02  -1.6230000000000000e-01   9.5440000000000003e-01   6.8930000000000002e-01   2.6118000000000001e+00   2.9859999999999998e-01   3.5599999999999998e-01   1.7690000000000000e-01
  -3.5270000000000001e-01   2.1980000000000000e-01  -9.4359999999999999e-01   2.5779999999999997e-01  -1.8079999999999999e-01  -1.0520000000000000e-01   8.6560000000000004e-01   8.0049999999999999e-01   3.3953000000000002e+00   3.4680000000000000e-01   3.8490000000000002e-01   8.8499999999999995e-02
  -3.7469999999999998e-01   2.8580000000000000e-01  -5.1470000000000005e-01   2.4820000000000000e-01  -5.7099999999999998e-02  -1.0960000000000000e-01   1.0209999999999999e+00   8.8939999999999997e-01   3.0470999999999999e+00   3.7569999999999998e-01   3.8490000000000002e-01   1.1060000000000000e-01
  -5.0700000000000001e-01   5.9360000000000002e-01  -1.7157000000000000e+00   2.5779999999999997e-01  -3.8100000000000002e-02  -1.2720000000000001e-01   8.8780000000000003e-01   8.0049999999999999e-01   3.2212000000000001e+00   3.3710000000000001e-01   3.6559999999999998e-01   1.1940000000000001e-01
  -5.2900000000000003e-01   3.5170000000000001e-01  -6.0050000000000003e-01   2.1959999999999999e-01  -1.9000000000000000e-02  -1.0960000000000000e-01   9.3220000000000003e-01   8.0049999999999999e-01   3.8306000000000000e+00   3.9489999999999997e-01   2.5019999999999998e-01   8.4000000000000005e-02
  -5.7310000000000005e-01   3.7369999999999998e-01  -5.1470000000000005e-01   3.6280000000000001e-01  -8.5599999999999996e-02  -1.3589999999999999e-01   9.7660000000000002e-01   7.5600000000000001e-01   3.3953000000000002e+00   3.6599999999999999e-01   4.2340000000000000e-01   1.1500000000000000e-01
  -4.4080000000000003e-01   3.5170000000000001e-01  -1.1152000000000000e+00   1.6230000000000000e-01  -6.6600000000000006e-02  -1.3159999999999999e-01   7.3240000000000005e-01   9.3389999999999995e-01   3.8306000000000000e+00   4.0460000000000002e-01   3.2710000000000000e-01   1.4160000000000000e-01
  -4.6289999999999998e-01   1.7590000000000000e-01  -7.7210000000000001e-01   2.0999999999999999e-01  -5.7099999999999998e-02  -1.5350000000000000e-01   1.0209999999999999e+00   8.2269999999999999e-01   3.0470999999999999e+00   3.2750000000000001e-01   3.0790000000000001e-01   1.3710000000000000e-01
  -4.6289999999999998e-01   2.4179999999999999e-01  -9.4359999999999999e-01   2.6729999999999998e-01   4.7600000000000003e-02  -1.4470000000000000e-01   1.0431999999999999e+00   5.3369999999999995e-01   3.3953000000000002e+00   3.7569999999999998e-01   3.8490000000000002e-01   1.3710000000000000e-01
  -5.0700000000000001e-01   3.2979999999999998e-01  -1.1152000000000000e+00   2.0999999999999999e-01  -1.9000000000000000e-02  -1.3159999999999999e-01   9.7660000000000002e-01   7.7820000000000000e-01   3.1341999999999999e+00   3.3710000000000001e-01   3.0790000000000001e-01   1.1940000000000001e-01
  -4.6289999999999998e-01   1.5390000000000001e-01  -1.2010000000000001e+00   2.8639999999999999e-01  -6.6600000000000006e-02  -1.5790000000000001e-01   1.0209999999999999e+00   6.2260000000000004e-01   3.9177000000000000e+00   3.7569999999999998e-01   2.5979999999999998e-01   1.1940000000000001e-01
  -3.0859999999999999e-01   3.7369999999999998e-01  -6.8630000000000002e-01   1.9089999999999999e-01  -8.5599999999999996e-02  -1.1840000000000001e-01   9.7660000000000002e-01   9.3389999999999995e-01   3.3953000000000002e+00   3.6599999999999999e-01   3.0790000000000001e-01   1.5040000000000001e-01
  -5.5110000000000003e-01   3.2979999999999998e-01  -1.6298999999999999e+00   2.6729999999999998e-01  -7.6100000000000001e-02  -1.7979999999999999e-01   9.9880000000000002e-01   7.3380000000000001e-01   3.4824000000000002e+00   3.9489999999999997e-01   3.8490000000000002e-01   6.6400000000000001e-02
  -7.9349999999999998e-01   2.6379999999999998e-01  -3.4310000000000002e-01   3.3420000000000000e-01  -6.6600000000000006e-02  -1.0090000000000000e-01   1.2428999999999999e+00   9.3389999999999995e-01   4.0048000000000004e+00   3.3710000000000001e-01   3.5599999999999998e-01   1.1060000000000000e-01
  -3.0859999999999999e-01   3.2979999999999998e-01  -1.7157000000000000e+00   2.3870000000000000e-01  -9.4999999999999998e-03  -1.3589999999999999e-01   9.7660000000000002e-01   8.2269999999999999e-01   3.2212000000000001e+00   3.1790000000000002e-01   2.6939999999999997e-01   1.8140000000000001e-01
  -5.0700000000000001e-01   3.2979999999999998e-01  -5.1470000000000005e-01   3.2460000000000000e-01   9.4999999999999998e-03  -1.5790000000000001e-01   1.1540999999999999e+00   8.4499999999999997e-01   3.6564999999999999e+00   3.2750000000000001e-01   3.5599999999999998e-01   1.3270000000000001e-01
  -4.8490000000000000e-01   3.9570000000000000e-01  -1.7157000000000000e+00   2.6729999999999998e-01  -7.6100000000000001e-02  -1.4910000000000001e-01   9.1000000000000003e-01   7.3380000000000001e-01   3.3953000000000002e+00   3.2750000000000001e-01   2.7900000000000003e-01   1.5479999999999999e-01
  -1.3230000000000000e-01   6.1550000000000005e-01  -6.0050000000000003e-01   2.9599999999999999e-01   4.7600000000000003e-02  -1.4030000000000001e-01   9.5440000000000003e-01   7.3380000000000001e-01   3.3083000000000000e+00   4.2380000000000001e-01   3.7530000000000002e-01   1.0170000000000000e-01
  -3.7469999999999998e-01   1.0990000000000000e-01  -9.4359999999999999e-01   2.5779999999999997e-01  -3.8100000000000002e-02  -1.1840000000000001e-01   9.5440000000000003e-01   8.6719999999999997e-01   3.3083000000000000e+00   3.4680000000000000e-01   2.9830000000000001e-01   8.8499999999999995e-02
  -4.4080000000000003e-01   3.0780000000000002e-01  -1.1152000000000000e+00   1.9089999999999999e-01  -1.6180000000000000e-01  -1.0090000000000000e-01   9.7660000000000002e-01   8.4499999999999997e-01   2.0893999999999999e+00   3.3710000000000001e-01   3.1750000000000000e-01   1.0170000000000000e-01
  -4.8490000000000000e-01   3.9570000000000000e-01  -1.3725000000000001e+00   2.6729999999999998e-01  -4.7600000000000003e-02  -1.7979999999999999e-01   9.9880000000000002e-01   8.0049999999999999e-01   2.9600000000000000e+00   3.7569999999999998e-01   2.6939999999999997e-01   1.5479999999999999e-01
  -7.2740000000000005e-01   2.1980000000000000e-01  -6.8630000000000002e-01   2.5779999999999997e-01  -1.5229999999999999e-01  -1.0960000000000000e-01   9.9880000000000002e-01   1.0450999999999999e+00   3.9177000000000000e+00   4.0460000000000002e-01   3.8490000000000002e-01   1.3270000000000001e-01
  -3.9679999999999999e-01   2.6379999999999998e-01  -1.2010000000000001e+00   2.8639999999999999e-01   3.8100000000000002e-02  -1.5350000000000000e-01   9.7660000000000002e-01   9.1169999999999995e-01   3.2212000000000001e+00   3.5639999999999999e-01   3.6559999999999998e-01   6.1899999999999997e-02
  -4.8490000000000000e-01   4.3969999999999998e-01  -7.7210000000000001e-01   2.7689999999999998e-01  -9.4999999999999998e-03  -1.1400000000000000e-01   1.0209999999999999e+00   1.0005999999999999e+00   2.6118000000000001e+00   3.5639999999999999e-01   3.5599999999999998e-01   1.2390000000000000e-01
  -5.0700000000000001e-01   3.9570000000000000e-01  -8.5780000000000001e-01   2.5779999999999997e-01  -7.6100000000000001e-02  -1.0090000000000000e-01   9.3220000000000003e-01   9.3389999999999995e-01   2.9600000000000000e+00   3.8529999999999998e-01   4.2340000000000000e-01   1.3710000000000000e-01
  -4.6289999999999998e-01   2.8580000000000000e-01  -6.8630000000000002e-01   3.0549999999999999e-01  -7.6100000000000001e-02  -1.4910000000000001e-01   9.3220000000000003e-01   7.7820000000000000e-01   2.9600000000000000e+00   3.6599999999999999e-01   3.4639999999999999e-01   8.4000000000000005e-02
  -6.3919999999999999e-01   3.9570000000000000e-01  -1.2867999999999999e+00   2.8639999999999999e-01  -9.5200000000000007e-02  -1.7540000000000000e-01   9.9880000000000002e-01   1.0005999999999999e+00   2.7858999999999998e+00   3.6599999999999999e-01   3.1750000000000000e-01   9.7299999999999998e-02
  -4.8490000000000000e-01   2.4179999999999999e-01  -4.2890000000000000e-01   2.5779999999999997e-01  -3.8100000000000002e-02  -1.2720000000000001e-01   1.0209999999999999e+00   7.1150000000000002e-01   2.8730000000000002e+00   4.0460000000000002e-01   3.2710000000000000e-01   1.1940000000000001e-01
  -3.5270000000000001e-01   4.6170000000000000e-01  -1.1152000000000000e+00   3.8190000000000002e-01   1.9000000000000000e-02  -1.2720000000000001e-01   8.4340000000000004e-01   8.0049999999999999e-01   3.4824000000000002e+00   4.1420000000000001e-01   3.2710000000000000e-01   1.6370000000000001e-01
  -3.9679999999999999e-01   1.0990000000000000e-01  -1.3725000000000001e+00   2.0050000000000001e-01  -1.6180000000000000e-01  -1.3159999999999999e-01   9.9880000000000002e-01   7.5600000000000001e-01   2.6989000000000001e+00   3.3710000000000001e-01   3.4639999999999999e-01   9.7299999999999998e-02
  -4.8490000000000000e-01   3.2979999999999998e-01  -1.2867999999999999e+00   3.1509999999999999e-01  -1.1420000000000000e-01  -1.7979999999999999e-01   9.3220000000000003e-01   9.1169999999999995e-01   2.6989000000000001e+00   3.3710000000000001e-01   3.2710000000000000e-01   1.3270000000000001e-01
  -3.3060000000000000e-01   3.0780000000000002e-01  -4.2890000000000000e-01   2.3870000000000000e-01  -1.4269999999999999e-01  -8.7700000000000000e-02   1.1540999999999999e+00   8.2269999999999999e-01   3.0470999999999999e+00   3.7569999999999998e-01   3.2710000000000000e-01   1.3710000000000000e-01
  -4.8490000000000000e-01   2.4179999999999999e-01  -1.4582999999999999e+00   3.4370000000000001e-01  -1.5229999999999999e-01  -1.3159999999999999e-01   1.0209999999999999e+00   8.0049999999999999e-01   3.3083000000000000e+00   3.1790000000000002e-01   4.2340000000000000e-01   9.2899999999999996e-02
  -4.1880000000000001e-01   3.7369999999999998e-01  -8.5780000000000001e-01   4.2009999999999997e-01  -6.6600000000000006e-02  -1.4470000000000000e-01   9.7660000000000002e-01   8.2269999999999999e-01   3.5695000000000001e+00   4.1420000000000001e-01   3.8490000000000002e-01   9.7299999999999998e-02
  -4.1880000000000001e-01   3.0780000000000002e-01  -6.8630000000000002e-01   2.0999999999999999e-01  -6.6600000000000006e-02  -1.6230000000000000e-01   9.7660000000000002e-01   9.1169999999999995e-01   3.2212000000000001e+00   3.4680000000000000e-01   2.9830000000000001e-01   1.2830000000000000e-01
  -3.7469999999999998e-01   2.1980000000000000e-01  -1.2867999999999999e+00   1.6230000000000000e-01   5.7099999999999998e-02  -1.5790000000000001e-01   9.1000000000000003e-01   7.1150000000000002e-01   2.7858999999999998e+00   3.3710000000000001e-01   3.3679999999999999e-01   1.0620000000000000e-01
  -3.0859999999999999e-01   3.2979999999999998e-01  -6.0050000000000003e-01   2.7689999999999998e-01   9.4999999999999998e-03  -1.1400000000000000e-01   7.3240000000000005e-01   8.0049999999999999e-01   2.9600000000000000e+00   3.7569999999999998e-01   3.3679999999999999e-01   1.2390000000000000e-01
  -6.1719999999999997e-01   3.2979999999999998e-01  -6.0050000000000003e-01   2.1959999999999999e-01  -6.6600000000000006e-02  -1.0520000000000000e-01   9.1000000000000003e-01   7.3380000000000001e-01   3.3083000000000000e+00   3.5639999999999999e-01   3.0790000000000001e-01   8.8499999999999995e-02
  -3.5270000000000001e-01   2.8580000000000000e-01  -8.5780000000000001e-01   2.8639999999999999e-01  -7.6100000000000001e-02  -1.7100000000000001e-01   1.1096999999999999e+00   7.1150000000000002e-01   3.2212000000000001e+00   3.0819999999999997e-01   4.1370000000000001e-01   1.0170000000000000e-01
  -5.0700000000000001e-01   2.4179999999999999e-01  -9.4359999999999999e-01   2.1959999999999999e-01  -7.6100000000000001e-02  -1.1840000000000001e-01   1.2428999999999999e+00   8.8939999999999997e-01   3.3953000000000002e+00   3.6599999999999999e-01   2.8870000000000001e-01   1.1940000000000001e-01
  -1.1020000000000001e-01   1.5390000000000001e-01  -4.2890000000000000e-01   3.1509999999999999e-01  -1.0470000000000000e-01  -1.1840000000000001e-01   1.0653999999999999e+00   8.0049999999999999e-01   2.6989000000000001e+00   4.1420000000000001e-01   3.5599999999999998e-01   1.1060000000000000e-01
  -5.5110000000000003e-01   5.4959999999999998e-01  -1.1152000000000000e+00   2.0999999999999999e-01  -6.6600000000000006e-02  -8.7700000000000000e-02   9.5440000000000003e-01   7.5600000000000001e-01   3.0470999999999999e+00   4.3350000000000000e-01   3.6559999999999998e-01   1.2390000000000000e-01
  -2.4249999999999999e-01   5.0560000000000005e-01  -1.4582999999999999e+00   3.1509999999999999e-01  -1.9000000000000000e-02  -1.3589999999999999e-01   9.9880000000000002e-01   6.8930000000000002e-01   2.4377000000000000e+00   3.8529999999999998e-01   3.3679999999999999e-01   1.0170000000000000e-01
  -4.8490000000000000e-01   3.7369999999999998e-01  -5.1470000000000005e-01   4.1049999999999998e-01   0.0000000000000000e+00  -1.4910000000000001e-01   9.3220000000000003e-01   7.1150000000000002e-01   2.8730000000000002e+00   3.8529999999999998e-01   4.3300000000000000e-01   1.4599999999999999e-01
  -4.1880000000000001e-01   2.1980000000000000e-01  -1.2010000000000001e+00   2.3870000000000000e-01  -4.7600000000000003e-02  -1.7100000000000001e-01   9.9880000000000002e-01   7.5600000000000001e-01   3.8306000000000000e+00   4.2380000000000001e-01   4.4259999999999999e-01   1.3270000000000001e-01
  -3.9679999999999999e-01   3.0780000000000002e-01  -3.4310000000000002e-01   2.8639999999999999e-01   0.0000000000000000e+00  -1.1840000000000001e-01   8.8780000000000003e-01   6.4480000000000004e-01   3.2212000000000001e+00   3.7569999999999998e-01   4.0410000000000001e-01   1.0170000000000000e-01
  -4.8490000000000000e-01   1.3189999999999999e-01  -1.8872000000000000e+00   2.5779999999999997e-01  -6.6600000000000006e-02  -1.4910000000000001e-01   8.8780000000000003e-01   7.7820000000000000e-01   3.6564999999999999e+00   3.5639999999999999e-01   2.9830000000000001e-01   1.3710000000000000e-01
  -3.5270000000000001e-01   2.1980000000000000e-01  -4.2890000000000000e-01   3.1509999999999999e-01  -9.4999999999999998e-03  -1.3589999999999999e-01   8.4340000000000004e-01   8.6719999999999997e-01   2.6118000000000001e+00   3.4680000000000000e-01   3.7530000000000002e-01   1.0620000000000000e-01
  -3.3060000000000000e-01   3.2979999999999998e-01  -1.2867999999999999e+00   2.2910000000000000e-01  -4.7600000000000003e-02  -1.5350000000000000e-01   1.1540999999999999e+00   7.1150000000000002e-01   2.9600000000000000e+00   3.0819999999999997e-01   2.4060000000000001e-01   1.1500000000000000e-01
  -5.0700000000000001e-01   2.4179999999999999e-01  -5.1470000000000005e-01   2.0999999999999999e-01  -8.5599999999999996e-02  -1.1840000000000001e-01   7.9900000000000004e-01   8.0049999999999999e-01   3.0470999999999999e+00   3.8529999999999998e-01   3.5599999999999998e-01   1.1060000000000000e-01
  -4.1880000000000001e-01   3.0780000000000002e-01  -7.7210000000000001e-01   2.4820000000000000e-01  -3.8100000000000002e-02  -1.3589999999999999e-01   1.0653999999999999e+00   8.0049999999999999e-01   2.6118000000000001e+00   4.2380000000000001e-01   3.1750000000000000e-01   1.5479999999999999e-01
  -4.6289999999999998e-01   3.0780000000000002e-01  -6.0050000000000003e-01   2.0050000000000001e-01  -8.5599999999999996e-02  -8.3299999999999999e-02   1.0431999999999999e+00   8.4499999999999997e-01   3.4824000000000002e+00   3.6599999999999999e-01   3.2710000000000000e-01   1.0620000000000000e-01
  -6.3919999999999999e-01   2.6379999999999998e-01  -7.7210000000000001e-01   2.7689999999999998e-01  -8.5599999999999996e-02  -1.5350000000000000e-01   1.0209999999999999e+00   7.3380000000000001e-01   3.0470999999999999e+00   3.3710000000000001e-01   3.2710000000000000e-01   1.1060000000000000e-01
  -4.6289999999999998e-01   4.6170000000000000e-01  -5.1470000000000005e-01   2.6729999999999998e-01  -1.2370000000000000e-01  -1.3159999999999999e-01   9.7660000000000002e-01   7.1150000000000002e-01   3.5695000000000001e+00   3.2750000000000001e-01   2.7900000000000003e-01   1.0620000000000000e-01
  -3.3060000000000000e-01   2.6379999999999998e-01  -8.5780000000000001e-01   1.5279999999999999e-01  -9.4999999999999998e-03  -1.0090000000000000e-01   8.8780000000000003e-01   7.5600000000000001e-01   3.5695000000000001e+00   3.3710000000000001e-01   3.0790000000000001e-01   1.1500000000000000e-01
  -3.5270000000000001e-01   2.8580000000000000e-01  -8.5780000000000001e-01   3.1509999999999999e-01  -9.5200000000000007e-02  -1.5790000000000001e-01   9.5440000000000003e-01   8.2269999999999999e-01   2.7858999999999998e+00   3.2750000000000001e-01   3.4639999999999999e-01   7.9600000000000004e-02
  -4.4080000000000003e-01   3.5170000000000001e-01  -1.0294000000000001e+00   1.2410000000000000e-01  -8.5599999999999996e-02  -1.1840000000000001e-01   9.9880000000000002e-01   8.0049999999999999e-01   3.4824000000000002e+00   3.2750000000000001e-01   2.5979999999999998e-01   1.0170000000000000e-01
  -3.5270000000000001e-01   3.7369999999999998e-01  -8.5780000000000001e-01   3.2460000000000000e-01  -1.0470000000000000e-01  -1.3159999999999999e-01   1.1318999999999999e+00   5.5589999999999995e-01   2.4377000000000000e+00   3.6599999999999999e-01   3.2710000000000000e-01   1.0170000000000000e-01
  -5.0700000000000001e-01   3.5170000000000001e-01  -1.1152000000000000e+00   3.4370000000000001e-01   0.0000000000000000e+00  -1.7540000000000000e-01   1.0875999999999999e+00   8.4499999999999997e-01   2.8730000000000002e+00   3.9489999999999997e-01   4.1370000000000001e-01   1.1940000000000001e-01
  -1.1020000000000001e-01   1.5390000000000001e-01  -1.4582999999999999e+00   2.5779999999999997e-01  -1.0470000000000000e-01  -9.6500000000000002e-02   1.0875999999999999e+00   8.6719999999999997e-01   3.6564999999999999e+00   3.5639999999999999e-01   3.2710000000000000e-01   1.1940000000000001e-01
  -3.3060000000000000e-01   3.2979999999999998e-01  -1.4582999999999999e+00   2.2910000000000000e-01  -4.7600000000000003e-02  -1.2720000000000001e-01   9.9880000000000002e-01   7.1150000000000002e-01   2.7858999999999998e+00   2.8899999999999998e-01   3.6559999999999998e-01   1.1060000000000000e-01
  -4.4080000000000003e-01   3.5170000000000001e-01  -1.2867999999999999e+00   3.3420000000000000e-01  -1.2370000000000000e-01  -1.1840000000000001e-01   8.4340000000000004e-01   7.1150000000000002e-01   3.5695000000000001e+00   4.5269999999999999e-01   2.9830000000000001e-01   8.8499999999999995e-02
  -5.9509999999999996e-01   3.0780000000000002e-01  -6.0050000000000003e-01   1.7190000000000000e-01  -1.9000000000000000e-02  -1.6660000000000000e-01   9.7660000000000002e-01   8.0049999999999999e-01   3.3083000000000000e+00   2.4079999999999999e-01   2.8870000000000001e-01   1.3270000000000001e-01
  -3.7469999999999998e-01   4.6170000000000000e-01  -1.1152000000000000e+00   3.9140000000000003e-01   0.0000000000000000e+00  -2.0169999999999999e-01   8.4340000000000004e-01   8.2269999999999999e-01   3.4824000000000002e+00   2.8899999999999998e-01   3.3679999999999999e-01   1.2390000000000000e-01
  -5.7310000000000005e-01   3.0780000000000002e-01  -9.4359999999999999e-01   3.8190000000000002e-01  -5.7099999999999998e-02  -1.5790000000000001e-01   9.3220000000000003e-01   8.2269999999999999e-01   3.7435999999999998e+00   2.7939999999999998e-01   3.3679999999999999e-01   1.5040000000000001e-01
  -2.8649999999999998e-01   2.8580000000000000e-01  -1.1152000000000000e+00   1.8140000000000001e-01  -5.7099999999999998e-02  -1.4470000000000000e-01   9.7660000000000002e-01   9.7840000000000005e-01   3.2212000000000001e+00   4.0460000000000002e-01   3.2710000000000000e-01   1.0620000000000000e-01
  -3.5270000000000001e-01   1.3189999999999999e-01  -8.5780000000000001e-01   1.7190000000000000e-01  -1.1420000000000000e-01  -1.5350000000000000e-01   9.5440000000000003e-01   8.2269999999999999e-01   3.1341999999999999e+00   3.6599999999999999e-01   3.3679999999999999e-01   1.0170000000000000e-01
  -2.6450000000000001e-01   3.7369999999999998e-01  -1.1152000000000000e+00   3.4370000000000001e-01  -9.5200000000000007e-02  -1.2280000000000001e-01   9.3220000000000003e-01   7.1150000000000002e-01   3.4824000000000002e+00   3.1790000000000002e-01   2.8870000000000001e-01   1.1940000000000001e-01
  -7.4939999999999996e-01   3.5170000000000001e-01  -6.8630000000000002e-01   3.2460000000000000e-01  -9.4999999999999998e-03  -1.2280000000000001e-01   6.8799999999999994e-01   7.7820000000000000e-01   2.8730000000000002e+00   3.4680000000000000e-01   3.2710000000000000e-01   7.5200000000000003e-02
  -3.5270000000000001e-01   3.5170000000000001e-01  -1.0294000000000001e+00   2.8639999999999999e-01  -1.9980000000000001e-01  -9.2100000000000001e-02   7.9900000000000004e-01   7.5600000000000001e-01   2.2635999999999998e+00   3.2750000000000001e-01   3.1750000000000000e-01   1.1940000000000001e-01
  -6.1719999999999997e-01   2.4179999999999999e-01  -1.0294000000000001e+00   2.1959999999999999e-01   0.0000000000000000e+00  -1.7979999999999999e-01   1.0431999999999999e+00   7.3380000000000001e-01   2.8730000000000002e+00   4.4309999999999999e-01   2.5979999999999998e-01   1.5920000000000001e-01
  -3.3060000000000000e-01   4.3999999999999997e-02  -7.7210000000000001e-01   1.3370000000000001e-01  -1.5229999999999999e-01  -1.4470000000000000e-01   1.0431999999999999e+00   8.0049999999999999e-01   2.7858999999999998e+00   3.3710000000000001e-01   2.6939999999999997e-01   1.1500000000000000e-01
  -5.2900000000000003e-01   2.8580000000000000e-01  -6.8630000000000002e-01   2.3870000000000000e-01  -5.7099999999999998e-02  -1.0520000000000000e-01   1.0431999999999999e+00   9.7840000000000005e-01   2.8730000000000002e+00   2.9859999999999998e-01   3.7530000000000002e-01   1.1500000000000000e-01
  -3.0859999999999999e-01   3.5170000000000001e-01  -1.3725000000000001e+00   2.2910000000000000e-01  -2.8500000000000001e-02  -1.1400000000000000e-01   1.0653999999999999e+00   8.8939999999999997e-01   3.0470999999999999e+00   4.2380000000000001e-01   4.3300000000000000e-01   1.2390000000000000e-01
  -4.6289999999999998e-01   3.5170000000000001e-01  -1.2010000000000001e+00   3.0549999999999999e-01  -1.2370000000000000e-01  -8.3299999999999999e-02   8.6560000000000004e-01   6.8930000000000002e-01   2.7858999999999998e+00   3.4680000000000000e-01   2.9830000000000001e-01   8.8499999999999995e-02
  -4.1880000000000001e-01   3.9570000000000000e-01  -6.8630000000000002e-01   2.6729999999999998e-01  -7.6100000000000001e-02  -1.4910000000000001e-01   8.8780000000000003e-01   9.5609999999999995e-01   3.0470999999999999e+00   4.7199999999999998e-01   3.6559999999999998e-01   1.1060000000000000e-01
  -5.9509999999999996e-01   3.2979999999999998e-01  -6.0050000000000003e-01   1.7190000000000000e-01  -9.5200000000000007e-02  -1.1840000000000001e-01   8.6560000000000004e-01   7.1150000000000002e-01   3.2212000000000001e+00   3.9489999999999997e-01   3.5599999999999998e-01   1.3710000000000000e-01
  -5.7310000000000005e-01   2.8580000000000000e-01  -1.3725000000000001e+00   2.6729999999999998e-01  -5.7099999999999998e-02  -1.3159999999999999e-01   7.5460000000000005e-01   8.8939999999999997e-01   3.5695000000000001e+00   3.8529999999999998e-01   3.1750000000000000e-01   1.5479999999999999e-01
  -5.2900000000000003e-01   3.2979999999999998e-01  -1.0294000000000001e+00   2.9599999999999999e-01  -1.9000000000000000e-02  -1.1840000000000001e-01   9.3220000000000003e-01   8.2269999999999999e-01   3.1341999999999999e+00   3.5639999999999999e-01   3.9450000000000002e-01   1.2830000000000000e-01
