# Supplementary material for: Footwear and Foam Surface Alter Gait Initiation of Typical Subjects
Source: PLoS One. 2015 Aug 13;10(8):e0135821. doi: 10.1371/journal.pone.0135821 (PMC4536224; doi:10.1371/journal.pone.0135821)
Supplement: S1 Dataset — (ZIP) [file pone.0135821.s001.zip › 10_barefoot_av1_02.txt]

   2.1425000000000001e+01  -6.6170999999999998e+00   3.4399299999999999e+02   8.3539999999999992e+00   3.4104799999999997e+01  -9.5599999999999996e-01  -2.3593200000000000e+01  -5.3369999999999995e-01   3.3640060000000000e+02   1.4381800000000000e+01  -3.4004300000000001e+01   1.9375000000000000e+00
   2.1380900000000000e+01  -8.1778999999999993e+00   3.4339249999999998e+02   7.2751999999999999e+00   3.4133299999999998e+01  -7.0160000000000000e-01  -2.1595700000000001e+01   2.2200000000000001e-02   3.3509469999999999e+02   1.4535900000000000e+01  -3.4466099999999997e+01   1.9640000000000000e+00
   2.1094300000000000e+01  -8.3977000000000004e+00   3.4133370000000002e+02   6.7309999999999999e+00   3.3971499999999999e+01  -5.9640000000000004e-01  -2.4370000000000001e+01  -5.3369999999999995e-01   3.3997010000000000e+02   1.4015700000000001e+01  -3.4369900000000001e+01   1.8579000000000001e+00
   2.1006200000000000e+01  -8.0239999999999991e+00   3.3661559999999997e+02   6.1581000000000001e+00   3.3619399999999999e+01  -5.8760000000000001e-01  -2.1373699999999999e+01  -1.9345000000000001e+00   3.3997010000000000e+02   1.3428100000000001e+01  -3.4841400000000000e+01   1.6499999999999999e+00
   2.0543299999999999e+01  -7.4523999999999999e+00   3.3086810000000003e+02   5.8811999999999998e+00   3.2962899999999998e+01  -6.1390000000000000e-01  -2.3149300000000000e+01  -6.8041000000000000e+00   3.4397480000000002e+02   1.2069900000000001e+01  -3.4927999999999997e+01   1.3092999999999999e+00
   1.9992200000000000e+01  -6.3971999999999998e+00   3.2160340000000002e+02   5.4230000000000000e+00   3.2115900000000003e+01  -6.1829999999999996e-01  -2.1640100000000000e+01  -6.7152000000000003e+00   3.4615129999999999e+02   1.1328200000000001e+01  -3.5341799999999999e+01   9.8199999999999998e-01
   1.9441199999999998e+01  -5.7816999999999998e+00   3.1190980000000002e+02   5.0983000000000001e+00   3.1278600000000001e+01  -6.1829999999999996e-01  -2.3926100000000002e+01  -8.9387000000000008e+00   3.4806670000000003e+02   1.0490100000000000e+01  -3.5274400000000000e+01   8.3599999999999997e-01
   1.8625599999999999e+01  -5.8916000000000004e+00   3.0436090000000002e+02   4.7069000000000001e+00   3.0469700000000000e+01  -6.0950000000000004e-01  -2.4148099999999999e+01  -9.1166000000000000e+00   3.4963369999999998e+02   1.0172200000000000e+01  -3.5640000000000001e+01   7.3870000000000002e-01
   1.7876200000000001e+01  -6.2214000000000000e+00   2.9827019999999999e+02   4.1722000000000001e+00   2.9765499999999999e+01  -5.3939999999999999e-01  -2.6101199999999999e+01  -8.7164000000000001e+00   3.5320319999999998e+02   9.8446999999999996e+00  -3.5861300000000000e+01   6.8120000000000003e-01
   1.7192900000000002e+01  -6.0454999999999997e+00   2.9157909999999998e+02   3.9430999999999998e+00   2.9270700000000001e+01  -4.6920000000000001e-01  -2.5968100000000000e+01  -8.2716999999999992e+00   3.5442210000000000e+02   9.9506999999999994e+00  -3.6082599999999999e+01   6.6349999999999998e-01
   1.6399300000000000e+01  -5.9576000000000002e+00   2.8677519999999998e+02   3.4657000000000000e+00   2.8671199999999999e+01  -4.9550000000000000e-01  -2.6989000000000001e+01  -8.2271999999999998e+00   3.5746920000000000e+02   9.9024999999999999e+00  -3.6265500000000003e+01   7.1220000000000006e-01
   1.5738099999999999e+01  -5.4080000000000004e+00   2.8008409999999998e+02   3.3797999999999999e+00   2.8147800000000000e+01  -4.9109999999999998e-01  -2.7233200000000000e+01  -5.4699999999999998e+00   3.6147390000000001e+02   1.0056600000000000e+01  -3.6727300000000000e+01   8.0059999999999998e-01
   1.4724100000000000e+01  -5.0122999999999998e+00   2.7399340000000001e+02   3.1410999999999998e+00   2.7681600000000000e+01  -4.8240000000000000e-01  -2.9208500000000001e+01  -4.2469999999999999e+00   3.7026700000000000e+02   9.9121000000000006e+00  -3.7420099999999998e+01   8.8029999999999997e-01
   1.4195100000000000e+01  -4.4626999999999999e+00   2.6721650000000000e+02   2.8165000000000000e+00   2.6948799999999999e+01  -5.2620000000000000e-01  -3.0828800000000001e+01  -4.5804999999999998e+00   3.7966950000000003e+02   9.4016000000000002e+00  -3.8411200000000001e+01   7.4309999999999998e-01
   1.3533899999999999e+01  -3.8031999999999999e+00   2.5820920000000001e+02   2.6924000000000001e+00   2.6054400000000001e+01  -4.6479999999999999e-01  -3.1716600000000000e+01  -4.3136999999999999e+00   3.8619900000000001e+02   8.8332999999999995e+00  -3.8978900000000003e+01   6.2370000000000003e-01
   1.2828500000000000e+01  -3.1436999999999999e+00   2.4971660000000000e+02   2.4155000000000002e+00   2.5226500000000001e+01  -5.0870000000000004e-01  -3.2759700000000002e+01  -5.1142000000000003e+00   3.9229320000000001e+02   8.0047999999999995e+00  -3.9738999999999997e+01   4.3790000000000001e-01
   1.2431800000000001e+01  -2.6160000000000001e+00   2.4122399999999999e+02   1.9477000000000000e+00   2.4360499999999998e+01  -5.3500000000000003e-01  -3.4579700000000003e+01  -7.3822000000000001e+00   4.0326280000000003e+02   6.7526000000000002e+00  -4.0884000000000000e+01   7.9600000000000004e-02
   1.2167299999999999e+01  -2.2643000000000000e+00   2.3290299999999999e+02   1.7472000000000001e+00   2.3675400000000000e+01  -5.3939999999999999e-01  -3.5889200000000002e+01  -9.5612999999999992e+00   4.1397120000000001e+02   5.6158999999999999e+00  -4.1807800000000000e+01  -3.3620000000000000e-01
   1.1792500000000000e+01  -2.1103999999999998e+00   2.2578290000000001e+02   1.3462000000000001e+00   2.2866599999999998e+01  -5.2180000000000004e-01  -3.8175300000000000e+01  -1.2585400000000000e+01   4.2380900000000003e+02   4.2095000000000002e+00  -4.2952800000000003e+01  -7.1660000000000001e-01
   1.1329700000000001e+01  -1.8246000000000000e+00   2.1771920000000000e+02   1.0216000000000001e+00   2.2057700000000001e+01  -5.8760000000000001e-01  -4.0217199999999998e+01  -1.5409300000000000e+01   4.3530099999999999e+02   3.0632000000000001e+00  -4.3953499999999998e+01  -1.0970000000000000e+00
   1.0932900000000000e+01  -1.3850000000000000e+00   2.1137119999999999e+02   6.4920000000000000e-01   2.1496300000000002e+01  -4.9990000000000001e-01  -4.2836199999999998e+01  -1.8255500000000001e+01   4.4531290000000001e+02   1.8399000000000001e+00  -4.4896400000000000e+01  -1.4332000000000000e+00
   1.0337800000000000e+01  -1.4729000000000001e+00   2.0528059999999999e+02   3.4370000000000001e-01   2.0982399999999998e+01  -4.3409999999999999e-01  -4.5033499999999997e+01  -2.0901499999999999e+01   4.5445420000000001e+02   8.3809999999999996e-01  -4.5695099999999996e+01  -1.8269000000000000e+00
   9.7425999999999995e+00  -2.0005000000000002e+00   2.0099140000000000e+02   7.6399999999999996e-02   2.0592300000000002e+01  -2.8939999999999999e-01  -4.7608100000000000e+01  -2.3325199999999999e+01   4.6281200000000001e+02  -1.2520000000000001e-01  -4.6301299999999998e+01  -2.0613000000000001e+00
   9.2576999999999998e+00  -2.5720999999999998e+00   1.9756010000000001e+02  -3.7240000000000001e-01   2.0268699999999999e+01  -2.6310000000000000e-01  -4.9872000000000000e+01  -2.4748300000000000e+01   4.6908030000000002e+02  -8.3809999999999996e-01  -4.6974800000000002e+01  -2.2869000000000002e+00
   8.9490999999999996e+00  -3.0556999999999999e+00   1.9532970000000000e+02  -5.3469999999999995e-01   2.0173600000000000e+01  -1.5790000000000001e-01  -5.1825200000000002e+01  -2.6504899999999999e+01   4.7491340000000002e+02  -1.2907999999999999e+00  -4.7388500000000001e+01  -2.5301999999999998e+00
   8.3980999999999995e+00  -3.5394000000000001e+00   1.9447180000000000e+02  -9.6430000000000005e-01   2.0049900000000001e+01  -9.2100000000000001e-02  -5.3534199999999998e+01  -2.7550000000000001e+01   4.7970170000000002e+02  -1.8399000000000001e+00  -4.7898499999999999e+01  -2.7292999999999998e+00
   8.0894999999999992e+00  -4.1109000000000000e+00   1.9532970000000000e+02  -1.2124999999999999e+00   2.0154499999999999e+01   4.8200000000000000e-02  -5.4843699999999998e+01  -2.8728500000000000e+01   4.8222640000000001e+02  -2.3696999999999999e+00  -4.7840800000000002e+01  -2.9371999999999998e+00
   7.5605000000000002e+00  -4.6166000000000000e+00   1.9670220000000000e+02  -1.5085000000000000e+00   2.0316299999999998e+01   1.3159999999999999e-01  -5.5598300000000002e+01  -2.9640100000000000e+01   4.8335820000000001e+02  -2.7452999999999999e+00  -4.7975499999999997e+01  -3.0787000000000000e+00
   7.6707000000000001e+00  -5.7596999999999996e+00   1.9970470000000000e+02  -1.7566999999999999e+00   2.0734999999999999e+01   2.4560000000000001e-01  -5.6108800000000002e+01  -3.0929800000000000e+01   4.8370639999999997e+02  -3.0440000000000000e+00  -4.7908099999999997e+01  -3.2513000000000001e+00
   7.2519000000000000e+00  -6.6609999999999996e+00   2.0356489999999999e+02  -2.1004000000000000e+00   2.1258400000000002e+01   3.6399999999999999e-01  -5.6597099999999998e+01  -3.1841500000000000e+01   4.8283580000000001e+02  -3.4293000000000000e+00  -4.7946599999999997e+01  -3.3751000000000002e+00
   7.4722999999999997e+00  -7.3864999999999998e+00   2.0751100000000000e+02  -2.3963999999999999e+00   2.1686599999999999e+01   4.9550000000000000e-01  -5.6974400000000003e+01  -3.2797600000000003e+01   4.8222640000000001e+02  -3.6989999999999998e+00  -4.7869599999999998e+01  -3.4636000000000000e+00
   7.5164000000000000e+00  -8.0899999999999999e+00   2.1463100000000000e+02  -2.6732999999999998e+00   2.2438300000000002e+01   6.0519999999999996e-01  -5.7018799999999999e+01  -3.3820399999999999e+01   4.8048520000000002e+02  -3.9493999999999998e+00  -4.7552100000000003e+01  -3.5432000000000001e+00
   8.0013000000000005e+00  -9.2331000000000003e+00   2.2415299999999999e+02  -2.8546999999999998e+00   2.3513600000000000e+01   7.4990000000000001e-01  -5.7662500000000001e+01  -3.5110100000000003e+01   4.7917930000000001e+02  -4.0553999999999997e+00  -4.7350099999999998e+01  -3.6448999999999998e+00
   9.2356999999999996e+00  -1.0552099999999999e+01   2.3693480000000000e+02  -3.2366000000000001e+00   2.4760200000000001e+01   9.3410000000000004e-01  -5.7573700000000002e+01  -3.6377499999999998e+01   4.7639339999999999e+02  -4.1227999999999998e+00  -4.7119100000000003e+01  -3.8130000000000002e+00
   1.0712500000000000e+01  -1.2113000000000000e+01   2.5357689999999999e+02  -3.4944000000000002e+00   2.6501600000000000e+01   1.2059000000000000e+00  -5.7795600000000000e+01  -3.8267600000000002e+01   4.7587099999999998e+02  -4.1325000000000003e+00  -4.6686100000000003e+01  -3.9811000000000001e+00
   1.2718299999999999e+01  -1.4289300000000001e+01   2.7536599999999999e+02  -3.9239999999999999e+00   2.8604600000000001e+01   1.6006000000000000e+00  -5.8150700000000001e+01  -3.9979700000000001e+01   4.7264980000000003e+02  -3.5160000000000000e+00  -4.6397500000000001e+01  -4.0739999999999998e+00
   1.6156900000000000e+01  -1.7498899999999999e+01   3.0324570000000000e+02  -4.2199999999999998e+00   3.1335599999999999e+01   2.0215999999999998e+00  -5.8572400000000002e+01  -3.9646200000000000e+01   4.6699090000000001e+02  -2.3022000000000000e+00  -4.5367899999999999e+01  -4.2377000000000002e+00
   2.0433100000000000e+01  -2.0598600000000001e+01   3.3584350000000001e+02  -4.4682000000000004e+00   3.4618600000000001e+01   2.5916999999999999e+00  -5.9771000000000001e+01  -4.3537399999999998e+01   4.5506360000000001e+02  -7.7059999999999995e-01  -4.3385800000000003e+01  -3.7599999999999998e+00
   2.5326400000000000e+01  -2.3962100000000000e+01   3.7238740000000001e+02  -5.0315000000000003e+00   3.8091900000000003e+01   3.1486000000000001e+00  -6.0836300000000001e+01  -4.0157600000000002e+01   4.3939280000000002e+02   1.7242999999999999e+00  -4.1172699999999999e+01  -3.5741999999999998e+00
   3.0307900000000000e+01  -2.8754500000000000e+01   4.1056119999999999e+02  -5.7571000000000003e+00   4.1879199999999997e+01   3.9028000000000000e+00  -5.9571199999999997e+01  -3.8979100000000003e+01   4.1458060000000000e+02   4.7393000000000001e+00  -3.8382300000000001e+01  -3.0124000000000000e+00
   3.5135199999999998e+01  -3.4250399999999999e+01   4.4959280000000001e+02  -6.5209000000000001e+00   4.5752099999999999e+01   4.6482999999999999e+00  -5.8217300000000002e+01  -3.3753700000000002e+01   3.8637310000000002e+02   8.2745999999999995e+00  -3.4668199999999999e+01  -2.1718999999999999e+00
   3.9609699999999997e+01  -3.9416600000000003e+01   4.8828129999999999e+02  -7.1891999999999996e+00   4.9501399999999997e+01   5.3762999999999996e+00  -5.4022500000000001e+01  -2.6971900000000002e+01   3.5050430000000000e+02   1.2330000000000000e+01  -3.0578800000000001e+01  -1.1103000000000001e+00
   4.3555300000000003e+01  -4.4384900000000002e+01   5.2079340000000002e+02  -7.7812000000000001e+00   5.2736800000000002e+01   5.9463999999999997e+00  -4.9295000000000002e+01  -2.0478999999999999e+01   3.1480970000000002e+02   1.6501000000000001e+01  -2.6576100000000000e+01   2.2559999999999999e-01
   4.6795400000000001e+01  -4.8276000000000003e+01   5.4875890000000004e+02  -8.2872000000000003e+00   5.5467799999999997e+01   6.5121000000000002e+00  -4.2037199999999999e+01  -1.0095000000000001e+01   2.8216210000000001e+02   2.1076499999999999e+01  -2.3333400000000001e+01   1.5791999999999999e+00
   4.9506599999999999e+01  -5.2342900000000000e+01   5.7406510000000003e+02  -8.8505000000000003e+00   5.8008499999999998e+01   6.9242999999999997e+00  -3.7243099999999998e+01  -2.8683999999999998e+00   2.6144180000000000e+02   2.4920000000000002e+01  -2.1081900000000001e+01   2.9239000000000002e+00
   5.1005499999999998e+01  -5.6783600000000000e+01   6.0048649999999998e+02  -9.4423999999999992e+00   6.0653900000000000e+01   7.4286000000000003e+00  -3.2493400000000001e+01   1.2230000000000001e+00   2.4942750000000001e+02   2.7568999999999999e+01  -2.0110099999999999e+01   3.6360999999999999e+00
   5.2305999999999997e+01  -6.1092399999999998e+01   6.2459169999999995e+02  -9.9771000000000001e+00   6.3223199999999999e+01   7.9504000000000001e+00  -3.0007600000000000e+01  -1.5565000000000000e+00   2.4394270000000000e+02   2.8339700000000001e+01  -1.9657800000000002e+01   3.5565000000000002e+00
   5.3121499999999997e+01  -6.5445099999999996e+01   6.4535140000000001e+02  -1.0330299999999999e+01   6.5269099999999995e+01   8.3100000000000005e+00  -2.4680800000000001e+01  -6.8041000000000000e+00   2.3105779999999999e+02   2.7289700000000000e+01  -1.9003499999999999e+01   3.0124000000000000e+00
   5.3694600000000001e+01  -6.9336200000000005e+01   6.6044939999999997e+02  -1.0559500000000000e+01   6.6724999999999994e+01   8.5335999999999999e+00  -2.1662299999999998e+01  -1.2629899999999999e+01   2.0929270000000000e+02   2.4862200000000001e+01  -1.7329300000000000e+01   2.2029000000000001e+00
   5.4598399999999998e+01  -7.2325999999999993e+01   6.7366010000000006e+02  -1.0616800000000000e+01   6.7914500000000004e+01   8.7003000000000004e+00  -1.5847200000000001e+01  -1.7899699999999999e+01   1.7499100000000001e+02   2.1115100000000002e+01  -1.5116199999999999e+01   1.0749000000000000e+00
   5.4576300000000003e+01  -7.4150599999999997e+01   6.8060860000000002e+02  -1.0597700000000000e+01   6.8609200000000001e+01   8.7003000000000004e+00  -1.1696700000000000e+01  -1.8299900000000001e+01   1.3572680000000000e+02   1.6414300000000001e+01  -1.1844700000000000e+01   2.9640000000000000e-01
   5.5171500000000002e+01  -7.5535600000000002e+01   6.8601289999999995e+02  -1.0225300000000001e+01   6.8913700000000006e+01   8.6257000000000001e+00  -5.5930999999999997e+00  -1.6321000000000002e+01   9.6201499999999996e+01   1.1790500000000000e+01  -8.6501999999999999e+00   1.0170000000000000e-01
   5.5281700000000001e+01  -7.5909300000000002e+01   6.8618449999999996e+02  -9.7478999999999996e+00   6.8980300000000000e+01   8.5600000000000005e+00  -2.2860999999999998e+00  -1.0361800000000001e+01   5.8504500000000000e+01   7.1185999999999998e+00  -4.9745999999999997e+00  -1.0170000000000000e-01
   5.5546199999999999e+01  -7.6107200000000006e+01   6.8249580000000003e+02  -9.5283999999999995e+00   6.8409300000000002e+01   8.3670000000000009e+00  -3.7730000000000002e-01  -2.9573000000000000e+00   2.6640400000000000e+01   3.4678000000000000e+00  -2.1457000000000002e+00   1.2390000000000000e-01
   5.5281700000000001e+01  -7.5777400000000000e+01   6.7734879999999998e+02  -8.7836999999999996e+00   6.7609999999999999e+01   8.2398000000000007e+00   2.1084999999999998e+00  -1.6899000000000000e+00   9.2284000000000006e+00   9.3440000000000001e-01  -1.3469999999999999e-01  -1.5920000000000001e-01
   5.4730600000000003e+01  -7.5337800000000001e+01   6.6979980000000000e+02  -8.2299000000000007e+00   6.6772599999999997e+01   8.0951000000000004e+00   1.6424000000000001e+00   1.9345000000000001e+00   5.4847999999999999e+00   2.3119999999999999e-01   4.7149999999999997e-01   1.9020000000000001e-01
   5.4025300000000001e+01  -7.4832099999999997e+01   6.6010619999999994e+02  -7.5137999999999998e+00   6.5792500000000004e+01   7.8539000000000003e+00   2.6634000000000002e+00   1.4008000000000000e+00   2.5247000000000002e+00   3.1790000000000002e-01   1.6360000000000000e-01   9.7299999999999998e-02
   5.2923200000000001e+01  -7.4018699999999995e+01   6.5118470000000002e+02  -6.7786999999999997e+00   6.4736199999999997e+01   7.6433999999999997e+00   1.0875999999999999e+00   4.0020000000000000e-01   4.8754000000000000e+00   2.5050000000000000e-01   3.0790000000000001e-01   1.3299999999999999e-02
   5.1931300000000000e+01  -7.3864900000000006e+01   6.4260630000000003e+02  -6.1867000000000001e+00   6.3775100000000002e+01   7.3715999999999999e+00   1.7534000000000001e+00   4.8920000000000002e-01   4.5270999999999999e+00   1.8300000000000000e-01   2.5979999999999998e-01   5.3100000000000001e-02
   5.0586700000000000e+01  -7.4084699999999998e+01   6.3617259999999999e+02  -5.6330000000000000e+00   6.3090000000000003e+01   7.2049000000000003e+00   1.8422000000000001e+00   1.1563000000000001e+00   3.6564999999999999e+00   3.3710000000000001e-01   3.7530000000000002e-01   3.5400000000000001e-02
   4.9286200000000001e+01  -7.5007999999999996e+01   6.3136869999999999e+02  -5.0888000000000000e+00   6.2528599999999997e+01   7.0514000000000001e+00   1.3539000000000001e+00   8.2269999999999999e-01   4.7012999999999998e+00   2.0230000000000001e-01   3.8490000000000002e-01   1.0170000000000000e-01
   4.8316400000000002e+01  -7.5799400000000006e+01   6.2656479999999999e+02  -4.5350000000000001e+00   6.2052799999999998e+01   6.9900000000000002e+00   1.7312000000000001e+00   4.0020000000000000e-01   4.1788999999999996e+00   3.1790000000000002e-01   3.3679999999999999e-01   7.5200000000000003e-02
   4.7721200000000003e+01  -7.7206400000000002e+01   6.2313340000000005e+02  -3.9239999999999999e+00   6.1776800000000001e+01   6.8409000000000004e+00   1.4871000000000001e+00   7.1150000000000002e-01   4.2659000000000002e+00   2.9859999999999998e-01   3.7530000000000002e-01   3.1000000000000000e-02
   4.7324500000000000e+01  -7.8283600000000007e+01   6.2184670000000006e+02  -3.1219999999999999e+00   6.1415199999999999e+01   6.6962000000000002e+00   1.5758000000000001e+00   8.4499999999999997e-01   3.9177000000000000e+00   2.9859999999999998e-01   3.6559999999999998e-01   9.2899999999999996e-02
   4.6883600000000001e+01  -7.9382700000000000e+01   6.1970209999999997e+02  -2.3582000000000001e+00   6.1291499999999999e+01   6.6699000000000002e+00   1.6424000000000001e+00   7.5600000000000001e-01   4.3529999999999998e+00   2.4079999999999999e-01   3.3679999999999999e-01   6.6400000000000001e-02
   4.6508899999999997e+01  -8.0943600000000004e+01   6.2013099999999997e+02  -1.4608000000000001e+00   6.1110700000000001e+01   6.5121000000000002e+00   1.3539000000000001e+00   8.6719999999999997e-01   4.1788999999999996e+00   3.6599999999999999e-01   3.1750000000000000e-01   6.6400000000000001e-02
   4.5671300000000002e+01  -8.2350499999999997e+01   6.2090300000000002e+02  -5.5379999999999996e-01   6.1167800000000000e+01   6.4550000000000001e+00   1.6424000000000001e+00   7.1150000000000002e-01   3.7435999999999998e+00   3.0819999999999997e-01   3.8490000000000002e-01   1.2390000000000000e-01
   4.5406799999999997e+01  -8.4526899999999998e+01   6.2184670000000006e+02   4.0100000000000002e-01   6.1281999999999996e+01   6.3849000000000000e+00   1.5980000000000001e+00   9.7840000000000005e-01   4.2659000000000002e+00   3.6599999999999999e-01   3.5599999999999998e-01   7.5200000000000003e-02
   4.5274500000000003e+01  -8.6747200000000007e+01   6.2527800000000002e+02   1.7281000000000000e+00   6.1367600000000003e+01   6.3716999999999997e+00   1.4871000000000001e+00   9.3389999999999995e-01   3.3083000000000000e+00   2.9859999999999998e-01   4.1370000000000001e-01   7.5200000000000003e-02
   4.5318600000000004e+01  -8.8637799999999999e+01   6.2647900000000004e+02   3.1029000000000000e+00   6.1500799999999998e+01   6.3323000000000000e+00   1.4871000000000001e+00   7.3380000000000001e-01   3.4824000000000002e+00   3.2750000000000001e-01   3.5599999999999998e-01   7.9600000000000004e-02
   4.5142299999999999e+01  -8.9912899999999993e+01   6.2767999999999995e+02   4.5636999999999999e+00   6.1377099999999999e+01   6.2401999999999997e+00   1.5093000000000001e+00   9.3389999999999995e-01   3.3953000000000002e+00   2.6970000000000000e-01   2.9830000000000001e-01   9.7299999999999998e-02
   4.5230499999999999e+01  -9.1517700000000005e+01   6.2759420000000000e+02   5.9385000000000003e+00   6.1386699999999998e+01   6.2270000000000003e+00   1.3983000000000001e+00   1.0672999999999999e+00   3.2212000000000001e+00   2.8899999999999998e-01   3.1750000000000000e-01   1.0620000000000000e-01
   4.5318600000000004e+01  -9.3210400000000007e+01   6.2922410000000002e+02   7.4088000000000003e+00   6.1462800000000001e+01   6.1086000000000000e+00   1.4871000000000001e+00   8.8939999999999997e-01   4.7882999999999996e+00   3.0819999999999997e-01   2.8870000000000001e-01   7.5200000000000003e-02
   4.5715400000000002e+01  -9.4683300000000003e+01   6.3111130000000003e+02   9.1082999999999998e+00   6.1548400000000001e+01   5.9901999999999997e+00   1.4427000000000001e+00   9.5609999999999995e-01   4.5270999999999999e+00   3.0819999999999997e-01   3.4639999999999999e-01   7.9600000000000004e-02
   4.5913800000000002e+01  -9.6222200000000001e+01   6.3437109999999996e+02   1.1218299999999999e+01   6.1814900000000002e+01   5.9989999999999997e+00   1.4871000000000001e+00   9.1169999999999995e-01   4.1788999999999996e+00   2.2159999999999999e-01   3.3679999999999999e-01   9.7299999999999998e-02
   4.6486899999999999e+01  -9.6991600000000005e+01   6.3883180000000004e+02   1.3538300000000000e+01   6.1929099999999998e+01   5.9332000000000003e+00   1.4649000000000001e+00   9.7840000000000005e-01   3.9177000000000000e+00   3.1790000000000002e-01   3.5599999999999998e-01   7.0800000000000002e-02
   4.7170200000000001e+01  -9.8266599999999997e+01   6.4140539999999999e+02   1.6268899999999999e+01   6.1995699999999999e+01   5.7885000000000000e+00   1.6202000000000001e+00   9.5609999999999995e-01   3.9177000000000000e+00   2.9859999999999998e-01   3.3679999999999999e-01   6.6400000000000001e-02
   4.8624899999999997e+01  -9.8816199999999995e+01   6.4595190000000002e+02   1.9266800000000000e+01   6.2157400000000003e+01   5.5429000000000004e+00   1.3983000000000001e+00   8.0049999999999999e-01   3.3953000000000002e+00   2.8899999999999998e-01   2.9830000000000001e-01   1.0170000000000000e-01
   5.0300100000000000e+01  -9.9607600000000005e+01   6.4921169999999995e+02   2.2474699999999999e+01   6.1967100000000002e+01   5.3411999999999997e+00   1.5315000000000001e+00   7.5600000000000001e-01   4.4401000000000002e+00   2.6970000000000000e-01   3.2710000000000000e-01   1.1060000000000000e-01
   5.2129600000000003e+01  -9.9277900000000002e+01   6.5290039999999999e+02   2.6379600000000000e+01   6.1691200000000002e+01   5.0430000000000001e+00   1.4871000000000001e+00   9.5609999999999995e-01   3.6564999999999999e+00   2.7939999999999998e-01   4.3300000000000000e-01   1.0170000000000000e-01
   5.3871000000000002e+01  -9.9189999999999998e+01   6.5453030000000001e+02   3.0360900000000001e+01   6.1386699999999998e+01   4.6745999999999999e+00   1.5536000000000001e+00   1.1117999999999999e+00   3.9177000000000000e+00   2.6970000000000000e-01   3.2710000000000000e-01   6.6400000000000001e-02
   5.4598399999999998e+01  -9.1517700000000005e+01   6.5650329999999997e+02   3.5153700000000001e+01   6.0939399999999999e+01   5.2053000000000003e+00   1.4871000000000001e+00   1.0450999999999999e+00   4.6142000000000003e+00   2.7939999999999998e-01   2.8870000000000001e-01   1.2830000000000000e-01
   5.7243400000000001e+01  -1.0600490000000001e+02   6.6130719999999997e+02   3.8457099999999997e+01   6.0339900000000000e+01   3.6791999999999998e+00   1.4205000000000001e+00   9.7840000000000005e-01   3.9177000000000000e+00   3.2750000000000001e-01   3.8490000000000002e-01   5.7500000000000002e-02
   5.8543900000000001e+01  -1.0195990000000000e+02   6.6010619999999994e+02   4.3011299999999999e+01   5.9730899999999998e+01   3.2757999999999998e+00   1.3539000000000001e+00   8.0049999999999999e-01   3.7435999999999998e+00   3.5639999999999999e-01   3.2710000000000000e-01   1.1060000000000000e-01
   6.2776000000000003e+01  -9.4067800000000005e+01   6.6053510000000006e+02   4.8042800000000000e+01   5.8912500000000001e+01   2.8372000000000002e+00   1.6868000000000001e+00   8.2269999999999999e-01   3.8306000000000000e+00   3.0819999999999997e-01   3.4639999999999999e-01   3.9800000000000002e-02
   6.3172699999999999e+01  -9.2550899999999999e+01   6.5941999999999996e+02   5.2339100000000002e+01   5.8113199999999999e+01   2.3285999999999998e+00   1.7756000000000001e+00   9.3389999999999995e-01   3.9177000000000000e+00   2.7939999999999998e-01   3.0790000000000001e-01   7.5200000000000003e-02
   6.4693700000000007e+01  -9.4639300000000006e+01   6.5899099999999999e+02   5.6148600000000002e+01   5.7390000000000001e+01   1.6269000000000000e+00   1.6646000000000001e+00   7.7820000000000000e-01   3.6564999999999999e+00   2.6970000000000000e-01   3.3679999999999999e-01   9.2899999999999996e-02
   6.5266700000000000e+01  -9.4727300000000000e+01   6.5796159999999998e+02   6.0263500000000001e+01   5.6752400000000002e+01   1.0744000000000000e+00   1.7312000000000001e+00   7.7820000000000000e-01   3.8306000000000000e+00   2.6970000000000000e-01   3.2710000000000000e-01   1.0170000000000000e-01
   6.6302700000000002e+01  -9.3276399999999995e+01   6.5736109999999996e+02   6.3767400000000002e+01   5.5819899999999997e+01   6.0950000000000004e-01   1.5093000000000001e+00   1.0894999999999999e+00   3.1341999999999999e+00   2.9859999999999998e-01   3.2710000000000000e-01   7.5200000000000003e-02
   6.6809700000000007e+01  -9.3166399999999996e+01   6.5487339999999995e+02   6.6889399999999995e+01   5.5201400000000000e+01   4.3900000000000002e-02   1.1540999999999999e+00   1.1117999999999999e+00   3.8306000000000000e+00   3.7569999999999998e-01   3.9450000000000002e-01   1.1940000000000001e-01
   6.5465100000000007e+01  -9.3188400000000001e+01   6.4535140000000001e+02   6.9152199999999993e+01   5.4230699999999999e+01   8.8000000000000005e-03   1.4205000000000001e+00   6.6710000000000003e-01   4.6142000000000003e+00   2.8899999999999998e-01   4.3300000000000000e-01   9.2899999999999996e-02
   6.3944200000000002e+01  -9.3144499999999994e+01   6.3754510000000005e+02   7.0259699999999995e+01   5.3564599999999999e+01  -4.8200000000000000e-02   1.6424000000000001e+00   8.0049999999999999e-01   4.0048000000000004e+00   3.4680000000000000e-01   3.2710000000000000e-01   1.0170000000000000e-01
   5.9161099999999998e+01  -1.0470780000000001e+02   6.3437109999999996e+02   7.0250100000000003e+01   5.3764499999999998e+01   1.2365999999999999e+00   1.6202000000000001e+00   9.1169999999999995e-01   3.9177000000000000e+00   2.8899999999999998e-01   3.8490000000000002e-01   1.1940000000000001e-01
   5.7441800000000001e+01  -1.0112450000000000e+02   6.2733680000000004e+02   7.0660700000000006e+01   5.3659799999999997e+01   1.0700000000000001e+00   1.3317000000000001e+00   1.0005999999999999e+00   3.6564999999999999e+00   2.7939999999999998e-01   3.5599999999999998e-01   9.2899999999999996e-02
   5.1865099999999998e+01  -1.0444400000000000e+02   6.1378300000000002e+02   6.9734600000000000e+01   5.3069800000000001e+01   1.7760000000000000e+00   1.4427000000000001e+00   3.7800000000000000e-01   3.6564999999999999e+00   2.7939999999999998e-01   3.7530000000000002e-01   9.2899999999999996e-02
   4.9550699999999999e+01  -1.0435610000000000e+02   5.9748410000000001e+02   6.8378799999999998e+01   5.1870800000000003e+01   1.9207000000000001e+00   9.1000000000000003e-01   1.2452000000000001e+00   4.2659000000000002e+00   3.8529999999999998e-01   3.8490000000000002e-01   1.2830000000000000e-01
   4.5979900000000001e+01  -1.0459790000000000e+02   5.7389350000000002e+02   6.6784400000000005e+01   5.0424399999999999e+01   2.2058000000000000e+00   1.5758000000000001e+00   8.4499999999999997e-01   4.2659000000000002e+00   2.8899999999999998e-01   2.8870000000000001e-01   8.8499999999999995e-02
   4.4745500000000000e+01  -1.0312500000000000e+02   5.4755790000000002e+02   6.4492999999999995e+01   4.8454599999999999e+01   2.4908000000000001e+00   1.5315000000000001e+00   6.8930000000000002e-01   4.0918000000000001e+00   3.4680000000000000e-01   2.8870000000000001e-01   5.3100000000000001e-02
   4.1461199999999998e+01  -1.0059690000000001e+02   5.1676149999999996e+02   6.1619199999999999e+01   4.6009099999999997e+01   2.6267000000000000e+00   1.3983000000000001e+00   1.5343000000000000e+00   4.5270999999999999e+00   3.7569999999999998e-01   3.8490000000000002e-01   1.4599999999999999e-01
   3.9213000000000001e+01  -9.7760999999999996e+01   4.8562200000000001e+02   5.8439900000000002e+01   4.3392200000000003e+01   2.7671000000000001e+00   1.3095000000000001e+00   6.8930000000000002e-01   3.8306000000000000e+00   3.3710000000000001e-01   3.9450000000000002e-01   1.1060000000000000e-01
   3.5135199999999998e+01  -9.3628100000000003e+01   4.4933550000000002e+02   5.4955100000000002e+01   4.0718299999999999e+01   2.9556000000000000e+00   1.4427000000000001e+00   8.6719999999999997e-01   3.4824000000000002e+00   3.2750000000000001e-01   2.8870000000000001e-01   4.4200000000000003e-02
   3.1828800000000001e+01  -8.9539199999999994e+01   4.1330630000000002e+02   5.1012000000000000e+01   3.7835000000000001e+01   3.1179000000000001e+00   1.5093000000000001e+00   1.1785000000000001e+00   4.6142000000000003e+00   3.2750000000000001e-01   3.7530000000000002e-01   1.4160000000000000e-01
   2.7376300000000001e+01  -8.4350999999999999e+01   3.7410309999999998e+02   4.6820700000000002e+01   3.4847000000000001e+01   3.2319000000000000e+00   1.3983000000000001e+00   9.3389999999999995e-01   3.8306000000000000e+00   2.6010000000000000e-01   3.3679999999999999e-01   1.4599999999999999e-01
   2.4047999999999998e+01  -7.9646500000000003e+01   3.3352740000000000e+02   4.2171100000000003e+01   3.1268999999999998e+01   3.4556000000000000e+00   1.4649000000000001e+00   1.0227999999999999e+00   3.9177000000000000e+00   3.4680000000000000e-01   2.8870000000000001e-01   1.1060000000000000e-01
   2.0124500000000001e+01  -7.3535100000000000e+01   2.9243689999999998e+02   3.7282800000000002e+01   2.7805299999999999e+01   3.5608000000000000e+00   1.5093000000000001e+00   4.2249999999999999e-01   3.0470999999999999e+00   2.7939999999999998e-01   3.4639999999999999e-01   8.8499999999999995e-02
   1.7457400000000000e+01  -6.7819400000000002e+01   2.4954499999999999e+02   3.2060299999999998e+01   2.3903800000000000e+01   3.5871000000000000e+00   1.4649000000000001e+00   9.5609999999999995e-01   4.1788999999999996e+00   2.6010000000000000e-01   2.9830000000000001e-01   1.2390000000000000e-01
   1.4415600000000000e+01  -6.0718699999999998e+01   2.0562370000000001e+02   2.6532399999999999e+01   1.9812000000000001e+01   3.4512000000000000e+00   1.3317000000000001e+00   1.0894999999999999e+00   3.3953000000000002e+00   3.3710000000000001e-01   3.4639999999999999e-01   1.3270000000000001e-01
   1.1329700000000001e+01  -5.1661400000000000e+01   1.6110190000000000e+02   2.1357600000000001e+01   1.5510800000000000e+01   3.1924000000000001e+00   1.5093000000000001e+00   8.4499999999999997e-01   3.7435999999999998e+00   2.6970000000000000e-01   3.6559999999999998e-01   8.4000000000000005e-02
   7.9572000000000003e+00  -3.9020899999999997e+01   1.2095510000000000e+02   1.6373899999999999e+01   1.1647399999999999e+01   2.4908000000000001e+00   1.4649000000000001e+00   8.2269999999999999e-01   3.8306000000000000e+00   2.8899999999999998e-01   3.1750000000000000e-01   8.8499999999999995e-02
   4.0998000000000001e+00  -2.6688099999999999e+01   8.4325500000000005e+01   1.1991600000000000e+01   8.2217000000000002e+00   1.9032000000000000e+00   1.3317000000000001e+00   1.0894999999999999e+00   3.3953000000000002e+00   3.6599999999999999e-01   3.4639999999999999e-01   1.1940000000000001e-01
   6.3919999999999999e-01  -1.3234100000000000e+01   5.7989800000000002e+01   8.7263999999999999e+00   5.6238999999999999e+00   8.8139999999999996e-01   1.2206999999999999e+00   9.1169999999999995e-01   4.2659000000000002e+00   2.8899999999999998e-01   3.0790000000000001e-01   9.2899999999999996e-02
   8.8170000000000004e-01  -8.7714999999999996e+00   3.7401699999999998e+01   6.0053000000000001e+00   3.5970000000000000e+00   3.5959999999999998e-01   1.3761000000000001e+00   8.8939999999999997e-01   3.6564999999999999e+00   2.9859999999999998e-01   3.2710000000000000e-01   8.4000000000000005e-02
   5.5110000000000003e-01  -2.9238000000000000e+00   2.2303799999999999e+01   3.8954000000000000e+00   2.1219999999999999e+00   3.0700000000000002e-02   1.4649000000000001e+00   8.6719999999999997e-01   3.6564999999999999e+00   2.9859999999999998e-01   4.2340000000000000e-01   1.1060000000000000e-01
  -6.8330000000000002e-01  -1.6927000000000001e+00   1.1066100000000000e+01   2.0718000000000001e+00   1.0943000000000001e+00  -1.0960000000000000e-01   1.5315000000000001e+00   9.7840000000000005e-01   4.8754000000000000e+00   3.3710000000000001e-01   3.4639999999999999e-01   8.8499999999999995e-02
  -1.1020000000000001e-01   7.6939999999999997e-01   5.2328000000000001e+00   1.1934000000000000e+00   4.5679999999999998e-01  -2.5869999999999999e-01   1.4205000000000001e+00   8.2269999999999999e-01   3.9177000000000000e+00   2.6010000000000000e-01   3.8490000000000002e-01   7.9600000000000004e-02
  -5.5110000000000003e-01   7.9139999999999999e-01   1.6298999999999999e+00   5.7279999999999998e-01   1.0470000000000000e-01  -2.5430000000000003e-01   1.3761000000000001e+00   8.8939999999999997e-01   4.3529999999999998e+00   3.1790000000000002e-01   3.0790000000000001e-01   8.4000000000000005e-02
  -5.9509999999999996e-01   5.2759999999999996e-01   0.0000000000000000e+00   2.7689999999999998e-01   2.8500000000000001e-02  -1.0520000000000000e-01   1.4427000000000001e+00   1.0450999999999999e+00   3.6564999999999999e+00   3.5639999999999999e-01   3.9450000000000002e-01   1.2830000000000000e-01
  -4.1880000000000001e-01   4.1770000000000002e-01   2.5740000000000002e-01   3.5330000000000000e-01  -1.9000000000000000e-02  -1.1400000000000000e-01   1.4427000000000001e+00   9.5609999999999995e-01   3.9177000000000000e+00   3.1790000000000002e-01   3.2710000000000000e-01   7.0800000000000002e-02
  -6.3919999999999999e-01   2.8580000000000000e-01   4.2890000000000000e-01   2.1959999999999999e-01   1.9000000000000000e-02  -1.0090000000000000e-01   1.3539000000000001e+00   8.8939999999999997e-01   3.9177000000000000e+00   3.0819999999999997e-01   3.0790000000000001e-01   9.2899999999999996e-02
  -5.2900000000000003e-01   4.6170000000000000e-01   0.0000000000000000e+00   4.6779999999999999e-01   5.7099999999999998e-02  -1.1840000000000001e-01   1.5536000000000001e+00   8.6719999999999997e-01   3.9177000000000000e+00   3.3710000000000001e-01   3.7530000000000002e-01   8.4000000000000005e-02
  -6.3919999999999999e-01   1.9789999999999999e-01   4.2890000000000000e-01   1.9089999999999999e-01   9.4999999999999998e-03  -1.4030000000000001e-01   1.4649000000000001e+00   1.2897000000000001e+00   4.0048000000000004e+00   3.3710000000000001e-01   3.9450000000000002e-01   1.1500000000000000e-01
  -4.1880000000000001e-01   3.2979999999999998e-01  -4.2890000000000000e-01   2.8639999999999999e-01  -1.5229999999999999e-01  -1.1840000000000001e-01   1.3317000000000001e+00   1.0005999999999999e+00   3.6564999999999999e+00   2.7939999999999998e-01   3.0790000000000001e-01   8.4000000000000005e-02
  -6.1719999999999997e-01   1.9789999999999999e-01   0.0000000000000000e+00   2.8639999999999999e-01  -9.4999999999999998e-03  -1.1400000000000000e-01   1.3539000000000001e+00   1.0005999999999999e+00   3.3953000000000002e+00   3.9489999999999997e-01   3.5599999999999998e-01   1.1500000000000000e-01
  -5.9509999999999996e-01   8.7900000000000006e-02   8.5800000000000001e-02   2.6729999999999998e-01   3.8100000000000002e-02  -1.4470000000000000e-01   1.4205000000000001e+00   9.7840000000000005e-01   4.0918000000000001e+00   2.5050000000000000e-01   3.5599999999999998e-01   7.5200000000000003e-02
  -6.3919999999999999e-01   3.5170000000000001e-01   1.7160000000000000e-01   2.5779999999999997e-01   9.4999999999999998e-03  -1.2720000000000001e-01   1.7312000000000001e+00   9.3389999999999995e-01   3.5695000000000001e+00   3.9489999999999997e-01   4.0410000000000001e-01   1.0170000000000000e-01
  -5.2900000000000003e-01  -1.0990000000000000e-01   8.5800000000000001e-02   2.2910000000000000e-01  -1.2370000000000000e-01  -1.5350000000000000e-01   1.5980000000000001e+00   8.6719999999999997e-01   4.1788999999999996e+00   2.0230000000000001e-01   3.8490000000000002e-01   7.9600000000000004e-02
  -5.5110000000000003e-01   3.5170000000000001e-01   0.0000000000000000e+00   2.7689999999999998e-01  -2.8500000000000001e-02  -1.1840000000000001e-01   1.5758000000000001e+00   9.1169999999999995e-01   4.1788999999999996e+00   2.6010000000000000e-01   2.6939999999999997e-01   9.2899999999999996e-02
  -4.1880000000000001e-01   3.0780000000000002e-01   9.4359999999999999e-01   2.8639999999999999e-01  -9.5200000000000007e-02  -1.2280000000000001e-01   1.4871000000000001e+00   8.0049999999999999e-01   4.1788999999999996e+00   4.1420000000000001e-01   3.6559999999999998e-01   5.7500000000000002e-02
  -6.3919999999999999e-01   3.2979999999999998e-01  -6.0050000000000003e-01   2.9599999999999999e-01  -9.5200000000000007e-02  -1.0960000000000000e-01   1.5315000000000001e+00   1.0672999999999999e+00   4.0918000000000001e+00   2.7939999999999998e-01   4.5219999999999999e-01   7.0800000000000002e-02
  -7.4939999999999996e-01   3.0780000000000002e-01   4.2890000000000000e-01   2.6729999999999998e-01  -6.6600000000000006e-02  -1.7979999999999999e-01   1.5536000000000001e+00   8.8939999999999997e-01   4.2659000000000002e+00   3.9489999999999997e-01   4.2340000000000000e-01   1.4599999999999999e-01
  -6.1719999999999997e-01   2.8580000000000000e-01   8.5800000000000001e-02   2.7689999999999998e-01  -9.5200000000000007e-02  -1.7100000000000001e-01   1.4205000000000001e+00   1.1339999999999999e+00   4.0918000000000001e+00   3.3710000000000001e-01   3.2710000000000000e-01   9.7299999999999998e-02
  -5.7310000000000005e-01   2.8580000000000000e-01   8.5800000000000001e-02   2.1959999999999999e-01  -4.7600000000000003e-02  -1.1400000000000000e-01   1.4427000000000001e+00   9.3389999999999995e-01   3.3953000000000002e+00   3.8529999999999998e-01   2.8870000000000001e-01   7.9600000000000004e-02
  -6.1719999999999997e-01   2.6379999999999998e-01  -2.5740000000000002e-01   2.7689999999999998e-01  -1.1420000000000000e-01  -1.4470000000000000e-01   1.3761000000000001e+00   7.5600000000000001e-01   3.8306000000000000e+00   2.6970000000000000e-01   3.6559999999999998e-01   1.2390000000000000e-01
  -6.1719999999999997e-01   8.7900000000000006e-02   6.8630000000000002e-01   2.3870000000000000e-01  -4.7600000000000003e-02  -2.0169999999999999e-01   1.4649000000000001e+00   9.3389999999999995e-01   3.4824000000000002e+00   3.1790000000000002e-01   2.5979999999999998e-01   1.3270000000000001e-01
  -4.1880000000000001e-01   1.7590000000000000e-01  -6.0050000000000003e-01   3.0549999999999999e-01  -3.8100000000000002e-02  -1.4910000000000001e-01   1.1762999999999999e+00   1.0227999999999999e+00   4.2659000000000002e+00   2.6970000000000000e-01   3.4639999999999999e-01   1.0620000000000000e-01
  -5.5110000000000003e-01   3.0780000000000002e-01   2.5740000000000002e-01   1.9089999999999999e-01   0.0000000000000000e+00  -1.7540000000000000e-01   1.5315000000000001e+00   9.5609999999999995e-01   4.5270999999999999e+00   3.1790000000000002e-01   3.2710000000000000e-01   7.9600000000000004e-02
  -6.1719999999999997e-01   3.2979999999999998e-01  -8.5800000000000001e-02   2.0050000000000001e-01  -8.5599999999999996e-02  -1.5790000000000001e-01   1.5980000000000001e+00   9.7840000000000005e-01   4.0918000000000001e+00   2.8899999999999998e-01   3.2710000000000000e-01   1.0170000000000000e-01
  -6.6130000000000000e-01   5.9360000000000002e-01  -1.7160000000000000e-01   3.9140000000000003e-01  -9.4999999999999998e-03  -1.6230000000000000e-01   1.5315000000000001e+00   8.4499999999999997e-01   3.3083000000000000e+00   4.4309999999999999e-01   3.2710000000000000e-01   1.1500000000000000e-01
  -6.3919999999999999e-01   5.0560000000000005e-01   4.2890000000000000e-01   2.4820000000000000e-01  -2.8500000000000001e-02  -8.7700000000000000e-02   1.5093000000000001e+00   8.4499999999999997e-01   3.7435999999999998e+00   3.4680000000000000e-01   2.9830000000000001e-01   8.4000000000000005e-02
  -6.1719999999999997e-01   4.1770000000000002e-01  -5.1470000000000005e-01   4.2009999999999997e-01  -4.7600000000000003e-02  -7.0199999999999999e-02   1.4871000000000001e+00   7.5600000000000001e-01   4.4401000000000002e+00   2.6970000000000000e-01   4.0410000000000001e-01   7.0800000000000002e-02
  -6.3919999999999999e-01   3.7369999999999998e-01  -6.0050000000000003e-01   2.1959999999999999e-01  -4.7600000000000003e-02  -1.2720000000000001e-01   1.4427000000000001e+00   8.8939999999999997e-01   3.5695000000000001e+00   3.0819999999999997e-01   2.6939999999999997e-01   8.4000000000000005e-02
  -7.9349999999999998e-01   2.1980000000000000e-01   1.7160000000000000e-01   2.6729999999999998e-01  -1.1420000000000000e-01  -9.2100000000000001e-02   1.4871000000000001e+00   9.5609999999999995e-01   4.0048000000000004e+00   3.0819999999999997e-01   2.6939999999999997e-01   1.0620000000000000e-01
  -6.3919999999999999e-01   4.1770000000000002e-01  -6.0050000000000003e-01   3.7240000000000001e-01  -7.6100000000000001e-02  -1.3589999999999999e-01   1.5093000000000001e+00   9.7840000000000005e-01   3.3083000000000000e+00   3.5639999999999999e-01   3.8490000000000002e-01   1.0170000000000000e-01
  -6.3919999999999999e-01   3.7369999999999998e-01   3.4310000000000002e-01   3.2460000000000000e-01  -2.8500000000000001e-02  -9.2100000000000001e-02   1.5315000000000001e+00   8.4499999999999997e-01   3.6564999999999999e+00   2.8899999999999998e-01   4.0410000000000001e-01   1.5040000000000001e-01
  -4.6289999999999998e-01   3.5170000000000001e-01   0.0000000000000000e+00   3.5330000000000000e-01   9.4999999999999998e-03  -1.6230000000000000e-01   1.5093000000000001e+00   9.7840000000000005e-01   3.6564999999999999e+00   3.5639999999999999e-01   3.4639999999999999e-01   7.5200000000000003e-02
  -5.5110000000000003e-01   1.5390000000000001e-01  -2.5740000000000002e-01   2.2910000000000000e-01  -2.8500000000000001e-02  -1.1840000000000001e-01   1.2873000000000001e+00   9.1169999999999995e-01   4.1788999999999996e+00   3.2750000000000001e-01   3.3679999999999999e-01   9.7299999999999998e-02
  -4.6289999999999998e-01   4.1770000000000002e-01   8.5800000000000001e-02   2.5779999999999997e-01  -7.6100000000000001e-02  -1.0960000000000000e-01   1.2650999999999999e+00   8.8939999999999997e-01   4.4401000000000002e+00   3.8529999999999998e-01   3.1750000000000000e-01   1.4160000000000000e-01
  -6.8330000000000002e-01   3.7369999999999998e-01   5.1470000000000005e-01   2.4820000000000000e-01  -1.1420000000000000e-01  -1.2280000000000001e-01   1.5093000000000001e+00   6.8930000000000002e-01   3.8306000000000000e+00   2.6970000000000000e-01   3.1750000000000000e-01   1.1940000000000001e-01
  -6.8330000000000002e-01   1.7590000000000000e-01   0.0000000000000000e+00   2.8639999999999999e-01  -1.2370000000000000e-01  -1.6660000000000000e-01   1.6202000000000001e+00   7.5600000000000001e-01   4.4401000000000002e+00   2.6970000000000000e-01   4.4259999999999999e-01   1.0170000000000000e-01
  -5.7310000000000005e-01   6.1550000000000005e-01   2.5740000000000002e-01   3.4370000000000001e-01  -3.8100000000000002e-02  -1.5350000000000000e-01   1.3983000000000001e+00   9.7840000000000005e-01   3.3083000000000000e+00   2.9859999999999998e-01   3.4639999999999999e-01   8.4000000000000005e-02
  -7.9349999999999998e-01   1.9789999999999999e-01   1.7160000000000000e-01   2.8639999999999999e-01  -6.6600000000000006e-02  -1.2280000000000001e-01   1.3983000000000001e+00   9.3389999999999995e-01   4.1788999999999996e+00   3.5639999999999999e-01   3.5599999999999998e-01   1.3710000000000000e-01
  -6.3919999999999999e-01   3.0780000000000002e-01  -4.2890000000000000e-01   2.4820000000000000e-01  -8.5599999999999996e-02  -9.2100000000000001e-02   1.3095000000000001e+00   9.1169999999999995e-01   3.6564999999999999e+00   3.4680000000000000e-01   3.9450000000000002e-01   1.3710000000000000e-01
  -7.9349999999999998e-01   4.8359999999999997e-01  -1.7160000000000000e-01   2.2910000000000000e-01  -6.6600000000000006e-02  -1.1840000000000001e-01   1.4871000000000001e+00   9.3389999999999995e-01   3.5695000000000001e+00   3.8529999999999998e-01   3.4639999999999999e-01   9.2899999999999996e-02
  -8.3760000000000001e-01   3.7369999999999998e-01  -2.5740000000000002e-01   1.4319999999999999e-01  -5.7099999999999998e-02  -1.4030000000000001e-01   1.5758000000000001e+00   7.7820000000000000e-01   4.3529999999999998e+00   3.6599999999999999e-01   3.2710000000000000e-01   6.6400000000000001e-02
  -5.5110000000000003e-01   3.5170000000000001e-01   4.2890000000000000e-01   3.0549999999999999e-01   0.0000000000000000e+00  -1.7979999999999999e-01   1.6424000000000001e+00   9.3389999999999995e-01   4.0048000000000004e+00   3.5639999999999999e-01   3.3679999999999999e-01   8.8499999999999995e-02
  -6.6130000000000000e-01   2.8580000000000000e-01  -1.7160000000000000e-01   2.0050000000000001e-01  -1.9030000000000000e-01  -1.2720000000000001e-01   1.4205000000000001e+00   9.1169999999999995e-01   3.6564999999999999e+00   2.6970000000000000e-01   2.1170000000000000e-01   1.4160000000000000e-01
  -6.1719999999999997e-01   3.0780000000000002e-01   3.4310000000000002e-01   2.2910000000000000e-01  -1.3320000000000001e-01  -1.5350000000000000e-01   1.2206999999999999e+00   8.0049999999999999e-01   3.3083000000000000e+00   2.3119999999999999e-01   2.3089999999999999e-01   1.0620000000000000e-01
  -5.7310000000000005e-01   1.7590000000000000e-01   2.5740000000000002e-01   3.3420000000000000e-01  -3.8100000000000002e-02  -1.3159999999999999e-01   1.4205000000000001e+00   1.0005999999999999e+00   3.6564999999999999e+00   3.2750000000000001e-01   3.8490000000000002e-01   1.1500000000000000e-01
  -6.6130000000000000e-01   3.9570000000000000e-01   1.3725000000000001e+00   2.3870000000000000e-01   1.9000000000000000e-02  -9.6500000000000002e-02   1.5536000000000001e+00   1.0005999999999999e+00   3.6564999999999999e+00   4.1420000000000001e-01   2.8870000000000001e-01   1.1060000000000000e-01
  -6.6130000000000000e-01   2.8580000000000000e-01  -3.4310000000000002e-01   3.0549999999999999e-01  -7.6100000000000001e-02  -1.3589999999999999e-01   1.4205000000000001e+00   1.0672999999999999e+00   3.0470999999999999e+00   2.7939999999999998e-01   2.9830000000000001e-01   1.0170000000000000e-01
  -9.0369999999999995e-01   4.6170000000000000e-01   1.7160000000000000e-01   2.7689999999999998e-01  -1.3320000000000001e-01  -1.7100000000000001e-01   1.3317000000000001e+00   9.5609999999999995e-01   3.7435999999999998e+00   4.0460000000000002e-01   2.7900000000000003e-01   9.2899999999999996e-02
  -7.4939999999999996e-01   3.5170000000000001e-01  -6.0050000000000003e-01   2.1959999999999999e-01  -1.8079999999999999e-01  -1.3589999999999999e-01   1.5315000000000001e+00   6.4480000000000004e-01   4.4401000000000002e+00   2.6970000000000000e-01   3.6559999999999998e-01   1.1060000000000000e-01
  -9.9190000000000000e-01   6.3749999999999996e-01  -9.4359999999999999e-01   3.0549999999999999e-01  -1.9000000000000000e-02  -1.4030000000000001e-01   1.4205000000000001e+00   1.0227999999999999e+00   3.3083000000000000e+00   2.6970000000000000e-01   4.4259999999999999e-01   1.0620000000000000e-01
  -4.4080000000000003e-01   4.8359999999999997e-01   8.5800000000000001e-02   2.0050000000000001e-01  -1.2370000000000000e-01  -2.1049999999999999e-01   1.3539000000000001e+00   8.6719999999999997e-01   3.2212000000000001e+00   3.0819999999999997e-01   3.2710000000000000e-01   1.0620000000000000e-01
  -9.4779999999999998e-01   4.3969999999999998e-01  -1.7160000000000000e-01   3.7240000000000001e-01  -2.8500000000000001e-02  -1.3589999999999999e-01   1.4649000000000001e+00   9.7840000000000005e-01   3.3953000000000002e+00   3.4680000000000000e-01   3.5599999999999998e-01   7.9600000000000004e-02
  -2.6450000000000001e-01   5.7160000000000000e-01  -1.7160000000000000e-01   3.5330000000000000e-01  -1.5229999999999999e-01  -1.1840000000000001e-01   1.2206999999999999e+00   1.2452000000000001e+00   4.4401000000000002e+00   3.2750000000000001e-01   3.4639999999999999e-01   1.5040000000000001e-01
  -1.3005000000000000e+00   2.4179999999999999e-01  -4.2890000000000000e-01   2.0050000000000001e-01  -2.8500000000000001e-02  -1.4910000000000001e-01   1.2873000000000001e+00   7.3380000000000001e-01   3.3083000000000000e+00   2.6010000000000000e-01   3.1750000000000000e-01   1.0170000000000000e-01
  -2.4249999999999999e-01   1.9789999999999999e-01   0.0000000000000000e+00   2.2910000000000000e-01  -1.6180000000000000e-01  -1.3159999999999999e-01   1.5093000000000001e+00   9.3389999999999995e-01   4.0048000000000004e+00   2.8899999999999998e-01   3.5599999999999998e-01   9.7299999999999998e-02
  -1.1021000000000001e+00   4.3969999999999998e-01  -7.7210000000000001e-01   2.3870000000000000e-01  -3.8100000000000002e-02  -9.6500000000000002e-02   1.5315000000000001e+00   1.0227999999999999e+00   4.3529999999999998e+00   1.9270000000000001e-01   4.0410000000000001e-01   1.3710000000000000e-01
   6.6100000000000006e-02   3.9570000000000000e-01  -8.5800000000000001e-02   2.1959999999999999e-01  -1.1420000000000000e-01  -1.0090000000000000e-01   1.2428999999999999e+00   1.0672999999999999e+00   4.3529999999999998e+00   3.8529999999999998e-01   2.8870000000000001e-01   1.0620000000000000e-01
  -1.1021000000000001e+00   3.2979999999999998e-01  -3.4310000000000002e-01   2.5779999999999997e-01  -3.8100000000000002e-02  -1.1840000000000001e-01   1.5980000000000001e+00   9.1169999999999995e-01   3.6564999999999999e+00   2.9859999999999998e-01   2.9830000000000001e-01   1.0170000000000000e-01
  -2.6450000000000001e-01   6.8149999999999999e-01   8.5780000000000001e-01   2.6729999999999998e-01  -1.9030000000000000e-01  -7.8899999999999998e-02   1.2873000000000001e+00   1.2007000000000001e+00   4.2659000000000002e+00   2.5050000000000000e-01   3.4639999999999999e-01   1.2390000000000000e-01
  -7.0530000000000004e-01  -3.2979999999999998e-01  -4.2890000000000000e-01   2.5779999999999997e-01  -7.6100000000000001e-02  -1.1840000000000001e-01   1.4205000000000001e+00   8.4499999999999997e-01   3.4824000000000002e+00   3.8529999999999998e-01   3.4639999999999999e-01   8.4000000000000005e-02
  -5.2900000000000003e-01   5.7160000000000000e-01   0.0000000000000000e+00   1.6230000000000000e-01  -1.1420000000000000e-01  -1.4910000000000001e-01   1.3761000000000001e+00   1.1339999999999999e+00   3.9177000000000000e+00   3.5639999999999999e-01   3.7530000000000002e-01   1.4599999999999999e-01
  -6.6130000000000000e-01   3.2979999999999998e-01  -6.0050000000000003e-01   2.0999999999999999e-01   9.4999999999999998e-03  -8.3299999999999999e-02   1.3983000000000001e+00   8.4499999999999997e-01   4.0918000000000001e+00   2.8899999999999998e-01   3.6559999999999998e-01   7.0800000000000002e-02
  -7.4939999999999996e-01   0.0000000000000000e+00  -3.4310000000000002e-01   2.4820000000000000e-01  -1.5229999999999999e-01  -1.1400000000000000e-01   1.5315000000000001e+00   8.6719999999999997e-01   3.6564999999999999e+00   3.5639999999999999e-01   3.1750000000000000e-01   9.2899999999999996e-02
  -5.2900000000000003e-01   6.5949999999999998e-01   2.5740000000000002e-01   2.5779999999999997e-01  -2.0930000000000001e-01  -1.3589999999999999e-01   1.3539000000000001e+00   1.0672999999999999e+00   4.6142000000000003e+00   2.5050000000000000e-01   3.2710000000000000e-01   1.3710000000000000e-01
  -8.8170000000000004e-01  -1.7590000000000000e-01  -3.4310000000000002e-01   2.4820000000000000e-01  -6.6600000000000006e-02  -1.7100000000000001e-01   1.3761000000000001e+00   8.0049999999999999e-01   4.0048000000000004e+00   3.1790000000000002e-01   3.9450000000000002e-01   1.1060000000000000e-01
  -4.8490000000000000e-01   5.2759999999999996e-01  -1.7160000000000000e-01   2.3870000000000000e-01  -1.1420000000000000e-01  -1.3159999999999999e-01   1.4871000000000001e+00   1.0227999999999999e+00   3.7435999999999998e+00   3.2750000000000001e-01   3.6559999999999998e-01   1.0170000000000000e-01
  -8.5960000000000003e-01   3.0780000000000002e-01  -1.7160000000000000e-01   3.0549999999999999e-01  -4.7600000000000003e-02  -1.0960000000000000e-01   1.6202000000000001e+00   8.6719999999999997e-01   3.0470999999999999e+00   2.8899999999999998e-01   4.3300000000000000e-01   5.7500000000000002e-02
  -2.4249999999999999e-01   2.1999999999999999e-02   2.5740000000000002e-01   2.8639999999999999e-01  -1.6180000000000000e-01  -1.2280000000000001e-01   1.3983000000000001e+00   9.3389999999999995e-01   4.5270999999999999e+00   4.2380000000000001e-01   3.4639999999999999e-01   1.0620000000000000e-01
  -9.6989999999999998e-01   4.3969999999999998e-01   2.5740000000000002e-01   2.0050000000000001e-01  -1.4269999999999999e-01  -1.4030000000000001e-01   1.2428999999999999e+00   9.7840000000000005e-01   3.2212000000000001e+00   3.4680000000000000e-01   3.9450000000000002e-01   1.1500000000000000e-01
  -5.2900000000000003e-01   4.3999999999999997e-02   2.5740000000000002e-01   2.6729999999999998e-01  -8.5599999999999996e-02  -1.0090000000000000e-01   1.5093000000000001e+00   8.6719999999999997e-01   3.5695000000000001e+00   2.3119999999999999e-01   3.4639999999999999e-01   1.2390000000000000e-01
  -8.8170000000000004e-01   3.2979999999999998e-01  -2.5740000000000002e-01   2.9599999999999999e-01  -1.7130000000000001e-01  -7.4499999999999997e-02   1.4427000000000001e+00   1.0672999999999999e+00   3.4824000000000002e+00   2.9859999999999998e-01   3.0790000000000001e-01   1.1500000000000000e-01
  -4.8490000000000000e-01   4.3969999999999998e-01   6.0050000000000003e-01   2.2910000000000000e-01  -1.1420000000000000e-01  -1.3159999999999999e-01   1.4649000000000001e+00   8.4499999999999997e-01   4.5270999999999999e+00   2.7939999999999998e-01   3.2710000000000000e-01   1.2390000000000000e-01
  -7.7149999999999996e-01   1.0990000000000000e-01  -3.4310000000000002e-01   2.4820000000000000e-01  -9.5200000000000007e-02  -1.2280000000000001e-01   1.4427000000000001e+00   9.1169999999999995e-01   3.7435999999999998e+00   2.6010000000000000e-01   2.8870000000000001e-01   1.5040000000000001e-01
  -4.6289999999999998e-01   2.6379999999999998e-01   0.0000000000000000e+00   2.0999999999999999e-01  -8.5599999999999996e-02  -8.7700000000000000e-02   1.3983000000000001e+00   8.2269999999999999e-01   3.8306000000000000e+00   2.6970000000000000e-01   4.0410000000000001e-01   1.2830000000000000e-01
  -7.2740000000000005e-01   1.9789999999999999e-01   5.1470000000000005e-01   1.9089999999999999e-01  -1.0470000000000000e-01  -1.0520000000000000e-01   1.4205000000000001e+00   9.5609999999999995e-01   4.1788999999999996e+00   3.4680000000000000e-01   3.3679999999999999e-01   8.8499999999999995e-02
  -5.7310000000000005e-01   3.0780000000000002e-01  -6.8630000000000002e-01   2.0050000000000001e-01  -1.1420000000000000e-01  -7.4499999999999997e-02   1.5980000000000001e+00   1.0227999999999999e+00   3.0470999999999999e+00   3.9489999999999997e-01   3.0790000000000001e-01   7.5200000000000003e-02
  -6.3919999999999999e-01   2.4179999999999999e-01   2.5740000000000002e-01   2.8639999999999999e-01  -5.7099999999999998e-02  -1.4470000000000000e-01   1.2650999999999999e+00   9.5609999999999995e-01   3.2212000000000001e+00   2.7939999999999998e-01   4.3300000000000000e-01   7.9600000000000004e-02
  -8.3760000000000001e-01   2.8580000000000000e-01   8.5800000000000001e-02   3.0549999999999999e-01  -1.1420000000000000e-01  -1.0520000000000000e-01   1.2650999999999999e+00   1.0005999999999999e+00   3.3083000000000000e+00   2.8899999999999998e-01   3.4639999999999999e-01   7.9600000000000004e-02
  -6.6130000000000000e-01   4.8359999999999997e-01  -4.2890000000000000e-01   2.0999999999999999e-01  -2.0930000000000001e-01  -8.7700000000000000e-02   1.3095000000000001e+00   9.5609999999999995e-01   3.8306000000000000e+00   3.3710000000000001e-01   3.4639999999999999e-01   1.2830000000000000e-01
  -7.9349999999999998e-01   5.9360000000000002e-01  -8.5800000000000001e-02   3.2460000000000000e-01  -6.6600000000000006e-02  -1.1840000000000001e-01   1.4649000000000001e+00   1.0450999999999999e+00   3.9177000000000000e+00   3.6599999999999999e-01   3.0790000000000001e-01   1.3270000000000001e-01
  -9.4779999999999998e-01   2.4179999999999999e-01   1.7160000000000000e-01   2.4820000000000000e-01  -6.6600000000000006e-02  -1.5350000000000000e-01   1.3317000000000001e+00   8.8939999999999997e-01   3.3953000000000002e+00   3.4680000000000000e-01   2.9830000000000001e-01   1.2830000000000000e-01
  -6.3919999999999999e-01   4.3969999999999998e-01  -8.5800000000000001e-02   3.3420000000000000e-01  -7.6100000000000001e-02  -1.0960000000000000e-01   1.4871000000000001e+00   7.5600000000000001e-01   4.0918000000000001e+00   4.3350000000000000e-01   3.6559999999999998e-01   1.0170000000000000e-01
  -4.6289999999999998e-01   2.8580000000000000e-01  -1.7160000000000000e-01   1.4319999999999999e-01  -7.6100000000000001e-02  -1.2280000000000001e-01   1.5536000000000001e+00   9.7840000000000005e-01   2.8730000000000002e+00   4.0460000000000002e-01   4.2340000000000000e-01   9.2899999999999996e-02
  -7.2740000000000005e-01   3.2979999999999998e-01  -3.4310000000000002e-01   2.2910000000000000e-01  -1.7130000000000001e-01  -5.2600000000000001e-02   1.5093000000000001e+00   9.7840000000000005e-01   4.0918000000000001e+00   3.5639999999999999e-01   3.5599999999999998e-01   1.1940000000000001e-01
  -6.1719999999999997e-01   4.6170000000000000e-01  -1.7160000000000000e-01   3.0549999999999999e-01  -1.3320000000000001e-01  -1.1840000000000001e-01   1.3095000000000001e+00   9.1169999999999995e-01   3.2212000000000001e+00   2.6970000000000000e-01   3.0790000000000001e-01   1.5040000000000001e-01
  -5.7310000000000005e-01   2.1999999999999999e-02  -6.8630000000000002e-01   2.9599999999999999e-01  -1.9000000000000000e-02  -1.3159999999999999e-01   1.5536000000000001e+00   1.1339999999999999e+00   3.9177000000000000e+00   2.8899999999999998e-01   3.3679999999999999e-01   9.7299999999999998e-02
  -6.1719999999999997e-01   2.1980000000000000e-01  -8.5780000000000001e-01   2.2910000000000000e-01  -2.8500000000000001e-02  -7.8899999999999998e-02   1.3761000000000001e+00   1.0450999999999999e+00   3.5695000000000001e+00   3.6599999999999999e-01   4.3300000000000000e-01   8.4000000000000005e-02
  -4.1880000000000001e-01   3.2979999999999998e-01  -8.5780000000000001e-01   3.2460000000000000e-01  -8.5599999999999996e-02  -1.3159999999999999e-01   1.6202000000000001e+00   1.0450999999999999e+00   3.6564999999999999e+00   3.9489999999999997e-01   4.3300000000000000e-01   9.2899999999999996e-02
  -6.6130000000000000e-01   1.0990000000000000e-01   8.5800000000000001e-02   2.7689999999999998e-01  -1.2370000000000000e-01  -1.3589999999999999e-01   1.3095000000000001e+00   1.0450999999999999e+00   3.8306000000000000e+00   2.8899999999999998e-01   3.2710000000000000e-01   7.0800000000000002e-02
  -7.9349999999999998e-01   2.6379999999999998e-01  -1.4582999999999999e+00   2.4820000000000000e-01  -6.6600000000000006e-02  -1.0960000000000000e-01   1.4427000000000001e+00   1.1563000000000001e+00   3.4824000000000002e+00   2.7939999999999998e-01   3.5599999999999998e-01   1.0170000000000000e-01
  -7.0530000000000004e-01  -4.3999999999999997e-02  -2.5740000000000002e-01   2.4820000000000000e-01  -9.5200000000000007e-02  -1.4030000000000001e-01   1.5093000000000001e+00   8.6719999999999997e-01   4.2659000000000002e+00   3.4680000000000000e-01   3.8490000000000002e-01   1.1940000000000001e-01
  -8.3760000000000001e-01   3.5170000000000001e-01   2.5740000000000002e-01   2.9599999999999999e-01  -7.6100000000000001e-02  -1.2720000000000001e-01   1.3539000000000001e+00   8.8939999999999997e-01   3.5695000000000001e+00   3.1790000000000002e-01   4.1370000000000001e-01   8.8499999999999995e-02
  -6.3919999999999999e-01   3.2979999999999998e-01   0.0000000000000000e+00   2.0999999999999999e-01  -1.9980000000000001e-01  -1.1400000000000000e-01   1.5093000000000001e+00   1.0005999999999999e+00   3.1341999999999999e+00   2.9859999999999998e-01   3.5599999999999998e-01   6.6400000000000001e-02
  -7.7149999999999996e-01   1.7590000000000000e-01  -4.2890000000000000e-01   2.6729999999999998e-01  -1.0470000000000000e-01  -1.1400000000000000e-01   1.3539000000000001e+00   1.0227999999999999e+00   4.7882999999999996e+00   3.3710000000000001e-01   3.6559999999999998e-01   8.4000000000000005e-02
  -6.3919999999999999e-01   4.6170000000000000e-01  -6.8630000000000002e-01   2.8639999999999999e-01  -1.5229999999999999e-01  -8.3299999999999999e-02   1.4427000000000001e+00   9.1169999999999995e-01   3.7435999999999998e+00   3.0819999999999997e-01   3.2710000000000000e-01   9.7299999999999998e-02
  -5.0700000000000001e-01   3.9570000000000000e-01  -1.7160000000000000e-01   2.2910000000000000e-01  -9.5200000000000007e-02  -9.6500000000000002e-02   1.4427000000000001e+00   7.5600000000000001e-01   3.4824000000000002e+00   4.3350000000000000e-01   3.5599999999999998e-01   1.1940000000000001e-01
  -6.8330000000000002e-01   1.7590000000000000e-01   2.5740000000000002e-01   2.8639999999999999e-01  -6.6600000000000006e-02  -1.4470000000000000e-01   1.2873000000000001e+00   1.0894999999999999e+00   3.1341999999999999e+00   3.4680000000000000e-01   2.9830000000000001e-01   8.4000000000000005e-02
  -7.0530000000000004e-01   2.4179999999999999e-01  -1.2010000000000001e+00   3.7240000000000001e-01  -1.0470000000000000e-01  -1.3589999999999999e-01   1.2873000000000001e+00   9.1169999999999995e-01   3.2212000000000001e+00   2.9859999999999998e-01   3.2710000000000000e-01   9.7299999999999998e-02
  -9.4779999999999998e-01   2.4179999999999999e-01  -6.0050000000000003e-01   1.9089999999999999e-01  -1.9030000000000000e-01  -1.0960000000000000e-01   1.2873000000000001e+00   8.2269999999999999e-01   4.4401000000000002e+00   2.4079999999999999e-01   3.8490000000000002e-01   1.1500000000000000e-01
  -8.5960000000000003e-01   4.8359999999999997e-01  -8.5800000000000001e-02   1.9089999999999999e-01  -9.5200000000000007e-02  -1.3589999999999999e-01   1.2873000000000001e+00   1.0894999999999999e+00   3.5695000000000001e+00   2.9859999999999998e-01   3.6559999999999998e-01   1.1940000000000001e-01
  -7.7149999999999996e-01   4.6170000000000000e-01  -1.1152000000000000e+00   2.7689999999999998e-01  -9.4999999999999998e-03  -1.3589999999999999e-01   1.3317000000000001e+00   1.1563000000000001e+00   3.6564999999999999e+00   3.1790000000000002e-01   3.8490000000000002e-01   1.0620000000000000e-01
  -6.1719999999999997e-01   3.0780000000000002e-01  -2.5740000000000002e-01   3.4370000000000001e-01  -2.8500000000000001e-02  -1.5350000000000000e-01   1.3983000000000001e+00   8.8939999999999997e-01   3.4824000000000002e+00   3.3710000000000001e-01   3.9450000000000002e-01   1.1060000000000000e-01
  -7.4939999999999996e-01   3.7369999999999998e-01  -6.0050000000000003e-01   2.6729999999999998e-01  -1.5229999999999999e-01  -1.3589999999999999e-01   1.3539000000000001e+00   8.8939999999999997e-01   3.4824000000000002e+00   2.6970000000000000e-01   3.4639999999999999e-01   7.5200000000000003e-02
  -6.8330000000000002e-01   4.3969999999999998e-01  -1.7160000000000000e-01   1.9089999999999999e-01  -1.9980000000000001e-01  -8.3299999999999999e-02   1.2650999999999999e+00   9.1169999999999995e-01   3.3953000000000002e+00   3.7569999999999998e-01   2.6939999999999997e-01   1.0620000000000000e-01
  -6.6130000000000000e-01   2.6379999999999998e-01   2.5740000000000002e-01   3.8190000000000002e-01  -1.9980000000000001e-01  -7.4499999999999997e-02   1.3983000000000001e+00   9.7840000000000005e-01   4.0048000000000004e+00   3.2750000000000001e-01   3.4639999999999999e-01   1.3710000000000000e-01
  -5.0700000000000001e-01   3.2979999999999998e-01  -8.5800000000000001e-02   2.4820000000000000e-01  -1.2370000000000000e-01  -1.2280000000000001e-01   1.6202000000000001e+00   9.1169999999999995e-01   3.5695000000000001e+00   2.9859999999999998e-01   2.5019999999999998e-01   8.8499999999999995e-02
  -8.5960000000000003e-01   2.4179999999999999e-01  -7.7210000000000001e-01   2.8639999999999999e-01  -6.6600000000000006e-02  -1.4910000000000001e-01   1.2873000000000001e+00   1.0450999999999999e+00   3.2212000000000001e+00   3.1790000000000002e-01   3.7530000000000002e-01   1.1940000000000001e-01
  -7.2740000000000005e-01   3.7369999999999998e-01  -2.5740000000000002e-01   2.6729999999999998e-01  -1.2370000000000000e-01  -8.3299999999999999e-02   1.2428999999999999e+00   1.1339999999999999e+00   3.2212000000000001e+00   2.8899999999999998e-01   3.2710000000000000e-01   9.7299999999999998e-02
  -6.8330000000000002e-01   1.7590000000000000e-01  -3.4310000000000002e-01   2.3870000000000000e-01  -1.9000000000000000e-02  -1.3159999999999999e-01   1.3761000000000001e+00   1.0672999999999999e+00   3.6564999999999999e+00   2.7939999999999998e-01   2.9830000000000001e-01   9.7299999999999998e-02
  -7.7149999999999996e-01   2.1980000000000000e-01  -2.5740000000000002e-01   3.7240000000000001e-01  -1.8079999999999999e-01  -7.8899999999999998e-02   1.3761000000000001e+00   1.0227999999999999e+00   4.1788999999999996e+00   2.7939999999999998e-01   3.1750000000000000e-01   1.2390000000000000e-01
  -7.7149999999999996e-01   1.7590000000000000e-01  -5.1470000000000005e-01   2.5779999999999997e-01  -1.4269999999999999e-01  -1.1400000000000000e-01   1.3095000000000001e+00   8.8939999999999997e-01   4.0918000000000001e+00   3.9489999999999997e-01   2.7900000000000003e-01   1.3710000000000000e-01
  -7.2740000000000005e-01   2.1980000000000000e-01  -8.5780000000000001e-01   3.2460000000000000e-01  -7.6100000000000001e-02  -1.6230000000000000e-01   1.3539000000000001e+00   1.0672999999999999e+00   3.1341999999999999e+00   3.2750000000000001e-01   3.9450000000000002e-01   1.1060000000000000e-01
  -5.0700000000000001e-01   8.7900000000000006e-02   8.5800000000000001e-02   2.0050000000000001e-01  -1.1420000000000000e-01  -1.2280000000000001e-01   1.5093000000000001e+00   8.6719999999999997e-01   4.0048000000000004e+00   3.0819999999999997e-01   3.7530000000000002e-01   1.1940000000000001e-01
  -7.7149999999999996e-01   3.7369999999999998e-01   5.1470000000000005e-01   2.6729999999999998e-01  -9.5200000000000007e-02  -1.2280000000000001e-01   1.3539000000000001e+00   9.5609999999999995e-01   3.4824000000000002e+00   4.0460000000000002e-01   3.6559999999999998e-01   1.5040000000000001e-01
  -3.7469999999999998e-01   6.6000000000000003e-02  -6.0050000000000003e-01   1.9089999999999999e-01   0.0000000000000000e+00  -1.5350000000000000e-01   1.3983000000000001e+00   1.0894999999999999e+00   2.9600000000000000e+00   3.2750000000000001e-01   2.7900000000000003e-01   1.1500000000000000e-01
  -9.9190000000000000e-01   3.2979999999999998e-01  -4.2890000000000000e-01   2.3870000000000000e-01  -1.4269999999999999e-01  -1.9289999999999999e-01   1.3983000000000001e+00   1.1339999999999999e+00   3.2212000000000001e+00   2.9859999999999998e-01   3.5599999999999998e-01   1.4599999999999999e-01
  -8.5960000000000003e-01   6.1550000000000005e-01  -2.5740000000000002e-01   2.5779999999999997e-01  -1.7130000000000001e-01  -1.3159999999999999e-01   1.4205000000000001e+00   1.0227999999999999e+00   3.9177000000000000e+00   3.4680000000000000e-01   3.8490000000000002e-01   4.8700000000000000e-02
  -8.3760000000000001e-01   1.3189999999999999e-01  -1.8872000000000000e+00   2.2910000000000000e-01  -1.1420000000000000e-01  -1.0520000000000000e-01   1.5093000000000001e+00   1.0227999999999999e+00   3.8306000000000000e+00   4.1420000000000001e-01   4.1370000000000001e-01   1.1500000000000000e-01
  -2.2040000000000001e-01   2.6379999999999998e-01   8.5800000000000001e-02   2.3870000000000000e-01  -5.7099999999999998e-02  -1.1400000000000000e-01   1.1096999999999999e+00   1.0894999999999999e+00   4.4401000000000002e+00   3.5639999999999999e-01   3.8490000000000002e-01   1.3270000000000001e-01
  -1.0360000000000000e+00   4.3999999999999997e-02  -9.4359999999999999e-01   3.0549999999999999e-01  -8.5599999999999996e-02  -1.2280000000000001e-01   1.4871000000000001e+00   1.0894999999999999e+00   3.1341999999999999e+00   2.7939999999999998e-01   3.4639999999999999e-01   5.3100000000000001e-02
  -6.8330000000000002e-01   3.9570000000000000e-01  -8.5800000000000001e-02   2.2910000000000000e-01  -1.0470000000000000e-01  -9.6500000000000002e-02   1.2428999999999999e+00   8.6719999999999997e-01   5.2236000000000002e+00   4.4309999999999999e-01   3.1750000000000000e-01   1.4599999999999999e-01
  -8.1559999999999999e-01   3.5170000000000001e-01  -8.5800000000000001e-02   2.9599999999999999e-01  -6.6600000000000006e-02  -1.0090000000000000e-01   1.9532000000000000e+00   1.5559999999999999e-01   3.6564999999999999e+00   2.3119999999999999e-01   2.8870000000000001e-01   1.0170000000000000e-01
  -4.6289999999999998e-01   2.6379999999999998e-01  -6.8630000000000002e-01   2.8639999999999999e-01  -1.1420000000000000e-01  -7.8899999999999998e-02   8.2120000000000004e-01   1.7121000000000000e+00   3.7435999999999998e+00   3.2750000000000001e-01   4.7149999999999997e-01   1.0620000000000000e-01
  -6.1719999999999997e-01   4.6170000000000000e-01  -6.8630000000000002e-01   2.6729999999999998e-01  -8.5599999999999996e-02  -1.2280000000000001e-01   1.0653999999999999e+00   1.5120000000000000e+00   3.6564999999999999e+00   2.3119999999999999e-01   3.2710000000000000e-01   9.7299999999999998e-02
  -5.5110000000000003e-01   4.6170000000000000e-01  -6.0050000000000003e-01   2.2910000000000000e-01  -9.5200000000000007e-02  -1.3159999999999999e-01   1.6202000000000001e+00   3.5580000000000001e-01   3.6564999999999999e+00   3.5639999999999999e-01   2.9830000000000001e-01   1.2390000000000000e-01
  -6.1719999999999997e-01   4.6170000000000000e-01  -1.7160000000000000e-01   2.4820000000000000e-01  -1.4269999999999999e-01  -9.2100000000000001e-02   1.5093000000000001e+00   8.6719999999999997e-01   5.2236000000000002e+00   3.5639999999999999e-01   4.1370000000000001e-01   8.8499999999999995e-02
  -5.9509999999999996e-01   3.9570000000000000e-01   0.0000000000000000e+00   1.9089999999999999e-01  -1.3320000000000001e-01  -1.1840000000000001e-01   1.6868000000000001e+00   1.0894999999999999e+00   2.8730000000000002e+00   2.7939999999999998e-01   3.0790000000000001e-01   1.3270000000000001e-01
  -7.9349999999999998e-01   1.5390000000000001e-01  -4.2890000000000000e-01   1.6230000000000000e-01  -9.5200000000000007e-02  -1.9730000000000000e-01   9.9880000000000002e-01   1.6232000000000000e+00   4.4401000000000002e+00   3.9489999999999997e-01   3.8490000000000002e-01   7.0800000000000002e-02
  -6.1719999999999997e-01   3.9570000000000000e-01  -2.5740000000000002e-01   1.4319999999999999e-01  -2.1890000000000001e-01  -1.0520000000000000e-01   1.5980000000000001e+00   5.7809999999999995e-01   3.7435999999999998e+00   3.4680000000000000e-01   3.2710000000000000e-01   8.4000000000000005e-02
  -9.2579999999999996e-01   2.1980000000000000e-01   2.5740000000000002e-01   2.5779999999999997e-01  -1.5229999999999999e-01  -1.2720000000000001e-01   1.4205000000000001e+00   9.5609999999999995e-01   4.6142000000000003e+00   3.4680000000000000e-01   3.8490000000000002e-01   1.1940000000000001e-01
  -5.9509999999999996e-01   2.4179999999999999e-01   1.7160000000000000e-01   2.8639999999999999e-01  -1.2370000000000000e-01  -1.0520000000000000e-01   1.1318999999999999e+00   1.1339999999999999e+00   3.7435999999999998e+00   2.6010000000000000e-01   3.2710000000000000e-01   1.1060000000000000e-01
  -6.1719999999999997e-01   2.6379999999999998e-01  -6.0050000000000003e-01   4.2959999999999998e-01  -6.6600000000000006e-02  -9.6500000000000002e-02   1.5980000000000001e+00   7.7820000000000000e-01   3.9177000000000000e+00   2.7939999999999998e-01   3.1750000000000000e-01   6.1899999999999997e-02
  -9.0369999999999995e-01   1.5390000000000001e-01  -6.8630000000000002e-01   2.1959999999999999e-01  -9.5200000000000007e-02  -1.2720000000000001e-01   1.2873000000000001e+00   1.1563000000000001e+00   4.3529999999999998e+00   3.0819999999999997e-01   4.3300000000000000e-01   8.4000000000000005e-02
  -7.9349999999999998e-01   2.1980000000000000e-01  -5.1470000000000005e-01   2.6729999999999998e-01  -1.1420000000000000e-01  -9.2100000000000001e-02   1.4871000000000001e+00   7.3380000000000001e-01   3.5695000000000001e+00   2.9859999999999998e-01   3.5599999999999998e-01   1.3710000000000000e-01
  -5.5110000000000003e-01   2.8580000000000000e-01  -4.2890000000000000e-01   2.9599999999999999e-01  -4.7600000000000003e-02  -1.2280000000000001e-01   1.4871000000000001e+00   8.6719999999999997e-01   3.1341999999999999e+00   3.0819999999999997e-01   3.4639999999999999e-01   6.6400000000000001e-02
  -8.5960000000000003e-01   3.2979999999999998e-01  -6.8630000000000002e-01   3.5330000000000000e-01  -1.9030000000000000e-01  -1.0960000000000000e-01   1.2206999999999999e+00   1.0672999999999999e+00   3.8306000000000000e+00   2.5050000000000000e-01   3.5599999999999998e-01   8.4000000000000005e-02
  -5.9509999999999996e-01   3.5170000000000001e-01  -3.4310000000000002e-01   2.7689999999999998e-01   0.0000000000000000e+00  -8.3299999999999999e-02   1.4205000000000001e+00   7.1150000000000002e-01   4.0048000000000004e+00   2.7939999999999998e-01   4.2340000000000000e-01   1.1940000000000001e-01
  -5.5110000000000003e-01   1.9789999999999999e-01  -1.7160000000000000e-01   3.0549999999999999e-01  -1.0470000000000000e-01  -1.1400000000000000e-01   1.4649000000000001e+00   9.7840000000000005e-01   3.1341999999999999e+00   3.1790000000000002e-01   3.3679999999999999e-01   1.1060000000000000e-01
  -6.6130000000000000e-01   1.7590000000000000e-01  -1.2010000000000001e+00   2.0999999999999999e-01  -1.4269999999999999e-01  -1.5790000000000001e-01   1.4427000000000001e+00   1.0227999999999999e+00   2.9600000000000000e+00   3.3710000000000001e-01   3.9450000000000002e-01   1.0170000000000000e-01
  -7.4939999999999996e-01   1.9789999999999999e-01  -7.7210000000000001e-01   2.8639999999999999e-01  -1.1420000000000000e-01  -1.0090000000000000e-01   1.2650999999999999e+00   1.0672999999999999e+00   4.0048000000000004e+00   3.6599999999999999e-01   3.8490000000000002e-01   8.4000000000000005e-02
  -8.1559999999999999e-01   2.8580000000000000e-01  -2.5740000000000002e-01   2.1959999999999999e-01  -1.5229999999999999e-01  -1.2280000000000001e-01   1.2206999999999999e+00   9.7840000000000005e-01   4.0048000000000004e+00   3.6599999999999999e-01   3.7530000000000002e-01   1.1940000000000001e-01
  -6.6130000000000000e-01   4.3969999999999998e-01   2.5740000000000002e-01   3.9140000000000003e-01  -4.7600000000000003e-02  -1.2720000000000001e-01   1.6646000000000001e+00   9.5609999999999995e-01   3.6564999999999999e+00   4.1420000000000001e-01   3.7530000000000002e-01   1.0170000000000000e-01
  -7.4939999999999996e-01   2.4179999999999999e-01  -1.7160000000000000e-01   3.1509999999999999e-01  -9.5200000000000007e-02  -7.4499999999999997e-02   1.3317000000000001e+00   1.1785000000000001e+00   3.2212000000000001e+00   3.3710000000000001e-01   3.5599999999999998e-01   7.5200000000000003e-02
  -7.9349999999999998e-01   1.9789999999999999e-01  -6.0050000000000003e-01   2.0999999999999999e-01  -1.3320000000000001e-01  -8.3299999999999999e-02   1.1984999999999999e+00   1.0894999999999999e+00   2.5247000000000002e+00   3.6599999999999999e-01   3.7530000000000002e-01   1.1940000000000001e-01
  -6.3919999999999999e-01   3.7369999999999998e-01  -4.2890000000000000e-01   3.5330000000000000e-01  -7.6100000000000001e-02  -9.6500000000000002e-02   1.4205000000000001e+00   1.0227999999999999e+00   4.0918000000000001e+00   3.5639999999999999e-01   3.5599999999999998e-01   1.1060000000000000e-01
  -9.9190000000000000e-01   3.0780000000000002e-01  -6.8630000000000002e-01   2.5779999999999997e-01  -1.4269999999999999e-01  -9.6500000000000002e-02   1.3539000000000001e+00   1.1117999999999999e+00   4.4401000000000002e+00   3.5639999999999999e-01   3.9450000000000002e-01   9.2899999999999996e-02
  -6.8330000000000002e-01   4.6170000000000000e-01  -3.4310000000000002e-01   2.8639999999999999e-01  -2.0930000000000001e-01  -1.9289999999999999e-01   1.6646000000000001e+00   1.0005999999999999e+00   3.6564999999999999e+00   2.8899999999999998e-01   3.3679999999999999e-01   1.0620000000000000e-01
  -7.2740000000000005e-01   1.7590000000000000e-01   2.5740000000000002e-01   3.2460000000000000e-01  -9.5200000000000007e-02  -1.4910000000000001e-01   1.1984999999999999e+00   1.1563000000000001e+00   3.8306000000000000e+00   4.1420000000000001e-01   4.0410000000000001e-01   1.1940000000000001e-01
  -7.0530000000000004e-01   3.2979999999999998e-01   6.8630000000000002e-01   2.3870000000000000e-01  -1.3320000000000001e-01  -1.2720000000000001e-01   1.3983000000000001e+00   1.0227999999999999e+00   3.1341999999999999e+00   2.8899999999999998e-01   3.0790000000000001e-01   1.1940000000000001e-01
  -7.0530000000000004e-01   2.6379999999999998e-01  -8.5780000000000001e-01   1.9089999999999999e-01  -1.9030000000000000e-01  -1.3159999999999999e-01   1.4205000000000001e+00   1.0227999999999999e+00   3.4824000000000002e+00   3.6599999999999999e-01   4.0410000000000001e-01   1.1060000000000000e-01
  -9.2579999999999996e-01   5.0560000000000005e-01  -9.4359999999999999e-01   3.0549999999999999e-01  -1.9980000000000001e-01  -1.0960000000000000e-01   1.3983000000000001e+00   1.0450999999999999e+00   3.5695000000000001e+00   4.1420000000000001e-01   3.3679999999999999e-01   1.2390000000000000e-01
  -7.9349999999999998e-01   4.1770000000000002e-01  -6.8630000000000002e-01   3.6280000000000001e-01  -1.6180000000000000e-01  -1.0960000000000000e-01   1.3317000000000001e+00   9.5609999999999995e-01   3.3083000000000000e+00   4.0460000000000002e-01   3.5599999999999998e-01   1.0170000000000000e-01
  -7.9349999999999998e-01   3.7369999999999998e-01  -4.2890000000000000e-01   1.8140000000000001e-01  -9.5200000000000007e-02  -7.4499999999999997e-02   1.2650999999999999e+00   1.1563000000000001e+00   3.4824000000000002e+00   3.4680000000000000e-01   2.7900000000000003e-01   1.1940000000000001e-01
  -6.8330000000000002e-01   3.7369999999999998e-01   0.0000000000000000e+00   1.6230000000000000e-01  -1.3320000000000001e-01  -1.4470000000000000e-01   1.1762999999999999e+00   1.1785000000000001e+00   3.4824000000000002e+00   3.4680000000000000e-01   2.9830000000000001e-01   1.3710000000000000e-01
  -6.3919999999999999e-01   2.1980000000000000e-01  -6.0050000000000003e-01   2.2910000000000000e-01  -1.6180000000000000e-01  -1.0520000000000000e-01   1.5536000000000001e+00   1.0005999999999999e+00   3.3083000000000000e+00   3.3710000000000001e-01   2.7900000000000003e-01   1.1940000000000001e-01
  -6.8330000000000002e-01   3.2979999999999998e-01   1.7160000000000000e-01   2.7689999999999998e-01  -8.5599999999999996e-02  -9.6500000000000002e-02   1.3539000000000001e+00   1.0450999999999999e+00   3.5695000000000001e+00   2.5050000000000000e-01   3.8490000000000002e-01   7.9600000000000004e-02
  -6.8330000000000002e-01   3.0780000000000002e-01  -9.4359999999999999e-01   3.5330000000000000e-01  -8.5599999999999996e-02  -7.4499999999999997e-02   1.4649000000000001e+00   8.0049999999999999e-01   4.5270999999999999e+00   2.9859999999999998e-01   3.2710000000000000e-01   6.1899999999999997e-02
  -6.1719999999999997e-01   2.6379999999999998e-01  -6.8630000000000002e-01   2.4820000000000000e-01  -1.0470000000000000e-01  -1.4910000000000001e-01   1.5980000000000001e+00   1.0450999999999999e+00   4.0048000000000004e+00   2.9859999999999998e-01   4.1370000000000001e-01   1.2390000000000000e-01
  -7.2740000000000005e-01   3.0780000000000002e-01  -4.2890000000000000e-01   1.7190000000000000e-01  -1.7130000000000001e-01  -7.4499999999999997e-02   1.4205000000000001e+00   8.6719999999999997e-01   3.0470999999999999e+00   3.0819999999999997e-01   2.9830000000000001e-01   1.2390000000000000e-01
  -7.0530000000000004e-01   2.4179999999999999e-01  -8.5780000000000001e-01   3.1509999999999999e-01  -1.0470000000000000e-01  -1.2720000000000001e-01   1.2873000000000001e+00   1.0227999999999999e+00   3.7435999999999998e+00   3.3710000000000001e-01   2.8870000000000001e-01   5.3100000000000001e-02
  -7.2740000000000005e-01   2.8580000000000000e-01  -2.5740000000000002e-01   2.5779999999999997e-01  -7.6100000000000001e-02  -9.2100000000000001e-02   1.4427000000000001e+00   1.2007000000000001e+00   3.3083000000000000e+00   2.8899999999999998e-01   3.7530000000000002e-01   1.3710000000000000e-01
  -8.5960000000000003e-01   3.5170000000000001e-01  -5.1470000000000005e-01   2.4820000000000000e-01  -4.7600000000000003e-02  -1.3589999999999999e-01   1.2428999999999999e+00   1.1339999999999999e+00   3.3083000000000000e+00   4.4309999999999999e-01   5.1000000000000001e-01   9.7299999999999998e-02
  -7.7149999999999996e-01   3.9570000000000000e-01   0.0000000000000000e+00   2.2910000000000000e-01  -1.4269999999999999e-01  -1.0520000000000000e-01   1.4205000000000001e+00   8.2269999999999999e-01   3.9177000000000000e+00   3.6599999999999999e-01   3.7530000000000002e-01   1.2830000000000000e-01
  -4.8490000000000000e-01   2.6379999999999998e-01  -8.5800000000000001e-02   2.0999999999999999e-01  -2.1890000000000001e-01  -1.4030000000000001e-01   1.3983000000000001e+00   8.6719999999999997e-01   3.4824000000000002e+00   2.8899999999999998e-01   3.2710000000000000e-01   8.8499999999999995e-02
  -7.4939999999999996e-01   2.4179999999999999e-01  -6.8630000000000002e-01   2.9599999999999999e-01  -3.8100000000000002e-02  -1.6230000000000000e-01   1.3539000000000001e+00   1.0005999999999999e+00   3.8306000000000000e+00   3.0819999999999997e-01   2.5019999999999998e-01   9.2899999999999996e-02
  -6.3919999999999999e-01   1.7590000000000000e-01   3.4310000000000002e-01   2.0050000000000001e-01  -1.7130000000000001e-01  -1.3589999999999999e-01   1.3317000000000001e+00   8.8939999999999997e-01   2.9600000000000000e+00   2.5050000000000000e-01   4.2340000000000000e-01   1.4160000000000000e-01
  -6.3919999999999999e-01   5.0560000000000005e-01  -4.2890000000000000e-01   2.2910000000000000e-01  -9.5200000000000007e-02  -1.4030000000000001e-01   1.5536000000000001e+00   1.1563000000000001e+00   3.1341999999999999e+00   3.7569999999999998e-01   3.3679999999999999e-01   9.7299999999999998e-02
  -7.2740000000000005e-01   2.8580000000000000e-01  -4.2890000000000000e-01   2.4820000000000000e-01  -1.0470000000000000e-01  -1.1400000000000000e-01   1.6424000000000001e+00   9.7840000000000005e-01   2.7858999999999998e+00   3.3710000000000001e-01   4.3300000000000000e-01   1.1940000000000001e-01
  -4.6289999999999998e-01   3.9570000000000000e-01  -1.0294000000000001e+00   2.7689999999999998e-01  -1.5229999999999999e-01  -7.0199999999999999e-02   1.4649000000000001e+00   1.0005999999999999e+00   3.3953000000000002e+00   3.3710000000000001e-01   3.1750000000000000e-01   1.1060000000000000e-01
  -6.8330000000000002e-01   2.8580000000000000e-01  -6.0050000000000003e-01   2.9599999999999999e-01  -1.0470000000000000e-01  -1.4470000000000000e-01   1.5093000000000001e+00   9.3389999999999995e-01   3.9177000000000000e+00   2.9859999999999998e-01   3.5599999999999998e-01   1.1500000000000000e-01
  -4.4080000000000003e-01   3.5170000000000001e-01  -4.2890000000000000e-01   2.7689999999999998e-01  -1.0470000000000000e-01  -1.0960000000000000e-01   1.4649000000000001e+00   9.3389999999999995e-01   3.4824000000000002e+00   3.4680000000000000e-01   2.9830000000000001e-01   1.0620000000000000e-01
  -6.6130000000000000e-01   4.1770000000000002e-01   6.0050000000000003e-01   3.3420000000000000e-01  -1.2370000000000000e-01  -1.2280000000000001e-01   1.3761000000000001e+00   9.3389999999999995e-01   3.7435999999999998e+00   3.6599999999999999e-01   3.4639999999999999e-01   4.8700000000000000e-02
  -5.0700000000000001e-01   3.7369999999999998e-01  -6.0050000000000003e-01   3.1509999999999999e-01  -7.6100000000000001e-02  -1.1840000000000001e-01   1.4205000000000001e+00   1.0894999999999999e+00   3.5695000000000001e+00   2.6970000000000000e-01   3.7530000000000002e-01   1.1060000000000000e-01
  -7.9349999999999998e-01   3.9570000000000000e-01  -3.4310000000000002e-01   2.0999999999999999e-01  -2.8500000000000001e-02  -1.1840000000000001e-01   1.3983000000000001e+00   1.0450999999999999e+00   3.6564999999999999e+00   2.7939999999999998e-01   3.5599999999999998e-01   9.7299999999999998e-02
  -6.6130000000000000e-01   3.7369999999999998e-01  -6.8630000000000002e-01   2.1959999999999999e-01  -1.8079999999999999e-01  -1.0090000000000000e-01   1.4205000000000001e+00   8.6719999999999997e-01   3.3083000000000000e+00   2.7939999999999998e-01   2.7900000000000003e-01   1.1060000000000000e-01
  -8.1559999999999999e-01   2.6379999999999998e-01  -8.5780000000000001e-01   2.2910000000000000e-01  -5.7099999999999998e-02  -1.6230000000000000e-01   1.3317000000000001e+00   1.0672999999999999e+00   3.6564999999999999e+00   2.6010000000000000e-01   3.3679999999999999e-01   1.4160000000000000e-01
  -7.2740000000000005e-01   4.1770000000000002e-01  -7.7210000000000001e-01   2.0999999999999999e-01  -1.3320000000000001e-01  -1.2720000000000001e-01   1.4871000000000001e+00   1.0227999999999999e+00   3.3083000000000000e+00   3.3710000000000001e-01   3.0790000000000001e-01   8.8499999999999995e-02
  -5.2900000000000003e-01   3.2979999999999998e-01  -5.1470000000000005e-01   3.4370000000000001e-01  -1.9000000000000000e-02  -2.0610000000000001e-01   1.4205000000000001e+00   1.0450999999999999e+00   3.7435999999999998e+00   3.6599999999999999e-01   3.6559999999999998e-01   9.7299999999999998e-02
  -7.2740000000000005e-01   1.5390000000000001e-01  -4.2890000000000000e-01   2.6729999999999998e-01  -1.3320000000000001e-01  -1.0960000000000000e-01   1.2873000000000001e+00   1.1563000000000001e+00   3.5695000000000001e+00   2.7939999999999998e-01   3.3679999999999999e-01   1.0620000000000000e-01
  -7.0530000000000004e-01   3.0780000000000002e-01  -6.8630000000000002e-01   9.5500000000000002e-02  -1.1420000000000000e-01  -1.4030000000000001e-01   1.3983000000000001e+00   1.0672999999999999e+00   3.4824000000000002e+00   4.1420000000000001e-01   3.1750000000000000e-01   8.4000000000000005e-02
  -7.2740000000000005e-01   2.8580000000000000e-01  -8.5800000000000001e-02   2.0050000000000001e-01  -1.8079999999999999e-01  -1.7100000000000001e-01   1.4871000000000001e+00   8.2269999999999999e-01   4.0918000000000001e+00   2.5050000000000000e-01   3.5599999999999998e-01   1.5040000000000001e-01
  -5.5110000000000003e-01   1.5390000000000001e-01  -1.7160000000000000e-01   2.7689999999999998e-01  -5.7099999999999998e-02  -8.3299999999999999e-02   1.4205000000000001e+00   8.6719999999999997e-01   3.3083000000000000e+00   3.3710000000000001e-01   2.9830000000000001e-01   1.1060000000000000e-01
  -5.9509999999999996e-01   2.6379999999999998e-01  -2.5740000000000002e-01   2.3870000000000000e-01  -1.1420000000000000e-01  -1.0960000000000000e-01   1.6646000000000001e+00   6.2260000000000004e-01   4.1788999999999996e+00   3.5639999999999999e-01   5.1959999999999995e-01   5.7500000000000002e-02
  -9.0369999999999995e-01   3.7369999999999998e-01  -1.7160000000000000e-01   2.7689999999999998e-01  -8.5599999999999996e-02  -1.0090000000000000e-01   1.5093000000000001e+00   9.5609999999999995e-01   3.8306000000000000e+00   2.9859999999999998e-01   3.9450000000000002e-01   1.0620000000000000e-01
  -5.5110000000000003e-01   2.1980000000000000e-01  -6.8630000000000002e-01   1.2410000000000000e-01  -3.8100000000000002e-02  -1.2280000000000001e-01   1.3983000000000001e+00   1.0227999999999999e+00   3.2212000000000001e+00   2.6010000000000000e-01   4.0410000000000001e-01   6.1899999999999997e-02
  -7.7149999999999996e-01   3.0780000000000002e-01  -1.1152000000000000e+00   2.8639999999999999e-01  -3.8100000000000002e-02  -1.2280000000000001e-01   1.4427000000000001e+00   1.0227999999999999e+00   3.6564999999999999e+00   2.4079999999999999e-01   2.8870000000000001e-01   1.0170000000000000e-01
  -5.0700000000000001e-01   3.0780000000000002e-01  -2.5740000000000002e-01   3.1509999999999999e-01  -1.1420000000000000e-01  -1.1400000000000000e-01   1.5758000000000001e+00   8.8939999999999997e-01   4.3529999999999998e+00   3.1790000000000002e-01   3.6559999999999998e-01   1.2830000000000000e-01
  -6.8330000000000002e-01   1.3189999999999999e-01  -4.2890000000000000e-01   2.9599999999999999e-01   3.8100000000000002e-02  -1.1840000000000001e-01   1.4205000000000001e+00   1.0672999999999999e+00   4.0918000000000001e+00   3.1790000000000002e-01   2.9830000000000001e-01   1.3710000000000000e-01
  -5.7310000000000005e-01   4.1770000000000002e-01   0.0000000000000000e+00   2.1959999999999999e-01  -5.7099999999999998e-02  -1.0090000000000000e-01   1.3095000000000001e+00   8.0049999999999999e-01   3.5695000000000001e+00   3.0819999999999997e-01   3.0790000000000001e-01   7.5200000000000003e-02
  -7.7149999999999996e-01   5.4959999999999998e-01  -1.2867999999999999e+00   2.4820000000000000e-01  -6.6600000000000006e-02  -1.3589999999999999e-01   1.1984999999999999e+00   1.0672999999999999e+00   4.0048000000000004e+00   3.5639999999999999e-01   3.2710000000000000e-01   1.0170000000000000e-01
  -8.5960000000000003e-01   8.7900000000000006e-02   4.2890000000000000e-01   3.5330000000000000e-01  -1.8079999999999999e-01  -1.3589999999999999e-01   1.5093000000000001e+00   8.6719999999999997e-01   3.6564999999999999e+00   2.7939999999999998e-01   3.4639999999999999e-01   8.4000000000000005e-02
  -7.2740000000000005e-01   1.5390000000000001e-01  -4.2890000000000000e-01   3.2460000000000000e-01  -1.4269999999999999e-01  -1.1400000000000000e-01   1.5980000000000001e+00   9.7840000000000005e-01   3.6564999999999999e+00   3.6599999999999999e-01   2.6939999999999997e-01   8.8499999999999995e-02
  -9.4779999999999998e-01   2.4179999999999999e-01   8.5800000000000001e-02   3.3420000000000000e-01  -5.7099999999999998e-02  -1.5350000000000000e-01   1.5536000000000001e+00   9.5609999999999995e-01   3.2212000000000001e+00   3.5639999999999999e-01   2.9830000000000001e-01   7.5200000000000003e-02
  -8.5960000000000003e-01   1.0990000000000000e-01  -1.7160000000000000e-01   2.1959999999999999e-01  -1.0470000000000000e-01  -1.0960000000000000e-01   1.4205000000000001e+00   1.1117999999999999e+00   4.2659000000000002e+00   1.9270000000000001e-01   3.1750000000000000e-01   7.5200000000000003e-02
  -2.6450000000000001e-01   3.7369999999999998e-01   0.0000000000000000e+00   2.5779999999999997e-01  -8.5599999999999996e-02  -1.3589999999999999e-01   1.3761000000000001e+00   1.2452000000000001e+00   3.3953000000000002e+00   2.6010000000000000e-01   3.5599999999999998e-01   1.2830000000000000e-01
  -8.8170000000000004e-01   1.9789999999999999e-01  -6.0050000000000003e-01   2.5779999999999997e-01  -1.4269999999999999e-01  -8.3299999999999999e-02   1.6868000000000001e+00   1.0894999999999999e+00   3.3953000000000002e+00   2.8899999999999998e-01   3.3679999999999999e-01   1.2390000000000000e-01
  -2.2040000000000001e-01   7.4739999999999995e-01  -7.7210000000000001e-01   3.5330000000000000e-01  -9.5200000000000007e-02  -1.5350000000000000e-01   1.3539000000000001e+00   1.2452000000000001e+00   3.5695000000000001e+00   3.1790000000000002e-01   3.4639999999999999e-01   6.1899999999999997e-02
  -8.1559999999999999e-01   2.8580000000000000e-01  -8.5800000000000001e-02   2.8639999999999999e-01  -1.8079999999999999e-01  -1.4030000000000001e-01   1.2650999999999999e+00   9.5609999999999995e-01   2.7858999999999998e+00   3.0819999999999997e-01   3.9450000000000002e-01   9.2899999999999996e-02
  -7.9349999999999998e-01   1.9789999999999999e-01  -8.5800000000000001e-02   2.2910000000000000e-01  -6.6600000000000006e-02  -1.0520000000000000e-01   1.4205000000000001e+00   1.0227999999999999e+00   4.0918000000000001e+00   3.6599999999999999e-01   3.0790000000000001e-01   7.9600000000000004e-02
  -5.0700000000000001e-01   4.1770000000000002e-01  -9.4359999999999999e-01   3.2460000000000000e-01  -1.1420000000000000e-01  -1.5350000000000000e-01   1.3095000000000001e+00   1.1339999999999999e+00   3.7435999999999998e+00   2.9859999999999998e-01   4.7149999999999997e-01   1.5040000000000001e-01
  -1.0580000000000001e+00   4.1770000000000002e-01  -6.8630000000000002e-01   2.4820000000000000e-01  -1.0470000000000000e-01  -5.2600000000000001e-02   1.3539000000000001e+00   8.8939999999999997e-01   3.3953000000000002e+00   3.1790000000000002e-01   2.9830000000000001e-01   9.7299999999999998e-02
  -7.0530000000000004e-01   3.2979999999999998e-01  -8.5780000000000001e-01   2.5779999999999997e-01  -2.2839999999999999e-01  -8.3299999999999999e-02   1.2428999999999999e+00   1.3341000000000001e+00   4.0918000000000001e+00   2.8899999999999998e-01   3.8490000000000002e-01   1.0170000000000000e-01
  -7.4939999999999996e-01   4.6170000000000000e-01   0.0000000000000000e+00   3.5330000000000000e-01  -1.2370000000000000e-01  -8.7700000000000000e-02   1.3539000000000001e+00   1.0450999999999999e+00   3.3953000000000002e+00   2.7939999999999998e-01   4.1370000000000001e-01   7.9600000000000004e-02
  -5.2900000000000003e-01   3.2979999999999998e-01   2.5740000000000002e-01   2.1959999999999999e-01  -1.5229999999999999e-01  -8.7700000000000000e-02   1.3317000000000001e+00   8.8939999999999997e-01   3.8306000000000000e+00   3.6599999999999999e-01   4.1370000000000001e-01   6.1899999999999997e-02
  -8.1559999999999999e-01   5.0560000000000005e-01   8.5800000000000001e-02   2.7689999999999998e-01  -1.6180000000000000e-01  -1.2720000000000001e-01   1.2650999999999999e+00   1.0005999999999999e+00   3.7435999999999998e+00   3.6599999999999999e-01   4.1370000000000001e-01   1.3270000000000001e-01
  -5.9509999999999996e-01   3.0780000000000002e-01  -6.8630000000000002e-01   2.7689999999999998e-01  -3.8100000000000002e-02  -8.7700000000000000e-02   1.3095000000000001e+00   9.3389999999999995e-01   3.2212000000000001e+00   3.2750000000000001e-01   3.1750000000000000e-01   8.8499999999999995e-02
  -8.3760000000000001e-01   4.3969999999999998e-01  -3.4310000000000002e-01   2.2910000000000000e-01  -3.8100000000000002e-02  -1.5790000000000001e-01   1.5093000000000001e+00   1.0450999999999999e+00   3.2212000000000001e+00   3.6599999999999999e-01   3.6559999999999998e-01   1.1500000000000000e-01
  -5.7310000000000005e-01   3.2979999999999998e-01  -7.7210000000000001e-01   2.9599999999999999e-01  -7.6100000000000001e-02  -1.2280000000000001e-01   1.3095000000000001e+00   1.0894999999999999e+00   3.3083000000000000e+00   4.0460000000000002e-01   4.1370000000000001e-01   1.2390000000000000e-01
  -6.3919999999999999e-01   3.7369999999999998e-01  -6.0050000000000003e-01   2.0050000000000001e-01  -1.3320000000000001e-01  -1.5350000000000000e-01   1.2428999999999999e+00   9.3389999999999995e-01   3.9177000000000000e+00   2.6970000000000000e-01   3.2710000000000000e-01   7.5200000000000003e-02
  -5.7310000000000005e-01   3.5170000000000001e-01  -4.2890000000000000e-01   2.0999999999999999e-01  -1.0470000000000000e-01  -1.3589999999999999e-01   1.3095000000000001e+00   1.1117999999999999e+00   3.9177000000000000e+00   2.4079999999999999e-01   3.7530000000000002e-01   9.7299999999999998e-02
  -6.3919999999999999e-01   2.4179999999999999e-01  -8.5780000000000001e-01   2.8639999999999999e-01  -1.6180000000000000e-01  -1.3589999999999999e-01   1.3317000000000001e+00   1.0005999999999999e+00   3.5695000000000001e+00   3.4680000000000000e-01   3.3679999999999999e-01   6.6400000000000001e-02
  -6.3919999999999999e-01   1.0990000000000000e-01  -4.2890000000000000e-01   2.7689999999999998e-01  -1.0470000000000000e-01  -1.9730000000000000e-01   1.3761000000000001e+00   9.1169999999999995e-01   3.5695000000000001e+00   2.7939999999999998e-01   3.5599999999999998e-01   7.5200000000000003e-02
  -7.7149999999999996e-01   4.3969999999999998e-01  -1.5441000000000000e+00   3.5330000000000000e-01  -1.7130000000000001e-01  -8.3299999999999999e-02   1.4427000000000001e+00   9.7840000000000005e-01   3.9177000000000000e+00   3.9489999999999997e-01   3.5599999999999998e-01   9.2899999999999996e-02
  -6.6130000000000000e-01   5.7160000000000000e-01  -8.5780000000000001e-01   3.2460000000000000e-01  -9.5200000000000007e-02  -1.9289999999999999e-01   1.5315000000000001e+00   1.0450999999999999e+00   3.8306000000000000e+00   3.5639999999999999e-01   2.4060000000000001e-01   1.0170000000000000e-01
  -6.6130000000000000e-01   3.9570000000000000e-01  -5.1470000000000005e-01   3.3420000000000000e-01  -1.0470000000000000e-01  -1.5790000000000001e-01   1.2650999999999999e+00   1.1563000000000001e+00   2.6989000000000001e+00   4.5269999999999999e-01   4.5219999999999999e-01   1.0170000000000000e-01
  -6.8330000000000002e-01   1.9789999999999999e-01  -3.4310000000000002e-01   2.0050000000000001e-01  -1.7130000000000001e-01  -1.3589999999999999e-01   1.3983000000000001e+00   9.3389999999999995e-01   3.3953000000000002e+00   2.9859999999999998e-01   3.7530000000000002e-01   1.1500000000000000e-01
  -7.0530000000000004e-01   3.7369999999999998e-01   8.5800000000000001e-02   2.4820000000000000e-01  -2.0930000000000001e-01  -1.5350000000000000e-01   1.3539000000000001e+00   1.0894999999999999e+00   4.1788999999999996e+00   3.6599999999999999e-01   3.2710000000000000e-01   1.0170000000000000e-01
  -7.4939999999999996e-01   5.0560000000000005e-01  -7.7210000000000001e-01   2.6729999999999998e-01  -1.3320000000000001e-01  -1.3159999999999999e-01   1.3983000000000001e+00   1.0894999999999999e+00   3.9177000000000000e+00   2.6970000000000000e-01   4.2340000000000000e-01   9.7299999999999998e-02
  -8.1559999999999999e-01   3.2979999999999998e-01  -1.2010000000000001e+00   3.3420000000000000e-01  -1.0470000000000000e-01  -1.2720000000000001e-01   1.5093000000000001e+00   8.2269999999999999e-01   3.7435999999999998e+00   2.7939999999999998e-01   4.0410000000000001e-01   9.7299999999999998e-02
  -7.9349999999999998e-01   3.7369999999999998e-01  -8.5780000000000001e-01   3.7240000000000001e-01  -3.8100000000000002e-02  -1.0960000000000000e-01   1.5093000000000001e+00   9.1169999999999995e-01   4.0048000000000004e+00   3.2750000000000001e-01   4.6189999999999998e-01   6.6400000000000001e-02
  -7.2740000000000005e-01   3.2979999999999998e-01  -7.7210000000000001e-01   2.0050000000000001e-01  -2.3790000000000000e-01  -1.0520000000000000e-01   1.4871000000000001e+00   1.1339999999999999e+00   3.7435999999999998e+00   3.5639999999999999e-01   4.3300000000000000e-01   1.0620000000000000e-01
  -7.7149999999999996e-01   3.5170000000000001e-01   0.0000000000000000e+00   3.1509999999999999e-01  -3.8100000000000002e-02  -1.1840000000000001e-01   1.2428999999999999e+00   1.0450999999999999e+00   3.7435999999999998e+00   3.0819999999999997e-01   3.0790000000000001e-01   1.0170000000000000e-01
  -6.6130000000000000e-01   2.1980000000000000e-01  -8.5780000000000001e-01   3.0549999999999999e-01  -7.6100000000000001e-02  -1.5350000000000000e-01   1.3983000000000001e+00   9.7840000000000005e-01   3.4824000000000002e+00   3.3710000000000001e-01   3.9450000000000002e-01   1.1940000000000001e-01
  -6.8330000000000002e-01   1.7590000000000000e-01  -3.4310000000000002e-01   2.1959999999999999e-01  -1.0470000000000000e-01  -1.2280000000000001e-01   1.3761000000000001e+00   1.0672999999999999e+00   3.6564999999999999e+00   3.0819999999999997e-01   3.8490000000000002e-01   8.8499999999999995e-02
  -5.2900000000000003e-01   1.9789999999999999e-01  -3.4310000000000002e-01   2.6729999999999998e-01   4.7600000000000003e-02  -3.2890000000000003e-01   1.3983000000000001e+00   1.0005999999999999e+00   3.5695000000000001e+00   2.2159999999999999e-01   3.3679999999999999e-01   5.7500000000000002e-02
  -5.7310000000000005e-01   3.9570000000000000e-01  -1.7160000000000000e-01   2.9599999999999999e-01  -1.2370000000000000e-01  -1.5350000000000000e-01   1.4427000000000001e+00   9.7840000000000005e-01   3.5695000000000001e+00   3.1790000000000002e-01   3.3679999999999999e-01   1.2390000000000000e-01
  -5.5110000000000003e-01   3.0780000000000002e-01  -5.1470000000000005e-01   3.2460000000000000e-01  -1.3320000000000001e-01  -1.0960000000000000e-01   1.5315000000000001e+00   9.3389999999999995e-01   3.1341999999999999e+00   3.3710000000000001e-01   4.8110000000000003e-01   9.7299999999999998e-02
  -7.2740000000000005e-01   3.2979999999999998e-01  -8.5800000000000001e-02   2.6729999999999998e-01  -1.7130000000000001e-01  -8.7700000000000000e-02   1.5758000000000001e+00   1.0450999999999999e+00   4.0048000000000004e+00   2.8899999999999998e-01   3.2710000000000000e-01   7.0800000000000002e-02
  -7.9349999999999998e-01   3.0780000000000002e-01  -4.2890000000000000e-01   2.3870000000000000e-01  -1.2370000000000000e-01  -1.4910000000000001e-01   1.2650999999999999e+00   1.0672999999999999e+00   3.5695000000000001e+00   3.8529999999999998e-01   3.3679999999999999e-01   1.1500000000000000e-01
  -7.9349999999999998e-01   2.1980000000000000e-01  -6.0050000000000003e-01   2.3870000000000000e-01  -9.5200000000000007e-02  -1.1400000000000000e-01   1.4649000000000001e+00   8.8939999999999997e-01   3.1341999999999999e+00   4.2380000000000001e-01   3.6559999999999998e-01   9.7299999999999998e-02
  -7.7149999999999996e-01   1.9789999999999999e-01  -6.0050000000000003e-01   2.5779999999999997e-01  -1.1420000000000000e-01  -1.3589999999999999e-01   1.2428999999999999e+00   1.1339999999999999e+00   3.3083000000000000e+00   3.4680000000000000e-01   2.6939999999999997e-01   1.0620000000000000e-01
  -5.5110000000000003e-01   1.5390000000000001e-01  -9.4359999999999999e-01   3.2460000000000000e-01  -1.7130000000000001e-01  -1.1840000000000001e-01   1.5093000000000001e+00   1.1563000000000001e+00   3.2212000000000001e+00   3.8529999999999998e-01   3.6559999999999998e-01   9.7299999999999998e-02
  -5.7310000000000005e-01   2.6379999999999998e-01  -7.7210000000000001e-01   3.0549999999999999e-01  -1.4269999999999999e-01  -9.6500000000000002e-02   1.4205000000000001e+00   1.0227999999999999e+00   4.4401000000000002e+00   4.3350000000000000e-01   4.1370000000000001e-01   9.2899999999999996e-02
  -9.2579999999999996e-01   3.7369999999999998e-01  -1.7160000000000000e-01   2.8639999999999999e-01  -1.4269999999999999e-01  -1.1400000000000000e-01   1.4427000000000001e+00   8.4499999999999997e-01   2.4377000000000000e+00   2.6010000000000000e-01   2.2130000000000000e-01   1.0170000000000000e-01
  -6.3919999999999999e-01   2.6379999999999998e-01  -3.4310000000000002e-01   2.4820000000000000e-01  -1.3320000000000001e-01  -1.0090000000000000e-01   1.2650999999999999e+00   8.8939999999999997e-01   3.1341999999999999e+00   3.1790000000000002e-01   3.3679999999999999e-01   5.3100000000000001e-02
  -6.1719999999999997e-01   2.4179999999999999e-01  -4.2890000000000000e-01   2.4820000000000000e-01  -4.7600000000000003e-02  -1.2280000000000001e-01   1.3761000000000001e+00   1.0227999999999999e+00   2.7858999999999998e+00   3.0819999999999997e-01   3.1750000000000000e-01   1.2390000000000000e-01
  -8.1559999999999999e-01   3.9570000000000000e-01  -1.2010000000000001e+00   3.8190000000000002e-01  -9.5200000000000007e-02  -1.4470000000000000e-01   1.4871000000000001e+00   1.0672999999999999e+00   3.1341999999999999e+00   3.2750000000000001e-01   3.9450000000000002e-01   1.1500000000000000e-01
  -3.9679999999999999e-01   3.7369999999999998e-01  -8.5800000000000001e-02   2.1959999999999999e-01  -5.7099999999999998e-02  -1.5790000000000001e-01   1.4427000000000001e+00   9.7840000000000005e-01   3.1341999999999999e+00   4.3350000000000000e-01   3.5599999999999998e-01   9.7299999999999998e-02
  -5.7310000000000005e-01   4.3969999999999998e-01  -1.7160000000000000e-01   2.8639999999999999e-01  -2.0930000000000001e-01  -9.2100000000000001e-02   1.3983000000000001e+00   1.2230000000000001e+00   4.1788999999999996e+00   3.7569999999999998e-01   3.6559999999999998e-01   9.2899999999999996e-02
  -5.0700000000000001e-01   2.1980000000000000e-01  -6.0050000000000003e-01   3.0549999999999999e-01  -8.5599999999999996e-02  -1.9289999999999999e-01   1.4427000000000001e+00   1.0894999999999999e+00   3.7435999999999998e+00   3.0819999999999997e-01   2.7900000000000003e-01   1.4160000000000000e-01
  -7.2740000000000005e-01   3.0780000000000002e-01  -9.4359999999999999e-01   2.1959999999999999e-01  -1.3320000000000001e-01  -1.2280000000000001e-01   1.5315000000000001e+00   1.0227999999999999e+00   3.2212000000000001e+00   3.9489999999999997e-01   3.4639999999999999e-01   9.2899999999999996e-02
  -7.0530000000000004e-01   2.4179999999999999e-01  -1.1152000000000000e+00   2.7689999999999998e-01  -1.5229999999999999e-01  -1.5350000000000000e-01   1.3539000000000001e+00   1.0672999999999999e+00   3.7435999999999998e+00   3.4680000000000000e-01   3.1750000000000000e-01   5.3100000000000001e-02
  -7.7149999999999996e-01   1.9789999999999999e-01  -1.7160000000000000e-01   2.9599999999999999e-01  -6.6600000000000006e-02  -8.3299999999999999e-02   1.5093000000000001e+00   1.0672999999999999e+00   3.7435999999999998e+00   2.0230000000000001e-01   4.1370000000000001e-01   1.1500000000000000e-01
  -8.3760000000000001e-01   4.1770000000000002e-01   8.5800000000000001e-02   2.5779999999999997e-01  -8.5599999999999996e-02  -1.0520000000000000e-01   1.2428999999999999e+00   1.0005999999999999e+00   3.5695000000000001e+00   3.6599999999999999e-01   3.2710000000000000e-01   7.0800000000000002e-02
  -7.7149999999999996e-01   2.6379999999999998e-01  -1.2010000000000001e+00   2.7689999999999998e-01  -1.0470000000000000e-01  -1.0520000000000000e-01   1.3761000000000001e+00   8.8939999999999997e-01   2.8730000000000002e+00   2.6010000000000000e-01   3.3679999999999999e-01   7.5200000000000003e-02
  -7.9349999999999998e-01   2.8580000000000000e-01  -3.4310000000000002e-01   2.2910000000000000e-01  -2.0930000000000001e-01  -1.2280000000000001e-01   1.5758000000000001e+00   8.6719999999999997e-01   3.1341999999999999e+00   3.0819999999999997e-01   3.5599999999999998e-01   7.9600000000000004e-02
  -5.9509999999999996e-01   1.7590000000000000e-01  -4.2890000000000000e-01   2.6729999999999998e-01  -1.0470000000000000e-01  -1.5790000000000001e-01   1.4205000000000001e+00   1.1339999999999999e+00   3.4824000000000002e+00   2.6970000000000000e-01   3.8490000000000002e-01   6.6400000000000001e-02
  -7.9349999999999998e-01   2.1980000000000000e-01  -1.7160000000000000e-01   2.1959999999999999e-01  -2.8500000000000001e-02  -1.4910000000000001e-01   1.4427000000000001e+00   1.0672999999999999e+00   4.2659000000000002e+00   3.1790000000000002e-01   3.7530000000000002e-01   7.5200000000000003e-02
  -5.7310000000000005e-01   1.3189999999999999e-01  -6.0050000000000003e-01   2.5779999999999997e-01  -2.8500000000000001e-02  -1.3589999999999999e-01   1.1540999999999999e+00   1.0227999999999999e+00   3.8306000000000000e+00   3.1790000000000002e-01   4.8110000000000003e-01   1.1940000000000001e-01
  -6.6130000000000000e-01   2.1980000000000000e-01  -1.7160000000000000e-01   2.7689999999999998e-01  -1.1420000000000000e-01  -1.4470000000000000e-01   1.4205000000000001e+00   9.1169999999999995e-01   3.1341999999999999e+00   3.7569999999999998e-01   4.2340000000000000e-01   1.0620000000000000e-01
  -6.3919999999999999e-01   2.6379999999999998e-01  -4.2890000000000000e-01   2.0999999999999999e-01  -2.1890000000000001e-01  -6.5799999999999997e-02   1.1540999999999999e+00   1.2230000000000001e+00   3.5695000000000001e+00   2.9859999999999998e-01   3.6559999999999998e-01   1.0620000000000000e-01
  -6.8330000000000002e-01   2.1980000000000000e-01  -4.2890000000000000e-01   1.5279999999999999e-01  -1.2370000000000000e-01  -1.3159999999999999e-01   1.3761000000000001e+00   1.1339999999999999e+00   3.2212000000000001e+00   4.3350000000000000e-01   3.4639999999999999e-01   1.0620000000000000e-01
  -7.0530000000000004e-01   1.7590000000000000e-01  -1.0294000000000001e+00   2.8639999999999999e-01   3.8100000000000002e-02  -1.4030000000000001e-01   1.4649000000000001e+00   9.3389999999999995e-01   3.6564999999999999e+00   4.1420000000000001e-01   3.6559999999999998e-01   9.7299999999999998e-02
  -7.0530000000000004e-01   3.7369999999999998e-01   0.0000000000000000e+00   3.0549999999999999e-01  -1.4269999999999999e-01  -8.7700000000000000e-02   1.3983000000000001e+00   1.0450999999999999e+00   3.9177000000000000e+00   2.7939999999999998e-01   2.9830000000000001e-01   1.2830000000000000e-01
  -6.1719999999999997e-01   4.3969999999999998e-01  -1.0294000000000001e+00   2.7689999999999998e-01  -1.9030000000000000e-01  -1.1400000000000000e-01   1.5315000000000001e+00   9.1169999999999995e-01   3.5695000000000001e+00   3.0819999999999997e-01   4.0410000000000001e-01   5.3100000000000001e-02
  -6.1719999999999997e-01   3.2979999999999998e-01  -1.2010000000000001e+00   2.0050000000000001e-01  -2.2839999999999999e-01  -8.3299999999999999e-02   1.3539000000000001e+00   1.1117999999999999e+00   3.1341999999999999e+00   3.6599999999999999e-01   3.2710000000000000e-01   1.4599999999999999e-01
  -7.9349999999999998e-01   1.9789999999999999e-01  -3.4310000000000002e-01   3.2460000000000000e-01  -8.5599999999999996e-02  -1.0090000000000000e-01   1.5758000000000001e+00   9.1169999999999995e-01   3.3083000000000000e+00   3.4680000000000000e-01   3.2710000000000000e-01   9.2899999999999996e-02
  -7.9349999999999998e-01   4.1770000000000002e-01  -6.0050000000000003e-01   3.1509999999999999e-01  -1.4269999999999999e-01  -9.2100000000000001e-02   1.4871000000000001e+00   1.1785000000000001e+00   3.3953000000000002e+00   3.2750000000000001e-01   4.2340000000000000e-01   1.2390000000000000e-01
  -6.8330000000000002e-01   2.1980000000000000e-01  -2.5740000000000002e-01   2.0050000000000001e-01  -8.5599999999999996e-02  -1.0090000000000000e-01   1.3317000000000001e+00   1.0672999999999999e+00   4.6142000000000003e+00   3.2750000000000001e-01   4.0410000000000001e-01   1.1060000000000000e-01
  -6.6130000000000000e-01   4.8359999999999997e-01  -7.7210000000000001e-01   2.3870000000000000e-01  -4.7600000000000003e-02  -1.3159999999999999e-01   1.5980000000000001e+00   9.7840000000000005e-01   3.6564999999999999e+00   2.5050000000000000e-01   4.0410000000000001e-01   8.8499999999999995e-02
  -7.0530000000000004e-01   3.9570000000000000e-01  -7.7210000000000001e-01   2.4820000000000000e-01  -1.5229999999999999e-01  -8.3299999999999999e-02   1.4427000000000001e+00   8.8939999999999997e-01   2.9600000000000000e+00   2.6970000000000000e-01   3.8490000000000002e-01   8.4000000000000005e-02
  -6.6130000000000000e-01   2.4179999999999999e-01  -1.7160000000000000e-01   2.8639999999999999e-01  -1.2370000000000000e-01  -1.0520000000000000e-01   1.5093000000000001e+00   1.0005999999999999e+00   3.9177000000000000e+00   2.9859999999999998e-01   3.3679999999999999e-01   1.0170000000000000e-01
  -7.0530000000000004e-01   2.6379999999999998e-01   2.5740000000000002e-01   3.0549999999999999e-01  -1.6180000000000000e-01  -1.4030000000000001e-01   1.3761000000000001e+00   1.0005999999999999e+00   3.6564999999999999e+00   3.4680000000000000e-01   3.9450000000000002e-01   9.7299999999999998e-02
  -6.1719999999999997e-01   4.6170000000000000e-01  -9.4359999999999999e-01   1.9089999999999999e-01  -1.3320000000000001e-01  -1.5790000000000001e-01   1.5536000000000001e+00   1.1117999999999999e+00   3.3953000000000002e+00   2.6010000000000000e-01   3.5599999999999998e-01   1.1940000000000001e-01
  -6.8330000000000002e-01   3.5170000000000001e-01  -1.7160000000000000e-01   2.2910000000000000e-01   9.4999999999999998e-03  -1.1840000000000001e-01   1.5093000000000001e+00   8.2269999999999999e-01   3.3953000000000002e+00   3.4680000000000000e-01   2.9830000000000001e-01   9.7299999999999998e-02
  -6.3919999999999999e-01   4.6170000000000000e-01   1.7160000000000000e-01   2.0050000000000001e-01  -2.8500000000000001e-02  -1.3159999999999999e-01   1.5093000000000001e+00   8.8939999999999997e-01   3.2212000000000001e+00   3.5639999999999999e-01   3.5599999999999998e-01   1.2830000000000000e-01
  -8.1559999999999999e-01   2.6379999999999998e-01  -5.1470000000000005e-01   2.1959999999999999e-01  -1.6180000000000000e-01  -6.5799999999999997e-02   1.4205000000000001e+00   9.7840000000000005e-01   3.8306000000000000e+00   2.7939999999999998e-01   4.9070000000000003e-01   7.9600000000000004e-02
  -7.2740000000000005e-01   4.1770000000000002e-01  -8.5800000000000001e-02   2.8639999999999999e-01  -1.9000000000000000e-02  -1.4910000000000001e-01   1.5536000000000001e+00   1.0005999999999999e+00   2.8730000000000002e+00   4.1420000000000001e-01   3.8490000000000002e-01   9.7299999999999998e-02
  -9.4779999999999998e-01   3.7369999999999998e-01  -1.1152000000000000e+00   2.8639999999999999e-01  -7.6100000000000001e-02  -1.1840000000000001e-01   1.4427000000000001e+00   9.5609999999999995e-01   3.0470999999999999e+00   2.7939999999999998e-01   2.3089999999999999e-01   1.0620000000000000e-01
  -6.3919999999999999e-01   1.0990000000000000e-01  -5.1470000000000005e-01   1.9089999999999999e-01  -2.7600000000000002e-01  -1.0090000000000000e-01   1.6424000000000001e+00   1.0894999999999999e+00   3.1341999999999999e+00   3.8529999999999998e-01   3.6559999999999998e-01   9.7299999999999998e-02
  -8.3760000000000001e-01   2.4179999999999999e-01  -6.8630000000000002e-01   2.7689999999999998e-01  -2.2839999999999999e-01  -8.3299999999999999e-02   1.4871000000000001e+00   8.8939999999999997e-01   3.1341999999999999e+00   3.4680000000000000e-01   3.9450000000000002e-01   1.3710000000000000e-01
  -6.6130000000000000e-01   1.7590000000000000e-01  -2.5740000000000002e-01   2.6729999999999998e-01  -1.2370000000000000e-01  -1.5350000000000000e-01   1.2873000000000001e+00   9.1169999999999995e-01   4.0918000000000001e+00   3.1790000000000002e-01   4.2340000000000000e-01   1.1500000000000000e-01
  -8.3760000000000001e-01   5.0560000000000005e-01  -8.5780000000000001e-01   4.5829999999999999e-01  -5.7099999999999998e-02  -8.7700000000000000e-02   1.2873000000000001e+00   1.1339999999999999e+00   3.4824000000000002e+00   2.6010000000000000e-01   3.6559999999999998e-01   1.1060000000000000e-01
  -8.5960000000000003e-01   3.5170000000000001e-01  -1.7160000000000000e-01   1.9089999999999999e-01  -1.9030000000000000e-01  -1.2720000000000001e-01   1.2206999999999999e+00   1.0450999999999999e+00   4.0048000000000004e+00   3.7569999999999998e-01   3.8490000000000002e-01   1.1500000000000000e-01
  -7.0530000000000004e-01   2.1980000000000000e-01  -5.1470000000000005e-01   4.0100000000000002e-01  -1.3320000000000001e-01  -7.4499999999999997e-02   1.1540999999999999e+00   9.3389999999999995e-01   3.5695000000000001e+00   3.1790000000000002e-01   2.7900000000000003e-01   1.2390000000000000e-01
  -7.0530000000000004e-01   5.0560000000000005e-01  -6.8630000000000002e-01   2.9599999999999999e-01  -1.6180000000000000e-01  -1.3589999999999999e-01   1.1096999999999999e+00   1.0005999999999999e+00   3.3083000000000000e+00   3.3710000000000001e-01   3.7530000000000002e-01   9.7299999999999998e-02
  -7.9349999999999998e-01   3.2979999999999998e-01  -2.5740000000000002e-01   1.4319999999999999e-01  -1.6180000000000000e-01  -1.4030000000000001e-01   1.6424000000000001e+00   1.0450999999999999e+00   4.1788999999999996e+00   3.5639999999999999e-01   4.1370000000000001e-01   7.5200000000000003e-02
  -7.4939999999999996e-01   5.2759999999999996e-01  -6.8630000000000002e-01   3.7240000000000001e-01  -9.5200000000000007e-02  -1.3159999999999999e-01   1.3095000000000001e+00   1.0894999999999999e+00   3.2212000000000001e+00   3.6599999999999999e-01   3.8490000000000002e-01   7.0800000000000002e-02
  -6.8330000000000002e-01   8.7900000000000006e-02  -5.1470000000000005e-01   2.8639999999999999e-01  -1.1420000000000000e-01  -1.4470000000000000e-01   1.3317000000000001e+00   1.0672999999999999e+00   3.9177000000000000e+00   3.5639999999999999e-01   3.2710000000000000e-01   1.2390000000000000e-01
  -6.6130000000000000e-01   3.5170000000000001e-01  -5.1470000000000005e-01   1.7190000000000000e-01  -1.0470000000000000e-01  -1.4910000000000001e-01   1.3983000000000001e+00   1.0227999999999999e+00   4.0918000000000001e+00   2.6970000000000000e-01   3.1750000000000000e-01   1.1940000000000001e-01
  -7.2740000000000005e-01   3.2979999999999998e-01  -6.8630000000000002e-01   2.9599999999999999e-01  -1.3320000000000001e-01  -1.0520000000000000e-01   1.5093000000000001e+00   9.7840000000000005e-01   3.9177000000000000e+00   3.0819999999999997e-01   3.5599999999999998e-01   1.4599999999999999e-01
  -7.9349999999999998e-01   3.0780000000000002e-01   8.5800000000000001e-02   2.6729999999999998e-01  -1.5229999999999999e-01  -1.2280000000000001e-01   1.3095000000000001e+00   1.0005999999999999e+00   3.8306000000000000e+00   2.7939999999999998e-01   3.8490000000000002e-01   1.0170000000000000e-01
  -6.8330000000000002e-01   3.7369999999999998e-01  -8.5800000000000001e-02   1.9089999999999999e-01  -1.0470000000000000e-01  -1.4910000000000001e-01   1.3983000000000001e+00   9.1169999999999995e-01   3.9177000000000000e+00   3.5639999999999999e-01   4.0410000000000001e-01   1.2390000000000000e-01
  -5.5110000000000003e-01   2.8580000000000000e-01   0.0000000000000000e+00   3.1509999999999999e-01  -1.7130000000000001e-01  -1.4470000000000000e-01   1.5315000000000001e+00   1.1563000000000001e+00   4.0048000000000004e+00   2.9859999999999998e-01   2.6939999999999997e-01   1.2830000000000000e-01
  -1.4548000000000001e+00   3.9570000000000000e-01   6.0050000000000003e-01   3.6280000000000001e-01  -1.9030000000000000e-01  -1.1840000000000001e-01   1.3095000000000001e+00   1.0672999999999999e+00   3.4824000000000002e+00   2.6010000000000000e-01   3.7530000000000002e-01   1.1060000000000000e-01
  -1.1241000000000001e+00   6.6000000000000003e-02  -2.5740000000000002e-01   3.2460000000000000e-01  -1.2370000000000000e-01  -1.1400000000000000e-01   1.2873000000000001e+00   1.0894999999999999e+00   3.5695000000000001e+00   3.3710000000000001e-01   3.3679999999999999e-01   1.0170000000000000e-01
  -5.7310000000000005e-01   6.5949999999999998e-01  -1.0294000000000001e+00   2.2910000000000000e-01  -2.2839999999999999e-01  -1.4910000000000001e-01   1.3539000000000001e+00   1.0450999999999999e+00   4.2659000000000002e+00   3.1790000000000002e-01   3.7530000000000002e-01   8.8499999999999995e-02
  -2.4249999999999999e-01   4.1770000000000002e-01  -6.0050000000000003e-01   2.5779999999999997e-01  -1.9030000000000000e-01  -7.8899999999999998e-02   1.2650999999999999e+00   6.8930000000000002e-01   3.4824000000000002e+00   2.7939999999999998e-01   3.8490000000000002e-01   1.2830000000000000e-01
  -5.9509999999999996e-01   3.7369999999999998e-01  -1.0294000000000001e+00   2.9599999999999999e-01  -1.2370000000000000e-01  -7.8899999999999998e-02   1.4205000000000001e+00   1.0894999999999999e+00   3.4824000000000002e+00   3.0819999999999997e-01   3.6559999999999998e-01   1.5040000000000001e-01
  -6.6130000000000000e-01   4.3969999999999998e-01  -9.4359999999999999e-01   3.7240000000000001e-01  -1.9030000000000000e-01  -1.0960000000000000e-01   1.4427000000000001e+00   7.5600000000000001e-01   2.8730000000000002e+00   3.2750000000000001e-01   3.0790000000000001e-01   1.7249999999999999e-01
  -1.1462000000000001e+00   4.3969999999999998e-01  -9.4359999999999999e-01   1.2410000000000000e-01  -1.7130000000000001e-01  -7.8899999999999998e-02   1.7756000000000001e+00   1.2674000000000001e+00   2.8730000000000002e+00   2.6970000000000000e-01   3.1750000000000000e-01   8.8499999999999995e-02
  -8.5960000000000003e-01   3.7369999999999998e-01   1.7160000000000000e-01   2.5779999999999997e-01  -1.6180000000000000e-01  -1.2280000000000001e-01   1.3095000000000001e+00   1.1563000000000001e+00   3.3083000000000000e+00   3.1790000000000002e-01   3.8490000000000002e-01   1.2390000000000000e-01
  -7.4939999999999996e-01   3.0780000000000002e-01  -5.1470000000000005e-01   2.9599999999999999e-01  -9.4999999999999998e-03  -6.5799999999999997e-02   1.5980000000000001e+00   5.3369999999999995e-01   3.8306000000000000e+00   3.8529999999999998e-01   3.0790000000000001e-01   8.8499999999999995e-02
  -3.9679999999999999e-01   2.6379999999999998e-01  -4.2890000000000000e-01   2.0999999999999999e-01  -1.9980000000000001e-01  -5.2600000000000001e-02   1.5315000000000001e+00   1.0227999999999999e+00   3.3953000000000002e+00   2.8899999999999998e-01   4.4259999999999999e-01   8.8499999999999995e-02
  -5.5110000000000003e-01   2.8580000000000000e-01  -7.7210000000000001e-01   1.3370000000000001e-01  -1.1420000000000000e-01  -1.3159999999999999e-01   1.2650999999999999e+00   1.1563000000000001e+00   3.8306000000000000e+00   3.9489999999999997e-01   3.9450000000000002e-01   1.4160000000000000e-01
  -7.0530000000000004e-01   2.4179999999999999e-01  -1.7160000000000000e-01   2.3870000000000000e-01  -1.8079999999999999e-01  -5.7000000000000002e-02   1.3539000000000001e+00   8.4499999999999997e-01   3.1341999999999999e+00   3.5639999999999999e-01   3.2710000000000000e-01   1.1500000000000000e-01
  -7.7149999999999996e-01   1.5390000000000001e-01  -2.5740000000000002e-01   2.5779999999999997e-01  -3.8100000000000002e-02  -1.3589999999999999e-01   1.5093000000000001e+00   8.0049999999999999e-01   3.5695000000000001e+00   2.6010000000000000e-01   3.3679999999999999e-01   1.1500000000000000e-01
  -6.3919999999999999e-01   4.1770000000000002e-01  -5.1470000000000005e-01   3.3420000000000000e-01  -1.2370000000000000e-01  -1.2280000000000001e-01   1.3983000000000001e+00   1.0005999999999999e+00   3.8306000000000000e+00   3.4680000000000000e-01   4.0410000000000001e-01   1.2830000000000000e-01
  -8.8170000000000004e-01   3.5170000000000001e-01  -1.3725000000000001e+00   2.3870000000000000e-01  -1.1420000000000000e-01  -1.4470000000000000e-01   1.1318999999999999e+00   1.1117999999999999e+00   3.2212000000000001e+00   2.9859999999999998e-01   2.5979999999999998e-01   8.4000000000000005e-02
  -8.1559999999999999e-01   2.8580000000000000e-01  -5.1470000000000005e-01   3.2460000000000000e-01  -6.6600000000000006e-02  -1.3159999999999999e-01   1.4427000000000001e+00   1.1785000000000001e+00   3.3953000000000002e+00   2.5050000000000000e-01   3.3679999999999999e-01   1.3710000000000000e-01
  -6.3919999999999999e-01   4.3999999999999997e-02  -6.8630000000000002e-01   2.4820000000000000e-01  -1.4269999999999999e-01  -1.1400000000000000e-01   1.3539000000000001e+00   7.5600000000000001e-01   3.3083000000000000e+00   2.9859999999999998e-01   3.2710000000000000e-01   1.3270000000000001e-01
  -6.6130000000000000e-01   1.0990000000000000e-01  -7.7210000000000001e-01   2.6729999999999998e-01  -1.9980000000000001e-01  -1.0090000000000000e-01   1.4871000000000001e+00   1.0672999999999999e+00   3.7435999999999998e+00   3.0819999999999997e-01   3.1750000000000000e-01   1.0170000000000000e-01
  -7.0530000000000004e-01   2.8580000000000000e-01  -5.1470000000000005e-01   2.7689999999999998e-01  -8.5599999999999996e-02  -1.5350000000000000e-01   1.4649000000000001e+00   1.0672999999999999e+00   3.6564999999999999e+00   3.6599999999999999e-01   4.5219999999999999e-01   7.5200000000000003e-02
  -7.2740000000000005e-01   1.5390000000000001e-01  -1.2010000000000001e+00   2.6729999999999998e-01  -1.0470000000000000e-01  -1.0960000000000000e-01   1.3761000000000001e+00   1.2007000000000001e+00   3.4824000000000002e+00   3.1790000000000002e-01   3.6559999999999998e-01   8.8499999999999995e-02
  -5.2900000000000003e-01   5.2759999999999996e-01  -2.5740000000000002e-01   2.2910000000000000e-01  -1.1420000000000000e-01  -1.1400000000000000e-01   1.3095000000000001e+00   1.0894999999999999e+00   3.1341999999999999e+00   2.0230000000000001e-01   3.2710000000000000e-01   1.0620000000000000e-01
  -7.7149999999999996e-01   3.9570000000000000e-01  -7.7210000000000001e-01   1.7190000000000000e-01  -1.4269999999999999e-01  -1.2280000000000001e-01   1.5536000000000001e+00   9.5609999999999995e-01   3.2212000000000001e+00   3.0819999999999997e-01   3.0790000000000001e-01   1.2830000000000000e-01
  -5.5110000000000003e-01   2.1980000000000000e-01  -1.0294000000000001e+00   1.7190000000000000e-01  -1.4269999999999999e-01  -1.3159999999999999e-01   1.3095000000000001e+00   1.0672999999999999e+00   3.3953000000000002e+00   2.6970000000000000e-01   2.7900000000000003e-01   1.4599999999999999e-01
  -8.1559999999999999e-01   6.1550000000000005e-01  -6.0050000000000003e-01   3.6280000000000001e-01  -8.5599999999999996e-02  -1.0520000000000000e-01   1.4205000000000001e+00   1.0672999999999999e+00   3.3953000000000002e+00   4.0460000000000002e-01   3.6559999999999998e-01   1.0620000000000000e-01
  -7.0530000000000004e-01   8.7900000000000006e-02   0.0000000000000000e+00   2.5779999999999997e-01  -1.1420000000000000e-01  -9.6500000000000002e-02   1.4871000000000001e+00   9.1169999999999995e-01   3.2212000000000001e+00   2.9859999999999998e-01   3.5599999999999998e-01   5.3100000000000001e-02
  -5.7310000000000005e-01   3.7369999999999998e-01  -8.5800000000000001e-02   2.9599999999999999e-01  -1.8079999999999999e-01  -1.0960000000000000e-01   1.3317000000000001e+00   1.0894999999999999e+00   3.9177000000000000e+00   3.1790000000000002e-01   3.5599999999999998e-01   1.3270000000000001e-01
  -7.9349999999999998e-01   2.8580000000000000e-01   3.4310000000000002e-01   1.6230000000000000e-01  -1.6180000000000000e-01  -9.2100000000000001e-02   1.3983000000000001e+00   1.0227999999999999e+00   4.2659000000000002e+00   2.2159999999999999e-01   3.1750000000000000e-01   1.0620000000000000e-01
  -6.8330000000000002e-01   2.8580000000000000e-01  -5.1470000000000005e-01   1.7190000000000000e-01  -1.5229999999999999e-01  -1.1400000000000000e-01   1.4871000000000001e+00   1.1117999999999999e+00   3.4824000000000002e+00   2.7939999999999998e-01   2.7900000000000003e-01   9.7299999999999998e-02
  -6.1719999999999997e-01   4.3969999999999998e-01  -6.8630000000000002e-01   2.0999999999999999e-01  -1.9030000000000000e-01  -1.4030000000000001e-01   1.5093000000000001e+00   8.8939999999999997e-01   2.4377000000000000e+00   3.2750000000000001e-01   4.0410000000000001e-01   9.2899999999999996e-02
  -6.3919999999999999e-01   4.3999999999999997e-02  -9.4359999999999999e-01   3.4370000000000001e-01  -6.6600000000000006e-02  -1.0960000000000000e-01   1.6202000000000001e+00   1.0005999999999999e+00   3.4824000000000002e+00   4.0460000000000002e-01   3.3679999999999999e-01   1.1940000000000001e-01
  -6.3919999999999999e-01   5.0560000000000005e-01  -1.1152000000000000e+00   2.9599999999999999e-01  -9.5200000000000007e-02  -1.2280000000000001e-01   1.4649000000000001e+00   9.1169999999999995e-01   3.2212000000000001e+00   3.5639999999999999e-01   4.1370000000000001e-01   1.2830000000000000e-01
  -7.2740000000000005e-01   1.9789999999999999e-01  -6.0050000000000003e-01   2.2910000000000000e-01  -1.9980000000000001e-01  -1.3159999999999999e-01   1.2428999999999999e+00   9.1169999999999995e-01   3.6564999999999999e+00   4.0460000000000002e-01   3.8490000000000002e-01   1.2390000000000000e-01
  -6.6130000000000000e-01   3.7369999999999998e-01  -6.8630000000000002e-01   2.8639999999999999e-01  -1.1420000000000000e-01  -1.2720000000000001e-01   1.4427000000000001e+00   1.1785000000000001e+00   3.7435999999999998e+00   2.9859999999999998e-01   3.8490000000000002e-01   9.7299999999999998e-02
  -7.4939999999999996e-01   3.5170000000000001e-01  -4.2890000000000000e-01   2.7689999999999998e-01  -1.1420000000000000e-01  -9.6500000000000002e-02   1.4871000000000001e+00   1.2897000000000001e+00   4.0048000000000004e+00   3.4680000000000000e-01   4.2340000000000000e-01   8.8499999999999995e-02
  -6.1719999999999997e-01   2.4179999999999999e-01  -9.4359999999999999e-01   1.6230000000000000e-01  -1.8079999999999999e-01  -1.1400000000000000e-01   1.2206999999999999e+00   9.3389999999999995e-01   3.3083000000000000e+00   2.3119999999999999e-01   3.2710000000000000e-01   1.0170000000000000e-01
  -7.9349999999999998e-01   2.6379999999999998e-01  -4.2890000000000000e-01   2.3870000000000000e-01  -9.5200000000000007e-02  -1.2280000000000001e-01   1.3539000000000001e+00   1.0227999999999999e+00   3.2212000000000001e+00   2.8899999999999998e-01   3.5599999999999998e-01   1.1060000000000000e-01
  -9.6989999999999998e-01   5.0560000000000005e-01  -3.4310000000000002e-01   2.3870000000000000e-01  -1.6180000000000000e-01  -7.4499999999999997e-02   1.5758000000000001e+00   1.0672999999999999e+00   3.0470999999999999e+00   2.9859999999999998e-01   3.5599999999999998e-01   9.7299999999999998e-02
  -6.8330000000000002e-01   3.7369999999999998e-01  -1.7157000000000000e+00   3.3420000000000000e-01  -6.6600000000000006e-02  -1.1400000000000000e-01   1.5093000000000001e+00   1.0894999999999999e+00   3.4824000000000002e+00   2.5050000000000000e-01   3.9450000000000002e-01   8.4000000000000005e-02
  -7.4939999999999996e-01   1.5390000000000001e-01  -6.0050000000000003e-01   3.7240000000000001e-01  -1.1420000000000000e-01  -1.5350000000000000e-01   1.4205000000000001e+00   1.2007000000000001e+00   2.9600000000000000e+00   3.2750000000000001e-01   4.0410000000000001e-01   1.0170000000000000e-01
  -6.1719999999999997e-01   2.4179999999999999e-01  -3.4310000000000002e-01   2.9599999999999999e-01  -1.4269999999999999e-01  -1.0090000000000000e-01   1.4427000000000001e+00   1.0227999999999999e+00   3.3953000000000002e+00   3.2750000000000001e-01   3.0790000000000001e-01   1.1060000000000000e-01
  -8.1559999999999999e-01   2.1980000000000000e-01  -6.0050000000000003e-01   3.0549999999999999e-01  -9.5200000000000007e-02  -9.6500000000000002e-02   1.3983000000000001e+00   1.0450999999999999e+00   3.0470999999999999e+00   3.5639999999999999e-01   3.1750000000000000e-01   9.7299999999999998e-02
  -6.8330000000000002e-01   3.7369999999999998e-01  -4.2890000000000000e-01   1.5279999999999999e-01  -9.5200000000000007e-02  -7.8899999999999998e-02   1.4205000000000001e+00   9.5609999999999995e-01   2.7858999999999998e+00   3.3710000000000001e-01   2.5979999999999998e-01   1.4599999999999999e-01
  -9.2579999999999996e-01   1.7590000000000000e-01  -6.0050000000000003e-01   2.9599999999999999e-01  -1.7130000000000001e-01  -1.1840000000000001e-01   1.4871000000000001e+00   1.0227999999999999e+00   3.8306000000000000e+00   2.7939999999999998e-01   3.8490000000000002e-01   1.5920000000000001e-01
  -7.4939999999999996e-01   4.6170000000000000e-01  -5.1470000000000005e-01   2.2910000000000000e-01  -7.6100000000000001e-02  -1.1840000000000001e-01   1.4649000000000001e+00   9.7840000000000005e-01   3.8306000000000000e+00   3.3710000000000001e-01   2.9830000000000001e-01   5.7500000000000002e-02
  -5.5110000000000003e-01   3.0780000000000002e-01  -2.5740000000000002e-01   3.0549999999999999e-01  -1.7130000000000001e-01  -7.4499999999999997e-02   1.2428999999999999e+00   8.2269999999999999e-01   2.7858999999999998e+00   4.3350000000000000e-01   3.5599999999999998e-01   1.0170000000000000e-01
  -6.6130000000000000e-01   3.2979999999999998e-01  -2.5740000000000002e-01   2.6729999999999998e-01  -9.5200000000000007e-02  -8.3299999999999999e-02   1.3095000000000001e+00   1.0450999999999999e+00   3.5695000000000001e+00   3.1790000000000002e-01   3.9450000000000002e-01   1.1500000000000000e-01
  -7.9349999999999998e-01   3.7369999999999998e-01  -9.4359999999999999e-01   2.7689999999999998e-01  -1.9030000000000000e-01  -1.2280000000000001e-01   1.3095000000000001e+00   1.0672999999999999e+00   3.5695000000000001e+00   2.4079999999999999e-01   4.1370000000000001e-01   8.4000000000000005e-02
  -7.4939999999999996e-01   3.9570000000000000e-01   0.0000000000000000e+00   3.1509999999999999e-01  -1.1420000000000000e-01  -1.6230000000000000e-01   1.5536000000000001e+00   9.5609999999999995e-01   4.5270999999999999e+00   2.6970000000000000e-01   2.5979999999999998e-01   6.1899999999999997e-02
  -5.7310000000000005e-01   4.8359999999999997e-01  -8.5800000000000001e-02   3.9140000000000003e-01  -8.5599999999999996e-02  -1.4030000000000001e-01   1.3317000000000001e+00   1.1339999999999999e+00   3.8306000000000000e+00   2.4079999999999999e-01   4.2340000000000000e-01   1.3270000000000001e-01
  -7.9349999999999998e-01   4.6170000000000000e-01   3.4310000000000002e-01   2.4820000000000000e-01  -1.1420000000000000e-01  -1.4470000000000000e-01   1.5315000000000001e+00   1.0227999999999999e+00   3.2212000000000001e+00   3.5639999999999999e-01   3.8490000000000002e-01   1.0620000000000000e-01
  -6.3919999999999999e-01   2.1980000000000000e-01  -3.4310000000000002e-01   2.5779999999999997e-01  -1.3320000000000001e-01  -1.1400000000000000e-01   1.3983000000000001e+00   1.0005999999999999e+00   2.6989000000000001e+00   2.1190000000000001e-01   3.6559999999999998e-01   1.0170000000000000e-01
  -7.2740000000000005e-01   3.2979999999999998e-01  -3.4310000000000002e-01   1.0500000000000000e-01  -1.1420000000000000e-01  -7.8899999999999998e-02   1.3317000000000001e+00   1.0672999999999999e+00   3.2212000000000001e+00   3.2750000000000001e-01   3.3679999999999999e-01   1.1500000000000000e-01
  -7.9349999999999998e-01   3.0780000000000002e-01  -1.0294000000000001e+00   2.7689999999999998e-01  -1.2370000000000000e-01  -8.7700000000000000e-02   1.4427000000000001e+00   1.0672999999999999e+00   3.5695000000000001e+00   2.9859999999999998e-01   2.8870000000000001e-01   1.0170000000000000e-01
  -8.5960000000000003e-01   3.9570000000000000e-01  -1.2867999999999999e+00   2.7689999999999998e-01  -2.8500000000000001e-02  -1.1840000000000001e-01   1.5093000000000001e+00   1.0005999999999999e+00   2.6118000000000001e+00   3.7569999999999998e-01   4.2340000000000000e-01   1.2390000000000000e-01
  -7.7149999999999996e-01   4.8359999999999997e-01  -5.1470000000000005e-01   2.5779999999999997e-01  -1.3320000000000001e-01  -9.6500000000000002e-02   1.3539000000000001e+00   1.0894999999999999e+00   2.7858999999999998e+00   2.1190000000000001e-01   3.4639999999999999e-01   9.2899999999999996e-02
  -2.6450000000000001e-01  -2.1980000000000000e-01  -4.2890000000000000e-01   3.0549999999999999e-01  -2.4740000000000001e-01  -1.1840000000000001e-01   1.4205000000000001e+00   8.6719999999999997e-01   3.5695000000000001e+00   3.5639999999999999e-01   2.9830000000000001e-01   9.2899999999999996e-02
  -1.2564000000000000e+00   6.5949999999999998e-01  -1.3725000000000001e+00   2.1959999999999999e-01  -1.2370000000000000e-01  -5.7000000000000002e-02   1.4427000000000001e+00   7.7820000000000000e-01   3.5695000000000001e+00   3.6599999999999999e-01   2.6939999999999997e-01   1.2830000000000000e-01
  -5.0700000000000001e-01   1.3189999999999999e-01  -3.4310000000000002e-01   2.7689999999999998e-01  -2.3790000000000000e-01  -1.3159999999999999e-01   1.5315000000000001e+00   1.0450999999999999e+00   3.3083000000000000e+00   4.3350000000000000e-01   3.1750000000000000e-01   1.2390000000000000e-01
  -8.3760000000000001e-01   4.1770000000000002e-01  -1.3725000000000001e+00   3.2460000000000000e-01  -1.5229999999999999e-01  -1.3159999999999999e-01   1.3983000000000001e+00   1.0227999999999999e+00   2.6989000000000001e+00   3.3710000000000001e-01   2.5979999999999998e-01   1.4160000000000000e-01
  -1.1241000000000001e+00   3.9570000000000000e-01   0.0000000000000000e+00   3.1509999999999999e-01  -1.9030000000000000e-01  -1.0090000000000000e-01   1.2873000000000001e+00   1.0672999999999999e+00   3.8306000000000000e+00   3.4680000000000000e-01   4.2340000000000000e-01   1.1060000000000000e-01
  -1.0801000000000001e+00   8.7900000000000006e-02  -5.1470000000000005e-01   2.0999999999999999e-01  -1.9980000000000001e-01  -7.4499999999999997e-02   1.2873000000000001e+00   9.3389999999999995e-01   2.8730000000000002e+00   3.3710000000000001e-01   3.3679999999999999e-01   9.2899999999999996e-02
  -1.4988999999999999e+00   8.1340000000000001e-01   8.5800000000000001e-02   2.3870000000000000e-01  -4.7600000000000003e-02  -9.6500000000000002e-02   1.2428999999999999e+00   9.1169999999999995e-01   3.9177000000000000e+00   2.8899999999999998e-01   3.2710000000000000e-01   6.1899999999999997e-02
  -2.6450000000000001e-01  -2.1999999999999999e-02   0.0000000000000000e+00   2.7689999999999998e-01  -1.8079999999999999e-01  -1.7540000000000000e-01   1.5758000000000001e+00   9.1169999999999995e-01   3.4824000000000002e+00   3.3710000000000001e-01   3.9450000000000002e-01   1.1500000000000000e-01
  -1.1681999999999999e+00   4.3969999999999998e-01  -9.4359999999999999e-01   2.9599999999999999e-01  -5.7099999999999998e-02  -1.2720000000000001e-01   1.1762999999999999e+00   1.6454000000000000e+00   3.1341999999999999e+00   3.7569999999999998e-01   3.8490000000000002e-01   9.2899999999999996e-02
  -3.9679999999999999e-01   1.7590000000000000e-01  -4.2890000000000000e-01   2.9599999999999999e-01  -3.5210000000000002e-01  -1.1840000000000001e-01   1.3983000000000001e+00   8.0049999999999999e-01   2.3506000000000000e+00   3.2750000000000001e-01   2.6939999999999997e-01   1.5040000000000001e-01
  -1.0139000000000000e+00   4.1770000000000002e-01  -3.4310000000000002e-01   3.3420000000000000e-01  -8.5599999999999996e-02  -1.4030000000000001e-01   1.5315000000000001e+00   1.3119000000000001e+00   3.4824000000000002e+00   3.4680000000000000e-01   3.8490000000000002e-01   7.9600000000000004e-02
  -5.2900000000000003e-01   3.5170000000000001e-01   7.7210000000000001e-01   1.2410000000000000e-01  -2.0930000000000001e-01  -1.6230000000000000e-01   1.2873000000000001e+00   9.7840000000000005e-01   3.5695000000000001e+00   3.3710000000000001e-01   3.4639999999999999e-01   8.4000000000000005e-02
  -7.4939999999999996e-01   2.6379999999999998e-01  -7.7210000000000001e-01   2.1959999999999999e-01  -1.8079999999999999e-01  -1.0520000000000000e-01   1.2650999999999999e+00   6.6710000000000003e-01   3.4824000000000002e+00   3.2750000000000001e-01   3.0790000000000001e-01   1.2390000000000000e-01
  -6.8330000000000002e-01   4.1770000000000002e-01  -1.1152000000000000e+00   3.0549999999999999e-01  -7.6100000000000001e-02  -1.6230000000000000e-01   1.4649000000000001e+00   1.3341000000000001e+00   3.8306000000000000e+00   3.6599999999999999e-01   3.4639999999999999e-01   1.0620000000000000e-01
  -5.5110000000000003e-01   4.1770000000000002e-01  -8.5780000000000001e-01   2.8639999999999999e-01  -1.4269999999999999e-01  -1.2720000000000001e-01   1.5536000000000001e+00   9.1169999999999995e-01   3.4824000000000002e+00   2.9859999999999998e-01   4.2340000000000000e-01   9.7299999999999998e-02
  -9.2579999999999996e-01   1.7590000000000000e-01   2.5740000000000002e-01   2.2910000000000000e-01  -1.1420000000000000e-01  -6.5799999999999997e-02   1.3539000000000001e+00   1.0894999999999999e+00   3.2212000000000001e+00   2.7939999999999998e-01   4.2340000000000000e-01   8.8499999999999995e-02
  -4.8490000000000000e-01   4.1770000000000002e-01   0.0000000000000000e+00   2.6729999999999998e-01  -2.5690000000000002e-01  -1.0090000000000000e-01   1.4205000000000001e+00   1.0227999999999999e+00   3.1341999999999999e+00   2.9859999999999998e-01   2.8870000000000001e-01   5.3100000000000001e-02
  -1.0139000000000000e+00   3.7369999999999998e-01  -8.5780000000000001e-01   1.5279999999999999e-01  -1.3320000000000001e-01  -1.0090000000000000e-01   1.5758000000000001e+00   8.8939999999999997e-01   2.6118000000000001e+00   2.9859999999999998e-01   4.0410000000000001e-01   8.8499999999999995e-02
  -6.1719999999999997e-01   3.0780000000000002e-01  -5.1470000000000005e-01   3.0549999999999999e-01  -1.5229999999999999e-01  -2.1049999999999999e-01   1.1540999999999999e+00   1.2452000000000001e+00   3.8306000000000000e+00   3.0819999999999997e-01   3.8490000000000002e-01   9.2899999999999996e-02
  -8.5960000000000003e-01   1.5390000000000001e-01  -1.5441000000000000e+00   3.2460000000000000e-01  -8.5599999999999996e-02  -8.7700000000000000e-02   1.3761000000000001e+00   1.0227999999999999e+00   3.1341999999999999e+00   3.6599999999999999e-01   3.3679999999999999e-01   7.5200000000000003e-02
  -4.6289999999999998e-01   3.5170000000000001e-01   8.5800000000000001e-02   2.0050000000000001e-01  -1.8079999999999999e-01  -1.1840000000000001e-01   1.5093000000000001e+00   7.7820000000000000e-01   3.7435999999999998e+00   2.3119999999999999e-01   3.2710000000000000e-01   1.0170000000000000e-01
  -9.0369999999999995e-01   1.9789999999999999e-01  -8.5780000000000001e-01   3.2460000000000000e-01  -1.5229999999999999e-01  -1.3159999999999999e-01   1.2206999999999999e+00   1.2230000000000001e+00   3.2212000000000001e+00   2.6010000000000000e-01   2.6939999999999997e-01   1.2830000000000000e-01
  -6.8330000000000002e-01   1.9789999999999999e-01  -6.8630000000000002e-01   2.0050000000000001e-01  -8.5599999999999996e-02  -1.4910000000000001e-01   1.3317000000000001e+00   1.2007000000000001e+00   3.6564999999999999e+00   3.5639999999999999e-01   3.1750000000000000e-01   1.2830000000000000e-01
  -7.7149999999999996e-01   4.6170000000000000e-01  -1.2867999999999999e+00   2.3870000000000000e-01  -8.5599999999999996e-02  -9.2100000000000001e-02   1.3095000000000001e+00   8.4499999999999997e-01   2.9600000000000000e+00   2.9859999999999998e-01   4.2340000000000000e-01   9.7299999999999998e-02
  -7.4939999999999996e-01   4.3969999999999998e-01  -2.5740000000000002e-01   2.0050000000000001e-01  -1.7130000000000001e-01  -7.8899999999999998e-02   1.1762999999999999e+00   1.1339999999999999e+00   4.0918000000000001e+00   4.1420000000000001e-01   3.3679999999999999e-01   1.2390000000000000e-01
  -7.7149999999999996e-01   3.0780000000000002e-01  -1.1152000000000000e+00   2.7689999999999998e-01  -9.5200000000000007e-02  -1.3159999999999999e-01   1.4871000000000001e+00   1.1117999999999999e+00   3.6564999999999999e+00   3.7569999999999998e-01   2.8870000000000001e-01   8.4000000000000005e-02
  -7.2740000000000005e-01   2.1999999999999999e-02  -4.2890000000000000e-01   1.6230000000000000e-01  -1.8079999999999999e-01  -9.2100000000000001e-02   1.2873000000000001e+00   1.3119000000000001e+00   3.1341999999999999e+00   2.8899999999999998e-01   3.5599999999999998e-01   1.1940000000000001e-01
  -9.9190000000000000e-01   3.7369999999999998e-01  -9.4359999999999999e-01   2.6729999999999998e-01  -9.5200000000000007e-02  -7.0199999999999999e-02   1.3317000000000001e+00   1.0450999999999999e+00   3.4824000000000002e+00   2.7939999999999998e-01   2.6939999999999997e-01   1.0170000000000000e-01
  -9.0369999999999995e-01   3.9570000000000000e-01  -5.1470000000000005e-01   2.8639999999999999e-01  -1.5229999999999999e-01  -1.3589999999999999e-01   1.3539000000000001e+00   1.0227999999999999e+00   3.6564999999999999e+00   3.5639999999999999e-01   4.1370000000000001e-01   7.0800000000000002e-02
  -8.1559999999999999e-01   2.1980000000000000e-01  -6.0050000000000003e-01   1.8140000000000001e-01  -1.9000000000000000e-02  -6.1400000000000003e-02   1.4205000000000001e+00   9.5609999999999995e-01   3.1341999999999999e+00   3.7569999999999998e-01   3.4639999999999999e-01   5.7500000000000002e-02
  -9.6989999999999998e-01   1.9789999999999999e-01  -8.5780000000000001e-01   3.1509999999999999e-01  -1.5229999999999999e-01  -1.1840000000000001e-01   1.4427000000000001e+00   1.0894999999999999e+00   3.4824000000000002e+00   2.6970000000000000e-01   2.5979999999999998e-01   1.0170000000000000e-01
  -6.1719999999999997e-01   2.8580000000000000e-01  -6.8630000000000002e-01   8.5900000000000004e-02  -1.2370000000000000e-01  -1.2720000000000001e-01   1.4871000000000001e+00   1.0005999999999999e+00   3.0470999999999999e+00   2.9859999999999998e-01   3.3679999999999999e-01   1.1500000000000000e-01
  -1.0139000000000000e+00   3.9570000000000000e-01  -1.3725000000000001e+00   2.9599999999999999e-01  -1.3320000000000001e-01  -7.4499999999999997e-02   1.4871000000000001e+00   9.3389999999999995e-01   3.8306000000000000e+00   2.9859999999999998e-01   4.4259999999999999e-01   8.4000000000000005e-02
  -7.9349999999999998e-01   4.1770000000000002e-01  -1.7160000000000000e-01   3.6280000000000001e-01  -1.0470000000000000e-01  -8.7700000000000000e-02   1.3761000000000001e+00   1.0672999999999999e+00   3.3953000000000002e+00   4.0460000000000002e-01   3.0790000000000001e-01   9.2899999999999996e-02
  -7.0530000000000004e-01   2.6379999999999998e-01  -5.1470000000000005e-01   1.8140000000000001e-01  -1.6180000000000000e-01  -1.5350000000000000e-01   1.4649000000000001e+00   1.1785000000000001e+00   3.3953000000000002e+00   3.6599999999999999e-01   3.6559999999999998e-01   8.4000000000000005e-02
  -6.3919999999999999e-01   4.6170000000000000e-01  -8.5800000000000001e-02   2.2910000000000000e-01  -1.5229999999999999e-01  -1.0090000000000000e-01   1.3983000000000001e+00   1.1117999999999999e+00   3.9177000000000000e+00   3.2750000000000001e-01   3.5599999999999998e-01   7.5200000000000003e-02
  -6.3919999999999999e-01   3.5170000000000001e-01  -5.1470000000000005e-01   1.6230000000000000e-01  -9.5200000000000007e-02  -7.4499999999999997e-02   1.3983000000000001e+00   9.5609999999999995e-01   3.8306000000000000e+00   3.4680000000000000e-01   3.1750000000000000e-01   7.9600000000000004e-02
  -5.0700000000000001e-01   4.1770000000000002e-01  -9.4359999999999999e-01   2.6729999999999998e-01  -1.2370000000000000e-01  -1.0520000000000000e-01   1.4649000000000001e+00   1.0005999999999999e+00   4.0918000000000001e+00   3.3710000000000001e-01   3.1750000000000000e-01   7.5200000000000003e-02
  -7.2740000000000005e-01   5.0560000000000005e-01  -1.1152000000000000e+00   3.8190000000000002e-01  -1.2370000000000000e-01  -1.2280000000000001e-01   1.3983000000000001e+00   1.0227999999999999e+00   3.0470999999999999e+00   3.5639999999999999e-01   3.6559999999999998e-01   7.9600000000000004e-02
  -5.9509999999999996e-01   4.1770000000000002e-01  -1.7160000000000000e-01   1.7190000000000000e-01  -1.8079999999999999e-01  -8.7700000000000000e-02   1.2873000000000001e+00   9.7840000000000005e-01   4.0918000000000001e+00   2.5050000000000000e-01   3.2710000000000000e-01   7.9600000000000004e-02
