# Supplementary material for: Footwear and Foam Surface Alter Gait Initiation of Typical Subjects
Source: PLoS One. 2015 Aug 13;10(8):e0135821. doi: 10.1371/journal.pone.0135821 (PMC4536224; doi:10.1371/journal.pone.0135821)
Supplement: S1 Dataset — (ZIP) [file pone.0135821.s001.zip › 10_barefoot_av1_03.txt]

   2.1909900000000000e+01  -2.3961999999999999e+00   3.3781650000000002e+02   2.2197800000000001e+01   3.3686100000000003e+01  -1.8154999999999999e+00  -2.2217099999999999e+01   1.9567000000000001e+00   3.3979590000000002e+02   2.2136199999999999e+01  -3.1800799999999999e+01   2.8841000000000001e+00
   2.2064200000000000e+01  -3.3635000000000002e+00   3.3404210000000000e+02   2.1605899999999998e+01   3.3314900000000002e+01  -1.7628999999999999e+00  -2.3926100000000002e+01  -3.7800000000000000e-01   3.4162419999999997e+02   2.1635200000000001e+01  -3.1666100000000000e+01   2.9018000000000002e+00
   2.1028199999999998e+01  -4.0229999999999997e+00   3.2769409999999999e+02   2.0718000000000000e+01   3.2705900000000000e+01  -1.6488000000000000e+00  -2.3038300000000000e+01   4.6689999999999998e-01   3.4031830000000002e+02   2.1567799999999998e+01  -3.1974000000000000e+01   2.7204000000000002e+00
   2.0741599999999998e+01  -4.5506000000000002e+00   3.2186079999999998e+02   1.9839600000000001e+01   3.2154000000000003e+01  -1.4734000000000000e+00  -2.3726400000000002e+01   1.3339999999999999e-01   3.4327830000000000e+02   2.1240300000000001e+01  -3.1868200000000002e+01   2.7027000000000001e+00
   2.0036300000000001e+01  -4.8803999999999998e+00   3.1311079999999998e+02   1.8922999999999998e+01   3.1373699999999999e+01  -1.3243000000000000e+00  -2.3371300000000002e+01  -1.1117999999999999e+00   3.4458420000000001e+02   2.1057300000000001e+01  -3.2358899999999998e+01   2.6320000000000001e+00
   1.9286899999999999e+01  -5.5179000000000000e+00   3.0393200000000002e+02   1.7691400000000002e+01   3.0393599999999999e+01  -1.1752000000000000e+00  -2.4103700000000000e+01  -1.6010000000000000e+00   3.4954669999999999e+02   2.0855000000000000e+01  -3.2493600000000001e+01   2.5966000000000000e+00
   1.9066400000000002e+01  -6.5951000000000004e+00   2.9320900000000000e+02   1.6593499999999999e+01   2.9442000000000000e+01  -9.4720000000000004e-01  -2.4125900000000001e+01  -1.6899000000000000e+00   3.5285500000000002e+02   2.0469700000000000e+01  -3.2830399999999997e+01   2.4108000000000001e+00
   1.8449300000000001e+01  -6.9028000000000000e+00   2.8360120000000001e+02   1.5170900000000000e+01   2.8366700000000002e+01  -8.2879999999999998e-01  -2.5568600000000000e+01  -3.3576000000000001e+00   3.5816559999999998e+02   1.9891700000000000e+01  -3.3205700000000000e+01   2.3532999999999999e+00
   1.7325099999999999e+01  -7.3644999999999996e+00   2.7236349999999999e+02   1.4063400000000000e+01   2.7424600000000002e+01  -6.0519999999999996e-01  -2.6278800000000000e+01  -3.4687999999999999e+00   3.6417280000000000e+02   1.9785799999999998e+01  -3.3917700000000004e+01   2.2206000000000001e+00
   1.6509599999999999e+01  -8.1119000000000003e+00   2.6086849999999998e+02   1.2784000000000001e+01   2.6377900000000000e+01  -4.5610000000000001e-01  -2.8054400000000001e+01  -3.5354999999999999e+00   3.7505529999999999e+02   1.9525700000000001e+01  -3.4783700000000003e+01   2.2206000000000001e+00
   1.5253200000000000e+01  -8.2218999999999998e+00   2.5100340000000000e+02   1.1733800000000000e+01   2.5464400000000001e+01  -2.2359999999999999e-01  -2.9252900000000000e+01  -4.6028000000000002e+00   3.8393549999999999e+02   1.9313700000000001e+01  -3.5736300000000000e+01   2.1187999999999998e+00
   1.4415600000000000e+01  -8.2218999999999998e+00   2.3993719999999999e+02   1.0740900000000000e+01   2.4255900000000000e+01  -1.7979999999999999e-01  -3.1516800000000000e+01  -5.7590000000000003e+00   3.9473090000000002e+02   1.8485299999999999e+01  -3.6554099999999998e+01   1.9286000000000001e+00
   1.3467700000000001e+01  -7.8480999999999996e+00   2.2689810000000000e+02   9.7575000000000003e+00   2.3332799999999999e+01  -1.2280000000000001e-01  -3.3159199999999998e+01  -7.3600000000000003e+00   4.0622289999999998e+02   1.7830300000000001e+01  -3.7612600000000000e+01   1.6809000000000001e+00
   1.2453799999999999e+01  -7.4085000000000001e+00   2.1643250000000000e+02   8.9937000000000005e+00   2.2276599999999998e+01  -5.2600000000000001e-02  -3.5800400000000003e+01  -9.9392999999999994e+00   4.1719240000000002e+02   1.6809200000000001e+01  -3.8526600000000002e+01   1.4111000000000000e+00
   1.1439900000000000e+01  -6.3093000000000004e+00   2.0545220000000000e+02   8.0770999999999997e+00   2.1220300000000002e+01  -5.2600000000000001e-02  -3.8330700000000000e+01  -1.2274100000000001e+01   4.2894560000000001e+02   1.5894100000000000e+01  -3.9594700000000003e+01   1.1855000000000000e+00
   1.0822699999999999e+01  -5.8916000000000004e+00   1.9687379999999999e+02   7.4088000000000003e+00   2.0306799999999999e+01  -5.2600000000000001e-02  -4.1415799999999997e+01  -1.4052899999999999e+01   4.4087279999999998e+02   1.4786300000000001e+01  -4.0431800000000003e+01   8.9349999999999996e-01
   1.0007099999999999e+01  -5.1002000000000001e+00   1.8881010000000001e+02   6.8360000000000003e+00   1.9688300000000002e+01  -1.0090000000000000e-01  -4.4057000000000002e+01  -1.6565600000000000e+01   4.5053649999999999e+02   1.3823100000000000e+01  -4.1499899999999997e+01   6.3700000000000001e-01
   9.3679000000000006e+00  -4.3308000000000000e+00   1.8169010000000000e+02   6.3872000000000000e+00   1.9003100000000000e+01  -4.3900000000000002e-02  -4.7008899999999997e+01  -1.8966999999999999e+01   4.6202839999999998e+02   1.2696000000000000e+01  -4.2288899999999998e+01   4.0699999999999997e-01
   8.7286999999999999e+00  -3.7151999999999998e+00   1.7697190000000001e+02   5.9481000000000002e+00   1.8622499999999999e+01  -4.8200000000000000e-02  -4.9672300000000000e+01  -2.0879300000000001e+01   4.6942860000000002e+02   1.1742400000000000e+01  -4.2885399999999997e+01   1.1940000000000001e-01
   8.2658000000000005e+00  -3.0996999999999999e+00   1.7439840000000001e+02   5.4420000000000002e+00   1.8318000000000001e+01  -7.4499999999999997e-02  -5.2446599999999997e+01  -2.3236300000000000e+01   4.7665460000000002e+02   1.0682800000000000e+01  -4.3530099999999997e+01  -7.5200000000000003e-02
   7.7808999999999999e+00  -3.0996999999999999e+00   1.7362639999999999e+02   5.1269999999999998e+00   1.8279900000000001e+01  -3.5099999999999999e-02  -5.4222200000000001e+01  -2.5326400000000000e+01   4.8353230000000002e+02   9.7579999999999991e+00  -4.4078600000000002e+01  -3.3179999999999998e-01
   7.2958999999999996e+00  -3.4075000000000002e+00   1.7354060000000001e+02   4.7927999999999997e+00   1.8508299999999998e+01   4.8200000000000000e-02  -5.5842500000000001e+01  -2.7172000000000001e+01   4.8797239999999999e+02   8.8621999999999996e+00  -4.4511600000000001e+01  -5.4849999999999999e-01
   7.3399999999999999e+00  -3.4954000000000001e+00   1.7465580000000000e+02   4.4299999999999997e+00   1.8746200000000002e+01   8.3299999999999999e-02  -5.7307299999999998e+01  -2.8995300000000000e+01   4.9241250000000002e+02   8.1204000000000001e+00  -4.4857900000000001e+01  -8.0059999999999998e-01
   7.1637000000000004e+00  -3.7812000000000001e+00   1.7817290000000000e+02   4.2294999999999998e+00   1.9269600000000001e+01   1.7979999999999999e-01  -5.8883200000000002e+01  -3.0485099999999999e+01   4.9667840000000001e+02   7.5232000000000001e+00  -4.5300600000000003e+01  -9.6430000000000005e-01
   6.8992000000000004e+00  -4.2868000000000004e+00   1.8220480000000001e+02   3.9430999999999998e+00   1.9678699999999999e+01   2.7189999999999998e-01  -5.9726599999999998e+01  -3.1530200000000001e+01   4.9946429999999998e+02   6.9934000000000003e+00  -4.5598799999999997e+01  -1.0882000000000001e+00
   7.0975999999999999e+00  -5.5399000000000003e+00   1.8889590000000001e+02   3.8763000000000001e+00   2.0354399999999998e+01   4.9990000000000001e-01  -6.0703200000000002e+01  -3.3220100000000002e+01   5.0120549999999997e+02   6.2901999999999996e+00  -4.5704700000000003e+01  -1.2740000000000000e+00
   7.1856999999999998e+00  -6.4851999999999999e+00   1.9781739999999999e+02   3.5802999999999998e+00   2.1439200000000000e+01   6.4459999999999995e-01  -6.1058300000000003e+01  -3.4487499999999997e+01   5.0251139999999998e+02   5.8375000000000004e+00  -4.5771999999999998e+01  -1.4376000000000000e+00
   7.7587999999999999e+00  -8.7274999999999991e+00   2.0854040000000001e+02   3.3607000000000000e+00   2.2742799999999999e+01   9.0339999999999998e-01  -6.1812899999999999e+01  -3.6155200000000001e+01   5.0216320000000002e+02   5.3846999999999996e+00  -4.5618099999999998e+01  -1.6101000000000001e+00
   8.7948000000000004e+00  -1.0925800000000001e+01   2.2380990000000000e+02   3.1507000000000001e+00   2.4341500000000000e+01   1.1752000000000000e+00  -6.2345599999999997e+01  -3.7444899999999997e+01   5.0207610000000000e+02   4.9993999999999996e+00  -4.5704700000000003e+01  -1.7959000000000001e+00
   9.6765000000000008e+00  -1.3717800000000000e+01   2.4276810000000000e+02   3.0360999999999998e+00   2.6387400000000000e+01   1.6225000000000001e+00  -6.2611899999999999e+01  -3.8734499999999997e+01   5.0181500000000000e+02   4.8837999999999999e+00  -4.5512200000000000e+01  -2.0304000000000002e+00
   1.1572100000000001e+01  -1.6993300000000001e+01   2.6532920000000001e+02   3.1410999999999998e+00   2.8890100000000000e+01   2.1619000000000002e+00  -6.3033600000000000e+01  -3.9735100000000003e+01   4.9746190000000001e+02   4.7103999999999999e+00  -4.4992699999999999e+01  -2.1808000000000001e+00
   1.4106999999999999e+01  -2.0642600000000002e+01   2.9209379999999999e+02   3.3893000000000000e+00   3.1668700000000001e+01   2.6267000000000000e+00  -6.3033600000000000e+01  -4.1180399999999999e+01   4.8927830000000000e+02   4.6334000000000000e+00  -4.3924599999999998e+01  -2.3311999999999999e+00
   1.7721900000000002e+01  -2.5039300000000001e+01   3.2211810000000003e+02   3.5421000000000000e+00   3.4704300000000003e+01   3.1309999999999998e+00  -6.3344400000000000e+01  -4.2158799999999999e+01   4.7883109999999999e+02   4.9993999999999996e+00  -4.2692999999999998e+01  -2.4329000000000001e+00
   2.1865800000000000e+01  -2.8996400000000001e+01   3.5463020000000000e+02   3.8285000000000000e+00   3.7920600000000000e+01   3.6747999999999998e+00  -6.3166800000000002e+01  -4.3114899999999999e+01   4.6376970000000000e+02   5.8856000000000002e+00  -4.0691600000000001e+01  -2.4683000000000002e+00
   2.7530600000000000e+01  -3.3481000000000002e+01   3.9083089999999999e+02   4.2868000000000004e+00   4.1536600000000000e+01   4.1220999999999997e+00  -6.3655099999999997e+01  -4.2848100000000002e+01   4.4209170000000000e+02   7.5713999999999997e+00  -3.8132100000000001e+01  -2.2383000000000002e+00
   3.3592199999999998e+01  -3.8053600000000003e+01   4.3011989999999997e+02   4.9359999999999999e+00   4.5428600000000003e+01   4.5869000000000000e+00  -6.3322200000000002e+01  -3.9601700000000001e+01   4.1571240000000000e+02   9.7868999999999993e+00  -3.4870300000000000e+01  -1.8136000000000001e+00
   3.9521500000000003e+01  -4.2714100000000002e+01   4.6940890000000002e+02   5.4802000000000000e+00   4.9339599999999997e+01   5.0342000000000002e+00  -6.0925100000000000e+01  -3.6466500000000003e+01   3.8080130000000003e+02   1.2224000000000000e+01  -3.1021500000000000e+01  -1.1942999999999999e+00
   4.4591200000000001e+01  -4.6583199999999998e+01   5.0723950000000002e+02   6.1867000000000001e+00   5.3050800000000002e+01   5.3236999999999997e+00  -5.6685899999999997e+01  -3.0596299999999999e+01   3.3953480000000002e+02   1.5075300000000000e+01  -2.6884000000000000e+01  -3.8040000000000002e-01
   4.9528700000000001e+01  -4.9726900000000001e+01   5.3837900000000002e+02   7.0460000000000003e+00   5.6352800000000002e+01   5.5517000000000003e+00  -5.0071800000000003e+01  -2.2079999999999998e+01   2.9774590000000001e+02   1.8080700000000000e+01  -2.2679099999999998e+01   7.1660000000000001e-01
   5.3518300000000004e+01  -5.2584699999999998e+01   5.6445730000000003e+02   7.5328999999999997e+00   5.8741300000000003e+01   5.7008000000000001e+00  -4.2569899999999997e+01  -1.2830000000000000e+01   2.6065820000000002e+02   2.1249900000000000e+01  -1.9301800000000000e+01   1.8357000000000001e+00
   5.6031100000000002e+01  -5.4827100000000002e+01   5.8693269999999995e+02   8.0867000000000004e+00   6.0977499999999999e+01   5.8498999999999999e+00  -3.5356499999999997e+01  -3.6465999999999998e+00   2.3210249999999999e+02   2.4110900000000001e+01  -1.6867400000000000e+01   2.9106000000000001e+00
   5.7860599999999998e+01  -5.7333199999999998e+01   6.0494730000000004e+02   8.6691000000000003e+00   6.2871099999999998e+01   6.0121000000000002e+00  -2.9696800000000000e+01   2.9350999999999998e+00   2.1347160000000000e+02   2.6403500000000001e+01  -1.5279800000000000e+01   3.6494000000000000e+00
   5.8301400000000001e+01  -5.9817300000000003e+01   6.2279030000000000e+02   9.2036999999999995e+00   6.4793300000000002e+01   6.2225999999999999e+00  -2.6034700000000001e+01   4.6695000000000002e+00   2.0467850000000001e+02   2.7309000000000001e+01  -1.4817900000000000e+01   3.9767000000000001e+00
   5.7706299999999999e+01  -6.2785100000000000e+01   6.4097640000000001e+02   9.7575000000000003e+00   6.6791700000000006e+01   6.4244000000000003e+00  -2.2705400000000001e+01   1.2674000000000001e+00   1.9475370000000001e+02   2.6692499999999999e+01  -1.4433100000000000e+01   3.7023999999999999e+00
   5.7023000000000003e+01  -6.5576999999999998e+01   6.5521659999999997e+02   1.0349399999999999e+01   6.8513999999999996e+01   6.6216999999999997e+00  -2.0397200000000002e+01  -2.6459999999999999e+00   1.7951810000000000e+02   2.4505800000000001e+01  -1.3509300000000000e+01   3.2069999999999999e+00
   5.6229500000000002e+01  -6.7006000000000000e+01   6.6782680000000005e+02   1.1103700000000000e+01   6.9741600000000005e+01   6.5514999999999999e+00  -1.5225700000000000e+01  -8.1159999999999997e+00   1.5583770000000001e+02   2.1471499999999999e+01  -1.1931300000000000e+01   2.3311999999999999e+00
   5.5479999999999997e+01  -6.8127099999999999e+01   6.7614779999999996e+02   1.1829300000000000e+01   7.0845399999999998e+01   6.5514999999999999e+00  -1.0254099999999999e+01  -9.2278000000000002e+00   1.2728200000000000e+02   1.7464200000000002e+01  -9.9877000000000002e+00   1.4730000000000001e+00
   5.5127400000000002e+01  -6.9578100000000006e+01   6.8318209999999999e+02   1.2354400000000000e+01   7.1597200000000001e+01   6.5647000000000002e+00  -4.8384999999999998e+00  -5.3587999999999996e+00   9.6375600000000006e+01   1.3370300000000000e+01  -7.8516000000000004e+00   1.1500000000000000e-01
   5.4730600000000003e+01  -7.0699200000000005e+01   6.8601289999999995e+02   1.2841300000000000e+01   7.1996799999999993e+01   6.5033000000000003e+00  -1.5980000000000001e+00  -9.8282000000000007e+00   6.9474000000000004e+01   9.2570999999999994e+00  -5.6481000000000003e+00   5.7950000000000002e-01
   5.4752699999999997e+01  -7.1446700000000007e+01   6.8644179999999994e+02   1.3175500000000000e+01   7.1949200000000005e+01   6.3936999999999999e+00  -3.3289999999999997e-01  -3.3576000000000001e+00   4.5880699999999997e+01   6.0109000000000004e+00  -3.4157999999999999e+00   1.9910000000000000e-01
   5.4554299999999998e+01  -7.1864300000000000e+01   6.8146640000000002e+02   1.3356900000000000e+01   7.1454400000000007e+01   6.3015999999999996e+00   8.8780000000000003e-01   2.0678999999999998e+00   2.4463899999999999e+01   3.6316000000000002e+00  -2.0495000000000001e+00   4.7330000000000000e-01
   5.4377899999999997e+01  -7.1842399999999998e+01   6.7520420000000001e+02   1.3595599999999999e+01   7.0664599999999993e+01   6.0998000000000001e+00   2.9741000000000000e+00   1.8010999999999999e+00   1.2101400000000000e+01   1.2330000000000001e+00  -3.6559999999999998e-01   9.2899999999999996e-02
   5.4135500000000000e+01  -7.1908299999999997e+01   6.6722630000000004e+02   1.3786500000000000e+01   6.9779600000000002e+01   5.9946000000000002e+00   1.6646000000000001e+00   2.7349999999999999e+00   5.5719000000000003e+00   2.6010000000000000e-01   3.2710000000000000e-01   2.0790000000000000e-01
   5.3297899999999998e+01  -7.2128200000000007e+01   6.5718960000000004e+02   1.3948800000000000e+01   6.8713899999999995e+01   5.8936999999999999e+00   2.0419000000000000e+00   9.7840000000000005e-01   3.0470999999999999e+00   2.7939999999999998e-01   2.7900000000000003e-01   4.4200000000000003e-02
   5.2394100000000002e+01  -7.2677700000000002e+01   6.4869700000000000e+02   1.4044300000000000e+01   6.7762299999999996e+01   5.7840999999999996e+00   1.9753000000000001e+00   5.5589999999999995e-01   5.3977000000000004e+00   2.5050000000000000e-01   2.3089999999999999e-01   7.5200000000000003e-02
   5.1137700000000002e+01  -7.3337299999999999e+01   6.4097640000000001e+02   1.4302099999999999e+01   6.6972499999999997e+01   5.6832000000000003e+00   1.9088000000000001e+00   9.3389999999999995e-01   4.1788999999999996e+00   2.3119999999999999e-01   3.6559999999999998e-01   7.0800000000000002e-02
   5.0167900000000003e+01  -7.3930800000000005e+01   6.3497159999999997e+02   1.4750800000000000e+01   6.6382499999999993e+01   5.5911999999999997e+00   1.7534000000000001e+00   1.0450999999999999e+00   3.9177000000000000e+00   3.3710000000000001e-01   3.7530000000000002e-01   1.0170000000000000e-01
   4.9131900000000002e+01  -7.4414400000000001e+01   6.2913829999999996e+02   1.5352300000000000e+01   6.5830600000000004e+01   5.4333000000000000e+00   1.7312000000000001e+00   1.1563000000000001e+00   4.8754000000000000e+00   2.3119999999999999e-01   2.9830000000000001e-01   7.9600000000000004e-02
   4.8404499999999999e+01  -7.4436400000000006e+01   6.2527800000000002e+02   1.6211600000000001e+01   6.5421400000000006e+01   5.2842000000000002e+00   2.0196999999999998e+00   8.0049999999999999e-01   4.3529999999999998e+00   2.5050000000000000e-01   3.2710000000000000e-01   1.0170000000000000e-01
   4.7236300000000000e+01  -7.4524400000000000e+01   6.2184670000000006e+02   1.7204499999999999e+01   6.5126400000000004e+01   5.2183999999999999e+00   1.5980000000000001e+00   1.1339999999999999e+00   3.7435999999999998e+00   3.0819999999999997e-01   2.1170000000000000e-01   9.2899999999999996e-02
   4.6288499999999999e+01  -7.4612300000000005e+01   6.1978779999999995e+02   1.8312000000000001e+01   6.4850399999999993e+01   5.0034999999999998e+00   1.7978000000000001e+00   1.0450999999999999e+00   4.3529999999999998e+00   3.5639999999999999e-01   2.5019999999999998e-01   1.4599999999999999e-01
   4.5891700000000000e+01  -7.5161900000000003e+01   6.1867269999999996e+02   1.9791899999999998e+01   6.4726699999999994e+01   4.8719999999999999e+00   2.0196999999999998e+00   9.1169999999999995e-01   3.3083000000000000e+00   3.3710000000000001e-01   3.1750000000000000e-01   7.9600000000000004e-02
   4.4811700000000002e+01  -7.5425700000000006e+01   6.2030259999999998e+02   2.1290800000000001e+01   6.4793300000000002e+01   4.8061999999999996e+00   1.8200000000000001e+00   1.2230000000000001e+00   4.2659000000000002e+00   3.3710000000000001e-01   3.5599999999999998e-01   1.3710000000000000e-01
   4.4216500000000003e+01  -7.6546899999999994e+01   6.2279030000000000e+02   2.2637000000000000e+01   6.5192999999999998e+01   4.7580000000000000e+00   1.7756000000000001e+00   1.0005999999999999e+00   3.8306000000000000e+00   3.1790000000000002e-01   3.8490000000000002e-01   6.6400000000000001e-02
   4.3356900000000003e+01  -7.8107699999999994e+01   6.2630740000000003e+02   2.4279199999999999e+01   6.5573599999999999e+01   4.7317000000000000e+00   1.7534000000000001e+00   1.1563000000000001e+00   4.4401000000000002e+00   2.6970000000000000e-01   3.6559999999999998e-01   1.3270000000000001e-01
   4.3048299999999998e+01  -8.0240099999999998e+01   6.2965300000000002e+02   2.5988199999999999e+01   6.5935199999999995e+01   4.7009999999999996e+00   1.6424000000000001e+00   9.7840000000000005e-01   4.4401000000000002e+00   3.3710000000000001e-01   2.9830000000000001e-01   1.1060000000000000e-01
   4.2365000000000002e+01  -8.2042800000000000e+01   6.3445690000000002e+02   2.8145900000000001e+01   6.6401499999999999e+01   4.7359999999999998e+00   1.9310000000000000e+00   1.0450999999999999e+00   4.4401000000000002e+00   2.0230000000000001e-01   3.7530000000000002e-01   1.0620000000000000e-01
   4.2210700000000003e+01  -8.3779499999999999e+01   6.3891759999999999e+02   3.0246300000000002e+01   6.6648899999999998e+01   4.6966000000000001e+00   1.7534000000000001e+00   1.1563000000000001e+00   4.6142000000000003e+00   2.4079999999999999e-01   3.9450000000000002e-01   1.2830000000000000e-01
   4.2982199999999999e+01  -8.5538100000000000e+01   6.4252059999999994e+02   3.2451799999999999e+01   6.6591800000000006e+01   4.7184999999999997e+00   1.6424000000000001e+00   1.0005999999999999e+00   4.3529999999999998e+00   3.4680000000000000e-01   2.9830000000000001e-01   1.2390000000000000e-01
   4.3775700000000001e+01  -8.7055000000000007e+01   6.4492250000000001e+02   3.4590400000000002e+01   6.6601299999999995e+01   4.6264000000000003e+00   1.6646000000000001e+00   1.3786000000000000e+00   4.1788999999999996e+00   2.7939999999999998e-01   3.1750000000000000e-01   7.9600000000000004e-02
   4.5296599999999998e+01  -8.8418000000000006e+01   6.4706709999999998e+02   3.7005899999999997e+01   6.6477599999999995e+01   4.4729000000000001e+00   1.7312000000000001e+00   1.1117999999999999e+00   4.7882999999999996e+00   3.4680000000000000e-01   3.3679999999999999e-01   1.5040000000000001e-01
   4.7126100000000001e+01  -8.8967600000000004e+01   6.5152779999999996e+02   3.9879700000000000e+01   6.6420500000000004e+01   4.2361000000000004e+00   1.7978000000000001e+00   9.7840000000000005e-01   3.3083000000000000e+00   2.6970000000000000e-01   3.4639999999999999e-01   9.2899999999999996e-02
   4.8977600000000002e+01  -8.9671099999999996e+01   6.5375819999999999e+02   4.3001700000000000e+01   6.6078000000000003e+01   3.9422999999999999e+00   1.8866000000000001e+00   9.1169999999999995e-01   4.0918000000000001e+00   2.5050000000000000e-01   3.0790000000000001e-01   9.2899999999999996e-02
   5.1203899999999997e+01  -9.0000799999999998e+01   6.5667489999999998e+02   4.6467399999999998e+01   6.5792500000000004e+01   3.5871000000000000e+00   1.7312000000000001e+00   1.1785000000000001e+00   3.2212000000000001e+00   3.7569999999999998e-01   2.6939999999999997e-01   8.8499999999999995e-02
   5.3694600000000001e+01  -8.9956800000000001e+01   6.5847630000000004e+02   5.0066800000000001e+01   6.5288200000000003e+01   3.2450999999999999e+00   1.8200000000000001e+00   1.0894999999999999e+00   3.8306000000000000e+00   2.5050000000000000e-01   3.5599999999999998e-01   1.1060000000000000e-01
   5.6692399999999999e+01  -9.0110699999999994e+01   6.5950570000000005e+02   5.3704400000000000e+01   6.4545900000000003e+01   2.8022000000000000e+00   1.6868000000000001e+00   1.0894999999999999e+00   3.9177000000000000e+00   2.9859999999999998e-01   2.9830000000000001e-01   1.2390000000000000e-01
   5.8720199999999998e+01  -8.9956800000000001e+01   6.6036360000000002e+02   5.7294199999999996e+01   6.3756100000000004e+01   2.2803000000000000e+00   1.8866000000000001e+00   9.7840000000000005e-01   4.1788999999999996e+00   3.0819999999999997e-01   3.5599999999999998e-01   9.7299999999999998e-02
   6.1122799999999998e+01  -8.9561099999999996e+01   6.6062090000000001e+02   6.0922300000000000e+01   6.2956800000000001e+01   1.7804000000000000e+00   1.7978000000000001e+00   1.2230000000000001e+00   3.5695000000000001e+00   2.8899999999999998e-01   3.0790000000000001e-01   1.4599999999999999e-01
   6.2886200000000002e+01  -8.8439999999999998e+01   6.5796159999999998e+02   6.4683999999999997e+01   6.2100299999999997e+01   1.1226000000000000e+00   1.8644000000000001e+00   1.1339999999999999e+00   3.6564999999999999e+00   3.9489999999999997e-01   2.9830000000000001e-01   8.8499999999999995e-02
   6.4363000000000000e+01  -8.6967100000000002e+01   6.5753269999999998e+02   6.8426599999999993e+01   6.1063099999999999e+01   4.9109999999999998e-01   1.5980000000000001e+00   1.2674000000000001e+00   3.5695000000000001e+00   3.5639999999999999e-01   2.5019999999999998e-01   1.1500000000000000e-01
   6.4517300000000006e+01  -8.5054500000000004e+01   6.5573130000000003e+02   7.2111900000000006e+01   6.0092500000000001e+01  -3.5959999999999998e-01   1.5758000000000001e+00   1.1339999999999999e+00   4.0918000000000001e+00   2.9859999999999998e-01   2.3089999999999999e-01   9.2899999999999996e-02
   6.7867699999999999e+01  -8.2064700000000002e+01   6.5264300000000003e+02   7.6331900000000005e+01   5.9245600000000003e+01  -1.2673000000000001e+00   1.7756000000000001e+00   9.5609999999999995e-01   3.3953000000000002e+00   3.0819999999999997e-01   4.2340000000000000e-01   1.0170000000000000e-01
   6.6545199999999994e+01  -8.1625100000000003e+01   6.5101310000000001e+02   7.9587500000000006e+01   5.8474800000000002e+01  -1.7278000000000000e+00   1.6868000000000001e+00   9.7840000000000005e-01   4.1788999999999996e+00   2.6970000000000000e-01   3.2710000000000000e-01   1.1500000000000000e-01
   6.6809700000000007e+01  -8.4065200000000004e+01   6.4981219999999996e+02   8.2604500000000002e+01   5.7770600000000002e+01  -2.3460999999999999e+00   1.8422000000000001e+00   1.0672999999999999e+00   3.6564999999999999e+00   2.6970000000000000e-01   2.8870000000000001e-01   1.0170000000000000e-01
   6.5575299999999999e+01  -8.1691000000000003e+01   6.4466510000000005e+02   8.5659700000000001e+01   5.6819099999999999e+01  -2.8592000000000000e+00   1.6424000000000001e+00   1.0894999999999999e+00   4.0048000000000004e+00   2.0230000000000001e-01   3.6559999999999998e-01   1.0620000000000000e-01
   6.5112499999999997e+01  -7.8745199999999997e+01   6.3454269999999997e+02   8.7645600000000002e+01   5.5515400000000000e+01  -3.1091000000000002e+00   1.6868000000000001e+00   1.2452000000000001e+00   3.5695000000000001e+00   2.2159999999999999e-01   2.6939999999999997e-01   1.5040000000000001e-01
   6.0329300000000003e+01  -7.8041700000000006e+01   6.2802310000000000e+02   8.8972700000000003e+01   5.5353600000000000e+01  -3.4073000000000002e+00   1.7312000000000001e+00   1.3119000000000001e+00   3.3953000000000002e+00   3.0819999999999997e-01   3.3679999999999999e-01   1.0170000000000000e-01
   5.7992800000000003e+01  -9.2397000000000006e+01   6.2767999999999995e+02   8.8819900000000004e+01   5.5353600000000000e+01  -2.0522999999999998e+00   1.7312000000000001e+00   1.0672999999999999e+00   4.7882999999999996e+00   2.4079999999999999e-01   2.7900000000000003e-01   9.2899999999999996e-02
   5.6449900000000000e+01  -8.8044300000000007e+01   6.2261869999999999e+02   8.9182699999999997e+01   5.5277500000000003e+01  -2.2934999999999999e+00   1.8422000000000001e+00   1.0005999999999999e+00   2.9600000000000000e+00   2.6010000000000000e-01   3.9450000000000002e-01   4.8700000000000000e-02
   5.4069299999999998e+01  -9.2331100000000006e+01   6.1292510000000004e+02   8.8418899999999994e+01   5.4792200000000001e+01  -1.4865999999999999e+00   1.4205000000000001e+00   1.4898000000000000e+00   4.4401000000000002e+00   3.3710000000000001e-01   3.3679999999999999e-01   1.1940000000000001e-01
   5.0983400000000003e+01  -9.3628100000000003e+01   5.9774140000000000e+02   8.6977300000000000e+01   5.3859600000000000e+01  -1.2235000000000000e+00   1.8200000000000001e+00   8.8939999999999997e-01   4.0048000000000004e+00   2.5050000000000000e-01   2.5019999999999998e-01   1.1500000000000000e-01
   4.9683000000000000e+01  -9.5298900000000003e+01   5.7895479999999998e+02   8.4981899999999996e+01   5.2460799999999999e+01  -8.7270000000000003e-01   1.9532000000000000e+00   6.6710000000000003e-01   4.7012999999999998e+00   3.1790000000000002e-01   4.0410000000000001e-01   8.4000000000000005e-02
   4.7655099999999997e+01  -9.5123000000000005e+01   5.5510690000000000e+02   8.2432699999999997e+01   5.0738399999999999e+01  -5.6130000000000002e-01   1.9532000000000000e+00   1.4008000000000000e+00   4.3529999999999998e+00   3.1790000000000002e-01   3.2710000000000000e-01   1.0620000000000000e-01
   4.6332599999999999e+01  -9.4749300000000005e+01   5.3040110000000004e+02   7.9215199999999996e+01   4.8616399999999999e+01  -1.9289999999999999e-01   1.7978000000000001e+00   1.2007000000000001e+00   3.5695000000000001e+00   2.6970000000000000e-01   3.4639999999999999e-01   3.9800000000000002e-02
   4.3467100000000002e+01  -9.3210400000000007e+01   5.0166359999999997e+02   7.5739900000000006e+01   4.6361199999999997e+01   9.6500000000000002e-02   1.6868000000000001e+00   1.0227999999999999e+00   4.5270999999999999e+00   2.5050000000000000e-01   3.9450000000000002e-01   1.0620000000000000e-01
   4.0932200000000002e+01  -9.1715500000000006e+01   4.7146769999999998e+02   7.1500900000000001e+01   4.3925100000000000e+01   4.5610000000000001e-01   1.9310000000000000e+00   9.5609999999999995e-01   4.0048000000000004e+00   2.5050000000000000e-01   3.7530000000000002e-01   7.5200000000000003e-02
   3.7273200000000003e+01  -8.9627099999999999e+01   4.3749730000000000e+02   6.7023099999999999e+01   4.1279699999999998e+01   9.4279999999999997e-01   1.7756000000000001e+00   1.0227999999999999e+00   3.9177000000000000e+00   2.9859999999999998e-01   2.5019999999999998e-01   1.6810000000000000e-01
   3.3812600000000003e+01  -8.6769199999999998e+01   4.0258330000000001e+02   6.1953400000000002e+01   3.8244100000000003e+01   1.3463000000000001e+00   1.7534000000000001e+00   1.2897000000000001e+00   3.8306000000000000e+00   2.8899999999999998e-01   3.2710000000000000e-01   1.0170000000000000e-01
   3.0550400000000000e+01  -8.4636799999999994e+01   3.6252229999999997e+02   5.6148600000000002e+01   3.4856499999999997e+01   1.9339000000000000e+00   1.9088000000000001e+00   8.8939999999999997e-01   3.5695000000000001e+00   3.2750000000000001e-01   3.9450000000000002e-01   6.6400000000000001e-02
   2.7222000000000001e+01  -8.1427199999999999e+01   3.2091710000000000e+02   4.9904499999999999e+01   3.1116800000000001e+01   2.3812000000000002e+00   1.6424000000000001e+00   1.0894999999999999e+00   2.9600000000000000e+00   3.8529999999999998e-01   3.6559999999999998e-01   1.1060000000000000e-01
   2.3518999999999998e+01  -7.6678799999999995e+01   2.7622379999999998e+02   4.3116300000000003e+01   2.6958400000000001e+01   2.7538999999999998e+00   1.5758000000000001e+00   1.3119000000000001e+00   4.0048000000000004e+00   3.0819999999999997e-01   3.0790000000000001e-01   7.9600000000000004e-02
   1.8956199999999999e+01  -6.8808599999999998e+01   2.2972900000000001e+02   3.6079799999999999e+01   2.2533500000000000e+01   2.9775999999999998e+00   1.6424000000000001e+00   1.1117999999999999e+00   4.6142000000000003e+00   2.6970000000000000e-01   3.3679999999999999e-01   1.2390000000000000e-01
   1.5120900000000001e+01  -6.1466099999999997e+01   1.8229050000000001e+02   2.8670999999999999e+01   1.8023000000000000e+01   3.0169999999999999e+00   1.7534000000000001e+00   1.1785000000000001e+00   4.1788999999999996e+00   2.9859999999999998e-01   3.8490000000000002e-01   7.5200000000000003e-02
   9.9410000000000007e+00  -4.7616500000000002e+01   1.3399430000000001e+02   2.1749099999999999e+01   1.3426800000000000e+01   2.7583000000000002e+00   1.8422000000000001e+00   9.7840000000000005e-01   3.7435999999999998e+00   2.3119999999999999e-01   2.8870000000000001e-01   7.9600000000000004e-02
   5.2460000000000004e+00  -3.3678899999999999e+01   9.1273899999999998e+01   1.5275900000000000e+01   9.3350000000000009e+00   2.1838000000000002e+00   1.8644000000000001e+00   1.1563000000000001e+00   4.1788999999999996e+00   2.3119999999999999e-01   3.2710000000000000e-01   1.2830000000000000e-01
   1.1462000000000001e+00  -1.8642099999999999e+01   5.9962899999999998e+01   1.0559500000000000e+01   6.1186999999999996e+00   1.3156000000000001e+00   1.7534000000000001e+00   1.0450999999999999e+00   3.3953000000000002e+00   2.0230000000000001e-01   3.4639999999999999e-01   9.7299999999999998e-02
  -2.8649999999999998e-01  -7.9360999999999997e+00   3.8774299999999997e+01   7.4375000000000000e+00   4.1394000000000002e+00   5.8760000000000001e-01   1.8200000000000001e+00   1.1117999999999999e+00   4.0918000000000001e+00   3.3710000000000001e-01   2.9830000000000001e-01   6.6400000000000001e-02
   3.5270000000000001e-01  -3.0556999999999999e+00   2.3504799999999999e+01   4.7641999999999998e+00   2.3790000000000000e+00   1.0090000000000000e-01   1.8422000000000001e+00   1.3341000000000001e+00   3.9177000000000000e+00   2.6010000000000000e-01   3.9450000000000002e-01   1.0620000000000000e-01
  -1.1241000000000001e+00  -8.3540000000000003e-01   1.0551399999999999e+01   2.6446000000000001e+00   1.2846000000000000e+00  -3.5099999999999999e-02   1.7090000000000001e+00   1.3119000000000001e+00   3.4824000000000002e+00   3.0819999999999997e-01   3.5599999999999998e-01   1.1940000000000001e-01
  -6.3919999999999999e-01   7.9139999999999999e-01   5.0612000000000004e+00   1.3080000000000001e+00   4.7580000000000000e-01  -2.1929999999999999e-01   1.7090000000000001e+00   1.1339999999999999e+00   3.3953000000000002e+00   3.0819999999999997e-01   3.1750000000000000e-01   1.1500000000000000e-01
  -9.9190000000000000e-01   9.4530000000000003e-01   8.5780000000000001e-01   6.3970000000000005e-01   1.2370000000000000e-01  -1.3159999999999999e-01   1.6202000000000001e+00   1.0894999999999999e+00   4.1788999999999996e+00   2.5050000000000000e-01   2.8870000000000001e-01   1.2390000000000000e-01
  -1.1241000000000001e+00   9.4530000000000003e-01  -4.2890000000000000e-01   3.9140000000000003e-01  -5.7099999999999998e-02  -1.5790000000000001e-01   1.7978000000000001e+00   1.1563000000000001e+00   3.9177000000000000e+00   2.9859999999999998e-01   3.3679999999999999e-01   8.8499999999999995e-02
  -7.0530000000000004e-01   2.6379999999999998e-01  -2.5740000000000002e-01   2.9599999999999999e-01   0.0000000000000000e+00  -1.2720000000000001e-01   1.6868000000000001e+00   9.7840000000000005e-01   3.6564999999999999e+00   2.3119999999999999e-01   3.0790000000000001e-01   1.3270000000000001e-01
  -7.4939999999999996e-01   4.8359999999999997e-01  -8.5800000000000001e-02   3.5330000000000000e-01  -6.6600000000000006e-02  -1.1400000000000000e-01   1.8200000000000001e+00   1.2897000000000001e+00   3.8306000000000000e+00   3.9489999999999997e-01   3.9450000000000002e-01   7.0800000000000002e-02
  -7.2740000000000005e-01   3.5170000000000001e-01  -8.5800000000000001e-02   3.5330000000000000e-01  -6.6600000000000006e-02  -1.0960000000000000e-01   1.6424000000000001e+00   1.1785000000000001e+00   4.3529999999999998e+00   3.1790000000000002e-01   4.3300000000000000e-01   1.3710000000000000e-01
  -7.9349999999999998e-01   3.2979999999999998e-01  -8.5800000000000001e-02   2.5779999999999997e-01  -1.2370000000000000e-01  -1.1840000000000001e-01   1.7534000000000001e+00   1.1117999999999999e+00   3.9177000000000000e+00   3.0819999999999997e-01   3.0790000000000001e-01   1.0620000000000000e-01
  -8.1559999999999999e-01   4.8359999999999997e-01  -4.2890000000000000e-01   3.8190000000000002e-01   0.0000000000000000e+00  -1.1840000000000001e-01   1.7534000000000001e+00   1.0894999999999999e+00   4.4401000000000002e+00   3.6599999999999999e-01   3.4639999999999999e-01   1.1940000000000001e-01
  -5.9509999999999996e-01   5.2759999999999996e-01  -6.0050000000000003e-01   2.9599999999999999e-01  -9.4999999999999998e-03  -1.4030000000000001e-01   1.7756000000000001e+00   1.0894999999999999e+00   4.0918000000000001e+00   3.4680000000000000e-01   3.6559999999999998e-01   1.1060000000000000e-01
  -7.4939999999999996e-01   4.8359999999999997e-01  -9.4359999999999999e-01   4.3919999999999998e-01  -2.8500000000000001e-02  -1.8859999999999999e-01   1.7312000000000001e+00   1.0227999999999999e+00   3.8306000000000000e+00   3.0819999999999997e-01   4.0410000000000001e-01   7.5200000000000003e-02
  -6.8330000000000002e-01   3.7369999999999998e-01   6.0050000000000003e-01   2.9599999999999999e-01   1.9000000000000000e-02  -1.0520000000000000e-01   1.7534000000000001e+00   1.0227999999999999e+00   3.1341999999999999e+00   3.3710000000000001e-01   3.3679999999999999e-01   9.2899999999999996e-02
  -8.1559999999999999e-01   3.9570000000000000e-01  -5.1470000000000005e-01   3.1509999999999999e-01  -9.4999999999999998e-03  -9.2100000000000001e-02   1.5315000000000001e+00   1.0672999999999999e+00   3.8306000000000000e+00   3.5639999999999999e-01   3.4639999999999999e-01   1.1940000000000001e-01
  -7.4939999999999996e-01   4.6170000000000000e-01  -8.5800000000000001e-02   4.1049999999999998e-01  -1.3320000000000001e-01  -1.5350000000000000e-01   1.6868000000000001e+00   1.1117999999999999e+00   3.9177000000000000e+00   2.6010000000000000e-01   3.0790000000000001e-01   1.0620000000000000e-01
  -8.8170000000000004e-01   2.8580000000000000e-01   0.0000000000000000e+00   3.4370000000000001e-01  -7.6100000000000001e-02  -1.0090000000000000e-01   1.7090000000000001e+00   1.0672999999999999e+00   4.5270999999999999e+00   2.8899999999999998e-01   4.2340000000000000e-01   9.2899999999999996e-02
  -7.7149999999999996e-01   3.9570000000000000e-01  -6.8630000000000002e-01   3.8190000000000002e-01  -2.8500000000000001e-02  -1.4470000000000000e-01   1.7090000000000001e+00   1.2007000000000001e+00   4.1788999999999996e+00   3.5639999999999999e-01   4.3300000000000000e-01   1.0620000000000000e-01
  -8.1559999999999999e-01   3.5170000000000001e-01  -2.5740000000000002e-01   3.2460000000000000e-01  -1.1420000000000000e-01  -1.0520000000000000e-01   1.7978000000000001e+00   1.2230000000000001e+00   3.5695000000000001e+00   2.3119999999999999e-01   2.2130000000000000e-01   1.0170000000000000e-01
  -9.0369999999999995e-01   3.7369999999999998e-01   8.5800000000000001e-02   2.5779999999999997e-01  -1.1420000000000000e-01  -1.2280000000000001e-01   1.8644000000000001e+00   1.3564000000000001e+00   4.1788999999999996e+00   2.6970000000000000e-01   3.2710000000000000e-01   1.0170000000000000e-01
  -8.3760000000000001e-01   3.9570000000000000e-01   0.0000000000000000e+00   3.4370000000000001e-01  -2.8500000000000001e-02  -1.4470000000000000e-01   1.7312000000000001e+00   1.0672999999999999e+00   4.0918000000000001e+00   3.0819999999999997e-01   3.3679999999999999e-01   1.1060000000000000e-01
  -8.5960000000000003e-01   2.6379999999999998e-01   1.7160000000000000e-01   2.3870000000000000e-01  -6.6600000000000006e-02  -1.3159999999999999e-01   1.7534000000000001e+00   1.1785000000000001e+00   3.9177000000000000e+00   2.6010000000000000e-01   3.5599999999999998e-01   1.3270000000000001e-01
  -7.9349999999999998e-01   6.3749999999999996e-01  -8.5780000000000001e-01   3.4370000000000001e-01  -5.7099999999999998e-02  -1.1400000000000000e-01   1.7090000000000001e+00   1.1339999999999999e+00   3.2212000000000001e+00   2.8899999999999998e-01   3.1750000000000000e-01   1.0620000000000000e-01
  -7.7149999999999996e-01   6.8149999999999999e-01  -8.5800000000000001e-02   2.4820000000000000e-01  -1.1420000000000000e-01  -8.7700000000000000e-02   1.7090000000000001e+00   1.1563000000000001e+00   3.3083000000000000e+00   3.3710000000000001e-01   3.5599999999999998e-01   1.0620000000000000e-01
  -6.6130000000000000e-01   4.3969999999999998e-01   1.1152000000000000e+00   2.5779999999999997e-01  -6.6600000000000006e-02  -1.1840000000000001e-01   1.6868000000000001e+00   1.1785000000000001e+00   3.8306000000000000e+00   3.3710000000000001e-01   3.5599999999999998e-01   1.2390000000000000e-01
  -1.0360000000000000e+00   6.3749999999999996e-01   5.1470000000000005e-01   2.8639999999999999e-01   0.0000000000000000e+00  -1.0090000000000000e-01   1.5980000000000001e+00   1.2007000000000001e+00   3.3083000000000000e+00   2.9859999999999998e-01   3.6559999999999998e-01   8.4000000000000005e-02
  -8.1559999999999999e-01   1.5390000000000001e-01  -1.7160000000000000e-01   2.1959999999999999e-01  -7.6100000000000001e-02  -1.2720000000000001e-01   1.7312000000000001e+00   9.5609999999999995e-01   4.7012999999999998e+00   3.1790000000000002e-01   2.9830000000000001e-01   1.2830000000000000e-01
  -7.9349999999999998e-01   6.5949999999999998e-01  -6.8630000000000002e-01   3.8190000000000002e-01  -1.9000000000000000e-02  -1.4030000000000001e-01   1.7312000000000001e+00   1.1563000000000001e+00   4.2659000000000002e+00   3.0819999999999997e-01   3.9450000000000002e-01   9.7299999999999998e-02
  -6.3919999999999999e-01   5.7160000000000000e-01   1.7160000000000000e-01   3.2460000000000000e-01   5.7099999999999998e-02  -1.3159999999999999e-01   1.5980000000000001e+00   1.0005999999999999e+00   4.1788999999999996e+00   2.7939999999999998e-01   3.5599999999999998e-01   9.7299999999999998e-02
  -7.9349999999999998e-01   6.3749999999999996e-01  -3.4310000000000002e-01   3.4370000000000001e-01  -1.9980000000000001e-01  -8.7700000000000000e-02   1.5315000000000001e+00   1.1563000000000001e+00   4.0048000000000004e+00   3.0819999999999997e-01   3.0790000000000001e-01   1.0620000000000000e-01
  -9.0369999999999995e-01   6.1550000000000005e-01   6.8630000000000002e-01   3.3420000000000000e-01  -1.0470000000000000e-01  -1.3159999999999999e-01   1.7534000000000001e+00   1.0894999999999999e+00   4.2659000000000002e+00   3.4680000000000000e-01   3.0790000000000001e-01   1.0170000000000000e-01
  -9.2579999999999996e-01   2.8580000000000000e-01   4.2890000000000000e-01   2.3870000000000000e-01  -1.2370000000000000e-01  -1.4470000000000000e-01   1.8200000000000001e+00   1.0894999999999999e+00   4.0918000000000001e+00   3.3710000000000001e-01   2.8870000000000001e-01   1.3270000000000001e-01
  -9.4779999999999998e-01   5.4959999999999998e-01  -1.7160000000000000e-01   3.3420000000000000e-01  -7.6100000000000001e-02  -1.7979999999999999e-01   1.7756000000000001e+00   1.2230000000000001e+00   3.3953000000000002e+00   3.0819999999999997e-01   3.2710000000000000e-01   1.3270000000000001e-01
  -6.1719999999999997e-01   7.2550000000000003e-01  -3.4310000000000002e-01   3.4370000000000001e-01  -4.7600000000000003e-02  -1.2720000000000001e-01   1.8866000000000001e+00   1.2897000000000001e+00   3.8306000000000000e+00   3.5639999999999999e-01   4.2340000000000000e-01   9.7299999999999998e-02
  -9.9190000000000000e-01   4.8359999999999997e-01   0.0000000000000000e+00   2.8639999999999999e-01  -1.1420000000000000e-01  -9.2100000000000001e-02   1.6868000000000001e+00   9.7840000000000005e-01   3.7435999999999998e+00   2.6010000000000000e-01   2.8870000000000001e-01   1.3270000000000001e-01
  -8.1559999999999999e-01   6.8149999999999999e-01  -2.5740000000000002e-01   3.5330000000000000e-01  -7.6100000000000001e-02  -1.2720000000000001e-01   1.9753000000000001e+00   1.2007000000000001e+00   3.6564999999999999e+00   4.0460000000000002e-01   3.1750000000000000e-01   1.0620000000000000e-01
  -7.2740000000000005e-01   3.2979999999999998e-01   3.4310000000000002e-01   2.7689999999999998e-01  -9.5200000000000007e-02  -1.5790000000000001e-01   1.6868000000000001e+00   1.0005999999999999e+00   3.3953000000000002e+00   3.4680000000000000e-01   3.2710000000000000e-01   1.1500000000000000e-01
  -9.6989999999999998e-01   5.7160000000000000e-01   6.8630000000000002e-01   4.0100000000000002e-01  -8.5599999999999996e-02  -1.4030000000000001e-01   1.7756000000000001e+00   1.1117999999999999e+00   3.7435999999999998e+00   2.9859999999999998e-01   4.0410000000000001e-01   9.7299999999999998e-02
  -5.7310000000000005e-01   4.3969999999999998e-01   8.5800000000000001e-02   3.4370000000000001e-01  -1.8079999999999999e-01  -7.4499999999999997e-02   1.5315000000000001e+00   1.2007000000000001e+00   3.1341999999999999e+00   3.2750000000000001e-01   2.9830000000000001e-01   9.7299999999999998e-02
  -9.4779999999999998e-01   3.9570000000000000e-01   8.5800000000000001e-02   3.0549999999999999e-01  -5.7099999999999998e-02  -1.1400000000000000e-01   1.7090000000000001e+00   1.1339999999999999e+00   2.9600000000000000e+00   4.0460000000000002e-01   4.0410000000000001e-01   1.7249999999999999e-01
  -1.0139000000000000e+00   3.9570000000000000e-01   8.5800000000000001e-02   4.2009999999999997e-01  -5.7099999999999998e-02  -7.0199999999999999e-02   1.7978000000000001e+00   1.0227999999999999e+00   3.7435999999999998e+00   3.5639999999999999e-01   3.3679999999999999e-01   1.5920000000000001e-01
  -8.8170000000000004e-01   5.7160000000000000e-01   0.0000000000000000e+00   3.7240000000000001e-01  -2.8500000000000001e-02  -1.5790000000000001e-01   1.6868000000000001e+00   1.0894999999999999e+00   4.0918000000000001e+00   2.7939999999999998e-01   2.6939999999999997e-01   1.0620000000000000e-01
  -7.0530000000000004e-01   1.9789999999999999e-01   5.1470000000000005e-01   3.8190000000000002e-01  -1.1420000000000000e-01  -1.2280000000000001e-01   1.7978000000000001e+00   1.1563000000000001e+00   3.3953000000000002e+00   2.3119999999999999e-01   3.2710000000000000e-01   1.1940000000000001e-01
  -7.9349999999999998e-01   2.8580000000000000e-01  -6.0050000000000003e-01   3.1509999999999999e-01  -3.8100000000000002e-02  -1.1400000000000000e-01   1.7312000000000001e+00   1.1563000000000001e+00   4.6142000000000003e+00   3.4680000000000000e-01   3.8490000000000002e-01   6.1899999999999997e-02
  -7.4939999999999996e-01   6.5949999999999998e-01  -7.7210000000000001e-01   2.6729999999999998e-01  -1.5229999999999999e-01  -1.2720000000000001e-01   1.8200000000000001e+00   1.0672999999999999e+00   4.2659000000000002e+00   3.5639999999999999e-01   3.3679999999999999e-01   9.7299999999999998e-02
  -7.7149999999999996e-01   5.9360000000000002e-01  -3.4310000000000002e-01   2.4820000000000000e-01  -1.0470000000000000e-01  -1.4910000000000001e-01   1.4427000000000001e+00   1.0450999999999999e+00   4.0048000000000004e+00   2.0230000000000001e-01   3.4639999999999999e-01   9.7299999999999998e-02
  -7.4939999999999996e-01   4.3969999999999998e-01   2.5740000000000002e-01   2.0999999999999999e-01  -1.5229999999999999e-01  -1.2280000000000001e-01   1.9088000000000001e+00   1.0894999999999999e+00   4.0048000000000004e+00   3.6599999999999999e-01   3.3679999999999999e-01   6.1899999999999997e-02
  -5.9509999999999996e-01   5.4959999999999998e-01   8.5800000000000001e-02   2.8639999999999999e-01  -9.4999999999999998e-03  -1.3589999999999999e-01   1.8644000000000001e+00   1.2230000000000001e+00   3.9177000000000000e+00   3.8529999999999998e-01   3.5599999999999998e-01   8.4000000000000005e-02
  -6.6130000000000000e-01   4.6170000000000000e-01   1.0294000000000001e+00   2.8639999999999999e-01  -1.1420000000000000e-01  -7.4499999999999997e-02   1.7756000000000001e+00   1.0672999999999999e+00   4.0918000000000001e+00   2.0230000000000001e-01   3.7530000000000002e-01   1.2390000000000000e-01
  -9.2579999999999996e-01   5.9360000000000002e-01  -5.1470000000000005e-01   2.0050000000000001e-01  -1.1420000000000000e-01  -8.3299999999999999e-02   1.5315000000000001e+00   1.3119000000000001e+00   4.2659000000000002e+00   2.9859999999999998e-01   2.7900000000000003e-01   1.3710000000000000e-01
  -1.7630000000000001e-01   1.5390000000000001e-01  -3.4310000000000002e-01   2.5779999999999997e-01  -1.3320000000000001e-01  -1.7979999999999999e-01   1.7534000000000001e+00   1.2007000000000001e+00   3.9177000000000000e+00   3.3710000000000001e-01   3.3679999999999999e-01   5.3100000000000001e-02
  -1.3225000000000000e+00   4.8359999999999997e-01  -7.7210000000000001e-01   3.6280000000000001e-01   2.8500000000000001e-02  -1.2720000000000001e-01   1.5315000000000001e+00   1.4008000000000000e+00   3.3953000000000002e+00   4.2380000000000001e-01   2.9830000000000001e-01   1.4160000000000000e-01
   3.9679999999999999e-01   8.7900000000000006e-02   6.8630000000000002e-01   2.8639999999999999e-01  -1.7130000000000001e-01  -1.0960000000000000e-01   1.6202000000000001e+00   1.0672999999999999e+00   2.9600000000000000e+00   2.6970000000000000e-01   3.3679999999999999e-01   7.0800000000000002e-02
  -1.8956000000000000e+00   3.9570000000000000e-01  -1.0294000000000001e+00   4.1049999999999998e-01  -3.8100000000000002e-02  -1.1840000000000001e-01   1.8200000000000001e+00   1.0005999999999999e+00   3.7435999999999998e+00   2.9859999999999998e-01   3.5599999999999998e-01   8.4000000000000005e-02
  -4.4080000000000003e-01   4.8359999999999997e-01  -6.8630000000000002e-01   3.0549999999999999e-01  -1.8079999999999999e-01  -1.1840000000000001e-01   1.7534000000000001e+00   1.2007000000000001e+00   4.2659000000000002e+00   2.8899999999999998e-01   2.9830000000000001e-01   1.4160000000000000e-01
  -1.2343999999999999e+00   8.3540000000000003e-01  -7.7210000000000001e-01   3.6280000000000001e-01   1.9000000000000000e-02  -9.2100000000000001e-02   1.8200000000000001e+00   1.0894999999999999e+00   3.5695000000000001e+00   3.0819999999999997e-01   3.8490000000000002e-01   5.7500000000000002e-02
  -6.1719999999999997e-01   5.2759999999999996e-01  -3.4310000000000002e-01   2.6729999999999998e-01  -2.1890000000000001e-01  -7.8899999999999998e-02   1.5315000000000001e+00   1.0005999999999999e+00   4.1788999999999996e+00   2.3119999999999999e-01   2.5979999999999998e-01   1.3270000000000001e-01
  -9.0369999999999995e-01   3.5170000000000001e-01  -8.5800000000000001e-02   2.9599999999999999e-01  -1.7130000000000001e-01  -9.6500000000000002e-02   1.6202000000000001e+00   1.0005999999999999e+00   4.0918000000000001e+00   3.6599999999999999e-01   3.2710000000000000e-01   1.4599999999999999e-01
  -1.0580000000000001e+00   3.9570000000000000e-01  -1.7160000000000000e-01   2.5779999999999997e-01  -3.8100000000000002e-02  -5.7000000000000002e-02   1.8866000000000001e+00   1.1117999999999999e+00   3.6564999999999999e+00   2.6010000000000000e-01   2.5019999999999998e-01   1.1940000000000001e-01
  -2.8649999999999998e-01   4.1770000000000002e-01  -1.7160000000000000e-01   3.3420000000000000e-01  -1.0470000000000000e-01  -1.1400000000000000e-01   1.4427000000000001e+00   1.3564000000000001e+00   3.2212000000000001e+00   2.8899999999999998e-01   2.9830000000000001e-01   1.1500000000000000e-01
  -9.9190000000000000e-01   5.2759999999999996e-01  -9.4359999999999999e-01   2.5779999999999997e-01  -8.5599999999999996e-02  -9.6500000000000002e-02   1.8866000000000001e+00   1.0672999999999999e+00   3.7435999999999998e+00   3.5639999999999999e-01   3.8490000000000002e-01   8.4000000000000005e-02
  -2.4249999999999999e-01   4.3969999999999998e-01  -8.5800000000000001e-02   2.5779999999999997e-01  -1.2370000000000000e-01  -1.1400000000000000e-01   1.7756000000000001e+00   1.1339999999999999e+00   4.1788999999999996e+00   3.5639999999999999e-01   2.7900000000000003e-01   1.0170000000000000e-01
  -1.3666000000000000e+00   3.7369999999999998e-01  -1.1152000000000000e+00   2.8639999999999999e-01   0.0000000000000000e+00  -1.6230000000000000e-01   1.6424000000000001e+00   1.2897000000000001e+00   3.7435999999999998e+00   3.7569999999999998e-01   2.8870000000000001e-01   8.4000000000000005e-02
  -3.7469999999999998e-01   3.9570000000000000e-01  -3.4310000000000002e-01   2.5779999999999997e-01  -6.6600000000000006e-02  -7.0199999999999999e-02   1.7756000000000001e+00   1.1117999999999999e+00   3.7435999999999998e+00   3.0819999999999997e-01   2.6939999999999997e-01   9.2899999999999996e-02
  -1.0139000000000000e+00   4.3969999999999998e-01  -3.4310000000000002e-01   2.5779999999999997e-01  -1.4269999999999999e-01  -1.0090000000000000e-01   1.6202000000000001e+00   1.1785000000000001e+00   3.8306000000000000e+00   2.8899999999999998e-01   3.7530000000000002e-01   1.3270000000000001e-01
  -4.6289999999999998e-01   5.0560000000000005e-01  -8.5800000000000001e-02   3.0549999999999999e-01  -8.5599999999999996e-02  -8.7700000000000000e-02   1.8644000000000001e+00   1.0672999999999999e+00   4.4401000000000002e+00   2.9859999999999998e-01   3.2710000000000000e-01   8.8499999999999995e-02
  -9.9190000000000000e-01   4.1770000000000002e-01  -5.1470000000000005e-01   3.0549999999999999e-01  -8.5599999999999996e-02  -1.0520000000000000e-01   1.8422000000000001e+00   1.1117999999999999e+00   3.4824000000000002e+00   2.9859999999999998e-01   4.2340000000000000e-01   1.5040000000000001e-01
  -6.1719999999999997e-01   7.0350000000000001e-01   4.2890000000000000e-01   3.4370000000000001e-01  -1.7130000000000001e-01  -3.9500000000000000e-02   1.6424000000000001e+00   1.0227999999999999e+00   4.3529999999999998e+00   3.3710000000000001e-01   3.6559999999999998e-01   1.0620000000000000e-01
  -8.8170000000000004e-01   2.6379999999999998e-01   0.0000000000000000e+00   3.2460000000000000e-01  -1.9000000000000000e-02  -1.3589999999999999e-01   1.5980000000000001e+00   1.0450999999999999e+00   4.1788999999999996e+00   3.0819999999999997e-01   3.7530000000000002e-01   1.0170000000000000e-01
  -8.1559999999999999e-01   7.4739999999999995e-01   1.7160000000000000e-01   2.4820000000000000e-01  -1.5229999999999999e-01  -4.8200000000000000e-02   1.4649000000000001e+00   1.1785000000000001e+00   2.8730000000000002e+00   3.4680000000000000e-01   2.3089999999999999e-01   9.7299999999999998e-02
  -8.1559999999999999e-01   6.1550000000000005e-01  -6.0050000000000003e-01   2.0999999999999999e-01  -5.7099999999999998e-02  -1.3589999999999999e-01   1.7090000000000001e+00   1.1785000000000001e+00   4.4401000000000002e+00   3.3710000000000001e-01   3.1750000000000000e-01   7.9600000000000004e-02
  -8.1559999999999999e-01   3.9570000000000000e-01  -2.5740000000000002e-01   3.0549999999999999e-01  -8.5599999999999996e-02  -7.4499999999999997e-02   1.4871000000000001e+00   1.1563000000000001e+00   4.0048000000000004e+00   2.6970000000000000e-01   3.3679999999999999e-01   5.3100000000000001e-02
  -7.4939999999999996e-01   3.7369999999999998e-01  -3.4310000000000002e-01   3.2460000000000000e-01  -1.3320000000000001e-01  -8.7700000000000000e-02   1.8200000000000001e+00   1.2007000000000001e+00   4.1788999999999996e+00   2.6010000000000000e-01   3.1750000000000000e-01   1.0170000000000000e-01
  -9.2579999999999996e-01   4.3969999999999998e-01  -8.5800000000000001e-02   2.6729999999999998e-01  -8.5599999999999996e-02  -1.0090000000000000e-01   1.8644000000000001e+00   1.1785000000000001e+00   3.3083000000000000e+00   2.5050000000000000e-01   3.1750000000000000e-01   1.1500000000000000e-01
  -9.0369999999999995e-01   5.4959999999999998e-01   8.5800000000000001e-02   2.6729999999999998e-01  -1.0470000000000000e-01  -1.2720000000000001e-01   1.5536000000000001e+00   1.2674000000000001e+00   4.1788999999999996e+00   2.8899999999999998e-01   3.0790000000000001e-01   8.8499999999999995e-02
  -9.9190000000000000e-01   5.7160000000000000e-01   7.7210000000000001e-01   2.6729999999999998e-01  -1.7130000000000001e-01  -1.0090000000000000e-01   1.7312000000000001e+00   9.7840000000000005e-01   4.0918000000000001e+00   3.9489999999999997e-01   2.8870000000000001e-01   8.8499999999999995e-02
  -7.4939999999999996e-01   4.3969999999999998e-01   4.2890000000000000e-01   3.4370000000000001e-01  -7.6100000000000001e-02  -9.2100000000000001e-02   1.8644000000000001e+00   1.0672999999999999e+00   4.1788999999999996e+00   2.8899999999999998e-01   3.1750000000000000e-01   7.9600000000000004e-02
  -9.4779999999999998e-01   2.1980000000000000e-01  -2.5740000000000002e-01   2.6729999999999998e-01  -1.1420000000000000e-01  -1.1400000000000000e-01   1.5093000000000001e+00   1.1339999999999999e+00   3.3953000000000002e+00   2.2159999999999999e-01   4.2340000000000000e-01   5.7500000000000002e-02
  -6.3919999999999999e-01   3.2979999999999998e-01  -3.4310000000000002e-01   3.0549999999999999e-01  -1.7130000000000001e-01  -1.2280000000000001e-01   1.8200000000000001e+00   1.2674000000000001e+00   3.8306000000000000e+00   2.0230000000000001e-01   3.1750000000000000e-01   1.3710000000000000e-01
  -9.4779999999999998e-01   6.8149999999999999e-01  -6.0050000000000003e-01   2.2910000000000000e-01  -9.5200000000000007e-02  -6.5799999999999997e-02   1.8200000000000001e+00   1.2007000000000001e+00   3.3953000000000002e+00   2.8899999999999998e-01   2.9830000000000001e-01   1.0170000000000000e-01
  -9.2579999999999996e-01   7.2550000000000003e-01  -1.7160000000000000e-01   2.0050000000000001e-01  -1.3320000000000001e-01  -1.2720000000000001e-01   1.6202000000000001e+00   1.1339999999999999e+00   3.8306000000000000e+00   3.1790000000000002e-01   3.6559999999999998e-01   1.3270000000000001e-01
  -8.5960000000000003e-01   3.7369999999999998e-01  -1.7160000000000000e-01   2.6729999999999998e-01  -1.8079999999999999e-01  -1.0960000000000000e-01   1.5980000000000001e+00   1.1785000000000001e+00   3.9177000000000000e+00   3.5639999999999999e-01   2.8870000000000001e-01   1.2830000000000000e-01
  -7.9349999999999998e-01   5.7160000000000000e-01   2.5740000000000002e-01   3.3420000000000000e-01  -6.6600000000000006e-02  -9.6500000000000002e-02   1.6202000000000001e+00   1.1117999999999999e+00   3.2212000000000001e+00   3.0819999999999997e-01   3.6559999999999998e-01   1.1500000000000000e-01
  -8.8170000000000004e-01   3.0780000000000002e-01  -6.0050000000000003e-01   2.7689999999999998e-01  -1.3320000000000001e-01  -1.1840000000000001e-01   1.6868000000000001e+00   1.1785000000000001e+00   3.8306000000000000e+00   2.7939999999999998e-01   3.1750000000000000e-01   1.1940000000000001e-01
  -8.5960000000000003e-01   4.3969999999999998e-01   0.0000000000000000e+00   1.9089999999999999e-01  -1.3320000000000001e-01  -1.2280000000000001e-01   1.6424000000000001e+00   1.0450999999999999e+00   4.1788999999999996e+00   2.7939999999999998e-01   3.0790000000000001e-01   9.2899999999999996e-02
  -1.0580000000000001e+00   5.2759999999999996e-01  -1.7160000000000000e-01   3.2460000000000000e-01  -4.7600000000000003e-02  -1.2280000000000001e-01   1.8866000000000001e+00   9.3389999999999995e-01   3.9177000000000000e+00   3.5639999999999999e-01   3.1750000000000000e-01   6.6400000000000001e-02
  -1.1241000000000001e+00   5.9360000000000002e-01  -2.5740000000000002e-01   1.6230000000000000e-01  -1.6180000000000000e-01  -1.0090000000000000e-01   1.9310000000000000e+00   1.2674000000000001e+00   4.0918000000000001e+00   3.2750000000000001e-01   3.8490000000000002e-01   9.2899999999999996e-02
  -8.3760000000000001e-01   6.1550000000000005e-01  -4.2890000000000000e-01   2.8639999999999999e-01  -4.7600000000000003e-02  -1.2280000000000001e-01   1.8866000000000001e+00   1.2674000000000001e+00   3.9177000000000000e+00   2.3119999999999999e-01   2.8870000000000001e-01   8.4000000000000005e-02
  -8.1559999999999999e-01   5.7160000000000000e-01  -1.7160000000000000e-01   2.8639999999999999e-01  -7.6100000000000001e-02  -1.3589999999999999e-01   1.5758000000000001e+00   1.0894999999999999e+00   3.9177000000000000e+00   2.5050000000000000e-01   3.5599999999999998e-01   1.0170000000000000e-01
  -9.2579999999999996e-01   3.9570000000000000e-01   4.2890000000000000e-01   2.2910000000000000e-01  -1.9030000000000000e-01  -1.1400000000000000e-01   1.7312000000000001e+00   1.1117999999999999e+00   4.3529999999999998e+00   2.6010000000000000e-01   3.3679999999999999e-01   1.0170000000000000e-01
  -7.0530000000000004e-01   5.4959999999999998e-01  -4.2890000000000000e-01   2.6729999999999998e-01  -7.6100000000000001e-02  -8.7700000000000000e-02   1.6424000000000001e+00   1.0227999999999999e+00   3.1341999999999999e+00   4.0460000000000002e-01   2.2130000000000000e-01   9.2899999999999996e-02
  -9.2579999999999996e-01   4.8359999999999997e-01  -3.4310000000000002e-01   3.2460000000000000e-01  -2.0930000000000001e-01  -5.7000000000000002e-02   1.6424000000000001e+00   1.1563000000000001e+00   3.5695000000000001e+00   3.5639999999999999e-01   3.8490000000000002e-01   1.0170000000000000e-01
  -8.3760000000000001e-01   5.9360000000000002e-01  -1.7160000000000000e-01   4.0100000000000002e-01   0.0000000000000000e+00  -9.6500000000000002e-02   1.7978000000000001e+00   1.0672999999999999e+00   3.2212000000000001e+00   3.5639999999999999e-01   4.0410000000000001e-01   1.3710000000000000e-01
  -8.8170000000000004e-01   4.6170000000000000e-01  -1.7160000000000000e-01   3.3420000000000000e-01  -6.6600000000000006e-02  -1.8859999999999999e-01   1.7978000000000001e+00   1.1785000000000001e+00   3.6564999999999999e+00   3.2750000000000001e-01   3.7530000000000002e-01   1.1500000000000000e-01
  -8.1559999999999999e-01   5.9360000000000002e-01   0.0000000000000000e+00   2.5779999999999997e-01  -1.0470000000000000e-01  -5.7000000000000002e-02   1.5758000000000001e+00   1.2230000000000001e+00   4.2659000000000002e+00   2.4079999999999999e-01   3.3679999999999999e-01   7.0800000000000002e-02
  -9.2579999999999996e-01   5.7160000000000000e-01  -6.0050000000000003e-01   3.3420000000000000e-01  -1.3320000000000001e-01  -8.3299999999999999e-02   1.5758000000000001e+00   8.8939999999999997e-01   3.3953000000000002e+00   2.6970000000000000e-01   3.3679999999999999e-01   1.5920000000000001e-01
  -8.1559999999999999e-01   4.6170000000000000e-01   6.0050000000000003e-01   3.3420000000000000e-01  -7.6100000000000001e-02  -1.0960000000000000e-01   1.6202000000000001e+00   1.1563000000000001e+00   3.8306000000000000e+00   3.1790000000000002e-01   3.7530000000000002e-01   1.0620000000000000e-01
  -1.0801000000000001e+00   5.7160000000000000e-01  -6.0050000000000003e-01   3.4370000000000001e-01  -5.7099999999999998e-02  -9.2100000000000001e-02   1.7756000000000001e+00   1.1785000000000001e+00   3.3083000000000000e+00   2.9859999999999998e-01   3.7530000000000002e-01   1.2390000000000000e-01
  -8.5960000000000003e-01   6.5949999999999998e-01   0.0000000000000000e+00   3.7240000000000001e-01  -2.8500000000000001e-02  -1.1400000000000000e-01   1.7756000000000001e+00   1.1785000000000001e+00   3.5695000000000001e+00   2.6010000000000000e-01   3.9450000000000002e-01   9.7299999999999998e-02
  -7.9349999999999998e-01   5.2759999999999996e-01   1.7160000000000000e-01   2.0999999999999999e-01  -1.3320000000000001e-01  -9.2100000000000001e-02   1.6646000000000001e+00   9.7840000000000005e-01   3.7435999999999998e+00   3.3710000000000001e-01   2.8870000000000001e-01   1.0620000000000000e-01
  -8.5960000000000003e-01   4.6170000000000000e-01  -8.5780000000000001e-01   2.4820000000000000e-01  -1.7130000000000001e-01  -1.7100000000000001e-01   1.7312000000000001e+00   1.1785000000000001e+00   3.5695000000000001e+00   2.9859999999999998e-01   3.0790000000000001e-01   1.1940000000000001e-01
  -8.5960000000000003e-01   3.5170000000000001e-01  -2.5740000000000002e-01   2.6729999999999998e-01  -6.6600000000000006e-02  -1.1400000000000000e-01   1.8422000000000001e+00   1.3119000000000001e+00   4.6142000000000003e+00   3.0819999999999997e-01   3.2710000000000000e-01   7.9600000000000004e-02
  -9.9190000000000000e-01   5.9360000000000002e-01  -7.7210000000000001e-01   2.5779999999999997e-01  -5.7099999999999998e-02  -1.0960000000000000e-01   1.5980000000000001e+00   1.1117999999999999e+00   4.0918000000000001e+00   2.8899999999999998e-01   4.1370000000000001e-01   9.2899999999999996e-02
  -8.3760000000000001e-01   4.3969999999999998e-01  -6.0050000000000003e-01   2.3870000000000000e-01  -6.6600000000000006e-02  -1.4910000000000001e-01   1.7756000000000001e+00   1.1563000000000001e+00   4.1788999999999996e+00   2.6970000000000000e-01   3.5599999999999998e-01   9.2899999999999996e-02
  -8.1559999999999999e-01   5.7160000000000000e-01  -1.7160000000000000e-01   1.7190000000000000e-01  -1.8079999999999999e-01  -1.0960000000000000e-01   1.5980000000000001e+00   1.2674000000000001e+00   3.6564999999999999e+00   3.1790000000000002e-01   2.5979999999999998e-01   1.1060000000000000e-01
  -1.0580000000000001e+00   8.7929999999999997e-01  -6.8630000000000002e-01   2.3870000000000000e-01  -1.0470000000000000e-01  -1.6230000000000000e-01   1.6424000000000001e+00   1.2007000000000001e+00   4.1788999999999996e+00   2.6010000000000000e-01   3.7530000000000002e-01   1.1940000000000001e-01
  -9.4779999999999998e-01   6.3749999999999996e-01  -1.0294000000000001e+00   3.1509999999999999e-01  -1.6180000000000000e-01  -1.2280000000000001e-01   1.6202000000000001e+00   1.0450999999999999e+00   4.0918000000000001e+00   2.7939999999999998e-01   2.8870000000000001e-01   9.2899999999999996e-02
  -1.0801000000000001e+00   5.7160000000000000e-01   0.0000000000000000e+00   3.5330000000000000e-01  -9.5200000000000007e-02  -1.3159999999999999e-01   1.5758000000000001e+00   1.1117999999999999e+00   3.7435999999999998e+00   3.5639999999999999e-01   4.1370000000000001e-01   1.0170000000000000e-01
  -8.8170000000000004e-01   5.4959999999999998e-01  -1.2010000000000001e+00   3.8190000000000002e-01  -1.7130000000000001e-01  -8.3299999999999999e-02   1.7312000000000001e+00   1.2007000000000001e+00   3.3953000000000002e+00   3.0819999999999997e-01   2.8870000000000001e-01   1.0620000000000000e-01
  -8.8170000000000004e-01   4.8359999999999997e-01  -1.7160000000000000e-01   2.7689999999999998e-01  -1.6180000000000000e-01  -7.8899999999999998e-02   1.5758000000000001e+00   1.2452000000000001e+00   3.8306000000000000e+00   3.0819999999999997e-01   3.0790000000000001e-01   1.2390000000000000e-01
  -9.2579999999999996e-01   5.4959999999999998e-01  -3.4310000000000002e-01   2.0050000000000001e-01  -1.3320000000000001e-01  -9.2100000000000001e-02   1.5315000000000001e+00   1.1563000000000001e+00   3.8306000000000000e+00   3.5639999999999999e-01   2.7900000000000003e-01   1.5040000000000001e-01
  -8.5960000000000003e-01   6.8149999999999999e-01  -6.0050000000000003e-01   2.5779999999999997e-01  -1.0470000000000000e-01  -1.2720000000000001e-01   1.7534000000000001e+00   1.0672999999999999e+00   3.8306000000000000e+00   2.3119999999999999e-01   2.7900000000000003e-01   1.5479999999999999e-01
  -8.3760000000000001e-01   5.4959999999999998e-01  -7.7210000000000001e-01   2.4820000000000000e-01  -9.5200000000000007e-02  -1.1400000000000000e-01   1.7534000000000001e+00   1.2674000000000001e+00   2.8730000000000002e+00   3.5639999999999999e-01   4.0410000000000001e-01   6.6400000000000001e-02
  -9.4779999999999998e-01   6.1550000000000005e-01  -8.5800000000000001e-02   3.2460000000000000e-01  -9.5200000000000007e-02  -1.6230000000000000e-01   1.7978000000000001e+00   1.2674000000000001e+00   3.3083000000000000e+00   2.6970000000000000e-01   4.2340000000000000e-01   9.7299999999999998e-02
  -9.0369999999999995e-01   2.8580000000000000e-01   6.0050000000000003e-01   1.5279999999999999e-01  -8.5599999999999996e-02  -1.0090000000000000e-01   1.7756000000000001e+00   1.2007000000000001e+00   3.8306000000000000e+00   2.6010000000000000e-01   3.9450000000000002e-01   9.7299999999999998e-02
  -1.0580000000000001e+00   6.3749999999999996e-01  -2.5740000000000002e-01   2.0050000000000001e-01  -3.8100000000000002e-02  -7.0199999999999999e-02   1.5980000000000001e+00   1.0005999999999999e+00   3.8306000000000000e+00   2.8899999999999998e-01   3.5599999999999998e-01   1.0620000000000000e-01
  -1.0360000000000000e+00   5.4959999999999998e-01  -8.5780000000000001e-01   3.0549999999999999e-01  -6.6600000000000006e-02  -1.0960000000000000e-01   1.5093000000000001e+00   1.0894999999999999e+00   3.9177000000000000e+00   3.0819999999999997e-01   3.4639999999999999e-01   9.7299999999999998e-02
  -1.0139000000000000e+00   5.7160000000000000e-01  -3.4310000000000002e-01   2.2910000000000000e-01  -9.5200000000000007e-02  -1.1400000000000000e-01   1.6202000000000001e+00   1.1339999999999999e+00   4.1788999999999996e+00   3.3710000000000001e-01   4.0410000000000001e-01   1.0170000000000000e-01
  -7.0530000000000004e-01   3.9570000000000000e-01   4.2890000000000000e-01   3.2460000000000000e-01  -4.7600000000000003e-02  -1.2720000000000001e-01   1.6424000000000001e+00   1.1339999999999999e+00   4.4401000000000002e+00   4.6239999999999998e-01   3.2710000000000000e-01   1.1060000000000000e-01
  -8.1559999999999999e-01   3.7369999999999998e-01  -5.1470000000000005e-01   2.8639999999999999e-01  -1.9980000000000001e-01  -1.0520000000000000e-01   1.7978000000000001e+00   1.0450999999999999e+00   3.7435999999999998e+00   2.6010000000000000e-01   3.4639999999999999e-01   1.2390000000000000e-01
  -1.1902999999999999e+00   7.4739999999999995e-01  -1.7160000000000000e-01   2.0050000000000001e-01  -7.6100000000000001e-02  -5.2600000000000001e-02   1.6868000000000001e+00   1.1117999999999999e+00   4.0048000000000004e+00   3.5639999999999999e-01   3.1750000000000000e-01   1.1060000000000000e-01
  -6.6130000000000000e-01   5.2759999999999996e-01  -5.1470000000000005e-01   1.8140000000000001e-01  -1.4269999999999999e-01  -1.1400000000000000e-01   1.6424000000000001e+00   1.1117999999999999e+00   2.9600000000000000e+00   2.7939999999999998e-01   2.6939999999999997e-01   1.1060000000000000e-01
  -6.8330000000000002e-01   5.2759999999999996e-01  -6.8630000000000002e-01   3.2460000000000000e-01  -1.4269999999999999e-01  -9.6500000000000002e-02   1.5980000000000001e+00   1.2007000000000001e+00   3.2212000000000001e+00   2.7939999999999998e-01   4.5219999999999999e-01   1.5040000000000001e-01
  -1.0360000000000000e+00   5.4959999999999998e-01  -1.7160000000000000e-01   2.9599999999999999e-01  -1.4269999999999999e-01  -1.1400000000000000e-01   1.6202000000000001e+00   1.3786000000000000e+00   4.1788999999999996e+00   3.6599999999999999e-01   3.3679999999999999e-01   1.1060000000000000e-01
  -1.2343999999999999e+00   4.1770000000000002e-01  -1.3725000000000001e+00   2.0999999999999999e-01  -1.3320000000000001e-01  -1.5350000000000000e-01   1.7978000000000001e+00   1.1339999999999999e+00   2.6989000000000001e+00   3.3710000000000001e-01   3.2710000000000000e-01   1.3710000000000000e-01
  -9.6989999999999998e-01   1.5390000000000001e-01   5.1470000000000005e-01   2.4820000000000000e-01  -1.6180000000000000e-01  -1.4030000000000001e-01   1.6868000000000001e+00   1.2007000000000001e+00   4.4401000000000002e+00   3.0819999999999997e-01   2.9830000000000001e-01   7.0800000000000002e-02
  -8.8170000000000004e-01   5.4959999999999998e-01  -6.8630000000000002e-01   3.4370000000000001e-01  -9.5200000000000007e-02  -1.2720000000000001e-01   1.7978000000000001e+00   1.0894999999999999e+00   3.2212000000000001e+00   2.3119999999999999e-01   2.5979999999999998e-01   1.4160000000000000e-01
  -5.7310000000000005e-01   4.3969999999999998e-01  -1.7160000000000000e-01   3.0549999999999999e-01  -1.1420000000000000e-01  -1.5790000000000001e-01   1.4205000000000001e+00   1.3786000000000000e+00   3.6564999999999999e+00   3.3710000000000001e-01   5.1000000000000001e-01   1.1500000000000000e-01
  -8.1559999999999999e-01   6.5949999999999998e-01  -4.2890000000000000e-01   2.2910000000000000e-01  -9.5200000000000007e-02  -6.5799999999999997e-02   1.9310000000000000e+00   6.2260000000000004e-01   3.9177000000000000e+00   3.7569999999999998e-01   2.7900000000000003e-01   4.4200000000000003e-02
  -6.6130000000000000e-01   3.9570000000000000e-01   0.0000000000000000e+00   3.1509999999999999e-01  -1.4269999999999999e-01  -1.0520000000000000e-01   1.8422000000000001e+00   1.2007000000000001e+00   2.2635999999999998e+00   2.8899999999999998e-01   3.2710000000000000e-01   1.2830000000000000e-01
  -1.0360000000000000e+00   5.9360000000000002e-01  -4.2890000000000000e-01   3.0549999999999999e-01  -6.6600000000000006e-02  -1.0520000000000000e-01   1.4649000000000001e+00   1.9790000000000001e+00   4.7012999999999998e+00   3.1790000000000002e-01   4.3300000000000000e-01   1.5479999999999999e-01
  -9.6989999999999998e-01   5.4959999999999998e-01   0.0000000000000000e+00   2.1959999999999999e-01  -2.0930000000000001e-01  -1.0090000000000000e-01   1.9975000000000001e+00   5.7809999999999995e-01   2.4377000000000000e+00   3.2750000000000001e-01   2.9830000000000001e-01   5.7500000000000002e-02
  -7.4939999999999996e-01   5.2759999999999996e-01  -6.8630000000000002e-01   2.7689999999999998e-01  -1.1420000000000000e-01  -1.0520000000000000e-01   1.4871000000000001e+00   1.0672999999999999e+00   4.5270999999999999e+00   3.4680000000000000e-01   3.1750000000000000e-01   9.7299999999999998e-02
  -8.5960000000000003e-01   4.8359999999999997e-01  -7.7210000000000001e-01   2.4820000000000000e-01  -7.6100000000000001e-02  -8.7700000000000000e-02   1.6202000000000001e+00   1.3341000000000001e+00   2.7858999999999998e+00   3.2750000000000001e-01   2.9830000000000001e-01   6.1899999999999997e-02
  -8.8170000000000004e-01   5.4959999999999998e-01  -1.7160000000000000e-01   3.4370000000000001e-01  -8.5599999999999996e-02  -6.5799999999999997e-02   1.6202000000000001e+00   1.1785000000000001e+00   4.1788999999999996e+00   2.9859999999999998e-01   3.0790000000000001e-01   1.2830000000000000e-01
  -1.0580000000000001e+00   3.5170000000000001e-01  -6.8630000000000002e-01   1.6230000000000000e-01  -9.5200000000000007e-02  -1.4910000000000001e-01   1.2206999999999999e+00   1.3119000000000001e+00   4.7012999999999998e+00   4.1420000000000001e-01   2.7900000000000003e-01   1.2830000000000000e-01
  -5.5110000000000003e-01   5.9360000000000002e-01  -6.0050000000000003e-01   2.0050000000000001e-01  -1.6180000000000000e-01  -7.8899999999999998e-02   1.9088000000000001e+00   8.6719999999999997e-01   3.7435999999999998e+00   2.7939999999999998e-01   2.5979999999999998e-01   1.1500000000000000e-01
  -1.0360000000000000e+00   7.0350000000000001e-01  -4.2890000000000000e-01   3.3420000000000000e-01  -8.5599999999999996e-02  -1.2720000000000001e-01   1.4871000000000001e+00   1.4008000000000000e+00   3.9177000000000000e+00   3.5639999999999999e-01   3.3679999999999999e-01   1.4599999999999999e-01
  -9.6989999999999998e-01   3.7369999999999998e-01   1.7160000000000000e-01   3.7240000000000001e-01  -8.5599999999999996e-02  -7.4499999999999997e-02   1.4427000000000001e+00   1.3341000000000001e+00   3.3953000000000002e+00   3.3710000000000001e-01   3.4639999999999999e-01   1.0170000000000000e-01
  -9.4779999999999998e-01   5.9360000000000002e-01  -5.1470000000000005e-01   2.4820000000000000e-01  -6.6600000000000006e-02  -1.1840000000000001e-01   1.6646000000000001e+00   1.0450999999999999e+00   3.7435999999999998e+00   3.0819999999999997e-01   3.9450000000000002e-01   9.7299999999999998e-02
  -7.9349999999999998e-01   5.2759999999999996e-01  -8.5800000000000001e-02   2.2910000000000000e-01  -1.3320000000000001e-01  -1.0520000000000000e-01   1.4649000000000001e+00   1.2897000000000001e+00   3.5695000000000001e+00   2.6970000000000000e-01   2.9830000000000001e-01   1.6810000000000000e-01
  -9.6989999999999998e-01   5.4959999999999998e-01  -9.4359999999999999e-01   2.1959999999999999e-01  -8.5599999999999996e-02  -3.5099999999999999e-02   1.6868000000000001e+00   9.3389999999999995e-01   3.3083000000000000e+00   2.6970000000000000e-01   3.5599999999999998e-01   1.1500000000000000e-01
  -9.6989999999999998e-01   4.3969999999999998e-01  -6.8630000000000002e-01   2.0999999999999999e-01  -1.1420000000000000e-01  -9.6500000000000002e-02   1.5758000000000001e+00   1.2674000000000001e+00   4.0048000000000004e+00   3.7569999999999998e-01   3.0790000000000001e-01   9.2899999999999996e-02
  -9.0369999999999995e-01   4.8359999999999997e-01  -1.0294000000000001e+00   3.4370000000000001e-01  -1.9000000000000000e-02  -1.0090000000000000e-01   1.5315000000000001e+00   1.1339999999999999e+00   3.2212000000000001e+00   2.9859999999999998e-01   3.8490000000000002e-01   1.0170000000000000e-01
  -7.4939999999999996e-01   5.7160000000000000e-01  -1.7160000000000000e-01   1.8140000000000001e-01  -2.0930000000000001e-01  -7.4499999999999997e-02   1.7978000000000001e+00   1.1339999999999999e+00   2.9600000000000000e+00   2.3119999999999999e-01   3.9450000000000002e-01   1.5040000000000001e-01
  -7.9349999999999998e-01   1.9789999999999999e-01  -5.1470000000000005e-01   3.8190000000000002e-01  -7.6100000000000001e-02  -1.4910000000000001e-01   1.6868000000000001e+00   1.1117999999999999e+00   3.8306000000000000e+00   3.0819999999999997e-01   3.1750000000000000e-01   1.1500000000000000e-01
  -7.4939999999999996e-01   3.7369999999999998e-01  -4.2890000000000000e-01   2.4820000000000000e-01  -1.4269999999999999e-01  -1.1840000000000001e-01   1.6202000000000001e+00   9.5609999999999995e-01   3.2212000000000001e+00   3.0819999999999997e-01   2.6939999999999997e-01   1.2830000000000000e-01
  -9.9190000000000000e-01   4.3969999999999998e-01  -6.8630000000000002e-01   3.3420000000000000e-01  -5.7099999999999998e-02  -1.2720000000000001e-01   1.7978000000000001e+00   1.2230000000000001e+00   3.3083000000000000e+00   5.0090000000000001e-01   3.5599999999999998e-01   1.3710000000000000e-01
  -7.7149999999999996e-01   5.7160000000000000e-01  -4.2890000000000000e-01   3.4370000000000001e-01  -3.8100000000000002e-02  -6.5799999999999997e-02   1.8200000000000001e+00   1.1339999999999999e+00   3.8306000000000000e+00   2.7939999999999998e-01   3.1750000000000000e-01   7.5200000000000003e-02
  -8.8170000000000004e-01   3.7369999999999998e-01  -8.5800000000000001e-02   3.4370000000000001e-01  -1.5229999999999999e-01  -1.0090000000000000e-01   1.6646000000000001e+00   1.0227999999999999e+00   3.8306000000000000e+00   3.6599999999999999e-01   2.8870000000000001e-01   1.3710000000000000e-01
  -8.1559999999999999e-01   4.6170000000000000e-01   2.5740000000000002e-01   2.3870000000000000e-01  -7.6100000000000001e-02  -1.0090000000000000e-01   1.6868000000000001e+00   1.0894999999999999e+00   3.5695000000000001e+00   2.9859999999999998e-01   3.5599999999999998e-01   1.4160000000000000e-01
  -7.7149999999999996e-01   2.6379999999999998e-01  -1.1152000000000000e+00   2.5779999999999997e-01  -2.0930000000000001e-01  -1.0090000000000000e-01   1.8422000000000001e+00   1.0227999999999999e+00   3.3083000000000000e+00   2.7939999999999998e-01   3.4639999999999999e-01   1.1060000000000000e-01
  -1.0139000000000000e+00   5.0560000000000005e-01  -1.7160000000000000e-01   3.3420000000000000e-01  -7.6100000000000001e-02  -1.2280000000000001e-01   1.8644000000000001e+00   1.3119000000000001e+00   4.0048000000000004e+00   3.4680000000000000e-01   4.0410000000000001e-01   1.1940000000000001e-01
  -7.9349999999999998e-01   4.3969999999999998e-01  -4.2890000000000000e-01   3.4370000000000001e-01  -9.5200000000000007e-02  -1.0960000000000000e-01   1.9088000000000001e+00   1.1117999999999999e+00   3.7435999999999998e+00   1.8300000000000000e-01   3.8490000000000002e-01   5.7500000000000002e-02
  -8.1559999999999999e-01   3.7369999999999998e-01  -6.8630000000000002e-01   3.0549999999999999e-01  -5.7099999999999998e-02  -7.4499999999999997e-02   1.8422000000000001e+00   1.2007000000000001e+00   3.1341999999999999e+00   1.9270000000000001e-01   3.2710000000000000e-01   8.4000000000000005e-02
  -9.6989999999999998e-01   4.3969999999999998e-01   0.0000000000000000e+00   3.9140000000000003e-01  -5.7099999999999998e-02  -1.1840000000000001e-01   1.7090000000000001e+00   1.1785000000000001e+00   3.9177000000000000e+00   3.4680000000000000e-01   3.8490000000000002e-01   1.4160000000000000e-01
  -8.5960000000000003e-01   2.6379999999999998e-01  -6.0050000000000003e-01   3.2460000000000000e-01  -1.8079999999999999e-01  -1.0960000000000000e-01   1.7756000000000001e+00   1.2452000000000001e+00   3.6564999999999999e+00   3.2750000000000001e-01   3.4639999999999999e-01   1.3270000000000001e-01
  -6.8330000000000002e-01   4.6170000000000000e-01  -6.0050000000000003e-01   2.6729999999999998e-01  -1.2370000000000000e-01  -1.0090000000000000e-01   1.7090000000000001e+00   1.0672999999999999e+00   3.3953000000000002e+00   2.6010000000000000e-01   2.5019999999999998e-01   1.3710000000000000e-01
  -8.5960000000000003e-01   5.9360000000000002e-01  -4.2890000000000000e-01   3.0549999999999999e-01  -1.9980000000000001e-01  -1.0090000000000000e-01   1.7090000000000001e+00   1.1563000000000001e+00   3.3953000000000002e+00   3.0819999999999997e-01   3.6559999999999998e-01   9.2899999999999996e-02
  -9.2579999999999996e-01   5.7160000000000000e-01   8.5800000000000001e-02   2.3870000000000000e-01  -1.3320000000000001e-01  -7.8899999999999998e-02   1.5315000000000001e+00   1.0894999999999999e+00   3.0470999999999999e+00   3.9489999999999997e-01   3.5599999999999998e-01   9.2899999999999996e-02
  -7.9349999999999998e-01   4.8359999999999997e-01   1.7160000000000000e-01   2.4820000000000000e-01  -1.0470000000000000e-01  -1.2280000000000001e-01   1.7756000000000001e+00   9.5609999999999995e-01   3.6564999999999999e+00   2.4079999999999999e-01   3.7530000000000002e-01   1.3270000000000001e-01
  -9.6989999999999998e-01   5.0560000000000005e-01  -3.4310000000000002e-01   2.4820000000000000e-01  -1.9000000000000000e-02  -1.6230000000000000e-01   1.7534000000000001e+00   9.3389999999999995e-01   3.3953000000000002e+00   2.6970000000000000e-01   2.4060000000000001e-01   1.3270000000000001e-01
  -9.0369999999999995e-01   6.8149999999999999e-01   8.5780000000000001e-01   2.8639999999999999e-01  -1.0470000000000000e-01  -1.2720000000000001e-01   1.6646000000000001e+00   1.2230000000000001e+00   3.4824000000000002e+00   2.6970000000000000e-01   4.3300000000000000e-01   1.2830000000000000e-01
  -9.6989999999999998e-01   5.2759999999999996e-01  -5.1470000000000005e-01   2.4820000000000000e-01  -1.0470000000000000e-01  -9.2100000000000001e-02   1.4649000000000001e+00   1.2674000000000001e+00   3.4824000000000002e+00   2.9859999999999998e-01   3.2710000000000000e-01   1.0170000000000000e-01
  -8.1559999999999999e-01   5.2759999999999996e-01  -3.4310000000000002e-01   2.0050000000000001e-01  -1.1420000000000000e-01  -1.1840000000000001e-01   1.5536000000000001e+00   1.1785000000000001e+00   3.6564999999999999e+00   3.2750000000000001e-01   3.0790000000000001e-01   1.0620000000000000e-01
  -9.6989999999999998e-01   3.0780000000000002e-01  -6.0050000000000003e-01   2.4820000000000000e-01  -1.1420000000000000e-01  -1.2720000000000001e-01   1.7090000000000001e+00   1.0227999999999999e+00   3.4824000000000002e+00   2.6970000000000000e-01   2.8870000000000001e-01   3.9800000000000002e-02
  -9.9190000000000000e-01   4.8359999999999997e-01  -2.5740000000000002e-01   2.5779999999999997e-01  -8.5599999999999996e-02  -1.1400000000000000e-01   1.6202000000000001e+00   1.1117999999999999e+00   3.5695000000000001e+00   3.7569999999999998e-01   3.6559999999999998e-01   1.1060000000000000e-01
  -8.5960000000000003e-01   4.3969999999999998e-01  -1.1152000000000000e+00   2.6729999999999998e-01  -6.6600000000000006e-02  -1.0520000000000000e-01   1.5980000000000001e+00   9.5609999999999995e-01   3.5695000000000001e+00   2.8899999999999998e-01   4.7149999999999997e-01   1.0170000000000000e-01
  -9.4779999999999998e-01   6.3749999999999996e-01  -4.2890000000000000e-01   2.5779999999999997e-01  -1.1420000000000000e-01  -1.4470000000000000e-01   1.6424000000000001e+00   1.2452000000000001e+00   3.5695000000000001e+00   3.2750000000000001e-01   3.5599999999999998e-01   1.1060000000000000e-01
  -9.0369999999999995e-01   3.9570000000000000e-01  -6.8630000000000002e-01   3.5330000000000000e-01  -1.0470000000000000e-01  -1.1400000000000000e-01   1.9088000000000001e+00   1.0672999999999999e+00   4.4401000000000002e+00   2.8899999999999998e-01   3.4639999999999999e-01   1.1500000000000000e-01
  -9.2579999999999996e-01   6.5949999999999998e-01  -1.7160000000000000e-01   2.0999999999999999e-01  -1.8079999999999999e-01  -1.1840000000000001e-01   1.5980000000000001e+00   1.2230000000000001e+00   3.8306000000000000e+00   2.4079999999999999e-01   2.7900000000000003e-01   1.3270000000000001e-01
  -9.0369999999999995e-01   4.8359999999999997e-01  -4.2890000000000000e-01   2.0050000000000001e-01  -1.1420000000000000e-01  -1.2720000000000001e-01   1.6646000000000001e+00   1.1339999999999999e+00   3.8306000000000000e+00   2.8899999999999998e-01   3.1750000000000000e-01   1.1940000000000001e-01
  -9.4779999999999998e-01   6.1550000000000005e-01  -1.3725000000000001e+00   3.1509999999999999e-01  -1.2370000000000000e-01  -1.4910000000000001e-01   1.7090000000000001e+00   1.1563000000000001e+00   4.0048000000000004e+00   3.5639999999999999e-01   3.6559999999999998e-01   8.4000000000000005e-02
  -7.2740000000000005e-01   5.7160000000000000e-01  -6.8630000000000002e-01   2.9599999999999999e-01  -5.7099999999999998e-02  -1.0090000000000000e-01   1.7312000000000001e+00   1.0227999999999999e+00   3.6564999999999999e+00   2.3119999999999999e-01   3.2710000000000000e-01   1.0620000000000000e-01
  -8.8170000000000004e-01   4.8359999999999997e-01   1.7160000000000000e-01   2.6729999999999998e-01  -1.8079999999999999e-01  -1.0090000000000000e-01   1.6202000000000001e+00   1.1339999999999999e+00   4.0918000000000001e+00   2.5050000000000000e-01   3.8490000000000002e-01   1.3270000000000001e-01
  -9.6989999999999998e-01   3.9570000000000000e-01  -6.0050000000000003e-01   2.3870000000000000e-01  -1.9030000000000000e-01  -9.6500000000000002e-02   1.6202000000000001e+00   1.0672999999999999e+00   3.2212000000000001e+00   4.1420000000000001e-01   2.7900000000000003e-01   1.3270000000000001e-01
  -7.7149999999999996e-01   5.9360000000000002e-01  -4.2890000000000000e-01   2.0999999999999999e-01  -1.7130000000000001e-01  -1.0090000000000000e-01   1.7756000000000001e+00   1.1339999999999999e+00   3.9177000000000000e+00   3.2750000000000001e-01   3.6559999999999998e-01   1.1500000000000000e-01
  -1.1241000000000001e+00   4.3969999999999998e-01  -9.4359999999999999e-01   3.0549999999999999e-01  -1.0470000000000000e-01  -7.8899999999999998e-02   1.6646000000000001e+00   1.2674000000000001e+00   3.3083000000000000e+00   3.7569999999999998e-01   2.6939999999999997e-01   1.4599999999999999e-01
  -1.0360000000000000e+00   4.3969999999999998e-01  -2.5740000000000002e-01   3.6280000000000001e-01  -1.0470000000000000e-01  -1.3589999999999999e-01   1.7534000000000001e+00   1.3341000000000001e+00   3.1341999999999999e+00   2.8899999999999998e-01   4.0410000000000001e-01   1.0170000000000000e-01
  -9.2579999999999996e-01   6.3749999999999996e-01  -4.2890000000000000e-01   2.1959999999999999e-01  -1.9980000000000001e-01  -1.0520000000000000e-01   1.6646000000000001e+00   1.3119000000000001e+00   3.1341999999999999e+00   3.0819999999999997e-01   3.6559999999999998e-01   1.2390000000000000e-01
  -9.2579999999999996e-01   6.1550000000000005e-01  -8.5800000000000001e-02   2.2910000000000000e-01  -1.7130000000000001e-01  -7.0199999999999999e-02   1.6424000000000001e+00   1.2897000000000001e+00   3.6564999999999999e+00   3.0819999999999997e-01   2.8870000000000001e-01   1.1500000000000000e-01
  -8.8170000000000004e-01   5.0560000000000005e-01  -5.1470000000000005e-01   2.2910000000000000e-01  -1.6180000000000000e-01  -6.5799999999999997e-02   1.5315000000000001e+00   9.7840000000000005e-01   4.0048000000000004e+00   2.6970000000000000e-01   2.8870000000000001e-01   9.2899999999999996e-02
  -9.4779999999999998e-01   6.8149999999999999e-01  -1.1152000000000000e+00   2.0050000000000001e-01  -1.6180000000000000e-01  -7.8899999999999998e-02   1.8866000000000001e+00   1.3341000000000001e+00   3.3953000000000002e+00   3.0819999999999997e-01   3.3679999999999999e-01   7.5200000000000003e-02
  -9.4779999999999998e-01   4.8359999999999997e-01  -1.0294000000000001e+00   2.9599999999999999e-01  -7.6100000000000001e-02  -1.5350000000000000e-01   1.5536000000000001e+00   1.0672999999999999e+00   3.4824000000000002e+00   3.0819999999999997e-01   3.4639999999999999e-01   8.8499999999999995e-02
  -8.1559999999999999e-01   6.3749999999999996e-01   2.5740000000000002e-01   2.1959999999999999e-01  -9.5200000000000007e-02  -9.2100000000000001e-02   1.5536000000000001e+00   1.1785000000000001e+00   3.0470999999999999e+00   2.9859999999999998e-01   4.0410000000000001e-01   1.0170000000000000e-01
  -5.9509999999999996e-01   3.5170000000000001e-01   8.5800000000000001e-02   2.6729999999999998e-01  -9.5200000000000007e-02  -1.2280000000000001e-01   1.6202000000000001e+00   1.3341000000000001e+00   3.7435999999999998e+00   2.9859999999999998e-01   3.0790000000000001e-01   8.4000000000000005e-02
  -1.0580000000000001e+00   5.0560000000000005e-01   8.5800000000000001e-02   7.6399999999999996e-02  -1.3320000000000001e-01  -7.0199999999999999e-02   1.4205000000000001e+00   1.2230000000000001e+00   3.4824000000000002e+00   3.9489999999999997e-01   3.5599999999999998e-01   9.2899999999999996e-02
  -7.0530000000000004e-01   4.1770000000000002e-01  -1.7160000000000000e-01   3.5330000000000000e-01  -2.2839999999999999e-01  -1.3589999999999999e-01   1.8866000000000001e+00   1.1563000000000001e+00   3.3953000000000002e+00   2.8899999999999998e-01   3.0790000000000001e-01   1.0170000000000000e-01
  -9.6989999999999998e-01   7.0350000000000001e-01  -4.2890000000000000e-01   2.5779999999999997e-01  -1.2370000000000000e-01  -1.2280000000000001e-01   1.5093000000000001e+00   1.2452000000000001e+00   3.2212000000000001e+00   3.7569999999999998e-01   3.6559999999999998e-01   8.4000000000000005e-02
  -8.3760000000000001e-01   5.7160000000000000e-01  -3.4310000000000002e-01   2.7689999999999998e-01  -1.4269999999999999e-01  -9.2100000000000001e-02   1.7756000000000001e+00   1.1563000000000001e+00   4.0918000000000001e+00   3.0819999999999997e-01   3.2710000000000000e-01   1.0170000000000000e-01
  -1.0360000000000000e+00   3.7369999999999998e-01   8.5800000000000001e-02   2.0999999999999999e-01  -1.4269999999999999e-01  -6.1400000000000003e-02   1.6646000000000001e+00   1.1563000000000001e+00   3.1341999999999999e+00   2.9859999999999998e-01   3.8490000000000002e-01   6.6400000000000001e-02
  -7.2740000000000005e-01   4.8359999999999997e-01  -1.5441000000000000e+00   2.4820000000000000e-01  -2.1890000000000001e-01  -8.7700000000000000e-02   1.5536000000000001e+00   1.0894999999999999e+00   3.7435999999999998e+00   3.9489999999999997e-01   3.7530000000000002e-01   1.2830000000000000e-01
  -8.5960000000000003e-01   5.4959999999999998e-01  -7.7210000000000001e-01   3.0549999999999999e-01   9.4999999999999998e-03  -1.2720000000000001e-01   1.5758000000000001e+00   1.1339999999999999e+00   3.4824000000000002e+00   3.5639999999999999e-01   3.9450000000000002e-01   8.8499999999999995e-02
  -9.0369999999999995e-01   5.9360000000000002e-01  -5.1470000000000005e-01   3.6280000000000001e-01  -1.6180000000000000e-01  -1.1400000000000000e-01   1.7534000000000001e+00   1.1563000000000001e+00   3.2212000000000001e+00   3.6599999999999999e-01   5.0029999999999997e-01   7.5200000000000003e-02
  -9.4779999999999998e-01   3.5170000000000001e-01  -6.0050000000000003e-01   3.0549999999999999e-01  -8.5599999999999996e-02  -1.0520000000000000e-01   1.6646000000000001e+00   1.3119000000000001e+00   3.1341999999999999e+00   3.2750000000000001e-01   3.2710000000000000e-01   7.9600000000000004e-02
  -6.1719999999999997e-01   4.1770000000000002e-01  -3.4310000000000002e-01   2.7689999999999998e-01  -1.5229999999999999e-01  -1.1840000000000001e-01   1.4649000000000001e+00   9.7840000000000005e-01   3.1341999999999999e+00   2.9859999999999998e-01   3.5599999999999998e-01   9.2899999999999996e-02
  -8.5960000000000003e-01   5.0560000000000005e-01  -8.5780000000000001e-01   2.4820000000000000e-01  -1.9980000000000001e-01  -1.0960000000000000e-01   1.5980000000000001e+00   1.0672999999999999e+00   3.7435999999999998e+00   2.8899999999999998e-01   3.3679999999999999e-01   1.1940000000000001e-01
  -8.5960000000000003e-01   6.1550000000000005e-01  -1.0294000000000001e+00   3.4370000000000001e-01  -2.8500000000000001e-02  -1.2720000000000001e-01   1.6646000000000001e+00   1.2007000000000001e+00   3.4824000000000002e+00   3.9489999999999997e-01   2.8870000000000001e-01   1.0620000000000000e-01
  -5.5110000000000003e-01   3.7369999999999998e-01   3.4310000000000002e-01   3.3420000000000000e-01  -8.5599999999999996e-02  -1.5350000000000000e-01   1.6868000000000001e+00   1.2452000000000001e+00   3.0470999999999999e+00   4.0460000000000002e-01   2.6939999999999997e-01   1.1060000000000000e-01
  -9.6989999999999998e-01   6.8149999999999999e-01  -4.2890000000000000e-01   2.2910000000000000e-01  -7.6100000000000001e-02  -9.2100000000000001e-02   1.7534000000000001e+00   1.0450999999999999e+00   3.5695000000000001e+00   3.3710000000000001e-01   2.5019999999999998e-01   1.1060000000000000e-01
  -4.4080000000000003e-01   5.7160000000000000e-01   7.7210000000000001e-01   1.7190000000000000e-01  -5.7099999999999998e-02  -1.7540000000000000e-01   1.6868000000000001e+00   1.2674000000000001e+00   3.4824000000000002e+00   4.0460000000000002e-01   4.0410000000000001e-01   1.2390000000000000e-01
  -1.5208999999999999e+00   7.2550000000000003e-01  -6.0050000000000003e-01   2.6729999999999998e-01  -1.0470000000000000e-01  -7.4499999999999997e-02   1.5093000000000001e+00   1.1117999999999999e+00   3.4824000000000002e+00   3.0819999999999997e-01   2.3089999999999999e-01   1.5040000000000001e-01
  -5.2900000000000003e-01   4.8359999999999997e-01  -1.7160000000000000e-01   2.2910000000000000e-01  -1.8079999999999999e-01  -7.0199999999999999e-02   1.4427000000000001e+00   1.3564000000000001e+00   4.2659000000000002e+00   2.7939999999999998e-01   2.5979999999999998e-01   8.4000000000000005e-02
  -1.0139000000000000e+00   5.4959999999999998e-01  -5.1470000000000005e-01   3.0549999999999999e-01  -1.2370000000000000e-01  -1.4030000000000001e-01   1.5536000000000001e+00   1.2897000000000001e+00   3.3083000000000000e+00   3.2750000000000001e-01   2.7900000000000003e-01   1.0620000000000000e-01
  -5.0700000000000001e-01   6.3749999999999996e-01  -7.7210000000000001e-01   2.0999999999999999e-01  -7.6100000000000001e-02  -1.2280000000000001e-01   1.5315000000000001e+00   1.2897000000000001e+00   3.1341999999999999e+00   2.2159999999999999e-01   2.6939999999999997e-01   7.9600000000000004e-02
  -8.5960000000000003e-01   5.7160000000000000e-01  -1.2010000000000001e+00   1.4319999999999999e-01  -9.5200000000000007e-02  -1.1840000000000001e-01   1.7312000000000001e+00   1.1785000000000001e+00   4.3529999999999998e+00   2.5050000000000000e-01   3.4639999999999999e-01   1.2390000000000000e-01
  -7.4939999999999996e-01   5.7160000000000000e-01  -1.1152000000000000e+00   2.5779999999999997e-01  -1.6180000000000000e-01  -1.2720000000000001e-01   1.4649000000000001e+00   1.0005999999999999e+00   3.6564999999999999e+00   2.2159999999999999e-01   2.6939999999999997e-01   1.3270000000000001e-01
  -7.9349999999999998e-01   1.3189999999999999e-01  -3.4310000000000002e-01   3.2460000000000000e-01  -9.5200000000000007e-02  -1.5790000000000001e-01   1.4649000000000001e+00   1.2674000000000001e+00   3.8306000000000000e+00   2.4079999999999999e-01   3.7530000000000002e-01   4.8700000000000000e-02
  -8.1559999999999999e-01   7.6939999999999997e-01  -6.8630000000000002e-01   2.6729999999999998e-01  -1.4269999999999999e-01  -1.0090000000000000e-01   1.7312000000000001e+00   1.0672999999999999e+00   3.5695000000000001e+00   3.6599999999999999e-01   3.9450000000000002e-01   1.3710000000000000e-01
  -9.6989999999999998e-01   5.0560000000000005e-01   5.1470000000000005e-01   2.1959999999999999e-01  -1.6180000000000000e-01  -1.1840000000000001e-01   1.4649000000000001e+00   1.2897000000000001e+00   3.3953000000000002e+00   3.6599999999999999e-01   3.0790000000000001e-01   9.7299999999999998e-02
  -9.6989999999999998e-01   4.8359999999999997e-01  -8.5780000000000001e-01   2.0999999999999999e-01  -1.3320000000000001e-01  -7.0199999999999999e-02   1.5315000000000001e+00   1.2007000000000001e+00   3.9177000000000000e+00   2.9859999999999998e-01   3.5599999999999998e-01   1.1940000000000001e-01
  -7.7149999999999996e-01   7.6939999999999997e-01  -5.1470000000000005e-01   2.4820000000000000e-01  -1.7130000000000001e-01  -1.1840000000000001e-01   1.6868000000000001e+00   1.2452000000000001e+00   3.1341999999999999e+00   2.5050000000000000e-01   2.8870000000000001e-01   1.2830000000000000e-01
  -8.1559999999999999e-01   2.6379999999999998e-01   4.2890000000000000e-01   2.8639999999999999e-01  -1.5229999999999999e-01  -1.0960000000000000e-01   1.6646000000000001e+00   1.1339999999999999e+00   4.0048000000000004e+00   2.8899999999999998e-01   2.8870000000000001e-01   1.0620000000000000e-01
  -8.3760000000000001e-01   5.9360000000000002e-01   0.0000000000000000e+00   3.3420000000000000e-01  -1.9030000000000000e-01  -1.1400000000000000e-01   1.5536000000000001e+00   1.1117999999999999e+00   3.8306000000000000e+00   3.0819999999999997e-01   4.7149999999999997e-01   1.2830000000000000e-01
  -9.6989999999999998e-01   8.3540000000000003e-01  -1.1152000000000000e+00   2.6729999999999998e-01  -1.3320000000000001e-01  -6.5799999999999997e-02   1.6202000000000001e+00   1.2452000000000001e+00   3.2212000000000001e+00   3.4680000000000000e-01   3.0790000000000001e-01   1.1940000000000001e-01
  -7.9349999999999998e-01   5.4959999999999998e-01  -6.8630000000000002e-01   3.4370000000000001e-01  -8.5599999999999996e-02  -1.3159999999999999e-01   1.6646000000000001e+00   1.4453000000000000e+00   3.4824000000000002e+00   4.1420000000000001e-01   3.2710000000000000e-01   1.1060000000000000e-01
  -8.8170000000000004e-01   3.2979999999999998e-01  -1.0294000000000001e+00   3.0549999999999999e-01  -1.9030000000000000e-01  -1.0090000000000000e-01   1.5093000000000001e+00   1.0894999999999999e+00   3.6564999999999999e+00   3.1790000000000002e-01   3.3679999999999999e-01   1.5040000000000001e-01
  -8.1559999999999999e-01   4.3969999999999998e-01  -2.5740000000000002e-01   2.2910000000000000e-01  -8.5599999999999996e-02  -1.2720000000000001e-01   1.6424000000000001e+00   1.1339999999999999e+00   3.6564999999999999e+00   2.7939999999999998e-01   3.7530000000000002e-01   1.0620000000000000e-01
  -9.6989999999999998e-01   2.6379999999999998e-01  -1.7160000000000000e-01   3.5330000000000000e-01  -1.9000000000000000e-02  -1.3159999999999999e-01   1.6646000000000001e+00   1.3564000000000001e+00   3.6564999999999999e+00   3.6599999999999999e-01   3.5599999999999998e-01   1.2390000000000000e-01
  -7.0530000000000004e-01   2.1980000000000000e-01   0.0000000000000000e+00   3.0549999999999999e-01  -7.6100000000000001e-02  -1.2720000000000001e-01   1.4871000000000001e+00   1.0894999999999999e+00   4.4401000000000002e+00   3.6599999999999999e-01   3.0790000000000001e-01   1.1500000000000000e-01
  -1.1021000000000001e+00   5.7160000000000000e-01  -1.1152000000000000e+00   3.5330000000000000e-01  -1.6180000000000000e-01  -1.1840000000000001e-01   1.6868000000000001e+00   1.1785000000000001e+00   2.9600000000000000e+00   3.5639999999999999e-01   3.3679999999999999e-01   5.7500000000000002e-02
  -8.5960000000000003e-01   6.3749999999999996e-01  -9.4359999999999999e-01   2.2910000000000000e-01  -1.2370000000000000e-01  -1.0520000000000000e-01   1.7312000000000001e+00   1.2007000000000001e+00   3.7435999999999998e+00   4.1420000000000001e-01   2.5979999999999998e-01   1.1940000000000001e-01
  -9.4779999999999998e-01   5.7160000000000000e-01  -1.1152000000000000e+00   2.3870000000000000e-01  -1.9030000000000000e-01  -3.5099999999999999e-02   1.5758000000000001e+00   8.6719999999999997e-01   2.9600000000000000e+00   3.3710000000000001e-01   2.8870000000000001e-01   1.1500000000000000e-01
  -7.7149999999999996e-01   4.8359999999999997e-01  -9.4359999999999999e-01   4.0100000000000002e-01  -5.7099999999999998e-02  -7.4499999999999997e-02   1.8866000000000001e+00   1.0450999999999999e+00   4.1788999999999996e+00   3.4680000000000000e-01   3.5599999999999998e-01   1.1940000000000001e-01
  -9.4779999999999998e-01   4.1770000000000002e-01   6.0050000000000003e-01   2.5779999999999997e-01  -1.2370000000000000e-01  -8.7700000000000000e-02   1.4427000000000001e+00   1.2007000000000001e+00   3.2212000000000001e+00   2.3119999999999999e-01   3.2710000000000000e-01   1.1940000000000001e-01
  -1.1462000000000001e+00   4.6170000000000000e-01  -6.0050000000000003e-01   2.6729999999999998e-01  -1.2370000000000000e-01  -1.6660000000000000e-01   1.7756000000000001e+00   1.0894999999999999e+00   3.0470999999999999e+00   4.0460000000000002e-01   3.1750000000000000e-01   7.5200000000000003e-02
  -8.8170000000000004e-01   5.0560000000000005e-01  -1.1152000000000000e+00   1.9089999999999999e-01  -9.5200000000000007e-02  -7.0199999999999999e-02   1.5758000000000001e+00   1.2674000000000001e+00   2.6118000000000001e+00   2.9859999999999998e-01   3.1750000000000000e-01   1.6810000000000000e-01
  -1.0360000000000000e+00   5.0560000000000005e-01  -4.2890000000000000e-01   2.6729999999999998e-01  -1.5229999999999999e-01  -1.1840000000000001e-01   1.6424000000000001e+00   1.1563000000000001e+00   3.3083000000000000e+00   4.0460000000000002e-01   2.7900000000000003e-01   1.0170000000000000e-01
  -8.1559999999999999e-01   3.5170000000000001e-01  -7.7210000000000001e-01   3.0549999999999999e-01  -6.6600000000000006e-02  -8.7700000000000000e-02   1.8422000000000001e+00   1.0672999999999999e+00   2.6989000000000001e+00   2.6970000000000000e-01   3.5599999999999998e-01   7.0800000000000002e-02
  -1.0801000000000001e+00   5.9360000000000002e-01   2.5740000000000002e-01   2.7689999999999998e-01  -7.6100000000000001e-02  -8.7700000000000000e-02   1.5315000000000001e+00   1.1117999999999999e+00   3.8306000000000000e+00   2.8899999999999998e-01   2.7900000000000003e-01   1.0170000000000000e-01
  -7.4939999999999996e-01   3.7369999999999998e-01   8.5800000000000001e-02   3.1509999999999999e-01  -1.7130000000000001e-01  -1.3159999999999999e-01   1.7534000000000001e+00   1.2007000000000001e+00   2.6989000000000001e+00   2.8899999999999998e-01   2.9830000000000001e-01   1.0620000000000000e-01
  -9.6989999999999998e-01   3.5170000000000001e-01  -8.5780000000000001e-01   3.1509999999999999e-01  -1.3320000000000001e-01  -1.1840000000000001e-01   1.5980000000000001e+00   1.1117999999999999e+00   3.8306000000000000e+00   3.0819999999999997e-01   2.8870000000000001e-01   1.0620000000000000e-01
  -9.2579999999999996e-01   6.5949999999999998e-01  -8.5780000000000001e-01   2.7689999999999998e-01  -1.7130000000000001e-01  -8.3299999999999999e-02   1.5536000000000001e+00   1.0450999999999999e+00   3.4824000000000002e+00   3.0819999999999997e-01   2.9830000000000001e-01   7.9600000000000004e-02
  -9.9190000000000000e-01   5.7160000000000000e-01  -6.8630000000000002e-01   2.3870000000000000e-01  -1.6180000000000000e-01  -1.6660000000000000e-01   1.5536000000000001e+00   1.1117999999999999e+00   3.9177000000000000e+00   3.1790000000000002e-01   3.6559999999999998e-01   1.0620000000000000e-01
  -9.4779999999999998e-01   7.2550000000000003e-01  -1.7160000000000000e-01   3.1509999999999999e-01  -1.4269999999999999e-01  -8.3299999999999999e-02   1.7534000000000001e+00   1.2674000000000001e+00   3.0470999999999999e+00   3.4680000000000000e-01   4.0410000000000001e-01   1.0620000000000000e-01
  -9.6989999999999998e-01   5.4959999999999998e-01  -3.4310000000000002e-01   3.5330000000000000e-01  -1.4269999999999999e-01  -1.1840000000000001e-01   1.5536000000000001e+00   1.1563000000000001e+00   3.1341999999999999e+00   2.9859999999999998e-01   3.5599999999999998e-01   9.7299999999999998e-02
  -1.1902999999999999e+00   5.7160000000000000e-01  -1.4582999999999999e+00   1.8140000000000001e-01  -2.0930000000000001e-01  -1.0090000000000000e-01   1.6646000000000001e+00   1.4453000000000000e+00   3.3953000000000002e+00   3.8529999999999998e-01   3.1750000000000000e-01   1.1060000000000000e-01
  -1.0580000000000001e+00   5.7160000000000000e-01  -6.8630000000000002e-01   3.2460000000000000e-01  -1.3320000000000001e-01  -1.1840000000000001e-01   1.6202000000000001e+00   1.0450999999999999e+00   3.3083000000000000e+00   2.9859999999999998e-01   3.9450000000000002e-01   1.0620000000000000e-01
  -7.9349999999999998e-01   6.8149999999999999e-01  -1.7160000000000000e-01   3.3420000000000000e-01  -6.6600000000000006e-02  -1.3589999999999999e-01   1.9310000000000000e+00   9.5609999999999995e-01   3.3083000000000000e+00   2.8899999999999998e-01   2.8870000000000001e-01   9.2899999999999996e-02
  -7.9349999999999998e-01   3.9570000000000000e-01  -5.1470000000000005e-01   1.3370000000000001e-01  -1.4269999999999999e-01  -7.8899999999999998e-02   1.5536000000000001e+00   1.1339999999999999e+00   3.3083000000000000e+00   2.9859999999999998e-01   3.6559999999999998e-01   1.0170000000000000e-01
  -8.5960000000000003e-01   6.1550000000000005e-01  -1.7160000000000000e-01   2.1959999999999999e-01  -1.2370000000000000e-01  -7.4499999999999997e-02   1.5980000000000001e+00   1.1563000000000001e+00   4.0048000000000004e+00   3.1790000000000002e-01   4.3300000000000000e-01   1.3710000000000000e-01
  -7.9349999999999998e-01   6.5949999999999998e-01  -1.1152000000000000e+00   1.7190000000000000e-01  -1.8079999999999999e-01  -1.0090000000000000e-01   1.7534000000000001e+00   1.3341000000000001e+00   4.1788999999999996e+00   3.1790000000000002e-01   3.4639999999999999e-01   1.4160000000000000e-01
  -9.0369999999999995e-01   3.7369999999999998e-01  -8.5800000000000001e-02   2.6729999999999998e-01  -1.0470000000000000e-01  -1.0960000000000000e-01   1.8200000000000001e+00   9.5609999999999995e-01   3.7435999999999998e+00   3.7569999999999998e-01   2.9830000000000001e-01   1.0620000000000000e-01
  -9.0369999999999995e-01   4.6170000000000000e-01  -8.5800000000000001e-02   3.3420000000000000e-01  -1.0470000000000000e-01  -8.7700000000000000e-02   1.6868000000000001e+00   1.2007000000000001e+00   3.5695000000000001e+00   1.7340000000000000e-01   4.1370000000000001e-01   1.2390000000000000e-01
  -1.0139000000000000e+00   5.7160000000000000e-01   8.5800000000000001e-02   2.0999999999999999e-01  -1.9980000000000001e-01  -1.0520000000000000e-01   1.7312000000000001e+00   1.0672999999999999e+00   3.3083000000000000e+00   2.1190000000000001e-01   2.6939999999999997e-01   1.5479999999999999e-01
  -8.1559999999999999e-01   3.5170000000000001e-01  -9.4359999999999999e-01   3.0549999999999999e-01  -1.1420000000000000e-01  -1.2720000000000001e-01   1.6646000000000001e+00   1.2452000000000001e+00   3.8306000000000000e+00   3.7569999999999998e-01   3.0790000000000001e-01   7.9600000000000004e-02
  -1.0360000000000000e+00   6.3749999999999996e-01  -6.0050000000000003e-01   2.5779999999999997e-01  -1.4269999999999999e-01  -1.1400000000000000e-01   1.5980000000000001e+00   1.1785000000000001e+00   4.3529999999999998e+00   2.2159999999999999e-01   3.4639999999999999e-01   1.5920000000000001e-01
  -8.3760000000000001e-01   4.8359999999999997e-01  -6.0050000000000003e-01   2.2910000000000000e-01  -1.1420000000000000e-01  -7.8899999999999998e-02   1.6424000000000001e+00   1.2230000000000001e+00   4.1788999999999996e+00   2.6010000000000000e-01   3.3679999999999999e-01   1.1500000000000000e-01
  -9.6989999999999998e-01   5.7160000000000000e-01  -1.2867999999999999e+00   2.7689999999999998e-01  -1.5229999999999999e-01  -1.0090000000000000e-01   1.6868000000000001e+00   1.1785000000000001e+00   3.6564999999999999e+00   2.2159999999999999e-01   3.5599999999999998e-01   6.6400000000000001e-02
  -1.1241000000000001e+00   6.1550000000000005e-01  -1.2867999999999999e+00   2.6729999999999998e-01  -9.5200000000000007e-02  -8.3299999999999999e-02   1.7090000000000001e+00   1.1785000000000001e+00   2.9600000000000000e+00   2.1190000000000001e-01   3.0790000000000001e-01   7.0800000000000002e-02
  -7.7149999999999996e-01   5.4959999999999998e-01  -6.0050000000000003e-01   2.6729999999999998e-01  -1.5229999999999999e-01  -7.0199999999999999e-02   1.6424000000000001e+00   1.1117999999999999e+00   3.4824000000000002e+00   2.8899999999999998e-01   3.5599999999999998e-01   1.0620000000000000e-01
  -8.5960000000000003e-01   4.1770000000000002e-01   1.7160000000000000e-01   2.7689999999999998e-01  -1.6180000000000000e-01  -7.0199999999999999e-02   1.9310000000000000e+00   1.0450999999999999e+00   3.4824000000000002e+00   3.5639999999999999e-01   3.0790000000000001e-01   7.9600000000000004e-02
  -7.7149999999999996e-01   5.0560000000000005e-01  -1.0294000000000001e+00   2.0999999999999999e-01  -1.5229999999999999e-01  -6.1400000000000003e-02   1.5758000000000001e+00   1.2007000000000001e+00   3.7435999999999998e+00   3.3710000000000001e-01   3.6559999999999998e-01   8.8499999999999995e-02
  -9.4779999999999998e-01   3.7369999999999998e-01  -8.5800000000000001e-02   2.9599999999999999e-01  -1.4269999999999999e-01  -1.4470000000000000e-01   1.8866000000000001e+00   1.2674000000000001e+00   2.9600000000000000e+00   3.8529999999999998e-01   4.2340000000000000e-01   7.9600000000000004e-02
  -7.9349999999999998e-01   4.3969999999999998e-01  -7.7210000000000001e-01   2.8639999999999999e-01  -8.5599999999999996e-02  -1.0960000000000000e-01   1.5315000000000001e+00   1.1785000000000001e+00   3.4824000000000002e+00   3.9489999999999997e-01   3.2710000000000000e-01   6.6400000000000001e-02
  -9.9190000000000000e-01   4.3969999999999998e-01  -9.4359999999999999e-01   2.7689999999999998e-01  -1.5229999999999999e-01  -1.2280000000000001e-01   1.4871000000000001e+00   1.2674000000000001e+00   3.9177000000000000e+00   3.1790000000000002e-01   2.5979999999999998e-01   1.0170000000000000e-01
  -9.2579999999999996e-01   2.8580000000000000e-01  -1.0294000000000001e+00   2.4820000000000000e-01  -1.1420000000000000e-01  -1.3589999999999999e-01   1.6424000000000001e+00   1.2674000000000001e+00   3.8306000000000000e+00   3.1790000000000002e-01   3.0790000000000001e-01   1.1060000000000000e-01
  -9.9190000000000000e-01   5.7160000000000000e-01  -1.7160000000000000e-01   3.0549999999999999e-01  -1.7130000000000001e-01  -8.7700000000000000e-02   1.5315000000000001e+00   1.1339999999999999e+00   3.6564999999999999e+00   2.7939999999999998e-01   3.5599999999999998e-01   3.5400000000000001e-02
  -9.2579999999999996e-01   3.9570000000000000e-01  -1.0294000000000001e+00   2.0050000000000001e-01  -1.2370000000000000e-01  -1.2280000000000001e-01   1.7090000000000001e+00   1.0450999999999999e+00   3.3083000000000000e+00   2.0230000000000001e-01   3.4639999999999999e-01   1.1060000000000000e-01
  -8.1559999999999999e-01   6.8149999999999999e-01  -9.4359999999999999e-01   3.7240000000000001e-01  -1.7130000000000001e-01  -1.0090000000000000e-01   1.5980000000000001e+00   1.2674000000000001e+00   3.3953000000000002e+00   3.8529999999999998e-01   2.9830000000000001e-01   1.4160000000000000e-01
  -9.2579999999999996e-01   5.4959999999999998e-01  -4.2890000000000000e-01   2.8639999999999999e-01  -1.4269999999999999e-01  -9.2100000000000001e-02   1.5980000000000001e+00   1.1563000000000001e+00   4.1788999999999996e+00   2.6010000000000000e-01   3.8490000000000002e-01   1.2390000000000000e-01
  -8.1559999999999999e-01   1.3189999999999999e-01  -1.4582999999999999e+00   2.1959999999999999e-01  -1.2370000000000000e-01  -1.0520000000000000e-01   1.5758000000000001e+00   1.0450999999999999e+00   3.6564999999999999e+00   2.8899999999999998e-01   3.7530000000000002e-01   9.2899999999999996e-02
  -8.5960000000000003e-01   4.6170000000000000e-01  -5.1470000000000005e-01   2.4820000000000000e-01  -1.3320000000000001e-01  -1.0960000000000000e-01   1.6646000000000001e+00   1.3786000000000000e+00   3.3953000000000002e+00   3.3710000000000001e-01   3.4639999999999999e-01   9.7299999999999998e-02
  -8.5960000000000003e-01   3.9570000000000000e-01  -6.0050000000000003e-01   2.5779999999999997e-01  -1.9030000000000000e-01  -1.0090000000000000e-01   1.7978000000000001e+00   1.4008000000000000e+00   3.6564999999999999e+00   2.7939999999999998e-01   3.6559999999999998e-01   9.2899999999999996e-02
  -1.0360000000000000e+00   4.3969999999999998e-01  -6.8630000000000002e-01   2.8639999999999999e-01  -1.7130000000000001e-01  -8.7700000000000000e-02   1.6646000000000001e+00   1.3564000000000001e+00   4.0918000000000001e+00   2.9859999999999998e-01   2.7900000000000003e-01   9.2899999999999996e-02
  -1.1241000000000001e+00   4.3969999999999998e-01  -1.0294000000000001e+00   2.8639999999999999e-01  -2.0930000000000001e-01  -1.2720000000000001e-01   1.5093000000000001e+00   1.1785000000000001e+00   4.1788999999999996e+00   3.5639999999999999e-01   2.5979999999999998e-01   7.9600000000000004e-02
  -1.0580000000000001e+00   2.4179999999999999e-01  -2.5740000000000002e-01   3.0549999999999999e-01  -2.1890000000000001e-01  -8.3299999999999999e-02   1.6424000000000001e+00   1.1117999999999999e+00   3.4824000000000002e+00   2.5050000000000000e-01   3.4639999999999999e-01   8.8499999999999995e-02
  -8.5960000000000003e-01   5.2759999999999996e-01  -7.7210000000000001e-01   2.9599999999999999e-01  -2.1890000000000001e-01  -5.7000000000000002e-02   1.7090000000000001e+00   1.0672999999999999e+00   4.0048000000000004e+00   3.5639999999999999e-01   2.7900000000000003e-01   9.2899999999999996e-02
  -9.2579999999999996e-01   5.7160000000000000e-01  -8.5780000000000001e-01   3.7240000000000001e-01  -9.5200000000000007e-02  -1.5790000000000001e-01   1.8200000000000001e+00   1.1785000000000001e+00   4.0048000000000004e+00   2.5050000000000000e-01   3.2710000000000000e-01   9.2899999999999996e-02
  -9.6989999999999998e-01   3.9570000000000000e-01  -5.1470000000000005e-01   2.6729999999999998e-01  -1.4269999999999999e-01  -9.2100000000000001e-02   1.4871000000000001e+00   1.1785000000000001e+00   3.3953000000000002e+00   3.8529999999999998e-01   3.9450000000000002e-01   8.4000000000000005e-02
  -9.4779999999999998e-01   4.3969999999999998e-01   5.1470000000000005e-01   1.9089999999999999e-01  -1.2370000000000000e-01  -1.0520000000000000e-01   1.6202000000000001e+00   1.1563000000000001e+00   3.5695000000000001e+00   3.2750000000000001e-01   2.5979999999999998e-01   1.1940000000000001e-01
  -9.9190000000000000e-01   4.3969999999999998e-01  -2.5740000000000002e-01   2.5779999999999997e-01  -1.3320000000000001e-01  -1.0090000000000000e-01   1.5758000000000001e+00   1.2230000000000001e+00   3.3953000000000002e+00   2.6970000000000000e-01   3.0790000000000001e-01   1.5920000000000001e-01
  -7.7149999999999996e-01   5.4959999999999998e-01  -3.4310000000000002e-01   2.2910000000000000e-01  -1.6180000000000000e-01  -1.0090000000000000e-01   1.5536000000000001e+00   1.1563000000000001e+00   3.6564999999999999e+00   2.6970000000000000e-01   2.8870000000000001e-01   9.2899999999999996e-02
  -8.5960000000000003e-01   3.9570000000000000e-01  -6.0050000000000003e-01   2.9599999999999999e-01  -8.5599999999999996e-02  -1.3589999999999999e-01   1.6424000000000001e+00   1.2897000000000001e+00   4.0918000000000001e+00   2.7939999999999998e-01   3.7530000000000002e-01   6.6400000000000001e-02
  -9.4779999999999998e-01   3.2979999999999998e-01  -6.8630000000000002e-01   2.7689999999999998e-01  -1.5229999999999999e-01  -1.3159999999999999e-01   1.4649000000000001e+00   1.1785000000000001e+00   3.4824000000000002e+00   2.3119999999999999e-01   3.5599999999999998e-01   1.1940000000000001e-01
  -9.6989999999999998e-01   5.9360000000000002e-01  -8.5800000000000001e-02   3.0549999999999999e-01  -1.1420000000000000e-01  -8.3299999999999999e-02   1.6868000000000001e+00   1.1785000000000001e+00   3.7435999999999998e+00   2.8899999999999998e-01   3.5599999999999998e-01   9.7299999999999998e-02
  -8.1559999999999999e-01   3.2979999999999998e-01  -5.1470000000000005e-01   2.0050000000000001e-01  -1.4269999999999999e-01  -6.1400000000000003e-02   1.6424000000000001e+00   1.1785000000000001e+00   3.9177000000000000e+00   3.7569999999999998e-01   3.7530000000000002e-01   1.0170000000000000e-01
  -1.0360000000000000e+00   4.6170000000000000e-01   0.0000000000000000e+00   2.4820000000000000e-01  -9.5200000000000007e-02  -1.6230000000000000e-01   1.5315000000000001e+00   1.3341000000000001e+00   3.0470999999999999e+00   3.4680000000000000e-01   3.2710000000000000e-01   1.0620000000000000e-01
  -8.5960000000000003e-01   5.4959999999999998e-01  -8.5800000000000001e-02   2.9599999999999999e-01  -9.5200000000000007e-02  -1.2280000000000001e-01   1.9088000000000001e+00   1.2452000000000001e+00   3.3083000000000000e+00   3.4680000000000000e-01   2.9830000000000001e-01   7.9600000000000004e-02
  -8.8170000000000004e-01   5.2759999999999996e-01  -1.7160000000000000e-01   2.6729999999999998e-01  -2.1890000000000001e-01  -7.8899999999999998e-02   1.5093000000000001e+00   1.2452000000000001e+00   2.9600000000000000e+00   2.7939999999999998e-01   3.9450000000000002e-01   1.2830000000000000e-01
  -7.4939999999999996e-01   6.1550000000000005e-01  -9.4359999999999999e-01   2.7689999999999998e-01  -1.7130000000000001e-01  -1.3159999999999999e-01   1.5758000000000001e+00   1.1563000000000001e+00   4.3529999999999998e+00   3.9489999999999997e-01   3.0790000000000001e-01   1.5479999999999999e-01
  -9.9190000000000000e-01   3.9570000000000000e-01   1.0294000000000001e+00   2.5779999999999997e-01  -1.6180000000000000e-01  -1.0960000000000000e-01   1.7090000000000001e+00   1.2230000000000001e+00   4.1788999999999996e+00   3.3710000000000001e-01   3.1750000000000000e-01   1.2390000000000000e-01
  -8.8170000000000004e-01   4.8359999999999997e-01  -1.1152000000000000e+00   1.2410000000000000e-01  -1.5229999999999999e-01  -1.5350000000000000e-01   1.5980000000000001e+00   1.1785000000000001e+00   3.9177000000000000e+00   1.8300000000000000e-01   3.4639999999999999e-01   1.2390000000000000e-01
  -1.1902999999999999e+00   2.8580000000000000e-01  -8.5800000000000001e-02   3.0549999999999999e-01  -1.6180000000000000e-01  -1.1400000000000000e-01   1.8866000000000001e+00   1.0450999999999999e+00   3.5695000000000001e+00   3.2750000000000001e-01   3.5599999999999998e-01   9.2899999999999996e-02
  -8.8170000000000004e-01   5.4959999999999998e-01  -6.0050000000000003e-01   2.5779999999999997e-01  -1.7130000000000001e-01  -1.0520000000000000e-01   1.6202000000000001e+00   1.2674000000000001e+00   3.5695000000000001e+00   3.0819999999999997e-01   3.9450000000000002e-01   1.1060000000000000e-01
  -1.0360000000000000e+00   4.1770000000000002e-01  -4.2890000000000000e-01   3.6280000000000001e-01  -1.9980000000000001e-01  -4.3900000000000002e-02   1.5758000000000001e+00   1.3341000000000001e+00   4.1788999999999996e+00   3.1790000000000002e-01   3.1750000000000000e-01   1.2390000000000000e-01
  -8.8170000000000004e-01   5.2759999999999996e-01  -4.2890000000000000e-01   2.3870000000000000e-01  -1.8079999999999999e-01  -1.0520000000000000e-01   1.5093000000000001e+00   1.2007000000000001e+00   4.0918000000000001e+00   3.0819999999999997e-01   3.2710000000000000e-01   1.2830000000000000e-01
  -9.4779999999999998e-01   4.1770000000000002e-01  -9.4359999999999999e-01   2.4820000000000000e-01  -5.7099999999999998e-02  -1.1400000000000000e-01   1.5315000000000001e+00   1.1785000000000001e+00   2.7858999999999998e+00   3.5639999999999999e-01   3.2710000000000000e-01   1.2830000000000000e-01
  -9.4779999999999998e-01   5.2759999999999996e-01  -4.2890000000000000e-01   3.7240000000000001e-01   1.9000000000000000e-02  -1.3159999999999999e-01   1.5536000000000001e+00   1.2897000000000001e+00   4.4401000000000002e+00   2.7939999999999998e-01   3.8490000000000002e-01   9.2899999999999996e-02
  -7.7149999999999996e-01   5.0560000000000005e-01  -7.7210000000000001e-01   2.7689999999999998e-01  -6.6600000000000006e-02  -1.0960000000000000e-01   1.6424000000000001e+00   1.1785000000000001e+00   3.6564999999999999e+00   2.6010000000000000e-01   3.5599999999999998e-01   7.9600000000000004e-02
  -7.9349999999999998e-01   5.9360000000000002e-01   2.5740000000000002e-01   3.4370000000000001e-01  -8.5599999999999996e-02  -1.0520000000000000e-01   1.7090000000000001e+00   1.1117999999999999e+00   3.3953000000000002e+00   3.4680000000000000e-01   3.4639999999999999e-01   9.2899999999999996e-02
  -9.2579999999999996e-01   5.7160000000000000e-01  -1.1152000000000000e+00   2.5779999999999997e-01  -1.8079999999999999e-01  -8.3299999999999999e-02   1.7312000000000001e+00   1.2897000000000001e+00   3.3083000000000000e+00   4.2380000000000001e-01   3.9450000000000002e-01   1.2390000000000000e-01
  -8.1559999999999999e-01   5.0560000000000005e-01  -2.5740000000000002e-01   2.5779999999999997e-01  -1.2370000000000000e-01  -1.3159999999999999e-01   1.6868000000000001e+00   1.0672999999999999e+00   4.1788999999999996e+00   2.5050000000000000e-01   4.6189999999999998e-01   7.5200000000000003e-02
  -8.1559999999999999e-01   5.4959999999999998e-01  -3.4310000000000002e-01   3.0549999999999999e-01  -1.0470000000000000e-01  -1.0520000000000000e-01   1.5980000000000001e+00   1.2230000000000001e+00   3.4824000000000002e+00   3.4680000000000000e-01   3.1750000000000000e-01   9.2899999999999996e-02
  -6.1719999999999997e-01   7.0350000000000001e-01  -9.4359999999999999e-01   2.8639999999999999e-01  -1.9030000000000000e-01  -9.6500000000000002e-02   1.6646000000000001e+00   1.1117999999999999e+00   3.4824000000000002e+00   2.6970000000000000e-01   2.9830000000000001e-01   1.2830000000000000e-01
  -1.3005000000000000e+00   4.8359999999999997e-01  -7.7210000000000001e-01   2.1959999999999999e-01  -1.6180000000000000e-01  -1.1840000000000001e-01   1.4649000000000001e+00   1.3564000000000001e+00   3.2212000000000001e+00   3.3710000000000001e-01   3.7530000000000002e-01   1.3270000000000001e-01
  -1.3666000000000000e+00   4.6170000000000000e-01  -2.5740000000000002e-01   1.6230000000000000e-01  -1.4269999999999999e-01  -1.2280000000000001e-01   1.5315000000000001e+00   1.1785000000000001e+00   2.9600000000000000e+00   3.8529999999999998e-01   3.1750000000000000e-01   8.8499999999999995e-02
  -1.0580000000000001e+00   6.3749999999999996e-01  -7.7210000000000001e-01   2.7689999999999998e-01  -1.1420000000000000e-01  -8.3299999999999999e-02   1.6868000000000001e+00   1.2674000000000001e+00   3.6564999999999999e+00   2.6010000000000000e-01   4.0410000000000001e-01   1.2830000000000000e-01
  -8.8170000000000004e-01   5.9360000000000002e-01   8.5800000000000001e-02   2.3870000000000000e-01  -1.4269999999999999e-01  -1.4030000000000001e-01   1.6646000000000001e+00   1.2007000000000001e+00   3.2212000000000001e+00   2.8899999999999998e-01   3.3679999999999999e-01   7.5200000000000003e-02
  -7.9349999999999998e-01   4.3969999999999998e-01  -1.2010000000000001e+00   2.3870000000000000e-01  -7.6100000000000001e-02  -1.1840000000000001e-01   1.7534000000000001e+00   1.1563000000000001e+00   3.9177000000000000e+00   3.3710000000000001e-01   3.0790000000000001e-01   1.0620000000000000e-01
  -6.1719999999999997e-01   4.8359999999999997e-01  -1.6298999999999999e+00   2.6729999999999998e-01  -2.4740000000000001e-01  -9.2100000000000001e-02   1.8200000000000001e+00   1.2674000000000001e+00   3.6564999999999999e+00   2.5050000000000000e-01   3.3679999999999999e-01   1.1060000000000000e-01
  -1.0801000000000001e+00   5.2759999999999996e-01  -7.7210000000000001e-01   2.3870000000000000e-01  -1.8079999999999999e-01  -1.2280000000000001e-01   1.7312000000000001e+00   1.2452000000000001e+00   3.8306000000000000e+00   3.1790000000000002e-01   3.1750000000000000e-01   1.1060000000000000e-01
  -7.7149999999999996e-01   4.6170000000000000e-01  -8.5800000000000001e-02   1.8140000000000001e-01  -1.2370000000000000e-01  -1.2720000000000001e-01   1.6646000000000001e+00   1.1339999999999999e+00   3.9177000000000000e+00   2.4079999999999999e-01   3.1750000000000000e-01   7.0800000000000002e-02
  -1.1462000000000001e+00   4.8359999999999997e-01  -1.7160000000000000e-01   2.9599999999999999e-01  -9.5200000000000007e-02  -1.0520000000000000e-01   1.7756000000000001e+00   1.0450999999999999e+00   3.4824000000000002e+00   2.2159999999999999e-01   4.0410000000000001e-01   7.9600000000000004e-02
  -8.8170000000000004e-01   3.7369999999999998e-01  -1.7160000000000000e-01   2.2910000000000000e-01  -1.0470000000000000e-01  -1.2280000000000001e-01   1.7312000000000001e+00   1.1117999999999999e+00   3.7435999999999998e+00   3.6599999999999999e-01   3.2710000000000000e-01   1.2390000000000000e-01
  -9.0369999999999995e-01   4.6170000000000000e-01  -8.5780000000000001e-01   2.1959999999999999e-01  -7.6100000000000001e-02  -6.5799999999999997e-02   1.7090000000000001e+00   1.3119000000000001e+00   3.4824000000000002e+00   2.7939999999999998e-01   3.0790000000000001e-01   1.1500000000000000e-01
  -8.5960000000000003e-01   3.5170000000000001e-01  -7.7210000000000001e-01   2.7689999999999998e-01  -1.5229999999999999e-01  -1.0520000000000000e-01   1.9088000000000001e+00   1.2897000000000001e+00   3.8306000000000000e+00   2.0230000000000001e-01   2.4060000000000001e-01   1.2390000000000000e-01
  -1.0360000000000000e+00   5.2759999999999996e-01  -3.4310000000000002e-01   2.1959999999999999e-01  -1.8079999999999999e-01  -9.6500000000000002e-02   1.8200000000000001e+00   1.2230000000000001e+00   4.2659000000000002e+00   2.9859999999999998e-01   3.4639999999999999e-01   1.1060000000000000e-01
  -9.9190000000000000e-01   5.4959999999999998e-01   8.5800000000000001e-02   2.6729999999999998e-01  -6.6600000000000006e-02  -1.1400000000000000e-01   1.6202000000000001e+00   9.5609999999999995e-01   3.3083000000000000e+00   2.8899999999999998e-01   3.4639999999999999e-01   1.3270000000000001e-01
  -8.1559999999999999e-01   4.3969999999999998e-01  -9.4359999999999999e-01   2.3870000000000000e-01  -1.8079999999999999e-01  -1.4470000000000000e-01   1.6868000000000001e+00   1.3119000000000001e+00   3.6564999999999999e+00   3.1790000000000002e-01   3.7530000000000002e-01   1.1500000000000000e-01
  -7.7149999999999996e-01   4.6170000000000000e-01  -1.4582999999999999e+00   2.6729999999999998e-01  -1.4269999999999999e-01  -7.8899999999999998e-02   1.6868000000000001e+00   1.1785000000000001e+00   3.7435999999999998e+00   2.6970000000000000e-01   3.3679999999999999e-01   7.5200000000000003e-02
  -1.0801000000000001e+00   4.8359999999999997e-01  -5.1470000000000005e-01   2.5779999999999997e-01  -1.9030000000000000e-01  -1.3159999999999999e-01   1.5980000000000001e+00   1.2007000000000001e+00   4.1788999999999996e+00   3.1790000000000002e-01   3.7530000000000002e-01   1.0170000000000000e-01
  -8.8170000000000004e-01   2.6379999999999998e-01  -1.7160000000000000e-01   1.4319999999999999e-01  -1.7130000000000001e-01  -1.0520000000000000e-01   1.5093000000000001e+00   1.0894999999999999e+00   4.1788999999999996e+00   3.3710000000000001e-01   3.7530000000000002e-01   1.1500000000000000e-01
  -6.8330000000000002e-01   3.0780000000000002e-01  -1.7160000000000000e-01   2.0050000000000001e-01  -8.5599999999999996e-02  -7.4499999999999997e-02   1.5980000000000001e+00   9.7840000000000005e-01   3.3083000000000000e+00   3.3710000000000001e-01   3.6559999999999998e-01   1.2390000000000000e-01
  -8.1559999999999999e-01   4.1770000000000002e-01  -1.2010000000000001e+00   2.8639999999999999e-01  -1.9980000000000001e-01  -1.4470000000000000e-01   1.7312000000000001e+00   1.0450999999999999e+00   4.0048000000000004e+00   2.8899999999999998e-01   3.7530000000000002e-01   7.5200000000000003e-02
  -6.6130000000000000e-01   4.1770000000000002e-01  -5.1470000000000005e-01   2.6729999999999998e-01  -1.5229999999999999e-01  -1.0090000000000000e-01   1.5980000000000001e+00   1.4898000000000000e+00   3.3083000000000000e+00   4.1420000000000001e-01   3.5599999999999998e-01   1.3270000000000001e-01
  -8.5960000000000003e-01   4.6170000000000000e-01  -6.8630000000000002e-01   2.2910000000000000e-01  -1.7130000000000001e-01  -8.7700000000000000e-02   1.6868000000000001e+00   1.2007000000000001e+00   3.0470999999999999e+00   3.0819999999999997e-01   3.4639999999999999e-01   1.2390000000000000e-01
  -1.1241000000000001e+00   5.7160000000000000e-01  -1.2010000000000001e+00   1.5279999999999999e-01  -2.0930000000000001e-01  -1.0520000000000000e-01   1.5315000000000001e+00   1.0672999999999999e+00   4.2659000000000002e+00   3.2750000000000001e-01   3.0790000000000001e-01   1.0620000000000000e-01
  -7.0530000000000004e-01   6.5949999999999998e-01  -7.7210000000000001e-01   3.3420000000000000e-01  -1.0470000000000000e-01  -1.2720000000000001e-01   1.7090000000000001e+00   1.1563000000000001e+00   3.5695000000000001e+00   3.4680000000000000e-01   3.3679999999999999e-01   6.6400000000000001e-02
  -6.8330000000000002e-01   5.0560000000000005e-01  -1.3725000000000001e+00   2.1959999999999999e-01  -1.3320000000000001e-01  -1.0960000000000000e-01   1.5536000000000001e+00   1.2452000000000001e+00   3.4824000000000002e+00   3.2750000000000001e-01   4.1370000000000001e-01   7.0800000000000002e-02
  -7.7149999999999996e-01   5.4959999999999998e-01  -4.2890000000000000e-01   3.1509999999999999e-01  -9.5200000000000007e-02  -7.4499999999999997e-02   1.4649000000000001e+00   1.2452000000000001e+00   3.8306000000000000e+00   3.1790000000000002e-01   3.3679999999999999e-01   1.0170000000000000e-01
  -1.0139000000000000e+00   5.4959999999999998e-01  -2.5740000000000002e-01   2.2910000000000000e-01  -4.7600000000000003e-02  -9.2100000000000001e-02   1.6868000000000001e+00   1.0894999999999999e+00   4.1788999999999996e+00   2.7939999999999998e-01   3.4639999999999999e-01   1.0620000000000000e-01
  -8.1559999999999999e-01   4.8359999999999997e-01  -3.4310000000000002e-01   2.0999999999999999e-01  -1.8079999999999999e-01  -1.2720000000000001e-01   1.5758000000000001e+00   1.1563000000000001e+00   3.5695000000000001e+00   3.0819999999999997e-01   4.3300000000000000e-01   1.0170000000000000e-01
  -9.2579999999999996e-01   5.7160000000000000e-01  -5.1470000000000005e-01   2.4820000000000000e-01  -2.0930000000000001e-01  -1.5350000000000000e-01   1.6202000000000001e+00   1.2452000000000001e+00   4.3529999999999998e+00   3.5639999999999999e-01   3.3679999999999999e-01   7.5200000000000003e-02
  -9.6989999999999998e-01   5.2759999999999996e-01   1.7160000000000000e-01   2.8639999999999999e-01  -9.5200000000000007e-02  -1.2720000000000001e-01   1.7756000000000001e+00   8.8939999999999997e-01   2.8730000000000002e+00   3.4680000000000000e-01   3.5599999999999998e-01   9.2899999999999996e-02
  -9.0369999999999995e-01   5.4959999999999998e-01  -5.1470000000000005e-01   3.4370000000000001e-01  -1.1420000000000000e-01  -1.0090000000000000e-01   1.6646000000000001e+00   1.2007000000000001e+00   3.5695000000000001e+00   3.5639999999999999e-01   3.0790000000000001e-01   9.2899999999999996e-02
  -9.2579999999999996e-01   3.2979999999999998e-01  -1.1152000000000000e+00   2.9599999999999999e-01  -1.6180000000000000e-01  -1.2280000000000001e-01   1.6424000000000001e+00   1.0005999999999999e+00   3.8306000000000000e+00   3.2750000000000001e-01   2.4060000000000001e-01   1.1940000000000001e-01
  -8.1559999999999999e-01   4.8359999999999997e-01  -1.8015000000000001e+00   2.6729999999999998e-01  -1.5229999999999999e-01  -9.2100000000000001e-02   1.5980000000000001e+00   1.3341000000000001e+00   4.1788999999999996e+00   2.3119999999999999e-01   2.7900000000000003e-01   9.2899999999999996e-02
  -1.0580000000000001e+00   5.4959999999999998e-01  -8.5800000000000001e-02   2.9599999999999999e-01  -1.8079999999999999e-01  -1.4030000000000001e-01   1.7534000000000001e+00   1.1339999999999999e+00   3.4824000000000002e+00   3.2750000000000001e-01   3.2710000000000000e-01   1.0170000000000000e-01
  -1.0360000000000000e+00   5.2759999999999996e-01  -2.5740000000000002e-01   3.5330000000000000e-01  -1.6180000000000000e-01  -1.1400000000000000e-01   1.4205000000000001e+00   1.0227999999999999e+00   3.5695000000000001e+00   3.4680000000000000e-01   3.4639999999999999e-01   7.0800000000000002e-02
  -8.5960000000000003e-01   4.3969999999999998e-01  -5.1470000000000005e-01   2.7689999999999998e-01  -1.3320000000000001e-01  -1.4470000000000000e-01   1.5315000000000001e+00   1.1117999999999999e+00   4.4401000000000002e+00   2.1190000000000001e-01   3.5599999999999998e-01   1.1500000000000000e-01
  -1.0360000000000000e+00   3.7369999999999998e-01  -6.8630000000000002e-01   2.8639999999999999e-01  -1.7130000000000001e-01  -1.3159999999999999e-01   1.6202000000000001e+00   1.1339999999999999e+00   2.8730000000000002e+00   4.1420000000000001e-01   3.1750000000000000e-01   1.1060000000000000e-01
  -9.6989999999999998e-01   3.9570000000000000e-01   0.0000000000000000e+00   1.8140000000000001e-01  -6.6600000000000006e-02  -1.4030000000000001e-01   1.6424000000000001e+00   1.2897000000000001e+00   3.5695000000000001e+00   3.1790000000000002e-01   3.3679999999999999e-01   9.2899999999999996e-02
  -8.8170000000000004e-01   4.3969999999999998e-01  -1.1152000000000000e+00   2.7689999999999998e-01  -1.9980000000000001e-01  -1.0090000000000000e-01   1.6202000000000001e+00   1.3786000000000000e+00   3.6564999999999999e+00   3.5639999999999999e-01   3.5599999999999998e-01   7.9600000000000004e-02
  -9.2579999999999996e-01   5.4959999999999998e-01  -6.0050000000000003e-01   2.0999999999999999e-01  -1.0470000000000000e-01  -1.0960000000000000e-01   1.6868000000000001e+00   1.2007000000000001e+00   3.6564999999999999e+00   3.0819999999999997e-01   4.2340000000000000e-01   1.1060000000000000e-01
  -9.2579999999999996e-01   6.3749999999999996e-01  -1.0294000000000001e+00   2.7689999999999998e-01  -1.4269999999999999e-01  -1.2280000000000001e-01   1.6424000000000001e+00   1.1563000000000001e+00   3.5695000000000001e+00   2.8899999999999998e-01   3.3679999999999999e-01   6.1899999999999997e-02
  -9.0369999999999995e-01   4.8359999999999997e-01  -9.4359999999999999e-01   2.9599999999999999e-01  -1.1420000000000000e-01  -8.7700000000000000e-02   1.5315000000000001e+00   1.1563000000000001e+00   3.7435999999999998e+00   2.6970000000000000e-01   4.2340000000000000e-01   8.4000000000000005e-02
  -1.0580000000000001e+00   4.3969999999999998e-01  -9.4359999999999999e-01   2.1959999999999999e-01  -1.5229999999999999e-01  -9.6500000000000002e-02   1.7756000000000001e+00   1.1785000000000001e+00   3.6564999999999999e+00   2.8899999999999998e-01   2.9830000000000001e-01   9.2899999999999996e-02
  -8.5960000000000003e-01   3.9570000000000000e-01  -6.0050000000000003e-01   3.2460000000000000e-01  -1.6180000000000000e-01  -1.0090000000000000e-01   1.5093000000000001e+00   1.0894999999999999e+00   3.3953000000000002e+00   3.5639999999999999e-01   3.2710000000000000e-01   1.0620000000000000e-01
  -1.0139000000000000e+00   4.8359999999999997e-01  -8.5780000000000001e-01   3.7240000000000001e-01  -1.3320000000000001e-01  -7.0199999999999999e-02   1.6202000000000001e+00   1.1117999999999999e+00   3.7435999999999998e+00   2.7939999999999998e-01   3.3679999999999999e-01   8.4000000000000005e-02
  -1.0580000000000001e+00   7.2550000000000003e-01  -2.5740000000000002e-01   2.6729999999999998e-01  -1.7130000000000001e-01  -1.1400000000000000e-01   1.7756000000000001e+00   1.0450999999999999e+00   3.3083000000000000e+00   2.5050000000000000e-01   4.0410000000000001e-01   1.1940000000000001e-01
  -8.1559999999999999e-01   5.7160000000000000e-01  -9.4359999999999999e-01   2.1959999999999999e-01  -1.5229999999999999e-01  -1.3589999999999999e-01   1.5093000000000001e+00   1.1563000000000001e+00   3.5695000000000001e+00   2.8899999999999998e-01   2.7900000000000003e-01   1.2390000000000000e-01
  -7.7149999999999996e-01   3.9570000000000000e-01  -3.4310000000000002e-01   2.0050000000000001e-01  -2.0930000000000001e-01  -7.4499999999999997e-02   1.4871000000000001e+00   1.2897000000000001e+00   3.8306000000000000e+00   3.4680000000000000e-01   2.8870000000000001e-01   7.5200000000000003e-02
  -8.8170000000000004e-01   4.6170000000000000e-01  -6.0050000000000003e-01   3.0549999999999999e-01  -8.5599999999999996e-02  -1.1400000000000000e-01   1.7756000000000001e+00   1.1117999999999999e+00   3.4824000000000002e+00   3.4680000000000000e-01   3.2710000000000000e-01   1.1940000000000001e-01
  -7.2740000000000005e-01   5.2759999999999996e-01   0.0000000000000000e+00   2.6729999999999998e-01  -1.5229999999999999e-01  -5.2600000000000001e-02   1.6868000000000001e+00   1.1339999999999999e+00   3.6564999999999999e+00   3.4680000000000000e-01   3.2710000000000000e-01   9.7299999999999998e-02
  -9.4779999999999998e-01   5.0560000000000005e-01  -5.1470000000000005e-01   3.5330000000000000e-01  -1.8079999999999999e-01  -1.0090000000000000e-01   1.6646000000000001e+00   1.1785000000000001e+00   3.6564999999999999e+00   3.4680000000000000e-01   3.5599999999999998e-01   1.0620000000000000e-01
  -8.5960000000000003e-01   4.3969999999999998e-01  -8.5800000000000001e-02   2.8639999999999999e-01  -2.0930000000000001e-01  -1.2720000000000001e-01   1.8200000000000001e+00   1.2452000000000001e+00   3.6564999999999999e+00   3.4680000000000000e-01   3.7530000000000002e-01   1.1500000000000000e-01
  -5.5110000000000003e-01   4.8359999999999997e-01  -8.5800000000000001e-02   1.9089999999999999e-01  -1.3320000000000001e-01  -8.3299999999999999e-02   1.4649000000000001e+00   1.0450999999999999e+00   3.8306000000000000e+00   2.9859999999999998e-01   2.6939999999999997e-01   1.1060000000000000e-01
  -9.4779999999999998e-01   7.0350000000000001e-01  -6.8630000000000002e-01   3.2460000000000000e-01  -1.5229999999999999e-01  -9.2100000000000001e-02   1.8644000000000001e+00   1.1339999999999999e+00   2.7858999999999998e+00   3.0819999999999997e-01   2.7900000000000003e-01   1.5040000000000001e-01
  -6.3919999999999999e-01   2.1980000000000000e-01  -1.3725000000000001e+00   2.2910000000000000e-01  -1.4269999999999999e-01  -1.1400000000000000e-01   1.4427000000000001e+00   1.3564000000000001e+00   3.3953000000000002e+00   3.2750000000000001e-01   3.0790000000000001e-01   8.4000000000000005e-02
  -1.4327000000000001e+00   5.9360000000000002e-01  -6.8630000000000002e-01   3.1509999999999999e-01  -1.1420000000000000e-01  -1.6660000000000000e-01   1.6646000000000001e+00   1.2230000000000001e+00   3.6564999999999999e+00   2.6010000000000000e-01   3.3679999999999999e-01   1.0170000000000000e-01
  -2.8649999999999998e-01   4.3969999999999998e-01  -3.4310000000000002e-01   3.0549999999999999e-01  -2.2839999999999999e-01  -7.0199999999999999e-02   1.5315000000000001e+00   1.0450999999999999e+00   3.6564999999999999e+00   3.7569999999999998e-01   3.2710000000000000e-01   1.1060000000000000e-01
  -1.6311000000000000e+00   5.9360000000000002e-01  -2.5740000000000002e-01   2.4820000000000000e-01   0.0000000000000000e+00  -7.8899999999999998e-02   1.4649000000000001e+00   1.0450999999999999e+00   3.5695000000000001e+00   3.1790000000000002e-01   3.2710000000000000e-01   1.1940000000000001e-01
  -8.1559999999999999e-01   5.7160000000000000e-01  -4.2890000000000000e-01   3.1509999999999999e-01  -7.6100000000000001e-02  -1.2280000000000001e-01   1.5536000000000001e+00   1.2674000000000001e+00   4.0048000000000004e+00   3.0819999999999997e-01   3.0790000000000001e-01   7.9600000000000004e-02
  -3.7469999999999998e-01   3.5170000000000001e-01  -4.2890000000000000e-01   2.4820000000000000e-01  -1.9030000000000000e-01  -1.3589999999999999e-01   1.8200000000000001e+00   1.3564000000000001e+00   2.4377000000000000e+00   3.0819999999999997e-01   3.2710000000000000e-01   9.7299999999999998e-02
  -1.1021000000000001e+00   7.4739999999999995e-01  -2.5740000000000002e-01   2.8639999999999999e-01  -8.5599999999999996e-02  -7.4499999999999997e-02   1.4427000000000001e+00   1.0005999999999999e+00   3.8306000000000000e+00   3.5639999999999999e-01   3.6559999999999998e-01   7.0800000000000002e-02
  -9.9190000000000000e-01   5.4959999999999998e-01  -5.1470000000000005e-01   2.3870000000000000e-01  -1.2370000000000000e-01  -8.7700000000000000e-02   2.0863000000000000e+00   5.5589999999999995e-01   3.3953000000000002e+00   3.3710000000000001e-01   2.8870000000000001e-01   1.2830000000000000e-01
  -1.2122999999999999e+00   5.2759999999999996e-01  -6.8630000000000002e-01   1.9089999999999999e-01  -1.4269999999999999e-01  -1.4030000000000001e-01   1.5758000000000001e+00   1.3341000000000001e+00   4.0048000000000004e+00   2.1190000000000001e-01   3.8490000000000002e-01   1.3270000000000001e-01
  -7.2740000000000005e-01   4.6170000000000000e-01   8.5800000000000001e-02   2.7689999999999998e-01  -1.6180000000000000e-01  -1.0520000000000000e-01   1.5315000000000001e+00   1.6232000000000000e+00   2.5247000000000002e+00   2.9859999999999998e-01   4.5219999999999999e-01   9.7299999999999998e-02
  -8.3760000000000001e-01   5.4959999999999998e-01  -1.3725000000000001e+00   2.9599999999999999e-01  -1.0470000000000000e-01  -1.0520000000000000e-01   1.5536000000000001e+00   9.1169999999999995e-01   3.7435999999999998e+00   3.1790000000000002e-01   3.3679999999999999e-01   1.9460000000000000e-01
  -5.0700000000000001e-01   6.1550000000000005e-01  -6.0050000000000003e-01   1.6230000000000000e-01  -1.5229999999999999e-01  -1.4030000000000001e-01   1.5093000000000001e+00   7.7820000000000000e-01   3.2212000000000001e+00   3.6599999999999999e-01   2.8870000000000001e-01   1.5479999999999999e-01
  -1.0139000000000000e+00   5.9360000000000002e-01  -4.2890000000000000e-01   2.5779999999999997e-01  -6.6600000000000006e-02  -9.6500000000000002e-02   1.4427000000000001e+00   1.4453000000000000e+00   3.3953000000000002e+00   3.0819999999999997e-01   3.2710000000000000e-01   9.2899999999999996e-02
  -7.9349999999999998e-01   4.3969999999999998e-01  -1.0294000000000001e+00   2.0999999999999999e-01  -8.5599999999999996e-02  -1.0090000000000000e-01   1.1762999999999999e+00   1.4453000000000000e+00   3.5695000000000001e+00   3.0819999999999997e-01   3.4639999999999999e-01   1.4599999999999999e-01
  -1.1681999999999999e+00   5.9360000000000002e-01  -8.5800000000000001e-02   2.7689999999999998e-01  -1.9980000000000001e-01  -1.0520000000000000e-01   1.5093000000000001e+00   8.2269999999999999e-01   4.3529999999999998e+00   3.5639999999999999e-01   2.9830000000000001e-01   1.1060000000000000e-01
  -8.3760000000000001e-01   4.1770000000000002e-01  -6.8630000000000002e-01   2.1959999999999999e-01  -1.9980000000000001e-01  -6.5799999999999997e-02   1.7534000000000001e+00   1.0894999999999999e+00   2.8730000000000002e+00   3.7569999999999998e-01   2.8870000000000001e-01   1.2830000000000000e-01
  -8.3760000000000001e-01   4.6170000000000000e-01   8.5800000000000001e-02   2.6729999999999998e-01  -1.3320000000000001e-01  -1.6230000000000000e-01   1.4427000000000001e+00   1.1785000000000001e+00   3.5695000000000001e+00   2.3119999999999999e-01   2.4060000000000001e-01   1.4599999999999999e-01
  -9.4779999999999998e-01   5.2759999999999996e-01  -6.8630000000000002e-01   2.6729999999999998e-01  -1.9980000000000001e-01  -7.4499999999999997e-02   1.4427000000000001e+00   1.4008000000000000e+00   3.3953000000000002e+00   2.7939999999999998e-01   3.2710000000000000e-01   9.7299999999999998e-02
  -9.0369999999999995e-01   4.6170000000000000e-01  -1.1152000000000000e+00   3.0549999999999999e-01  -2.2839999999999999e-01  -8.7700000000000000e-02   1.4649000000000001e+00   1.1785000000000001e+00   2.9600000000000000e+00   3.2750000000000001e-01   3.8490000000000002e-01   8.8499999999999995e-02
  -9.4779999999999998e-01   5.9360000000000002e-01  -7.7210000000000001e-01   3.2460000000000000e-01  -1.5229999999999999e-01  -1.5350000000000000e-01   1.6868000000000001e+00   9.3389999999999995e-01   4.2659000000000002e+00   3.2750000000000001e-01   4.2340000000000000e-01   8.4000000000000005e-02
  -4.6289999999999998e-01   3.5170000000000001e-01  -5.1470000000000005e-01   2.5779999999999997e-01  -1.4269999999999999e-01  -1.2280000000000001e-01   1.5758000000000001e+00   1.3564000000000001e+00   4.0918000000000001e+00   2.6010000000000000e-01   3.0790000000000001e-01   1.3710000000000000e-01
  -9.6989999999999998e-01   6.3749999999999996e-01  -1.5441000000000000e+00   3.3420000000000000e-01  -5.7099999999999998e-02  -1.0090000000000000e-01   1.5315000000000001e+00   1.3119000000000001e+00   3.3953000000000002e+00   2.3119999999999999e-01   3.2710000000000000e-01   4.4200000000000003e-02
  -9.0369999999999995e-01   4.3969999999999998e-01  -7.7210000000000001e-01   2.2910000000000000e-01  -1.9030000000000000e-01  -1.2280000000000001e-01   1.8200000000000001e+00   1.1339999999999999e+00   3.8306000000000000e+00   2.6010000000000000e-01   4.5219999999999999e-01   8.8499999999999995e-02
  -1.2122999999999999e+00   3.9570000000000000e-01  -1.8015000000000001e+00   2.3870000000000000e-01  -1.3320000000000001e-01  -1.0090000000000000e-01   1.5758000000000001e+00   1.1785000000000001e+00   4.0918000000000001e+00   3.3710000000000001e-01   3.2710000000000000e-01   7.0800000000000002e-02
  -9.6989999999999998e-01   5.9360000000000002e-01  -3.4310000000000002e-01   2.9599999999999999e-01  -8.5599999999999996e-02  -1.0090000000000000e-01   1.5536000000000001e+00   1.2452000000000001e+00   3.7435999999999998e+00   3.5639999999999999e-01   2.9830000000000001e-01   8.8499999999999995e-02
  -8.5960000000000003e-01   4.8359999999999997e-01  -7.7210000000000001e-01   2.5779999999999997e-01  -6.6600000000000006e-02  -1.5790000000000001e-01   1.5315000000000001e+00   1.1785000000000001e+00   3.5695000000000001e+00   2.6010000000000000e-01   2.9830000000000001e-01   1.4599999999999999e-01
  -8.3760000000000001e-01   6.3749999999999996e-01  -3.4310000000000002e-01   2.3870000000000000e-01  -5.7099999999999998e-02  -8.3299999999999999e-02   1.6202000000000001e+00   1.0672999999999999e+00   3.4824000000000002e+00   3.5639999999999999e-01   2.5979999999999998e-01   1.4160000000000000e-01
  -9.9190000000000000e-01   5.0560000000000005e-01  -1.2010000000000001e+00   1.6230000000000000e-01  -1.7130000000000001e-01  -1.3159999999999999e-01   1.5758000000000001e+00   1.3341000000000001e+00   3.8306000000000000e+00   3.7569999999999998e-01   3.8490000000000002e-01   1.5920000000000001e-01
  -6.3919999999999999e-01   4.6170000000000000e-01  -3.4310000000000002e-01   2.1959999999999999e-01  -1.9030000000000000e-01  -1.3589999999999999e-01   1.5980000000000001e+00   9.7840000000000005e-01   3.9177000000000000e+00   3.4680000000000000e-01   3.0790000000000001e-01   7.5200000000000003e-02
