# Supplementary material for: Footwear and Foam Surface Alter Gait Initiation of Typical Subjects
Source: PLoS One. 2015 Aug 13;10(8):e0135821. doi: 10.1371/journal.pone.0135821 (PMC4536224; doi:10.1371/journal.pone.0135821)
Supplement: S1 Dataset — (ZIP) [file pone.0135821.s001.zip › 10_barefoot_av1_04.txt]

   1.9683599999999998e+01   1.9789999999999999e-01   3.2306169999999997e+02   2.0517499999999998e+01   3.4942200000000000e+01  -2.0874000000000001e+00  -2.2616599999999998e+01  -2.8906000000000001e+00   3.5320319999999998e+02   2.1028400000000001e+01  -3.6390599999999999e+01   1.8623000000000001e+00
   1.9286899999999999e+01  -1.3190000000000000e+00   3.1748579999999998e+02   1.9600899999999999e+01   3.4409300000000002e+01  -1.8593000000000000e+00  -1.9931100000000001e+01  -6.0040000000000004e-01   3.5259379999999999e+02   2.1182500000000001e+01  -3.6717700000000001e+01   1.7959000000000001e+00
   1.8846000000000000e+01  -2.7260000000000000e+00   3.1233879999999999e+02   1.8684400000000000e+01   3.3686100000000003e+01  -1.6532000000000000e+00  -2.1462499999999999e+01  -1.2897000000000001e+00   3.5738209999999998e+02   2.1038000000000000e+01  -3.6679200000000002e+01   1.7473000000000001e+00
   1.8493300000000001e+01  -3.6932000000000000e+00   3.0255939999999998e+02   1.7596000000000000e+01   3.2858199999999997e+01  -1.4339999999999999e+00  -2.0330600000000000e+01  -3.6244000000000001e+00   3.5912329999999997e+02   2.0970600000000001e+01  -3.7420099999999998e+01   1.6588000000000001e+00
   1.8096599999999999e+01  -4.6166000000000000e+00   2.9380950000000001e+02   1.6660299999999999e+01   3.1830500000000001e+01  -1.2498000000000000e+00  -2.1173999999999999e+01  -4.6250000000000000e+00   3.6634930000000003e+02   2.0431100000000001e+01  -3.7554800000000000e+01   1.4685999999999999e+00
   1.7567599999999999e+01  -4.7923999999999998e+00   2.8282909999999998e+02   1.5896500000000000e+01   3.0688600000000001e+01  -1.1709000000000001e+00  -2.0330600000000000e+01  -4.3136999999999999e+00   3.6965760000000000e+02   1.9988000000000000e+01  -3.8247599999999998e+01   1.2740000000000000e+00
   1.7082699999999999e+01  -4.0229999999999997e+00   2.7056209999999999e+02   1.5065899999999999e+01   2.9299299999999999e+01  -1.1533000000000000e+00  -2.3571000000000002e+01  -7.6935000000000002e+00   3.7592590000000001e+02   1.9275200000000002e+01  -3.8642099999999999e+01   1.1766000000000001e+00
   1.6465499999999999e+01  -2.3742000000000001e+00   2.5812340000000000e+02   1.4235200000000001e+01   2.7976600000000001e+01  -1.2410000000000001e+00  -2.3193700000000000e+01  -7.2710999999999997e+00   3.8175900000000001e+02   1.9072900000000001e+01  -3.9575400000000002e+01   9.9090000000000000e-01
   1.5297200000000000e+01  -1.9126000000000001e+00   2.4517009999999999e+02   1.3099100000000000e+01   2.6596800000000002e+01  -1.2146999999999999e+00  -2.5990300000000001e+01  -7.6045999999999996e+00   3.9142259999999999e+02   1.8706900000000001e+01  -4.0258600000000001e+01   8.4050000000000002e-01
   1.4371499999999999e+01  -1.9126000000000001e+00   2.3410400000000001e+02   1.1972500000000000e+01   2.5578600000000002e+01  -1.1094999999999999e+00  -2.7100000000000001e+01  -8.6052000000000000e+00   3.9890980000000002e+02   1.8533500000000000e+01  -4.1249699999999997e+01   7.0779999999999998e-01
   1.3137100000000000e+01  -2.1103999999999998e+00   2.2320939999999999e+02   1.0788600000000001e+01   2.4484200000000001e+01  -9.7789999999999999e-01  -3.0518000000000001e+01  -9.2278000000000002e+00   4.0857350000000002e+02   1.8100000000000001e+01  -4.1894399999999997e+01   6.4139999999999997e-01
   1.2189299999999999e+01  -2.1764000000000001e+00   2.1377320000000000e+02   9.6524999999999999e+00   2.3370899999999999e+01  -8.3760000000000001e-01  -3.2293599999999998e+01  -8.5162999999999993e+00   4.1475479999999999e+02   1.8080700000000000e+01  -4.2692999999999998e+01   5.7509999999999994e-01
   1.1175400000000000e+01  -2.3083000000000000e+00   2.0416540000000001e+02   8.7550000000000008e+00   2.2447900000000001e+01  -7.3670000000000002e-01  -3.5645099999999999e+01  -1.0673100000000000e+01   4.2467959999999999e+02   1.7483499999999999e+01  -4.3299199999999999e+01   3.6709999999999998e-01
   1.0029199999999999e+01  -2.1543999999999999e+00   1.9455760000000001e+02   7.8384999999999998e+00   2.1477200000000000e+01  -6.5339999999999998e-01  -3.6887999999999998e+01  -1.1740399999999999e+01   4.3147030000000001e+02   1.6751400000000000e+01  -4.4155500000000004e+01   1.7249999999999999e-01
   9.6324000000000005e+00  -2.0665000000000000e+00   1.8700870000000000e+02   7.0937999999999999e+00   2.0716000000000001e+01  -6.7969999999999997e-01  -3.9662399999999998e+01  -1.2140700000000001e+01   4.4174340000000001e+02   1.5759200000000000e+01  -4.5127400000000002e+01   4.4000000000000003e-03
   8.5963999999999992e+00  -1.9784999999999999e+00   1.7765819999999999e+02   6.2821999999999996e+00   1.9754899999999999e+01  -5.5249999999999999e-01  -4.1127200000000002e+01  -1.4342000000000001e+01   4.5480250000000001e+02   1.4574400000000001e+01  -4.6705399999999997e+01  -3.0959999999999999e-01
   7.7587999999999999e+00  -2.1103999999999998e+00   1.6925139999999999e+02   5.5279999999999996e+00   1.8908000000000001e+01  -4.2980000000000002e-01  -4.3391100000000002e+01  -1.6876899999999999e+01   4.6899329999999998e+02   1.3302899999999999e+01  -4.8283400000000000e+01  -6.1040000000000005e-01
   6.8771000000000004e+00  -1.8686000000000000e+00   1.6050149999999999e+02   4.8310000000000004e+00   1.8118200000000002e+01  -3.0259999999999998e-01  -4.4656199999999998e+01  -1.8900300000000001e+01   4.8100760000000002e+02   1.1809799999999999e+01  -4.9620899999999999e+01  -9.5550000000000002e-01
   6.1276999999999999e+00  -1.5608000000000000e+00   1.5415350000000001e+02   4.3059000000000003e+00   1.7309300000000000e+01  -3.7709999999999999e-01  -4.6587200000000003e+01  -2.2079999999999998e+01   4.9058420000000001e+02   1.0085500000000000e+01  -5.0611899999999999e+01  -1.3580000000000001e+00
   5.4885000000000002e+00  -6.8149999999999999e-01   1.4892070000000001e+02   3.8954000000000000e+00   1.6909600000000001e+01  -3.8590000000000002e-01  -4.7985500000000002e+01  -2.4748300000000000e+01   4.9781020000000001e+02   8.5250000000000004e+00  -5.1487499999999997e+01  -1.7383999999999999e+00
   5.0697000000000001e+00   4.6170000000000000e-01   1.4626140000000001e+02   3.5135000000000001e+00   1.6728800000000000e+01  -4.7799999999999998e-01  -4.9827599999999997e+01  -2.8016900000000000e+01   5.0669029999999998e+02   6.8585000000000003e+00  -5.2324700000000000e+01  -2.1896000000000000e+00
   5.1798999999999999e+00   1.0112000000000001e+00   1.4523190000000000e+02   3.1410999999999998e+00   1.6557600000000001e+01  -4.6479999999999999e-01  -5.1536700000000003e+01  -3.1374500000000001e+01   5.1278449999999998e+02   5.2401999999999997e+00  -5.3277200000000001e+01  -2.5832999999999999e+00
   5.0476000000000001e+00   1.3410000000000000e+00   1.4608980000000000e+02   2.8069999999999999e+00   1.6671700000000001e+01  -4.4729999999999998e-01  -5.3223500000000001e+01  -3.4643200000000000e+01   5.1974940000000004e+02   3.6894000000000000e+00  -5.4008499999999998e+01  -2.9548999999999999e+00
   5.2240000000000002e+00   1.5608000000000000e+00   1.4823439999999999e+02   2.5301000000000000e+00   1.6976299999999998e+01  -4.9109999999999998e-01  -5.4355400000000003e+01  -3.7066800000000001e+01   5.2384119999999996e+02   2.3214999999999999e+00  -5.4431899999999999e+01  -3.2601000000000000e+00
   5.4443999999999999e+00   1.4289000000000001e+00   1.5295249999999999e+02   2.2149999999999999e+00   1.7623300000000000e+01  -4.3409999999999999e-01  -5.5909100000000002e+01  -3.9735100000000003e+01   5.2523419999999999e+02   1.0885000000000000e+00  -5.4576200000000000e+01  -3.5785999999999998e+00
   5.7088999999999999e+00   7.6939999999999997e-01   1.5955779999999999e+02   1.8522000000000001e+00   1.8489300000000000e+01  -3.5959999999999998e-01  -5.6841200000000001e+01  -4.1914200000000001e+01   5.2558240000000001e+02  -9.5999999999999992e-03  -5.4662799999999997e+01  -3.9058999999999999e+00
   6.5465000000000000e+00  -5.9360000000000002e-01   1.6805040000000000e+02   1.5562000000000000e+00   1.9574100000000001e+01  -1.9289999999999999e-01  -5.7928800000000003e+01  -4.4515799999999999e+01   5.2505999999999995e+02  -1.1848000000000001e+00  -5.4633899999999997e+01  -4.2287999999999997e+00
   7.1856999999999998e+00  -2.2643000000000000e+00   1.8048910000000001e+02   1.4226000000000001e+00   2.0849200000000000e+01   4.4000000000000003e-03  -5.8905400000000000e+01  -4.6650399999999998e+01   5.2549530000000004e+02  -2.0421999999999998e+00  -5.4605100000000000e+01  -4.5075000000000003e+00
   8.1114999999999995e+00  -4.0010000000000003e+00   1.9515809999999999e+02   1.0502000000000000e+00   2.2581099999999999e+01   2.6750000000000002e-01  -5.9637799999999999e+01  -4.9385399999999997e+01   5.2314469999999994e+02  -2.9091000000000000e+00  -5.4451099999999997e+01  -4.8038999999999996e+00
   9.7646999999999995e+00  -6.5290999999999997e+00   2.1128550000000001e+02   8.2110000000000005e-01   2.4531800000000000e+01   6.3590000000000002e-01  -5.9504600000000003e+01  -5.1431100000000001e+01   5.2366710000000000e+02  -3.4582000000000002e+00  -5.4393400000000000e+01  -5.1665999999999999e+00
   1.1373699999999999e+01  -9.0792000000000002e+00   2.3230250000000001e+02   7.3519999999999996e-01   2.7129600000000000e+01   9.3410000000000004e-01  -5.9704400000000000e+01  -5.3410100000000000e+01   5.1940110000000004e+02  -3.9302000000000001e+00  -5.3816099999999999e+01  -5.4630000000000001e+00
   1.3181200000000000e+01  -1.2398700000000000e+01   2.5709399999999999e+02   4.5829999999999999e-01   2.9832100000000001e+01   1.4471000000000001e+00  -6.0037300000000002e+01  -5.4210500000000003e+01   5.1173980000000000e+02  -4.0168999999999997e+00  -5.2892400000000002e+01  -5.8921000000000001e+00
   1.5627900000000000e+01  -1.6663599999999999e+01   2.8643209999999999e+02   5.9189999999999998e-01   3.3267400000000002e+01   1.9864999999999999e+00  -6.0503399999999999e+01  -5.8679900000000004e+01   5.0068320000000000e+02  -3.9493999999999998e+00  -5.1439399999999999e+01  -5.6886000000000001e+00
   1.8912099999999999e+01  -2.1785699999999999e+01   3.2194650000000001e+02   5.6330000000000002e-01   3.7292600000000000e+01   2.7101000000000002e+00  -6.1124899999999997e+01  -5.8835599999999999e+01   4.8518650000000002e+02  -3.3521999999999998e+00  -4.9101300000000002e+01  -6.1177000000000001e+00
   2.3012000000000000e+01  -2.7237700000000000e+01   3.6003449999999998e+02   8.0200000000000005e-01   4.1432000000000002e+01   3.4073000000000002e+00  -6.0259300000000003e+01  -5.7145600000000002e+01   4.6350850000000003e+02  -1.2715000000000001e+00  -4.6320500000000003e+01  -5.8611000000000004e+00
   2.8390300000000000e+01  -3.2513700000000000e+01   4.0146809999999999e+02   9.9290000000000000e-01   4.5932899999999997e+01   4.0343999999999998e+00  -6.0991700000000002e+01  -5.1875799999999998e+01   4.3773869999999999e+02   1.3390000000000000e+00  -4.2692999999999998e+01  -5.1356999999999999e+00
   3.3614199999999997e+01  -3.8383299999999998e+01   4.4315899999999999e+02   1.1456999999999999e+00   5.0510100000000001e+01   4.7009999999999996e+00  -5.8905400000000000e+01  -4.7117400000000004e+01   4.0674520000000001e+02   4.7874999999999996e+00  -3.8921199999999999e+01  -4.4676999999999998e+00
   3.9874200000000002e+01  -4.3813299999999998e+01   4.8442099999999999e+02   1.5085000000000000e+00   5.4811199999999999e+01   5.2053000000000003e+00  -5.7706800000000001e+01  -4.1291600000000003e+01   3.7131169999999997e+02   8.6212999999999997e+00  -3.4331400000000002e+01  -3.2202999999999999e+00
   4.5450899999999997e+01  -4.8231999999999999e+01   5.1993550000000005e+02   1.9762999999999999e+00   5.8550899999999999e+01   5.5780000000000003e+00  -5.1514499999999998e+01  -3.0262699999999999e+01   3.3117700000000002e+02   1.3177700000000000e+01  -2.9597400000000000e+01  -1.7738000000000000e+00
   5.0454400000000000e+01  -5.1705399999999997e+01   5.4927359999999999e+02   2.4346000000000001e+00   6.1424700000000001e+01   5.8323000000000000e+00  -4.6343000000000004e+01  -2.0012100000000000e+01   2.9443759999999997e+02   1.7897700000000000e+01  -2.5026900000000001e+01   4.8700000000000000e-02
   5.3628500000000003e+01  -5.4783099999999997e+01   5.7123419999999999e+02   2.9502000000000002e+00   6.3727600000000002e+01   6.0560000000000000e+00  -3.8153100000000002e+01  -7.8714000000000004e+00   2.6187709999999998e+02   2.2434799999999999e+01  -2.1736200000000000e+01   1.8799999999999999e+00
   5.6163300000000000e+01  -5.8300500000000000e+01   5.9002089999999998e+02   3.3702000000000001e+00   6.5583100000000002e+01   6.3059000000000003e+00  -3.4335599999999999e+01   7.3380000000000001e-01   2.4237559999999999e+02   2.5835100000000001e+01  -1.9311399999999999e+01   3.3706999999999998e+00
   5.7530000000000001e+01  -6.1795900000000003e+01   6.0855020000000002e+02   4.0099000000000000e+00   6.7562399999999997e+01   6.5559000000000003e+00  -2.9408300000000001e+01   3.7355999999999998e+00   2.3140600000000001e+02   2.7954400000000000e+01  -1.8734100000000002e+01   3.9767000000000001e+00
   5.7772399999999998e+01  -6.5357200000000006e+01   6.2553539999999998e+02   4.3536000000000001e+00   6.9332400000000007e+01   6.8365999999999998e+00  -2.7011199999999999e+01  -9.5609999999999995e-01   2.2731420000000000e+02   2.7819500000000001e+01  -1.8281900000000000e+01   3.7511000000000001e+00
   5.7419800000000002e+01  -6.8544799999999995e+01   6.3968970000000002e+02   4.9359999999999999e+00   7.0997699999999995e+01   7.0734000000000004e+00  -2.2705400000000001e+01  -6.1369999999999996e+00   2.1442930000000001e+02   2.6625000000000000e+01  -1.7579499999999999e+01   3.1318000000000001e+00
   5.6956899999999997e+01  -7.0919100000000000e+01   6.5152779999999996e+02   5.6806999999999999e+00   7.2348900000000000e+01   7.2049000000000003e+00  -1.8355200000000000e+01  -1.2696600000000000e+01   1.9214179999999999e+02   2.4014500000000002e+01  -1.6116900000000001e+01   2.2117000000000000e+00
   5.6207400000000000e+01  -7.1732399999999998e+01   6.6044939999999997e+02   6.5495999999999999e+00   7.3243399999999994e+01   7.1435000000000004e+00  -1.3960599999999999e+01  -1.5453799999999999e+01   1.6288960000000000e+02   2.0614200000000000e+01  -1.3961600000000001e+01   1.3845000000000001e+00
   5.5391900000000000e+01  -7.1996300000000005e+01   6.6508169999999996e+02   7.5137999999999998e+00   7.3814300000000003e+01   6.9856999999999996e+00  -9.9210999999999991e+00  -1.6076400000000000e+01   1.3215740000000000e+02   1.6664700000000000e+01  -1.1469500000000000e+01   7.1220000000000006e-01
   5.4245699999999999e+01  -7.2216099999999997e+01   6.6919929999999999e+02   8.5831999999999997e+00   7.4261600000000001e+01   6.8848000000000003e+00  -5.2824000000000000e+00  -1.2429700000000000e+01   9.8987399999999994e+01   1.2609299999999999e+01  -8.8714999999999993e+00   2.8310000000000002e-01
   5.3628500000000003e+01  -7.3183400000000006e+01   6.7323109999999997e+02   9.6524999999999999e+00   7.4613699999999994e+01   6.8322000000000003e+00  -1.9753000000000001e+00  -8.0493000000000006e+00   6.8081100000000006e+01   8.7754999999999992e+00  -6.1581000000000001e+00   1.0170000000000000e-01
   5.3452199999999998e+01  -7.2677700000000002e+01   6.7503260000000000e+02   1.1027300000000000e+01   7.4727900000000005e+01   6.6128999999999998e+00  -1.7760000000000001e-01  -4.7140000000000004e+00   4.3356000000000002e+01   5.4329000000000001e+00  -3.7237000000000000e+00   7.9600000000000004e-02
   5.3011299999999999e+01  -7.1908299999999997e+01   6.7400319999999999e+02   1.2287599999999999e+01   7.4509000000000000e+01   6.3716999999999997e+00   3.6844000000000001e+00   4.4499999999999998e-02   2.5943899999999999e+01   3.0920999999999998e+00  -2.0303000000000000e+00  -3.9800000000000002e-02
   5.2151699999999998e+01  -7.0962999999999994e+01   6.6877040000000000e+02   1.3643300000000000e+01   7.4004700000000000e+01   6.0340999999999996e+00   1.9310000000000000e+00   2.7795000000000001e+00   1.2275499999999999e+01   1.3678999999999999e+00  -4.2340000000000000e-01   1.5479999999999999e-01
   5.0564599999999999e+01  -6.9951800000000006e+01   6.6413810000000001e+02   1.4827199999999999e+01   7.3414699999999996e+01   5.8543000000000003e+00   2.5301999999999998e+00   2.4459000000000000e+00   5.1365999999999996e+00   5.0090000000000001e-01   8.6599999999999996e-02   1.3270000000000001e-01
   4.8955599999999997e+01  -6.9534099999999995e+01   6.5847630000000004e+02   1.6144700000000000e+01   7.2729500000000002e+01   5.6174999999999997e+00   1.9088000000000001e+00   7.1150000000000002e-01   4.4401000000000002e+00   2.7939999999999998e-01   3.6559999999999998e-01   1.1060000000000000e-01
   4.6949700000000000e+01  -6.9028499999999994e+01   6.5392980000000000e+02   1.7357299999999999e+01   7.2072900000000004e+01   5.4420999999999999e+00   1.8200000000000001e+00   3.3350000000000002e-01   3.8306000000000000e+00   2.1190000000000001e-01   4.1370000000000001e-01   7.5200000000000003e-02
   4.5384700000000002e+01  -6.9380200000000002e+01   6.4672400000000005e+02   1.8512499999999999e+01   7.1378299999999996e+01   5.3280000000000003e+00   2.0419000000000000e+00   1.8455999999999999e+00   5.2236000000000002e+00   3.7569999999999998e-01   3.0790000000000001e-01   7.0800000000000002e-02
   4.3907899999999998e+01  -6.9248300000000000e+01   6.4192010000000005e+02   1.9553200000000000e+01   7.0674099999999996e+01   5.1262999999999996e+00   1.9310000000000000e+00   7.3380000000000001e-01   3.1341999999999999e+00   2.5050000000000000e-01   3.4639999999999999e-01   9.7299999999999998e-02
   4.2739699999999999e+01  -7.0105699999999999e+01   6.3574360000000001e+02   2.0823000000000000e+01   6.9893799999999999e+01   5.0430000000000001e+00   1.7978000000000001e+00   6.8930000000000002e-01   4.5270999999999999e+00   2.7939999999999998e-01   3.8490000000000002e-01   9.7299999999999998e-02
   4.2232700000000001e+01  -7.0061700000000002e+01   6.2913829999999996e+02   2.2379200000000001e+01   6.8942200000000000e+01   4.7624000000000004e+00   2.2639000000000000e+00   1.1785000000000001e+00   4.8754000000000000e+00   2.9859999999999998e-01   4.1370000000000001e-01   9.2899999999999996e-02
   4.2320900000000002e+01  -7.0215599999999995e+01   6.2347659999999996e+02   2.3840000000000000e+01   6.8247600000000006e+01   4.5518999999999998e+00   1.9753000000000001e+00   9.5609999999999995e-01   3.8306000000000000e+00   2.9859999999999998e-01   4.2340000000000000e-01   1.1500000000000000e-01
   4.2673600000000000e+01  -7.0831100000000006e+01   6.1995939999999996e+02   2.5167100000000001e+01   6.7362600000000000e+01   4.3326000000000002e+00   2.0419000000000000e+00   9.7840000000000005e-01   4.0918000000000001e+00   2.9859999999999998e-01   3.4639999999999999e-01   1.2390000000000000e-01
   4.2915999999999997e+01  -7.1138900000000007e+01   6.1772900000000004e+02   2.6742400000000000e+01   6.6810699999999997e+01   4.1835000000000004e+00   2.2195000000000000e+00   8.6719999999999997e-01   4.0918000000000001e+00   3.2750000000000001e-01   3.2710000000000000e-01   1.2390000000000000e-01
   4.3070300000000003e+01  -7.2457899999999995e+01   6.1652809999999999e+02   2.8422799999999999e+01   6.6496700000000004e+01   4.0826000000000002e+00   1.8866000000000001e+00   1.1785000000000001e+00   4.9623999999999997e+00   3.1790000000000002e-01   2.9830000000000001e-01   1.3270000000000001e-01
   4.3136400000000002e+01  -7.3359200000000001e+01   6.1687120000000004e+02   3.0427700000000002e+01   6.6201700000000002e+01   3.8721999999999999e+00   2.1307000000000000e+00   1.0450999999999999e+00   3.7435999999999998e+00   1.9270000000000001e-01   3.6559999999999998e-01   1.1060000000000000e-01
   4.3202599999999997e+01  -7.4524400000000000e+01   6.1901580000000001e+02   3.2537700000000001e+01   6.6106499999999997e+01   3.7669000000000001e+00   2.1084999999999998e+00   1.2452000000000001e+00   4.8754000000000000e+00   3.3710000000000001e-01   4.1370000000000001e-01   1.0170000000000000e-01
   4.3070300000000003e+01  -7.5755399999999995e+01   6.2064570000000003e+02   3.4762300000000003e+01   6.6116000000000000e+01   3.7143000000000002e+00   1.9310000000000000e+00   1.1563000000000001e+00   4.3529999999999998e+00   2.9859999999999998e-01   3.2710000000000000e-01   7.9600000000000004e-02
   4.3202599999999997e+01  -7.6766700000000000e+01   6.2287609999999995e+02   3.7044100000000000e+01   6.5992300000000000e+01   3.5783000000000000e+00   1.9532000000000000e+00   9.5609999999999995e-01   3.8306000000000000e+00   3.5639999999999999e-01   3.7530000000000002e-01   9.2899999999999996e-02
   4.3423000000000002e+01  -7.8019800000000004e+01   6.2622159999999997e+02   3.9411900000000003e+01   6.5982799999999997e+01   3.4819000000000000e+00   1.9753000000000001e+00   1.0894999999999999e+00   4.0048000000000004e+00   4.1420000000000001e-01   2.7900000000000003e-01   1.2830000000000000e-01
   4.3687500000000000e+01  -7.8459400000000002e+01   6.3042499999999995e+02   4.2304800000000000e+01   6.6020899999999997e+01   3.2932999999999999e+00   1.8866000000000001e+00   1.0894999999999999e+00   4.7012999999999998e+00   2.7939999999999998e-01   3.3679999999999999e-01   1.0620000000000000e-01
   4.4370800000000003e+01  -7.7997799999999998e+01   6.3282700000000000e+02   4.5407699999999998e+01   6.6030400000000000e+01   2.9643999999999999e+00   2.1972999999999998e+00   1.2007000000000001e+00   4.2659000000000002e+00   2.6010000000000000e-01   4.4259999999999999e-01   1.1060000000000000e-01
   4.5274500000000003e+01  -7.7756000000000000e+01   6.3531470000000002e+02   4.8720599999999997e+01   6.5849599999999995e+01   2.6924999999999999e+00   2.1307000000000000e+00   1.1563000000000001e+00   4.7012999999999998e+00   2.6010000000000000e-01   3.5599999999999998e-01   8.4000000000000005e-02
   4.6288499999999999e+01  -7.7799899999999994e+01   6.4054750000000001e+02   5.1909500000000001e+01   6.5916200000000003e+01   2.4075000000000002e+00   1.9975000000000001e+00   1.2897000000000001e+00   4.0048000000000004e+00   2.6010000000000000e-01   3.7530000000000002e-01   9.7299999999999998e-02
   4.8007800000000003e+01  -7.8107699999999994e+01   6.4466510000000005e+02   5.5327500000000001e+01   6.5954300000000003e+01   2.1137000000000001e+00   2.0863000000000000e+00   1.1339999999999999e+00   3.4824000000000002e+00   2.9859999999999998e-01   3.0790000000000001e-01   1.1500000000000000e-01
   4.9550699999999999e+01  -7.8591300000000004e+01   6.5135630000000003e+02   5.8812300000000000e+01   6.6096999999999994e+01   1.8593000000000000e+00   2.1084999999999998e+00   1.0894999999999999e+00   4.3529999999999998e+00   2.5050000000000000e-01   3.4639999999999999e-01   1.1940000000000001e-01
   5.1225900000000003e+01  -7.9228899999999996e+01   6.5624599999999998e+02   6.2478499999999997e+01   6.6106499999999997e+01   1.4910000000000001e+00   1.9753000000000001e+00   1.2674000000000001e+00   4.0048000000000004e+00   3.2750000000000001e-01   4.4259999999999999e-01   1.1060000000000000e-01
   5.2835000000000001e+01  -7.9756500000000003e+01   6.6156460000000004e+02   6.5848799999999997e+01   6.6030400000000000e+01   1.2279000000000000e+00   1.9088000000000001e+00   1.2452000000000001e+00   3.6564999999999999e+00   2.7939999999999998e-01   3.6559999999999998e-01   9.7299999999999998e-02
   5.4708599999999997e+01  -7.6085200000000000e+01   6.6551059999999995e+02   6.9858699999999999e+01   6.5897199999999998e+01   7.4990000000000001e-01   2.0196999999999998e+00   1.2452000000000001e+00   3.8306000000000000e+00   3.2750000000000001e-01   3.7530000000000002e-01   9.2899999999999996e-02
   5.5854799999999997e+01  -8.2108699999999999e+01   6.6911350000000004e+02   7.2493799999999993e+01   6.5640199999999993e+01   1.8859999999999999e-01   1.9753000000000001e+00   1.1563000000000001e+00   3.5695000000000001e+00   2.2159999999999999e-01   3.1750000000000000e-01   1.2830000000000000e-01
   5.6471899999999998e+01  -8.4043300000000002e+01   6.7254489999999998e+02   7.5673100000000005e+01   6.5678299999999993e+01   4.3900000000000002e-02   1.9753000000000001e+00   1.2897000000000001e+00   3.3953000000000002e+00   3.8529999999999998e-01   3.5599999999999998e-01   9.7299999999999998e-02
   5.9028799999999997e+01  -8.1427199999999999e+01   6.7606200000000001e+02   7.9253399999999999e+01   6.5497500000000002e+01  -3.1569999999999998e-01   1.9975000000000001e+00   1.0894999999999999e+00   3.1341999999999999e+00   2.5050000000000000e-01   3.4639999999999999e-01   1.2830000000000000e-01
   6.0505600000000001e+01  -8.1405199999999994e+01   6.7803499999999997e+02   8.2327699999999993e+01   6.5459400000000002e+01  -4.2099999999999999e-01   2.0196999999999998e+00   9.1169999999999995e-01   4.0048000000000004e+00   3.4680000000000000e-01   3.5599999999999998e-01   8.8499999999999995e-02
   6.1453499999999998e+01  -8.5076499999999996e+01   6.8386829999999998e+02   8.4800399999999996e+01   6.5592699999999994e+01  -6.4019999999999999e-01   2.1528999999999998e+00   1.0894999999999999e+00   4.7012999999999998e+00   2.9859999999999998e-01   3.7530000000000002e-01   1.6370000000000001e-01
   6.2114699999999999e+01  -8.9253399999999999e+01   6.8850070000000005e+02   8.7034599999999998e+01   6.5783000000000001e+01  -7.4109999999999998e-01   2.1972999999999998e+00   9.7840000000000005e-01   4.0918000000000001e+00   3.5639999999999999e-01   3.5599999999999998e-01   7.9600000000000004e-02
   6.3349100000000000e+01  -9.2660799999999995e+01   6.9278989999999999e+02   8.9039500000000004e+01   6.6163600000000002e+01  -7.0599999999999996e-01   2.1084999999999998e+00   1.1785000000000001e+00   4.0918000000000001e+00   2.6970000000000000e-01   3.1750000000000000e-01   1.1060000000000000e-01
   6.4451200000000000e+01  -9.7321299999999994e+01   6.9836580000000004e+02   9.0700800000000001e+01   6.6629900000000006e+01  -4.9109999999999998e-01   1.7978000000000001e+00   1.4231000000000000e+00   3.3953000000000002e+00   2.2159999999999999e-01   3.7530000000000002e-01   1.0170000000000000e-01
   6.4980199999999996e+01  -1.0281720000000000e+02   7.0102509999999995e+02   9.1674599999999998e+01   6.7029499999999999e+01  -2.3240000000000000e-01   1.9310000000000000e+00   1.2007000000000001e+00   3.3083000000000000e+00   2.8899999999999998e-01   3.6559999999999998e-01   7.5200000000000003e-02
   6.5443100000000001e+01  -1.0664239999999999e+02   7.0188289999999995e+02   9.2409800000000004e+01   6.7124700000000004e+01  -6.1400000000000003e-02   2.0419000000000000e+00   7.5600000000000001e-01   3.9177000000000000e+00   4.1420000000000001e-01   3.9450000000000002e-01   1.5040000000000001e-01
   6.3018500000000003e+01  -1.1297369999999999e+02   6.9399080000000004e+02   9.1646000000000001e+01   6.6753600000000006e+01   7.6739999999999997e-01   2.0196999999999998e+00   1.2007000000000001e+00   4.6142000000000003e+00   3.7569999999999998e-01   3.8490000000000002e-01   1.1060000000000000e-01
   6.1916300000000000e+01  -1.1429270000000000e+02   6.8292470000000003e+02   9.0958600000000004e+01   6.5859099999999998e+01   1.0700000000000001e+00   1.9532000000000000e+00   1.2674000000000001e+00   3.4824000000000002e+00   2.5050000000000000e-01   4.2340000000000000e-01   9.2899999999999996e-02
   5.8918599999999998e+01  -1.1607330000000000e+02   6.6816989999999998e+02   8.9679199999999994e+01   6.4793300000000002e+01   1.5261000000000000e+00   2.0419000000000000e+00   1.0450999999999999e+00   4.0048000000000004e+00   3.4680000000000000e-01   2.8870000000000001e-01   8.8499999999999995e-02
   5.7155200000000001e+01  -1.1589749999999999e+02   6.4809649999999999e+02   8.7846100000000007e+01   6.3013900000000000e+01   1.8462000000000001e+00   1.9753000000000001e+00   8.0049999999999999e-01   4.0048000000000004e+00   2.6010000000000000e-01   2.6939999999999997e-01   7.5200000000000003e-02
   5.4399999999999999e+01  -1.1638110000000000e+02   6.2476329999999996e+02   8.5191900000000004e+01   6.1186799999999998e+01   2.1004999999999998e+00   2.0640999999999998e+00   1.1785000000000001e+00   4.6142000000000003e+00   2.7939999999999998e-01   3.5599999999999998e-01   1.1940000000000001e-01
   5.2614600000000003e+01  -1.1528189999999999e+02   5.9825609999999995e+02   8.2442200000000000e+01   5.8741300000000003e+01   2.4645000000000001e+00   2.1528999999999998e+00   8.6719999999999997e-01   3.5695000000000001e+00   2.8899999999999998e-01   3.3679999999999999e-01   1.1060000000000000e-01
   4.9815199999999997e+01  -1.1391900000000000e+02   5.7037639999999999e+02   7.9224699999999999e+01   5.6371800000000000e+01   2.7715000000000001e+00   1.8644000000000001e+00   1.1785000000000001e+00   3.9177000000000000e+00   2.7939999999999998e-01   3.3679999999999999e-01   1.2390000000000000e-01
   4.6927700000000002e+01  -1.1158870000000000e+02   5.3958000000000004e+02   7.5653999999999996e+01   5.3735900000000001e+01   3.1267000000000000e+00   2.1972999999999998e+00   8.0049999999999999e-01   3.0470999999999999e+00   2.1190000000000001e-01   3.0790000000000001e-01   5.3100000000000001e-02
   4.3114400000000003e+01  -1.0873080000000000e+02   5.0603850000000000e+02   7.1558099999999996e+01   5.0795499999999997e+01   3.4073000000000002e+00   1.9532000000000000e+00   1.1785000000000001e+00   3.4824000000000002e+00   4.0460000000000002e-01   3.4639999999999999e-01   6.1899999999999997e-02
   3.9345199999999998e+01  -1.0501560000000001e+02   4.7103879999999998e+02   6.6956299999999999e+01   4.7674300000000002e+01   3.7317999999999998e+00   2.1528999999999998e+00   1.0450999999999999e+00   3.8306000000000000e+00   2.6010000000000000e-01   3.4639999999999999e-01   1.4160000000000000e-01
   3.4958799999999997e+01  -1.0152020000000000e+02   4.3346550000000002e+02   6.1953400000000002e+01   4.4305700000000002e+01   4.1045999999999996e+00   1.9753000000000001e+00   1.0450999999999999e+00   4.0918000000000001e+00   2.3119999999999999e-01   4.0410000000000001e-01   1.1940000000000001e-01
   3.1057400000000001e+01  -9.7057500000000005e+01   3.9297550000000001e+02   5.6530500000000004e+01   4.0499400000000001e+01   4.3895999999999997e+00   2.0640999999999998e+00   1.2007000000000001e+00   3.7435999999999998e+00   3.5639999999999999e-01   2.9830000000000001e-01   1.2390000000000000e-01
   2.7332200000000000e+01  -9.3781999999999996e+01   3.4948309999999998e+02   5.0343699999999998e+01   3.6369500000000002e+01   4.7755000000000001e+00   2.0419000000000000e+00   1.1117999999999999e+00   3.5695000000000001e+00   2.6970000000000000e-01   4.4259999999999999e-01   1.2390000000000000e-01
   2.2835599999999999e+01  -8.7890400000000000e+01   3.0281680000000000e+02   4.3794199999999996e+01   3.1659199999999998e+01   5.1044000000000000e+00   2.0640999999999998e+00   1.1117999999999999e+00   4.1788999999999996e+00   2.9859999999999998e-01   2.9830000000000001e-01   1.2390000000000000e-01
   1.9022400000000001e+01  -8.0855599999999995e+01   2.5409160000000000e+02   3.6757700000000000e+01   2.6863199999999999e+01   5.0999999999999996e+00   1.8866000000000001e+00   1.1563000000000001e+00   3.3083000000000000e+00   3.1790000000000002e-01   3.3679999999999999e-01   1.0170000000000000e-01
   1.4173100000000000e+01  -6.9292299999999997e+01   2.0356489999999999e+02   2.9797599999999999e+01   2.1620000000000001e+01   4.8632000000000000e+00   2.0640999999999998e+00   1.1563000000000001e+00   4.5270999999999999e+00   2.0230000000000001e-01   2.9830000000000001e-01   1.0620000000000000e-01
   9.1694999999999993e+00  -5.5750399999999999e+01   1.5372450000000001e+02   2.2722899999999999e+01   1.6538499999999999e+01   4.2667999999999999e+00   1.9753000000000001e+00   1.3564000000000001e+00   3.9177000000000000e+00   2.6970000000000000e-01   3.5599999999999998e-01   9.2899999999999996e-02
   4.8272000000000004e+00  -4.0471800000000002e+01   1.0740130000000001e+02   1.6335699999999999e+01   1.1647399999999999e+01   3.4028999999999998e+00   2.0419000000000000e+00   1.2007000000000001e+00   3.4824000000000002e+00   3.6599999999999999e-01   3.4639999999999999e-01   9.2899999999999996e-02
   6.3919999999999999e-01  -2.3478500000000000e+01   7.0857399999999998e+01   1.1332800000000001e+01   7.6982999999999997e+00   2.1181000000000001e+00   1.8422000000000001e+00   1.1563000000000001e+00   4.1788999999999996e+00   2.8899999999999998e-01   3.9450000000000002e-01   9.7299999999999998e-02
  -9.0369999999999995e-01  -8.8374000000000006e+00   4.6580599999999997e+01   8.2775999999999996e+00   5.2717999999999998e+00   7.5860000000000005e-01   1.9753000000000001e+00   1.2007000000000001e+00   3.1341999999999999e+00   3.4680000000000000e-01   3.6559999999999998e-01   1.3710000000000000e-01
  -6.3919999999999999e-01  -4.2207999999999997e+00   2.9938500000000001e+01   5.3848000000000003e+00   3.2164000000000001e+00   2.1929999999999999e-01   1.9088000000000001e+00   1.1785000000000001e+00   3.0470999999999999e+00   3.0819999999999997e-01   4.0410000000000001e-01   1.2390000000000000e-01
  -6.8330000000000002e-01  -5.0560000000000005e-01   1.5526899999999999e+01   3.2557000000000000e+00   1.7129000000000001e+00  -1.7500000000000002e-02   1.9310000000000000e+00   1.2007000000000001e+00   4.3529999999999998e+00   3.2750000000000001e-01   3.9450000000000002e-01   9.7299999999999998e-02
  -1.1902999999999999e+00   5.2759999999999996e-01   6.3479999999999999e+00   1.8045000000000000e+00   8.4689999999999999e-01  -2.0169999999999999e-01   2.2639000000000000e+00   9.7840000000000005e-01   4.2659000000000002e+00   3.2750000000000001e-01   3.5599999999999998e-01   1.3710000000000000e-01
  -5.9509999999999996e-01   1.1212000000000000e+00   2.4018999999999999e+00   8.7839999999999996e-01   2.8549999999999998e-01  -2.0169999999999999e-01   1.8644000000000001e+00   1.1785000000000001e+00   4.5270999999999999e+00   2.2159999999999999e-01   3.6559999999999998e-01   1.1060000000000000e-01
  -1.2564000000000000e+00   8.5740000000000005e-01   1.7160000000000000e-01   4.6779999999999999e-01  -4.7600000000000003e-02  -1.6660000000000000e-01   1.9310000000000000e+00   1.2230000000000001e+00   4.1788999999999996e+00   3.8529999999999998e-01   4.1370000000000001e-01   1.0170000000000000e-01
  -9.9190000000000000e-01   8.7900000000000006e-02   8.5800000000000001e-02   3.6280000000000001e-01  -1.1420000000000000e-01  -1.6230000000000000e-01   1.9310000000000000e+00   1.1117999999999999e+00   4.0048000000000004e+00   2.7939999999999998e-01   4.1370000000000001e-01   8.8499999999999995e-02
  -7.4939999999999996e-01   5.9360000000000002e-01  -4.2890000000000000e-01   3.4370000000000001e-01  -1.1420000000000000e-01  -6.1400000000000003e-02   2.0640999999999998e+00   1.3341000000000001e+00   4.3529999999999998e+00   2.9859999999999998e-01   2.6939999999999997e-01   1.3710000000000000e-01
  -9.0369999999999995e-01   4.6170000000000000e-01   1.7160000000000000e-01   3.5330000000000000e-01  -2.8500000000000001e-02  -1.7100000000000001e-01   2.1528999999999998e+00   1.2007000000000001e+00   3.8306000000000000e+00   3.1790000000000002e-01   2.9830000000000001e-01   1.2830000000000000e-01
  -9.9190000000000000e-01   3.5170000000000001e-01   6.0050000000000003e-01   3.3420000000000000e-01  -6.6600000000000006e-02  -1.2280000000000001e-01   1.8200000000000001e+00   1.2897000000000001e+00   4.2659000000000002e+00   2.8899999999999998e-01   4.0410000000000001e-01   1.1500000000000000e-01
  -9.4779999999999998e-01   6.1550000000000005e-01  -7.7210000000000001e-01   3.6280000000000001e-01  -3.8100000000000002e-02  -1.0960000000000000e-01   1.8200000000000001e+00   1.2897000000000001e+00   4.6142000000000003e+00   3.4680000000000000e-01   2.8870000000000001e-01   7.9600000000000004e-02
  -9.0369999999999995e-01   6.3749999999999996e-01  -1.7160000000000000e-01   3.2460000000000000e-01  -7.6100000000000001e-02  -1.6230000000000000e-01   1.9532000000000000e+00   1.1339999999999999e+00   4.0918000000000001e+00   3.4680000000000000e-01   3.6559999999999998e-01   1.1060000000000000e-01
  -9.6989999999999998e-01   5.9360000000000002e-01   1.7160000000000000e-01   3.2460000000000000e-01  -1.1420000000000000e-01  -9.6500000000000002e-02   1.9532000000000000e+00   1.1117999999999999e+00   4.0048000000000004e+00   3.2750000000000001e-01   3.5599999999999998e-01   1.1500000000000000e-01
  -7.9349999999999998e-01   4.1770000000000002e-01  -8.5800000000000001e-02   2.5779999999999997e-01   9.4999999999999998e-03  -1.3159999999999999e-01   2.0419000000000000e+00   1.2230000000000001e+00   3.0470999999999999e+00   2.7939999999999998e-01   4.3300000000000000e-01   1.1500000000000000e-01
  -9.6989999999999998e-01   3.0780000000000002e-01  -2.5740000000000002e-01   3.8190000000000002e-01  -5.7099999999999998e-02  -8.7700000000000000e-02   2.0640999999999998e+00   1.4453000000000000e+00   3.7435999999999998e+00   3.1790000000000002e-01   3.5599999999999998e-01   7.9600000000000004e-02
  -8.3760000000000001e-01   5.0560000000000005e-01  -6.8630000000000002e-01   3.3420000000000000e-01  -8.5599999999999996e-02  -1.6230000000000000e-01   1.9310000000000000e+00   1.3119000000000001e+00   3.7435999999999998e+00   2.9859999999999998e-01   4.4259999999999999e-01   7.9600000000000004e-02
  -1.1241000000000001e+00   5.7160000000000000e-01  -3.4310000000000002e-01   3.4370000000000001e-01  -8.5599999999999996e-02  -1.0960000000000000e-01   1.9088000000000001e+00   1.2230000000000001e+00   4.3529999999999998e+00   3.1790000000000002e-01   3.3679999999999999e-01   9.7299999999999998e-02
  -9.0369999999999995e-01   4.6170000000000000e-01   2.5740000000000002e-01   1.9089999999999999e-01  -1.0470000000000000e-01  -1.3159999999999999e-01   2.0863000000000000e+00   1.2452000000000001e+00   4.7012999999999998e+00   2.2159999999999999e-01   4.0410000000000001e-01   6.1899999999999997e-02
  -1.0801000000000001e+00   4.8359999999999997e-01  -4.2890000000000000e-01   3.8190000000000002e-01  -2.8500000000000001e-02  -1.2280000000000001e-01   1.8422000000000001e+00   1.0227999999999999e+00   4.4401000000000002e+00   2.8899999999999998e-01   3.9450000000000002e-01   1.1500000000000000e-01
  -1.0139000000000000e+00   3.2979999999999998e-01   1.7160000000000000e-01   3.3420000000000000e-01  -8.5599999999999996e-02  -1.4470000000000000e-01   1.9310000000000000e+00   1.2452000000000001e+00   4.5270999999999999e+00   2.9859999999999998e-01   3.4639999999999999e-01   1.2390000000000000e-01
  -9.2579999999999996e-01   2.8580000000000000e-01   4.2890000000000000e-01   3.2460000000000000e-01  -2.8500000000000001e-02  -1.0960000000000000e-01   1.8866000000000001e+00   1.3341000000000001e+00   3.1341999999999999e+00   3.4680000000000000e-01   3.6559999999999998e-01   1.2390000000000000e-01
  -9.6989999999999998e-01   6.8149999999999999e-01  -4.2890000000000000e-01   2.7689999999999998e-01  -1.3320000000000001e-01  -1.2280000000000001e-01   2.0196999999999998e+00   1.1117999999999999e+00   4.3529999999999998e+00   2.6010000000000000e-01   2.9830000000000001e-01   1.0170000000000000e-01
  -1.1021000000000001e+00   5.0560000000000005e-01  -6.8630000000000002e-01   3.2460000000000000e-01  -1.2370000000000000e-01  -1.4910000000000001e-01   1.9975000000000001e+00   1.3564000000000001e+00   3.7435999999999998e+00   3.1790000000000002e-01   2.9830000000000001e-01   1.4599999999999999e-01
  -1.1681999999999999e+00   5.7160000000000000e-01  -8.5800000000000001e-02   3.5330000000000000e-01  -2.8500000000000001e-02  -1.1840000000000001e-01   1.8866000000000001e+00   1.0005999999999999e+00   2.9600000000000000e+00   3.8529999999999998e-01   3.0790000000000001e-01   8.4000000000000005e-02
  -8.8170000000000004e-01   5.9360000000000002e-01  -7.7210000000000001e-01   2.9599999999999999e-01  -3.8100000000000002e-02  -1.2720000000000001e-01   1.9310000000000000e+00   1.3341000000000001e+00   3.9177000000000000e+00   2.6010000000000000e-01   3.5599999999999998e-01   8.8499999999999995e-02
  -9.6989999999999998e-01   5.7160000000000000e-01   8.5800000000000001e-02   3.7240000000000001e-01  -3.8100000000000002e-02  -1.4030000000000001e-01   1.9310000000000000e+00   1.3786000000000000e+00   3.3953000000000002e+00   3.4680000000000000e-01   3.6559999999999998e-01   1.1500000000000000e-01
  -1.0801000000000001e+00   4.6170000000000000e-01   4.2890000000000000e-01   2.8639999999999999e-01  -1.0470000000000000e-01  -1.1400000000000000e-01   1.9310000000000000e+00   1.1117999999999999e+00   4.2659000000000002e+00   2.9859999999999998e-01   3.3679999999999999e-01   1.2830000000000000e-01
  -1.0360000000000000e+00   5.9360000000000002e-01  -4.2890000000000000e-01   1.7190000000000000e-01  -8.5599999999999996e-02  -4.8200000000000000e-02   2.0640999999999998e+00   1.2452000000000001e+00   4.0918000000000001e+00   3.0819999999999997e-01   4.1370000000000001e-01   9.7299999999999998e-02
  -1.0580000000000001e+00   4.8359999999999997e-01   1.7160000000000000e-01   2.4820000000000000e-01  -1.2370000000000000e-01  -1.2720000000000001e-01   1.8866000000000001e+00   1.1339999999999999e+00   4.0918000000000001e+00   2.6970000000000000e-01   3.8490000000000002e-01   1.0620000000000000e-01
  -8.5960000000000003e-01   4.8359999999999997e-01   0.0000000000000000e+00   2.3870000000000000e-01  -9.4999999999999998e-03  -1.4470000000000000e-01   1.7978000000000001e+00   1.1339999999999999e+00   4.0048000000000004e+00   3.4680000000000000e-01   3.4639999999999999e-01   9.7299999999999998e-02
  -1.0139000000000000e+00   5.0560000000000005e-01  -4.2890000000000000e-01   3.6280000000000001e-01  -9.4999999999999998e-03  -7.4499999999999997e-02   1.7090000000000001e+00   1.3119000000000001e+00   4.0048000000000004e+00   3.3710000000000001e-01   3.5599999999999998e-01   1.1940000000000001e-01
  -1.0580000000000001e+00   6.8149999999999999e-01   5.1470000000000005e-01   3.0549999999999999e-01  -9.5200000000000007e-02  -1.2720000000000001e-01   2.1307000000000000e+00   1.2452000000000001e+00   4.8754000000000000e+00   2.6010000000000000e-01   3.5599999999999998e-01   1.1940000000000001e-01
  -9.4779999999999998e-01   5.9360000000000002e-01  -1.7160000000000000e-01   3.1509999999999999e-01  -2.0930000000000001e-01  -1.0960000000000000e-01   1.7090000000000001e+00   1.1785000000000001e+00   3.9177000000000000e+00   2.9859999999999998e-01   4.2340000000000000e-01   1.0620000000000000e-01
  -1.0139000000000000e+00   3.0780000000000002e-01   0.0000000000000000e+00   3.4370000000000001e-01  -1.1420000000000000e-01  -1.0090000000000000e-01   1.7978000000000001e+00   1.1339999999999999e+00   3.6564999999999999e+00   2.8899999999999998e-01   3.2710000000000000e-01   1.4160000000000000e-01
  -8.5960000000000003e-01   3.0780000000000002e-01  -4.2890000000000000e-01   2.8639999999999999e-01  -1.1420000000000000e-01  -1.2280000000000001e-01   2.0196999999999998e+00   1.3119000000000001e+00   4.0048000000000004e+00   3.7569999999999998e-01   3.2710000000000000e-01   1.2390000000000000e-01
  -1.0360000000000000e+00   5.7160000000000000e-01  -4.2890000000000000e-01   2.5779999999999997e-01  -5.7099999999999998e-02  -1.8420000000000000e-01   1.8200000000000001e+00   1.1339999999999999e+00   3.3953000000000002e+00   2.4079999999999999e-01   4.3300000000000000e-01   6.1899999999999997e-02
  -8.3760000000000001e-01   4.1770000000000002e-01   2.5740000000000002e-01   3.3420000000000000e-01  -4.7600000000000003e-02  -1.3589999999999999e-01   1.9532000000000000e+00   1.1563000000000001e+00   3.4824000000000002e+00   2.8899999999999998e-01   3.4639999999999999e-01   1.1060000000000000e-01
  -1.0801000000000001e+00   5.0560000000000005e-01  -2.5740000000000002e-01   2.3870000000000000e-01  -1.9030000000000000e-01  -8.7700000000000000e-02   1.9753000000000001e+00   1.1339999999999999e+00   4.2659000000000002e+00   2.9859999999999998e-01   3.4639999999999999e-01   9.2899999999999996e-02
  -1.0139000000000000e+00   3.9570000000000000e-01   1.7160000000000000e-01   4.1049999999999998e-01  -1.2370000000000000e-01  -1.0090000000000000e-01   2.0640999999999998e+00   1.2897000000000001e+00   3.3953000000000002e+00   3.0819999999999997e-01   2.9830000000000001e-01   1.1500000000000000e-01
  -1.1241000000000001e+00   5.0560000000000005e-01  -1.0294000000000001e+00   2.9599999999999999e-01  -1.1420000000000000e-01  -1.4470000000000000e-01   1.9310000000000000e+00   1.1785000000000001e+00   4.1788999999999996e+00   3.4680000000000000e-01   3.3679999999999999e-01   1.1940000000000001e-01
  -1.0360000000000000e+00   5.4959999999999998e-01  -5.1470000000000005e-01   2.9599999999999999e-01  -7.6100000000000001e-02  -1.1400000000000000e-01   1.8422000000000001e+00   1.3564000000000001e+00   2.6989000000000001e+00   3.0819999999999997e-01   3.1750000000000000e-01   7.0800000000000002e-02
  -1.0801000000000001e+00   6.3749999999999996e-01   4.2890000000000000e-01   3.0549999999999999e-01  -1.0470000000000000e-01  -1.0520000000000000e-01   1.9753000000000001e+00   1.0894999999999999e+00   3.9177000000000000e+00   3.3710000000000001e-01   2.8870000000000001e-01   6.6400000000000001e-02
  -9.0369999999999995e-01   3.5170000000000001e-01   0.0000000000000000e+00   2.4820000000000000e-01  -8.5599999999999996e-02  -1.0090000000000000e-01   1.9310000000000000e+00   1.4008000000000000e+00   4.4401000000000002e+00   2.4079999999999999e-01   3.2710000000000000e-01   8.8499999999999995e-02
  -1.1902999999999999e+00   3.0780000000000002e-01   4.2890000000000000e-01   3.3420000000000000e-01  -3.8100000000000002e-02  -1.5350000000000000e-01   1.9753000000000001e+00   1.1117999999999999e+00   4.0048000000000004e+00   3.9489999999999997e-01   3.7530000000000002e-01   1.3270000000000001e-01
  -1.0580000000000001e+00   5.0560000000000005e-01   1.7160000000000000e-01   2.1959999999999999e-01  -1.0470000000000000e-01  -1.2720000000000001e-01   1.9975000000000001e+00   1.1785000000000001e+00   4.0918000000000001e+00   2.2159999999999999e-01   4.0410000000000001e-01   1.0170000000000000e-01
  -7.4939999999999996e-01   6.8149999999999999e-01  -8.5800000000000001e-02   3.0549999999999999e-01  -9.5200000000000007e-02  -1.4910000000000001e-01   2.0640999999999998e+00   1.0894999999999999e+00   4.4401000000000002e+00   2.6010000000000000e-01   4.2340000000000000e-01   1.1940000000000001e-01
  -8.8170000000000004e-01   7.0350000000000001e-01   1.7160000000000000e-01   3.5330000000000000e-01  -1.3320000000000001e-01  -1.1400000000000000e-01   2.0419000000000000e+00   1.2230000000000001e+00   3.4824000000000002e+00   3.4680000000000000e-01   3.0790000000000001e-01   1.4160000000000000e-01
  -1.0360000000000000e+00   5.2759999999999996e-01   2.5740000000000002e-01   2.1959999999999999e-01  -6.6600000000000006e-02  -1.0960000000000000e-01   1.9753000000000001e+00   1.0894999999999999e+00   3.5695000000000001e+00   2.7939999999999998e-01   3.2710000000000000e-01   1.3270000000000001e-01
  -9.4779999999999998e-01   5.2759999999999996e-01   2.5740000000000002e-01   3.2460000000000000e-01  -4.7600000000000003e-02  -1.4470000000000000e-01   1.8644000000000001e+00   1.3119000000000001e+00   4.1788999999999996e+00   3.5639999999999999e-01   2.7900000000000003e-01   7.5200000000000003e-02
  -8.5960000000000003e-01   4.1770000000000002e-01  -8.5800000000000001e-02   2.9599999999999999e-01  -6.6600000000000006e-02  -1.0960000000000000e-01   1.8866000000000001e+00   1.6010000000000000e+00   3.7435999999999998e+00   3.1790000000000002e-01   4.5219999999999999e-01   1.1060000000000000e-01
  -3.5270000000000001e-01   3.2979999999999998e-01   0.0000000000000000e+00   2.2910000000000000e-01  -1.1420000000000000e-01  -2.1490000000000001e-01   1.9088000000000001e+00   1.2452000000000001e+00   4.0918000000000001e+00   3.6599999999999999e-01   3.7530000000000002e-01   4.8700000000000000e-02
  -1.4767999999999999e+00   8.3540000000000003e-01  -5.1470000000000005e-01   2.8639999999999999e-01  -4.7600000000000003e-02  -1.5790000000000001e-01   1.9310000000000000e+00   1.1563000000000001e+00   3.4824000000000002e+00   2.1190000000000001e-01   3.5599999999999998e-01   1.0170000000000000e-01
  -6.3919999999999999e-01   3.0780000000000002e-01   8.5800000000000001e-02   2.9599999999999999e-01  -1.7130000000000001e-01  -1.8859999999999999e-01   1.8200000000000001e+00   1.2007000000000001e+00   4.0918000000000001e+00   2.7939999999999998e-01   3.7530000000000002e-01   4.8700000000000000e-02
  -1.4988999999999999e+00   6.3749999999999996e-01  -9.4359999999999999e-01   3.8190000000000002e-01  -9.5200000000000007e-02  -1.0520000000000000e-01   1.9532000000000000e+00   1.1563000000000001e+00   3.9177000000000000e+00   3.0819999999999997e-01   3.6559999999999998e-01   1.1060000000000000e-01
  -8.8170000000000004e-01   7.4739999999999995e-01  -8.5800000000000001e-02   3.3420000000000000e-01  -1.0470000000000000e-01  -1.3589999999999999e-01   1.9532000000000000e+00   1.1339999999999999e+00   3.8306000000000000e+00   3.6599999999999999e-01   3.5599999999999998e-01   1.2390000000000000e-01
  -1.0139000000000000e+00   2.6379999999999998e-01  -4.2890000000000000e-01   2.8639999999999999e-01  -8.5599999999999996e-02  -1.5350000000000000e-01   1.9310000000000000e+00   1.2452000000000001e+00   4.0048000000000004e+00   3.9489999999999997e-01   3.6559999999999998e-01   1.2830000000000000e-01
  -7.4939999999999996e-01   6.1550000000000005e-01   6.0050000000000003e-01   2.8639999999999999e-01  -1.8079999999999999e-01  -8.7700000000000000e-02   1.8422000000000001e+00   1.2230000000000001e+00   3.9177000000000000e+00   3.4680000000000000e-01   3.9450000000000002e-01   1.1060000000000000e-01
  -9.4779999999999998e-01   5.2759999999999996e-01   5.1470000000000005e-01   2.5779999999999997e-01  -9.5200000000000007e-02  -1.3159999999999999e-01   1.8200000000000001e+00   1.3564000000000001e+00   4.5270999999999999e+00   3.4680000000000000e-01   3.4639999999999999e-01   1.3270000000000001e-01
  -1.3666000000000000e+00   7.0350000000000001e-01  -8.5780000000000001e-01   3.0549999999999999e-01  -2.0930000000000001e-01  -6.5799999999999997e-02   1.9532000000000000e+00   1.4231000000000000e+00   4.0918000000000001e+00   2.8899999999999998e-01   4.4259999999999999e-01   8.8499999999999995e-02
  -9.0369999999999995e-01   3.5170000000000001e-01   6.0050000000000003e-01   2.5779999999999997e-01  -1.4269999999999999e-01  -8.3299999999999999e-02   1.8866000000000001e+00   1.2452000000000001e+00   4.1788999999999996e+00   3.5639999999999999e-01   3.9450000000000002e-01   1.5040000000000001e-01
  -1.3005000000000000e+00   4.3969999999999998e-01  -4.2890000000000000e-01   3.1509999999999999e-01  -3.8100000000000002e-02  -1.3159999999999999e-01   1.8644000000000001e+00   1.2007000000000001e+00   3.8306000000000000e+00   3.7569999999999998e-01   3.1750000000000000e-01   1.1060000000000000e-01
  -7.4939999999999996e-01   6.1550000000000005e-01   8.5800000000000001e-02   2.8639999999999999e-01  -1.9980000000000001e-01  -8.3299999999999999e-02   1.9088000000000001e+00   1.3119000000000001e+00   4.4401000000000002e+00   3.5639999999999999e-01   4.0410000000000001e-01   6.6400000000000001e-02
  -1.5649999999999999e+00   4.1770000000000002e-01  -3.4310000000000002e-01   3.0549999999999999e-01  -1.5229999999999999e-01  -1.0090000000000000e-01   1.7756000000000001e+00   1.2674000000000001e+00   3.0470999999999999e+00   2.5050000000000000e-01   3.4639999999999999e-01   1.1940000000000001e-01
  -7.0530000000000004e-01   5.0560000000000005e-01   1.7160000000000000e-01   3.2460000000000000e-01  -1.6180000000000000e-01  -1.1400000000000000e-01   1.9088000000000001e+00   1.0227999999999999e+00   4.2659000000000002e+00   3.5639999999999999e-01   3.8490000000000002e-01   1.1500000000000000e-01
  -1.1681999999999999e+00   5.2759999999999996e-01  -1.7160000000000000e-01   2.9599999999999999e-01  -1.9000000000000000e-02  -1.4030000000000001e-01   1.9532000000000000e+00   1.2897000000000001e+00   4.5270999999999999e+00   2.6010000000000000e-01   4.0410000000000001e-01   1.0170000000000000e-01
  -5.9509999999999996e-01   3.2979999999999998e-01  -6.0050000000000003e-01   3.1509999999999999e-01  -1.8079999999999999e-01  -9.6500000000000002e-02   1.9532000000000000e+00   1.0894999999999999e+00   3.5695000000000001e+00   3.2750000000000001e-01   4.5219999999999999e-01   9.2899999999999996e-02
  -1.3887000000000000e+00   8.5740000000000005e-01  -1.0294000000000001e+00   2.7689999999999998e-01  -4.7600000000000003e-02  -1.1400000000000000e-01   1.7534000000000001e+00   1.3119000000000001e+00   3.8306000000000000e+00   3.1790000000000002e-01   3.3679999999999999e-01   1.3710000000000000e-01
  -9.0369999999999995e-01   4.3969999999999998e-01  -2.5740000000000002e-01   2.5779999999999997e-01  -2.5690000000000002e-01  -7.4499999999999997e-02   1.9753000000000001e+00   1.2674000000000001e+00   3.8306000000000000e+00   2.7939999999999998e-01   3.8490000000000002e-01   1.4160000000000000e-01
  -1.1462000000000001e+00   8.1340000000000001e-01  -5.1470000000000005e-01   3.0549999999999999e-01  -1.2370000000000000e-01  -1.0520000000000000e-01   1.8866000000000001e+00   1.0894999999999999e+00   3.3953000000000002e+00   2.7939999999999998e-01   2.9830000000000001e-01   1.1940000000000001e-01
  -1.0801000000000001e+00   8.5740000000000005e-01  -8.5800000000000001e-02   3.1509999999999999e-01  -1.1420000000000000e-01  -9.2100000000000001e-02   1.8200000000000001e+00   1.4453000000000000e+00   3.6564999999999999e+00   3.7569999999999998e-01   4.1370000000000001e-01   8.4000000000000005e-02
  -8.5960000000000003e-01   5.2759999999999996e-01   6.8630000000000002e-01   2.2910000000000000e-01  -7.6100000000000001e-02  -1.4470000000000000e-01   1.9753000000000001e+00   1.3341000000000001e+00   4.0048000000000004e+00   3.1790000000000002e-01   3.5599999999999998e-01   1.1060000000000000e-01
  -1.1681999999999999e+00   7.9139999999999999e-01  -6.0050000000000003e-01   3.2460000000000000e-01  -8.5599999999999996e-02  -1.1840000000000001e-01   1.8422000000000001e+00   1.1339999999999999e+00   3.7435999999999998e+00   3.1790000000000002e-01   3.9450000000000002e-01   1.1940000000000001e-01
  -1.0580000000000001e+00   4.8359999999999997e-01   8.5800000000000001e-02   1.2410000000000000e-01  -1.8079999999999999e-01  -1.2280000000000001e-01   1.7090000000000001e+00   1.0450999999999999e+00   3.7435999999999998e+00   4.1420000000000001e-01   3.6559999999999998e-01   8.4000000000000005e-02
  -1.2343999999999999e+00   5.7160000000000000e-01  -1.7160000000000000e-01   2.0999999999999999e-01  -1.0470000000000000e-01  -1.3589999999999999e-01   1.9975000000000001e+00   1.2007000000000001e+00   3.3953000000000002e+00   3.2750000000000001e-01   3.9450000000000002e-01   1.2390000000000000e-01
  -1.0580000000000001e+00   5.7160000000000000e-01  -6.0050000000000003e-01   2.1959999999999999e-01  -1.6180000000000000e-01  -1.0090000000000000e-01   1.8866000000000001e+00   1.1785000000000001e+00   3.3953000000000002e+00   3.3710000000000001e-01   4.1370000000000001e-01   1.1060000000000000e-01
  -1.2564000000000000e+00   7.6939999999999997e-01  -6.0050000000000003e-01   3.2460000000000000e-01  -1.5229999999999999e-01  -6.5799999999999997e-02   1.9753000000000001e+00   1.0005999999999999e+00   3.6564999999999999e+00   3.2750000000000001e-01   3.7530000000000002e-01   4.8700000000000000e-02
  -1.0801000000000001e+00   5.2759999999999996e-01   0.0000000000000000e+00   2.3870000000000000e-01  -1.9030000000000000e-01  -9.6500000000000002e-02   1.9310000000000000e+00   8.8939999999999997e-01   3.9177000000000000e+00   3.6599999999999999e-01   3.7530000000000002e-01   1.2830000000000000e-01
  -1.0139000000000000e+00   6.3749999999999996e-01  -6.0050000000000003e-01   2.4820000000000000e-01  -1.7130000000000001e-01  -4.8200000000000000e-02   1.9753000000000001e+00   1.0894999999999999e+00   4.2659000000000002e+00   3.3710000000000001e-01   3.4639999999999999e-01   1.5479999999999999e-01
  -9.4779999999999998e-01   5.2759999999999996e-01   0.0000000000000000e+00   3.2460000000000000e-01  -1.9000000000000000e-02  -1.1840000000000001e-01   2.1972999999999998e+00   1.3341000000000001e+00   3.3953000000000002e+00   2.6010000000000000e-01   3.5599999999999998e-01   1.2390000000000000e-01
  -1.1681999999999999e+00   4.8359999999999997e-01  -4.2890000000000000e-01   3.3420000000000000e-01  -1.9030000000000000e-01  -1.3589999999999999e-01   1.9532000000000000e+00   1.0894999999999999e+00   3.6564999999999999e+00   2.7939999999999998e-01   3.7530000000000002e-01   8.8499999999999995e-02
  -1.0580000000000001e+00   3.9570000000000000e-01   1.7160000000000000e-01   2.7689999999999998e-01   9.4999999999999998e-03  -1.4030000000000001e-01   1.9310000000000000e+00   1.0894999999999999e+00   4.5270999999999999e+00   3.3710000000000001e-01   3.3679999999999999e-01   1.1500000000000000e-01
  -1.0580000000000001e+00   4.8359999999999997e-01  -8.5800000000000001e-02   2.2910000000000000e-01  -5.7099999999999998e-02  -9.2100000000000001e-02   1.9975000000000001e+00   1.4676000000000000e+00   4.1788999999999996e+00   3.3710000000000001e-01   3.7530000000000002e-01   7.5200000000000003e-02
  -1.0139000000000000e+00   3.7369999999999998e-01  -5.1470000000000005e-01   2.2910000000000000e-01  -1.0470000000000000e-01  -9.2100000000000001e-02   2.1084999999999998e+00   1.3786000000000000e+00   3.7435999999999998e+00   2.0230000000000001e-01   3.5599999999999998e-01   7.5200000000000003e-02
  -1.1462000000000001e+00   5.9360000000000002e-01  -2.5740000000000002e-01   2.2910000000000000e-01  -1.5229999999999999e-01  -1.7540000000000000e-01   1.8422000000000001e+00   1.0227999999999999e+00   3.5695000000000001e+00   2.7939999999999998e-01   4.4259999999999999e-01   1.0620000000000000e-01
  -1.1241000000000001e+00   5.2759999999999996e-01  -8.5800000000000001e-02   3.0549999999999999e-01  -1.4269999999999999e-01  -7.8899999999999998e-02   1.9532000000000000e+00   1.1785000000000001e+00   3.6564999999999999e+00   2.9859999999999998e-01   3.1750000000000000e-01   7.9600000000000004e-02
  -9.2579999999999996e-01   6.8149999999999999e-01   1.7160000000000000e-01   2.7689999999999998e-01  -3.8100000000000002e-02  -7.8899999999999998e-02   1.9310000000000000e+00   1.0227999999999999e+00   3.8306000000000000e+00   2.9859999999999998e-01   3.6559999999999998e-01   1.0620000000000000e-01
  -1.0801000000000001e+00   4.1770000000000002e-01   7.7210000000000001e-01   3.5330000000000000e-01  -1.5229999999999999e-01  -6.5799999999999997e-02   1.8644000000000001e+00   1.2674000000000001e+00   2.7858999999999998e+00   4.2380000000000001e-01   3.3679999999999999e-01   1.1060000000000000e-01
  -9.6989999999999998e-01   6.3749999999999996e-01  -1.7160000000000000e-01   2.8639999999999999e-01  -1.3320000000000001e-01  -9.2100000000000001e-02   1.7312000000000001e+00   1.1785000000000001e+00   3.6564999999999999e+00   2.6970000000000000e-01   3.0790000000000001e-01   1.1940000000000001e-01
  -1.1462000000000001e+00   4.8359999999999997e-01   8.5800000000000001e-02   2.7689999999999998e-01  -1.6180000000000000e-01  -1.0520000000000000e-01   1.9088000000000001e+00   1.2452000000000001e+00   2.9600000000000000e+00   3.1790000000000002e-01   3.1750000000000000e-01   5.7500000000000002e-02
  -1.1902999999999999e+00   8.1340000000000001e-01  -1.1152000000000000e+00   2.5779999999999997e-01  -1.3320000000000001e-01  -1.0960000000000000e-01   1.8200000000000001e+00   1.2230000000000001e+00   4.0048000000000004e+00   3.0819999999999997e-01   3.9450000000000002e-01   9.2899999999999996e-02
  -1.1462000000000001e+00   4.8359999999999997e-01  -5.1470000000000005e-01   2.4820000000000000e-01  -7.6100000000000001e-02  -1.2720000000000001e-01   1.9532000000000000e+00   9.5609999999999995e-01   3.5695000000000001e+00   3.7569999999999998e-01   4.0410000000000001e-01   1.3710000000000000e-01
  -1.1462000000000001e+00   5.2759999999999996e-01  -2.5740000000000002e-01   2.8639999999999999e-01  -8.5599999999999996e-02  -7.4499999999999997e-02   1.8422000000000001e+00   1.0450999999999999e+00   3.4824000000000002e+00   3.9489999999999997e-01   3.5599999999999998e-01   1.1500000000000000e-01
  -9.9190000000000000e-01   5.4959999999999998e-01  -7.7210000000000001e-01   2.0050000000000001e-01  -1.4269999999999999e-01  -8.3299999999999999e-02   1.8866000000000001e+00   1.3786000000000000e+00   4.4401000000000002e+00   3.6599999999999999e-01   3.5599999999999998e-01   1.0620000000000000e-01
  -1.0580000000000001e+00   5.4959999999999998e-01   2.5740000000000002e-01   3.3420000000000000e-01  -1.9030000000000000e-01  -1.2280000000000001e-01   1.9310000000000000e+00   1.2452000000000001e+00   4.0048000000000004e+00   3.1790000000000002e-01   3.2710000000000000e-01   1.1940000000000001e-01
  -1.0580000000000001e+00   6.8149999999999999e-01  -1.1152000000000000e+00   2.8639999999999999e-01  -1.2370000000000000e-01  -1.2720000000000001e-01   2.1751000000000000e+00   1.0005999999999999e+00   4.3529999999999998e+00   3.6599999999999999e-01   3.2710000000000000e-01   1.2390000000000000e-01
  -1.0139000000000000e+00   7.0350000000000001e-01  -1.7160000000000000e-01   3.2460000000000000e-01  -1.4269999999999999e-01  -1.4470000000000000e-01   1.7978000000000001e+00   1.2674000000000001e+00   3.9177000000000000e+00   3.5639999999999999e-01   4.0410000000000001e-01   1.3710000000000000e-01
  -1.0580000000000001e+00   4.6170000000000000e-01  -8.5800000000000001e-02   3.0549999999999999e-01  -1.2370000000000000e-01  -9.2100000000000001e-02   1.8422000000000001e+00   1.4453000000000000e+00   4.0048000000000004e+00   2.5050000000000000e-01   3.8490000000000002e-01   1.2390000000000000e-01
  -9.9190000000000000e-01   7.4739999999999995e-01  -6.8630000000000002e-01   2.3870000000000000e-01  -1.7130000000000001e-01  -5.2600000000000001e-02   1.9088000000000001e+00   1.2452000000000001e+00   3.7435999999999998e+00   2.8899999999999998e-01   3.5599999999999998e-01   1.3270000000000001e-01
  -1.1902999999999999e+00   4.1770000000000002e-01  -2.5740000000000002e-01   3.5330000000000000e-01  -1.0470000000000000e-01  -1.0520000000000000e-01   1.9088000000000001e+00   1.0894999999999999e+00   3.1341999999999999e+00   3.2750000000000001e-01   3.6559999999999998e-01   1.1940000000000001e-01
  -9.2579999999999996e-01   4.1770000000000002e-01   5.1470000000000005e-01   3.3420000000000000e-01  -1.6180000000000000e-01  -5.7000000000000002e-02   1.9532000000000000e+00   1.3119000000000001e+00   4.1788999999999996e+00   2.6010000000000000e-01   2.7900000000000003e-01   1.2830000000000000e-01
  -1.1902999999999999e+00   4.8359999999999997e-01  -5.1470000000000005e-01   3.2460000000000000e-01  -9.5200000000000007e-02  -1.6230000000000000e-01   2.1084999999999998e+00   1.0672999999999999e+00   3.3953000000000002e+00   3.7569999999999998e-01   4.1370000000000001e-01   1.0170000000000000e-01
  -1.2122999999999999e+00   6.8149999999999999e-01  -5.1470000000000005e-01   4.0100000000000002e-01  -2.0930000000000001e-01  -7.8899999999999998e-02   1.9310000000000000e+00   1.1785000000000001e+00   3.5695000000000001e+00   3.0819999999999997e-01   3.6559999999999998e-01   1.2830000000000000e-01
  -1.0360000000000000e+00   6.5949999999999998e-01  -6.0050000000000003e-01   2.0999999999999999e-01  -7.6100000000000001e-02  -1.0090000000000000e-01   1.9310000000000000e+00   1.2897000000000001e+00   3.3083000000000000e+00   3.1790000000000002e-01   3.7530000000000002e-01   1.1500000000000000e-01
  -1.1021000000000001e+00   6.8149999999999999e-01  -1.7160000000000000e-01   2.5779999999999997e-01  -1.8079999999999999e-01  -1.1400000000000000e-01   1.7756000000000001e+00   9.7840000000000005e-01   3.3953000000000002e+00   3.0819999999999997e-01   4.2340000000000000e-01   1.2830000000000000e-01
  -8.3760000000000001e-01   6.1550000000000005e-01  -6.8630000000000002e-01   3.1509999999999999e-01  -1.7130000000000001e-01  -1.0520000000000000e-01   1.9310000000000000e+00   1.2897000000000001e+00   4.2659000000000002e+00   3.6599999999999999e-01   3.4639999999999999e-01   1.5920000000000001e-01
  -1.2122999999999999e+00   6.8149999999999999e-01   2.5740000000000002e-01   3.5330000000000000e-01  -5.7099999999999998e-02  -9.6500000000000002e-02   2.1528999999999998e+00   1.0450999999999999e+00   3.9177000000000000e+00   2.6970000000000000e-01   4.2340000000000000e-01   9.7299999999999998e-02
  -1.0139000000000000e+00   5.7160000000000000e-01   1.7160000000000000e-01   3.6280000000000001e-01  -1.1420000000000000e-01  -1.3589999999999999e-01   1.9532000000000000e+00   1.2897000000000001e+00   3.0470999999999999e+00   2.9859999999999998e-01   3.2710000000000000e-01   9.7299999999999998e-02
  -9.2579999999999996e-01   6.3749999999999996e-01   8.5800000000000001e-02   2.1959999999999999e-01  -1.1420000000000000e-01  -1.0090000000000000e-01   1.9310000000000000e+00   1.1339999999999999e+00   3.3953000000000002e+00   3.4680000000000000e-01   3.2710000000000000e-01   1.3710000000000000e-01
  -1.0580000000000001e+00   6.5949999999999998e-01  -1.0294000000000001e+00   2.8639999999999999e-01  -1.3320000000000001e-01  -1.1400000000000000e-01   1.9532000000000000e+00   1.2230000000000001e+00   3.6564999999999999e+00   2.6010000000000000e-01   3.8490000000000002e-01   1.2390000000000000e-01
  -8.5960000000000003e-01   6.3749999999999996e-01   8.5800000000000001e-02   3.3420000000000000e-01  -1.8079999999999999e-01  -1.1400000000000000e-01   1.6868000000000001e+00   1.2674000000000001e+00   3.6564999999999999e+00   2.7939999999999998e-01   4.0410000000000001e-01   1.1060000000000000e-01
  -1.0801000000000001e+00   4.8359999999999997e-01  -6.8630000000000002e-01   3.5330000000000000e-01  -1.3320000000000001e-01  -1.3159999999999999e-01   1.8644000000000001e+00   1.2007000000000001e+00   4.0918000000000001e+00   3.3710000000000001e-01   3.9450000000000002e-01   8.8499999999999995e-02
  -9.4779999999999998e-01   6.8149999999999999e-01  -8.5800000000000001e-02   3.0549999999999999e-01  -1.2370000000000000e-01  -9.2100000000000001e-02   1.8422000000000001e+00   1.3119000000000001e+00   3.3083000000000000e+00   2.2159999999999999e-01   3.5599999999999998e-01   7.5200000000000003e-02
  -1.2564000000000000e+00   5.0560000000000005e-01  -7.7210000000000001e-01   2.0999999999999999e-01  -1.4269999999999999e-01  -9.6500000000000002e-02   1.9753000000000001e+00   1.1563000000000001e+00   3.1341999999999999e+00   3.6599999999999999e-01   2.9830000000000001e-01   9.2899999999999996e-02
  -8.8170000000000004e-01   8.5740000000000005e-01  -6.0050000000000003e-01   2.7689999999999998e-01  -2.3790000000000000e-01  -7.8899999999999998e-02   1.9088000000000001e+00   1.1785000000000001e+00   4.0918000000000001e+00   3.4680000000000000e-01   4.4259999999999999e-01   1.1060000000000000e-01
  -1.0360000000000000e+00   7.0350000000000001e-01  -5.1470000000000005e-01   2.5779999999999997e-01  -1.9980000000000001e-01  -8.7700000000000000e-02   2.0419000000000000e+00   1.3341000000000001e+00   3.3083000000000000e+00   3.5639999999999999e-01   3.6559999999999998e-01   1.4160000000000000e-01
  -1.1241000000000001e+00   6.5949999999999998e-01  -6.0050000000000003e-01   3.0549999999999999e-01  -5.7099999999999998e-02  -1.0090000000000000e-01   1.7978000000000001e+00   1.1785000000000001e+00   3.1341999999999999e+00   4.3350000000000000e-01   4.3300000000000000e-01   8.4000000000000005e-02
  -1.1241000000000001e+00   4.6170000000000000e-01  -8.5800000000000001e-02   3.3420000000000000e-01  -9.5200000000000007e-02  -1.6230000000000000e-01   1.7978000000000001e+00   1.0450999999999999e+00   3.9177000000000000e+00   2.7939999999999998e-01   3.7530000000000002e-01   1.0170000000000000e-01
  -1.0580000000000001e+00   7.0350000000000001e-01   6.0050000000000003e-01   2.8639999999999999e-01  -1.6180000000000000e-01  -1.2280000000000001e-01   1.9310000000000000e+00   1.2452000000000001e+00   4.5270999999999999e+00   2.9859999999999998e-01   4.4259999999999999e-01   8.4000000000000005e-02
  -1.5208999999999999e+00   4.3969999999999998e-01  -4.2890000000000000e-01   3.0549999999999999e-01  -2.0930000000000001e-01  -8.7700000000000000e-02   1.9532000000000000e+00   1.2230000000000001e+00   4.2659000000000002e+00   2.7939999999999998e-01   3.2710000000000000e-01   1.0620000000000000e-01
  -2.8649999999999998e-01   6.1550000000000005e-01  -6.8630000000000002e-01   2.6729999999999998e-01  -2.8549999999999998e-01  -8.7700000000000000e-02   1.9310000000000000e+00   1.1563000000000001e+00   3.9177000000000000e+00   3.9489999999999997e-01   3.2710000000000000e-01   1.0620000000000000e-01
  -1.1241000000000001e+00   7.4739999999999995e-01  -8.5780000000000001e-01   2.6729999999999998e-01  -1.9000000000000000e-02  -1.5350000000000000e-01   2.1084999999999998e+00   1.2452000000000001e+00   3.8306000000000000e+00   2.9859999999999998e-01   3.9450000000000002e-01   7.9600000000000004e-02
  -9.2579999999999996e-01   5.0560000000000005e-01  -5.1470000000000005e-01   3.6280000000000001e-01  -1.7130000000000001e-01  -1.2280000000000001e-01   1.9088000000000001e+00   9.1169999999999995e-01   3.9177000000000000e+00   2.4079999999999999e-01   4.4259999999999999e-01   1.1060000000000000e-01
  -1.6532000000000000e+00   4.8359999999999997e-01   1.7160000000000000e-01   2.7689999999999998e-01  -4.7600000000000003e-02  -8.3299999999999999e-02   1.9310000000000000e+00   1.3564000000000001e+00   5.0495000000000001e+00   3.6599999999999999e-01   4.0410000000000001e-01   1.1500000000000000e-01
  -7.9349999999999998e-01   7.0350000000000001e-01   8.5800000000000001e-02   3.1509999999999999e-01  -2.0930000000000001e-01  -1.1400000000000000e-01   2.0196999999999998e+00   1.0005999999999999e+00   2.4377000000000000e+00   3.2750000000000001e-01   3.4639999999999999e-01   1.2830000000000000e-01
  -1.4548000000000001e+00   5.9360000000000002e-01  -1.2867999999999999e+00   3.3420000000000000e-01  -1.1420000000000000e-01  -1.1400000000000000e-01   1.5536000000000001e+00   1.6677000000000000e+00   2.5247000000000002e+00   3.2750000000000001e-01   3.7530000000000002e-01   1.5479999999999999e-01
  -1.1021000000000001e+00   9.2330000000000001e-01  -8.5800000000000001e-02   4.3919999999999998e-01  -1.2370000000000000e-01  -1.0090000000000000e-01   1.8866000000000001e+00   1.1785000000000001e+00   3.3953000000000002e+00   2.9859999999999998e-01   3.2710000000000000e-01   1.0620000000000000e-01
  -7.2740000000000005e-01   6.1550000000000005e-01  -8.5800000000000001e-02   3.6280000000000001e-01  -1.4269999999999999e-01  -3.5099999999999999e-02   1.9753000000000001e+00   5.5589999999999995e-01   4.0918000000000001e+00   2.7939999999999998e-01   3.0790000000000001e-01   1.3270000000000001e-01
  -1.2784000000000000e+00   7.2550000000000003e-01  -1.0294000000000001e+00   2.6729999999999998e-01  -7.6100000000000001e-02  -1.2280000000000001e-01   1.1984999999999999e+00   2.0011999999999999e+00   4.4401000000000002e+00   2.8899999999999998e-01   3.7530000000000002e-01   1.3270000000000001e-01
  -9.2579999999999996e-01   5.7160000000000000e-01  -5.1470000000000005e-01   3.0549999999999999e-01  -1.3320000000000001e-01  -4.3900000000000002e-02   1.7090000000000001e+00   1.3341000000000001e+00   2.0893999999999999e+00   2.7939999999999998e-01   4.0410000000000001e-01   1.7690000000000000e-01
  -1.1241000000000001e+00   3.9570000000000000e-01  -7.7210000000000001e-01   2.7689999999999998e-01  -1.5229999999999999e-01  -1.0090000000000000e-01   1.7978000000000001e+00   1.0672999999999999e+00   4.4401000000000002e+00   4.4309999999999999e-01   3.6559999999999998e-01   1.1500000000000000e-01
  -7.0530000000000004e-01   6.3749999999999996e-01   3.4310000000000002e-01   3.0549999999999999e-01  -1.6180000000000000e-01  -1.1400000000000000e-01   2.2416999999999998e+00   5.5589999999999995e-01   3.0470999999999999e+00   3.2750000000000001e-01   3.5599999999999998e-01   1.2390000000000000e-01
  -1.5649999999999999e+00   7.6939999999999997e-01  -8.5780000000000001e-01   3.3420000000000000e-01  -1.6180000000000000e-01  -8.7700000000000000e-02   1.5315000000000001e+00   2.1124000000000001e+00   3.4824000000000002e+00   3.6599999999999999e-01   4.3300000000000000e-01   1.0170000000000000e-01
  -8.5960000000000003e-01   4.8359999999999997e-01   8.5800000000000001e-02   2.7689999999999998e-01  -1.9980000000000001e-01  -6.5799999999999997e-02   1.8866000000000001e+00   1.4453000000000000e+00   3.6564999999999999e+00   2.6010000000000000e-01   3.2710000000000000e-01   1.3270000000000001e-01
  -1.1241000000000001e+00   6.8149999999999999e-01  -1.0294000000000001e+00   3.2460000000000000e-01  -9.5200000000000007e-02  -1.3159999999999999e-01   2.1751000000000000e+00   6.6699999999999995e-02   4.7012999999999998e+00   3.2750000000000001e-01   3.0790000000000001e-01   1.1940000000000001e-01
  -6.6130000000000000e-01   6.3749999999999996e-01  -8.5800000000000001e-02   3.3420000000000000e-01  -1.8079999999999999e-01  -6.5799999999999997e-02   1.6424000000000001e+00   1.8455999999999999e+00   2.8730000000000002e+00   3.1790000000000002e-01   4.7149999999999997e-01   1.5920000000000001e-01
  -1.1902999999999999e+00   5.2759999999999996e-01  -7.7210000000000001e-01   2.6729999999999998e-01  -1.9000000000000000e-02  -7.0199999999999999e-02   1.5758000000000001e+00   2.0234000000000001e+00   3.5695000000000001e+00   3.3710000000000001e-01   4.2340000000000000e-01   1.5479999999999999e-01
  -9.6989999999999998e-01   6.8149999999999999e-01  -5.1470000000000005e-01   2.3870000000000000e-01  -1.2370000000000000e-01  -8.7700000000000000e-02   2.1751000000000000e+00   7.1150000000000002e-01   3.7435999999999998e+00   2.8899999999999998e-01   4.1370000000000001e-01   1.0170000000000000e-01
  -1.0801000000000001e+00   7.4739999999999995e-01  -1.1152000000000000e+00   2.5779999999999997e-01  -7.6100000000000001e-02  -1.3589999999999999e-01   2.1751000000000000e+00   1.2007000000000001e+00   4.7882999999999996e+00   3.3710000000000001e-01   3.9450000000000002e-01   1.1940000000000001e-01
  -1.0580000000000001e+00   5.4959999999999998e-01  -5.1470000000000005e-01   3.3420000000000000e-01  -1.9980000000000001e-01  -1.2280000000000001e-01   2.0419000000000000e+00   1.3119000000000001e+00   3.9177000000000000e+00   3.3710000000000001e-01   3.6559999999999998e-01   1.0620000000000000e-01
  -1.3005000000000000e+00   7.0350000000000001e-01  -1.6298999999999999e+00   2.1959999999999999e-01  -1.6180000000000000e-01  -7.4499999999999997e-02   1.6424000000000001e+00   1.6899000000000000e+00   3.5695000000000001e+00   2.9859999999999998e-01   3.5599999999999998e-01   1.3710000000000000e-01
  -9.6989999999999998e-01   4.1770000000000002e-01  -6.0050000000000003e-01   2.5779999999999997e-01  -7.6100000000000001e-02  -9.6500000000000002e-02   1.9310000000000000e+00   1.2452000000000001e+00   3.5695000000000001e+00   3.6599999999999999e-01   4.4259999999999999e-01   6.6400000000000001e-02
  -1.1021000000000001e+00   7.0350000000000001e-01  -1.7160000000000000e-01   3.4370000000000001e-01  -8.5599999999999996e-02  -8.3299999999999999e-02   2.0863000000000000e+00   8.4499999999999997e-01   3.4824000000000002e+00   3.6599999999999999e-01   3.3679999999999999e-01   1.1060000000000000e-01
  -1.1021000000000001e+00   3.5170000000000001e-01  -9.4359999999999999e-01   2.7689999999999998e-01  -1.2370000000000000e-01  -1.0090000000000000e-01   1.6868000000000001e+00   1.5787000000000000e+00   3.8306000000000000e+00   3.5639999999999999e-01   3.9450000000000002e-01   1.2390000000000000e-01
  -9.6989999999999998e-01   4.1770000000000002e-01  -8.5780000000000001e-01   2.1959999999999999e-01  -1.0470000000000000e-01  -1.5350000000000000e-01   1.8422000000000001e+00   1.2897000000000001e+00   3.5695000000000001e+00   3.5639999999999999e-01   3.0790000000000001e-01   1.1940000000000001e-01
  -1.3666000000000000e+00   6.1550000000000005e-01  -3.4310000000000002e-01   3.0549999999999999e-01  -1.9980000000000001e-01  -1.0090000000000000e-01   1.9975000000000001e+00   1.0672999999999999e+00   3.9177000000000000e+00   4.1420000000000001e-01   2.6939999999999997e-01   1.3270000000000001e-01
  -9.4779999999999998e-01   6.5949999999999998e-01   0.0000000000000000e+00   1.9089999999999999e-01  -6.6600000000000006e-02  -9.2100000000000001e-02   1.9975000000000001e+00   1.1339999999999999e+00   3.8306000000000000e+00   3.7569999999999998e-01   4.5219999999999999e-01   1.4160000000000000e-01
  -1.1681999999999999e+00   5.7160000000000000e-01   8.5800000000000001e-02   2.9599999999999999e-01  -1.3320000000000001e-01  -1.2280000000000001e-01   1.8422000000000001e+00   1.2452000000000001e+00   3.3953000000000002e+00   2.7939999999999998e-01   3.8490000000000002e-01   1.0620000000000000e-01
  -1.1021000000000001e+00   3.0780000000000002e-01  -9.4359999999999999e-01   3.0549999999999999e-01  -6.6600000000000006e-02  -9.2100000000000001e-02   1.8866000000000001e+00   1.4898000000000000e+00   3.7435999999999998e+00   3.8529999999999998e-01   3.3679999999999999e-01   1.2390000000000000e-01
  -1.2343999999999999e+00   5.4959999999999998e-01  -1.4582999999999999e+00   3.7240000000000001e-01  -7.6100000000000001e-02  -8.3299999999999999e-02   1.9532000000000000e+00   1.1563000000000001e+00   3.0470999999999999e+00   2.9859999999999998e-01   2.9830000000000001e-01   1.1060000000000000e-01
  -1.0580000000000001e+00   5.9360000000000002e-01  -6.8630000000000002e-01   2.2910000000000000e-01  -2.0930000000000001e-01  -8.7700000000000000e-02   1.9310000000000000e+00   1.2674000000000001e+00   3.6564999999999999e+00   3.1790000000000002e-01   3.6559999999999998e-01   8.4000000000000005e-02
  -1.0580000000000001e+00   5.7160000000000000e-01  -6.0050000000000003e-01   2.9599999999999999e-01  -1.9030000000000000e-01  -7.0199999999999999e-02   1.9975000000000001e+00   1.2230000000000001e+00   3.6564999999999999e+00   3.6599999999999999e-01   4.2340000000000000e-01   6.1899999999999997e-02
  -1.0580000000000001e+00   5.2759999999999996e-01  -7.7210000000000001e-01   3.8190000000000002e-01  -2.1890000000000001e-01  -5.2600000000000001e-02   1.7978000000000001e+00   1.2230000000000001e+00   2.9600000000000000e+00   3.4680000000000000e-01   4.3300000000000000e-01   1.4599999999999999e-01
  -1.2122999999999999e+00   4.8359999999999997e-01   0.0000000000000000e+00   2.4820000000000000e-01  -1.0470000000000000e-01  -1.1840000000000001e-01   1.9975000000000001e+00   1.2007000000000001e+00   4.3529999999999998e+00   3.6599999999999999e-01   4.2340000000000000e-01   1.0170000000000000e-01
  -1.0580000000000001e+00   5.9360000000000002e-01  -5.1470000000000005e-01   2.4820000000000000e-01  -1.5229999999999999e-01  -1.6660000000000000e-01   1.8422000000000001e+00   1.0672999999999999e+00   3.3953000000000002e+00   2.9859999999999998e-01   2.4060000000000001e-01   1.2830000000000000e-01
  -9.4779999999999998e-01   3.9570000000000000e-01  -6.0050000000000003e-01   2.7689999999999998e-01  -7.6100000000000001e-02  -5.2600000000000001e-02   1.9753000000000001e+00   1.2897000000000001e+00   4.4401000000000002e+00   3.3710000000000001e-01   3.4639999999999999e-01   1.1060000000000000e-01
  -1.1021000000000001e+00   7.2550000000000003e-01  -2.5740000000000002e-01   2.4820000000000000e-01  -1.2370000000000000e-01  -8.7700000000000000e-02   1.9975000000000001e+00   1.2897000000000001e+00   3.4824000000000002e+00   2.5050000000000000e-01   3.2710000000000000e-01   1.0620000000000000e-01
  -1.1021000000000001e+00   6.5949999999999998e-01  -3.4310000000000002e-01   3.1509999999999999e-01  -8.5599999999999996e-02  -7.8899999999999998e-02   2.0196999999999998e+00   1.1117999999999999e+00   2.7858999999999998e+00   3.1790000000000002e-01   3.1750000000000000e-01   1.3710000000000000e-01
  -1.0580000000000001e+00   6.8149999999999999e-01  -4.2890000000000000e-01   2.4820000000000000e-01  -1.6180000000000000e-01  -1.0520000000000000e-01   2.0196999999999998e+00   1.3341000000000001e+00   4.0048000000000004e+00   3.0819999999999997e-01   2.9830000000000001e-01   8.8499999999999995e-02
  -9.6989999999999998e-01   7.0350000000000001e-01  -1.7160000000000000e-01   3.0549999999999999e-01  -9.5200000000000007e-02  -1.2720000000000001e-01   2.1972999999999998e+00   1.2674000000000001e+00   3.7435999999999998e+00   2.0230000000000001e-01   3.7530000000000002e-01   9.7299999999999998e-02
  -1.1241000000000001e+00   4.6170000000000000e-01  -3.4310000000000002e-01   2.8639999999999999e-01  -1.9030000000000000e-01  -1.0090000000000000e-01   1.9753000000000001e+00   1.2230000000000001e+00   4.1788999999999996e+00   2.7939999999999998e-01   3.2710000000000000e-01   1.3710000000000000e-01
  -1.0801000000000001e+00   4.1770000000000002e-01  -7.7210000000000001e-01   3.9140000000000003e-01  -1.6180000000000000e-01  -1.4030000000000001e-01   2.0196999999999998e+00   1.0450999999999999e+00   3.3953000000000002e+00   2.5050000000000000e-01   3.4639999999999999e-01   1.2830000000000000e-01
  -1.1681999999999999e+00   6.1550000000000005e-01  -7.7210000000000001e-01   3.5330000000000000e-01  -1.7130000000000001e-01  -1.1400000000000000e-01   1.8866000000000001e+00   1.2452000000000001e+00   4.0918000000000001e+00   3.0819999999999997e-01   4.1370000000000001e-01   8.4000000000000005e-02
  -1.0360000000000000e+00   5.4959999999999998e-01  -5.1470000000000005e-01   2.4820000000000000e-01  -1.3320000000000001e-01  -1.0960000000000000e-01   1.8422000000000001e+00   1.1339999999999999e+00   3.3083000000000000e+00   2.7939999999999998e-01   2.6939999999999997e-01   1.0170000000000000e-01
  -1.1902999999999999e+00   5.4959999999999998e-01  -7.7210000000000001e-01   2.4820000000000000e-01  -7.6100000000000001e-02  -1.2720000000000001e-01   2.0419000000000000e+00   1.2452000000000001e+00   2.8730000000000002e+00   3.2750000000000001e-01   4.3300000000000000e-01   1.1060000000000000e-01
  -1.1902999999999999e+00   4.3969999999999998e-01  -9.4359999999999999e-01   2.5779999999999997e-01  -1.8079999999999999e-01  -6.1400000000000003e-02   1.9532000000000000e+00   1.2007000000000001e+00   3.8306000000000000e+00   3.0819999999999997e-01   3.4639999999999999e-01   7.5200000000000003e-02
  -9.9190000000000000e-01   4.8359999999999997e-01  -8.5800000000000001e-02   2.7689999999999998e-01  -1.9030000000000000e-01  -9.6500000000000002e-02   2.0196999999999998e+00   1.3119000000000001e+00   4.0048000000000004e+00   3.5639999999999999e-01   4.4259999999999999e-01   1.3270000000000001e-01
  -9.2579999999999996e-01   4.1770000000000002e-01  -2.5740000000000002e-01   2.2910000000000000e-01  -1.4269999999999999e-01  -9.6500000000000002e-02   1.8200000000000001e+00   1.2452000000000001e+00   3.6564999999999999e+00   2.6970000000000000e-01   4.1370000000000001e-01   7.9600000000000004e-02
  -1.2122999999999999e+00   7.6939999999999997e-01  -8.5780000000000001e-01   3.0549999999999999e-01  -1.4269999999999999e-01  -9.2100000000000001e-02   1.9088000000000001e+00   1.3564000000000001e+00   3.7435999999999998e+00   3.3710000000000001e-01   3.3679999999999999e-01   1.3710000000000000e-01
  -9.6989999999999998e-01   5.4959999999999998e-01  -6.8630000000000002e-01   2.6729999999999998e-01  -1.7130000000000001e-01  -6.1400000000000003e-02   1.9532000000000000e+00   1.2452000000000001e+00   3.4824000000000002e+00   3.3710000000000001e-01   3.7530000000000002e-01   9.7299999999999998e-02
  -8.5960000000000003e-01   6.1550000000000005e-01  -4.2890000000000000e-01   3.1509999999999999e-01  -1.0470000000000000e-01  -7.8899999999999998e-02   1.8866000000000001e+00   1.1785000000000001e+00   4.0918000000000001e+00   2.7939999999999998e-01   3.5599999999999998e-01   1.3710000000000000e-01
  -1.0360000000000000e+00   7.0350000000000001e-01  -5.1470000000000005e-01   3.8190000000000002e-01  -1.4269999999999999e-01  -1.1400000000000000e-01   1.9532000000000000e+00   1.2674000000000001e+00   4.0048000000000004e+00   3.0819999999999997e-01   4.6189999999999998e-01   1.1940000000000001e-01
  -1.1241000000000001e+00   4.1770000000000002e-01   1.7160000000000000e-01   3.5330000000000000e-01  -9.5200000000000007e-02  -1.1400000000000000e-01   1.9310000000000000e+00   1.0672999999999999e+00   3.9177000000000000e+00   4.2380000000000001e-01   3.7530000000000002e-01   9.2899999999999996e-02
  -1.1902999999999999e+00   4.8359999999999997e-01  -8.5800000000000001e-02   2.7689999999999998e-01  -2.1890000000000001e-01  -1.1400000000000000e-01   2.0640999999999998e+00   1.1785000000000001e+00   3.3953000000000002e+00   2.9859999999999998e-01   4.1370000000000001e-01   6.1899999999999997e-02
  -1.0580000000000001e+00   5.9360000000000002e-01  -6.0050000000000003e-01   3.0549999999999999e-01  -3.8100000000000002e-02  -1.1400000000000000e-01   1.8422000000000001e+00   1.2897000000000001e+00   3.8306000000000000e+00   2.9859999999999998e-01   3.3679999999999999e-01   1.1940000000000001e-01
  -9.9190000000000000e-01   4.1770000000000002e-01  -2.5740000000000002e-01   2.8639999999999999e-01  -2.2839999999999999e-01  -8.3299999999999999e-02   1.9753000000000001e+00   1.3119000000000001e+00   3.6564999999999999e+00   2.7939999999999998e-01   3.4639999999999999e-01   1.1500000000000000e-01
  -1.2564000000000000e+00   5.0560000000000005e-01  -3.4310000000000002e-01   2.7689999999999998e-01  -1.5229999999999999e-01  -8.3299999999999999e-02   1.9753000000000001e+00   1.0894999999999999e+00   2.6118000000000001e+00   3.1790000000000002e-01   3.9450000000000002e-01   1.4599999999999999e-01
  -9.9190000000000000e-01   7.9139999999999999e-01  -8.5800000000000001e-02   3.7240000000000001e-01  -1.5229999999999999e-01  -8.3299999999999999e-02   2.0863000000000000e+00   1.2452000000000001e+00   4.7882999999999996e+00   2.7939999999999998e-01   3.7530000000000002e-01   1.1060000000000000e-01
  -1.2564000000000000e+00   7.4739999999999995e-01  -6.8630000000000002e-01   2.1959999999999999e-01  -2.2839999999999999e-01  -1.0520000000000000e-01   1.8422000000000001e+00   1.3341000000000001e+00   4.0918000000000001e+00   2.7939999999999998e-01   4.1370000000000001e-01   7.9600000000000004e-02
  -9.9190000000000000e-01   5.0560000000000005e-01  -4.2890000000000000e-01   2.8639999999999999e-01  -1.5229999999999999e-01  -1.3159999999999999e-01   1.8200000000000001e+00   1.2674000000000001e+00   3.8306000000000000e+00   3.3710000000000001e-01   3.9450000000000002e-01   7.0800000000000002e-02
  -1.0580000000000001e+00   3.5170000000000001e-01  -1.7160000000000000e-01   7.6399999999999996e-02  -9.5200000000000007e-02  -9.6500000000000002e-02   1.7978000000000001e+00   1.2897000000000001e+00   3.8306000000000000e+00   3.0819999999999997e-01   3.3679999999999999e-01   1.1060000000000000e-01
  -1.1462000000000001e+00   5.2759999999999996e-01   2.5740000000000002e-01   2.3870000000000000e-01  -1.2370000000000000e-01  -7.0199999999999999e-02   1.9753000000000001e+00   1.2452000000000001e+00   2.9600000000000000e+00   3.8529999999999998e-01   3.1750000000000000e-01   1.1940000000000001e-01
  -1.1681999999999999e+00   6.8149999999999999e-01  -2.5740000000000002e-01   4.2009999999999997e-01  -1.6180000000000000e-01  -1.4030000000000001e-01   1.8644000000000001e+00   1.2674000000000001e+00   3.5695000000000001e+00   3.4680000000000000e-01   3.7530000000000002e-01   1.1940000000000001e-01
  -1.0360000000000000e+00   4.6170000000000000e-01  -1.0294000000000001e+00   2.2910000000000000e-01  -2.3790000000000000e-01  -1.1840000000000001e-01   1.7756000000000001e+00   1.4231000000000000e+00   3.2212000000000001e+00   3.5639999999999999e-01   4.8110000000000003e-01   1.3710000000000000e-01
  -8.8170000000000004e-01   6.8149999999999999e-01  -2.5740000000000002e-01   3.2460000000000000e-01  -1.6180000000000000e-01  -5.2600000000000001e-02   1.7756000000000001e+00   1.0227999999999999e+00   3.5695000000000001e+00   2.8899999999999998e-01   4.3300000000000000e-01   1.5920000000000001e-01
  -1.0139000000000000e+00   2.8580000000000000e-01  -2.5740000000000002e-01   2.6729999999999998e-01  -2.1890000000000001e-01  -8.3299999999999999e-02   1.8422000000000001e+00   1.2674000000000001e+00   3.7435999999999998e+00   2.3119999999999999e-01   2.7900000000000003e-01   1.1060000000000000e-01
  -1.0360000000000000e+00   4.8359999999999997e-01  -2.5740000000000002e-01   2.3870000000000000e-01  -1.2370000000000000e-01  -1.2280000000000001e-01   1.8866000000000001e+00   1.1117999999999999e+00   2.7858999999999998e+00   3.0819999999999997e-01   3.6559999999999998e-01   7.5200000000000003e-02
  -1.1462000000000001e+00   5.0560000000000005e-01  -8.5780000000000001e-01   3.8190000000000002e-01  -1.5229999999999999e-01  -1.0960000000000000e-01   1.7978000000000001e+00   1.0227999999999999e+00   3.3083000000000000e+00   2.6970000000000000e-01   3.7530000000000002e-01   1.1060000000000000e-01
  -8.3760000000000001e-01   4.8359999999999997e-01  -1.1152000000000000e+00   2.3870000000000000e-01  -7.6100000000000001e-02  -1.0520000000000000e-01   1.7978000000000001e+00   1.2897000000000001e+00   3.9177000000000000e+00   4.0460000000000002e-01   3.9450000000000002e-01   1.1500000000000000e-01
  -1.1681999999999999e+00   5.4959999999999998e-01  -6.8630000000000002e-01   2.7689999999999998e-01  -2.3790000000000000e-01  -8.7700000000000000e-02   1.8422000000000001e+00   1.2230000000000001e+00   3.8306000000000000e+00   2.8899999999999998e-01   3.3679999999999999e-01   7.5200000000000003e-02
  -1.0801000000000001e+00   5.4959999999999998e-01  -6.0050000000000003e-01   2.5779999999999997e-01  -2.2839999999999999e-01  -8.3299999999999999e-02   1.9310000000000000e+00   1.2230000000000001e+00   3.6564999999999999e+00   2.8899999999999998e-01   3.5599999999999998e-01   1.2830000000000000e-01
  -9.6989999999999998e-01   5.4959999999999998e-01  -3.4310000000000002e-01   2.5779999999999997e-01  -1.0470000000000000e-01  -1.0520000000000000e-01   1.8866000000000001e+00   1.2007000000000001e+00   3.9177000000000000e+00   3.5639999999999999e-01   3.5599999999999998e-01   1.3270000000000001e-01
  -1.0580000000000001e+00   6.1550000000000005e-01  -8.5800000000000001e-02   3.1509999999999999e-01  -1.0470000000000000e-01  -7.0199999999999999e-02   1.7978000000000001e+00   1.2452000000000001e+00   3.8306000000000000e+00   2.5050000000000000e-01   4.0410000000000001e-01   1.2390000000000000e-01
  -9.9190000000000000e-01   5.0560000000000005e-01  -5.1470000000000005e-01   2.9599999999999999e-01  -1.6180000000000000e-01  -9.2100000000000001e-02   1.6646000000000001e+00   1.1785000000000001e+00   3.5695000000000001e+00   3.0819999999999997e-01   3.3679999999999999e-01   1.3710000000000000e-01
  -1.1462000000000001e+00   4.6170000000000000e-01  -2.5740000000000002e-01   2.3870000000000000e-01  -1.3320000000000001e-01  -7.4499999999999997e-02   1.8866000000000001e+00   1.3341000000000001e+00   2.6989000000000001e+00   3.2750000000000001e-01   4.5219999999999999e-01   8.4000000000000005e-02
  -1.1021000000000001e+00   5.0560000000000005e-01  -6.8630000000000002e-01   2.3870000000000000e-01  -1.5229999999999999e-01  -9.2100000000000001e-02   1.8422000000000001e+00   1.2674000000000001e+00   2.7858999999999998e+00   3.0819999999999997e-01   3.0790000000000001e-01   1.5920000000000001e-01
  -1.2122999999999999e+00   7.2550000000000003e-01  -1.7160000000000000e-01   3.3420000000000000e-01  -1.9980000000000001e-01  -7.8899999999999998e-02   2.0196999999999998e+00   1.2007000000000001e+00   4.1788999999999996e+00   3.7569999999999998e-01   2.7900000000000003e-01   1.3270000000000001e-01
  -1.1902999999999999e+00   6.1550000000000005e-01  -6.8630000000000002e-01   3.5330000000000000e-01  -2.2839999999999999e-01  -8.3299999999999999e-02   1.7756000000000001e+00   1.1339999999999999e+00   2.9600000000000000e+00   3.1790000000000002e-01   3.9450000000000002e-01   1.4599999999999999e-01
  -9.2579999999999996e-01   4.3969999999999998e-01  -5.1470000000000005e-01   2.8639999999999999e-01  -9.5200000000000007e-02  -1.5790000000000001e-01   1.9310000000000000e+00   1.2452000000000001e+00   3.5695000000000001e+00   3.2750000000000001e-01   3.8490000000000002e-01   9.7299999999999998e-02
  -1.2564000000000000e+00   4.6170000000000000e-01  -1.0294000000000001e+00   3.2460000000000000e-01  -1.7130000000000001e-01  -1.4910000000000001e-01   1.7978000000000001e+00   1.1339999999999999e+00   4.1788999999999996e+00   3.5639999999999999e-01   3.3679999999999999e-01   1.1500000000000000e-01
  -7.2740000000000005e-01   6.8149999999999999e-01  -9.4359999999999999e-01   3.1509999999999999e-01  -1.5229999999999999e-01  -6.1400000000000003e-02   1.8422000000000001e+00   1.2007000000000001e+00   3.3953000000000002e+00   3.0819999999999997e-01   3.2710000000000000e-01   1.5920000000000001e-01
  -1.4988999999999999e+00   3.7369999999999998e-01  -4.2890000000000000e-01   2.4820000000000000e-01  -1.7130000000000001e-01  -1.1400000000000000e-01   1.8200000000000001e+00   1.2007000000000001e+00   3.3083000000000000e+00   3.2750000000000001e-01   3.9450000000000002e-01   1.0170000000000000e-01
  -8.5960000000000003e-01   3.9570000000000000e-01   2.5740000000000002e-01   3.2460000000000000e-01  -2.0930000000000001e-01  -1.0960000000000000e-01   2.0640999999999998e+00   1.0894999999999999e+00   3.9177000000000000e+00   3.0819999999999997e-01   3.8490000000000002e-01   1.2390000000000000e-01
  -1.4767999999999999e+00   6.5949999999999998e-01  -1.3725000000000001e+00   3.2460000000000000e-01  -1.5229999999999999e-01  -4.3900000000000002e-02   2.0863000000000000e+00   1.2007000000000001e+00   2.7858999999999998e+00   2.8899999999999998e-01   3.3679999999999999e-01   6.6400000000000001e-02
  -8.3760000000000001e-01   5.2759999999999996e-01  -1.1152000000000000e+00   2.4820000000000000e-01  -1.6180000000000000e-01  -1.0090000000000000e-01   1.8422000000000001e+00   1.4453000000000000e+00   3.9177000000000000e+00   3.7569999999999998e-01   4.2340000000000000e-01   9.2899999999999996e-02
  -1.5870000000000000e+00   4.1770000000000002e-01  -1.2867999999999999e+00   2.6729999999999998e-01  -1.0470000000000000e-01  -1.0960000000000000e-01   2.1751000000000000e+00   8.8939999999999997e-01   3.9177000000000000e+00   3.4680000000000000e-01   3.1750000000000000e-01   1.2390000000000000e-01
  -7.0530000000000004e-01   3.9570000000000000e-01   2.5740000000000002e-01   3.1509999999999999e-01  -2.3790000000000000e-01  -9.2100000000000001e-02   1.9532000000000000e+00   1.0672999999999999e+00   4.0918000000000001e+00   3.9489999999999997e-01   3.3679999999999999e-01   1.1060000000000000e-01
  -1.5208999999999999e+00   5.7160000000000000e-01  -6.0050000000000003e-01   3.3420000000000000e-01  -1.0470000000000000e-01  -7.4499999999999997e-02   1.7978000000000001e+00   1.4898000000000000e+00   3.7435999999999998e+00   2.9859999999999998e-01   3.0790000000000001e-01   9.2899999999999996e-02
  -7.4939999999999996e-01   5.7160000000000000e-01  -8.5800000000000001e-02   2.6729999999999998e-01  -1.5229999999999999e-01  -1.0090000000000000e-01   1.8644000000000001e+00   1.5120000000000000e+00   3.7435999999999998e+00   3.5639999999999999e-01   3.5599999999999998e-01   1.1500000000000000e-01
  -1.1902999999999999e+00   3.0780000000000002e-01  -7.7210000000000001e-01   2.2910000000000000e-01  -3.8100000000000002e-02  -1.3159999999999999e-01   1.6868000000000001e+00   1.4008000000000000e+00   4.1788999999999996e+00   4.5269999999999999e-01   4.3300000000000000e-01   7.0800000000000002e-02
  -1.2564000000000000e+00   6.1550000000000005e-01  -6.0050000000000003e-01   2.6729999999999998e-01  -1.9980000000000001e-01  -7.8899999999999998e-02   2.0196999999999998e+00   5.1139999999999997e-01   2.6989000000000001e+00   3.2750000000000001e-01   2.8870000000000001e-01   1.1060000000000000e-01
  -1.0801000000000001e+00   5.7160000000000000e-01  -3.4310000000000002e-01   1.9089999999999999e-01  -2.2839999999999999e-01  -1.1840000000000001e-01   1.6424000000000001e+00   1.6232000000000000e+00   4.0048000000000004e+00   3.0819999999999997e-01   4.0410000000000001e-01   1.1060000000000000e-01
  -9.9190000000000000e-01   6.8149999999999999e-01   1.7160000000000000e-01   3.8190000000000002e-01  -1.0470000000000000e-01  -1.3159999999999999e-01   1.9532000000000000e+00   1.3119000000000001e+00   4.0048000000000004e+00   3.6599999999999999e-01   4.4259999999999999e-01   9.7299999999999998e-02
  -1.1902999999999999e+00   7.4739999999999995e-01  -9.4359999999999999e-01   2.2910000000000000e-01  -1.6180000000000000e-01  -1.3589999999999999e-01   1.8422000000000001e+00   8.8939999999999997e-01   3.4824000000000002e+00   2.8899999999999998e-01   3.8490000000000002e-01   1.1500000000000000e-01
  -1.0580000000000001e+00   3.2979999999999998e-01  -6.0050000000000003e-01   2.0999999999999999e-01  -1.3320000000000001e-01  -8.3299999999999999e-02   2.0419000000000000e+00   1.2674000000000001e+00   4.0918000000000001e+00   3.9489999999999997e-01   3.5599999999999998e-01   9.2899999999999996e-02
  -9.6989999999999998e-01   5.2759999999999996e-01  -3.4310000000000002e-01   2.0999999999999999e-01  -2.8549999999999998e-01  -6.5799999999999997e-02   1.8200000000000001e+00   1.1117999999999999e+00   2.3506000000000000e+00   3.6599999999999999e-01   4.1370000000000001e-01   1.0170000000000000e-01
  -1.1021000000000001e+00   5.2759999999999996e-01  -9.4359999999999999e-01   3.0549999999999999e-01  -1.6180000000000000e-01  -1.2280000000000001e-01   1.8200000000000001e+00   1.4676000000000000e+00   3.5695000000000001e+00   2.7939999999999998e-01   3.4639999999999999e-01   1.6370000000000001e-01
  -8.8170000000000004e-01   5.2759999999999996e-01  -8.5800000000000001e-02   3.2460000000000000e-01  -1.9030000000000000e-01  -1.0520000000000000e-01   1.8866000000000001e+00   1.2230000000000001e+00   3.5695000000000001e+00   3.1790000000000002e-01   3.2710000000000000e-01   1.1500000000000000e-01
  -1.3225000000000000e+00   5.2759999999999996e-01  -1.2010000000000001e+00   2.8639999999999999e-01  -1.5229999999999999e-01  -1.0960000000000000e-01   1.7978000000000001e+00   1.2452000000000001e+00   4.1788999999999996e+00   3.5639999999999999e-01   2.7900000000000003e-01   1.1060000000000000e-01
  -9.9190000000000000e-01   5.0560000000000005e-01  -8.5780000000000001e-01   2.5779999999999997e-01  -1.8079999999999999e-01  -1.0960000000000000e-01   2.0419000000000000e+00   1.5343000000000000e+00   4.4401000000000002e+00   3.3710000000000001e-01   4.1370000000000001e-01   1.4160000000000000e-01
  -1.2122999999999999e+00   6.3749999999999996e-01   0.0000000000000000e+00   2.4820000000000000e-01  -1.9030000000000000e-01  -1.1840000000000001e-01   1.7978000000000001e+00   1.1785000000000001e+00   4.2659000000000002e+00   2.9859999999999998e-01   3.2710000000000000e-01   9.2899999999999996e-02
  -9.4779999999999998e-01   5.9360000000000002e-01  -8.5800000000000001e-02   2.2910000000000000e-01  -1.5229999999999999e-01  -1.0520000000000000e-01   1.7978000000000001e+00   1.1563000000000001e+00   3.7435999999999998e+00   3.3710000000000001e-01   4.0410000000000001e-01   1.3270000000000001e-01
  -1.1681999999999999e+00   5.9360000000000002e-01  -7.7210000000000001e-01   3.9140000000000003e-01  -2.1890000000000001e-01  -7.4499999999999997e-02   1.8866000000000001e+00   1.0672999999999999e+00   2.6989000000000001e+00   3.1790000000000002e-01   3.5599999999999998e-01   9.7299999999999998e-02
  -9.6989999999999998e-01   6.5949999999999998e-01  -8.5780000000000001e-01   3.2460000000000000e-01  -2.2839999999999999e-01  -1.2280000000000001e-01   1.7534000000000001e+00   1.1785000000000001e+00   3.5695000000000001e+00   2.6970000000000000e-01   3.6559999999999998e-01   1.1060000000000000e-01
  -9.4779999999999998e-01   4.8359999999999997e-01  -1.0294000000000001e+00   3.7240000000000001e-01  -1.1420000000000000e-01  -1.1400000000000000e-01   1.8200000000000001e+00   1.4008000000000000e+00   3.3953000000000002e+00   2.6010000000000000e-01   3.6559999999999998e-01   9.2899999999999996e-02
  -1.1021000000000001e+00   4.8359999999999997e-01  -2.5740000000000002e-01   2.7689999999999998e-01  -1.2370000000000000e-01  -9.6500000000000002e-02   1.8866000000000001e+00   1.2007000000000001e+00   4.0918000000000001e+00   3.5639999999999999e-01   2.4060000000000001e-01   9.2899999999999996e-02
  -1.1021000000000001e+00   3.5170000000000001e-01  -3.4310000000000002e-01   1.8140000000000001e-01  -7.6100000000000001e-02  -8.7700000000000000e-02   1.9088000000000001e+00   1.4898000000000000e+00   3.3083000000000000e+00   3.2750000000000001e-01   2.7900000000000003e-01   1.2390000000000000e-01
  -1.1681999999999999e+00   3.7369999999999998e-01   0.0000000000000000e+00   3.3420000000000000e-01  -1.5229999999999999e-01  -1.2720000000000001e-01   1.7978000000000001e+00   1.1563000000000001e+00   3.5695000000000001e+00   3.4680000000000000e-01   3.7530000000000002e-01   1.1940000000000001e-01
  -1.2564000000000000e+00   5.0560000000000005e-01   0.0000000000000000e+00   3.2460000000000000e-01  -1.9030000000000000e-01  -1.0520000000000000e-01   1.7978000000000001e+00   1.3786000000000000e+00   3.6564999999999999e+00   2.9859999999999998e-01   4.6189999999999998e-01   1.0170000000000000e-01
  -1.1021000000000001e+00   4.6170000000000000e-01  -6.8630000000000002e-01   2.1959999999999999e-01  -1.8079999999999999e-01  -1.1840000000000001e-01   1.8866000000000001e+00   9.3389999999999995e-01   3.3083000000000000e+00   3.8529999999999998e-01   3.2710000000000000e-01   8.4000000000000005e-02
  -1.2564000000000000e+00   6.5949999999999998e-01  -6.8630000000000002e-01   3.1509999999999999e-01  -1.6180000000000000e-01  -1.0520000000000000e-01   1.8866000000000001e+00   1.1117999999999999e+00   3.0470999999999999e+00   3.8529999999999998e-01   2.7900000000000003e-01   1.1500000000000000e-01
  -1.2343999999999999e+00   4.8359999999999997e-01  -3.4310000000000002e-01   2.5779999999999997e-01  -1.8079999999999999e-01  -1.0520000000000000e-01   2.0419000000000000e+00   1.4453000000000000e+00   3.8306000000000000e+00   3.0819999999999997e-01   3.7530000000000002e-01   1.1500000000000000e-01
  -1.3887000000000000e+00   6.1550000000000005e-01  -1.7160000000000000e-01   3.1509999999999999e-01  -1.9000000000000000e-02  -1.1840000000000001e-01   2.0419000000000000e+00   1.2674000000000001e+00   4.1788999999999996e+00   2.6010000000000000e-01   4.2340000000000000e-01   1.1500000000000000e-01
  -1.1462000000000001e+00   7.2550000000000003e-01   1.7160000000000000e-01   2.2910000000000000e-01  -1.9030000000000000e-01  -1.5350000000000000e-01   1.7978000000000001e+00   1.0672999999999999e+00   3.7435999999999998e+00   3.2750000000000001e-01   3.6559999999999998e-01   1.0620000000000000e-01
  -1.2122999999999999e+00   3.2979999999999998e-01  -1.7160000000000000e-01   2.5779999999999997e-01  -2.6640000000000003e-01  -1.1840000000000001e-01   1.7312000000000001e+00   1.0894999999999999e+00   3.6564999999999999e+00   4.1420000000000001e-01   3.8490000000000002e-01   9.2899999999999996e-02
  -1.2122999999999999e+00   5.9360000000000002e-01  -5.1470000000000005e-01   2.0050000000000001e-01  -1.5229999999999999e-01  -2.6300000000000000e-02   1.8866000000000001e+00   1.2452000000000001e+00   3.7435999999999998e+00   3.8529999999999998e-01   2.5979999999999998e-01   1.2390000000000000e-01
  -1.2784000000000000e+00   5.7160000000000000e-01  -5.1470000000000005e-01   3.2460000000000000e-01  -1.9030000000000000e-01  -1.4030000000000001e-01   1.7756000000000001e+00   1.2897000000000001e+00   3.5695000000000001e+00   3.0819999999999997e-01   3.9450000000000002e-01   7.5200000000000003e-02
  -9.6989999999999998e-01   4.6170000000000000e-01  -7.7210000000000001e-01   2.9599999999999999e-01  -2.1890000000000001e-01  -8.7700000000000000e-02   1.7978000000000001e+00   1.2452000000000001e+00   2.7858999999999998e+00   3.5639999999999999e-01   3.6559999999999998e-01   1.0620000000000000e-01
  -1.0580000000000001e+00   6.1550000000000005e-01  -8.5800000000000001e-02   2.4820000000000000e-01  -1.3320000000000001e-01  -1.0090000000000000e-01   1.6646000000000001e+00   1.2230000000000001e+00   4.0048000000000004e+00   2.5050000000000000e-01   4.2340000000000000e-01   1.4599999999999999e-01
  -9.4779999999999998e-01   6.5949999999999998e-01  -5.1470000000000005e-01   3.0549999999999999e-01  -6.6600000000000006e-02  -9.2100000000000001e-02   1.8200000000000001e+00   1.2897000000000001e+00   3.3953000000000002e+00   3.3710000000000001e-01   3.7530000000000002e-01   7.9600000000000004e-02
  -1.1902999999999999e+00   5.9360000000000002e-01  -8.5800000000000001e-02   2.4820000000000000e-01  -2.0930000000000001e-01  -1.0090000000000000e-01   1.8644000000000001e+00   1.0450999999999999e+00   3.5695000000000001e+00   3.2750000000000001e-01   3.8490000000000002e-01   1.2830000000000000e-01
  -9.2579999999999996e-01   7.0350000000000001e-01  -1.0294000000000001e+00   2.0999999999999999e-01  -6.6600000000000006e-02  -7.8899999999999998e-02   1.9310000000000000e+00   1.1339999999999999e+00   3.3953000000000002e+00   3.4680000000000000e-01   3.1750000000000000e-01   7.9600000000000004e-02
  -1.1462000000000001e+00   4.1770000000000002e-01   3.4310000000000002e-01   2.0999999999999999e-01  -6.6600000000000006e-02  -8.7700000000000000e-02   1.8866000000000001e+00   1.1339999999999999e+00   3.9177000000000000e+00   3.7569999999999998e-01   3.8490000000000002e-01   1.2830000000000000e-01
  -1.1681999999999999e+00   7.4739999999999995e-01  -6.0050000000000003e-01   3.2460000000000000e-01  -2.2839999999999999e-01  -7.8899999999999998e-02   1.8644000000000001e+00   1.1339999999999999e+00   2.7858999999999998e+00   2.9859999999999998e-01   3.5599999999999998e-01   1.1060000000000000e-01
  -1.0580000000000001e+00   4.6170000000000000e-01  -1.1152000000000000e+00   2.6729999999999998e-01  -2.0930000000000001e-01  -1.0960000000000000e-01   2.0863000000000000e+00   1.1785000000000001e+00   3.3083000000000000e+00   2.6010000000000000e-01   3.6559999999999998e-01   1.2830000000000000e-01
  -9.9190000000000000e-01   5.2759999999999996e-01  -8.5780000000000001e-01   2.0999999999999999e-01  -2.1890000000000001e-01  -7.4499999999999997e-02   1.8644000000000001e+00   1.2897000000000001e+00   3.3953000000000002e+00   2.6970000000000000e-01   3.4639999999999999e-01   1.1940000000000001e-01
  -9.4779999999999998e-01   3.7369999999999998e-01  -5.1470000000000005e-01   3.4370000000000001e-01  -7.6100000000000001e-02  -9.6500000000000002e-02   1.9310000000000000e+00   1.2674000000000001e+00   3.8306000000000000e+00   3.0819999999999997e-01   3.1750000000000000e-01   1.0620000000000000e-01
  -1.1021000000000001e+00   8.3540000000000003e-01  -5.1470000000000005e-01   3.8190000000000002e-01  -1.8079999999999999e-01  -8.7700000000000000e-02   1.8422000000000001e+00   1.3786000000000000e+00   3.1341999999999999e+00   3.7569999999999998e-01   4.4259999999999999e-01   1.0170000000000000e-01
  -1.0580000000000001e+00   7.4739999999999995e-01  -4.2890000000000000e-01   2.2910000000000000e-01  -1.9030000000000000e-01  -1.2720000000000001e-01   1.7756000000000001e+00   1.2230000000000001e+00   3.7435999999999998e+00   3.3710000000000001e-01   3.7530000000000002e-01   1.1940000000000001e-01
  -1.1902999999999999e+00   5.0560000000000005e-01  -8.5780000000000001e-01   2.0999999999999999e-01  -1.7130000000000001e-01  -1.2280000000000001e-01   1.9088000000000001e+00   1.1785000000000001e+00   3.3083000000000000e+00   2.8899999999999998e-01   4.3300000000000000e-01   1.1060000000000000e-01
  -1.1021000000000001e+00   4.6170000000000000e-01  -8.5780000000000001e-01   2.2910000000000000e-01  -1.6180000000000000e-01  -6.1400000000000003e-02   1.8422000000000001e+00   1.1785000000000001e+00   3.5695000000000001e+00   2.6970000000000000e-01   3.7530000000000002e-01   1.2830000000000000e-01
  -9.6989999999999998e-01   4.6170000000000000e-01  -8.5780000000000001e-01   2.0999999999999999e-01  -2.3790000000000000e-01  -1.3159999999999999e-01   1.8422000000000001e+00   1.0894999999999999e+00   3.2212000000000001e+00   3.4680000000000000e-01   3.5599999999999998e-01   1.4160000000000000e-01
  -1.1462000000000001e+00   5.0560000000000005e-01  -5.1470000000000005e-01   3.8190000000000002e-01  -9.5200000000000007e-02  -9.2100000000000001e-02   2.0196999999999998e+00   1.1785000000000001e+00   3.0470999999999999e+00   3.1790000000000002e-01   4.3300000000000000e-01   8.4000000000000005e-02
  -1.1241000000000001e+00   5.2759999999999996e-01  -6.0050000000000003e-01   2.8639999999999999e-01  -8.5599999999999996e-02  -1.1400000000000000e-01   1.7090000000000001e+00   1.0672999999999999e+00   3.1341999999999999e+00   3.7569999999999998e-01   3.2710000000000000e-01   1.1060000000000000e-01
  -1.1021000000000001e+00   5.7160000000000000e-01  -4.2890000000000000e-01   2.4820000000000000e-01  -9.5200000000000007e-02  -8.7700000000000000e-02   1.9310000000000000e+00   1.3341000000000001e+00   4.4401000000000002e+00   3.5639999999999999e-01   3.8490000000000002e-01   1.0170000000000000e-01
  -1.0801000000000001e+00   5.7160000000000000e-01  -1.1152000000000000e+00   3.6280000000000001e-01  -2.7600000000000002e-01  -1.0960000000000000e-01   1.7534000000000001e+00   1.2452000000000001e+00   3.9177000000000000e+00   3.0819999999999997e-01   4.0410000000000001e-01   1.3270000000000001e-01
  -1.1021000000000001e+00   3.7369999999999998e-01   0.0000000000000000e+00   2.4820000000000000e-01  -1.9030000000000000e-01  -1.0960000000000000e-01   1.8866000000000001e+00   1.3341000000000001e+00   3.4824000000000002e+00   3.8529999999999998e-01   2.5019999999999998e-01   1.1060000000000000e-01
  -1.1462000000000001e+00   4.8359999999999997e-01  -6.0050000000000003e-01   3.1509999999999999e-01  -1.2370000000000000e-01  -9.6500000000000002e-02   1.7978000000000001e+00   1.2674000000000001e+00   3.2212000000000001e+00   3.9489999999999997e-01   3.5599999999999998e-01   1.1940000000000001e-01
  -1.1902999999999999e+00   5.4959999999999998e-01  -6.8630000000000002e-01   2.4820000000000000e-01  -1.3320000000000001e-01  -1.3159999999999999e-01   1.9088000000000001e+00   1.3119000000000001e+00   3.6564999999999999e+00   3.5639999999999999e-01   4.3300000000000000e-01   1.5040000000000001e-01
  -9.9190000000000000e-01   5.2759999999999996e-01  -4.2890000000000000e-01   3.6280000000000001e-01  -1.7130000000000001e-01  -1.0520000000000000e-01   1.7756000000000001e+00   1.2452000000000001e+00   3.7435999999999998e+00   2.9859999999999998e-01   3.9450000000000002e-01   9.2899999999999996e-02
  -1.3666000000000000e+00   4.8359999999999997e-01  -7.7210000000000001e-01   2.5779999999999997e-01  -9.5200000000000007e-02  -1.1400000000000000e-01   1.8422000000000001e+00   1.2230000000000001e+00   3.3953000000000002e+00   3.0819999999999997e-01   3.0790000000000001e-01   1.2830000000000000e-01
  -1.3225000000000000e+00   5.0560000000000005e-01  -1.4582999999999999e+00   3.1509999999999999e-01  -1.7130000000000001e-01  -1.3589999999999999e-01   1.9753000000000001e+00   1.3341000000000001e+00   4.2659000000000002e+00   3.2750000000000001e-01   3.3679999999999999e-01   1.0620000000000000e-01
  -1.1021000000000001e+00   2.8580000000000000e-01  -4.2890000000000000e-01   3.7240000000000001e-01  -1.6180000000000000e-01  -1.4470000000000000e-01   1.9088000000000001e+00   1.2007000000000001e+00   3.6564999999999999e+00   2.9859999999999998e-01   4.2340000000000000e-01   7.9600000000000004e-02
  -9.9190000000000000e-01   7.9139999999999999e-01  -8.5800000000000001e-02   2.7689999999999998e-01  -6.6600000000000006e-02  -1.3589999999999999e-01   1.6868000000000001e+00   1.0894999999999999e+00   4.1788999999999996e+00   2.5050000000000000e-01   4.0410000000000001e-01   1.1060000000000000e-01
  -9.4779999999999998e-01   5.9360000000000002e-01   2.5740000000000002e-01   2.6729999999999998e-01  -1.7130000000000001e-01  -1.5790000000000001e-01   1.8644000000000001e+00   1.2007000000000001e+00   3.4824000000000002e+00   3.1790000000000002e-01   3.8490000000000002e-01   9.7299999999999998e-02
  -1.1241000000000001e+00   4.1770000000000002e-01  -2.5740000000000002e-01   2.0999999999999999e-01  -1.2370000000000000e-01  -1.0090000000000000e-01   1.9753000000000001e+00   1.1117999999999999e+00   3.8306000000000000e+00   2.8899999999999998e-01   3.3679999999999999e-01   1.4160000000000000e-01
  -1.1241000000000001e+00   4.8359999999999997e-01  -2.5740000000000002e-01   1.5279999999999999e-01  -1.3320000000000001e-01  -9.6500000000000002e-02   1.7534000000000001e+00   1.3786000000000000e+00   3.9177000000000000e+00   2.5050000000000000e-01   3.5599999999999998e-01   1.2830000000000000e-01
  -9.2579999999999996e-01   7.0350000000000001e-01  -7.7210000000000001e-01   3.2460000000000000e-01  -1.9980000000000001e-01  -1.0090000000000000e-01   1.8644000000000001e+00   1.2674000000000001e+00   3.8306000000000000e+00   4.4309999999999999e-01   3.5599999999999998e-01   8.4000000000000005e-02
  -1.0360000000000000e+00   7.0350000000000001e-01  -5.1470000000000005e-01   3.0549999999999999e-01  -1.6180000000000000e-01  -8.7700000000000000e-02   1.7090000000000001e+00   1.2230000000000001e+00   4.3529999999999998e+00   3.5639999999999999e-01   2.8870000000000001e-01   1.0170000000000000e-01
  -1.1681999999999999e+00   4.6170000000000000e-01   1.7160000000000000e-01   2.7689999999999998e-01  -1.3320000000000001e-01  -6.5799999999999997e-02   2.0419000000000000e+00   1.3119000000000001e+00   2.8730000000000002e+00   2.9859999999999998e-01   3.7530000000000002e-01   1.3270000000000001e-01
  -1.1241000000000001e+00   6.5949999999999998e-01  -1.0294000000000001e+00   2.5779999999999997e-01  -1.6180000000000000e-01  -7.8899999999999998e-02   1.9975000000000001e+00   1.4453000000000000e+00   3.3953000000000002e+00   2.4079999999999999e-01   3.9450000000000002e-01   1.5920000000000001e-01
  -1.1241000000000001e+00   5.4959999999999998e-01  -7.7210000000000001e-01   2.6729999999999998e-01  -1.5229999999999999e-01  -1.2280000000000001e-01   1.8644000000000001e+00   1.1563000000000001e+00   4.1788999999999996e+00   2.6010000000000000e-01   3.6559999999999998e-01   8.4000000000000005e-02
  -1.3005000000000000e+00   5.4959999999999998e-01  -6.8630000000000002e-01   3.4370000000000001e-01  -1.7130000000000001e-01  -1.0960000000000000e-01   1.7978000000000001e+00   1.2897000000000001e+00   3.4824000000000002e+00   3.6599999999999999e-01   3.5599999999999998e-01   1.2830000000000000e-01
  -8.8170000000000004e-01   4.8359999999999997e-01  -7.7210000000000001e-01   2.2910000000000000e-01  -1.7130000000000001e-01  -1.1400000000000000e-01   1.8866000000000001e+00   1.1785000000000001e+00   4.3529999999999998e+00   3.1790000000000002e-01   2.8870000000000001e-01   1.2830000000000000e-01
  -1.1241000000000001e+00   3.0780000000000002e-01  -3.4310000000000002e-01   2.5779999999999997e-01  -9.5200000000000007e-02  -1.0520000000000000e-01   1.8200000000000001e+00   1.3786000000000000e+00   3.9177000000000000e+00   3.0819999999999997e-01   4.1370000000000001e-01   1.4160000000000000e-01
  -1.2122999999999999e+00   4.8359999999999997e-01  -8.5780000000000001e-01   2.2910000000000000e-01  -1.5229999999999999e-01  -1.0960000000000000e-01   1.8200000000000001e+00   1.2452000000000001e+00   3.9177000000000000e+00   3.4680000000000000e-01   2.6939999999999997e-01   1.2390000000000000e-01
  -1.0801000000000001e+00   4.3969999999999998e-01   1.7160000000000000e-01   2.1959999999999999e-01  -9.5200000000000007e-02  -1.0090000000000000e-01   1.7090000000000001e+00   1.1563000000000001e+00   3.5695000000000001e+00   2.8899999999999998e-01   3.8490000000000002e-01   1.1500000000000000e-01
  -8.3760000000000001e-01   5.2759999999999996e-01  -9.4359999999999999e-01   3.6280000000000001e-01  -1.2370000000000000e-01  -1.2280000000000001e-01   1.8200000000000001e+00   1.1117999999999999e+00   3.8306000000000000e+00   3.6599999999999999e-01   3.8490000000000002e-01   1.1060000000000000e-01
  -1.2564000000000000e+00   6.3749999999999996e-01  -3.4310000000000002e-01   2.5779999999999997e-01  -1.5229999999999999e-01  -1.0960000000000000e-01   1.7756000000000001e+00   1.2897000000000001e+00   3.3953000000000002e+00   3.0819999999999997e-01   3.6559999999999998e-01   1.2830000000000000e-01
  -1.0580000000000001e+00   4.6170000000000000e-01  -4.2890000000000000e-01   2.8639999999999999e-01  -1.3320000000000001e-01  -7.0199999999999999e-02   1.9088000000000001e+00   1.1785000000000001e+00   3.4824000000000002e+00   3.3710000000000001e-01   3.1750000000000000e-01   1.0620000000000000e-01
  -1.1241000000000001e+00   4.8359999999999997e-01  -8.5780000000000001e-01   2.7689999999999998e-01  -2.1890000000000001e-01  -1.1400000000000000e-01   2.0419000000000000e+00   1.2452000000000001e+00   3.0470999999999999e+00   3.6599999999999999e-01   3.1750000000000000e-01   1.6370000000000001e-01
  -9.2579999999999996e-01   4.1770000000000002e-01  -6.0050000000000003e-01   2.2910000000000000e-01  -1.5229999999999999e-01  -7.8899999999999998e-02   2.0419000000000000e+00   1.2230000000000001e+00   3.3083000000000000e+00   2.9859999999999998e-01   3.0790000000000001e-01   1.2390000000000000e-01
  -1.1021000000000001e+00   7.0350000000000001e-01  -1.3725000000000001e+00   2.8639999999999999e-01  -1.2370000000000000e-01  -7.4499999999999997e-02   1.7756000000000001e+00   1.2897000000000001e+00   3.6564999999999999e+00   3.4680000000000000e-01   3.4639999999999999e-01   1.1500000000000000e-01
  -1.1681999999999999e+00   6.5949999999999998e-01  -6.0050000000000003e-01   3.2460000000000000e-01  -1.6180000000000000e-01  -1.0960000000000000e-01   2.1307000000000000e+00   1.2452000000000001e+00   3.5695000000000001e+00   3.6599999999999999e-01   3.1750000000000000e-01   1.1060000000000000e-01
  -1.3666000000000000e+00   3.7369999999999998e-01  -6.8630000000000002e-01   3.1509999999999999e-01  -8.5599999999999996e-02  -1.0090000000000000e-01   1.8422000000000001e+00   1.4231000000000000e+00   4.0048000000000004e+00   2.6970000000000000e-01   3.7530000000000002e-01   9.2899999999999996e-02
  -9.4779999999999998e-01   5.2759999999999996e-01  -3.4310000000000002e-01   2.3870000000000000e-01  -8.5599999999999996e-02  -9.6500000000000002e-02   2.0196999999999998e+00   1.4676000000000000e+00   3.8306000000000000e+00   2.3119999999999999e-01   3.5599999999999998e-01   1.1940000000000001e-01
  -1.0360000000000000e+00   6.1550000000000005e-01  -8.5800000000000001e-02   1.5279999999999999e-01  -1.6180000000000000e-01  -9.2100000000000001e-02   1.7312000000000001e+00   1.4453000000000000e+00   3.4824000000000002e+00   2.8899999999999998e-01   4.2340000000000000e-01   1.3710000000000000e-01
  -1.1462000000000001e+00   5.2759999999999996e-01  -6.0050000000000003e-01   2.3870000000000000e-01  -1.3320000000000001e-01  -7.8899999999999998e-02   2.0419000000000000e+00   1.2674000000000001e+00   3.7435999999999998e+00   4.2380000000000001e-01   3.3679999999999999e-01   1.2830000000000000e-01
  -1.0360000000000000e+00   6.1550000000000005e-01   8.5800000000000001e-02   2.2910000000000000e-01  -1.2370000000000000e-01  -7.4499999999999997e-02   1.8422000000000001e+00   1.1563000000000001e+00   3.1341999999999999e+00   3.5639999999999999e-01   3.2710000000000000e-01   1.3710000000000000e-01
  -1.3005000000000000e+00   4.6170000000000000e-01  -6.8630000000000002e-01   2.6729999999999998e-01  -2.4740000000000001e-01  -1.1400000000000000e-01   1.7756000000000001e+00   1.2674000000000001e+00   3.5695000000000001e+00   3.8529999999999998e-01   4.2340000000000000e-01   1.1500000000000000e-01
  -1.2343999999999999e+00   5.7160000000000000e-01  -8.5800000000000001e-02   2.7689999999999998e-01  -3.0449999999999999e-01  -1.1840000000000001e-01   2.2195000000000000e+00   1.1563000000000001e+00   4.0918000000000001e+00   3.3710000000000001e-01   2.7900000000000003e-01   1.1500000000000000e-01
  -1.1902999999999999e+00   4.1770000000000002e-01  -7.7210000000000001e-01   3.2460000000000000e-01  -2.8500000000000001e-02  -7.4499999999999997e-02   1.9532000000000000e+00   1.2007000000000001e+00   3.5695000000000001e+00   3.5639999999999999e-01   3.3679999999999999e-01   1.5040000000000001e-01
  -9.0369999999999995e-01   4.3969999999999998e-01  -1.0294000000000001e+00   2.4820000000000000e-01  -1.7130000000000001e-01  -1.0090000000000000e-01   2.0196999999999998e+00   1.4008000000000000e+00   3.6564999999999999e+00   3.3710000000000001e-01   3.4639999999999999e-01   1.1500000000000000e-01
  -1.2343999999999999e+00   4.1770000000000002e-01  -2.5740000000000002e-01   2.2910000000000000e-01  -1.9980000000000001e-01  -7.0199999999999999e-02   1.9753000000000001e+00   1.3564000000000001e+00   3.0470999999999999e+00   2.8899999999999998e-01   3.8490000000000002e-01   7.0800000000000002e-02
  -8.8170000000000004e-01   3.9570000000000000e-01  -2.5740000000000002e-01   3.6280000000000001e-01  -2.2839999999999999e-01  -1.2280000000000001e-01   1.8200000000000001e+00   1.3786000000000000e+00   3.3953000000000002e+00   2.3119999999999999e-01   3.9450000000000002e-01   9.2899999999999996e-02
  -1.2564000000000000e+00   6.8149999999999999e-01  -6.0050000000000003e-01   3.0549999999999999e-01  -1.8079999999999999e-01  -1.0520000000000000e-01   1.7978000000000001e+00   1.2230000000000001e+00   4.2659000000000002e+00   2.6010000000000000e-01   2.6939999999999997e-01   1.3270000000000001e-01
  -1.1902999999999999e+00   7.4739999999999995e-01  -1.7160000000000000e-01   1.3370000000000001e-01  -1.4269999999999999e-01  -1.0520000000000000e-01   1.7756000000000001e+00   1.5787000000000000e+00   4.0918000000000001e+00   3.1790000000000002e-01   4.1370000000000001e-01   1.5040000000000001e-01
  -1.1241000000000001e+00   4.8359999999999997e-01  -6.0050000000000003e-01   2.6729999999999998e-01  -1.0470000000000000e-01  -9.6500000000000002e-02   1.8422000000000001e+00   1.3564000000000001e+00   3.5695000000000001e+00   4.0460000000000002e-01   3.8490000000000002e-01   1.4160000000000000e-01
  -1.3225000000000000e+00   5.9360000000000002e-01  -7.7210000000000001e-01   3.0549999999999999e-01  -1.4269999999999999e-01  -1.1400000000000000e-01   1.8866000000000001e+00   1.3564000000000001e+00   3.5695000000000001e+00   2.8899999999999998e-01   3.8490000000000002e-01   1.3270000000000001e-01
  -1.2343999999999999e+00   5.4959999999999998e-01  -1.5441000000000000e+00   2.9599999999999999e-01  -1.5229999999999999e-01  -5.7000000000000002e-02   1.8644000000000001e+00   1.3786000000000000e+00   3.2212000000000001e+00   3.7569999999999998e-01   2.7900000000000003e-01   1.3270000000000001e-01
  -1.1241000000000001e+00   3.5170000000000001e-01  -4.2890000000000000e-01   3.4370000000000001e-01  -1.2370000000000000e-01  -1.0520000000000000e-01   1.9753000000000001e+00   1.2897000000000001e+00   3.2212000000000001e+00   2.1190000000000001e-01   3.7530000000000002e-01   8.8499999999999995e-02
  -1.0139000000000000e+00   4.6170000000000000e-01   1.7160000000000000e-01   1.8140000000000001e-01  -1.8079999999999999e-01  -1.1400000000000000e-01   1.7978000000000001e+00   1.3119000000000001e+00   3.4824000000000002e+00   3.3710000000000001e-01   3.1750000000000000e-01   1.4160000000000000e-01
  -1.0139000000000000e+00   5.2759999999999996e-01  -2.5740000000000002e-01   3.0549999999999999e-01  -6.6600000000000006e-02  -9.2100000000000001e-02   2.0419000000000000e+00   1.2230000000000001e+00   4.0048000000000004e+00   2.0230000000000001e-01   4.4259999999999999e-01   1.2830000000000000e-01
  -1.0360000000000000e+00   4.8359999999999997e-01  -6.0050000000000003e-01   3.1509999999999999e-01  -1.3320000000000001e-01  -4.8200000000000000e-02   1.8644000000000001e+00   1.4231000000000000e+00   3.3953000000000002e+00   3.1790000000000002e-01   4.0410000000000001e-01   1.1060000000000000e-01
  -1.1241000000000001e+00   5.2759999999999996e-01  -9.4359999999999999e-01   2.6729999999999998e-01  -1.6180000000000000e-01  -8.7700000000000000e-02   1.8644000000000001e+00   1.4453000000000000e+00   4.0048000000000004e+00   2.7939999999999998e-01   3.8490000000000002e-01   1.1060000000000000e-01
  -9.0369999999999995e-01   4.8359999999999997e-01  -1.0294000000000001e+00   2.6729999999999998e-01  -1.8079999999999999e-01  -8.7700000000000000e-02   1.8866000000000001e+00   1.1339999999999999e+00   3.4824000000000002e+00   3.1790000000000002e-01   3.3679999999999999e-01   1.0170000000000000e-01
  -1.3446000000000000e+00   4.1770000000000002e-01  -7.7210000000000001e-01   2.5779999999999997e-01  -2.6640000000000003e-01  -1.0090000000000000e-01   1.9532000000000000e+00   1.3786000000000000e+00   3.3953000000000002e+00   3.6599999999999999e-01   3.5599999999999998e-01   1.5040000000000001e-01
  -1.0360000000000000e+00   5.9360000000000002e-01  -8.5780000000000001e-01   2.4820000000000000e-01  -1.9980000000000001e-01  -1.3159999999999999e-01   2.0196999999999998e+00   1.2007000000000001e+00   3.5695000000000001e+00   2.6970000000000000e-01   3.6559999999999998e-01   1.1500000000000000e-01
  -1.0801000000000001e+00   6.3749999999999996e-01  -6.8630000000000002e-01   3.4370000000000001e-01  -1.8079999999999999e-01  -5.2600000000000001e-02   1.8422000000000001e+00   1.5343000000000000e+00   3.5695000000000001e+00   2.6970000000000000e-01   2.8870000000000001e-01   7.9600000000000004e-02
  -1.1241000000000001e+00   5.0560000000000005e-01  -8.5800000000000001e-02   3.4370000000000001e-01  -1.9030000000000000e-01  -1.1400000000000000e-01   1.9753000000000001e+00   1.3564000000000001e+00   4.2659000000000002e+00   3.2750000000000001e-01   4.1370000000000001e-01   1.3710000000000000e-01
  -1.2343999999999999e+00   6.3749999999999996e-01  -1.0294000000000001e+00   2.0050000000000001e-01  -1.5229999999999999e-01  -8.3299999999999999e-02   1.7978000000000001e+00   1.2007000000000001e+00   3.2212000000000001e+00   2.6010000000000000e-01   4.0410000000000001e-01   1.0170000000000000e-01
  -1.1021000000000001e+00   7.4739999999999995e-01  -1.7160000000000000e-01   2.8639999999999999e-01  -1.5229999999999999e-01  -1.0960000000000000e-01   1.7756000000000001e+00   1.4008000000000000e+00   3.4824000000000002e+00   3.4680000000000000e-01   3.9450000000000002e-01   1.3270000000000001e-01
  -1.1902999999999999e+00   5.7160000000000000e-01  -1.3725000000000001e+00   2.7689999999999998e-01  -1.3320000000000001e-01  -7.0199999999999999e-02   1.9310000000000000e+00   1.1563000000000001e+00   3.9177000000000000e+00   3.6599999999999999e-01   3.6559999999999998e-01   1.1060000000000000e-01
  -1.0801000000000001e+00   5.7160000000000000e-01  -3.4310000000000002e-01   2.0999999999999999e-01  -1.9980000000000001e-01  -9.2100000000000001e-02   1.8866000000000001e+00   1.4231000000000000e+00   3.3953000000000002e+00   3.7569999999999998e-01   3.4639999999999999e-01   1.4599999999999999e-01
  -1.0801000000000001e+00   6.8149999999999999e-01   0.0000000000000000e+00   3.3420000000000000e-01  -1.4269999999999999e-01  -1.0090000000000000e-01   2.0640999999999998e+00   1.2897000000000001e+00   3.2212000000000001e+00   3.3710000000000001e-01   4.0410000000000001e-01   1.1940000000000001e-01
  -1.1241000000000001e+00   4.1770000000000002e-01  -6.0050000000000003e-01   3.1509999999999999e-01  -1.8079999999999999e-01  -1.3589999999999999e-01   1.5980000000000001e+00   1.2230000000000001e+00   3.7435999999999998e+00   3.0819999999999997e-01   2.9830000000000001e-01   7.5200000000000003e-02
  -1.1681999999999999e+00   5.9360000000000002e-01  -2.5740000000000002e-01   3.2460000000000000e-01  -2.4740000000000001e-01  -1.0090000000000000e-01   1.7312000000000001e+00   1.2230000000000001e+00   3.3953000000000002e+00   2.9859999999999998e-01   3.7530000000000002e-01   1.1060000000000000e-01
  -1.0580000000000001e+00   6.3749999999999996e-01  -4.2890000000000000e-01   2.0999999999999999e-01  -1.4269999999999999e-01  -1.0520000000000000e-01   2.0640999999999998e+00   1.3341000000000001e+00   2.9600000000000000e+00   3.4680000000000000e-01   4.0410000000000001e-01   1.1060000000000000e-01
  -1.1241000000000001e+00   6.1550000000000005e-01  -6.8630000000000002e-01   2.6729999999999998e-01  -1.3320000000000001e-01  -9.2100000000000001e-02   1.7756000000000001e+00   1.2007000000000001e+00   2.7858999999999998e+00   3.1790000000000002e-01   3.0790000000000001e-01   1.5479999999999999e-01
  -1.0801000000000001e+00   3.7369999999999998e-01  -6.0050000000000003e-01   2.7689999999999998e-01  -1.0470000000000000e-01  -7.8899999999999998e-02   1.8200000000000001e+00   1.1117999999999999e+00   3.9177000000000000e+00   2.8899999999999998e-01   4.0410000000000001e-01   7.0800000000000002e-02
  -1.2564000000000000e+00   6.1550000000000005e-01  -1.2867999999999999e+00   3.1509999999999999e-01  -2.2839999999999999e-01  -7.0199999999999999e-02   1.7090000000000001e+00   1.1563000000000001e+00   4.2659000000000002e+00   3.2750000000000001e-01   3.5599999999999998e-01   1.4599999999999999e-01
  -1.0360000000000000e+00   4.8359999999999997e-01  -1.7160000000000000e-01   2.2910000000000000e-01  -2.3790000000000000e-01  -9.6500000000000002e-02   1.9088000000000001e+00   1.2452000000000001e+00   3.2212000000000001e+00   3.2750000000000001e-01   3.2710000000000000e-01   9.2899999999999996e-02
  -9.6989999999999998e-01   5.4959999999999998e-01  -8.5800000000000001e-02   2.9599999999999999e-01  -1.9980000000000001e-01  -9.2100000000000001e-02   2.0419000000000000e+00   1.2897000000000001e+00   4.2659000000000002e+00   3.2750000000000001e-01   4.0410000000000001e-01   1.1940000000000001e-01
  -1.0580000000000001e+00   5.0560000000000005e-01  -7.7210000000000001e-01   3.0549999999999999e-01  -2.2839999999999999e-01  -2.6300000000000000e-02   1.9975000000000001e+00   1.1563000000000001e+00   3.3083000000000000e+00   3.4680000000000000e-01   3.8490000000000002e-01   9.7299999999999998e-02
  -1.1021000000000001e+00   6.1550000000000005e-01  -6.8630000000000002e-01   3.4370000000000001e-01  -1.8079999999999999e-01  -7.8899999999999998e-02   1.9088000000000001e+00   1.1563000000000001e+00   3.6564999999999999e+00   3.5639999999999999e-01   2.5979999999999998e-01   6.1899999999999997e-02
  -1.0801000000000001e+00   5.4959999999999998e-01  -5.1470000000000005e-01   2.5779999999999997e-01  -9.5200000000000007e-02  -8.3299999999999999e-02   1.8200000000000001e+00   1.1339999999999999e+00   3.8306000000000000e+00   3.9489999999999997e-01   3.6559999999999998e-01   1.0620000000000000e-01
  -1.2343999999999999e+00   4.3969999999999998e-01  -6.0050000000000003e-01   1.8140000000000001e-01  -1.9030000000000000e-01  -1.0090000000000000e-01   1.9088000000000001e+00   1.2674000000000001e+00   3.5695000000000001e+00   2.9859999999999998e-01   3.8490000000000002e-01   1.1060000000000000e-01
  -9.9190000000000000e-01   4.3969999999999998e-01  -8.5780000000000001e-01   2.1959999999999999e-01  -1.9030000000000000e-01  -1.0520000000000000e-01   1.9088000000000001e+00   1.1117999999999999e+00   3.9177000000000000e+00   3.0819999999999997e-01   3.5599999999999998e-01   1.5040000000000001e-01
  -1.1902999999999999e+00   5.0560000000000005e-01  -7.7210000000000001e-01   3.0549999999999999e-01  -2.0930000000000001e-01  -1.1400000000000000e-01   1.8200000000000001e+00   1.2897000000000001e+00   3.6564999999999999e+00   3.5639999999999999e-01   3.3679999999999999e-01   1.1500000000000000e-01
  -1.1241000000000001e+00   5.9360000000000002e-01  -2.5740000000000002e-01   2.7689999999999998e-01  -1.4269999999999999e-01  -1.0090000000000000e-01   1.9975000000000001e+00   1.2897000000000001e+00   3.3953000000000002e+00   3.0819999999999997e-01   3.5599999999999998e-01   1.1500000000000000e-01
  -9.6989999999999998e-01   3.9570000000000000e-01  -3.4310000000000002e-01   2.6729999999999998e-01  -1.5229999999999999e-01  -9.6500000000000002e-02   1.9975000000000001e+00   1.4008000000000000e+00   2.7858999999999998e+00   2.7939999999999998e-01   3.8490000000000002e-01   1.1500000000000000e-01
  -1.1681999999999999e+00   6.3749999999999996e-01  -6.8630000000000002e-01   9.5500000000000002e-02  -1.3320000000000001e-01  -7.8899999999999998e-02   1.9310000000000000e+00   1.3564000000000001e+00   3.3953000000000002e+00   3.0819999999999997e-01   3.1750000000000000e-01   1.0620000000000000e-01
  -1.1902999999999999e+00   4.8359999999999997e-01  -6.0050000000000003e-01   3.5330000000000000e-01  -1.6180000000000000e-01  -1.4470000000000000e-01   1.8866000000000001e+00   1.1785000000000001e+00   4.2659000000000002e+00   3.0819999999999997e-01   3.3679999999999999e-01   1.2830000000000000e-01
  -1.1021000000000001e+00   5.0560000000000005e-01  -7.7210000000000001e-01   2.1959999999999999e-01  -1.9030000000000000e-01  -1.1840000000000001e-01   1.8644000000000001e+00   1.3564000000000001e+00   3.6564999999999999e+00   3.1790000000000002e-01   4.4259999999999999e-01   8.8499999999999995e-02
  -1.2122999999999999e+00   7.2550000000000003e-01  -1.0294000000000001e+00   2.7689999999999998e-01  -1.3320000000000001e-01  -1.4030000000000001e-01   1.7978000000000001e+00   1.3564000000000001e+00   3.3083000000000000e+00   3.8529999999999998e-01   3.9450000000000002e-01   1.1500000000000000e-01
  -1.0139000000000000e+00   5.9360000000000002e-01  -1.7160000000000000e-01   2.4820000000000000e-01  -1.1420000000000000e-01  -1.3159999999999999e-01   1.8866000000000001e+00   1.2007000000000001e+00   3.3953000000000002e+00   3.4680000000000000e-01   3.5599999999999998e-01   9.7299999999999998e-02
  -1.0139000000000000e+00   7.0350000000000001e-01  -1.7160000000000000e-01   1.9089999999999999e-01  -1.2370000000000000e-01  -1.3589999999999999e-01   1.8644000000000001e+00   1.2452000000000001e+00   2.6118000000000001e+00   2.6970000000000000e-01   3.9450000000000002e-01   1.2390000000000000e-01
  -1.1462000000000001e+00   6.3749999999999996e-01  -5.1470000000000005e-01   2.4820000000000000e-01  -1.4269999999999999e-01  -6.1400000000000003e-02   1.7534000000000001e+00   1.1785000000000001e+00   4.0048000000000004e+00   3.6599999999999999e-01   3.9450000000000002e-01   1.4599999999999999e-01
  -1.0139000000000000e+00   6.1550000000000005e-01  -9.4359999999999999e-01   2.2910000000000000e-01  -2.8549999999999998e-01  -1.0090000000000000e-01   1.8200000000000001e+00   1.2452000000000001e+00   3.0470999999999999e+00   2.8899999999999998e-01   2.8870000000000001e-01   1.1940000000000001e-01
  -1.1021000000000001e+00   6.3749999999999996e-01  -1.7160000000000000e-01   4.3919999999999998e-01  -1.7130000000000001e-01  -9.2100000000000001e-02   1.8422000000000001e+00   1.2452000000000001e+00   3.3953000000000002e+00   2.8899999999999998e-01   3.1750000000000000e-01   8.4000000000000005e-02
  -1.1902999999999999e+00   6.5949999999999998e-01  -1.7160000000000000e-01   3.2460000000000000e-01  -1.2370000000000000e-01  -8.3299999999999999e-02   1.7978000000000001e+00   1.2007000000000001e+00   3.7435999999999998e+00   2.6970000000000000e-01   3.0790000000000001e-01   1.4160000000000000e-01
  -1.0139000000000000e+00   5.7160000000000000e-01  -8.5800000000000001e-02   1.9089999999999999e-01  -7.6100000000000001e-02  -1.3159999999999999e-01   1.7534000000000001e+00   1.2230000000000001e+00   4.0048000000000004e+00   3.6599999999999999e-01   3.4639999999999999e-01   1.4599999999999999e-01
  -9.2579999999999996e-01   5.4959999999999998e-01  -1.2010000000000001e+00   2.6729999999999998e-01  -1.4269999999999999e-01  -1.2280000000000001e-01   1.9532000000000000e+00   1.2674000000000001e+00   2.9600000000000000e+00   2.1190000000000001e-01   4.0410000000000001e-01   1.0620000000000000e-01
  -1.1241000000000001e+00   9.0129999999999999e-01  -7.7210000000000001e-01   4.1049999999999998e-01  -1.4269999999999999e-01  -9.6500000000000002e-02   1.9753000000000001e+00   1.3119000000000001e+00   2.7858999999999998e+00   3.2750000000000001e-01   3.3679999999999999e-01   1.0620000000000000e-01
  -9.4779999999999998e-01   6.1550000000000005e-01  -6.0050000000000003e-01   3.2460000000000000e-01  -2.2839999999999999e-01  -7.4499999999999997e-02   2.0419000000000000e+00   1.0227999999999999e+00   4.0048000000000004e+00   3.5639999999999999e-01   2.8870000000000001e-01   7.5200000000000003e-02
  -1.1902999999999999e+00   7.4739999999999995e-01   0.0000000000000000e+00   2.8639999999999999e-01  -1.7130000000000001e-01  -1.1840000000000001e-01   1.8422000000000001e+00   1.2897000000000001e+00   3.6564999999999999e+00   3.3710000000000001e-01   4.0410000000000001e-01   1.0170000000000000e-01
  -1.0360000000000000e+00   3.7369999999999998e-01  -1.2867999999999999e+00   2.2910000000000000e-01  -1.3320000000000001e-01  -6.1400000000000003e-02   1.9532000000000000e+00   1.1117999999999999e+00   3.5695000000000001e+00   3.6599999999999999e-01   3.9450000000000002e-01   1.3270000000000001e-01
  -1.1462000000000001e+00   4.3969999999999998e-01  -7.7210000000000001e-01   2.9599999999999999e-01  -1.1420000000000000e-01  -7.8899999999999998e-02   1.9975000000000001e+00   1.0227999999999999e+00   4.3529999999999998e+00   3.1790000000000002e-01   3.8490000000000002e-01   1.3270000000000001e-01
  -9.2579999999999996e-01   2.4179999999999999e-01  -1.0294000000000001e+00   1.9089999999999999e-01  -1.2370000000000000e-01  -1.4910000000000001e-01   1.9088000000000001e+00   1.2007000000000001e+00   3.9177000000000000e+00   3.3710000000000001e-01   3.8490000000000002e-01   8.4000000000000005e-02
  -1.1462000000000001e+00   5.4959999999999998e-01   0.0000000000000000e+00   2.5779999999999997e-01  -1.4269999999999999e-01  -1.2280000000000001e-01   1.9753000000000001e+00   1.2674000000000001e+00   3.6564999999999999e+00   2.8899999999999998e-01   3.5599999999999998e-01   9.7299999999999998e-02
  -1.1021000000000001e+00   6.1550000000000005e-01  -6.8630000000000002e-01   3.6280000000000001e-01  -1.6180000000000000e-01  -1.2280000000000001e-01   1.8422000000000001e+00   1.1785000000000001e+00   3.3953000000000002e+00   3.2750000000000001e-01   4.1370000000000001e-01   7.5200000000000003e-02
  -1.3887000000000000e+00   4.1770000000000002e-01  -1.2010000000000001e+00   2.0050000000000001e-01  -1.6180000000000000e-01  -1.0520000000000000e-01   1.8644000000000001e+00   1.4231000000000000e+00   3.7435999999999998e+00   2.7939999999999998e-01   3.6559999999999998e-01   1.2830000000000000e-01
  -1.2564000000000000e+00   5.9360000000000002e-01  -5.1470000000000005e-01   3.4370000000000001e-01  -1.9030000000000000e-01  -9.2100000000000001e-02   1.7978000000000001e+00   1.2897000000000001e+00   3.0470999999999999e+00   3.2750000000000001e-01   3.4639999999999999e-01   7.9600000000000004e-02
  -1.1241000000000001e+00   4.8359999999999997e-01  -4.2890000000000000e-01   2.9599999999999999e-01  -9.5200000000000007e-02  -1.0090000000000000e-01   1.7756000000000001e+00   1.2007000000000001e+00   3.4824000000000002e+00   3.3710000000000001e-01   3.4639999999999999e-01   1.0620000000000000e-01
  -1.0801000000000001e+00   6.1550000000000005e-01  -8.5800000000000001e-02   2.8639999999999999e-01  -9.5200000000000007e-02  -1.0960000000000000e-01   1.9975000000000001e+00   1.2007000000000001e+00   3.9177000000000000e+00   2.3119999999999999e-01   3.5599999999999998e-01   1.1500000000000000e-01
  -1.1462000000000001e+00   5.2759999999999996e-01  -8.5780000000000001e-01   2.8639999999999999e-01  -1.4269999999999999e-01  -1.2280000000000001e-01   1.9088000000000001e+00   1.2230000000000001e+00   3.2212000000000001e+00   2.9859999999999998e-01   3.9450000000000002e-01   1.5040000000000001e-01
  -1.0580000000000001e+00   5.2759999999999996e-01  -5.1470000000000005e-01   2.3870000000000000e-01  -1.9030000000000000e-01  -6.1400000000000003e-02   1.7756000000000001e+00   1.1563000000000001e+00   2.7858999999999998e+00   3.0819999999999997e-01   3.9450000000000002e-01   8.4000000000000005e-02
  -1.0360000000000000e+00   5.7160000000000000e-01  -3.4310000000000002e-01   2.8639999999999999e-01  -2.1890000000000001e-01  -8.7700000000000000e-02   1.9088000000000001e+00   1.2897000000000001e+00   3.9177000000000000e+00   4.5269999999999999e-01   4.3300000000000000e-01   8.4000000000000005e-02
  -1.2122999999999999e+00   3.9570000000000000e-01  -2.5740000000000002e-01   1.1459999999999999e-01  -2.0930000000000001e-01  -5.7000000000000002e-02   1.8200000000000001e+00   1.3341000000000001e+00   3.4824000000000002e+00   3.4680000000000000e-01   3.7530000000000002e-01   1.1500000000000000e-01
  -1.0801000000000001e+00   7.0350000000000001e-01  -6.0050000000000003e-01   3.2460000000000000e-01  -9.5200000000000007e-02  -1.1840000000000001e-01   1.8200000000000001e+00   1.2230000000000001e+00   3.5695000000000001e+00   3.4680000000000000e-01   3.2710000000000000e-01   9.7299999999999998e-02
  -1.3005000000000000e+00   3.5170000000000001e-01  -8.5800000000000001e-02   3.1509999999999999e-01  -1.1420000000000000e-01  -1.2280000000000001e-01   1.9975000000000001e+00   1.1117999999999999e+00   2.6989000000000001e+00   2.6970000000000000e-01   4.3300000000000000e-01   7.9600000000000004e-02
  -1.0580000000000001e+00   3.7369999999999998e-01  -7.7210000000000001e-01   2.3870000000000000e-01  -1.9980000000000001e-01  -8.7700000000000000e-02   1.7756000000000001e+00   1.3119000000000001e+00   3.0470999999999999e+00   2.5050000000000000e-01   3.0790000000000001e-01   1.5479999999999999e-01
  -1.2343999999999999e+00   6.3749999999999996e-01  -3.4310000000000002e-01   2.9599999999999999e-01  -8.5599999999999996e-02  -9.6500000000000002e-02   1.8866000000000001e+00   1.2452000000000001e+00   3.0470999999999999e+00   3.5639999999999999e-01   3.3679999999999999e-01   8.4000000000000005e-02
  -8.5960000000000003e-01   5.0560000000000005e-01  -9.4359999999999999e-01   2.1959999999999999e-01  -2.0930000000000001e-01  -1.0090000000000000e-01   1.8866000000000001e+00   1.1563000000000001e+00   3.5695000000000001e+00   3.4680000000000000e-01   2.7900000000000003e-01   8.4000000000000005e-02
  -1.0580000000000001e+00   6.5949999999999998e-01  -1.7160000000000000e-01   3.6280000000000001e-01  -1.9030000000000000e-01  -1.0520000000000000e-01   1.8422000000000001e+00   1.2897000000000001e+00   3.2212000000000001e+00   3.1790000000000002e-01   3.9450000000000002e-01   1.3710000000000000e-01
  -1.3005000000000000e+00   3.5170000000000001e-01  -6.8630000000000002e-01   3.6280000000000001e-01  -1.9980000000000001e-01  -1.3159999999999999e-01   1.5980000000000001e+00   1.6232000000000000e+00   4.2659000000000002e+00   2.8899999999999998e-01   3.7530000000000002e-01   1.2390000000000000e-01
  -1.0139000000000000e+00   6.3749999999999996e-01  -9.4359999999999999e-01   2.3870000000000000e-01  -2.7600000000000002e-01  -1.0090000000000000e-01   1.8422000000000001e+00   8.8939999999999997e-01   3.1341999999999999e+00   2.7939999999999998e-01   3.8490000000000002e-01   8.4000000000000005e-02
  -1.1462000000000001e+00   3.7369999999999998e-01  -7.7210000000000001e-01   2.9599999999999999e-01  -9.5200000000000007e-02  -7.4499999999999997e-02   1.8200000000000001e+00   1.1563000000000001e+00   3.4824000000000002e+00   4.3350000000000000e-01   4.4259999999999999e-01   1.1500000000000000e-01
  -1.0360000000000000e+00   8.1340000000000001e-01  -9.4359999999999999e-01   1.7190000000000000e-01  -2.3790000000000000e-01  -7.4499999999999997e-02   1.7978000000000001e+00   1.2007000000000001e+00   3.3953000000000002e+00   3.6599999999999999e-01   3.7530000000000002e-01   1.3270000000000001e-01
  -1.1021000000000001e+00   5.0560000000000005e-01  -5.1470000000000005e-01   2.6729999999999998e-01  -1.1420000000000000e-01  -1.2280000000000001e-01   1.8866000000000001e+00   1.3564000000000001e+00   3.1341999999999999e+00   3.4680000000000000e-01   4.0410000000000001e-01   9.2899999999999996e-02
  -9.6989999999999998e-01   5.4959999999999998e-01   4.2890000000000000e-01   2.6729999999999998e-01  -1.3320000000000001e-01  -8.3299999999999999e-02   1.8644000000000001e+00   1.2007000000000001e+00   4.2659000000000002e+00   3.2750000000000001e-01   3.9450000000000002e-01   1.0170000000000000e-01
  -1.1021000000000001e+00   8.1340000000000001e-01  -4.2890000000000000e-01   3.0549999999999999e-01  -2.2839999999999999e-01  -1.3589999999999999e-01   1.9310000000000000e+00   1.4676000000000000e+00   3.9177000000000000e+00   3.1790000000000002e-01   2.9830000000000001e-01   1.1940000000000001e-01
