# Supplementary material for: Footwear and Foam Surface Alter Gait Initiation of Typical Subjects
Source: PLoS One. 2015 Aug 13;10(8):e0135821. doi: 10.1371/journal.pone.0135821 (PMC4536224; doi:10.1371/journal.pone.0135821)
Supplement: S1 Dataset — (ZIP) [file pone.0135821.s001.zip › 10_foam_av1_01.txt]

   6.8551000000000002e+00   4.1770000000000002e-01   3.2692200000000003e+02   2.0603400000000001e+01   3.2591700000000003e+01  -4.7360000000000002e-01  -7.9680000000000000e+00  -6.6699999999999995e-02   3.6173509999999999e+02   2.1683399999999999e+01  -3.8151400000000002e+01  -3.1000000000000000e-02
   7.2077999999999998e+00  -1.1431000000000000e+00   3.2134609999999998e+02   1.9686800000000002e+01   3.2087400000000002e+01  -3.1569999999999998e-01  -7.2355999999999998e+00  -1.8899999999999999e+00   3.6095159999999998e+02   2.1616000000000000e+01  -3.8497799999999998e+01   2.2100000000000002e-02
   7.0534999999999997e+00  -3.2536000000000000e+00   3.1422600000000000e+02   1.8025600000000001e+01   3.1459399999999999e+01  -8.7700000000000000e-02  -6.9691999999999998e+00  -2.2235999999999998e+00   3.6269279999999998e+02   2.1577400000000001e+01  -3.8247599999999998e+01   7.9600000000000004e-02
   6.7668999999999997e+00  -6.5071000000000003e+00   3.0702019999999999e+02   1.6011099999999999e+01   3.0897900000000000e+01   2.1049999999999999e-01  -6.3255999999999997e+00  -1.3786000000000000e+00   3.6373750000000001e+02   2.1750800000000002e+01  -3.8468899999999998e+01  -5.3100000000000001e-02
   7.8470000000000004e+00  -8.3537999999999997e+00   2.9981430000000000e+02   1.4263900000000000e+01   3.0127099999999999e+01   4.2099999999999999e-01  -6.7916999999999996e+00  -2.7128000000000001e+00   3.6600110000000001e+02   2.1693000000000001e+01  -3.8603600000000000e+01   8.8000000000000005e-03
   7.3399999999999999e+00  -8.9253000000000000e+00   2.9054969999999997e+02   1.3003600000000000e+01   2.9346800000000002e+01   6.0519999999999996e-01  -6.8803999999999998e+00  -3.4464999999999999e+00   3.6965760000000000e+02   2.1596699999999998e+01  -3.9094299999999997e+01  -6.1899999999999997e-02
   7.3399999999999999e+00  -9.1232000000000006e+00   2.7716739999999999e+02   1.1437799999999999e+01   2.8119299999999999e+01   6.7090000000000005e-01  -8.2120999999999995e+00  -4.9141000000000004e+00   3.7253059999999999e+02   2.0488900000000001e+01  -3.9229100000000003e+01  -1.8140000000000001e-01
   6.6566999999999998e+00  -9.3209999999999997e+00   2.6069690000000003e+02   1.0187099999999999e+01   2.6425500000000000e+01   7.6739999999999997e-01  -8.1233000000000004e+00  -7.6490999999999998e+00   3.7749299999999999e+02   1.9400400000000001e+01  -4.0037300000000002e+01  -5.0429999999999997e-01
   6.2820000000000000e+00  -9.3870000000000005e+00   2.4165289999999999e+02   8.7359000000000009e+00   2.4655500000000000e+01   8.1130000000000002e-01  -1.2051900000000000e+01  -1.1184500000000000e+01   3.8776609999999999e+02   1.8157800000000002e+01  -4.0624299999999998e+01  -6.4580000000000004e-01
   6.3701999999999996e+00  -1.0112500000000001e+01   2.2355250000000001e+02   7.0460000000000003e+00   2.2790400000000002e+01   8.5509999999999997e-01  -1.3361400000000000e+01  -1.2029500000000001e+01   3.9516620000000000e+02   1.7435400000000001e+01  -4.1644199999999998e+01  -8.7139999999999995e-01
   6.3921999999999999e+00  -9.7827000000000002e+00   2.0425120000000001e+02   5.6044000000000000e+00   2.0915800000000001e+01   7.7620000000000000e-01  -1.6379899999999999e+01  -1.2296300000000000e+01   4.0665820000000002e+02   1.6809200000000001e+01  -4.2423600000000000e+01  -8.9349999999999996e-01
   6.0616000000000003e+00  -9.2331000000000003e+00   1.8589349999999999e+02   4.3441000000000001e+00   1.8955500000000001e+01   6.7969999999999997e-01  -1.8910100000000000e+01  -1.3230200000000000e+01   4.1936900000000003e+02   1.6240900000000000e+01  -4.3934199999999997e+01  -9.4220000000000004e-01
   5.6428000000000003e+00  -8.5516000000000005e+00   1.6942300000000000e+02   3.3512000000000000e+00   1.7214099999999998e+01   4.6479999999999999e-01  -2.3415700000000001e+01  -1.4141900000000000e+01   4.3608449999999999e+02   1.5518400000000000e+01  -4.5473799999999997e+01  -9.9090000000000000e-01
   5.2680999999999996e+00  -7.5842999999999998e+00   1.5346719999999999e+02   2.6924000000000001e+00   1.5634499999999999e+01   3.2010000000000000e-01  -2.7721499999999999e+01  -1.5943000000000000e+01   4.5506360000000001e+02   1.4295100000000000e+01  -4.7407800000000002e+01  -1.1456999999999999e+00
   4.7610999999999999e+00  -5.3200000000000003e+00   1.4094280000000001e+02   2.3199999999999998e+00   1.4407000000000000e+01   7.8899999999999998e-02  -3.3359000000000002e+01  -1.9700800000000001e+01   4.7534870000000001e+02   1.2455200000000000e+01  -4.9332200000000000e+01  -1.3048999999999999e+00
   4.9814999999999996e+00  -2.9678000000000000e+00   1.3124920000000000e+02   2.1291000000000002e+00   1.3360200000000001e+01  -1.7100000000000001e-01  -3.8929900000000004e+01  -2.3591999999999999e+01   4.9406659999999999e+02   1.0384100000000000e+01  -5.1131500000000003e+01  -1.5348999999999999e+00
   4.7169999999999996e+00  -1.3410000000000000e+00   1.2327130000000000e+02   1.7854000000000001e+00   1.2570399999999999e+01  -3.5520000000000002e-01  -4.4212299999999999e+01  -2.6238099999999999e+01   5.1008569999999997e+02   8.6117000000000008e+00  -5.2613300000000002e+01  -1.6853000000000000e+00
   4.7390999999999996e+00  -7.0350000000000001e-01   1.1821010000000000e+02   1.6899000000000000e+00   1.2028000000000000e+01  -4.5610000000000001e-01  -4.8407200000000003e+01  -2.8150300000000001e+01   5.2340589999999997e+02   7.0705000000000000e+00  -5.3931500000000000e+01  -1.8755999999999999e+00
   5.0035999999999996e+00   4.6170000000000000e-01   1.1409240000000000e+02   1.5276000000000001e+00   1.1666399999999999e+01  -5.4820000000000002e-01  -5.1869599999999998e+01  -2.9573399999999999e+01   5.3298249999999996e+02   5.7411000000000003e+00  -5.4787900000000000e+01  -2.0083000000000002e+00
   5.4443999999999999e+00   1.2091000000000001e+00   1.1349190000000000e+02   1.2888999999999999e+00   1.1447600000000000e+01  -6.3590000000000002e-01  -5.4754899999999999e+01  -3.0529599999999999e+01   5.3916380000000004e+02   4.3925999999999998e+00  -5.5557699999999997e+01  -2.1587000000000001e+00
   5.7530000000000001e+00   1.5168999999999999e+00   1.1357769999999999e+02   1.2316000000000000e+00   1.1495100000000001e+01  -6.9730000000000003e-01  -5.7240800000000000e+01  -3.2219499999999996e+01   5.4517089999999996e+02   3.2944000000000000e+00  -5.6144599999999997e+01  -2.3267000000000002e+00
   6.5686000000000000e+00   1.8906000000000001e+00   1.1649440000000000e+02   1.1934000000000000e+00   1.1761600000000000e+01  -7.0599999999999996e-01  -5.8883200000000002e+01  -3.4042800000000000e+01   5.5170039999999995e+02   2.0998999999999999e+00  -5.6818100000000001e+01  -2.5434999999999999e+00
   7.0975999999999999e+00   1.6708000000000001e+00   1.2241350000000000e+02   9.2610000000000003e-01   1.2246900000000000e+01  -6.6220000000000001e-01  -6.0547800000000002e+01  -3.5910600000000002e+01   5.5570519999999999e+02   1.0596000000000001e+00  -5.7366599999999998e+01  -2.7911999999999999e+00
   8.1555999999999997e+00   9.0129999999999999e-01   1.2944770000000000e+02   9.5469999999999999e-01   1.3103300000000001e+01  -5.3059999999999996e-01  -6.1746299999999998e+01  -3.7933999999999997e+01   5.5953589999999997e+02   1.4449999999999999e-01  -5.7789999999999999e+01  -3.0522000000000000e+00
   9.3018000000000001e+00  -4.3999999999999997e-02   1.4051380000000000e+02   7.7329999999999999e-01   1.4235700000000000e+01  -3.3329999999999999e-01  -6.3233400000000003e+01  -3.9868499999999997e+01   5.6293119999999999e+02  -4.5269999999999999e-01  -5.8040100000000002e+01  -3.2380000000000000e+00
   1.0337800000000000e+01  -1.7146999999999999e+00   1.5483969999999999e+02   7.3519999999999996e-01   1.5625000000000000e+01  -1.0520000000000000e-01  -6.4143400000000000e+01  -4.2136600000000001e+01   5.6528179999999998e+02  -1.2234000000000000e+00  -5.8146000000000001e+01  -3.5034000000000001e+00
   1.1043100000000001e+01  -3.9569999999999999e+00   1.6976609999999999e+02   4.6779999999999999e-01   1.7166599999999999e+01   1.4030000000000001e-01  -6.5719200000000001e+01  -4.4404600000000002e+01   5.6458540000000005e+02  -1.7627999999999999e+00  -5.8078600000000002e+01  -3.7157000000000000e+00
   1.1968900000000000e+01  -6.4412000000000003e+00   1.8683709999999999e+02   2.0050000000000001e-01   1.8965100000000000e+01   4.6920000000000001e-01  -6.6873400000000004e+01  -4.6450299999999999e+01   5.6136410000000001e+02  -2.1674000000000002e+00  -5.7741900000000001e+01  -3.9590000000000001e+00
   1.2321600000000000e+01  -8.9033999999999995e+00   2.0450850000000000e+02   2.6729999999999998e-01   2.1087100000000000e+01   8.7270000000000003e-01  -6.7849900000000005e+01  -4.8607199999999999e+01   5.5596640000000002e+02  -2.5045000000000002e+00  -5.7029800000000002e+01  -4.2244000000000002e+00
   1.2277500000000000e+01  -1.1805199999999999e+01   2.2638339999999999e+02   4.7699999999999999e-02   2.3456499999999998e+01   1.3637999999999999e+00  -6.8449200000000005e+01  -4.9852300000000000e+01   5.4839220000000000e+02  -2.7549999999999999e+00  -5.5952199999999998e+01  -4.4633000000000003e+00
   1.1968900000000000e+01  -1.5432499999999999e+01   2.5160380000000001e+02   1.9089999999999999e-01   2.6025800000000000e+01   2.0127999999999999e+00  -6.8271600000000007e+01  -5.0719499999999996e+01   5.3646489999999994e+02  -2.7646000000000002e+00  -5.4451099999999997e+01  -4.6181000000000001e+00
   1.2608100000000000e+01  -1.9543399999999998e+01   2.7965510000000000e+02   1.5279999999999999e-01   2.8909099999999999e+01   2.6880999999999999e+00  -6.7694599999999994e+01  -5.1319899999999997e+01   5.2270939999999996e+02  -2.5238000000000000e+00  -5.3055900000000001e+01  -4.7949999999999999e+00
   1.3908600000000000e+01  -2.3984100000000002e+01   3.1053730000000002e+02   2.8639999999999999e-01   3.2220599999999997e+01   3.3151999999999999e+00  -6.6007800000000003e+01  -5.1786900000000003e+01   5.0860570000000001e+02  -2.1962999999999999e+00  -5.1131500000000003e+01  -5.0073999999999996e+00
   1.6024600000000000e+01  -2.9414000000000001e+01   3.4708120000000002e+02   2.8639999999999999e-01   3.6064999999999998e+01   3.9992999999999999e+00  -6.3610700000000001e+01  -5.1964700000000001e+01   4.9128070000000002e+02  -1.4641999999999999e+00  -4.8966600000000000e+01  -5.2417999999999996e+00
   2.0763700000000000e+01  -3.4536200000000001e+01   3.8860050000000001e+02   4.6779999999999999e-01   4.0185400000000001e+01   4.4772999999999996e+00  -6.2034900000000000e+01  -5.2387200000000000e+01   4.6533670000000001e+02  -5.1049999999999995e-01  -4.5887500000000003e+01  -5.3170000000000002e+00
   2.7001600000000000e+01  -4.0010100000000001e+01   4.3106349999999998e+02   6.4920000000000000e-01   4.4258200000000002e+01   5.0034999999999998e+00  -5.9571199999999997e+01  -5.2676299999999998e+01   4.3321150000000000e+02   1.3486000000000000e+00  -4.2019399999999997e+01  -5.3391000000000002e+00
   3.3371800000000000e+01  -4.5901699999999998e+01   4.7232549999999998e+02   8.3060000000000000e-01   4.7902700000000003e+01   5.4946999999999999e+00  -5.7484900000000003e+01  -4.9452100000000002e+01   3.9864859999999999e+02   3.8146000000000000e+00  -3.7814599999999999e+01  -4.9720000000000004e+00
   4.0954300000000003e+01  -5.0122599999999998e+01   5.0981299999999999e+02   1.3080000000000001e+00   5.1375999999999998e+01   5.6875999999999998e+00  -5.3512000000000000e+01  -4.3937700000000000e+01   3.5659859999999998e+02   7.0994000000000002e+00  -3.2868899999999996e+01  -4.4146000000000001e+00
   4.7280400000000000e+01  -5.4167600000000000e+01   5.4438390000000004e+02   1.9668000000000001e+00   5.4582799999999999e+01   5.8060000000000000e+00  -4.7719099999999997e+01  -3.7578299999999999e+01   3.1097899999999998e+02   1.0711700000000000e+01  -2.7644100000000002e+01  -3.3441000000000001e+00
   5.2835000000000001e+01  -5.6651699999999998e+01   5.7535180000000003e+02   2.8641999999999999e+00   5.7323399999999999e+01   5.8936999999999999e+00  -3.9573599999999999e+01  -2.7038599999999999e+01   2.6858069999999998e+02   1.4612900000000000e+01  -2.3015899999999998e+01  -2.1808000000000001e+00
   5.6339700000000001e+01  -5.8696199999999997e+01   6.0125860000000000e+02   3.9239999999999999e+00   5.9521599999999999e+01   6.0034000000000001e+00  -2.9119800000000001e+01  -1.7655100000000001e+01   2.3262479999999999e+02   1.8350500000000000e+01  -1.9715599999999998e+01  -1.1324000000000001e+00
   5.8830399999999997e+01  -6.0630699999999997e+01   6.2330499999999995e+02   5.1746999999999996e+00   6.1634099999999997e+01   6.1304999999999996e+00  -2.1684500000000000e+01  -9.6946999999999992e+00   2.0885740000000001e+02   2.1375200000000000e+01  -1.7396599999999999e+01  -2.2559999999999999e-01
   6.0042800000000000e+01  -6.2982999999999997e+01   6.4578030000000001e+02   6.5781999999999998e+00   6.3603800000000000e+01   6.2972000000000001e+00  -1.5558700000000000e+01  -6.2705000000000002e+00   1.9466659999999999e+02   2.3301700000000000e+01  -1.6164999999999999e+01   1.6810000000000000e-01
   6.1519599999999997e+01  -6.7006000000000000e+01   6.6499590000000001e+02   7.7716000000000003e+00   6.5449900000000000e+01   6.4419000000000004e+00  -1.2984000000000000e+01  -8.3161000000000005e+00   1.8343580000000000e+02   2.3532900000000001e+01  -1.5058500000000000e+01   1.9460000000000000e-01
   6.3922199999999997e+01  -7.2260099999999994e+01   6.8369680000000005e+02   8.5736000000000008e+00   6.6924899999999994e+01   6.4813999999999998e+00  -8.8336000000000006e+00  -1.0517500000000000e+01   1.6637200000000001e+02   2.2193899999999999e+01  -1.4115500000000001e+01  -2.1679999999999999e-01
   6.6919899999999998e+01  -7.7030500000000004e+01   6.9862310000000002e+02   9.6715999999999998e+00   6.8142899999999997e+01   6.3498000000000001e+00  -4.3502000000000001e+00  -1.6965800000000002e+01   1.4330109999999999e+02   1.9178899999999999e+01  -1.2325799999999999e+01  -1.1500999999999999e+00
   6.7316699999999997e+01  -8.0394000000000005e+01   7.0694420000000002e+02   1.0597700000000000e+01   6.8732900000000001e+01   6.4067999999999996e+00   7.3240000000000005e-01  -1.9144900000000000e+01   1.1091470000000000e+02   1.4940500000000000e+01  -1.0026199999999999e+01  -1.9286000000000001e+00
   6.6501099999999994e+01  -8.0921599999999998e+01   7.0994659999999999e+02   1.1810200000000000e+01   6.8770899999999997e+01   6.1832000000000003e+00   3.2627000000000002e+00  -1.8277699999999999e+01   7.4697599999999994e+01   1.0114400000000000e+01  -6.9760000000000000e+00  -2.1011000000000002e+00
   6.5376999999999995e+01  -7.9646500000000003e+01   7.0660100000000000e+02   1.3366400000000001e+01   6.8238100000000003e+01   5.8586999999999998e+00   1.9753000000000001e+00  -1.2807700000000001e+01   4.4400700000000001e+01   6.0494000000000003e+00  -4.0124000000000004e+00  -1.1279999999999999e+00
   6.3547499999999999e+01  -7.6436899999999994e+01   6.9990989999999999e+02   1.5094500000000000e+01   6.7524400000000000e+01   5.4114000000000004e+00   2.7966000000000002e+00  -1.6677000000000000e+00   2.5943899999999999e+01   3.5545000000000000e+00  -1.7897000000000001e+00  -3.5830000000000001e-01
   6.2467399999999998e+01  -7.2238100000000003e+01   6.9064530000000002e+02   1.7405000000000001e+01   6.6363399999999999e+01   4.7580000000000000e+00  -1.1762999999999999e+00   2.7795000000000001e+00   1.1753100000000000e+01   1.6954000000000000e+00  -2.7900000000000003e-01   5.4410000000000003e-01
   6.1673900000000003e+01  -6.7863299999999995e+01   6.8052279999999996e+02   1.9782299999999999e+01   6.4983599999999996e+01   3.9906000000000001e+00  -3.3069999999999999e+00   2.5792999999999999e+00   8.2706999999999997e+00   8.0920000000000003e-01   3.9450000000000002e-01   1.1855000000000000e+00
   6.0748100000000001e+01  -6.5335200000000000e+01   6.6782680000000005e+02   2.1835000000000001e+01   6.3746600000000001e+01   3.7450000000000001e+00  -3.3957999999999999e+00   2.6238000000000001e+00   6.1813000000000002e+00   4.3350000000000000e-01   7.6980000000000004e-01   1.2032000000000000e+00
   5.8345500000000001e+01  -6.3994199999999999e+01   6.5487339999999995e+02   2.3228899999999999e+01   6.2347799999999999e+01   3.5432999999999999e+00  -2.0419000000000000e+00   1.4898000000000000e+00   5.6589000000000000e+00   3.5639999999999999e-01   6.9279999999999997e-01   6.9889999999999997e-01
   5.7177300000000002e+01  -6.3774400000000000e+01   6.4320680000000004e+02   2.4565600000000000e+01   6.1006000000000000e+01   3.4556000000000000e+00  -1.3983000000000001e+00   4.4469999999999998e-01   6.6166000000000000e+00   2.2159999999999999e-01   1.0103000000000000e+00   4.6450000000000002e-01
   5.5700499999999998e+01  -6.3026899999999998e+01   6.3145439999999996e+02   2.5749500000000001e+01   5.9711900000000000e+01   3.0872000000000002e+00  -3.1069999999999998e-01  -5.7809999999999995e-01   8.1837000000000000e+00   2.5050000000000000e-01   1.0872999999999999e+00   2.6540000000000002e-01
   5.4796700000000001e+01  -6.2982999999999997e+01   6.2133199999999999e+02   2.6876100000000001e+01   5.8417700000000004e+01   2.8460000000000001e+00   3.5510000000000003e-01  -1.7790000000000000e-01   6.9648000000000003e+00   3.9489999999999997e-01   9.4299999999999995e-01   1.6810000000000000e-01
   5.3606499999999997e+01  -6.3092900000000000e+01   6.1129530000000000e+02   2.8270000000000000e+01   5.7437600000000003e+01   2.5785000000000000e+00   1.4205000000000001e+00   5.7809999999999995e-01   5.3977000000000004e+00   2.6970000000000000e-01   6.1580000000000001e-01   1.2390000000000000e-01
   5.3319899999999997e+01  -6.3114899999999999e+01   6.0383209999999997e+02   2.9854900000000001e+01   5.6524099999999997e+01   2.3812000000000002e+00   1.6646000000000001e+00   4.4469999999999998e-01   4.6142000000000003e+00   1.1559999999999999e-01   5.4849999999999999e-01   7.0800000000000002e-02
   5.2724800000000002e+01  -6.3598500000000001e+01   5.9885659999999996e+02   3.1477900000000002e+01   5.5915100000000002e+01   2.1575000000000002e+00   1.8644000000000001e+00   4.8920000000000002e-01   5.2236000000000002e+00   1.0600000000000000e-01   5.2920000000000000e-01   9.2899999999999996e-02
   5.2261899999999997e+01  -6.4346000000000004e+01   5.9696939999999995e+02   3.3349200000000003e+01   5.5534399999999998e+01   1.9032000000000000e+00   2.0196999999999998e+00   8.8939999999999997e-01   5.1365999999999996e+00   2.1190000000000001e-01   4.8110000000000003e-01   1.2390000000000000e-01
   5.2305999999999997e+01  -6.5225300000000004e+01   5.9619730000000004e+02   3.5335099999999997e+01   5.5305999999999997e+01   1.7497000000000000e+00   1.7756000000000001e+00   6.6710000000000003e-01   5.4847999999999999e+00   1.1559999999999999e-01   6.0619999999999996e-01   7.0800000000000002e-02
   5.1843100000000000e+01  -6.5950800000000001e+01   5.9842769999999996e+02   3.7559699999999999e+01   5.5505899999999997e+01   1.4690000000000001e+00   1.8866000000000001e+00   7.3380000000000001e-01   6.0072000000000001e+00   1.5409999999999999e-01   5.2920000000000000e-01   1.0170000000000000e-01
   5.2283900000000003e+01  -6.7665499999999994e+01   6.0400360000000001e+02   4.0232999999999997e+01   5.5848399999999998e+01   1.2191000000000001e+00   1.8422000000000001e+00   1.0005999999999999e+00   5.1365999999999996e+00   2.0230000000000001e-01   5.2920000000000000e-01   7.9600000000000004e-02
   5.2217799999999997e+01  -6.8852599999999995e+01   6.1026580000000001e+02   4.2944400000000002e+01   5.6295699999999997e+01   1.0481000000000000e+00   1.8422000000000001e+00   9.3389999999999995e-01   5.9200999999999997e+00   3.8500000000000000e-02   6.2539999999999996e-01   7.5200000000000003e-02
   5.2548400000000001e+01  -7.0325500000000005e+01   6.1678539999999998e+02   4.5904100000000000e+01   5.6752400000000002e+01   7.4550000000000005e-01   1.7978000000000001e+00   9.7840000000000005e-01   5.2236000000000002e+00   1.7340000000000000e-01   5.7730000000000004e-01   8.4000000000000005e-02
   5.2768900000000002e+01  -7.1952299999999994e+01   6.2390549999999996e+02   4.8968899999999998e+01   5.7361499999999999e+01   4.9550000000000000e-01   1.9310000000000000e+00   8.8939999999999997e-01   5.0495000000000001e+00   1.7340000000000000e-01   5.1000000000000001e-01   1.1060000000000000e-01
   5.3055399999999999e+01  -7.2655799999999999e+01   6.3265539999999999e+02   5.2520499999999998e+01   5.7922899999999998e+01   2.1929999999999999e-01   1.8866000000000001e+00   1.1117999999999999e+00   6.3554000000000004e+00   2.3119999999999999e-01   5.2920000000000000e-01   4.8700000000000000e-02
   5.3848900000000000e+01  -7.3864900000000006e+01   6.4106219999999996e+02   5.6062600000000003e+01   5.8560499999999998e+01  -1.1400000000000000e-01   1.7756000000000001e+00   9.7840000000000005e-01   4.7882999999999996e+00   1.1559999999999999e-01   5.5810000000000004e-01   6.1899999999999997e-02
   5.4929000000000002e+01  -7.4392499999999998e+01   6.4758180000000004e+02   5.9671599999999998e+01   5.9131399999999999e+01  -4.6479999999999999e-01   1.7978000000000001e+00   1.0672999999999999e+00   5.5719000000000003e+00   1.9270000000000001e-01   5.3879999999999995e-01   3.9800000000000002e-02
   5.6978900000000003e+01  -7.5359700000000004e+01   6.5538810000000001e+02   6.3108600000000003e+01   5.9293199999999999e+01  -8.6390000000000000e-01   1.7312000000000001e+00   1.4231000000000000e+00   6.0072000000000001e+00   2.4079999999999999e-01   5.3879999999999995e-01   0.0000000000000000e+00
   5.6736400000000003e+01  -7.5425700000000006e+01   6.6070669999999996e+02   6.6641199999999998e+01   5.9730899999999998e+01  -1.2673000000000001e+00   1.8866000000000001e+00   1.3119000000000001e+00   5.6589000000000000e+00   1.7340000000000000e-01   4.8110000000000003e-01   3.5400000000000001e-02
   5.8874499999999998e+01  -7.6063199999999995e+01   6.6688310000000001e+02   7.0316999999999993e+01   5.9864100000000001e+01  -1.6313000000000000e+00   2.0196999999999998e+00   1.2674000000000001e+00   5.2236000000000002e+00   2.3119999999999999e-01   5.8689999999999998e-01   3.9800000000000002e-02
   6.0042800000000000e+01  -7.6678799999999995e+01   6.7151549999999997e+02   7.4011799999999994e+01   6.0159100000000002e+01  -2.1400000000000001e+00   2.0863000000000000e+00   1.2674000000000001e+00   5.8330000000000002e+00   2.2159999999999999e-01   5.4849999999999999e-01   1.3299999999999999e-02
   6.1629800000000003e+01  -7.6920599999999993e+01   6.7872130000000004e+02   7.7620800000000003e+01   6.0368499999999997e+01  -2.5697000000000001e+00   2.2416999999999998e+00   1.4676000000000000e+00   4.9623999999999997e+00   2.3119999999999999e-01   5.1959999999999995e-01   4.8700000000000000e-02
   6.3172699999999999e+01  -7.7536100000000005e+01   6.8464040000000000e+02   8.1153300000000002e+01   6.0473100000000002e+01  -3.0169999999999999e+00   1.9753000000000001e+00   1.8232999999999999e+00   5.4847999999999999e+00   2.1190000000000001e-01   5.0029999999999997e-01   1.3299999999999999e-02
   6.4451200000000000e+01  -7.8371499999999997e+01   6.8884379999999999e+02   8.4456699999999998e+01   6.0701500000000003e+01  -3.3020999999999998e+00   1.9532000000000000e+00   1.5343000000000000e+00   4.4401000000000002e+00   2.5050000000000000e-01   4.9070000000000003e-01   5.7500000000000002e-02
   6.5553299999999993e+01  -7.9382700000000000e+01   6.9296140000000003e+02   8.7884299999999996e+01   6.0825200000000002e+01  -3.6617000000000002e+00   1.9310000000000000e+00   1.6899000000000000e+00   5.6589000000000000e+00   1.7340000000000000e-01   5.7730000000000004e-01   7.5200000000000003e-02
   6.6831699999999998e+01  -7.9052999999999997e+01   6.9776530000000002e+02   9.1082700000000003e+01   6.1205900000000000e+01  -3.9510999999999998e+00   1.9975000000000001e+00   1.4453000000000000e+00   4.7012999999999998e+00   1.8300000000000000e-01   5.8689999999999998e-01   4.8700000000000000e-02
   6.7162400000000005e+01  -8.4900599999999997e+01   7.0188289999999995e+02   9.3269000000000005e+01   6.1377099999999999e+01  -4.2624000000000004e+00   1.8422000000000001e+00   1.6232000000000000e+00   5.5719000000000003e+00   7.7100000000000002e-02   5.5810000000000004e-01   1.7700000000000000e-02
   6.8132199999999997e+01  -8.6241600000000005e+01   7.0548590000000002e+02   9.5579499999999996e+01   6.1605499999999999e+01  -4.2887000000000004e+00   1.9975000000000001e+00   1.6454000000000000e+00   5.6589000000000000e+00   2.6970000000000000e-01   5.4849999999999999e-01   1.7700000000000000e-02
   6.9079999999999998e+01  -8.8462000000000003e+01   7.0737310000000002e+02   9.7403099999999995e+01   6.1757800000000003e+01  -4.2098000000000004e+00   1.8422000000000001e+00   1.4008000000000000e+00   4.6142000000000003e+00   1.4449999999999999e-01   5.6769999999999998e-01   0.0000000000000000e+00
   6.9763300000000001e+01  -9.1583600000000004e+01   7.0865989999999999e+02   9.8357799999999997e+01   6.1872000000000000e+01  -4.3193999999999999e+00   1.7534000000000001e+00   1.6010000000000000e+00   5.1365999999999996e+00   1.1559999999999999e-01   4.3300000000000000e-01   4.4000000000000003e-03
   6.9697199999999995e+01  -9.7980900000000005e+01   7.0488540000000000e+02   9.8835200000000000e+01   6.1795800000000000e+01  -3.7054999999999998e+00   1.7312000000000001e+00   1.3564000000000001e+00   4.8754000000000000e+00   9.6299999999999997e-02   6.0619999999999996e-01  -3.5400000000000001e-02
   6.8462900000000005e+01  -9.7101500000000001e+01   6.9304719999999998e+02   9.8205100000000002e+01   6.0910899999999998e+01  -3.5125999999999999e+00   1.3761000000000001e+00   1.1117999999999999e+00   5.2236000000000002e+00   1.2520000000000001e-01   4.4259999999999999e-01  -4.4000000000000003e-03
   6.5641499999999994e+01  -1.0044300000000000e+02   6.7880709999999999e+02   9.6696600000000004e+01   5.9959299999999999e+01  -2.9775999999999998e+00   1.4205000000000001e+00   1.1339999999999999e+00   4.6142000000000003e+00   9.6299999999999997e-02   5.3879999999999995e-01  -6.1899999999999997e-02
   6.1519599999999997e+01  -9.9519700000000000e+01   6.5847630000000004e+02   9.4796599999999998e+01   5.8741300000000003e+01  -2.5653999999999999e+00   1.4871000000000001e+00   1.2674000000000001e+00   5.1365999999999996e+00   2.1190000000000001e-01   6.1580000000000001e-01  -1.3299999999999999e-02
   5.7684300000000000e+01  -9.8200699999999998e+01   6.3454269999999997e+02   9.2218800000000002e+01   5.7009399999999999e+01  -2.1049000000000002e+00   1.4205000000000001e+00   1.1563000000000001e+00   5.1365999999999996e+00   1.3489999999999999e-01   5.3879999999999995e-01   3.9800000000000002e-02
   5.4025300000000001e+01  -9.7101500000000001e+01   6.0760659999999996e+02   8.9068200000000004e+01   5.4906399999999998e+01  -1.6839000000000000e+00   1.1984999999999999e+00   1.1563000000000001e+00   5.7460000000000004e+00   2.3119999999999999e-01   5.7730000000000004e-01   2.2100000000000002e-02
   5.0145800000000001e+01  -9.4859200000000001e+01   5.7792539999999997e+02   8.5507000000000005e+01   5.2603499999999997e+01  -1.2322000000000000e+00   1.5315000000000001e+00   1.0450999999999999e+00   4.1788999999999996e+00   1.4449999999999999e-01   6.2539999999999996e-01   4.8700000000000000e-02
   4.6597099999999998e+01  -9.1495699999999999e+01   5.4515599999999995e+02   8.1430199999999999e+01   4.9967700000000001e+01  -8.5950000000000004e-01   1.3095000000000001e+00   1.2007000000000001e+00   5.6589000000000000e+00   1.8300000000000000e-01   7.5049999999999994e-01   4.8700000000000000e-02
   4.2717599999999997e+01  -8.8703800000000001e+01   5.1204340000000002e+02   7.6952399999999997e+01   4.7293700000000001e+01  -4.2540000000000000e-01   1.6202000000000001e+00   1.0672999999999999e+00   5.3106999999999998e+00   1.7340000000000000e-01   5.7730000000000004e-01   9.7299999999999998e-02
   3.8750100000000003e+01  -8.5252399999999994e+01   4.7447010000000000e+02   7.2006900000000002e+01   4.4343800000000002e+01   4.4000000000000003e-03   1.7312000000000001e+00   1.2230000000000001e+00   5.3977000000000004e+00   1.8300000000000000e-01   5.0029999999999997e-01   6.6400000000000001e-02
   3.5377600000000001e+01  -8.1427199999999999e+01   4.3715420000000000e+02   6.6784400000000005e+01   4.1127400000000002e+01   4.6920000000000001e-01   1.4427000000000001e+00   1.1563000000000001e+00   5.5719000000000003e+00   1.4449999999999999e-01   5.6769999999999998e-01   9.2899999999999996e-02
   3.1917000000000002e+01  -7.7909800000000004e+01   3.9846570000000003e+02   6.1285100000000000e+01   3.7806399999999996e+01   8.1130000000000002e-01   1.9310000000000000e+00   8.2269999999999999e-01   6.1813000000000002e+00   1.0600000000000000e-01   5.8689999999999998e-01   7.0800000000000002e-02
   2.8169799999999999e+01  -7.3952799999999996e+01   3.5823309999999998e+02   5.5193800000000003e+01   3.4161900000000003e+01   1.2365999999999999e+00   1.9753000000000001e+00   1.0227999999999999e+00   5.3106999999999998e+00   9.6299999999999997e-02   6.0619999999999996e-01   1.0620000000000000e-01
   2.4973700000000001e+01  -6.9336200000000005e+01   3.1679950000000002e+02   4.8930700000000002e+01   3.0288900000000002e+01   1.5568000000000000e+00   1.8422000000000001e+00   8.8939999999999997e-01   5.2236000000000002e+00   1.8300000000000000e-01   6.2539999999999996e-01   1.1060000000000000e-01
   2.1821700000000000e+01  -6.4367900000000006e+01   2.7253510000000000e+02   4.2304800000000000e+01   2.6263700000000000e+01   1.7936000000000001e+00   1.5758000000000001e+00   8.4499999999999997e-01   5.2236000000000002e+00   5.7799999999999997e-02   5.5810000000000004e-01   1.1940000000000001e-01
   1.7765999999999998e+01  -5.8278500000000001e+01   2.2801329999999999e+02   3.5564300000000003e+01   2.1991099999999999e+01   1.9734000000000000e+00   1.7312000000000001e+00   8.4499999999999997e-01   5.8330000000000002e+00   1.8300000000000000e-01   6.0619999999999996e-01   1.6370000000000001e-01
   1.4040800000000001e+01  -5.1859299999999998e+01   1.8392040000000000e+02   2.8814200000000000e+01   1.7699500000000000e+01   2.0390999999999999e+00   1.7090000000000001e+00   7.5600000000000001e-01   5.0495000000000001e+00   1.6380000000000000e-01   6.4470000000000005e-01   1.3270000000000001e-01
   9.5663000000000000e+00  -4.1153300000000002e+01   1.4094280000000001e+02   2.2465100000000000e+01   1.3626700000000000e+01   1.8725000000000001e+00   1.7090000000000001e+00   8.8939999999999997e-01   5.4847999999999999e+00   1.9270000000000001e-01   6.5429999999999999e-01   1.3270000000000001e-01
   5.4885000000000002e+00  -2.9919699999999999e+01   1.0122490000000001e+02   1.6450299999999999e+01   9.7918000000000003e+00   1.4690000000000001e+00   1.4205000000000001e+00   7.1150000000000002e-01   6.2683000000000000e+00   1.4449999999999999e-01   5.3879999999999995e-01   1.0620000000000000e-01
   2.1821999999999999e+00  -1.7894600000000001e+01   6.9484899999999996e+01   1.1609700000000000e+01   6.6135000000000002e+00   7.6300000000000001e-01   1.4649000000000001e+00   7.7820000000000000e-01   5.3106999999999998e+00   5.7799999999999997e-02   6.2539999999999996e-01   1.0620000000000000e-01
   2.6450000000000001e-01  -9.9146000000000001e+00   4.5808500000000002e+01   8.3254000000000001e+00   4.4058000000000002e+00   3.4639999999999999e-01   1.7978000000000001e+00   8.0049999999999999e-01   5.3106999999999998e+00   1.2520000000000001e-01   5.9660000000000002e-01   1.6810000000000000e-01
   4.4100000000000000e-02  -5.1222000000000003e+00   3.0367500000000000e+01   5.4897999999999998e+00   2.7786000000000000e+00  -1.0960000000000000e-01   1.5315000000000001e+00   6.4480000000000004e-01   5.2236000000000002e+00   1.9300000000000001e-02   5.4849999999999999e-01   1.4160000000000000e-01
  -1.4107000000000001e+00  -1.7366999999999999e+00   1.8014600000000002e+01   3.6471000000000000e+00   1.5701000000000001e+00  -3.6840000000000001e-01   1.6202000000000001e+00   8.6719999999999997e-01   5.2236000000000002e+00   3.0819999999999997e-01   6.2539999999999996e-01   1.5479999999999999e-01
  -1.3666000000000000e+00  -2.1999999999999999e-02   1.1838200000000001e+01   2.3391000000000002e+00   9.0400000000000003e-01  -3.4200000000000003e-01   1.9975000000000001e+00   6.4480000000000004e-01   5.8330000000000002e+00   8.6699999999999999e-02   6.0619999999999996e-01   1.7249999999999999e-01
  -1.6972000000000000e+00   4.3969999999999998e-01   6.4337999999999997e+00   1.4894000000000001e+00   5.1390000000000002e-01  -2.5869999999999999e-01   1.7312000000000001e+00   7.1150000000000002e-01   5.7460000000000004e+00   2.1190000000000001e-01   5.6769999999999998e-01   2.1679999999999999e-01
  -8.5960000000000003e-01   1.2311000000000001e+00   5.3186000000000000e+00   9.8340000000000005e-01   1.1420000000000000e-01  -5.4379999999999995e-01   1.7756000000000001e+00   6.2260000000000004e-01   5.3977000000000004e+00   2.0230000000000001e-01   5.9660000000000002e-01   1.9020000000000001e-01
  -8.5960000000000003e-01   1.5608000000000000e+00   3.0024000000000002e+00   6.4920000000000000e-01  -3.8100000000000002e-02  -5.7450000000000001e-01   1.8200000000000001e+00   6.6710000000000003e-01   5.8330000000000002e+00   2.5050000000000000e-01   6.5429999999999999e-01   2.1229999999999999e-01
  -6.8330000000000002e-01   1.1871000000000000e+00   3.9460999999999999e+00   5.7279999999999998e-01  -1.8079999999999999e-01  -5.3500000000000003e-01   1.7312000000000001e+00   5.3369999999999995e-01   6.0941999999999998e+00   1.6380000000000000e-01   6.3510000000000000e-01   1.9460000000000000e-01
  -7.4939999999999996e-01   1.1431000000000000e+00   3.2597999999999998e+00   4.0100000000000002e-01  -5.1390000000000002e-01  -5.3500000000000003e-01   1.6646000000000001e+00   4.8920000000000002e-01   6.3554000000000004e+00   2.1190000000000001e-01   6.2539999999999996e-01   2.5659999999999999e-01
  -6.6130000000000000e-01   9.8929999999999996e-01   3.1739999999999999e+00   4.3919999999999998e-01  -4.7580000000000000e-01  -3.4639999999999999e-01   1.8200000000000001e+00   7.5600000000000001e-01   6.1813000000000002e+00   3.0819999999999997e-01   6.1580000000000001e-01   3.1850000000000001e-01
  -5.5110000000000003e-01   4.6170000000000000e-01   3.2597999999999998e+00   6.2060000000000004e-01  -3.9970000000000000e-01  -3.5959999999999998e-01   1.7534000000000001e+00   8.4499999999999997e-01   5.9200999999999997e+00   3.1790000000000002e-01   6.6390000000000005e-01   2.5659999999999999e-01
  -3.0859999999999999e-01   8.5740000000000005e-01   3.2597999999999998e+00   5.4420000000000002e-01  -3.6159999999999998e-01  -3.8590000000000002e-01   1.3095000000000001e+00   4.8920000000000002e-01   5.7460000000000004e+00   2.6010000000000000e-01   6.9279999999999997e-01   2.8310000000000002e-01
  -5.5110000000000003e-01   7.2550000000000003e-01   1.8872000000000000e+00   3.8190000000000002e-01  -3.2350000000000001e-01  -4.9109999999999998e-01   1.4205000000000001e+00   6.2260000000000004e-01   6.0941999999999998e+00   2.6010000000000000e-01   6.0619999999999996e-01   2.5209999999999999e-01
  -2.6450000000000001e-01   9.8929999999999996e-01   1.8872000000000000e+00   2.7689999999999998e-01  -2.5690000000000002e-01  -4.7360000000000002e-01   1.4871000000000001e+00   6.4480000000000004e-01   6.4424999999999999e+00   3.7569999999999998e-01   6.6390000000000005e-01   3.3620000000000000e-01
  -3.0859999999999999e-01   9.6730000000000005e-01   1.7157000000000000e+00   2.7689999999999998e-01  -2.3790000000000000e-01  -4.7360000000000002e-01   1.3095000000000001e+00   1.0450999999999999e+00   6.4424999999999999e+00   3.9489999999999997e-01   6.4470000000000005e-01   3.5389999999999999e-01
  -8.8200000000000001e-02   9.6730000000000005e-01   1.2867999999999999e+00   3.3420000000000000e-01  -2.2839999999999999e-01  -4.9109999999999998e-01   1.6646000000000001e+00   1.0894999999999999e+00   6.1813000000000002e+00   4.6239999999999998e-01   6.2539999999999996e-01   3.1850000000000001e-01
  -5.2900000000000003e-01   1.0331999999999999e+00   1.6298999999999999e+00   3.6280000000000001e-01  -2.5690000000000002e-01  -4.4290000000000002e-01   1.5536000000000001e+00   1.0672999999999999e+00   6.4424999999999999e+00   4.3350000000000000e-01   6.6390000000000005e-01   2.9189999999999999e-01
  -3.0859999999999999e-01   8.1340000000000001e-01   2.3161999999999998e+00   3.9140000000000003e-01  -2.9499999999999998e-01  -4.9550000000000000e-01   1.3539000000000001e+00   8.2269999999999999e-01   5.8330000000000002e+00   3.4680000000000000e-01   6.8320000000000003e-01   2.9640000000000000e-01
  -3.9679999999999999e-01   8.3540000000000003e-01   2.4018999999999999e+00   3.2460000000000000e-01  -3.9970000000000000e-01  -4.8240000000000000e-01   1.3317000000000001e+00   8.4499999999999997e-01   6.7035999999999998e+00   3.4680000000000000e-01   6.7349999999999999e-01   2.4770000000000000e-01
  -2.6450000000000001e-01   6.8149999999999999e-01   2.7450999999999999e+00   3.4370000000000001e-01  -2.6640000000000003e-01  -4.8680000000000001e-01   1.2650999999999999e+00   6.8930000000000002e-01   6.2683000000000000e+00   2.9859999999999998e-01   6.2539999999999996e-01   2.6100000000000001e-01
  -2.2040000000000001e-01   1.0331999999999999e+00   2.2303999999999999e+00   4.5829999999999999e-01  -3.5210000000000002e-01  -4.6479999999999999e-01   1.1984999999999999e+00   6.4480000000000004e-01   6.2683000000000000e+00   4.2380000000000001e-01   7.2170000000000001e-01   2.6979999999999998e-01
  -1.7630000000000001e-01   6.3749999999999996e-01   2.4018999999999999e+00   3.5330000000000000e-01  -2.6640000000000003e-01  -5.3059999999999996e-01   1.1984999999999999e+00   8.0049999999999999e-01   6.7907000000000002e+00   3.7569999999999998e-01   6.9279999999999997e-01   2.7870000000000000e-01
  -1.7630000000000001e-01   9.2330000000000001e-01   2.6593000000000000e+00   3.7240000000000001e-01  -2.1890000000000001e-01  -4.3850000000000000e-01   1.1540999999999999e+00   8.4499999999999997e-01   6.4424999999999999e+00   4.0460000000000002e-01   5.8689999999999998e-01   3.0520000000000003e-01
  -2.6450000000000001e-01   8.1340000000000001e-01   2.1446000000000001e+00   3.5330000000000000e-01  -3.3310000000000001e-01  -5.0870000000000004e-01   1.1096999999999999e+00   9.3389999999999995e-01   6.5294999999999996e+00   4.3350000000000000e-01   6.7349999999999999e-01   3.1850000000000001e-01
  -3.3060000000000000e-01   7.0350000000000001e-01   2.7450999999999999e+00   2.0999999999999999e-01  -2.9499999999999998e-01  -4.5610000000000001e-01   1.1540999999999999e+00   8.4499999999999997e-01   6.6166000000000000e+00   3.3710000000000001e-01   5.3879999999999995e-01   3.0080000000000001e-01
  -2.8649999999999998e-01   7.4739999999999995e-01   1.8015000000000001e+00   3.7240000000000001e-01  -2.8549999999999998e-01  -4.7360000000000002e-01   1.1318999999999999e+00   8.8939999999999997e-01   6.4424999999999999e+00   5.1049999999999995e-01   6.3510000000000000e-01   3.0520000000000003e-01
  -4.1880000000000001e-01   7.0350000000000001e-01   2.8309000000000002e+00   3.1509999999999999e-01  -2.7600000000000002e-01  -4.7360000000000002e-01   1.2650999999999999e+00   9.7840000000000005e-01   5.9200999999999997e+00   4.7199999999999998e-01   5.8689999999999998e-01   2.7870000000000000e-01
  -3.5270000000000001e-01   7.4739999999999995e-01   2.3161999999999998e+00   3.4370000000000001e-01  -3.0449999999999999e-01  -4.9990000000000001e-01   1.2873000000000001e+00   9.5609999999999995e-01   7.2260000000000000e+00   3.7569999999999998e-01   6.3510000000000000e-01   2.7870000000000000e-01
  -1.9839999999999999e-01   6.5949999999999998e-01   1.9730000000000001e+00   3.3420000000000000e-01  -2.9499999999999998e-01  -4.8680000000000001e-01   9.9880000000000002e-01   8.2269999999999999e-01   5.7460000000000004e+00   3.6599999999999999e-01   6.1580000000000001e-01   3.0080000000000001e-01
  -4.4080000000000003e-01   7.0350000000000001e-01   2.2303999999999999e+00   2.0999999999999999e-01  -3.4260000000000002e-01  -4.7799999999999998e-01   1.0431999999999999e+00   8.6719999999999997e-01   5.8330000000000002e+00   4.5269999999999999e-01   5.8689999999999998e-01   2.9640000000000000e-01
  -1.1020000000000001e-01   8.3540000000000003e-01   3.0882000000000001e+00   3.5330000000000000e-01  -2.6640000000000003e-01  -4.9990000000000001e-01   1.0209999999999999e+00   6.8930000000000002e-01   5.7460000000000004e+00   3.5639999999999999e-01   6.2539999999999996e-01   2.9189999999999999e-01
  -4.8490000000000000e-01   9.0129999999999999e-01   1.4582999999999999e+00   3.8190000000000002e-01  -3.0449999999999999e-01  -5.0429999999999997e-01   1.2206999999999999e+00   9.7840000000000005e-01   6.0941999999999998e+00   3.9489999999999997e-01   6.1580000000000001e-01   3.3179999999999998e-01
  -3.5270000000000001e-01   9.4530000000000003e-01   1.8015000000000001e+00   3.9140000000000003e-01  -3.1400000000000000e-01  -5.1310000000000000e-01   1.2206999999999999e+00   7.7820000000000000e-01   6.2683000000000000e+00   4.1420000000000001e-01   6.0619999999999996e-01   2.7429999999999999e-01
  -1.9839999999999999e-01   9.4530000000000003e-01   1.8015000000000001e+00   3.9140000000000003e-01  -3.2350000000000001e-01  -4.6039999999999998e-01   1.1540999999999999e+00   8.6719999999999997e-01   6.3554000000000004e+00   3.8529999999999998e-01   5.5810000000000004e-01   3.0080000000000001e-01
  -1.3230000000000000e-01   6.1550000000000005e-01   1.5441000000000000e+00   2.3870000000000000e-01  -2.6640000000000003e-01  -4.2540000000000000e-01   1.0431999999999999e+00   8.8939999999999997e-01   6.1813000000000002e+00   3.1790000000000002e-01   5.5810000000000004e-01   2.7429999999999999e-01
  -4.1880000000000001e-01   7.0350000000000001e-01   1.2867999999999999e+00   4.4869999999999999e-01  -3.0449999999999999e-01  -5.1310000000000000e-01   1.2428999999999999e+00   7.3380000000000001e-01   6.3554000000000004e+00   4.1420000000000001e-01   5.2920000000000000e-01   2.8310000000000002e-01
  -2.6450000000000001e-01   9.6730000000000005e-01   2.2303999999999999e+00   3.3420000000000000e-01  -2.7600000000000002e-01  -4.1660000000000003e-01   1.1096999999999999e+00   9.5609999999999995e-01   6.2683000000000000e+00   4.5269999999999999e-01   7.0240000000000002e-01   3.2290000000000002e-01
  -2.2040000000000001e-01   8.1340000000000001e-01   1.8015000000000001e+00   3.7240000000000001e-01  -2.4740000000000001e-01  -5.1749999999999996e-01   1.1984999999999999e+00   8.6719999999999997e-01   6.5294999999999996e+00   3.5639999999999999e-01   5.4849999999999999e-01   3.0520000000000003e-01
  -2.2040000000000001e-01   8.1340000000000001e-01   2.8309000000000002e+00   3.2460000000000000e-01  -3.1400000000000000e-01  -5.1310000000000000e-01   9.5440000000000003e-01   9.1169999999999995e-01   5.8330000000000002e+00   4.4309999999999999e-01   5.7730000000000004e-01   3.3620000000000000e-01
  -8.8200000000000001e-02   8.7929999999999997e-01   2.3161999999999998e+00   3.1509999999999999e-01  -3.2350000000000001e-01  -5.5689999999999995e-01   1.1540999999999999e+00   8.2269999999999999e-01   5.9200999999999997e+00   4.1420000000000001e-01   5.6769999999999998e-01   2.9189999999999999e-01
  -1.7630000000000001e-01   8.3540000000000003e-01   2.1446000000000001e+00   4.2959999999999998e-01  -2.6640000000000003e-01  -5.2180000000000004e-01   9.9880000000000002e-01   8.0049999999999999e-01   6.3554000000000004e+00   4.0460000000000002e-01   6.8320000000000003e-01   3.3179999999999998e-01
  -2.1999999999999999e-02   8.3540000000000003e-01   2.4018999999999999e+00   2.6729999999999998e-01  -2.9499999999999998e-01  -4.8240000000000000e-01   1.1762999999999999e+00   9.5609999999999995e-01   6.6166000000000000e+00   4.1420000000000001e-01   5.2920000000000000e-01   3.5830000000000001e-01
  -4.1880000000000001e-01   8.5740000000000005e-01   2.2303999999999999e+00   2.4820000000000000e-01  -3.1400000000000000e-01  -4.6039999999999998e-01   1.0875999999999999e+00   1.0005999999999999e+00   6.5294999999999996e+00   3.5639999999999999e-01   6.8320000000000003e-01   2.9189999999999999e-01
  -2.8649999999999998e-01   9.2330000000000001e-01   2.1446000000000001e+00   2.4820000000000000e-01  -3.1400000000000000e-01  -4.6039999999999998e-01   1.1762999999999999e+00   1.1117999999999999e+00   6.8777999999999997e+00   4.7199999999999998e-01   5.9660000000000002e-01   2.9640000000000000e-01
  -2.6450000000000001e-01   7.6939999999999997e-01   2.6593000000000000e+00   2.9599999999999999e-01  -2.7600000000000002e-01  -4.6039999999999998e-01   1.0431999999999999e+00   7.5600000000000001e-01   6.5294999999999996e+00   5.0090000000000001e-01   6.1580000000000001e-01   3.6709999999999998e-01
  -1.5429999999999999e-01   7.6939999999999997e-01   2.3161999999999998e+00   3.5330000000000000e-01  -2.7600000000000002e-01  -4.9990000000000001e-01   1.3539000000000001e+00   7.1150000000000002e-01   6.4424999999999999e+00   4.4309999999999999e-01   5.1959999999999995e-01   2.6100000000000001e-01
  -1.5429999999999999e-01   1.0112000000000001e+00   1.8015000000000001e+00   2.8639999999999999e-01  -3.3310000000000001e-01  -5.1749999999999996e-01   9.3220000000000003e-01   9.3389999999999995e-01   6.5294999999999996e+00   4.8159999999999997e-01   6.0619999999999996e-01   3.1409999999999999e-01
  -2.4249999999999999e-01   8.5740000000000005e-01   1.9730000000000001e+00   3.7240000000000001e-01  -3.1400000000000000e-01  -4.6920000000000001e-01   1.1762999999999999e+00   1.0005999999999999e+00   6.3554000000000004e+00   3.6599999999999999e-01   6.3510000000000000e-01   3.1409999999999999e-01
  -2.6450000000000001e-01   6.8149999999999999e-01   2.6593000000000000e+00   2.7689999999999998e-01  -3.6159999999999998e-01  -4.5169999999999999e-01   1.1318999999999999e+00   9.5609999999999995e-01   6.9648000000000003e+00   3.9489999999999997e-01   6.6390000000000005e-01   3.3179999999999998e-01
  -8.8200000000000001e-02   9.0129999999999999e-01   2.1446000000000001e+00   2.8639999999999999e-01  -3.5210000000000002e-01  -4.8240000000000000e-01   1.1318999999999999e+00   1.0450999999999999e+00   6.1813000000000002e+00   4.2380000000000001e-01   5.9660000000000002e-01   3.3179999999999998e-01
  -1.9839999999999999e-01   9.2330000000000001e-01   2.0588000000000002e+00   3.3420000000000000e-01  -4.0920000000000001e-01  -4.7360000000000002e-01   1.0653999999999999e+00   9.1169999999999995e-01   6.7907000000000002e+00   3.7569999999999998e-01   4.8110000000000003e-01   3.0520000000000003e-01
  -2.6450000000000001e-01   7.0350000000000001e-01   1.8015000000000001e+00   3.2460000000000000e-01  -3.6159999999999998e-01  -4.9550000000000000e-01   1.1318999999999999e+00   1.0894999999999999e+00   6.7035999999999998e+00   4.5269999999999999e-01   5.7730000000000004e-01   3.3620000000000000e-01
  -4.6289999999999998e-01   1.2969999999999999e+00   1.8015000000000001e+00   2.5779999999999997e-01  -3.0449999999999999e-01  -4.5610000000000001e-01   1.2650999999999999e+00   1.0672999999999999e+00   6.6166000000000000e+00   4.3350000000000000e-01   6.1580000000000001e-01   3.0959999999999999e-01
   2.2040000000000001e-01   9.0129999999999999e-01   1.8015000000000001e+00   2.1959999999999999e-01  -4.0920000000000001e-01  -4.9550000000000000e-01   1.1762999999999999e+00   8.0049999999999999e-01   6.0072000000000001e+00   3.9489999999999997e-01   6.0619999999999996e-01   3.2290000000000002e-01
  -5.9509999999999996e-01   6.5949999999999998e-01   1.7157000000000000e+00   2.5779999999999997e-01  -2.8549999999999998e-01  -5.2620000000000000e-01   1.1762999999999999e+00   7.7820000000000000e-01   6.4424999999999999e+00   3.7569999999999998e-01   4.9070000000000003e-01   2.9640000000000000e-01
   6.6100000000000006e-02   9.8929999999999996e-01   2.3161999999999998e+00   3.0549999999999999e-01  -3.2350000000000001e-01  -4.9990000000000001e-01   1.0209999999999999e+00   8.8939999999999997e-01   6.0941999999999998e+00   3.6599999999999999e-01   5.7730000000000004e-01   2.8310000000000002e-01
  -5.2900000000000003e-01   8.7929999999999997e-01   1.6298999999999999e+00   2.7689999999999998e-01  -2.8549999999999998e-01  -5.5689999999999995e-01   1.1540999999999999e+00   7.5600000000000001e-01   6.2683000000000000e+00   3.8529999999999998e-01   6.9279999999999997e-01   3.5830000000000001e-01
  -4.4100000000000000e-02   9.4530000000000003e-01   2.5735000000000001e+00   3.9140000000000003e-01  -3.7109999999999999e-01  -5.5689999999999995e-01   1.1540999999999999e+00   9.1169999999999995e-01   6.2683000000000000e+00   3.9489999999999997e-01   6.3510000000000000e-01   3.0080000000000001e-01
  -7.4939999999999996e-01   9.6730000000000005e-01   1.9730000000000001e+00   3.2460000000000000e-01  -2.8549999999999998e-01  -4.7360000000000002e-01   1.0875999999999999e+00   1.0450999999999999e+00   5.8330000000000002e+00   3.8529999999999998e-01   5.0029999999999997e-01   3.4499999999999997e-01
   2.2040000000000001e-01   8.1340000000000001e-01   2.8309000000000002e+00   2.0050000000000001e-01  -3.9010000000000000e-01  -5.1749999999999996e-01   1.1984999999999999e+00   7.3380000000000001e-01   6.6166000000000000e+00   4.0460000000000002e-01   5.0029999999999997e-01   2.8310000000000002e-01
  -7.4939999999999996e-01   1.3850000000000000e+00   1.4582999999999999e+00   3.2460000000000000e-01  -1.8079999999999999e-01  -5.1310000000000000e-01   1.2206999999999999e+00   8.4499999999999997e-01   6.0072000000000001e+00   3.8529999999999998e-01   5.8689999999999998e-01   3.3179999999999998e-01
   3.3060000000000000e-01   9.2330000000000001e-01   1.9730000000000001e+00   3.2460000000000000e-01  -4.0920000000000001e-01  -4.6479999999999999e-01   1.0875999999999999e+00   7.3380000000000001e-01   6.0941999999999998e+00   4.0460000000000002e-01   5.9660000000000002e-01   3.1409999999999999e-01
  -6.1719999999999997e-01   1.0551999999999999e+00   2.5735000000000001e+00   3.2460000000000000e-01  -3.2350000000000001e-01  -5.1310000000000000e-01   1.0431999999999999e+00   7.3380000000000001e-01   6.3554000000000004e+00   3.7569999999999998e-01   5.9660000000000002e-01   3.0080000000000001e-01
   0.0000000000000000e+00   1.2749999999999999e+00   1.4582999999999999e+00   2.3870000000000000e-01  -4.4719999999999999e-01  -4.7799999999999998e-01   8.8780000000000003e-01   6.6710000000000003e-01   6.0941999999999998e+00   4.2380000000000001e-01   6.1580000000000001e-01   3.2729999999999998e-01
  -3.9679999999999999e-01   8.1340000000000001e-01   1.8872000000000000e+00   2.0999999999999999e-01  -3.6159999999999998e-01  -5.0870000000000004e-01   1.0209999999999999e+00   8.8939999999999997e-01   6.9648000000000003e+00   4.1420000000000001e-01   5.7730000000000004e-01   3.2729999999999998e-01
  -1.5429999999999999e-01   1.0992000000000000e+00   1.8872000000000000e+00   3.1509999999999999e-01  -3.5210000000000002e-01  -4.6479999999999999e-01   1.2650999999999999e+00   6.8930000000000002e-01   6.1813000000000002e+00   3.3710000000000001e-01   5.8689999999999998e-01   3.0520000000000003e-01
  -1.9839999999999999e-01   8.5740000000000005e-01   2.4018999999999999e+00   2.7689999999999998e-01  -4.4719999999999999e-01  -4.2540000000000000e-01   1.1984999999999999e+00   9.7840000000000005e-01   6.2683000000000000e+00   3.8529999999999998e-01   6.1580000000000001e-01   2.7429999999999999e-01
  -2.2040000000000001e-01   1.0992000000000000e+00   1.2010000000000001e+00   4.2009999999999997e-01  -3.9970000000000000e-01  -4.9109999999999998e-01   9.5440000000000003e-01   9.7840000000000005e-01   6.2683000000000000e+00   4.0460000000000002e-01   6.9279999999999997e-01   2.9189999999999999e-01
  -4.4100000000000000e-02   7.6939999999999997e-01   1.9730000000000001e+00   2.5779999999999997e-01  -4.3769999999999998e-01  -4.9109999999999998e-01   1.1762999999999999e+00   7.5600000000000001e-01   6.2683000000000000e+00   3.9489999999999997e-01   5.8689999999999998e-01   2.8310000000000002e-01
  -1.9839999999999999e-01   1.0331999999999999e+00   2.5735000000000001e+00   1.8140000000000001e-01  -2.7600000000000002e-01  -4.9550000000000000e-01   9.1000000000000003e-01   7.1150000000000002e-01   6.9648000000000003e+00   4.5269999999999999e-01   6.0619999999999996e-01   3.0080000000000001e-01
   0.0000000000000000e+00   8.5740000000000005e-01   1.7157000000000000e+00   2.3870000000000000e-01  -3.3310000000000001e-01  -4.7799999999999998e-01   1.0431999999999999e+00   7.3380000000000001e-01   6.2683000000000000e+00   4.4309999999999999e-01   6.5429999999999999e-01   3.4060000000000001e-01
  -2.6450000000000001e-01   7.9139999999999999e-01   1.8015000000000001e+00   2.5779999999999997e-01  -3.5210000000000002e-01  -4.6920000000000001e-01   9.9880000000000002e-01   8.2269999999999999e-01   7.0518999999999998e+00   4.3350000000000000e-01   5.5810000000000004e-01   3.0520000000000003e-01
  -2.6450000000000001e-01   1.0771999999999999e+00   2.2303999999999999e+00   3.3420000000000000e-01  -3.9970000000000000e-01  -5.2620000000000000e-01   9.9880000000000002e-01   8.6719999999999997e-01   6.2683000000000000e+00   3.7569999999999998e-01   6.3510000000000000e-01   2.8749999999999998e-01
  -4.6289999999999998e-01   7.9139999999999999e-01   1.7157000000000000e+00   2.9599999999999999e-01  -2.6640000000000003e-01  -5.1310000000000000e-01   1.1096999999999999e+00   8.0049999999999999e-01   7.3131000000000004e+00   4.1420000000000001e-01   6.4470000000000005e-01   2.7429999999999999e-01
  -1.9839999999999999e-01   1.0551999999999999e+00   2.0588000000000002e+00   2.9599999999999999e-01  -4.2820000000000003e-01  -4.5610000000000001e-01   1.1096999999999999e+00   6.8930000000000002e-01   6.0941999999999998e+00   3.9489999999999997e-01   5.5810000000000004e-01   2.8749999999999998e-01
  -2.2040000000000001e-01   7.9139999999999999e-01   1.9730000000000001e+00   2.7689999999999998e-01  -3.9970000000000000e-01  -5.1749999999999996e-01   1.3095000000000001e+00   8.8939999999999997e-01   7.2260000000000000e+00   3.5639999999999999e-01   6.1580000000000001e-01   3.4949999999999998e-01
  -2.4249999999999999e-01   8.5740000000000005e-01   1.5441000000000000e+00   2.9599999999999999e-01  -3.8059999999999999e-01  -4.2980000000000002e-01   1.1318999999999999e+00   8.2269999999999999e-01   5.7460000000000004e+00   4.7199999999999998e-01   5.1959999999999995e-01   3.0520000000000003e-01
  -3.3060000000000000e-01   1.1431000000000000e+00   1.8872000000000000e+00   3.2460000000000000e-01  -3.0449999999999999e-01  -4.9109999999999998e-01   1.0431999999999999e+00   8.4499999999999997e-01   6.6166000000000000e+00   4.6239999999999998e-01   5.6769999999999998e-01   2.7870000000000000e-01
  -2.2040000000000001e-01   9.0129999999999999e-01   2.5735000000000001e+00   2.0999999999999999e-01  -3.2350000000000001e-01  -5.2620000000000000e-01   1.0209999999999999e+00   1.0227999999999999e+00   6.3554000000000004e+00   4.0460000000000002e-01   6.2539999999999996e-01   3.5830000000000001e-01
  -1.1020000000000001e-01   9.6730000000000005e-01   2.0588000000000002e+00   2.9599999999999999e-01  -4.5679999999999998e-01  -4.6039999999999998e-01   1.0875999999999999e+00   8.2269999999999999e-01   6.0072000000000001e+00   3.9489999999999997e-01   6.3510000000000000e-01   2.9189999999999999e-01
  -3.5270000000000001e-01   8.7929999999999997e-01   1.3725000000000001e+00   2.5779999999999997e-01  -3.5210000000000002e-01  -5.2180000000000004e-01   1.0431999999999999e+00   8.8939999999999997e-01   5.5719000000000003e+00   4.9130000000000001e-01   5.7730000000000004e-01   3.1409999999999999e-01
  -2.6450000000000001e-01   8.1340000000000001e-01   2.1446000000000001e+00   2.7689999999999998e-01  -3.1400000000000000e-01  -4.4729999999999998e-01   9.3220000000000003e-01   9.7840000000000005e-01   6.0072000000000001e+00   4.2380000000000001e-01   5.6769999999999998e-01   2.6979999999999998e-01
  -3.9679999999999999e-01   1.1651000000000000e+00   1.5441000000000000e+00   4.2959999999999998e-01  -3.5210000000000002e-01  -4.8240000000000000e-01   1.0653999999999999e+00   9.5609999999999995e-01   5.9200999999999997e+00   4.5269999999999999e-01   6.6390000000000005e-01   3.4060000000000001e-01
  -1.9839999999999999e-01   9.4530000000000003e-01   2.4876999999999998e+00   2.1959999999999999e-01  -3.9970000000000000e-01  -4.8240000000000000e-01   9.7660000000000002e-01   7.7820000000000000e-01   7.0518999999999998e+00   4.0460000000000002e-01   6.1580000000000001e-01   3.0080000000000001e-01
  -3.9679999999999999e-01   9.6730000000000005e-01   1.6298999999999999e+00   1.3370000000000001e-01  -4.3769999999999998e-01  -4.2540000000000000e-01   8.2120000000000004e-01   7.3380000000000001e-01   6.7035999999999998e+00   4.1420000000000001e-01   5.8689999999999998e-01   3.1409999999999999e-01
  -2.6450000000000001e-01   1.0112000000000001e+00   1.3725000000000001e+00   2.9599999999999999e-01  -3.9970000000000000e-01  -4.8680000000000001e-01   1.0653999999999999e+00   7.7820000000000000e-01   6.7035999999999998e+00   4.5269999999999999e-01   5.5810000000000004e-01   2.9640000000000000e-01
  -2.8649999999999998e-01   9.8929999999999996e-01   2.0588000000000002e+00   2.6729999999999998e-01  -4.3769999999999998e-01  -4.6920000000000001e-01   1.1096999999999999e+00   7.5600000000000001e-01   6.7035999999999998e+00   4.1420000000000001e-01   6.0619999999999996e-01   2.9640000000000000e-01
  -2.6450000000000001e-01   1.0331999999999999e+00   1.7157000000000000e+00   3.2460000000000000e-01  -3.3310000000000001e-01  -5.3059999999999996e-01   1.1984999999999999e+00   7.1150000000000002e-01   4.8754000000000000e+00   3.8529999999999998e-01   6.5429999999999999e-01   3.0959999999999999e-01
  -2.1999999999999999e-02   6.3749999999999996e-01   1.7157000000000000e+00   2.6729999999999998e-01  -3.6159999999999998e-01  -4.6479999999999999e-01   9.5440000000000003e-01   8.8939999999999997e-01   5.8330000000000002e+00   4.2380000000000001e-01   6.1580000000000001e-01   3.0080000000000001e-01
  -1.1020000000000001e-01   1.0331999999999999e+00   2.8309000000000002e+00   2.8639999999999999e-01  -3.0449999999999999e-01  -4.9990000000000001e-01   8.2120000000000004e-01   1.0005999999999999e+00   5.6589000000000000e+00   4.2380000000000001e-01   4.8110000000000003e-01   2.8749999999999998e-01
  -2.6450000000000001e-01   1.0112000000000001e+00   2.0588000000000002e+00   3.3420000000000000e-01  -3.8059999999999999e-01  -4.6479999999999999e-01   9.7660000000000002e-01   8.0049999999999999e-01   5.9200999999999997e+00   4.8159999999999997e-01   6.1580000000000001e-01   2.8310000000000002e-01
  -1.5429999999999999e-01   1.0771999999999999e+00   2.4876999999999998e+00   2.4820000000000000e-01  -2.8549999999999998e-01  -4.6920000000000001e-01   1.0209999999999999e+00   9.3389999999999995e-01   6.0941999999999998e+00   4.0460000000000002e-01   5.2920000000000000e-01   3.0520000000000003e-01
  -1.3230000000000000e-01   8.7929999999999997e-01   1.8015000000000001e+00   2.8639999999999999e-01  -3.2350000000000001e-01  -4.6920000000000001e-01   1.1318999999999999e+00   8.6719999999999997e-01   5.6589000000000000e+00   4.4309999999999999e-01   6.1580000000000001e-01   3.0080000000000001e-01
  -1.7630000000000001e-01   1.0551999999999999e+00   2.3161999999999998e+00   3.8190000000000002e-01  -3.6159999999999998e-01  -4.7799999999999998e-01   9.3220000000000003e-01   8.6719999999999997e-01   6.1813000000000002e+00   3.3710000000000001e-01   6.2539999999999996e-01   3.3179999999999998e-01
  -1.3230000000000000e-01   8.7929999999999997e-01   1.3725000000000001e+00   2.5779999999999997e-01  -4.2820000000000003e-01  -4.6039999999999998e-01   1.0209999999999999e+00   7.5600000000000001e-01   6.3554000000000004e+00   4.2380000000000001e-01   5.9660000000000002e-01   3.2290000000000002e-01
  -4.4080000000000003e-01   8.7929999999999997e-01   2.1446000000000001e+00   2.9599999999999999e-01  -3.2350000000000001e-01  -4.6920000000000001e-01   1.1984999999999999e+00   8.4499999999999997e-01   6.7035999999999998e+00   4.7199999999999998e-01   5.6769999999999998e-01   3.3179999999999998e-01
  -2.8649999999999998e-01   7.9139999999999999e-01   1.8872000000000000e+00   2.2910000000000000e-01  -3.4260000000000002e-01  -4.4729999999999998e-01   9.7660000000000002e-01   8.2269999999999999e-01   6.1813000000000002e+00   4.0460000000000002e-01   5.6769999999999998e-01   3.0959999999999999e-01
  -3.3060000000000000e-01   1.0992000000000000e+00   2.0588000000000002e+00   2.9599999999999999e-01  -3.9010000000000000e-01  -4.8240000000000000e-01   1.1096999999999999e+00   8.8939999999999997e-01   5.8330000000000002e+00   3.8529999999999998e-01   5.1000000000000001e-01   2.5659999999999999e-01
  -3.5270000000000001e-01   9.2330000000000001e-01   1.8015000000000001e+00   2.3870000000000000e-01  -3.9970000000000000e-01  -4.2540000000000000e-01   1.0431999999999999e+00   8.2269999999999999e-01   6.0072000000000001e+00   3.2750000000000001e-01   5.7730000000000004e-01   3.2729999999999998e-01
  -2.2040000000000001e-01   7.9139999999999999e-01   1.9730000000000001e+00   2.5779999999999997e-01  -3.4260000000000002e-01  -4.2980000000000002e-01   1.1096999999999999e+00   8.2269999999999999e-01   6.5294999999999996e+00   3.8529999999999998e-01   6.2539999999999996e-01   3.2290000000000002e-01
  -2.4249999999999999e-01   8.7929999999999997e-01   1.9730000000000001e+00   3.6280000000000001e-01  -3.2350000000000001e-01  -4.6479999999999999e-01   9.5440000000000003e-01   8.2269999999999999e-01   6.7035999999999998e+00   4.1420000000000001e-01   5.8689999999999998e-01   2.9189999999999999e-01
  -1.1020000000000001e-01   1.0112000000000001e+00   1.5441000000000000e+00   2.3870000000000000e-01  -3.6159999999999998e-01  -4.1660000000000003e-01   9.1000000000000003e-01   9.1169999999999995e-01   6.0072000000000001e+00   4.0460000000000002e-01   6.0619999999999996e-01   3.0959999999999999e-01
  -3.0859999999999999e-01   9.6730000000000005e-01   2.1446000000000001e+00   3.8190000000000002e-01  -3.4260000000000002e-01  -4.5169999999999999e-01   1.0209999999999999e+00   8.6719999999999997e-01   6.0941999999999998e+00   4.4309999999999999e-01   6.9279999999999997e-01   2.9189999999999999e-01
  -3.3060000000000000e-01   1.0331999999999999e+00   1.2867999999999999e+00   2.8639999999999999e-01  -3.1400000000000000e-01  -4.6479999999999999e-01   8.8780000000000003e-01   1.0227999999999999e+00   6.2683000000000000e+00   4.2380000000000001e-01   6.1580000000000001e-01   3.2290000000000002e-01
  -2.8649999999999998e-01   9.2330000000000001e-01   2.3161999999999998e+00   2.7689999999999998e-01  -3.6159999999999998e-01  -4.9550000000000000e-01   9.7660000000000002e-01   9.3389999999999995e-01   6.5294999999999996e+00   3.1790000000000002e-01   5.3879999999999995e-01   2.6540000000000002e-01
  -3.3060000000000000e-01   7.2550000000000003e-01   2.5735000000000001e+00   3.9140000000000003e-01  -3.3310000000000001e-01  -4.6039999999999998e-01   9.9880000000000002e-01   8.2269999999999999e-01   5.6589000000000000e+00   4.3350000000000000e-01   5.7730000000000004e-01   3.0080000000000001e-01
  -1.3230000000000000e-01   9.0129999999999999e-01   1.7157000000000000e+00   2.9599999999999999e-01  -3.1400000000000000e-01  -4.6479999999999999e-01   9.7660000000000002e-01   8.8939999999999997e-01   6.0941999999999998e+00   4.0460000000000002e-01   5.6769999999999998e-01   3.4060000000000001e-01
   0.0000000000000000e+00   9.0129999999999999e-01   2.1446000000000001e+00   3.2460000000000000e-01  -3.3310000000000001e-01  -4.7799999999999998e-01   9.3220000000000003e-01   9.3389999999999995e-01   6.3554000000000004e+00   4.0460000000000002e-01   5.8689999999999998e-01   3.2290000000000002e-01
  -1.3230000000000000e-01   9.6730000000000005e-01   1.4582999999999999e+00   2.9599999999999999e-01  -2.9499999999999998e-01  -4.4729999999999998e-01   9.7660000000000002e-01   9.5609999999999995e-01   6.1813000000000002e+00   5.0090000000000001e-01   5.7730000000000004e-01   3.0959999999999999e-01
  -1.3230000000000000e-01   9.8929999999999996e-01   1.4582999999999999e+00   1.9089999999999999e-01  -4.7580000000000000e-01  -4.1660000000000003e-01   1.1096999999999999e+00   8.8939999999999997e-01   6.0072000000000001e+00   4.8159999999999997e-01   5.1959999999999995e-01   3.2290000000000002e-01
  -1.1020000000000001e-01   8.3540000000000003e-01   2.8309000000000002e+00   2.6729999999999998e-01  -4.2820000000000003e-01  -4.6039999999999998e-01   9.5440000000000003e-01   9.3389999999999995e-01   6.5294999999999996e+00   4.3350000000000000e-01   6.1580000000000001e-01   3.1409999999999999e-01
  -1.7630000000000001e-01   7.2550000000000003e-01   1.5441000000000000e+00   3.8190000000000002e-01  -3.9010000000000000e-01  -4.3409999999999999e-01   9.1000000000000003e-01   1.0450999999999999e+00   6.7907000000000002e+00   4.6239999999999998e-01   5.3879999999999995e-01   3.2290000000000002e-01
  -2.6450000000000001e-01   8.7929999999999997e-01   1.7157000000000000e+00   3.6280000000000001e-01  -3.4260000000000002e-01  -4.8240000000000000e-01   1.0431999999999999e+00   6.2260000000000004e-01   6.5294999999999996e+00   3.9489999999999997e-01   6.4470000000000005e-01   2.9640000000000000e-01
  -3.3060000000000000e-01   7.6939999999999997e-01   2.9165999999999999e+00   2.5779999999999997e-01  -4.1870000000000002e-01  -4.0339999999999998e-01   9.3220000000000003e-01   9.1169999999999995e-01   6.1813000000000002e+00   4.6239999999999998e-01   5.7730000000000004e-01   3.3179999999999998e-01
  -2.2040000000000001e-01   9.4530000000000003e-01   1.3725000000000001e+00   2.9599999999999999e-01  -4.2820000000000003e-01  -4.1660000000000003e-01   1.1096999999999999e+00   8.8939999999999997e-01   6.5294999999999996e+00   3.2750000000000001e-01   5.3879999999999995e-01   3.0080000000000001e-01
  -1.3230000000000000e-01   8.3540000000000003e-01   1.5441000000000000e+00   2.9599999999999999e-01  -3.1400000000000000e-01  -4.1660000000000003e-01   9.9880000000000002e-01   9.7840000000000005e-01   6.2683000000000000e+00   4.1420000000000001e-01   4.8110000000000003e-01   3.0080000000000001e-01
  -3.0859999999999999e-01   9.4530000000000003e-01   2.4876999999999998e+00   2.8639999999999999e-01  -3.7109999999999999e-01  -4.9990000000000001e-01   1.1096999999999999e+00   9.3389999999999995e-01   6.3554000000000004e+00   3.8529999999999998e-01   5.8689999999999998e-01   3.2290000000000002e-01
  -3.7469999999999998e-01   1.0771999999999999e+00   1.7157000000000000e+00   3.7240000000000001e-01  -3.4260000000000002e-01  -5.0429999999999997e-01   9.9880000000000002e-01   9.5609999999999995e-01   6.3554000000000004e+00   4.9130000000000001e-01   7.7939999999999998e-01   3.0080000000000001e-01
   6.6100000000000006e-02   9.6730000000000005e-01   1.8015000000000001e+00   1.9089999999999999e-01  -3.9010000000000000e-01  -4.6920000000000001e-01   1.0431999999999999e+00   9.7840000000000005e-01   6.7035999999999998e+00   4.4309999999999999e-01   5.6769999999999998e-01   3.4949999999999998e-01
  -4.8490000000000000e-01   8.1340000000000001e-01   1.2867999999999999e+00   2.6729999999999998e-01  -3.3310000000000001e-01  -4.6479999999999999e-01   1.0875999999999999e+00   9.3389999999999995e-01   6.1813000000000002e+00   4.0460000000000002e-01   6.1580000000000001e-01   3.4949999999999998e-01
  -3.3060000000000000e-01   7.9139999999999999e-01   1.8872000000000000e+00   3.1509999999999999e-01  -3.7109999999999999e-01  -4.4729999999999998e-01   1.0653999999999999e+00   8.4499999999999997e-01   6.8777999999999997e+00   4.1420000000000001e-01   6.0619999999999996e-01   2.6979999999999998e-01
  -1.1020000000000001e-01   7.6939999999999997e-01   1.8015000000000001e+00   1.5279999999999999e-01  -3.3310000000000001e-01  -4.2980000000000002e-01   8.8780000000000003e-01   9.7840000000000005e-01   7.2260000000000000e+00   5.0090000000000001e-01   5.9660000000000002e-01   3.2729999999999998e-01
  -1.5429999999999999e-01   7.9139999999999999e-01   2.0588000000000002e+00   2.8639999999999999e-01  -3.4260000000000002e-01  -4.7360000000000002e-01   1.0209999999999999e+00   5.5589999999999995e-01   5.6589000000000000e+00   3.9489999999999997e-01   6.3510000000000000e-01   3.0520000000000003e-01
  -8.8200000000000001e-02   9.2330000000000001e-01   2.0588000000000002e+00   1.8140000000000001e-01  -3.5210000000000002e-01  -4.3409999999999999e-01   1.0653999999999999e+00   1.4008000000000000e+00   5.2236000000000002e+00   3.5639999999999999e-01   6.4470000000000005e-01   3.0080000000000001e-01
  -1.7630000000000001e-01   7.2550000000000003e-01   1.8872000000000000e+00   2.0999999999999999e-01  -4.9480000000000002e-01  -4.6039999999999998e-01   7.1020000000000005e-01   8.2269999999999999e-01   7.0518999999999998e+00   5.2020000000000000e-01   6.0619999999999996e-01   3.1850000000000001e-01
  -6.6100000000000006e-02   8.5740000000000005e-01   1.8872000000000000e+00   2.2910000000000000e-01  -3.9970000000000000e-01  -4.9990000000000001e-01   1.2873000000000001e+00   0.0000000000000000e+00   5.7460000000000004e+00   3.5639999999999999e-01   4.8110000000000003e-01   3.3179999999999998e-01
  -4.4080000000000003e-01   8.3540000000000003e-01   1.4582999999999999e+00   3.1509999999999999e-01  -3.4260000000000002e-01  -4.9109999999999998e-01   5.5489999999999995e-01   1.8232999999999999e+00   6.8777999999999997e+00   4.7199999999999998e-01   5.9660000000000002e-01   3.2729999999999998e-01
  -1.9839999999999999e-01   7.2550000000000003e-01   3.1739999999999999e+00   3.0549999999999999e-01  -3.3310000000000001e-01  -4.7799999999999998e-01   8.4340000000000004e-01   1.0894999999999999e+00   5.2236000000000002e+00   3.9489999999999997e-01   6.0619999999999996e-01   3.2290000000000002e-01
  -1.7630000000000001e-01   9.6730000000000005e-01   2.3161999999999998e+00   2.9599999999999999e-01  -3.5210000000000002e-01  -4.3850000000000000e-01   9.9880000000000002e-01   6.2260000000000004e-01   6.7035999999999998e+00   5.2980000000000005e-01   5.1000000000000001e-01   3.0520000000000003e-01
   4.4100000000000000e-02   8.1340000000000001e-01   1.8015000000000001e+00   2.1959999999999999e-01  -4.0920000000000001e-01  -4.5610000000000001e-01   1.0875999999999999e+00   1.0005999999999999e+00   6.3554000000000004e+00   4.6239999999999998e-01   6.2539999999999996e-01   3.0080000000000001e-01
  -2.8649999999999998e-01   9.8929999999999996e-01   1.2010000000000001e+00   2.9599999999999999e-01  -3.4260000000000002e-01  -4.7360000000000002e-01   1.0653999999999999e+00   9.1169999999999995e-01   5.9200999999999997e+00   5.2980000000000005e-01   6.0619999999999996e-01   3.0520000000000003e-01
  -1.9839999999999999e-01   1.0112000000000001e+00   2.0588000000000002e+00   2.2910000000000000e-01  -4.0920000000000001e-01  -4.3850000000000000e-01   6.4370000000000005e-01   1.1339999999999999e+00   6.6166000000000000e+00   4.6239999999999998e-01   5.7730000000000004e-01   3.3620000000000000e-01
  -2.8649999999999998e-01   9.4530000000000003e-01   1.8015000000000001e+00   4.1049999999999998e-01  -3.7109999999999999e-01  -4.5610000000000001e-01   9.7660000000000002e-01   8.0049999999999999e-01   6.4424999999999999e+00   4.0460000000000002e-01   5.6769999999999998e-01   3.7600000000000000e-01
  -2.8649999999999998e-01   8.1340000000000001e-01   2.4018999999999999e+00   2.1959999999999999e-01  -4.1870000000000002e-01  -3.9910000000000001e-01   9.9880000000000002e-01   8.4499999999999997e-01   6.7035999999999998e+00   4.5269999999999999e-01   5.2920000000000000e-01   2.8310000000000002e-01
  -3.0859999999999999e-01   9.2330000000000001e-01   1.2867999999999999e+00   2.6729999999999998e-01  -3.1400000000000000e-01  -4.6479999999999999e-01   9.3220000000000003e-01   1.0894999999999999e+00   5.3106999999999998e+00   4.0460000000000002e-01   5.5810000000000004e-01   3.2290000000000002e-01
  -3.7469999999999998e-01   6.1550000000000005e-01   1.3725000000000001e+00   2.0050000000000001e-01  -3.8059999999999999e-01  -4.6039999999999998e-01   9.3220000000000003e-01   8.4499999999999997e-01   6.4424999999999999e+00   4.1420000000000001e-01   5.6769999999999998e-01   3.0959999999999999e-01
  -3.5270000000000001e-01   7.0350000000000001e-01   7.7210000000000001e-01   2.0050000000000001e-01  -2.5690000000000002e-01  -4.9990000000000001e-01   1.0431999999999999e+00   6.8930000000000002e-01   6.2683000000000000e+00   3.9489999999999997e-01   5.1000000000000001e-01   2.8749999999999998e-01
  -1.1020000000000001e-01   7.4739999999999995e-01   1.6298999999999999e+00   3.4370000000000001e-01  -2.2839999999999999e-01  -4.5169999999999999e-01   1.1318999999999999e+00   1.1339999999999999e+00   5.8330000000000002e+00   3.7569999999999998e-01   6.2539999999999996e-01   3.2290000000000002e-01
  -2.6450000000000001e-01   1.0992000000000000e+00   1.2867999999999999e+00   2.9599999999999999e-01  -3.2350000000000001e-01  -4.2980000000000002e-01   8.6560000000000004e-01   1.0450999999999999e+00   5.9200999999999997e+00   4.3350000000000000e-01   5.3879999999999995e-01   3.2290000000000002e-01
  -1.5429999999999999e-01   6.8149999999999999e-01   1.9730000000000001e+00   2.6729999999999998e-01  -4.7580000000000000e-01  -4.3850000000000000e-01   9.5440000000000003e-01   8.0049999999999999e-01   6.3554000000000004e+00   3.7569999999999998e-01   5.6769999999999998e-01   3.0520000000000003e-01
  -2.2040000000000001e-01   7.2550000000000003e-01   1.9730000000000001e+00   1.6230000000000000e-01  -3.4260000000000002e-01  -4.4729999999999998e-01   7.3240000000000005e-01   8.0049999999999999e-01   6.4424999999999999e+00   4.2380000000000001e-01   5.5810000000000004e-01   2.9189999999999999e-01
  -2.8649999999999998e-01   8.7929999999999997e-01   2.4876999999999998e+00   2.9599999999999999e-01  -3.9010000000000000e-01  -4.3409999999999999e-01   1.1540999999999999e+00   9.1169999999999995e-01   6.2683000000000000e+00   4.4309999999999999e-01   5.4849999999999999e-01   2.8749999999999998e-01
  -2.2040000000000001e-01   1.0331999999999999e+00   1.8015000000000001e+00   3.8190000000000002e-01  -2.6640000000000003e-01  -4.2540000000000000e-01   1.0653999999999999e+00   1.2007000000000001e+00   5.7460000000000004e+00   4.4309999999999999e-01   5.1000000000000001e-01   3.0959999999999999e-01
  -1.1020000000000001e-01   7.0350000000000001e-01   2.2303999999999999e+00   2.9599999999999999e-01  -3.4260000000000002e-01  -4.6920000000000001e-01   9.5440000000000003e-01   5.5589999999999995e-01   6.8777999999999997e+00   5.8760000000000001e-01   5.1959999999999995e-01   2.8749999999999998e-01
  -2.8649999999999998e-01   9.4530000000000003e-01   1.8872000000000000e+00   2.9599999999999999e-01  -3.6159999999999998e-01  -4.5169999999999999e-01   7.7680000000000005e-01   9.3389999999999995e-01   6.7907000000000002e+00   4.5269999999999999e-01   5.3879999999999995e-01   3.0080000000000001e-01
  -2.2040000000000001e-01   7.2550000000000003e-01   1.4582999999999999e+00   2.7689999999999998e-01  -3.0449999999999999e-01  -4.3409999999999999e-01   9.9880000000000002e-01   9.1169999999999995e-01   6.2683000000000000e+00   4.1420000000000001e-01   5.5810000000000004e-01   3.4060000000000001e-01
  -2.6450000000000001e-01   8.7929999999999997e-01   1.8872000000000000e+00   3.0549999999999999e-01  -4.0920000000000001e-01  -4.6920000000000001e-01   9.7660000000000002e-01   7.1150000000000002e-01   5.7460000000000004e+00   4.3350000000000000e-01   5.4849999999999999e-01   3.2290000000000002e-01
  -1.5429999999999999e-01   9.6730000000000005e-01   2.4018999999999999e+00   2.5779999999999997e-01  -3.3310000000000001e-01  -4.4290000000000002e-01   1.0431999999999999e+00   1.0227999999999999e+00   6.3554000000000004e+00   4.6239999999999998e-01   6.2539999999999996e-01   3.0959999999999999e-01
  -1.9839999999999999e-01   9.2330000000000001e-01   1.9730000000000001e+00   3.1509999999999999e-01  -3.2350000000000001e-01  -4.5169999999999999e-01   8.6560000000000004e-01   9.3389999999999995e-01   5.7460000000000004e+00   3.9489999999999997e-01   5.7730000000000004e-01   3.3179999999999998e-01
  -3.5270000000000001e-01   1.0551999999999999e+00   1.5441000000000000e+00   2.0999999999999999e-01  -3.9970000000000000e-01  -4.3409999999999999e-01   8.6560000000000004e-01   9.5609999999999995e-01   6.8777999999999997e+00   4.0460000000000002e-01   5.6769999999999998e-01   3.0520000000000003e-01
  -2.1999999999999999e-02   9.6730000000000005e-01   2.0588000000000002e+00   2.6729999999999998e-01  -4.3769999999999998e-01  -4.7360000000000002e-01   9.3220000000000003e-01   9.3389999999999995e-01   5.9200999999999997e+00   3.8529999999999998e-01   5.8689999999999998e-01   3.1850000000000001e-01
  -3.7469999999999998e-01   7.0350000000000001e-01   1.5441000000000000e+00   2.4820000000000000e-01  -4.1870000000000002e-01  -4.9550000000000000e-01   1.0209999999999999e+00   6.8930000000000002e-01   6.4424999999999999e+00   3.7569999999999998e-01   5.6769999999999998e-01   3.1850000000000001e-01
  -8.8200000000000001e-02   9.6730000000000005e-01   2.0588000000000002e+00   2.9599999999999999e-01  -4.2820000000000003e-01  -4.7799999999999998e-01   1.1540999999999999e+00   8.0049999999999999e-01   6.5294999999999996e+00   4.8159999999999997e-01   5.8689999999999998e-01   3.0080000000000001e-01
  -1.7630000000000001e-01   7.0350000000000001e-01   2.1446000000000001e+00   3.1509999999999999e-01  -3.4260000000000002e-01  -4.2980000000000002e-01   9.5440000000000003e-01   1.1117999999999999e+00   7.1388999999999996e+00   4.4309999999999999e-01   5.8689999999999998e-01   3.3179999999999998e-01
  -8.8200000000000001e-02   8.5740000000000005e-01   2.2303999999999999e+00   1.4319999999999999e-01  -3.2350000000000001e-01  -4.6920000000000001e-01   1.0875999999999999e+00   9.7840000000000005e-01   6.3554000000000004e+00   3.5639999999999999e-01   5.6769999999999998e-01   2.9640000000000000e-01
  -1.5429999999999999e-01   7.9139999999999999e-01   1.9730000000000001e+00   2.4820000000000000e-01  -4.1870000000000002e-01  -4.2099999999999999e-01   1.0653999999999999e+00   1.0005999999999999e+00   6.2683000000000000e+00   3.9489999999999997e-01   6.0619999999999996e-01   2.7870000000000000e-01
  -2.1999999999999999e-02   9.2330000000000001e-01   1.7157000000000000e+00   2.8639999999999999e-01  -3.6159999999999998e-01  -4.4290000000000002e-01   1.1318999999999999e+00   8.8939999999999997e-01   6.9648000000000003e+00   4.8159999999999997e-01   6.3510000000000000e-01   3.5389999999999999e-01
  -5.2900000000000003e-01   8.3540000000000003e-01   1.6298999999999999e+00   2.5779999999999997e-01  -4.3769999999999998e-01  -4.2099999999999999e-01   9.7660000000000002e-01   9.3389999999999995e-01   6.7035999999999998e+00   4.2380000000000001e-01   4.8110000000000003e-01   3.1409999999999999e-01
  -2.2040000000000001e-01   9.4530000000000003e-01   1.5441000000000000e+00   3.1509999999999999e-01  -4.3769999999999998e-01  -3.9910000000000001e-01   8.8780000000000003e-01   6.8930000000000002e-01   6.3554000000000004e+00   4.6239999999999998e-01   6.4470000000000005e-01   2.8310000000000002e-01
  -1.5429999999999999e-01   6.8149999999999999e-01   2.0588000000000002e+00   2.6729999999999998e-01  -3.9970000000000000e-01  -4.0780000000000000e-01   9.1000000000000003e-01   7.7820000000000000e-01   5.9200999999999997e+00   4.6239999999999998e-01   4.7149999999999997e-01   3.3620000000000000e-01
  -2.8649999999999998e-01   1.0112000000000001e+00   2.5735000000000001e+00   3.2460000000000000e-01  -3.9010000000000000e-01  -4.3850000000000000e-01   8.6560000000000004e-01   8.8939999999999997e-01   5.7460000000000004e+00   3.1790000000000002e-01   5.5810000000000004e-01   3.6270000000000002e-01
  -2.4249999999999999e-01   6.8149999999999999e-01   2.4876999999999998e+00   2.0050000000000001e-01  -3.4260000000000002e-01  -4.5610000000000001e-01   8.2120000000000004e-01   1.0005999999999999e+00   6.2683000000000000e+00   4.5269999999999999e-01   5.7730000000000004e-01   3.0959999999999999e-01
   0.0000000000000000e+00   8.5740000000000005e-01   2.3161999999999998e+00   2.2910000000000000e-01  -3.0449999999999999e-01  -4.8240000000000000e-01   1.0209999999999999e+00   9.5609999999999995e-01   6.5294999999999996e+00   4.0460000000000002e-01   5.6769999999999998e-01   3.2729999999999998e-01
  -1.1020000000000001e-01   7.9139999999999999e-01   2.3161999999999998e+00   3.5330000000000000e-01  -3.9010000000000000e-01  -4.8680000000000001e-01   1.1096999999999999e+00   9.5609999999999995e-01   5.9200999999999997e+00   5.0090000000000001e-01   5.4849999999999999e-01   3.2290000000000002e-01
  -4.4100000000000000e-02   6.5949999999999998e-01   1.4582999999999999e+00   2.4820000000000000e-01  -3.7109999999999999e-01  -4.2540000000000000e-01   9.7660000000000002e-01   8.2269999999999999e-01   6.0941999999999998e+00   5.0090000000000001e-01   6.0619999999999996e-01   2.9640000000000000e-01
  -6.6100000000000006e-02   7.4739999999999995e-01   2.4876999999999998e+00   3.0549999999999999e-01  -3.3310000000000001e-01  -4.6039999999999998e-01   9.1000000000000003e-01   9.5609999999999995e-01   5.9200999999999997e+00   3.9489999999999997e-01   5.5810000000000004e-01   3.1409999999999999e-01
  -3.9679999999999999e-01   1.0112000000000001e+00   1.5441000000000000e+00   2.7689999999999998e-01  -3.9970000000000000e-01  -4.5169999999999999e-01   9.1000000000000003e-01   9.7840000000000005e-01   6.1813000000000002e+00   5.4910000000000003e-01   5.0029999999999997e-01   3.1850000000000001e-01
  -8.8200000000000001e-02   7.2550000000000003e-01   2.3161999999999998e+00   2.9599999999999999e-01  -3.6159999999999998e-01  -4.5169999999999999e-01   9.5440000000000003e-01   7.1150000000000002e-01   5.5719000000000003e+00   4.6239999999999998e-01   5.1000000000000001e-01   3.1409999999999999e-01
  -1.5429999999999999e-01   9.6730000000000005e-01   2.0588000000000002e+00   2.2910000000000000e-01  -3.9970000000000000e-01  -4.9990000000000001e-01   1.0653999999999999e+00   7.3380000000000001e-01   6.2683000000000000e+00   4.5269999999999999e-01   5.1000000000000001e-01   3.1850000000000001e-01
  -2.4249999999999999e-01   1.0551999999999999e+00   1.2010000000000001e+00   2.1959999999999999e-01  -4.8530000000000001e-01  -4.4729999999999998e-01   9.3220000000000003e-01   8.4499999999999997e-01   6.8777999999999997e+00   4.4309999999999999e-01   5.1000000000000001e-01   3.3179999999999998e-01
  -1.9839999999999999e-01   6.5949999999999998e-01   1.8872000000000000e+00   2.2910000000000000e-01  -3.3310000000000001e-01  -4.8240000000000000e-01   9.7660000000000002e-01   8.6719999999999997e-01   5.6589000000000000e+00   4.2380000000000001e-01   6.5429999999999999e-01   3.2290000000000002e-01
  -1.5429999999999999e-01   7.9139999999999999e-01   1.5441000000000000e+00   2.9599999999999999e-01  -3.9970000000000000e-01  -4.5169999999999999e-01   9.3220000000000003e-01   1.0227999999999999e+00   5.9200999999999997e+00   4.3350000000000000e-01   5.4849999999999999e-01   3.3620000000000000e-01
  -1.3230000000000000e-01   7.6939999999999997e-01   1.7157000000000000e+00   3.8190000000000002e-01  -4.0920000000000001e-01  -4.9109999999999998e-01   8.8780000000000003e-01   8.4499999999999997e-01   6.7907000000000002e+00   4.6239999999999998e-01   6.6390000000000005e-01   3.3179999999999998e-01
  -1.9839999999999999e-01   8.1340000000000001e-01   1.7157000000000000e+00   2.7689999999999998e-01  -3.5210000000000002e-01  -4.6039999999999998e-01   9.3220000000000003e-01   8.2269999999999999e-01   5.8330000000000002e+00   3.7569999999999998e-01   4.9070000000000003e-01   3.1850000000000001e-01
  -8.8200000000000001e-02   8.5740000000000005e-01   1.4582999999999999e+00   2.9599999999999999e-01  -4.5679999999999998e-01  -4.6479999999999999e-01   1.0875999999999999e+00   9.1169999999999995e-01   6.4424999999999999e+00   3.7569999999999998e-01   5.2920000000000000e-01   3.3179999999999998e-01
  -2.4249999999999999e-01   6.5949999999999998e-01   1.2010000000000001e+00   1.6230000000000000e-01  -4.2820000000000003e-01  -4.5169999999999999e-01   9.3220000000000003e-01   8.2269999999999999e-01   6.1813000000000002e+00   4.6239999999999998e-01   5.5810000000000004e-01   3.0080000000000001e-01
  -2.6450000000000001e-01   8.7929999999999997e-01   1.3725000000000001e+00   2.4820000000000000e-01  -3.3310000000000001e-01  -4.5169999999999999e-01   9.7660000000000002e-01   7.7820000000000000e-01   6.3554000000000004e+00   4.3350000000000000e-01   5.4849999999999999e-01   3.1850000000000001e-01
   2.1999999999999999e-02   9.6730000000000005e-01   2.1446000000000001e+00   3.1509999999999999e-01  -4.9480000000000002e-01  -4.3409999999999999e-01   8.8780000000000003e-01   1.1117999999999999e+00   6.3554000000000004e+00   3.3710000000000001e-01   5.7730000000000004e-01   3.1850000000000001e-01
  -2.6450000000000001e-01   7.2550000000000003e-01   2.5735000000000001e+00   2.7689999999999998e-01  -3.8059999999999999e-01  -4.6920000000000001e-01   7.7680000000000005e-01   1.0672999999999999e+00   6.1813000000000002e+00   4.0460000000000002e-01   5.5810000000000004e-01   3.0959999999999999e-01
  -1.5429999999999999e-01   8.3540000000000003e-01   1.8872000000000000e+00   1.2410000000000000e-01  -3.8059999999999999e-01  -4.3409999999999999e-01   8.8780000000000003e-01   8.4499999999999997e-01   6.0072000000000001e+00   3.8529999999999998e-01   6.1580000000000001e-01   3.4499999999999997e-01
  -3.7469999999999998e-01   9.0129999999999999e-01   1.6298999999999999e+00   2.0050000000000001e-01  -3.3310000000000001e-01  -4.4290000000000002e-01   8.4340000000000004e-01   8.2269999999999999e-01   6.7907000000000002e+00   4.2380000000000001e-01   6.3510000000000000e-01   3.2290000000000002e-01
  -3.3060000000000000e-01   9.4530000000000003e-01   2.3161999999999998e+00   2.3870000000000000e-01  -3.7109999999999999e-01  -4.6920000000000001e-01   9.7660000000000002e-01   8.0049999999999999e-01   6.0072000000000001e+00   5.0090000000000001e-01   6.2539999999999996e-01   3.2729999999999998e-01
  -1.1020000000000001e-01   7.6939999999999997e-01   2.1446000000000001e+00   2.6729999999999998e-01  -3.9010000000000000e-01  -4.5610000000000001e-01   9.9880000000000002e-01   1.0227999999999999e+00   5.7460000000000004e+00   4.7199999999999998e-01   5.8689999999999998e-01   3.1850000000000001e-01
  -1.5429999999999999e-01   7.4739999999999995e-01   1.8872000000000000e+00   2.9599999999999999e-01  -3.6159999999999998e-01  -4.4729999999999998e-01   9.9880000000000002e-01   9.7840000000000005e-01   5.9200999999999997e+00   3.9489999999999997e-01   5.8689999999999998e-01   3.5830000000000001e-01
  -2.8649999999999998e-01   8.3540000000000003e-01   1.3725000000000001e+00   1.5279999999999999e-01  -3.7109999999999999e-01  -4.6479999999999999e-01   9.7660000000000002e-01   1.0450999999999999e+00   6.1813000000000002e+00   4.4309999999999999e-01   4.7149999999999997e-01   3.2290000000000002e-01
  -1.5429999999999999e-01   7.4739999999999995e-01   1.5441000000000000e+00   2.0999999999999999e-01  -3.4260000000000002e-01  -4.1660000000000003e-01   9.3220000000000003e-01   9.7840000000000005e-01   7.1388999999999996e+00   3.7569999999999998e-01   6.0619999999999996e-01   3.4060000000000001e-01
  -3.0859999999999999e-01   9.8929999999999996e-01   1.2867999999999999e+00   2.8639999999999999e-01  -3.4260000000000002e-01  -4.3409999999999999e-01   7.7680000000000005e-01   8.6719999999999997e-01   6.4424999999999999e+00   4.5269999999999999e-01   5.9660000000000002e-01   3.1850000000000001e-01
  -8.8200000000000001e-02   7.2550000000000003e-01   2.0588000000000002e+00   3.2460000000000000e-01  -2.5690000000000002e-01  -4.2099999999999999e-01   9.7660000000000002e-01   9.7840000000000005e-01   5.6589000000000000e+00   4.4309999999999999e-01   6.3510000000000000e-01   3.0080000000000001e-01
  -4.4080000000000003e-01   7.9139999999999999e-01   1.7157000000000000e+00   3.9140000000000003e-01  -2.7600000000000002e-01  -4.4290000000000002e-01   7.7680000000000005e-01   8.4499999999999997e-01   6.2683000000000000e+00   3.3710000000000001e-01   5.7730000000000004e-01   2.7429999999999999e-01
  -2.8649999999999998e-01   8.5740000000000005e-01   1.5441000000000000e+00   2.4820000000000000e-01  -4.0920000000000001e-01  -4.3850000000000000e-01   9.9880000000000002e-01   1.0450999999999999e+00   6.1813000000000002e+00   4.1420000000000001e-01   5.2920000000000000e-01   3.4499999999999997e-01
  -2.6450000000000001e-01   6.8149999999999999e-01   1.5441000000000000e+00   2.4820000000000000e-01  -4.8530000000000001e-01  -4.4729999999999998e-01   9.7660000000000002e-01   1.0005999999999999e+00   6.4424999999999999e+00   4.6239999999999998e-01   6.0619999999999996e-01   3.7159999999999999e-01
  -2.6450000000000001e-01   7.4739999999999995e-01   1.8872000000000000e+00   3.1509999999999999e-01  -3.4260000000000002e-01  -4.5610000000000001e-01   8.8780000000000003e-01   8.2269999999999999e-01   5.5719000000000003e+00   4.5269999999999999e-01   5.1000000000000001e-01   3.3620000000000000e-01
  -2.1999999999999999e-02   6.1550000000000005e-01   1.8872000000000000e+00   3.7240000000000001e-01  -4.8530000000000001e-01  -4.8680000000000001e-01   9.3220000000000003e-01   8.0049999999999999e-01   6.0941999999999998e+00   3.8529999999999998e-01   6.3510000000000000e-01   2.8749999999999998e-01
  -4.4080000000000003e-01   1.0771999999999999e+00   2.0588000000000002e+00   3.7240000000000001e-01  -3.1400000000000000e-01  -4.4729999999999998e-01   9.1000000000000003e-01   1.0005999999999999e+00   5.8330000000000002e+00   3.6599999999999999e-01   5.6769999999999998e-01   3.0520000000000003e-01
  -4.6289999999999998e-01   7.9139999999999999e-01   1.0294000000000001e+00   1.8140000000000001e-01  -3.6159999999999998e-01  -4.1220000000000001e-01   7.7680000000000005e-01   7.5600000000000001e-01   6.7907000000000002e+00   4.5269999999999999e-01   5.7730000000000004e-01   2.9640000000000000e-01
  -3.5270000000000001e-01   1.0771999999999999e+00   2.7450999999999999e+00   3.5330000000000000e-01  -3.0449999999999999e-01  -4.4290000000000002e-01   9.7660000000000002e-01   7.3380000000000001e-01   6.3554000000000004e+00   4.7199999999999998e-01   5.6769999999999998e-01   2.8310000000000002e-01
  -1.5429999999999999e-01   4.1770000000000002e-01   2.2303999999999999e+00   1.8140000000000001e-01  -3.2350000000000001e-01  -4.1660000000000003e-01   1.0653999999999999e+00   8.2269999999999999e-01   6.5294999999999996e+00   4.0460000000000002e-01   5.2920000000000000e-01   3.0520000000000003e-01
   1.7630000000000001e-01   6.8149999999999999e-01   1.8872000000000000e+00   3.0549999999999999e-01  -3.7109999999999999e-01  -4.5610000000000001e-01   1.0875999999999999e+00   8.6719999999999997e-01   6.0941999999999998e+00   5.1049999999999995e-01   5.4849999999999999e-01   3.1409999999999999e-01
  -5.9509999999999996e-01   1.0112000000000001e+00   1.7157000000000000e+00   3.4370000000000001e-01  -3.4260000000000002e-01  -4.5610000000000001e-01   8.8780000000000003e-01   9.3389999999999995e-01   5.9200999999999997e+00   5.3939999999999999e-01   5.9660000000000002e-01   3.1850000000000001e-01
  -1.9839999999999999e-01   4.6170000000000000e-01   1.6298999999999999e+00   2.2910000000000000e-01  -3.5210000000000002e-01  -3.9910000000000001e-01   7.9900000000000004e-01   1.0005999999999999e+00   5.9200999999999997e+00   4.0460000000000002e-01   5.6769999999999998e-01   3.2729999999999998e-01
  -1.7630000000000001e-01   1.1212000000000000e+00   1.5441000000000000e+00   3.2460000000000000e-01  -4.4719999999999999e-01  -4.8680000000000001e-01   9.1000000000000003e-01   1.0227999999999999e+00   5.7460000000000004e+00   4.5269999999999999e-01   6.6390000000000005e-01   3.3620000000000000e-01
  -4.8490000000000000e-01   7.9139999999999999e-01   1.8015000000000001e+00   1.9089999999999999e-01  -3.8059999999999999e-01  -4.6479999999999999e-01   9.3220000000000003e-01   8.8939999999999997e-01   5.7460000000000004e+00   4.9130000000000001e-01   5.9660000000000002e-01   3.4499999999999997e-01
   1.3230000000000000e-01   6.3749999999999996e-01   1.8872000000000000e+00   2.5779999999999997e-01  -3.0449999999999999e-01  -4.5169999999999999e-01   8.4340000000000004e-01   9.5609999999999995e-01   6.2683000000000000e+00   3.9489999999999997e-01   5.8689999999999998e-01   2.7429999999999999e-01
  -2.4249999999999999e-01   9.8929999999999996e-01   2.8309000000000002e+00   3.0549999999999999e-01  -3.6159999999999998e-01  -4.4290000000000002e-01   9.3220000000000003e-01   8.0049999999999999e-01   5.7460000000000004e+00   4.8159999999999997e-01   5.9660000000000002e-01   3.1409999999999999e-01
  -2.2040000000000001e-01   5.2759999999999996e-01   2.0588000000000002e+00   2.0999999999999999e-01  -5.1390000000000002e-01  -4.8240000000000000e-01   8.6560000000000004e-01   1.0227999999999999e+00   5.1365999999999996e+00   3.9489999999999997e-01   6.0619999999999996e-01   2.5659999999999999e-01
  -5.7310000000000005e-01   9.0129999999999999e-01   1.9730000000000001e+00   3.3420000000000000e-01  -3.1400000000000000e-01  -4.1220000000000001e-01   1.0209999999999999e+00   9.1169999999999995e-01   6.0072000000000001e+00   4.0460000000000002e-01   6.2539999999999996e-01   3.4060000000000001e-01
  -6.6100000000000006e-02   9.4530000000000003e-01   2.6593000000000000e+00   2.9599999999999999e-01  -4.4719999999999999e-01  -4.6039999999999998e-01   8.2120000000000004e-01   7.7820000000000000e-01   6.8777999999999997e+00   4.3350000000000000e-01   5.5810000000000004e-01   3.2729999999999998e-01
  -4.1880000000000001e-01   6.3749999999999996e-01   1.7157000000000000e+00   3.1509999999999999e-01  -2.7600000000000002e-01  -4.1660000000000003e-01   1.0653999999999999e+00   8.8939999999999997e-01   6.7035999999999998e+00   4.5269999999999999e-01   5.6769999999999998e-01   2.8749999999999998e-01
   2.1999999999999999e-02   8.5740000000000005e-01   2.1446000000000001e+00   3.4370000000000001e-01  -3.9010000000000000e-01  -4.8240000000000000e-01   8.2120000000000004e-01   1.0672999999999999e+00   5.7460000000000004e+00   4.7199999999999998e-01   5.4849999999999999e-01   3.4499999999999997e-01
  -3.7469999999999998e-01   8.1340000000000001e-01   1.9730000000000001e+00   2.5779999999999997e-01  -3.5210000000000002e-01  -4.2540000000000000e-01   7.3240000000000005e-01   9.7840000000000005e-01   5.3977000000000004e+00   3.2750000000000001e-01   5.3879999999999995e-01   3.0959999999999999e-01
   2.1999999999999999e-02   7.4739999999999995e-01   1.3725000000000001e+00   1.7190000000000000e-01  -3.5210000000000002e-01  -4.3409999999999999e-01   9.5440000000000003e-01   1.2674000000000001e+00   5.7460000000000004e+00   3.9489999999999997e-01   5.6769999999999998e-01   3.1409999999999999e-01
  -4.8490000000000000e-01   7.4739999999999995e-01   2.5735000000000001e+00   2.0050000000000001e-01  -4.2820000000000003e-01  -4.2099999999999999e-01   7.9900000000000004e-01   8.4499999999999997e-01   5.9200999999999997e+00   4.2380000000000001e-01   6.3510000000000000e-01   3.0959999999999999e-01
  -8.8200000000000001e-02   7.9139999999999999e-01   1.8872000000000000e+00   3.1509999999999999e-01  -2.7600000000000002e-01  -4.2540000000000000e-01   9.1000000000000003e-01   8.0049999999999999e-01   6.8777999999999997e+00   4.9130000000000001e-01   6.2539999999999996e-01   2.9640000000000000e-01
  -1.1020000000000001e-01   8.3540000000000003e-01   2.6593000000000000e+00   3.7240000000000001e-01  -3.4260000000000002e-01  -4.6039999999999998e-01   1.0875999999999999e+00   8.8939999999999997e-01   5.8330000000000002e+00   4.2380000000000001e-01   4.9070000000000003e-01   3.0959999999999999e-01
  -4.4080000000000003e-01   9.6730000000000005e-01   5.1470000000000005e-01   2.8639999999999999e-01  -3.5210000000000002e-01  -4.1660000000000003e-01   8.2120000000000004e-01   1.1785000000000001e+00   6.1813000000000002e+00   5.0090000000000001e-01   5.7730000000000004e-01   3.2290000000000002e-01
  -3.5270000000000001e-01   9.2330000000000001e-01   2.1446000000000001e+00   3.5330000000000000e-01  -3.9970000000000000e-01  -4.2980000000000002e-01   8.4340000000000004e-01   1.0227999999999999e+00   5.1365999999999996e+00   4.4309999999999999e-01   5.3879999999999995e-01   3.1850000000000001e-01
  -6.6100000000000006e-02   8.5740000000000005e-01   2.1446000000000001e+00   3.0549999999999999e-01  -3.6159999999999998e-01  -4.2980000000000002e-01   9.5440000000000003e-01   9.3389999999999995e-01   6.4424999999999999e+00   4.6239999999999998e-01   5.0029999999999997e-01   3.1850000000000001e-01
  -2.4249999999999999e-01   7.2550000000000003e-01   1.7157000000000000e+00   3.5330000000000000e-01  -3.0449999999999999e-01  -4.6039999999999998e-01   1.0875999999999999e+00   9.7840000000000005e-01   6.8777999999999997e+00   4.1420000000000001e-01   5.1000000000000001e-01   2.9189999999999999e-01
  -2.4249999999999999e-01   8.3540000000000003e-01   1.5441000000000000e+00   2.6729999999999998e-01  -3.5210000000000002e-01  -4.7799999999999998e-01   9.5440000000000003e-01   1.1339999999999999e+00   5.7460000000000004e+00   5.2980000000000005e-01   5.4849999999999999e-01   3.5389999999999999e-01
  -1.9839999999999999e-01   7.2550000000000003e-01   1.8015000000000001e+00   2.3870000000000000e-01  -3.9970000000000000e-01  -4.2980000000000002e-01   9.7660000000000002e-01   1.0894999999999999e+00   5.8330000000000002e+00   3.4680000000000000e-01   5.7730000000000004e-01   3.1850000000000001e-01
  -2.8649999999999998e-01   7.6939999999999997e-01   1.2010000000000001e+00   3.3420000000000000e-01  -3.6159999999999998e-01  -3.9029999999999998e-01   9.3220000000000003e-01   1.0005999999999999e+00   6.6166000000000000e+00   3.5639999999999999e-01   5.4849999999999999e-01   3.0959999999999999e-01
  -1.9839999999999999e-01   8.7929999999999997e-01   1.1152000000000000e+00   2.5779999999999997e-01  -4.5679999999999998e-01  -3.6840000000000001e-01   1.0209999999999999e+00   8.8939999999999997e-01   6.5294999999999996e+00   3.4680000000000000e-01   5.7730000000000004e-01   3.0520000000000003e-01
  -1.9839999999999999e-01   8.5740000000000005e-01   1.3725000000000001e+00   2.3870000000000000e-01  -4.1870000000000002e-01  -4.5169999999999999e-01   9.5440000000000003e-01   1.0005999999999999e+00   5.9200999999999997e+00   4.4309999999999999e-01   6.0619999999999996e-01   2.9640000000000000e-01
  -2.2040000000000001e-01   6.1550000000000005e-01   6.8630000000000002e-01   2.8639999999999999e-01  -3.5210000000000002e-01  -4.5169999999999999e-01   9.1000000000000003e-01   1.0227999999999999e+00   5.4847999999999999e+00   5.1049999999999995e-01   5.6769999999999998e-01   3.0520000000000003e-01
  -3.0859999999999999e-01   6.3749999999999996e-01   2.1446000000000001e+00   2.0999999999999999e-01  -3.7109999999999999e-01  -4.8240000000000000e-01   8.8780000000000003e-01   9.3389999999999995e-01   5.9200999999999997e+00   3.8529999999999998e-01   6.0619999999999996e-01   2.9640000000000000e-01
  -2.8649999999999998e-01   7.6939999999999997e-01   1.5441000000000000e+00   1.9089999999999999e-01  -4.0920000000000001e-01  -4.4290000000000002e-01   1.1318999999999999e+00   1.2230000000000001e+00   5.4847999999999999e+00   4.6239999999999998e-01   6.1580000000000001e-01   2.8749999999999998e-01
  -6.6100000000000006e-02   7.2550000000000003e-01   2.4876999999999998e+00   1.4319999999999999e-01  -3.9970000000000000e-01  -4.6920000000000001e-01   8.8780000000000003e-01   1.0672999999999999e+00   6.2683000000000000e+00   4.9130000000000001e-01   5.1000000000000001e-01   3.1409999999999999e-01
  -2.4249999999999999e-01   6.3749999999999996e-01   1.4582999999999999e+00   2.7689999999999998e-01  -3.1400000000000000e-01  -4.5169999999999999e-01   8.8780000000000003e-01   1.0005999999999999e+00   6.1813000000000002e+00   3.4680000000000000e-01   5.8689999999999998e-01   2.9640000000000000e-01
  -1.5429999999999999e-01   7.6939999999999997e-01   2.0588000000000002e+00   3.2460000000000000e-01  -3.5210000000000002e-01  -4.4729999999999998e-01   1.0875999999999999e+00   1.0672999999999999e+00   6.1813000000000002e+00   4.8159999999999997e-01   5.8689999999999998e-01   3.4060000000000001e-01
  -2.4249999999999999e-01   9.4530000000000003e-01   1.7157000000000000e+00   2.5779999999999997e-01  -4.4719999999999999e-01  -3.6399999999999999e-01   8.8780000000000003e-01   7.7820000000000000e-01   6.7907000000000002e+00   4.1420000000000001e-01   5.3879999999999995e-01   3.0959999999999999e-01
  -1.5429999999999999e-01   7.6939999999999997e-01   1.9730000000000001e+00   3.4370000000000001e-01  -3.6159999999999998e-01  -4.9550000000000000e-01   7.9900000000000004e-01   8.2269999999999999e-01   5.9200999999999997e+00   5.0090000000000001e-01   4.8110000000000003e-01   3.2290000000000002e-01
  -1.7630000000000001e-01   9.0129999999999999e-01   2.2303999999999999e+00   2.4820000000000000e-01  -3.9010000000000000e-01  -5.0870000000000004e-01   9.1000000000000003e-01   1.1117999999999999e+00   6.9648000000000003e+00   3.8529999999999998e-01   5.2920000000000000e-01   3.4499999999999997e-01
  -1.7630000000000001e-01   1.0112000000000001e+00   1.4582999999999999e+00   3.6280000000000001e-01  -3.1400000000000000e-01  -4.5610000000000001e-01   1.0209999999999999e+00   8.2269999999999999e-01   6.7035999999999998e+00   4.4309999999999999e-01   5.7730000000000004e-01   3.3620000000000000e-01
  -1.3230000000000000e-01   8.1340000000000001e-01   2.0588000000000002e+00   2.9599999999999999e-01  -3.1400000000000000e-01  -4.6479999999999999e-01   9.7660000000000002e-01   9.1169999999999995e-01   6.1813000000000002e+00   4.1420000000000001e-01   5.7730000000000004e-01   2.9189999999999999e-01
  -6.6100000000000006e-02   7.9139999999999999e-01   1.9730000000000001e+00   3.0549999999999999e-01  -4.1870000000000002e-01  -4.3850000000000000e-01   8.8780000000000003e-01   1.1117999999999999e+00   6.3554000000000004e+00   3.6599999999999999e-01   5.2920000000000000e-01   3.2290000000000002e-01
  -1.7630000000000001e-01   9.2330000000000001e-01   1.5441000000000000e+00   1.9089999999999999e-01  -2.8549999999999998e-01  -4.5169999999999999e-01   1.0431999999999999e+00   1.0005999999999999e+00   6.5294999999999996e+00   4.9130000000000001e-01   5.7730000000000004e-01   3.4499999999999997e-01
  -2.6450000000000001e-01   9.2330000000000001e-01   1.7157000000000000e+00   2.9599999999999999e-01  -4.8530000000000001e-01  -4.4729999999999998e-01   1.0875999999999999e+00   1.0227999999999999e+00   6.7035999999999998e+00   4.6239999999999998e-01   5.4849999999999999e-01   3.4949999999999998e-01
  -2.4249999999999999e-01   7.2550000000000003e-01   2.0588000000000002e+00   2.7689999999999998e-01  -2.9499999999999998e-01  -4.1220000000000001e-01   1.0431999999999999e+00   8.0049999999999999e-01   6.7907000000000002e+00   4.7199999999999998e-01   6.5429999999999999e-01   3.2290000000000002e-01
   4.4100000000000000e-02   7.4739999999999995e-01   2.3161999999999998e+00   2.2910000000000000e-01  -3.1400000000000000e-01  -4.6039999999999998e-01   1.0875999999999999e+00   9.1169999999999995e-01   5.9200999999999997e+00   4.4309999999999999e-01   5.9660000000000002e-01   3.2729999999999998e-01
  -2.8649999999999998e-01   9.4530000000000003e-01   1.3725000000000001e+00   1.7190000000000000e-01  -4.0920000000000001e-01  -4.5169999999999999e-01   9.9880000000000002e-01   1.0005999999999999e+00   6.0941999999999998e+00   5.2020000000000000e-01   5.9660000000000002e-01   2.8310000000000002e-01
  -3.0859999999999999e-01   5.9360000000000002e-01   1.3725000000000001e+00   2.2910000000000000e-01  -3.1400000000000000e-01  -4.2099999999999999e-01   1.0209999999999999e+00   8.8939999999999997e-01   5.9200999999999997e+00   4.4309999999999999e-01   5.1959999999999995e-01   2.9640000000000000e-01
  -2.4249999999999999e-01   8.1340000000000001e-01   1.4582999999999999e+00   2.1959999999999999e-01  -3.5210000000000002e-01  -4.3850000000000000e-01   8.8780000000000003e-01   9.7840000000000005e-01   6.1813000000000002e+00   4.2380000000000001e-01   6.0619999999999996e-01   3.2729999999999998e-01
  -6.6100000000000006e-02   7.6939999999999997e-01   1.5441000000000000e+00   2.0050000000000001e-01  -3.0449999999999999e-01  -4.5169999999999999e-01   9.3220000000000003e-01   1.0005999999999999e+00   5.8330000000000002e+00   4.6239999999999998e-01   5.8689999999999998e-01   3.4499999999999997e-01
  -3.3060000000000000e-01   7.6939999999999997e-01   1.8015000000000001e+00   3.8190000000000002e-01  -3.3310000000000001e-01  -4.5610000000000001e-01   9.5440000000000003e-01   9.3389999999999995e-01   6.5294999999999996e+00   4.5269999999999999e-01   6.0619999999999996e-01   3.2290000000000002e-01
   0.0000000000000000e+00   6.8149999999999999e-01   1.4582999999999999e+00   3.0549999999999999e-01  -3.4260000000000002e-01  -4.2540000000000000e-01   7.7680000000000005e-01   9.5609999999999995e-01   6.0941999999999998e+00   5.4910000000000003e-01   5.6769999999999998e-01   3.4499999999999997e-01
  -6.6100000000000006e-02   7.2550000000000003e-01   2.2303999999999999e+00   3.4370000000000001e-01  -3.9010000000000000e-01  -4.5169999999999999e-01   8.4340000000000004e-01   9.7840000000000005e-01   6.7035999999999998e+00   5.2980000000000005e-01   6.3510000000000000e-01   3.2290000000000002e-01
  -1.1020000000000001e-01   7.6939999999999997e-01   1.2010000000000001e+00   2.9599999999999999e-01  -4.6629999999999999e-01  -4.0339999999999998e-01   6.4370000000000005e-01   1.0894999999999999e+00   6.7035999999999998e+00   4.6239999999999998e-01   5.4849999999999999e-01   3.0080000000000001e-01
  -1.1020000000000001e-01   7.0350000000000001e-01   1.3725000000000001e+00   3.6280000000000001e-01  -3.7109999999999999e-01  -4.3409999999999999e-01   8.6560000000000004e-01   9.3389999999999995e-01   5.9200999999999997e+00   4.5269999999999999e-01   5.5810000000000004e-01   3.2729999999999998e-01
  -3.0859999999999999e-01   7.9139999999999999e-01   1.3725000000000001e+00   2.5779999999999997e-01  -4.1870000000000002e-01  -4.2540000000000000e-01   9.1000000000000003e-01   9.3389999999999995e-01   6.7907000000000002e+00   4.9130000000000001e-01   5.3879999999999995e-01   2.9640000000000000e-01
  -4.8490000000000000e-01   8.5740000000000005e-01   1.4582999999999999e+00   2.4820000000000000e-01  -4.5679999999999998e-01  -4.2099999999999999e-01   8.2120000000000004e-01   8.4499999999999997e-01   5.7460000000000004e+00   4.1420000000000001e-01   5.9660000000000002e-01   3.4949999999999998e-01
  -1.9839999999999999e-01   6.8149999999999999e-01   2.3161999999999998e+00   2.2910000000000000e-01  -4.2820000000000003e-01  -3.9470000000000000e-01   7.9900000000000004e-01   9.7840000000000005e-01   6.0072000000000001e+00   4.3350000000000000e-01   5.0029999999999997e-01   2.7870000000000000e-01
  -1.3230000000000000e-01   8.7929999999999997e-01   1.8015000000000001e+00   2.8639999999999999e-01  -2.9499999999999998e-01  -4.2099999999999999e-01   1.0431999999999999e+00   1.0005999999999999e+00   6.5294999999999996e+00   3.4680000000000000e-01   5.9660000000000002e-01   3.2290000000000002e-01
  -2.8649999999999998e-01   6.5949999999999998e-01   9.4359999999999999e-01   2.2910000000000000e-01  -3.4260000000000002e-01  -4.3409999999999999e-01   8.4340000000000004e-01   9.3389999999999995e-01   6.7907000000000002e+00   3.3710000000000001e-01   5.3879999999999995e-01   3.1409999999999999e-01
  -1.9839999999999999e-01   9.0129999999999999e-01   9.4359999999999999e-01   3.2460000000000000e-01  -3.9010000000000000e-01  -4.2099999999999999e-01   7.9900000000000004e-01   7.5600000000000001e-01   6.2683000000000000e+00   4.5269999999999999e-01   6.6390000000000005e-01   3.1850000000000001e-01
   4.4100000000000000e-02   8.1340000000000001e-01   1.8872000000000000e+00   2.1959999999999999e-01  -3.5210000000000002e-01  -4.3850000000000000e-01   9.5440000000000003e-01   1.0005999999999999e+00   6.0941999999999998e+00   4.0460000000000002e-01   5.3879999999999995e-01   3.3179999999999998e-01
  -2.6450000000000001e-01   8.1340000000000001e-01   9.4359999999999999e-01   3.1509999999999999e-01  -4.2820000000000003e-01  -4.7360000000000002e-01   9.3220000000000003e-01   1.0672999999999999e+00   4.9623999999999997e+00   4.4309999999999999e-01   6.2539999999999996e-01   3.1850000000000001e-01
  -4.8490000000000000e-01   9.2330000000000001e-01   2.4018999999999999e+00   2.6729999999999998e-01  -3.8059999999999999e-01  -4.5169999999999999e-01   6.8799999999999994e-01   8.4499999999999997e-01   6.0072000000000001e+00   3.5639999999999999e-01   5.7730000000000004e-01   3.1409999999999999e-01
  -1.9839999999999999e-01   7.2550000000000003e-01   2.0588000000000002e+00   2.6729999999999998e-01  -3.9010000000000000e-01  -3.7709999999999999e-01   9.1000000000000003e-01   9.1169999999999995e-01   7.1388999999999996e+00   4.3350000000000000e-01   5.4849999999999999e-01   2.6540000000000002e-01
  -1.7630000000000001e-01   8.5740000000000005e-01   1.5441000000000000e+00   3.0549999999999999e-01  -3.9970000000000000e-01  -4.4290000000000002e-01   9.9880000000000002e-01   1.0450999999999999e+00   6.1813000000000002e+00   3.9489999999999997e-01   5.8689999999999998e-01   2.9640000000000000e-01
  -2.6450000000000001e-01   6.8149999999999999e-01   1.8015000000000001e+00   2.8639999999999999e-01  -4.9480000000000002e-01  -4.2099999999999999e-01   9.3220000000000003e-01   1.0005999999999999e+00   5.8330000000000002e+00   4.3350000000000000e-01   5.4849999999999999e-01   3.2290000000000002e-01
  -1.7630000000000001e-01   7.2550000000000003e-01   1.2010000000000001e+00   2.4820000000000000e-01  -3.0449999999999999e-01  -3.9910000000000001e-01   8.2120000000000004e-01   8.8939999999999997e-01   5.6589000000000000e+00   3.5639999999999999e-01   5.1959999999999995e-01   3.0080000000000001e-01
  -3.3060000000000000e-01   7.4739999999999995e-01   1.2010000000000001e+00   1.9089999999999999e-01  -3.6159999999999998e-01  -4.5169999999999999e-01   1.1540999999999999e+00   9.7840000000000005e-01   6.2683000000000000e+00   3.0819999999999997e-01   5.7730000000000004e-01   3.0520000000000003e-01
  -2.4249999999999999e-01   9.8929999999999996e-01   1.5441000000000000e+00   3.0549999999999999e-01  -4.2820000000000003e-01  -4.2099999999999999e-01   8.8780000000000003e-01   9.1169999999999995e-01   6.2683000000000000e+00   4.7199999999999998e-01   6.1580000000000001e-01   3.0080000000000001e-01
  -1.9839999999999999e-01   8.5740000000000005e-01   1.2867999999999999e+00   2.0999999999999999e-01  -3.0449999999999999e-01  -4.1220000000000001e-01   1.0209999999999999e+00   9.3389999999999995e-01   5.1365999999999996e+00   3.9489999999999997e-01   6.2539999999999996e-01   2.5659999999999999e-01
  -2.6450000000000001e-01   7.4739999999999995e-01   2.4876999999999998e+00   2.0050000000000001e-01  -3.0449999999999999e-01  -3.8590000000000002e-01   9.3220000000000003e-01   1.1117999999999999e+00   6.6166000000000000e+00   3.7569999999999998e-01   5.8689999999999998e-01   3.1409999999999999e-01
  -3.0859999999999999e-01   7.6939999999999997e-01   2.1446000000000001e+00   2.8639999999999999e-01  -4.2820000000000003e-01  -4.2980000000000002e-01   1.1096999999999999e+00   9.3389999999999995e-01   5.9200999999999997e+00   4.6239999999999998e-01   5.4849999999999999e-01   3.7159999999999999e-01
  -2.8649999999999998e-01   7.0350000000000001e-01   1.6298999999999999e+00   2.9599999999999999e-01  -4.4719999999999999e-01  -4.4729999999999998e-01   8.6560000000000004e-01   1.0005999999999999e+00   6.7035999999999998e+00   4.4309999999999999e-01   5.6769999999999998e-01   3.0959999999999999e-01
  -2.2040000000000001e-01   7.6939999999999997e-01   1.1152000000000000e+00   2.9599999999999999e-01  -3.3310000000000001e-01  -4.6920000000000001e-01   1.0431999999999999e+00   1.0672999999999999e+00   4.9623999999999997e+00   4.2380000000000001e-01   5.3879999999999995e-01   2.9640000000000000e-01
  -2.6450000000000001e-01   7.2550000000000003e-01   1.4582999999999999e+00   3.1509999999999999e-01  -3.5210000000000002e-01  -4.9990000000000001e-01   9.3220000000000003e-01   8.6719999999999997e-01   5.8330000000000002e+00   5.2980000000000005e-01   5.6769999999999998e-01   3.0080000000000001e-01
  -3.0859999999999999e-01   8.7929999999999997e-01   2.5735000000000001e+00   2.9599999999999999e-01  -3.9970000000000000e-01  -4.1660000000000003e-01   7.5460000000000005e-01   1.0005999999999999e+00   6.0941999999999998e+00   4.9130000000000001e-01   5.3879999999999995e-01   3.3620000000000000e-01
  -1.3230000000000000e-01   5.4959999999999998e-01   1.8872000000000000e+00   3.3420000000000000e-01  -3.5210000000000002e-01  -3.8590000000000002e-01   8.8780000000000003e-01   1.1117999999999999e+00   5.8330000000000002e+00   4.4309999999999999e-01   5.7730000000000004e-01   3.1409999999999999e-01
  -3.7469999999999998e-01   7.2550000000000003e-01   2.0588000000000002e+00   1.6230000000000000e-01  -3.9970000000000000e-01  -4.0339999999999998e-01   7.5460000000000005e-01   1.0227999999999999e+00   5.7460000000000004e+00   4.1420000000000001e-01   5.7730000000000004e-01   2.8749999999999998e-01
  -3.9679999999999999e-01   9.2330000000000001e-01   2.2303999999999999e+00   2.5779999999999997e-01  -3.0449999999999999e-01  -4.5610000000000001e-01   9.1000000000000003e-01   1.0672999999999999e+00   5.7460000000000004e+00   4.2380000000000001e-01   5.7730000000000004e-01   2.7429999999999999e-01
  -2.8649999999999998e-01   7.2550000000000003e-01   1.8872000000000000e+00   2.7689999999999998e-01  -3.2350000000000001e-01  -3.9910000000000001e-01   1.0431999999999999e+00   1.0005999999999999e+00   6.1813000000000002e+00   4.2380000000000001e-01   6.0619999999999996e-01   2.8310000000000002e-01
  -8.8200000000000001e-02   8.7929999999999997e-01   1.2010000000000001e+00   2.1959999999999999e-01  -3.6159999999999998e-01  -4.2980000000000002e-01   8.4340000000000004e-01   1.1117999999999999e+00   6.4424999999999999e+00   4.4309999999999999e-01   6.2539999999999996e-01   3.4060000000000001e-01
  -1.7630000000000001e-01   9.2330000000000001e-01   1.2010000000000001e+00   2.7689999999999998e-01  -3.5210000000000002e-01  -4.5610000000000001e-01   1.1096999999999999e+00   1.0227999999999999e+00   6.1813000000000002e+00   4.8159999999999997e-01   6.8320000000000003e-01   3.2729999999999998e-01
  -2.6450000000000001e-01   7.4739999999999995e-01   1.9730000000000001e+00   2.7689999999999998e-01  -3.9970000000000000e-01  -4.0339999999999998e-01   8.6560000000000004e-01   9.5609999999999995e-01   5.9200999999999997e+00   4.4309999999999999e-01   5.2920000000000000e-01   3.4060000000000001e-01
  -2.2040000000000001e-01   8.5740000000000005e-01   1.7157000000000000e+00   3.2460000000000000e-01  -3.9010000000000000e-01  -4.0780000000000000e-01   8.6560000000000004e-01   9.7840000000000005e-01   5.4847999999999999e+00   3.9489999999999997e-01   5.9660000000000002e-01   3.2290000000000002e-01
  -1.9839999999999999e-01   8.3540000000000003e-01   1.4582999999999999e+00   3.1509999999999999e-01  -3.4260000000000002e-01  -4.3850000000000000e-01   1.1762999999999999e+00   1.0005999999999999e+00   6.1813000000000002e+00   4.3350000000000000e-01   5.6769999999999998e-01   3.3179999999999998e-01
  -4.4080000000000003e-01   9.4530000000000003e-01   1.8872000000000000e+00   1.8140000000000001e-01  -3.0449999999999999e-01  -3.9910000000000001e-01   6.8799999999999994e-01   1.0227999999999999e+00   6.6166000000000000e+00   4.5269999999999999e-01   5.6769999999999998e-01   3.2290000000000002e-01
  -2.8649999999999998e-01   8.7929999999999997e-01   1.8872000000000000e+00   2.6729999999999998e-01  -3.7109999999999999e-01  -4.6479999999999999e-01   8.6560000000000004e-01   7.5600000000000001e-01   6.0941999999999998e+00   3.7569999999999998e-01   4.8110000000000003e-01   3.3620000000000000e-01
  -5.7310000000000005e-01   7.0350000000000001e-01   1.4582999999999999e+00   2.6729999999999998e-01  -3.2350000000000001e-01  -4.2099999999999999e-01   9.5440000000000003e-01   8.8939999999999997e-01   6.3554000000000004e+00   5.2020000000000000e-01   5.9660000000000002e-01   3.1409999999999999e-01
  -1.7630000000000001e-01   5.4959999999999998e-01   1.8015000000000001e+00   3.1509999999999999e-01  -3.6159999999999998e-01  -4.0339999999999998e-01   9.5440000000000003e-01   1.0005999999999999e+00   6.1813000000000002e+00   4.6239999999999998e-01   5.7730000000000004e-01   3.0520000000000003e-01
  -3.3060000000000000e-01   9.2330000000000001e-01   6.8630000000000002e-01   3.3420000000000000e-01  -3.7109999999999999e-01  -4.2980000000000002e-01   7.5460000000000005e-01   1.0005999999999999e+00   5.6589000000000000e+00   4.7199999999999998e-01   5.9660000000000002e-01   2.7870000000000000e-01
   0.0000000000000000e+00   9.2330000000000001e-01   1.7157000000000000e+00   2.7689999999999998e-01  -3.4260000000000002e-01  -3.8590000000000002e-01   9.7660000000000002e-01   1.0672999999999999e+00   6.4424999999999999e+00   4.0460000000000002e-01   5.7730000000000004e-01   3.5830000000000001e-01
  -2.6450000000000001e-01   7.2550000000000003e-01   2.1446000000000001e+00   1.2410000000000000e-01  -3.2350000000000001e-01  -3.7269999999999998e-01   1.0653999999999999e+00   9.7840000000000005e-01   6.0941999999999998e+00   4.4309999999999999e-01   5.7730000000000004e-01   3.4060000000000001e-01
  -2.1999999999999999e-02   8.7929999999999997e-01   2.4876999999999998e+00   1.9089999999999999e-01  -3.9970000000000000e-01  -4.5169999999999999e-01   9.9880000000000002e-01   1.1117999999999999e+00   6.4424999999999999e+00   4.0460000000000002e-01   5.0029999999999997e-01   3.1409999999999999e-01
  -2.6450000000000001e-01   8.7929999999999997e-01   1.8015000000000001e+00   3.3420000000000000e-01  -3.9010000000000000e-01  -3.8150000000000001e-01   1.0209999999999999e+00   8.6719999999999997e-01   5.7460000000000004e+00   3.9489999999999997e-01   6.3510000000000000e-01   3.1850000000000001e-01
  -8.8200000000000001e-02   6.1550000000000005e-01   1.8015000000000001e+00   2.4820000000000000e-01  -2.8549999999999998e-01  -4.6920000000000001e-01   9.3220000000000003e-01   1.1339999999999999e+00   7.4001000000000001e+00   4.3350000000000000e-01   6.2539999999999996e-01   2.7870000000000000e-01
  -2.8649999999999998e-01   9.0129999999999999e-01   1.3725000000000001e+00   1.4319999999999999e-01  -4.0920000000000001e-01  -4.3850000000000000e-01   8.4340000000000004e-01   1.1785000000000001e+00   6.3554000000000004e+00   3.9489999999999997e-01   5.6769999999999998e-01   3.0080000000000001e-01
  -2.4249999999999999e-01   8.5740000000000005e-01   1.8872000000000000e+00   2.7689999999999998e-01  -3.4260000000000002e-01  -4.3409999999999999e-01   7.1020000000000005e-01   1.2230000000000001e+00   5.8330000000000002e+00   3.7569999999999998e-01   5.8689999999999998e-01   3.4949999999999998e-01
   0.0000000000000000e+00   8.1340000000000001e-01   1.8872000000000000e+00   2.4820000000000000e-01  -3.9970000000000000e-01  -4.0780000000000000e-01   8.6560000000000004e-01   1.0005999999999999e+00   5.8330000000000002e+00   4.2380000000000001e-01   5.9660000000000002e-01   2.8310000000000002e-01
  -1.7630000000000001e-01   8.3540000000000003e-01   2.2303999999999999e+00   2.6729999999999998e-01  -3.8059999999999999e-01  -4.1220000000000001e-01   1.0431999999999999e+00   8.8939999999999997e-01   5.6589000000000000e+00   4.1420000000000001e-01   5.7730000000000004e-01   3.1409999999999999e-01
  -1.5429999999999999e-01   8.1340000000000001e-01   9.4359999999999999e-01   2.7689999999999998e-01  -3.6159999999999998e-01  -3.9470000000000000e-01   8.6560000000000004e-01   1.2452000000000001e+00   6.6166000000000000e+00   4.6239999999999998e-01   5.5810000000000004e-01   3.2290000000000002e-01
  -1.3230000000000000e-01   7.6939999999999997e-01   1.8872000000000000e+00   1.6230000000000000e-01  -4.2820000000000003e-01  -4.2099999999999999e-01   1.0209999999999999e+00   1.1563000000000001e+00   6.2683000000000000e+00   3.6599999999999999e-01   5.6769999999999998e-01   3.4499999999999997e-01
  -1.7630000000000001e-01   6.5949999999999998e-01   1.8872000000000000e+00   2.8639999999999999e-01  -4.5679999999999998e-01  -3.5959999999999998e-01   9.9880000000000002e-01   8.8939999999999997e-01   5.4847999999999999e+00   4.4309999999999999e-01   4.5219999999999999e-01   3.1850000000000001e-01
  -3.3060000000000000e-01   6.1550000000000005e-01   1.8015000000000001e+00   2.2910000000000000e-01  -3.9010000000000000e-01  -4.3409999999999999e-01   9.1000000000000003e-01   1.0672999999999999e+00   6.3554000000000004e+00   3.6599999999999999e-01   5.1959999999999995e-01   3.2290000000000002e-01
  -1.5429999999999999e-01   6.5949999999999998e-01   1.8872000000000000e+00   1.7190000000000000e-01  -3.3310000000000001e-01  -4.0339999999999998e-01   1.1318999999999999e+00   9.1169999999999995e-01   5.5719000000000003e+00   4.3350000000000000e-01   5.0029999999999997e-01   3.3620000000000000e-01
  -2.8649999999999998e-01   7.0350000000000001e-01   1.4582999999999999e+00   2.7689999999999998e-01  -3.6159999999999998e-01  -4.6920000000000001e-01   6.8799999999999994e-01   1.0005999999999999e+00   5.5719000000000003e+00   4.6239999999999998e-01   5.1959999999999995e-01   3.1850000000000001e-01
  -3.7469999999999998e-01   8.1340000000000001e-01   1.9730000000000001e+00   2.3870000000000000e-01  -3.9970000000000000e-01  -4.4290000000000002e-01   9.9880000000000002e-01   1.1563000000000001e+00   7.2260000000000000e+00   4.1420000000000001e-01   5.8689999999999998e-01   3.4499999999999997e-01
  -2.4249999999999999e-01   7.9139999999999999e-01   1.8872000000000000e+00   3.7240000000000001e-01  -4.5679999999999998e-01  -4.2540000000000000e-01   9.3220000000000003e-01   1.0227999999999999e+00   6.2683000000000000e+00   3.9489999999999997e-01   5.9660000000000002e-01   3.2290000000000002e-01
  -2.4249999999999999e-01   8.3540000000000003e-01   2.0588000000000002e+00   2.4820000000000000e-01  -3.9970000000000000e-01  -3.9470000000000000e-01   9.5440000000000003e-01   1.1785000000000001e+00   6.0941999999999998e+00   3.6599999999999999e-01   5.6769999999999998e-01   3.3179999999999998e-01
  -2.4249999999999999e-01   7.0350000000000001e-01   1.2867999999999999e+00   2.7689999999999998e-01  -4.3769999999999998e-01  -3.9470000000000000e-01   8.6560000000000004e-01   9.7840000000000005e-01   6.1813000000000002e+00   5.0090000000000001e-01   5.7730000000000004e-01   3.3620000000000000e-01
  -1.3230000000000000e-01   8.7929999999999997e-01   2.4018999999999999e+00   3.0549999999999999e-01  -2.5690000000000002e-01  -4.5169999999999999e-01   9.5440000000000003e-01   8.4499999999999997e-01   6.2683000000000000e+00   5.2020000000000000e-01   5.5810000000000004e-01   3.1850000000000001e-01
  -1.9839999999999999e-01   9.4530000000000003e-01   1.5441000000000000e+00   2.4820000000000000e-01  -3.5210000000000002e-01  -3.9910000000000001e-01   9.7660000000000002e-01   1.0894999999999999e+00   7.1388999999999996e+00   3.7569999999999998e-01   5.5810000000000004e-01   2.8749999999999998e-01
  -1.7630000000000001e-01   5.2759999999999996e-01   2.6593000000000000e+00   2.8639999999999999e-01  -3.7109999999999999e-01  -4.6479999999999999e-01   7.9900000000000004e-01   9.7840000000000005e-01   6.1813000000000002e+00   4.0460000000000002e-01   5.0029999999999997e-01   3.0959999999999999e-01
  -8.8200000000000001e-02   5.7160000000000000e-01   1.6298999999999999e+00   3.3420000000000000e-01  -3.6159999999999998e-01  -4.5610000000000001e-01   1.0653999999999999e+00   1.0450999999999999e+00   6.1813000000000002e+00   4.6239999999999998e-01   5.6769999999999998e-01   3.1409999999999999e-01
  -2.2040000000000001e-01   8.3540000000000003e-01   2.0588000000000002e+00   2.8639999999999999e-01  -3.4260000000000002e-01  -4.1660000000000003e-01   1.0653999999999999e+00   1.1563000000000001e+00   6.4424999999999999e+00   4.4309999999999999e-01   6.2539999999999996e-01   3.1409999999999999e-01
  -2.6450000000000001e-01   7.4739999999999995e-01   1.8015000000000001e+00   2.3870000000000000e-01  -3.8059999999999999e-01  -4.3409999999999999e-01   9.9880000000000002e-01   1.0894999999999999e+00   6.0941999999999998e+00   3.9489999999999997e-01   5.5810000000000004e-01   3.1850000000000001e-01
  -8.8200000000000001e-02   8.7929999999999997e-01   1.8015000000000001e+00   2.4820000000000000e-01  -4.4719999999999999e-01  -3.9910000000000001e-01   1.0209999999999999e+00   9.5609999999999995e-01   6.1813000000000002e+00   4.5269999999999999e-01   5.4849999999999999e-01   3.5830000000000001e-01
  -3.0859999999999999e-01   7.9139999999999999e-01   1.2010000000000001e+00   2.6729999999999998e-01  -3.0449999999999999e-01  -4.6479999999999999e-01   8.8780000000000003e-01   1.0894999999999999e+00   6.1813000000000002e+00   4.1420000000000001e-01   4.9070000000000003e-01   3.3620000000000000e-01
  -1.3230000000000000e-01   7.0350000000000001e-01   1.9730000000000001e+00   2.1959999999999999e-01  -4.2820000000000003e-01  -4.3409999999999999e-01   8.4340000000000004e-01   6.8930000000000002e-01   6.6166000000000000e+00   4.4309999999999999e-01   5.0029999999999997e-01   3.2290000000000002e-01
  -2.4249999999999999e-01   7.9139999999999999e-01   1.5441000000000000e+00   2.9599999999999999e-01  -2.9499999999999998e-01  -4.0780000000000000e-01   1.0431999999999999e+00   8.8939999999999997e-01   5.1365999999999996e+00   4.2380000000000001e-01   5.9660000000000002e-01   3.3179999999999998e-01
  -3.0859999999999999e-01   6.5949999999999998e-01   2.2303999999999999e+00   3.3420000000000000e-01  -2.4740000000000001e-01  -4.3850000000000000e-01   8.2120000000000004e-01   8.2269999999999999e-01   5.5719000000000003e+00   4.9130000000000001e-01   6.4470000000000005e-01   3.3179999999999998e-01
  -3.3060000000000000e-01   7.4739999999999995e-01   1.3725000000000001e+00   1.2410000000000000e-01  -4.2820000000000003e-01  -4.1660000000000003e-01   7.9900000000000004e-01   1.0672999999999999e+00   5.2236000000000002e+00   4.3350000000000000e-01   5.2920000000000000e-01   3.4499999999999997e-01
  -1.7630000000000001e-01   8.1340000000000001e-01   9.4359999999999999e-01   2.2910000000000000e-01  -3.3310000000000001e-01  -4.3850000000000000e-01   8.8780000000000003e-01   1.0450999999999999e+00   6.6166000000000000e+00   4.1420000000000001e-01   6.1580000000000001e-01   3.0080000000000001e-01
  -1.1020000000000001e-01   7.2550000000000003e-01   9.4359999999999999e-01   2.8639999999999999e-01  -4.4719999999999999e-01  -3.8590000000000002e-01   9.3220000000000003e-01   1.0450999999999999e+00   5.3977000000000004e+00   5.2980000000000005e-01   5.5810000000000004e-01   3.4499999999999997e-01
  -1.7630000000000001e-01   6.5949999999999998e-01   1.9730000000000001e+00   2.0999999999999999e-01  -3.8059999999999999e-01  -4.1660000000000003e-01   9.1000000000000003e-01   8.2269999999999999e-01   5.8330000000000002e+00   4.6239999999999998e-01   6.0619999999999996e-01   3.3179999999999998e-01
  -1.7630000000000001e-01   7.9139999999999999e-01   2.2303999999999999e+00   2.4820000000000000e-01  -3.7109999999999999e-01  -4.1220000000000001e-01   7.1020000000000005e-01   1.0894999999999999e+00   5.4847999999999999e+00   3.8529999999999998e-01   6.3510000000000000e-01   3.0959999999999999e-01
   0.0000000000000000e+00   8.5740000000000005e-01   1.8015000000000001e+00   1.8140000000000001e-01  -3.9970000000000000e-01  -4.2540000000000000e-01   7.9900000000000004e-01   9.3389999999999995e-01   6.8777999999999997e+00   4.3350000000000000e-01   5.6769999999999998e-01   3.1409999999999999e-01
  -1.5429999999999999e-01   6.1550000000000005e-01   2.1446000000000001e+00   2.6729999999999998e-01  -3.1400000000000000e-01  -4.4729999999999998e-01   9.3220000000000003e-01   1.0005999999999999e+00   5.7460000000000004e+00   4.3350000000000000e-01   5.6769999999999998e-01   3.1850000000000001e-01
  -4.4080000000000003e-01   6.5949999999999998e-01   1.6298999999999999e+00   1.7190000000000000e-01  -4.0920000000000001e-01  -4.1220000000000001e-01   1.0209999999999999e+00   9.7840000000000005e-01   5.4847999999999999e+00   4.3350000000000000e-01   5.6769999999999998e-01   3.4499999999999997e-01
  -6.6100000000000006e-02   7.2550000000000003e-01   1.8015000000000001e+00   2.6729999999999998e-01  -2.7600000000000002e-01  -4.0339999999999998e-01   8.4340000000000004e-01   1.1117999999999999e+00   5.4847999999999999e+00   4.1420000000000001e-01   5.8689999999999998e-01   3.0080000000000001e-01
  -2.4249999999999999e-01   8.7929999999999997e-01   2.1446000000000001e+00   2.9599999999999999e-01  -2.8549999999999998e-01  -4.1220000000000001e-01   9.5440000000000003e-01   9.1169999999999995e-01   6.0072000000000001e+00   4.0460000000000002e-01   6.3510000000000000e-01   3.0959999999999999e-01
  -2.6450000000000001e-01   7.9139999999999999e-01   1.5441000000000000e+00   2.0050000000000001e-01  -3.5210000000000002e-01  -3.9470000000000000e-01   9.7660000000000002e-01   1.1339999999999999e+00   6.4424999999999999e+00   4.5269999999999999e-01   5.6769999999999998e-01   3.1850000000000001e-01
  -8.8200000000000001e-02   9.2330000000000001e-01   1.9730000000000001e+00   2.9599999999999999e-01  -4.3769999999999998e-01  -4.2540000000000000e-01   8.4340000000000004e-01   9.1169999999999995e-01   6.1813000000000002e+00   3.8529999999999998e-01   5.3879999999999995e-01   3.4060000000000001e-01
  -6.6100000000000006e-02   7.9139999999999999e-01   1.7157000000000000e+00   2.1959999999999999e-01  -4.9480000000000002e-01  -4.1660000000000003e-01   9.3220000000000003e-01   8.4499999999999997e-01   6.0072000000000001e+00   4.3350000000000000e-01   6.2539999999999996e-01   3.5389999999999999e-01
  -2.4249999999999999e-01   9.4530000000000003e-01   1.8872000000000000e+00   3.3420000000000000e-01  -3.2350000000000001e-01  -3.9029999999999998e-01   7.1020000000000005e-01   1.0005999999999999e+00   6.1813000000000002e+00   4.3350000000000000e-01   5.4849999999999999e-01   3.5389999999999999e-01
  -1.7630000000000001e-01   9.2330000000000001e-01   1.9730000000000001e+00   3.3420000000000000e-01  -3.6159999999999998e-01  -4.1220000000000001e-01   8.4340000000000004e-01   1.0672999999999999e+00   7.1388999999999996e+00   3.6599999999999999e-01   5.8689999999999998e-01   2.7429999999999999e-01
  -1.5429999999999999e-01   7.2550000000000003e-01   1.0294000000000001e+00   2.1959999999999999e-01  -3.9970000000000000e-01  -4.2980000000000002e-01   8.2120000000000004e-01   1.0894999999999999e+00   5.9200999999999997e+00   5.2020000000000000e-01   5.5810000000000004e-01   3.3620000000000000e-01
  -1.9839999999999999e-01   7.6939999999999997e-01   1.0294000000000001e+00   2.6729999999999998e-01  -4.0920000000000001e-01  -4.4729999999999998e-01   8.4340000000000004e-01   1.2230000000000001e+00   6.0941999999999998e+00   4.7199999999999998e-01   5.1959999999999995e-01   3.0520000000000003e-01
  -3.0859999999999999e-01   7.4739999999999995e-01   1.6298999999999999e+00   3.6280000000000001e-01  -2.6640000000000003e-01  -4.4290000000000002e-01   9.1000000000000003e-01   9.7840000000000005e-01   5.7460000000000004e+00   4.5269999999999999e-01   5.5810000000000004e-01   3.0520000000000003e-01
  -3.5270000000000001e-01   7.6939999999999997e-01   2.7450999999999999e+00   2.0050000000000001e-01  -3.5210000000000002e-01  -4.2099999999999999e-01   1.0653999999999999e+00   1.0450999999999999e+00   5.9200999999999997e+00   4.3350000000000000e-01   5.6769999999999998e-01   3.0520000000000003e-01
  -2.8649999999999998e-01   9.2330000000000001e-01   8.5780000000000001e-01   3.6280000000000001e-01  -3.8059999999999999e-01  -4.2980000000000002e-01   9.1000000000000003e-01   1.0227999999999999e+00   6.0072000000000001e+00   4.6239999999999998e-01   6.3510000000000000e-01   3.2290000000000002e-01
  -2.8649999999999998e-01   7.4739999999999995e-01   1.5441000000000000e+00   3.4370000000000001e-01  -4.0920000000000001e-01  -3.9910000000000001e-01   8.2120000000000004e-01   1.2897000000000001e+00   6.2683000000000000e+00   3.7569999999999998e-01   5.9660000000000002e-01   3.1850000000000001e-01
  -4.6289999999999998e-01   8.5740000000000005e-01   1.8015000000000001e+00   4.0100000000000002e-01  -3.3310000000000001e-01  -4.3850000000000000e-01   9.1000000000000003e-01   7.7820000000000000e-01   5.9200999999999997e+00   4.9130000000000001e-01   6.0619999999999996e-01   3.5830000000000001e-01
  -3.3060000000000000e-01   7.6939999999999997e-01   6.8630000000000002e-01   2.4820000000000000e-01  -3.7109999999999999e-01  -4.2980000000000002e-01   9.1000000000000003e-01   1.2674000000000001e+00   6.1813000000000002e+00   4.0460000000000002e-01   5.7730000000000004e-01   2.9189999999999999e-01
  -1.1020000000000001e-01   7.4739999999999995e-01   1.9730000000000001e+00   3.2460000000000000e-01  -3.9010000000000000e-01  -4.1660000000000003e-01   8.2120000000000004e-01   1.0450999999999999e+00   6.5294999999999996e+00   4.0460000000000002e-01   5.1000000000000001e-01   3.2290000000000002e-01
  -1.1020000000000001e-01   8.5740000000000005e-01   2.2303999999999999e+00   2.2910000000000000e-01  -3.0449999999999999e-01  -4.6039999999999998e-01   1.0875999999999999e+00   9.3389999999999995e-01   6.2683000000000000e+00   4.5269999999999999e-01   5.5810000000000004e-01   3.1850000000000001e-01
  -3.5270000000000001e-01   8.5740000000000005e-01   2.3161999999999998e+00   2.4820000000000000e-01  -2.4740000000000001e-01  -4.1660000000000003e-01   8.4340000000000004e-01   1.2230000000000001e+00   5.4847999999999999e+00   3.8529999999999998e-01   5.1959999999999995e-01   2.9640000000000000e-01
  -3.3060000000000000e-01   5.4959999999999998e-01   1.6298999999999999e+00   2.6729999999999998e-01  -4.4719999999999999e-01  -4.2099999999999999e-01   7.9900000000000004e-01   1.0672999999999999e+00   6.3554000000000004e+00   3.9489999999999997e-01   6.0619999999999996e-01   3.0959999999999999e-01
  -3.7469999999999998e-01   7.4739999999999995e-01   1.3725000000000001e+00   2.7689999999999998e-01  -3.9010000000000000e-01  -3.9029999999999998e-01   1.2650999999999999e+00   7.7820000000000000e-01   6.4424999999999999e+00   4.4309999999999999e-01   5.2920000000000000e-01   2.8310000000000002e-01
   1.7630000000000001e-01   7.6939999999999997e-01   1.2010000000000001e+00   3.8190000000000002e-01  -3.1400000000000000e-01  -4.3850000000000000e-01   7.9900000000000004e-01   1.6677000000000000e+00   5.6589000000000000e+00   5.7799999999999996e-01   5.3879999999999995e-01   2.8749999999999998e-01
  -1.5429999999999999e-01   9.4530000000000003e-01   1.2010000000000001e+00   3.3420000000000000e-01  -3.9970000000000000e-01  -4.2099999999999999e-01   1.0431999999999999e+00   1.0672999999999999e+00   5.5719000000000003e+00   4.7199999999999998e-01   5.5810000000000004e-01   3.6270000000000002e-01
  -3.0859999999999999e-01   8.3540000000000003e-01   2.1446000000000001e+00   2.7689999999999998e-01  -4.6629999999999999e-01  -3.7269999999999998e-01   1.0875999999999999e+00   7.3380000000000001e-01   6.0941999999999998e+00   4.1420000000000001e-01   5.3879999999999995e-01   3.0080000000000001e-01
  -3.0859999999999999e-01   8.1340000000000001e-01   1.5441000000000000e+00   2.1959999999999999e-01  -3.0449999999999999e-01  -4.2099999999999999e-01   8.6560000000000004e-01   1.2007000000000001e+00   5.3977000000000004e+00   4.6239999999999998e-01   5.2920000000000000e-01   3.3179999999999998e-01
  -1.5429999999999999e-01   5.7160000000000000e-01   2.4018999999999999e+00   2.5779999999999997e-01  -5.0429999999999997e-01  -4.0339999999999998e-01   8.8780000000000003e-01   8.2269999999999999e-01   5.6589000000000000e+00   4.6239999999999998e-01   5.3879999999999995e-01   2.9640000000000000e-01
  -2.2040000000000001e-01   7.9139999999999999e-01   1.7157000000000000e+00   3.0549999999999999e-01  -3.6159999999999998e-01  -4.5169999999999999e-01   1.0209999999999999e+00   1.0005999999999999e+00   5.2236000000000002e+00   4.2380000000000001e-01   5.5810000000000004e-01   3.1409999999999999e-01
  -3.7469999999999998e-01   7.2550000000000003e-01   1.3725000000000001e+00   3.3420000000000000e-01  -3.0449999999999999e-01  -4.3850000000000000e-01   1.0653999999999999e+00   8.2269999999999999e-01   6.0941999999999998e+00   4.4309999999999999e-01   5.7730000000000004e-01   2.7429999999999999e-01
  -1.9839999999999999e-01   8.7929999999999997e-01   1.6298999999999999e+00   2.4820000000000000e-01  -3.5210000000000002e-01  -3.9470000000000000e-01   9.5440000000000003e-01   1.0227999999999999e+00   6.1813000000000002e+00   5.2980000000000005e-01   5.5810000000000004e-01   3.5830000000000001e-01
  -3.3060000000000000e-01   8.1340000000000001e-01   1.4582999999999999e+00   2.1959999999999999e-01  -4.1870000000000002e-01  -4.5169999999999999e-01   9.5440000000000003e-01   1.1563000000000001e+00   6.0072000000000001e+00   4.3350000000000000e-01   5.5810000000000004e-01   3.3620000000000000e-01
  -1.1020000000000001e-01   8.7929999999999997e-01   2.3161999999999998e+00   2.2910000000000000e-01  -3.9010000000000000e-01  -3.9029999999999998e-01   1.0431999999999999e+00   7.5600000000000001e-01   5.5719000000000003e+00   4.6239999999999998e-01   5.4849999999999999e-01   3.0959999999999999e-01
  -4.1880000000000001e-01   7.4739999999999995e-01   1.6298999999999999e+00   3.5330000000000000e-01  -3.3310000000000001e-01  -4.1220000000000001e-01   9.1000000000000003e-01   1.1563000000000001e+00   6.2683000000000000e+00   4.2380000000000001e-01   5.9660000000000002e-01   3.3179999999999998e-01
  -2.4249999999999999e-01   8.5740000000000005e-01   1.4582999999999999e+00   3.1509999999999999e-01  -4.3769999999999998e-01  -3.9029999999999998e-01   9.3220000000000003e-01   1.0894999999999999e+00   6.0941999999999998e+00   3.8529999999999998e-01   5.6769999999999998e-01   3.5830000000000001e-01
  -2.4249999999999999e-01   8.7929999999999997e-01   1.9730000000000001e+00   1.5279999999999999e-01  -3.2350000000000001e-01  -4.3409999999999999e-01   6.8799999999999994e-01   9.5609999999999995e-01   6.2683000000000000e+00   4.2380000000000001e-01   6.2539999999999996e-01   3.0080000000000001e-01
  -2.8649999999999998e-01   7.4739999999999995e-01   2.5735000000000001e+00   2.9599999999999999e-01  -3.5210000000000002e-01  -4.3409999999999999e-01   9.5440000000000003e-01   9.7840000000000005e-01   6.4424999999999999e+00   5.0090000000000001e-01   5.7730000000000004e-01   3.1850000000000001e-01
  -3.5270000000000001e-01   7.9139999999999999e-01   2.1446000000000001e+00   1.8140000000000001e-01  -4.2820000000000003e-01  -4.3850000000000000e-01   9.7660000000000002e-01   8.2269999999999999e-01   5.9200999999999997e+00   4.3350000000000000e-01   5.0029999999999997e-01   3.3620000000000000e-01
  -3.3060000000000000e-01   7.6939999999999997e-01   1.3725000000000001e+00   2.0050000000000001e-01  -3.6159999999999998e-01  -4.4729999999999998e-01   9.5440000000000003e-01   1.2007000000000001e+00   6.5294999999999996e+00   4.1420000000000001e-01   5.7730000000000004e-01   3.1850000000000001e-01
  -1.9839999999999999e-01   7.9139999999999999e-01   1.6298999999999999e+00   2.8639999999999999e-01  -3.7109999999999999e-01  -4.1660000000000003e-01   1.0653999999999999e+00   1.1339999999999999e+00   5.3977000000000004e+00   4.1420000000000001e-01   5.4849999999999999e-01   3.4060000000000001e-01
  -1.7630000000000001e-01   6.1550000000000005e-01   1.3725000000000001e+00   2.5779999999999997e-01  -4.4719999999999999e-01  -4.3409999999999999e-01   1.1318999999999999e+00   9.7840000000000005e-01   6.0941999999999998e+00   4.5269999999999999e-01   6.4470000000000005e-01   3.0959999999999999e-01
  -2.8649999999999998e-01   8.5740000000000005e-01   1.8015000000000001e+00   2.0999999999999999e-01  -4.4719999999999999e-01  -4.0339999999999998e-01   9.9880000000000002e-01   7.7820000000000000e-01   5.9200999999999997e+00   4.3350000000000000e-01   5.7730000000000004e-01   3.0959999999999999e-01
  -1.3230000000000000e-01   5.4959999999999998e-01   8.5780000000000001e-01   2.5779999999999997e-01  -3.1400000000000000e-01  -4.2980000000000002e-01   8.2120000000000004e-01   9.7840000000000005e-01   6.8777999999999997e+00   4.2380000000000001e-01   5.8689999999999998e-01   3.3620000000000000e-01
  -2.2040000000000001e-01   7.0350000000000001e-01   1.4582999999999999e+00   2.0999999999999999e-01  -3.2350000000000001e-01  -4.0339999999999998e-01   8.6560000000000004e-01   1.0227999999999999e+00   6.5294999999999996e+00   3.8529999999999998e-01   6.1580000000000001e-01   3.1850000000000001e-01
  -1.9839999999999999e-01   7.0350000000000001e-01   1.9730000000000001e+00   2.9599999999999999e-01  -3.9970000000000000e-01  -4.1660000000000003e-01   8.8780000000000003e-01   9.5609999999999995e-01   5.9200999999999997e+00   4.5269999999999999e-01   5.3879999999999995e-01   3.0520000000000003e-01
  -1.7630000000000001e-01   9.0129999999999999e-01   1.2867999999999999e+00   2.2910000000000000e-01  -4.4719999999999999e-01  -4.0339999999999998e-01   8.4340000000000004e-01   1.2230000000000001e+00   6.2683000000000000e+00   4.0460000000000002e-01   5.5810000000000004e-01   3.2290000000000002e-01
  -1.3230000000000000e-01   4.1770000000000002e-01   1.8872000000000000e+00   2.4820000000000000e-01  -2.4740000000000001e-01  -4.5610000000000001e-01   1.0431999999999999e+00   1.1117999999999999e+00   5.9200999999999997e+00   4.0460000000000002e-01   5.9660000000000002e-01   3.2729999999999998e-01
  -2.2040000000000001e-01   7.9139999999999999e-01   2.0588000000000002e+00   1.5279999999999999e-01  -3.5210000000000002e-01  -3.8590000000000002e-01   8.2120000000000004e-01   8.8939999999999997e-01   7.1388999999999996e+00   3.6599999999999999e-01   5.6769999999999998e-01   3.2290000000000002e-01
  -2.2040000000000001e-01   9.2330000000000001e-01   2.2303999999999999e+00   2.9599999999999999e-01  -4.7580000000000000e-01  -4.2980000000000002e-01   1.0431999999999999e+00   9.7840000000000005e-01   5.3977000000000004e+00   4.5269999999999999e-01   5.1959999999999995e-01   2.8749999999999998e-01
  -2.6450000000000001e-01   8.3540000000000003e-01   1.3725000000000001e+00   2.9599999999999999e-01  -2.8549999999999998e-01  -4.4290000000000002e-01   9.5440000000000003e-01   1.1339999999999999e+00   5.3977000000000004e+00   5.1049999999999995e-01   6.3510000000000000e-01   3.5830000000000001e-01
  -2.4249999999999999e-01   5.2759999999999996e-01   1.2010000000000001e+00   2.3870000000000000e-01  -4.3769999999999998e-01  -4.4290000000000002e-01   6.2150000000000005e-01   1.1339999999999999e+00   5.8330000000000002e+00   3.9489999999999997e-01   6.1580000000000001e-01   3.4499999999999997e-01
