# Supplementary material for: Footwear and Foam Surface Alter Gait Initiation of Typical Subjects
Source: PLoS One. 2015 Aug 13;10(8):e0135821. doi: 10.1371/journal.pone.0135821 (PMC4536224; doi:10.1371/journal.pone.0135821)
Supplement: S1 Dataset — (ZIP) [file pone.0135821.s001.zip › 10_foam_av1_02.txt]

   8.9710999999999999e+00  -2.4401999999999999e+00   3.4656650000000002e+02   2.2837499999999999e+01   3.4323599999999999e+01  -1.0174000000000001e+00  -8.6115999999999993e+00   8.8900000000000007e-02   3.3692300000000000e+02   2.6316800000000001e+01  -2.8288799999999998e+01   1.2032000000000000e+00
   8.8169000000000004e+00  -4.0449999999999999e+00   3.3996109999999999e+02   2.1577200000000001e+01   3.3790700000000001e+01  -7.8059999999999996e-01  -9.5882000000000005e+00  -1.3786000000000000e+00   3.3909949999999998e+02   2.6249400000000001e+01  -2.8211800000000000e+01   1.2961000000000000e+00
   8.1334999999999997e+00  -6.3971999999999998e+00   3.3412779999999998e+02   2.0135600000000000e+01   3.3419600000000003e+01  -4.3409999999999999e-01  -8.6338000000000008e+00  -1.1339999999999999e+00   3.3857709999999997e+02   2.6278300000000002e+01  -2.8510100000000001e+01   1.2164999999999999e+00
   8.5083000000000002e+00  -9.1671999999999993e+00   3.2494900000000001e+02   1.8273800000000001e+01   3.2572699999999998e+01  -1.0960000000000000e-01  -1.0143100000000000e+01  -1.4898000000000000e+00   3.4353949999999998e+02   2.6095199999999998e+01  -2.8471599999999999e+01   1.2606999999999999e+00
   7.7367999999999997e+00  -1.2222899999999999e+01   3.1113780000000003e+02   1.6020600000000002e+01   3.1487900000000000e+01   3.4639999999999999e-01  -9.5437999999999992e+00  -2.6459999999999999e+00   3.4484539999999998e+02   2.5613600000000002e+01  -2.8837299999999999e+01   1.1677999999999999e+00
   7.8689999999999998e+00  -1.4970800000000001e+01   2.9278010000000000e+02   1.3681500000000000e+01   2.9927299999999999e+01   7.1919999999999995e-01  -1.1030900000000001e+01  -5.2920999999999996e+00   3.4919839999999999e+02   2.4804400000000001e+01  -2.9020099999999999e+01   1.0749000000000000e+00
   7.2298000000000000e+00  -1.5982100000000001e+01   2.7691010000000000e+02   1.1619199999999999e+01   2.8338200000000001e+01   9.7350000000000003e-01  -1.1829900000000000e+01  -6.4927999999999999e+00   3.5546679999999998e+02   2.4332400000000000e+01  -2.9472300000000001e+01   8.8029999999999997e-01
   6.7889999999999997e+00  -1.4838900000000001e+01   2.5520679999999999e+02   9.8816000000000006e+00   2.6311299999999999e+01   1.0129999999999999e+00  -1.3427899999999999e+01  -8.0715000000000003e+00   3.6365039999999999e+02   2.3773700000000002e+01  -2.9876400000000000e+01   7.5200000000000000e-01
   5.5987000000000000e+00  -1.3717800000000000e+01   2.3418969999999999e+02   8.0867000000000004e+00   2.4293900000000001e+01   9.9109999999999998e-01  -1.4959400000000000e+01  -1.0384100000000000e+01   3.7409769999999997e+02   2.3128299999999999e+01  -3.0838600000000000e+01   5.7060000000000000e-01
   4.1660000000000004e+00  -1.2069000000000001e+01   2.1385900000000001e+02   6.4923000000000002e+00   2.2248000000000001e+01   9.3840000000000001e-01  -1.8377400000000002e+01  -1.3319200000000000e+01   3.9002969999999999e+02   2.2386600000000001e+01  -3.1839300000000001e+01   3.6270000000000002e-01
   2.5569000000000002e+00  -9.8047000000000004e+00   1.9361400000000000e+02   5.0697000000000001e+00   2.0363900000000001e+01   7.6300000000000001e-01  -2.2194900000000001e+01  -1.5853999999999999e+01   4.0160870000000000e+02   2.1461900000000000e+01  -3.2762999999999998e+01   1.6370000000000001e-01
   1.3005000000000000e+00  -6.7929000000000004e+00   1.7731510000000000e+02   4.2199999999999998e+00   1.8784300000000002e+01   5.1749999999999996e-01  -2.7477300000000000e+01  -1.7254899999999999e+01   4.0918290000000002e+02   2.0344500000000000e+01  -3.2888100000000001e+01   2.4329999999999999e-01
   2.2040000000000001e-01  -3.7372000000000001e+00   1.6436170000000001e+02   3.6471000000000000e+00   1.7566199999999998e+01   2.3680000000000001e-01  -3.2404600000000002e+01  -1.6054099999999998e+01   4.2015249999999997e+02   1.9130700000000001e+01  -3.3571300000000001e+01   3.7600000000000000e-01
  -2.6450000000000001e-01  -2.1983999999999999e+00   1.5329560000000001e+02   3.2079000000000000e+00   1.6424299999999999e+01   3.9500000000000000e-02  -3.9307200000000002e+01  -1.6988000000000000e+01   4.4270110000000000e+02   1.7849599999999999e+01  -3.5053100000000001e+01   4.6000000000000002e-01
  -8.1559999999999999e-01  -1.7806999999999999e+00   1.4317310000000001e+02   2.7783000000000002e+00   1.5396599999999999e+01  -2.6300000000000000e-02  -4.5677199999999999e+01  -1.8388900000000000e+01   4.6803559999999999e+02   1.6317900000000002e+01  -3.7054499999999997e+01   4.6000000000000002e-01
  -7.9349999999999998e-01  -1.0112000000000001e+00   1.3639619999999999e+02   2.4632000000000001e+00   1.4587800000000000e+01  -5.2600000000000001e-02  -5.1114899999999999e+01  -1.9189399999999999e+01   4.8753710000000001e+02   1.4709300000000001e+01  -3.8603600000000000e+01   3.7600000000000000e-01
  -9.6989999999999998e-01   3.7369999999999998e-01   1.3073450000000000e+02   2.3773000000000000e+00   1.4150000000000000e+01  -2.1490000000000001e-01  -5.5087800000000001e+01  -2.1034900000000000e+01   5.0303379999999999e+02   1.3081300000000001e+01  -3.9681300000000000e+01   2.5659999999999999e-01
  -1.0580000000000001e+00   1.9126000000000001e+00   1.3064869999999999e+02   2.2913999999999999e+00   1.4035900000000000e+01  -3.4200000000000003e-01  -5.8705599999999997e+01  -2.3280700000000000e+01   5.1565750000000003e+02   1.1646000000000001e+01  -4.0739699999999999e+01   1.3299999999999999e-02
  -8.8170000000000004e-01   2.8799000000000001e+00   1.3287909999999999e+02   2.3868999999999998e+00   1.4245200000000001e+01  -3.7709999999999999e-01  -6.1346800000000002e+01  -2.5370899999999999e+01   5.2619179999999994e+02   1.0316700000000001e+01  -4.1663400000000003e+01  -1.6810000000000000e-01
  -7.9349999999999998e-01   2.8138999999999998e+00   1.3682509999999999e+02   2.2913999999999999e+00   1.4768599999999999e+01  -3.1569999999999998e-01  -6.3521900000000002e+01  -2.8639500000000002e+01   5.3542020000000002e+02   9.0162999999999993e+00  -4.2269599999999997e+01  -4.7330000000000000e-01
  -3.3060000000000000e-01   2.2863000000000002e+00   1.4488880000000000e+02   2.2818000000000001e+00   1.5625000000000000e+01  -2.2800000000000001e-01  -6.5319699999999997e+01  -3.2552999999999997e+01   5.3951199999999994e+02   7.8506999999999998e+00  -4.2818100000000001e+01  -8.0059999999999998e-01
  -1.5429999999999999e-01   8.3540000000000003e-01   1.5544020000000000e+02   2.5969000000000002e+00   1.6738399999999999e+01   0.0000000000000000e+00  -6.6140900000000002e+01  -3.6310800000000000e+01   5.4290740000000005e+02   6.8777999999999997e+00  -4.3116399999999999e+01  -1.1368000000000000e+00
   8.1559999999999999e-01  -1.0771999999999999e+00   1.6813620000000000e+02   2.6924000000000001e+00   1.8108599999999999e+01   2.8070000000000001e-01  -6.6629199999999997e+01  -3.9201500000000003e+01   5.4203679999999997e+02   6.2130999999999998e+00  -4.2991300000000003e+01  -1.4641999999999999e+00
   1.1241000000000001e+00  -3.5394000000000001e+00   1.8452090000000001e+02   2.8260000000000001e+00   1.9935700000000001e+01   5.9640000000000004e-01  -6.7028700000000001e+01  -4.1558399999999999e+01   5.3907669999999996e+02   5.8086000000000002e+00  -4.2721899999999998e+01  -1.6941999999999999e+00
   1.5208999999999999e+00  -6.6170999999999998e+00   2.0047669999999999e+02   2.9883999999999999e+00   2.1734200000000001e+01   9.0339999999999998e-01  -6.7339399999999998e+01  -4.3159399999999998e+01   5.3420140000000004e+02   5.5967000000000002e+00  -4.2452399999999997e+01  -1.8755999999999999e+00
   1.0580000000000001e+00  -9.5847999999999995e+00   2.2123640000000000e+02   3.2461000000000002e+00   2.3970400000000001e+01   1.3682000000000001e+00  -6.7383799999999994e+01  -4.5160600000000002e+01   5.3098009999999999e+02   5.3461999999999996e+00  -4.2067599999999999e+01  -2.0525000000000002e+00
   5.5110000000000003e-01  -1.2728500000000000e+01   2.4233920000000001e+02   3.6185000000000000e+00   2.6330300000000001e+01   1.8549000000000000e+00  -6.7272900000000007e+01  -4.6895000000000003e+01   5.2523419999999999e+02   5.0956999999999999e+00  -4.1673099999999998e+01  -2.3178999999999998e+00
   1.0360000000000000e+00  -1.5476400000000000e+01   2.6592970000000003e+02   4.1340000000000003e+00   2.8899600000000000e+01   2.2189000000000001e+00  -6.6673599999999993e+01  -4.7940100000000001e+01   5.1844349999999997e+02   5.2788000000000004e+00  -4.0932200000000002e+01  -2.5346000000000002e+00
   2.2703000000000002e+00  -1.8312300000000000e+01   2.9329480000000001e+02   4.9837999999999996e+00   3.1725800000000000e+01   2.6924999999999999e+00  -6.5697000000000003e+01  -4.8918500000000002e+01   5.0756090000000000e+02   5.3558000000000003e+00  -3.9844900000000003e+01  -2.6762000000000001e+00
   4.2100000000000000e+00  -2.0642600000000002e+01   3.2271859999999998e+02   5.7476000000000003e+00   3.4618600000000001e+01   3.0960000000000001e+00  -6.5120000000000005e+01  -4.9830100000000002e+01   4.9249950000000001e+02   5.6448000000000000e+00  -3.8411200000000001e+01  -2.7336999999999998e+00
   7.3179999999999996e+00  -2.2225400000000000e+01   3.5565960000000001e+02   7.1891999999999996e+00   3.7796900000000001e+01   3.2801000000000000e+00  -6.3521900000000002e+01  -5.0497199999999999e+01   4.7308510000000001e+02   6.4443000000000001e+00  -3.6688800000000001e+01  -2.8531000000000000e+00
   1.2475800000000000e+01  -2.3434500000000000e+01   3.9014470000000000e+02   8.9746000000000006e+00   4.1003700000000002e+01   3.3108000000000000e+00  -6.1502200000000002e+01  -5.0697299999999998e+01   4.4879530000000000e+02   7.7929000000000004e+00  -3.4283299999999997e+01  -2.9018000000000002e+00
   1.8713799999999999e+01  -2.5303100000000001e+01   4.2883310000000000e+02   1.1084600000000000e+01   4.4543599999999998e+01   3.3679000000000001e+00  -5.8572400000000002e+01  -4.7450899999999997e+01   4.2015249999999997e+02   1.0047000000000001e+01  -3.1541000000000000e+01  -2.6894999999999998e+00
   2.6097899999999999e+01  -2.7171700000000001e+01   4.6829370000000000e+02   1.3232799999999999e+01   4.8226300000000002e+01   3.2056000000000000e+00  -5.4111300000000000e+01  -4.2937100000000001e+01   3.8907200000000000e+02   1.2821199999999999e+01  -2.8769900000000000e+01  -2.2780999999999998e+00
   3.3526100000000000e+01  -3.0161500000000000e+01   5.0578120000000001e+02   1.5075400000000000e+01   5.1347499999999997e+01   3.2143999999999999e+00  -4.6942300000000003e+01  -3.7177999999999997e+01   3.5407380000000001e+02   1.6144600000000001e+01  -2.5892900000000001e+01  -1.8490000000000000e+00
   3.9808100000000003e+01  -3.3459000000000003e+01   5.3769280000000003e+02   1.6660299999999999e+01   5.4259300000000003e+01   3.1223000000000001e+00  -3.8863300000000002e+01  -2.8061399999999999e+01   3.1724730000000000e+02   1.9843499999999999e+01  -2.3015899999999998e+01  -1.0350999999999999e+00
   4.4965899999999998e+01  -3.6140999999999998e+01   5.6531510000000003e+02   1.8159199999999998e+01   5.6790500000000002e+01   3.1793000000000000e+00  -2.9252900000000000e+01  -1.8611200000000000e+01   2.8355509999999998e+02   2.3378799999999998e+01  -2.0398700000000002e+01  -2.8310000000000002e-01
   4.6398699999999998e+01  -3.8911000000000001e+01   5.8916300000000001e+02   1.9581800000000001e+01   5.9026699999999998e+01   3.3414999999999999e+00  -2.1196200000000001e+01  -9.8726000000000003e+00   2.5691460000000001e+02   2.6904399999999999e+01  -1.8532000000000000e+01   4.6000000000000002e-01
   4.8426600000000001e+01  -4.1197200000000002e+01   6.0906489999999997e+02   2.0756200000000000e+01   6.0739600000000003e+01   3.4291999999999998e+00  -1.5891600000000000e+01  -3.8022999999999998e+00   2.3871910000000000e+02   2.9572700000000001e+01  -1.7319700000000001e+01   1.0395000000000001e+00
   4.8779200000000003e+01  -4.3791300000000000e+01   6.2544960000000003e+02   2.2054600000000001e+01   6.2452399999999997e+01   3.5301000000000000e+00  -1.3272600000000001e+01  -2.2235999999999998e+00   2.2766239999999999e+02   3.1085000000000001e+01  -1.6463300000000000e+01   1.2650999999999999e+00
   4.9506599999999999e+01  -4.6121600000000001e+01   6.4217740000000003e+02   2.3123899999999999e+01   6.4003500000000003e+01   3.5345000000000000e+00  -1.1341600000000000e+01  -5.3143000000000002e+00   2.1634460000000001e+02   3.1085000000000001e+01  -1.5857100000000001e+01   1.0882000000000001e+00
   5.0013599999999997e+01  -4.8781599999999997e+01   6.5693219999999997e+02   2.4174099999999999e+01   6.5449900000000000e+01   3.4599000000000002e+00  -9.0555000000000003e+00  -1.0161700000000000e+01   2.0137020000000001e+02   2.9794200000000000e+01  -1.5260600000000000e+01   4.9099999999999999e-01
   5.2151699999999998e+01  -5.1309699999999999e+01   6.6894200000000001e+02   2.4985700000000001e+01   6.6449100000000001e+01   3.2275000000000000e+00  -5.0160999999999998e+00  -1.4297499999999999e+01   1.8317460000000000e+02   2.7395700000000001e+01  -1.4317600000000001e+01  -2.3000000000000001e-01
   5.5017200000000003e+01  -5.5772399999999998e+01   6.7786350000000004e+02   2.5654000000000000e+01   6.7143699999999995e+01   3.1179000000000001e+00  -1.3320000000000001e-01  -1.9344999999999999e+01   1.5601190000000000e+02   2.3812300000000000e+01  -1.2835800000000001e+01  -1.2871999999999999e+00
   5.8058999999999997e+01  -5.9707400000000000e+01   6.8386829999999998e+02   2.5816299999999998e+01   6.7609999999999999e+01   2.8679000000000001e+00   3.7509000000000001e+00  -1.9678599999999999e+01   1.2693380000000001e+02   1.9670200000000001e+01  -1.1036500000000000e+01  -1.9154000000000000e+00
   6.0814200000000000e+01  -6.2169600000000003e+01   6.8618449999999996e+02   2.6226800000000001e+01   6.7600499999999997e+01   2.5127000000000002e+00   4.9494999999999996e+00  -1.8344400000000000e+01   9.8116799999999998e+01   1.5441400000000000e+01  -8.8619000000000003e+00  -2.1187999999999998e+00
   6.2776000000000003e+01  -6.3928300000000000e+01   6.8524090000000001e+02   2.6742400000000000e+01   6.7286500000000004e+01   2.1970000000000001e+00   5.8594999999999997e+00  -1.2874400000000000e+01   6.7906999999999996e+01   1.1039199999999999e+01  -6.3312999999999997e+00  -1.9683999999999999e+00
   6.0990600000000001e+01  -6.4016199999999998e+01   6.8155219999999997e+02   2.7229299999999999e+01   6.7001000000000005e+01   2.0741999999999998e+00   4.3057999999999996e+00  -2.6459999999999999e+00   4.4923099999999998e+01   7.3498000000000001e+00  -3.9064999999999999e+00  -1.1235999999999999e+00
   5.9866399999999999e+01  -6.3774400000000000e+01   6.7674829999999997e+02   2.7668500000000002e+01   6.6211200000000005e+01   1.7891999999999999e+00   7.7680000000000005e-01   1.5559999999999999e-01   2.4202700000000000e+01   4.3059000000000003e+00  -1.7126999999999999e+00  -1.1500000000000000e-01
   5.8103099999999998e+01  -6.2741199999999999e+01   6.6988559999999995e+02   2.8107700000000001e+01   6.5421400000000006e+01   1.4515000000000000e+00  -3.4180000000000001e+00  -1.3119000000000001e+00   1.4452000000000000e+01   2.0036000000000000e+00  -1.3469999999999999e-01   6.9889999999999997e-01
   5.6383800000000001e+01  -6.1773899999999998e+01   6.6053510000000006e+02   2.8585100000000001e+01   6.4317499999999995e+01   1.2016000000000000e+00  -4.5056000000000003e+00   2.0234000000000001e+00   9.2284000000000006e+00   9.3440000000000001e-01   6.2539999999999996e-01   1.3270000000000000e+00
   5.4157499999999999e+01  -6.0916499999999999e+01   6.5152779999999996e+02   2.9310700000000001e+01   6.3451599999999999e+01   1.0874999999999999e+00  -4.4390000000000001e+00   2.7572000000000001e+00   4.3529999999999998e+00   3.3710000000000001e-01   1.0103000000000000e+00   1.3182000000000000e+00
   5.2526400000000002e+01  -6.0828600000000002e+01   6.4380730000000005e+02   2.9902600000000000e+01   6.2490499999999997e+01   1.0218000000000000e+00  -4.5056000000000003e+00   1.0672999999999999e+00   5.1365999999999996e+00   2.1190000000000001e-01   1.1738999999999999e+00   1.1013999999999999e+00
   5.1468400000000003e+01  -6.0718699999999998e+01   6.3694460000000004e+02   3.0590000000000000e+01   6.1595999999999997e+01   1.0085999999999999e+00  -3.2183000000000002e+00   3.5580000000000001e-01   5.5719000000000003e+00   2.1190000000000001e-01   1.0969000000000000e+00   9.3779999999999997e-01
   5.0674900000000001e+01  -6.0894500000000001e+01   6.2896669999999995e+02   3.1210599999999999e+01   6.0644399999999997e+01   9.1210000000000002e-01  -2.5080000000000000e+00   2.8910000000000002e-01   5.4847999999999999e+00   2.6970000000000000e-01   1.0584000000000000e+00   6.7679999999999996e-01
   5.0807099999999998e+01  -6.0982500000000002e+01   6.2167510000000004e+02   3.1955300000000001e+01   5.9768999999999998e+01   8.4630000000000005e-01  -1.9310000000000000e+00  -4.2249999999999999e-01   5.8330000000000002e+00   3.3710000000000001e-01   1.0488000000000000e+00   5.1749999999999996e-01
   5.0454400000000000e+01  -6.1048400000000001e+01   6.1584180000000003e+02   3.2862299999999998e+01   5.8960099999999997e+01   7.7180000000000004e-01  -4.2170000000000002e-01  -7.5600000000000001e-01   5.2236000000000002e+00   2.7939999999999998e-01   7.8900000000000003e-01   3.4499999999999997e-01
   5.0234000000000002e+01  -6.1378200000000000e+01   6.1009429999999998e+02   3.3855300000000000e+01   5.8313000000000002e+01   6.3149999999999995e-01   2.8849999999999998e-01  -4.4469999999999998e-01   5.3977000000000004e+00   2.5050000000000000e-01   7.6010000000000000e-01   3.0520000000000003e-01
   5.0145800000000001e+01  -6.1839799999999997e+01   6.0666290000000004e+02   3.4972299999999997e+01   5.7799199999999999e+01   4.9990000000000001e-01   7.9900000000000004e-01  -6.0040000000000004e-01   4.5270999999999999e+00   8.6699999999999999e-02   7.4090000000000000e-01   2.3890000000000000e-01
   4.9815199999999997e+01  -6.2389400000000002e+01   6.0529039999999998e+02   3.6318500000000000e+01   5.7390000000000001e+01   3.9910000000000001e-01   1.0431999999999999e+00  -4.2249999999999999e-01   4.9623999999999997e+00   1.3489999999999999e-01   7.4090000000000000e-01   2.3440000000000000e-01
   4.8977600000000002e+01  -6.3422699999999999e+01   6.0254530000000000e+02   3.7569200000000002e+01   5.7209200000000003e+01   3.6399999999999999e-01   1.5315000000000001e+00  -2.2200000000000001e-02   5.6589000000000000e+00   2.3119999999999999e-01   7.1199999999999997e-01   2.4329999999999999e-01
   4.8514699999999998e+01  -6.4675700000000006e+01   6.0228800000000001e+02   3.9125399999999999e+01   5.7152099999999997e+01   3.7709999999999999e-01   1.6646000000000001e+00  -1.7790000000000000e-01   4.9623999999999997e+00   2.2159999999999999e-01   6.8320000000000003e-01   2.3440000000000000e-01
   4.7765300000000003e+01  -6.6104600000000005e+01   6.0494730000000004e+02   4.0414400000000001e+01   5.7371000000000002e+01   3.8150000000000001e-01   1.3317000000000001e+00   0.0000000000000000e+00   5.6589000000000000e+00   1.8300000000000000e-01   6.9279999999999997e-01   2.7429999999999999e-01
   4.6971800000000002e+01  -6.7907300000000006e+01   6.0786389999999994e+02   4.2066099999999999e+01   5.7732599999999998e+01   3.7709999999999999e-01   1.6202000000000001e+00   2.2239999999999999e-01   5.6589000000000000e+00   2.7939999999999998e-01   7.3129999999999995e-01   2.1679999999999999e-01
   4.6068100000000001e+01  -6.9688000000000002e+01   6.1232470000000001e+02   4.3908700000000003e+01   5.8103700000000003e+01   4.2980000000000002e-01   1.6424000000000001e+00   2.8910000000000002e-01   4.7882999999999996e+00   2.2159999999999999e-01   7.5049999999999994e-01   2.1229999999999999e-01
   4.4943899999999999e+01  -7.1226799999999997e+01   6.1892999999999995e+02   4.5990099999999998e+01   5.8646099999999997e+01   4.3850000000000000e-01   1.6646000000000001e+00   8.8900000000000007e-02   5.6589000000000000e+00   1.8300000000000000e-01   6.7349999999999999e-01   2.5659999999999999e-01
   4.4635300000000001e+01  -7.2743700000000004e+01   6.2673630000000003e+02   4.8396000000000001e+01   5.9283700000000003e+01   4.8240000000000000e-01   1.8422000000000001e+00   1.5559999999999999e-01   4.8754000000000000e+00   2.4079999999999999e-01   7.3129999999999995e-01   1.9910000000000000e-01
   4.4811700000000002e+01  -7.3886799999999994e+01   6.3488580000000002e+02   5.1050199999999997e+01   5.9873600000000003e+01   2.8939999999999999e-01   1.8200000000000001e+00   3.3350000000000002e-01   5.1365999999999996e+00   1.6380000000000000e-01   6.4470000000000005e-01   2.3440000000000000e-01
   4.5120199999999997e+01  -7.5030000000000001e+01   6.4157690000000002e+02   5.3962200000000003e+01   6.0235199999999999e+01   2.0169999999999999e-01   1.9088000000000001e+00   2.4460000000000001e-01   4.5270999999999999e+00   2.1190000000000001e-01   7.3129999999999995e-01   2.1229999999999999e-01
   4.6729300000000002e+01  -7.5975300000000004e+01   6.4766759999999999e+02   5.6797800000000002e+01   6.0577800000000003e+01   1.3200000000000000e-02   1.7978000000000001e+00   3.3350000000000002e-01   5.3977000000000004e+00   1.9270000000000001e-01   6.6390000000000005e-01   2.1679999999999999e-01
   4.7941600000000001e+01  -7.5887299999999996e+01   6.5392980000000000e+02   5.9872100000000003e+01   6.0749099999999999e+01  -2.6310000000000000e-01   1.8200000000000001e+00   1.7790000000000000e-01   4.0918000000000001e+00   1.0600000000000000e-01   6.2539999999999996e-01   2.2120000000000001e-01
   4.9815199999999997e+01  -7.6173100000000005e+01   6.5907680000000005e+02   6.3185000000000002e+01   6.0787199999999999e+01  -6.4019999999999999e-01   1.9975000000000001e+00   1.7790000000000000e-01   4.8754000000000000e+00   2.4079999999999999e-01   6.8320000000000003e-01   2.0790000000000000e-01
   5.1622700000000002e+01  -7.6326999999999998e+01   6.6542480000000000e+02   6.6459800000000001e+01   6.0939399999999999e+01  -1.0305000000000000e+00   1.8200000000000001e+00   5.5589999999999995e-01   4.6142000000000003e+00   1.8300000000000000e-01   6.2539999999999996e-01   2.1679999999999999e-01
   5.3474200000000003e+01  -7.6590800000000002e+01   6.7142970000000003e+02   6.9868200000000002e+01   6.1177300000000002e+01  -1.3682000000000001e+00   2.0419000000000000e+00   5.7809999999999995e-01   4.2659000000000002e+00   1.3489999999999999e-01   7.6980000000000004e-01   1.7249999999999999e-01
   5.6207400000000000e+01  -7.7712000000000003e+01   6.7580470000000003e+02   7.3209800000000001e+01   6.1177300000000002e+01  -1.7453000000000001e+00   1.8422000000000001e+00   5.5589999999999995e-01   4.9623999999999997e+00   1.6380000000000000e-01   7.3129999999999995e-01   1.9460000000000000e-01
   5.7992800000000003e+01  -7.8965000000000003e+01   6.8198109999999997e+02   7.6293700000000001e+01   6.0958399999999997e+01  -2.0171999999999999e+00   1.8866000000000001e+00   4.4469999999999998e-01   5.3106999999999998e+00   7.7100000000000002e-02   6.0619999999999996e-01   1.9020000000000001e-01
   5.8191200000000002e+01  -7.9294799999999995e+01   6.8506930000000000e+02   7.9530299999999997e+01   6.0901400000000002e+01  -2.4426000000000001e+00   1.8644000000000001e+00   6.2260000000000004e-01   4.9623999999999997e+00   1.4449999999999999e-01   6.8320000000000003e-01   1.7249999999999999e-01
   6.0152999999999999e+01  -7.9778400000000005e+01   6.8841489999999999e+02   8.2642700000000005e+01   6.0530200000000001e+01  -2.8153000000000001e+00   2.0419000000000000e+00   6.8930000000000002e-01   5.3106999999999998e+00   5.7799999999999997e-02   7.5049999999999994e-01   1.5479999999999999e-01
   6.1277099999999997e+01  -7.9470699999999994e+01   6.9133150000000001e+02   8.5526100000000000e+01   6.0444600000000001e+01  -2.9600000000000000e+00   1.8866000000000001e+00   6.0040000000000004e-01   4.7882999999999996e+00   2.5050000000000000e-01   6.8320000000000003e-01   1.9460000000000000e-01
   6.2070599999999999e+01  -8.4702799999999996e+01   6.9510599999999999e+02   8.8237499999999997e+01   6.0206699999999998e+01  -3.5695999999999999e+00   2.3304999999999998e+00   4.4469999999999998e-01   5.1365999999999996e+00   2.6010000000000000e-01   5.9660000000000002e-01   1.9460000000000000e-01
   6.3966299999999997e+01  -8.4350999999999999e+01   6.9793690000000004e+02   9.1025400000000005e+01   5.9978299999999997e+01  -3.7801000000000000e+00   2.1307000000000000e+00   4.0020000000000000e-01   4.7012999999999998e+00   1.5409999999999999e-01   6.1580000000000001e-01   1.2830000000000000e-01
   6.4980199999999996e+01  -8.5494200000000006e+01   7.0076769999999999e+02   9.3717799999999997e+01   5.9854599999999998e+01  -3.9422999999999999e+00   2.0196999999999998e+00   5.3369999999999995e-01   4.7012999999999998e+00   2.1190000000000001e-01   5.7730000000000004e-01   2.2559999999999999e-01
   6.6655400000000000e+01  -8.8879599999999996e+01   7.0402750000000003e+02   9.5636799999999994e+01   5.9654800000000002e+01  -4.0957999999999997e+00   1.8866000000000001e+00   5.3369999999999995e-01   5.6589000000000000e+00   1.3489999999999999e-01   6.1580000000000001e-01   1.5920000000000001e-01
   6.7272599999999997e+01  -9.2177199999999999e+01   7.0514269999999999e+02   9.7403099999999995e+01   5.9397799999999997e+01  -4.2098000000000004e+00   1.9532000000000000e+00   5.3369999999999995e-01   5.2236000000000002e+00   2.3119999999999999e-01   6.7349999999999999e-01   1.4599999999999999e-01
   6.7757499999999993e+01  -9.5452699999999993e+01   7.0471379999999999e+02   9.8539199999999994e+01   5.9150399999999998e+01  -4.1395999999999997e+00   1.8866000000000001e+00   4.2249999999999999e-01   4.7012999999999998e+00   2.8899999999999998e-01   6.5429999999999999e-01   1.8140000000000001e-01
   6.6346800000000002e+01  -9.7057500000000005e+01   6.9690750000000003e+02   9.8577399999999997e+01   5.8455800000000004e+01  -3.8239000000000001e+00   1.6202000000000001e+00   3.3350000000000002e-01   5.2236000000000002e+00   2.3119999999999999e-01   7.2170000000000001e-01   1.1940000000000001e-01
   6.3150700000000001e+01  -9.7695099999999996e+01   6.8695659999999998e+02   9.7918599999999998e+01   5.7551800000000000e+01  -3.5476000000000001e+00   1.5536000000000001e+00   2.8910000000000002e-01   5.4847999999999999e+00   1.1559999999999999e-01   7.2170000000000001e-01   1.9460000000000000e-01
   5.9249200000000002e+01  -1.0525740000000000e+02   6.7117229999999995e+02   9.6114199999999997e+01   5.6695399999999999e+01  -2.6442999999999999e+00   1.1318999999999999e+00   2.0010000000000000e-01   4.7882999999999996e+00   1.8300000000000000e-01   7.0240000000000002e-01   1.8579999999999999e-01
   5.8543900000000001e+01  -1.0213580000000000e+02   6.5384400000000005e+02   9.4433800000000005e+01   5.5096699999999998e+01  -2.5522000000000000e+00   1.4649000000000001e+00   3.3350000000000002e-01   4.9623999999999997e+00   3.8500000000000000e-02   7.1199999999999997e-01   1.7249999999999999e-01
   5.4598399999999998e+01  -1.0215770000000001e+02   6.3059659999999997e+02   9.2008799999999994e+01   5.3364800000000002e+01  -2.0434999999999999e+00   1.6868000000000001e+00   2.6679999999999998e-01   5.0495000000000001e+00   2.1190000000000001e-01   6.5429999999999999e-01   1.6370000000000001e-01
   5.2526400000000002e+01  -1.0108050000000000e+02   6.0666290000000004e+02   8.8877200000000002e+01   5.1337899999999998e+01  -1.7190000000000001e+00   1.4427000000000001e+00   1.5559999999999999e-01   5.0495000000000001e+00   1.2520000000000001e-01   6.8320000000000003e-01   1.6370000000000001e-01
   4.9793199999999999e+01  -9.9981399999999994e+01   5.7741070000000002e+02   8.5478300000000004e+01   4.9082700000000003e+01  -1.3945000000000001e+00   1.4427000000000001e+00   5.1139999999999997e-01   5.4847999999999999e+00   1.6380000000000000e-01   7.6010000000000000e-01   3.0080000000000001e-01
   4.7236300000000000e+01  -9.6815700000000007e+01   5.4841570000000002e+02   8.1859800000000007e+01   4.6817900000000002e+01  -1.1051000000000000e+00   1.6424000000000001e+00  -8.8900000000000007e-02   5.1365999999999996e+00   1.9270000000000001e-01   6.5429999999999999e-01   2.4329999999999999e-01
   4.4326700000000002e+01  -9.4595399999999998e+01   5.1804830000000004e+02   7.7935800000000000e+01   4.4400900000000000e+01  -8.9459999999999995e-01   1.5536000000000001e+00   9.3389999999999995e-01   5.5719000000000003e+00   1.4449999999999999e-01   7.2170000000000001e-01   2.7870000000000000e-01
   4.1703699999999998e+01  -9.1561599999999999e+01   4.8682299999999998e+02   7.3792199999999994e+01   4.2021900000000002e+01  -5.4820000000000002e-01   1.7756000000000001e+00   3.7800000000000000e-01   5.2236000000000002e+00   1.2520000000000001e-01   6.5429999999999999e-01   3.1409999999999999e-01
   3.8661900000000003e+01  -8.8593900000000005e+01   4.5542610000000002e+02   6.9371799999999993e+01   3.9433599999999998e+01  -1.9730000000000000e-01   1.9088000000000001e+00   2.8910000000000002e-01   5.5719000000000003e+00   1.2520000000000001e-01   6.8320000000000003e-01   2.8749999999999998e-01
   3.6369500000000002e+01  -8.5296300000000002e+01   4.2299979999999999e+02   6.4703100000000006e+01   3.6740600000000001e+01   3.5099999999999999e-02   1.9532000000000000e+00   4.2249999999999999e-01   5.2236000000000002e+00   1.5409999999999999e-01   6.5429999999999999e-01   3.2290000000000002e-01
   3.3702399999999997e+01  -8.1822900000000004e+01   3.8774270000000001e+02   5.9795699999999997e+01   3.3990600000000001e+01   3.6399999999999999e-01   1.8644000000000001e+00   4.6689999999999998e-01   5.3977000000000004e+00   1.0600000000000000e-01   6.0619999999999996e-01   3.6709999999999998e-01
   3.1079400000000000e+01  -7.7448200000000000e+01   3.5360079999999999e+02   5.4745100000000001e+01   3.1088200000000001e+01   6.1829999999999996e-01   1.8644000000000001e+00   2.6679999999999998e-01   5.7460000000000004e+00   1.8300000000000000e-01   6.9279999999999997e-01   3.4499999999999997e-01
   2.8566600000000001e+01  -7.3381200000000007e+01   3.1697109999999998e+02   4.9283900000000003e+01   2.7871900000000000e+01   9.2530000000000001e-01   2.1084999999999998e+00  -1.3339999999999999e-01   5.8330000000000002e+00   1.6380000000000000e-01   6.8320000000000003e-01   3.4499999999999997e-01
   2.5502700000000001e+01  -6.9116399999999999e+01   2.7922620000000001e+02   4.3288100000000000e+01   2.4465199999999999e+01   1.1357999999999999e+00   2.0640999999999998e+00   3.1130000000000002e-01   5.3106999999999998e+00   1.4449999999999999e-01   6.4470000000000005e-01   3.3179999999999998e-01
   2.1865800000000000e+01  -6.4214100000000002e+01   2.3873630000000000e+02   3.7206400000000002e+01   2.0906300000000002e+01   1.3200000000000001e+00   2.0640999999999998e+00   4.2249999999999999e-01   6.0072000000000001e+00   2.0230000000000001e-01   6.3510000000000000e-01   2.8749999999999998e-01
   1.8052499999999998e+01  -5.9003999999999998e+01   1.9756010000000001e+02   3.0847799999999999e+01   1.7290299999999998e+01   1.6093999999999999e+00   1.9088000000000001e+00   1.5559999999999999e-01   4.9623999999999997e+00   1.6380000000000000e-01   6.7349999999999999e-01   3.1850000000000001e-01
   1.3026899999999999e+01  -4.9880800000000001e+01   1.5681280000000001e+02   2.4747000000000000e+01   1.3712300000000001e+01   1.6532000000000000e+00   1.9310000000000000e+00   2.4460000000000001e-01   4.8754000000000000e+00   4.8200000000000000e-02   6.5429999999999999e-01   2.9189999999999999e-01
   8.9049999999999994e+00  -3.8691099999999999e+01   1.1718070000000000e+02   1.8875299999999999e+01   1.0229500000000000e+01   1.4033000000000000e+00   2.0196999999999998e+00   3.1130000000000002e-01   5.5719000000000003e+00   1.6380000000000000e-01   7.4090000000000000e-01   2.8749999999999998e-01
   4.0557999999999996e+00  -2.3764299999999999e+01   8.3553399999999996e+01   1.3757899999999999e+01   7.1654000000000000e+00   7.1919999999999995e-01   1.9753000000000001e+00   2.2239999999999999e-01   5.3106999999999998e+00   1.8300000000000000e-01   6.2539999999999996e-01   2.8310000000000002e-01
   1.3225000000000000e+00  -1.4597099999999999e+01   5.6188400000000001e+01   9.8242999999999991e+00   4.8720999999999997e+00   2.8499999999999998e-01   1.8644000000000001e+00   5.1139999999999997e-01   5.3106999999999998e+00   1.9270000000000001e-01   6.3510000000000000e-01   3.2729999999999998e-01
   1.0580000000000001e+00  -9.8485999999999994e+00   3.5428699999999999e+01   6.3586000000000000e+00   2.9403999999999999e+00  -2.1899999999999999e-02   1.8644000000000001e+00   3.5580000000000001e-01   5.1365999999999996e+00   2.2159999999999999e-01   6.2539999999999996e-01   3.0080000000000001e-01
  -9.4779999999999998e-01  -5.9576000000000002e+00   2.1531700000000001e+01   3.9908000000000001e+00   1.7699000000000000e+00  -2.3680000000000001e-01   1.9088000000000001e+00   2.8910000000000002e-01   5.1365999999999996e+00   8.6699999999999999e-02   7.0240000000000002e-01   2.7870000000000000e-01
  -1.2343999999999999e+00  -2.5941000000000001e+00   1.2352900000000000e+01   2.4727999999999999e+00   8.2789999999999997e-01  -3.9910000000000001e-01   1.6868000000000001e+00   3.5580000000000001e-01   5.1365999999999996e+00   1.7340000000000000e-01   6.9279999999999997e-01   3.2729999999999998e-01
  -9.2579999999999996e-01  -1.0331999999999999e+00   6.7769000000000004e+00   1.3366000000000000e+00   3.0449999999999999e-01  -4.6920000000000001e-01   1.7756000000000001e+00   1.3339999999999999e-01   6.3554000000000004e+00   1.8300000000000000e-01   5.7730000000000004e-01   3.1850000000000001e-01
  -1.9839999999999999e-01   8.1340000000000001e-01   3.1739999999999999e+00   9.2610000000000003e-01   1.3320000000000001e-01  -6.2270000000000003e-01   1.7978000000000001e+00   8.8900000000000007e-02   6.2683000000000000e+00   2.3119999999999999e-01   6.3510000000000000e-01   3.0080000000000001e-01
  -3.3060000000000000e-01   9.6730000000000005e-01   3.1739999999999999e+00   5.7279999999999998e-01   5.7099999999999998e-02  -6.5780000000000005e-01   1.6868000000000001e+00   2.6679999999999998e-01   5.6589000000000000e+00   2.3119999999999999e-01   6.7349999999999999e-01   2.8310000000000002e-01
  -1.9839999999999999e-01   1.3410000000000000e+00   2.3161999999999998e+00   5.3469999999999995e-01  -1.9030000000000000e-01  -7.0599999999999996e-01   1.5093000000000001e+00   1.5559999999999999e-01   6.1813000000000002e+00   2.0230000000000001e-01   6.6390000000000005e-01   3.0959999999999999e-01
   2.8649999999999998e-01   1.2531000000000001e+00   3.4314000000000000e+00   5.6330000000000002e-01  -2.3790000000000000e-01  -7.2789999999999999e-01   1.5093000000000001e+00   2.2239999999999999e-01   5.4847999999999999e+00   2.7939999999999998e-01   7.3129999999999995e-01   3.1409999999999999e-01
  -2.2040000000000001e-01   1.0992000000000000e+00   2.9165999999999999e+00   2.8639999999999999e-01  -4.4719999999999999e-01  -6.4019999999999999e-01   1.3761000000000001e+00   3.1130000000000002e-01   5.9200999999999997e+00   2.6970000000000000e-01   7.8900000000000003e-01   3.2290000000000002e-01
   2.8649999999999998e-01   8.3540000000000003e-01   3.1739999999999999e+00   3.9140000000000003e-01  -3.6159999999999998e-01  -5.7879999999999998e-01   9.7660000000000002e-01   3.1130000000000002e-01   5.7460000000000004e+00   3.5639999999999999e-01   6.5429999999999999e-01   3.0080000000000001e-01
  -2.6450000000000001e-01   7.9139999999999999e-01   2.7450999999999999e+00   4.7739999999999999e-01  -4.2820000000000003e-01  -5.8320000000000005e-01   1.0209999999999999e+00   4.8920000000000002e-01   6.6166000000000000e+00   4.7199999999999998e-01   7.5049999999999994e-01   2.8749999999999998e-01
   3.9679999999999999e-01   1.2311000000000001e+00   3.3456000000000001e+00   5.1559999999999995e-01  -3.7109999999999999e-01  -5.4379999999999995e-01   9.1000000000000003e-01   5.3369999999999995e-01   6.1813000000000002e+00   3.8529999999999998e-01   7.5049999999999994e-01   3.8040000000000002e-01
  -1.5429999999999999e-01   9.0129999999999999e-01   2.4876999999999998e+00   4.0100000000000002e-01  -2.2839999999999999e-01  -6.1829999999999996e-01   9.5440000000000003e-01   4.6689999999999998e-01   5.0495000000000001e+00   4.1420000000000001e-01   7.7939999999999998e-01   4.1139999999999999e-01
   5.2900000000000003e-01   1.2531000000000001e+00   1.8872000000000000e+00   3.3420000000000000e-01  -2.5690000000000002e-01  -6.0080000000000000e-01   9.5440000000000003e-01   5.3369999999999995e-01   6.0072000000000001e+00   4.0460000000000002e-01   7.4090000000000000e-01   4.1139999999999999e-01
  -8.8200000000000001e-02   9.8929999999999996e-01   2.4018999999999999e+00   3.5330000000000000e-01  -2.5690000000000002e-01  -6.2709999999999999e-01   9.7660000000000002e-01   7.1150000000000002e-01   5.4847999999999999e+00   3.8529999999999998e-01   7.6980000000000004e-01   3.8479999999999998e-01
   4.4080000000000003e-01   9.4530000000000003e-01   1.7157000000000000e+00   3.2460000000000000e-01  -2.7600000000000002e-01  -6.1390000000000000e-01   1.1096999999999999e+00   9.1169999999999995e-01   5.8330000000000002e+00   4.3350000000000000e-01   7.0240000000000002e-01   4.1580000000000000e-01
  -4.4100000000000000e-02   1.2311000000000001e+00   1.6298999999999999e+00   3.4370000000000001e-01  -2.1890000000000001e-01  -6.7530000000000001e-01   1.0875999999999999e+00   9.3389999999999995e-01   5.7460000000000004e+00   4.0460000000000002e-01   7.4090000000000000e-01   4.2470000000000002e-01
  -2.1999999999999999e-02   1.1212000000000000e+00   1.9730000000000001e+00   4.8690000000000000e-01  -2.4740000000000001e-01  -6.0519999999999996e-01   7.7680000000000005e-01   8.0049999999999999e-01   5.4847999999999999e+00   4.2380000000000001e-01   7.6010000000000000e-01   3.3620000000000000e-01
   1.3230000000000000e-01   9.4530000000000003e-01   2.4018999999999999e+00   3.5330000000000000e-01  -3.5210000000000002e-01  -5.9199999999999997e-01   7.3240000000000005e-01   5.1139999999999997e-01   5.8330000000000002e+00   3.3710000000000001e-01   7.1199999999999997e-01   3.3179999999999998e-01
   4.4100000000000000e-02   1.1871000000000000e+00   2.0588000000000002e+00   3.8190000000000002e-01  -3.3310000000000001e-01  -5.8320000000000005e-01   5.3269999999999995e-01   4.8920000000000002e-01   5.3106999999999998e+00   4.4309999999999999e-01   6.5429999999999999e-01   3.3620000000000000e-01
   1.3230000000000000e-01   1.0992000000000000e+00   2.5735000000000001e+00   4.2009999999999997e-01  -3.1400000000000000e-01  -5.6130000000000002e-01   6.8799999999999994e-01   4.6689999999999998e-01   5.9200999999999997e+00   4.5269999999999999e-01   6.4470000000000005e-01   3.4060000000000001e-01
   0.0000000000000000e+00   9.6730000000000005e-01   1.8015000000000001e+00   4.2009999999999997e-01  -2.6640000000000003e-01  -5.8320000000000005e-01   6.2150000000000005e-01   7.7820000000000000e-01   5.3977000000000004e+00   4.6239999999999998e-01   7.6010000000000000e-01   3.6270000000000002e-01
   2.8649999999999998e-01   1.0771999999999999e+00   2.4018999999999999e+00   4.2959999999999998e-01  -3.3310000000000001e-01  -5.9640000000000004e-01   6.4370000000000005e-01   7.7820000000000000e-01   6.0072000000000001e+00   4.3350000000000000e-01   7.8900000000000003e-01   3.5389999999999999e-01
   0.0000000000000000e+00   1.1212000000000000e+00   2.3161999999999998e+00   3.7240000000000001e-01  -3.0449999999999999e-01  -6.4019999999999999e-01   1.0209999999999999e+00   7.1150000000000002e-01   5.4847999999999999e+00   3.5639999999999999e-01   6.2539999999999996e-01   3.1409999999999999e-01
   4.4100000000000000e-02   1.2311000000000001e+00   2.6593000000000000e+00   4.1049999999999998e-01  -2.1890000000000001e-01  -6.2709999999999999e-01   9.3220000000000003e-01   6.2260000000000004e-01   6.2683000000000000e+00   4.8159999999999997e-01   6.8320000000000003e-01   3.7600000000000000e-01
  -1.3230000000000000e-01   9.4530000000000003e-01   2.4876999999999998e+00   3.0549999999999999e-01  -2.5690000000000002e-01  -6.0519999999999996e-01   7.9900000000000004e-01   6.2260000000000004e-01   5.9200999999999997e+00   4.3350000000000000e-01   6.8320000000000003e-01   3.4949999999999998e-01
   1.5429999999999999e-01   1.3850000000000000e+00   1.9730000000000001e+00   4.0100000000000002e-01  -2.7600000000000002e-01  -5.9199999999999997e-01   8.4340000000000004e-01   6.8930000000000002e-01   6.0072000000000001e+00   4.4309999999999999e-01   7.6010000000000000e-01   3.4949999999999998e-01
   1.3230000000000000e-01   1.2091000000000001e+00   1.8015000000000001e+00   3.9140000000000003e-01  -3.3310000000000001e-01  -5.9199999999999997e-01   7.9900000000000004e-01   6.2260000000000004e-01   5.9200999999999997e+00   4.6239999999999998e-01   7.6980000000000004e-01   3.6709999999999998e-01
   1.5429999999999999e-01   1.2531000000000001e+00   2.7450999999999999e+00   3.2460000000000000e-01  -3.9010000000000000e-01  -5.8320000000000005e-01   7.5460000000000005e-01   7.5600000000000001e-01   5.6589000000000000e+00   4.4309999999999999e-01   7.3129999999999995e-01   3.5830000000000001e-01
   8.8200000000000001e-02   1.0992000000000000e+00   2.4876999999999998e+00   4.5829999999999999e-01  -2.6640000000000003e-01  -6.1829999999999996e-01   8.8780000000000003e-01   8.8939999999999997e-01   6.0072000000000001e+00   4.7199999999999998e-01   7.2170000000000001e-01   3.4499999999999997e-01
   1.5429999999999999e-01   9.4530000000000003e-01   2.4876999999999998e+00   3.5330000000000000e-01  -3.3310000000000001e-01  -6.4459999999999995e-01   9.3220000000000003e-01   5.5589999999999995e-01   6.0072000000000001e+00   4.1420000000000001e-01   6.2539999999999996e-01   3.4499999999999997e-01
   2.1999999999999999e-02   9.6730000000000005e-01   2.0588000000000002e+00   3.4370000000000001e-01  -3.7109999999999999e-01  -6.2709999999999999e-01   8.2120000000000004e-01   7.5600000000000001e-01   6.0941999999999998e+00   4.2380000000000001e-01   7.1199999999999997e-01   3.2290000000000002e-01
  -1.7630000000000001e-01   1.1431000000000000e+00   2.5735000000000001e+00   4.1049999999999998e-01  -3.3310000000000001e-01  -5.6130000000000002e-01   7.5460000000000005e-01   6.0040000000000004e-01   6.3554000000000004e+00   4.7199999999999998e-01   6.8320000000000003e-01   3.6270000000000002e-01
   4.4100000000000000e-02   1.0112000000000001e+00   2.4018999999999999e+00   4.1049999999999998e-01  -3.8059999999999999e-01  -6.0080000000000000e-01   6.4370000000000005e-01   8.0049999999999999e-01   6.0072000000000001e+00   4.0460000000000002e-01   7.2170000000000001e-01   3.4060000000000001e-01
   0.0000000000000000e+00   1.2531000000000001e+00   2.4876999999999998e+00   3.4370000000000001e-01  -3.4260000000000002e-01  -6.0950000000000004e-01   8.8780000000000003e-01   4.8920000000000002e-01   5.8330000000000002e+00   4.3350000000000000e-01   6.7349999999999999e-01   3.8040000000000002e-01
   1.9839999999999999e-01   1.1212000000000000e+00   1.9730000000000001e+00   2.9599999999999999e-01  -2.3790000000000000e-01  -5.9640000000000004e-01   7.7680000000000005e-01   6.4480000000000004e-01   6.3554000000000004e+00   4.5269999999999999e-01   6.6390000000000005e-01   3.3620000000000000e-01
   1.5429999999999999e-01   1.2091000000000001e+00   2.2303999999999999e+00   3.4370000000000001e-01  -3.7109999999999999e-01  -6.2709999999999999e-01   7.1020000000000005e-01   6.2260000000000004e-01   5.9200999999999997e+00   5.1049999999999995e-01   6.7349999999999999e-01   3.4060000000000001e-01
   6.6100000000000006e-02   9.6730000000000005e-01   2.2303999999999999e+00   3.4370000000000001e-01  -3.6159999999999998e-01  -5.8760000000000001e-01   8.4340000000000004e-01   7.1150000000000002e-01   6.0941999999999998e+00   4.3350000000000000e-01   6.5429999999999999e-01   3.4949999999999998e-01
   1.1020000000000001e-01   1.0771999999999999e+00   1.8015000000000001e+00   2.9599999999999999e-01  -4.0920000000000001e-01  -6.0080000000000000e-01   8.6560000000000004e-01   6.6710000000000003e-01   6.6166000000000000e+00   4.7199999999999998e-01   6.6390000000000005e-01   3.5830000000000001e-01
   2.2040000000000001e-01   8.3540000000000003e-01   2.2303999999999999e+00   3.2460000000000000e-01  -2.7600000000000002e-01  -6.0950000000000004e-01   8.4340000000000004e-01   6.4480000000000004e-01   5.7460000000000004e+00   4.2380000000000001e-01   6.8320000000000003e-01   3.5830000000000001e-01
   4.4100000000000000e-02   9.4530000000000003e-01   1.9730000000000001e+00   2.6729999999999998e-01  -3.2350000000000001e-01  -6.0080000000000000e-01   7.9900000000000004e-01   5.5589999999999995e-01   6.3554000000000004e+00   5.1049999999999995e-01   5.6769999999999998e-01   3.4949999999999998e-01
   1.5429999999999999e-01   1.0771999999999999e+00   1.8872000000000000e+00   3.9140000000000003e-01  -2.5690000000000002e-01  -6.4900000000000002e-01   6.6579999999999995e-01   8.6719999999999997e-01   6.0941999999999998e+00   4.1420000000000001e-01   6.0619999999999996e-01   3.6270000000000002e-01
   2.2040000000000001e-01   1.0771999999999999e+00   2.2303999999999999e+00   4.0100000000000002e-01  -2.8549999999999998e-01  -6.4019999999999999e-01   7.5460000000000005e-01   9.1169999999999995e-01   6.0941999999999998e+00   3.8529999999999998e-01   6.6390000000000005e-01   3.5389999999999999e-01
  -2.1999999999999999e-02   1.1431000000000000e+00   2.6593000000000000e+00   3.1509999999999999e-01  -3.5210000000000002e-01  -5.8760000000000001e-01   7.3240000000000005e-01   8.2269999999999999e-01   5.5719000000000003e+00   4.7199999999999998e-01   6.7349999999999999e-01   3.8040000000000002e-01
   4.4100000000000000e-02   1.1212000000000000e+00   2.2303999999999999e+00   3.7240000000000001e-01  -3.1400000000000000e-01  -6.3590000000000002e-01   5.1049999999999995e-01   4.6689999999999998e-01   6.0941999999999998e+00   5.7799999999999996e-01   5.8689999999999998e-01   3.6270000000000002e-01
   8.8200000000000001e-02   1.1212000000000000e+00   2.0588000000000002e+00   3.2460000000000000e-01  -3.3310000000000001e-01  -6.0519999999999996e-01   8.8780000000000003e-01   5.1139999999999997e-01   5.9200999999999997e+00   3.5639999999999999e-01   6.4470000000000005e-01   3.6709999999999998e-01
   2.1999999999999999e-02   1.0112000000000001e+00   1.6298999999999999e+00   3.9140000000000003e-01  -3.8059999999999999e-01  -6.4019999999999999e-01   7.9900000000000004e-01   4.8920000000000002e-01   6.0072000000000001e+00   4.0460000000000002e-01   6.1580000000000001e-01   3.5389999999999999e-01
   1.7630000000000001e-01   1.2749999999999999e+00   2.1446000000000001e+00   3.4370000000000001e-01  -3.5210000000000002e-01  -6.2709999999999999e-01   8.8780000000000003e-01   7.7820000000000000e-01   5.7460000000000004e+00   4.7199999999999998e-01   5.7730000000000004e-01   3.8040000000000002e-01
   0.0000000000000000e+00   1.0771999999999999e+00   1.8872000000000000e+00   3.2460000000000000e-01  -3.2350000000000001e-01  -6.1829999999999996e-01   7.5460000000000005e-01   7.1150000000000002e-01   6.0941999999999998e+00   3.5639999999999999e-01   5.6769999999999998e-01   3.4949999999999998e-01
   0.0000000000000000e+00   1.1212000000000000e+00   2.3161999999999998e+00   4.0100000000000002e-01  -3.9010000000000000e-01  -6.1390000000000000e-01   7.9900000000000004e-01   6.4480000000000004e-01   6.1813000000000002e+00   4.9130000000000001e-01   7.0240000000000002e-01   3.3179999999999998e-01
   0.0000000000000000e+00   1.3190000000000000e+00   2.3161999999999998e+00   2.4820000000000000e-01  -3.8059999999999999e-01  -6.4019999999999999e-01   5.9930000000000005e-01   4.4469999999999998e-01   6.2683000000000000e+00   2.9859999999999998e-01   6.0619999999999996e-01   3.5830000000000001e-01
  -2.1999999999999999e-02   1.2311000000000001e+00   2.7450999999999999e+00   3.0549999999999999e-01  -3.3310000000000001e-01  -6.1390000000000000e-01   7.7680000000000005e-01   4.4469999999999998e-01   5.8330000000000002e+00   4.6239999999999998e-01   6.0619999999999996e-01   3.6709999999999998e-01
  -2.6450000000000001e-01   9.8929999999999996e-01   1.4582999999999999e+00   3.4370000000000001e-01  -2.8549999999999998e-01  -6.9289999999999996e-01   8.8780000000000003e-01   7.5600000000000001e-01   6.5294999999999996e+00   4.4309999999999999e-01   6.1580000000000001e-01   3.7159999999999999e-01
   3.0859999999999999e-01   1.1431000000000000e+00   2.4876999999999998e+00   2.6729999999999998e-01  -4.3769999999999998e-01  -6.7090000000000005e-01   7.7680000000000005e-01   6.2260000000000004e-01   6.4424999999999999e+00   4.6239999999999998e-01   6.3510000000000000e-01   3.6709999999999998e-01
  -3.5270000000000001e-01   1.2311000000000001e+00   1.8015000000000001e+00   3.6280000000000001e-01  -2.8549999999999998e-01  -6.7090000000000005e-01   7.5460000000000005e-01   5.7809999999999995e-01   5.5719000000000003e+00   4.7199999999999998e-01   6.7349999999999999e-01   3.4499999999999997e-01
   4.1880000000000001e-01   1.2091000000000001e+00   3.0882000000000001e+00   2.7689999999999998e-01  -4.1870000000000002e-01  -6.1390000000000000e-01   7.1020000000000005e-01   7.1150000000000002e-01   6.0072000000000001e+00   3.7569999999999998e-01   6.2539999999999996e-01   4.0250000000000002e-01
  -2.2040000000000001e-01   1.2969999999999999e+00   1.6298999999999999e+00   4.2009999999999997e-01  -3.8059999999999999e-01  -6.1829999999999996e-01   7.3240000000000005e-01   6.0040000000000004e-01   6.6166000000000000e+00   3.5639999999999999e-01   6.5429999999999999e-01   3.3179999999999998e-01
   3.5270000000000001e-01   1.3410000000000000e+00   2.6593000000000000e+00   2.8639999999999999e-01  -2.8549999999999998e-01  -6.8410000000000004e-01   8.4340000000000004e-01   6.2260000000000004e-01   6.7907000000000002e+00   3.6599999999999999e-01   6.0619999999999996e-01   3.3620000000000000e-01
  -5.0700000000000001e-01   1.1651000000000000e+00   1.2867999999999999e+00   4.2009999999999997e-01  -3.5210000000000002e-01  -6.8410000000000004e-01   6.2150000000000005e-01   5.5589999999999995e-01   6.1813000000000002e+00   4.6239999999999998e-01   5.9660000000000002e-01   3.8929999999999998e-01
   2.8649999999999998e-01   1.3190000000000000e+00   2.0588000000000002e+00   3.2460000000000000e-01  -3.9010000000000000e-01  -6.3590000000000002e-01   7.9900000000000004e-01   3.5580000000000001e-01   6.0072000000000001e+00   3.8529999999999998e-01   5.9660000000000002e-01   3.7159999999999999e-01
  -3.0859999999999999e-01   1.5168999999999999e+00   1.0294000000000001e+00   2.7689999999999998e-01  -3.8059999999999999e-01  -5.9640000000000004e-01   7.5460000000000005e-01   4.0020000000000000e-01   5.9200999999999997e+00   4.2380000000000001e-01   6.3510000000000000e-01   3.6709999999999998e-01
   8.8200000000000001e-02   1.2091000000000001e+00   2.5735000000000001e+00   2.8639999999999999e-01  -3.5210000000000002e-01  -6.3590000000000002e-01   5.9930000000000005e-01   4.2249999999999999e-01   5.6589000000000000e+00   4.8159999999999997e-01   6.5429999999999999e-01   3.4499999999999997e-01
   1.5429999999999999e-01   1.0992000000000000e+00   2.4876999999999998e+00   3.3420000000000000e-01  -2.9499999999999998e-01  -6.3590000000000002e-01   8.6560000000000004e-01   2.6679999999999998e-01   5.9200999999999997e+00   4.9130000000000001e-01   6.5429999999999999e-01   3.3179999999999998e-01
   0.0000000000000000e+00   8.3540000000000003e-01   2.7450999999999999e+00   2.6729999999999998e-01  -3.4260000000000002e-01  -6.3590000000000002e-01   7.1020000000000005e-01   6.8930000000000002e-01   6.3554000000000004e+00   4.0460000000000002e-01   7.0240000000000002e-01   3.3620000000000000e-01
  -1.1020000000000001e-01   1.3190000000000000e+00   1.2867999999999999e+00   3.3420000000000000e-01  -3.8059999999999999e-01  -6.7530000000000001e-01   6.6579999999999995e-01   4.4469999999999998e-01   6.4424999999999999e+00   3.9489999999999997e-01   6.6390000000000005e-01   3.3620000000000000e-01
   4.4100000000000000e-02   1.1431000000000000e+00   2.3161999999999998e+00   2.4820000000000000e-01  -3.3310000000000001e-01  -6.0080000000000000e-01   6.2150000000000005e-01   5.1139999999999997e-01   5.6589000000000000e+00   2.8899999999999998e-01   5.9660000000000002e-01   3.6709999999999998e-01
  -8.8200000000000001e-02   1.3850000000000000e+00   1.6298999999999999e+00   3.8190000000000002e-01  -4.7580000000000000e-01  -5.8320000000000005e-01   8.4340000000000004e-01   5.5589999999999995e-01   5.5719000000000003e+00   3.2750000000000001e-01   6.9279999999999997e-01   3.5830000000000001e-01
  -1.9839999999999999e-01   1.3630000000000000e+00   1.9730000000000001e+00   4.9650000000000000e-01  -3.7109999999999999e-01  -5.7450000000000001e-01   8.2120000000000004e-01   2.6679999999999998e-01   6.5294999999999996e+00   3.7569999999999998e-01   6.7349999999999999e-01   3.4499999999999997e-01
   4.4100000000000000e-02   8.3540000000000003e-01   2.3161999999999998e+00   3.1509999999999999e-01  -3.3310000000000001e-01  -6.4019999999999999e-01   5.5489999999999995e-01   6.2260000000000004e-01   6.1813000000000002e+00   4.3350000000000000e-01   5.8689999999999998e-01   3.5389999999999999e-01
   1.5429999999999999e-01   1.3630000000000000e+00   2.8309000000000002e+00   2.8639999999999999e-01  -2.9499999999999998e-01  -6.7090000000000005e-01   7.7680000000000005e-01   4.6689999999999998e-01   5.9200999999999997e+00   5.2980000000000005e-01   7.0240000000000002e-01   3.4499999999999997e-01
   1.1020000000000001e-01   8.3540000000000003e-01   2.4876999999999998e+00   2.2910000000000000e-01  -4.3769999999999998e-01  -6.3590000000000002e-01   6.6579999999999995e-01   6.8930000000000002e-01   6.3554000000000004e+00   4.3350000000000000e-01   6.1580000000000001e-01   3.6709999999999998e-01
  -6.6100000000000006e-02   1.2969999999999999e+00   2.3161999999999998e+00   3.9140000000000003e-01  -3.7109999999999999e-01  -6.1390000000000000e-01   6.8799999999999994e-01   5.7809999999999995e-01   6.0072000000000001e+00   3.6599999999999999e-01   5.8689999999999998e-01   3.7600000000000000e-01
   1.9839999999999999e-01   1.1431000000000000e+00   1.8872000000000000e+00   4.2959999999999998e-01  -3.3310000000000001e-01  -6.3590000000000002e-01   8.2120000000000004e-01   6.0040000000000004e-01   6.4424999999999999e+00   4.1420000000000001e-01   6.9279999999999997e-01   3.1850000000000001e-01
  -2.8649999999999998e-01   1.1871000000000000e+00   2.1446000000000001e+00   2.3870000000000000e-01  -2.9499999999999998e-01  -5.8760000000000001e-01   8.2120000000000004e-01   7.1150000000000002e-01   5.6589000000000000e+00   3.7569999999999998e-01   5.4849999999999999e-01   3.7159999999999999e-01
  -6.6100000000000006e-02   1.1431000000000000e+00   2.0588000000000002e+00   2.6729999999999998e-01  -3.7109999999999999e-01  -6.0519999999999996e-01   8.2120000000000004e-01   6.2260000000000004e-01   5.7460000000000004e+00   4.6239999999999998e-01   6.1580000000000001e-01   3.3620000000000000e-01
  -1.5429999999999999e-01   1.2091000000000001e+00   1.6298999999999999e+00   2.4820000000000000e-01  -4.9480000000000002e-01  -5.9199999999999997e-01   7.9900000000000004e-01   5.5589999999999995e-01   6.2683000000000000e+00   4.6239999999999998e-01   6.4470000000000005e-01   3.7159999999999999e-01
   0.0000000000000000e+00   1.0771999999999999e+00   1.3725000000000001e+00   3.2460000000000000e-01  -2.6640000000000003e-01  -6.4459999999999995e-01   6.8799999999999994e-01   4.2249999999999999e-01   6.0072000000000001e+00   4.2380000000000001e-01   6.4470000000000005e-01   3.3179999999999998e-01
  -1.1020000000000001e-01   1.2531000000000001e+00   2.0588000000000002e+00   3.5330000000000000e-01  -3.8059999999999999e-01  -6.6659999999999997e-01   8.8780000000000003e-01   5.5589999999999995e-01   6.1813000000000002e+00   4.8159999999999997e-01   7.2170000000000001e-01   3.6709999999999998e-01
   4.4100000000000000e-02   1.0551999999999999e+00   2.3161999999999998e+00   3.1509999999999999e-01  -3.7109999999999999e-01  -5.5689999999999995e-01   7.5460000000000005e-01   6.6710000000000003e-01   6.4424999999999999e+00   4.4309999999999999e-01   6.0619999999999996e-01   3.6270000000000002e-01
   4.4100000000000000e-02   1.1651000000000000e+00   1.7157000000000000e+00   2.5779999999999997e-01  -4.3769999999999998e-01  -6.3149999999999995e-01   8.4340000000000004e-01   5.7809999999999995e-01   6.0941999999999998e+00   5.0090000000000001e-01   6.0619999999999996e-01   3.0080000000000001e-01
   6.6100000000000006e-02   1.1431000000000000e+00   2.1446000000000001e+00   1.8140000000000001e-01  -3.8059999999999999e-01  -6.4459999999999995e-01   8.2120000000000004e-01   6.0040000000000004e-01   6.3554000000000004e+00   4.8159999999999997e-01   5.6769999999999998e-01   3.3179999999999998e-01
  -4.4100000000000000e-02   1.0551999999999999e+00   1.6298999999999999e+00   3.6280000000000001e-01  -4.2820000000000003e-01  -5.9640000000000004e-01   7.3240000000000005e-01   4.6689999999999998e-01   6.0941999999999998e+00   3.9489999999999997e-01   6.4470000000000005e-01   3.5830000000000001e-01
   6.6100000000000006e-02   9.8929999999999996e-01   2.2303999999999999e+00   3.4370000000000001e-01  -3.5210000000000002e-01  -6.4459999999999995e-01   7.7680000000000005e-01   6.4480000000000004e-01   6.1813000000000002e+00   4.4309999999999999e-01   6.9279999999999997e-01   3.6270000000000002e-01
   1.3230000000000000e-01   9.4530000000000003e-01   2.4018999999999999e+00   3.0549999999999999e-01  -3.9010000000000000e-01  -6.2270000000000003e-01   6.4370000000000005e-01   4.8920000000000002e-01   5.8330000000000002e+00   4.8159999999999997e-01   5.9660000000000002e-01   3.9810000000000001e-01
  -2.1999999999999999e-02   1.1212000000000000e+00   2.6593000000000000e+00   2.7689999999999998e-01  -1.7130000000000001e-01  -6.1390000000000000e-01   6.4370000000000005e-01   5.7809999999999995e-01   5.8330000000000002e+00   3.7569999999999998e-01   6.6390000000000005e-01   3.2729999999999998e-01
  -4.4100000000000000e-02   1.0551999999999999e+00   1.8015000000000001e+00   3.4370000000000001e-01  -4.3769999999999998e-01  -6.2270000000000003e-01   6.8799999999999994e-01   5.5589999999999995e-01   6.4424999999999999e+00   4.7199999999999998e-01   5.7730000000000004e-01   3.4499999999999997e-01
  -1.1020000000000001e-01   1.1431000000000000e+00   1.8015000000000001e+00   2.3870000000000000e-01  -3.7109999999999999e-01  -6.5339999999999998e-01   7.5460000000000005e-01   4.4469999999999998e-01   5.4847999999999999e+00   3.6599999999999999e-01   6.6390000000000005e-01   3.5830000000000001e-01
   1.3230000000000000e-01   1.3630000000000000e+00   1.6298999999999999e+00   4.2009999999999997e-01  -2.9499999999999998e-01  -5.9199999999999997e-01   7.3240000000000005e-01   5.5589999999999995e-01   6.4424999999999999e+00   4.5269999999999999e-01   6.4470000000000005e-01   3.2290000000000002e-01
   0.0000000000000000e+00   1.0771999999999999e+00   1.9730000000000001e+00   3.2460000000000000e-01  -3.9010000000000000e-01  -6.0950000000000004e-01   6.2150000000000005e-01   6.0040000000000004e-01   5.5719000000000003e+00   3.6599999999999999e-01   6.8320000000000003e-01   3.6270000000000002e-01
   1.5429999999999999e-01   1.2749999999999999e+00   1.8872000000000000e+00   4.2959999999999998e-01  -3.6159999999999998e-01  -6.2709999999999999e-01   7.1020000000000005e-01   6.2260000000000004e-01   6.2683000000000000e+00   4.1420000000000001e-01   6.3510000000000000e-01   3.6709999999999998e-01
  -2.1999999999999999e-02   1.2531000000000001e+00   7.7210000000000001e-01   2.1959999999999999e-01  -4.1870000000000002e-01  -6.3149999999999995e-01   7.3240000000000005e-01   4.6689999999999998e-01   6.7907000000000002e+00   3.8529999999999998e-01   6.3510000000000000e-01   3.9810000000000001e-01
   4.4100000000000000e-02   1.2531000000000001e+00   2.4876999999999998e+00   2.5779999999999997e-01  -3.9010000000000000e-01  -6.2270000000000003e-01   6.2150000000000005e-01   5.7809999999999995e-01   6.0941999999999998e+00   4.1420000000000001e-01   6.2539999999999996e-01   3.8040000000000002e-01
  -4.4100000000000000e-02   9.8929999999999996e-01   2.3161999999999998e+00   3.1509999999999999e-01  -3.8059999999999999e-01  -6.0950000000000004e-01   5.9930000000000005e-01   4.2249999999999999e-01   7.0518999999999998e+00   4.6239999999999998e-01   5.6769999999999998e-01   3.1409999999999999e-01
   2.1999999999999999e-02   1.0551999999999999e+00   2.2303999999999999e+00   3.8190000000000002e-01  -3.9010000000000000e-01  -5.8320000000000005e-01   7.1020000000000005e-01   5.5589999999999995e-01   6.1813000000000002e+00   4.1420000000000001e-01   6.4470000000000005e-01   3.2290000000000002e-01
   1.3230000000000000e-01   1.1651000000000000e+00   1.8872000000000000e+00   3.3420000000000000e-01  -4.4719999999999999e-01  -6.4900000000000002e-01   7.7680000000000005e-01   7.5600000000000001e-01   6.0941999999999998e+00   5.2020000000000000e-01   6.5429999999999999e-01   3.4060000000000001e-01
   1.5429999999999999e-01   1.2311000000000001e+00   2.4018999999999999e+00   2.3870000000000000e-01  -4.6629999999999999e-01  -6.0519999999999996e-01   7.5460000000000005e-01   6.4480000000000004e-01   5.9200999999999997e+00   4.5269999999999999e-01   6.4470000000000005e-01   3.8929999999999998e-01
   1.9839999999999999e-01   1.2091000000000001e+00   1.8015000000000001e+00   3.7240000000000001e-01  -4.0920000000000001e-01  -6.0519999999999996e-01   7.3240000000000005e-01   7.5600000000000001e-01   6.0072000000000001e+00   4.6239999999999998e-01   6.3510000000000000e-01   3.3179999999999998e-01
  -1.1020000000000001e-01   1.2749999999999999e+00   2.4876999999999998e+00   2.5779999999999997e-01  -3.4260000000000002e-01  -6.3149999999999995e-01   7.7680000000000005e-01   6.2260000000000004e-01   6.5294999999999996e+00   4.3350000000000000e-01   7.3129999999999995e-01   3.7600000000000000e-01
   1.3230000000000000e-01   1.1431000000000000e+00   2.4018999999999999e+00   3.6280000000000001e-01  -3.9970000000000000e-01  -6.3149999999999995e-01   8.4340000000000004e-01   6.8930000000000002e-01   6.3554000000000004e+00   3.8529999999999998e-01   6.3510000000000000e-01   3.5830000000000001e-01
  -1.5429999999999999e-01   1.3850000000000000e+00   2.0588000000000002e+00   3.7240000000000001e-01  -3.4260000000000002e-01  -5.7879999999999998e-01   7.3240000000000005e-01   5.5589999999999995e-01   6.7907000000000002e+00   5.0090000000000001e-01   5.7730000000000004e-01   3.1850000000000001e-01
  -1.5429999999999999e-01   1.2749999999999999e+00   2.0588000000000002e+00   2.8639999999999999e-01  -3.9970000000000000e-01  -6.3590000000000002e-01   7.7680000000000005e-01   6.6710000000000003e-01   5.9200999999999997e+00   3.8529999999999998e-01   5.7730000000000004e-01   3.8040000000000002e-01
  -1.1020000000000001e-01   1.0551999999999999e+00   2.2303999999999999e+00   2.8639999999999999e-01  -4.5679999999999998e-01  -6.1829999999999996e-01   6.6579999999999995e-01   5.7809999999999995e-01   6.2683000000000000e+00   5.4910000000000003e-01   5.5810000000000004e-01   3.5830000000000001e-01
  -4.4100000000000000e-02   1.2091000000000001e+00   2.3161999999999998e+00   2.6729999999999998e-01  -2.9499999999999998e-01  -6.4459999999999995e-01   1.0431999999999999e+00   6.4480000000000004e-01   6.4424999999999999e+00   5.0090000000000001e-01   5.9660000000000002e-01   3.5389999999999999e-01
  -4.4100000000000000e-02   1.2969999999999999e+00   2.7450999999999999e+00   2.8639999999999999e-01  -3.9970000000000000e-01  -6.3149999999999995e-01   6.4370000000000005e-01   6.0040000000000004e-01   5.9200999999999997e+00   4.9130000000000001e-01   5.4849999999999999e-01   3.5830000000000001e-01
  -1.7630000000000001e-01   1.1212000000000000e+00   2.4876999999999998e+00   3.8190000000000002e-01  -4.1870000000000002e-01  -6.1829999999999996e-01   6.4370000000000005e-01   6.6710000000000003e-01   5.8330000000000002e+00   3.7569999999999998e-01   6.2539999999999996e-01   3.2729999999999998e-01
  -1.1020000000000001e-01   1.2749999999999999e+00   1.8872000000000000e+00   3.3420000000000000e-01  -3.9970000000000000e-01  -6.2270000000000003e-01   8.6560000000000004e-01   5.5589999999999995e-01   6.4424999999999999e+00   3.2750000000000001e-01   6.7349999999999999e-01   3.5830000000000001e-01
   1.5429999999999999e-01   1.0771999999999999e+00   1.8872000000000000e+00   2.0999999999999999e-01  -4.1870000000000002e-01  -6.8850000000000000e-01   5.9930000000000005e-01   6.8930000000000002e-01   6.0941999999999998e+00   4.1420000000000001e-01   6.0619999999999996e-01   3.7600000000000000e-01
   8.8200000000000001e-02   1.1212000000000000e+00   2.4876999999999998e+00   3.3420000000000000e-01  -4.1870000000000002e-01  -6.0950000000000004e-01   8.4340000000000004e-01   5.3369999999999995e-01   6.0941999999999998e+00   4.8159999999999997e-01   6.4470000000000005e-01   3.3620000000000000e-01
   2.1999999999999999e-02   1.1212000000000000e+00   2.8309000000000002e+00   3.1509999999999999e-01  -3.7109999999999999e-01  -6.4019999999999999e-01   6.6579999999999995e-01   6.2260000000000004e-01   5.7460000000000004e+00   4.6239999999999998e-01   5.9660000000000002e-01   3.6709999999999998e-01
   2.1999999999999999e-02   1.2091000000000001e+00   1.9730000000000001e+00   3.1509999999999999e-01  -3.7109999999999999e-01  -6.4459999999999995e-01   7.1020000000000005e-01   5.3369999999999995e-01   6.5294999999999996e+00   3.8529999999999998e-01   5.9660000000000002e-01   3.2290000000000002e-01
   1.3230000000000000e-01   1.3190000000000000e+00   9.4359999999999999e-01   2.7689999999999998e-01  -3.9970000000000000e-01  -6.2270000000000003e-01   5.9930000000000005e-01   5.3369999999999995e-01   6.0941999999999998e+00   4.1420000000000001e-01   6.2539999999999996e-01   3.7600000000000000e-01
  -2.1999999999999999e-02   1.1431000000000000e+00   2.4876999999999998e+00   1.4319999999999999e-01  -3.4260000000000002e-01  -6.5339999999999998e-01   6.8799999999999994e-01   6.6710000000000003e-01   6.2683000000000000e+00   4.4309999999999999e-01   6.5429999999999999e-01   3.7600000000000000e-01
   4.4100000000000000e-02   1.2749999999999999e+00   2.1446000000000001e+00   3.6280000000000001e-01  -3.4260000000000002e-01  -6.4459999999999995e-01   8.4340000000000004e-01   4.8920000000000002e-01   6.1813000000000002e+00   4.0460000000000002e-01   6.1580000000000001e-01   3.5830000000000001e-01
  -1.9839999999999999e-01   1.1212000000000000e+00   1.4582999999999999e+00   3.8190000000000002e-01  -3.6159999999999998e-01  -6.4459999999999995e-01   8.4340000000000004e-01   6.0040000000000004e-01   5.6589000000000000e+00   4.3350000000000000e-01   5.9660000000000002e-01   3.5389999999999999e-01
   6.6100000000000006e-02   1.1871000000000000e+00   1.4582999999999999e+00   3.5330000000000000e-01  -3.3310000000000001e-01  -6.5339999999999998e-01   6.6579999999999995e-01   7.3380000000000001e-01   5.2236000000000002e+00   4.1420000000000001e-01   6.5429999999999999e-01   3.9369999999999999e-01
  -1.1020000000000001e-01   1.0771999999999999e+00   1.7157000000000000e+00   2.7689999999999998e-01  -4.7580000000000000e-01  -6.0950000000000004e-01   6.4370000000000005e-01   6.4480000000000004e-01   6.0941999999999998e+00   4.0460000000000002e-01   5.7730000000000004e-01   3.7600000000000000e-01
   8.8200000000000001e-02   1.0771999999999999e+00   1.3725000000000001e+00   2.7689999999999998e-01  -3.5210000000000002e-01  -6.2709999999999999e-01   7.7680000000000005e-01   8.2269999999999999e-01   6.3554000000000004e+00   4.6239999999999998e-01   5.7730000000000004e-01   3.8040000000000002e-01
   4.1880000000000001e-01   1.2091000000000001e+00   2.0588000000000002e+00   4.2009999999999997e-01  -4.3769999999999998e-01  -6.3149999999999995e-01   7.5460000000000005e-01   7.5600000000000001e-01   6.2683000000000000e+00   4.9130000000000001e-01   6.5429999999999999e-01   3.4949999999999998e-01
  -5.0700000000000001e-01   1.3190000000000000e+00   1.2010000000000001e+00   2.3870000000000000e-01  -3.2350000000000001e-01  -6.4019999999999999e-01   5.7709999999999995e-01   5.7809999999999995e-01   5.7460000000000004e+00   3.9489999999999997e-01   5.9660000000000002e-01   3.3620000000000000e-01
   4.1880000000000001e-01   9.0129999999999999e-01   1.9730000000000001e+00   3.8190000000000002e-01  -3.7109999999999999e-01  -6.3590000000000002e-01   7.3240000000000005e-01   4.8920000000000002e-01   6.2683000000000000e+00   4.4309999999999999e-01   5.9660000000000002e-01   3.8040000000000002e-01
  -2.8649999999999998e-01   1.1651000000000000e+00   1.8872000000000000e+00   1.8140000000000001e-01  -4.1870000000000002e-01  -6.1390000000000000e-01   6.2150000000000005e-01   6.2260000000000004e-01   5.5719000000000003e+00   4.1420000000000001e-01   5.2920000000000000e-01   3.8929999999999998e-01
   3.9679999999999999e-01   1.0551999999999999e+00   2.2303999999999999e+00   2.5779999999999997e-01  -3.9970000000000000e-01  -6.4459999999999995e-01   7.7680000000000005e-01   6.2260000000000004e-01   6.4424999999999999e+00   4.3350000000000000e-01   5.6769999999999998e-01   3.7159999999999999e-01
  -9.2579999999999996e-01   1.1212000000000000e+00   2.0588000000000002e+00   3.7240000000000001e-01  -2.4740000000000001e-01  -6.1829999999999996e-01   7.1020000000000005e-01   6.0040000000000004e-01   6.7907000000000002e+00   4.1420000000000001e-01   7.4090000000000000e-01   3.8479999999999998e-01
   3.5270000000000001e-01   1.1871000000000000e+00   2.5735000000000001e+00   3.2460000000000000e-01  -3.9970000000000000e-01  -5.7010000000000005e-01   6.8799999999999994e-01   1.5559999999999999e-01   6.7907000000000002e+00   5.2980000000000005e-01   6.0619999999999996e-01   3.7600000000000000e-01
  -1.3230000000000000e-01   1.1212000000000000e+00   1.8872000000000000e+00   2.7689999999999998e-01  -3.4260000000000002e-01  -5.7450000000000001e-01   6.8799999999999994e-01   6.2260000000000004e-01   4.7012999999999998e+00   4.7199999999999998e-01   6.4470000000000005e-01   3.4499999999999997e-01
   2.6450000000000001e-01   8.1340000000000001e-01   2.1446000000000001e+00   2.6729999999999998e-01  -5.2339999999999998e-01  -6.1829999999999996e-01   3.9950000000000002e-01   1.5120000000000000e+00   7.2260000000000000e+00   3.3710000000000001e-01   6.5429999999999999e-01   3.8929999999999998e-01
  -2.2040000000000001e-01   1.0331999999999999e+00   1.8015000000000001e+00   2.4820000000000000e-01  -3.0449999999999999e-01  -6.4019999999999999e-01   1.0653999999999999e+00  -2.2200000000000001e-02   4.9623999999999997e+00   3.3710000000000001e-01   5.0029999999999997e-01   3.4060000000000001e-01
   2.6450000000000001e-01   1.1651000000000000e+00   1.8015000000000001e+00   2.6729999999999998e-01  -4.1870000000000002e-01  -6.7530000000000001e-01   5.9930000000000005e-01   5.5589999999999995e-01   7.8353999999999999e+00   4.2380000000000001e-01   6.6390000000000005e-01   3.5389999999999999e-01
   0.0000000000000000e+00   8.3540000000000003e-01   1.0294000000000001e+00   2.9599999999999999e-01  -3.9970000000000000e-01  -6.0950000000000004e-01   9.3220000000000003e-01   6.8930000000000002e-01   5.1365999999999996e+00   4.5269999999999999e-01   5.9660000000000002e-01   3.7159999999999999e-01
   6.6100000000000006e-02   1.2749999999999999e+00   2.4876999999999998e+00   3.8190000000000002e-01  -4.2820000000000003e-01  -5.8760000000000001e-01   3.5510000000000003e-01   1.2452000000000001e+00   5.1365999999999996e+00   3.0819999999999997e-01   7.0240000000000002e-01   3.7600000000000000e-01
  -1.5429999999999999e-01   1.1431000000000000e+00   1.5441000000000000e+00   2.1959999999999999e-01  -3.3310000000000001e-01  -6.6220000000000001e-01   5.3269999999999995e-01   8.4499999999999997e-01   6.6166000000000000e+00   4.4309999999999999e-01   5.7730000000000004e-01   3.9810000000000001e-01
   2.2040000000000001e-01   1.2531000000000001e+00   1.8015000000000001e+00   2.9599999999999999e-01  -4.5679999999999998e-01  -6.3590000000000002e-01   8.6560000000000004e-01  -6.0040000000000004e-01   6.5294999999999996e+00   3.5639999999999999e-01   5.1000000000000001e-01   3.5830000000000001e-01
  -2.1999999999999999e-02   1.0771999999999999e+00   2.4018999999999999e+00   3.8190000000000002e-01  -3.8059999999999999e-01  -5.9199999999999997e-01   3.9950000000000002e-01   1.4231000000000000e+00   7.1388999999999996e+00   5.1049999999999995e-01   6.9279999999999997e-01   3.4949999999999998e-01
   1.1020000000000001e-01   1.0331999999999999e+00   2.0588000000000002e+00   1.8140000000000001e-01  -3.3310000000000001e-01  -6.0519999999999996e-01   5.9930000000000005e-01   8.6719999999999997e-01   5.0495000000000001e+00   3.9489999999999997e-01   6.7349999999999999e-01   3.6709999999999998e-01
  -1.1020000000000001e-01   1.0551999999999999e+00   2.0588000000000002e+00   2.0999999999999999e-01  -3.3310000000000001e-01  -6.7530000000000001e-01   6.4370000000000005e-01   3.7800000000000000e-01   6.1813000000000002e+00   4.3350000000000000e-01   6.9279999999999997e-01   3.4499999999999997e-01
  -2.2040000000000001e-01   1.0771999999999999e+00   2.1446000000000001e+00   1.9089999999999999e-01  -4.7580000000000000e-01  -5.9199999999999997e-01   7.1020000000000005e-01   5.1139999999999997e-01   6.5294999999999996e+00   4.2380000000000001e-01   5.3879999999999995e-01   3.4949999999999998e-01
  -2.1999999999999999e-02   1.0551999999999999e+00   2.1446000000000001e+00   2.5779999999999997e-01  -4.1870000000000002e-01  -6.3590000000000002e-01   6.8799999999999994e-01   5.7809999999999995e-01   4.9623999999999997e+00   4.6239999999999998e-01   5.7730000000000004e-01   3.6709999999999998e-01
  -3.0859999999999999e-01   1.1431000000000000e+00   1.9730000000000001e+00   3.2460000000000000e-01  -3.1400000000000000e-01  -5.9640000000000004e-01   6.2150000000000005e-01   1.1785000000000001e+00   6.3554000000000004e+00   4.6239999999999998e-01   6.0619999999999996e-01   3.7159999999999999e-01
  -8.8200000000000001e-02   9.6730000000000005e-01   1.7157000000000000e+00   3.1509999999999999e-01  -4.2820000000000003e-01  -6.4019999999999999e-01   9.5440000000000003e-01   3.5580000000000001e-01   6.6166000000000000e+00   4.0460000000000002e-01   6.0619999999999996e-01   3.6270000000000002e-01
  -1.3230000000000000e-01   1.1651000000000000e+00   2.3161999999999998e+00   3.5330000000000000e-01  -3.9010000000000000e-01  -6.1829999999999996e-01   5.3269999999999995e-01   5.1139999999999997e-01   6.3554000000000004e+00   4.0460000000000002e-01   5.2920000000000000e-01   3.5830000000000001e-01
   1.9839999999999999e-01   1.0551999999999999e+00   2.1446000000000001e+00   2.6729999999999998e-01  -3.9970000000000000e-01  -6.0080000000000000e-01   7.7680000000000005e-01   7.3380000000000001e-01   6.0941999999999998e+00   4.1420000000000001e-01   5.2920000000000000e-01   3.4949999999999998e-01
   1.5429999999999999e-01   1.1431000000000000e+00   2.3161999999999998e+00   3.4370000000000001e-01  -4.2820000000000003e-01  -6.4459999999999995e-01   7.5460000000000005e-01   4.2249999999999999e-01   6.0072000000000001e+00   4.0460000000000002e-01   5.6769999999999998e-01   3.5830000000000001e-01
   4.4100000000000000e-02   1.0992000000000000e+00   1.9730000000000001e+00   4.2009999999999997e-01  -3.7109999999999999e-01  -6.3590000000000002e-01   6.4370000000000005e-01   6.6710000000000003e-01   6.0072000000000001e+00   4.9130000000000001e-01   5.6769999999999998e-01   3.1850000000000001e-01
  -6.6100000000000006e-02   1.0771999999999999e+00   1.6298999999999999e+00   2.9599999999999999e-01  -4.0920000000000001e-01  -5.2620000000000000e-01   6.6579999999999995e-01   5.5589999999999995e-01   6.1813000000000002e+00   2.9859999999999998e-01   6.1580000000000001e-01   3.8929999999999998e-01
   8.8200000000000001e-02   1.2091000000000001e+00   1.7157000000000000e+00   2.9599999999999999e-01  -3.7109999999999999e-01  -6.0519999999999996e-01   7.1020000000000005e-01   7.7820000000000000e-01   6.1813000000000002e+00   4.0460000000000002e-01   6.1580000000000001e-01   3.5830000000000001e-01
  -1.3230000000000000e-01   1.1431000000000000e+00   1.0294000000000001e+00   3.3420000000000000e-01  -4.0920000000000001e-01  -5.6130000000000002e-01   6.8799999999999994e-01   5.7809999999999995e-01   5.8330000000000002e+00   3.5639999999999999e-01   5.2920000000000000e-01   3.9369999999999999e-01
   0.0000000000000000e+00   1.0551999999999999e+00   2.8309000000000002e+00   2.0050000000000001e-01  -3.5210000000000002e-01  -6.2270000000000003e-01   7.7680000000000005e-01   5.7809999999999995e-01   5.1365999999999996e+00   4.3350000000000000e-01   5.7730000000000004e-01   3.6270000000000002e-01
  -1.1020000000000001e-01   1.1651000000000000e+00   1.7157000000000000e+00   3.8190000000000002e-01  -3.6159999999999998e-01  -5.8320000000000005e-01   6.6579999999999995e-01   7.1150000000000002e-01   6.0941999999999998e+00   4.2380000000000001e-01   6.9279999999999997e-01   3.5389999999999999e-01
   2.8649999999999998e-01   1.0771999999999999e+00   2.1446000000000001e+00   3.4370000000000001e-01  -4.0920000000000001e-01  -6.1390000000000000e-01   7.7680000000000005e-01   7.3380000000000001e-01   5.9200999999999997e+00   4.3350000000000000e-01   6.9279999999999997e-01   3.6270000000000002e-01
  -1.3230000000000000e-01   1.2311000000000001e+00   2.2303999999999999e+00   3.9140000000000003e-01  -3.7109999999999999e-01  -6.0519999999999996e-01   7.1020000000000005e-01   8.4499999999999997e-01   5.7460000000000004e+00   4.7199999999999998e-01   6.5429999999999999e-01   3.7159999999999999e-01
  -1.1020000000000001e-01   1.1871000000000000e+00   1.9730000000000001e+00   3.2460000000000000e-01  -4.5679999999999998e-01  -6.4459999999999995e-01   6.8799999999999994e-01   5.5589999999999995e-01   6.3554000000000004e+00   4.0460000000000002e-01   6.1580000000000001e-01   3.5830000000000001e-01
   6.6100000000000006e-02   1.0551999999999999e+00   1.7157000000000000e+00   3.3420000000000000e-01  -4.1870000000000002e-01  -5.8760000000000001e-01   5.5489999999999995e-01   7.1150000000000002e-01   6.0072000000000001e+00   4.5269999999999999e-01   5.7730000000000004e-01   3.8929999999999998e-01
  -6.6100000000000006e-02   1.1431000000000000e+00   2.1446000000000001e+00   3.2460000000000000e-01  -3.6159999999999998e-01  -6.5780000000000005e-01   6.8799999999999994e-01   6.8930000000000002e-01   5.8330000000000002e+00   4.8159999999999997e-01   6.5429999999999999e-01   3.6709999999999998e-01
  -2.1999999999999999e-02   1.1871000000000000e+00   1.9730000000000001e+00   2.6729999999999998e-01  -5.0429999999999997e-01  -6.5339999999999998e-01   7.3240000000000005e-01   7.5600000000000001e-01   6.8777999999999997e+00   3.9489999999999997e-01   6.4470000000000005e-01   3.8929999999999998e-01
   0.0000000000000000e+00   1.2749999999999999e+00   1.4582999999999999e+00   2.9599999999999999e-01  -3.4260000000000002e-01  -6.5339999999999998e-01   6.2150000000000005e-01   6.2260000000000004e-01   5.5719000000000003e+00   4.6239999999999998e-01   6.1580000000000001e-01   3.2729999999999998e-01
   2.1999999999999999e-02   1.0551999999999999e+00   1.8872000000000000e+00   2.8639999999999999e-01  -3.7109999999999999e-01  -6.1390000000000000e-01   7.5460000000000005e-01   6.4480000000000004e-01   6.1813000000000002e+00   4.5269999999999999e-01   5.4849999999999999e-01   3.6270000000000002e-01
   4.4100000000000000e-02   1.2531000000000001e+00   1.7157000000000000e+00   2.6729999999999998e-01  -3.4260000000000002e-01  -6.2270000000000003e-01   7.1020000000000005e-01   6.0040000000000004e-01   6.8777999999999997e+00   3.6599999999999999e-01   5.8689999999999998e-01   3.5389999999999999e-01
   1.5429999999999999e-01   1.0551999999999999e+00   2.6593000000000000e+00   2.8639999999999999e-01  -4.4719999999999999e-01  -6.3149999999999995e-01   7.9900000000000004e-01   5.3369999999999995e-01   6.0072000000000001e+00   4.9130000000000001e-01   6.2539999999999996e-01   3.8040000000000002e-01
   2.4249999999999999e-01   1.0992000000000000e+00   1.3725000000000001e+00   2.9599999999999999e-01  -3.9970000000000000e-01  -6.0519999999999996e-01   8.8780000000000003e-01   7.7820000000000000e-01   6.7907000000000002e+00   4.2380000000000001e-01   6.4470000000000005e-01   3.8479999999999998e-01
   4.4100000000000000e-02   1.1212000000000000e+00   2.7450999999999999e+00   2.9599999999999999e-01  -4.8530000000000001e-01  -6.0080000000000000e-01   6.8799999999999994e-01   4.4469999999999998e-01   5.3106999999999998e+00   3.6599999999999999e-01   6.2539999999999996e-01   3.8929999999999998e-01
  -1.5429999999999999e-01   1.1431000000000000e+00   1.5441000000000000e+00   2.9599999999999999e-01  -4.1870000000000002e-01  -5.9199999999999997e-01   6.6579999999999995e-01   6.2260000000000004e-01   5.7460000000000004e+00   4.8159999999999997e-01   5.6769999999999998e-01   3.7159999999999999e-01
   2.1999999999999999e-02   1.0331999999999999e+00   2.5735000000000001e+00   2.3870000000000000e-01  -3.8059999999999999e-01  -6.4900000000000002e-01   6.4370000000000005e-01   2.8910000000000002e-01   6.0072000000000001e+00   3.7569999999999998e-01   6.1580000000000001e-01   3.3620000000000000e-01
   8.8200000000000001e-02   1.2311000000000001e+00   2.3161999999999998e+00   2.2910000000000000e-01  -3.2350000000000001e-01  -6.2270000000000003e-01   7.9900000000000004e-01   6.0040000000000004e-01   6.3554000000000004e+00   3.3710000000000001e-01   5.9660000000000002e-01   3.8929999999999998e-01
   8.8200000000000001e-02   1.2091000000000001e+00   1.9730000000000001e+00   3.1509999999999999e-01  -2.7600000000000002e-01  -6.1390000000000000e-01   6.2150000000000005e-01   6.4480000000000004e-01   6.2683000000000000e+00   3.4680000000000000e-01   6.4470000000000005e-01   3.0520000000000003e-01
  -1.5429999999999999e-01   9.0129999999999999e-01   1.3725000000000001e+00   2.5779999999999997e-01  -3.4260000000000002e-01  -6.1829999999999996e-01   7.7680000000000005e-01   7.1150000000000002e-01   5.7460000000000004e+00   5.2020000000000000e-01   6.1580000000000001e-01   3.4949999999999998e-01
   8.8200000000000001e-02   1.0331999999999999e+00   2.4018999999999999e+00   3.0549999999999999e-01  -3.5210000000000002e-01  -6.0519999999999996e-01   6.8799999999999994e-01   6.8930000000000002e-01   5.4847999999999999e+00   3.7569999999999998e-01   5.3879999999999995e-01   3.4060000000000001e-01
   2.1999999999999999e-02   1.1651000000000000e+00   2.0588000000000002e+00   2.2910000000000000e-01  -4.4719999999999999e-01  -6.2709999999999999e-01   5.1049999999999995e-01   6.6710000000000003e-01   6.3554000000000004e+00   3.8529999999999998e-01   6.3510000000000000e-01   3.2290000000000002e-01
  -1.7630000000000001e-01   1.0771999999999999e+00   1.9730000000000001e+00   3.1509999999999999e-01  -3.6159999999999998e-01  -6.0950000000000004e-01   6.8799999999999994e-01   5.1139999999999997e-01   6.4424999999999999e+00   4.4309999999999999e-01   5.9660000000000002e-01   3.9369999999999999e-01
  -8.8200000000000001e-02   1.1431000000000000e+00   2.1446000000000001e+00   2.1959999999999999e-01  -3.5210000000000002e-01  -5.6130000000000002e-01   7.3240000000000005e-01   5.5589999999999995e-01   4.9623999999999997e+00   3.5639999999999999e-01   6.9279999999999997e-01   3.4949999999999998e-01
  -2.1999999999999999e-02   1.2091000000000001e+00   2.0588000000000002e+00   3.0549999999999999e-01  -3.6159999999999998e-01  -6.0950000000000004e-01   7.5460000000000005e-01   7.7820000000000000e-01   5.8330000000000002e+00   3.9489999999999997e-01   6.2539999999999996e-01   3.6709999999999998e-01
   1.1020000000000001e-01   1.0112000000000001e+00   2.7450999999999999e+00   2.3870000000000000e-01  -4.1870000000000002e-01  -6.1390000000000000e-01   5.7709999999999995e-01   4.8920000000000002e-01   6.5294999999999996e+00   4.2380000000000001e-01   7.1199999999999997e-01   3.2290000000000002e-01
   3.3060000000000000e-01   1.0992000000000000e+00   1.5441000000000000e+00   1.8140000000000001e-01  -3.8059999999999999e-01  -6.5780000000000005e-01   5.5489999999999995e-01   4.8920000000000002e-01   5.9200999999999997e+00   4.1420000000000001e-01   6.1580000000000001e-01   3.5389999999999999e-01
   1.1020000000000001e-01   9.8929999999999996e-01   1.8015000000000001e+00   2.1959999999999999e-01  -3.3310000000000001e-01  -6.7530000000000001e-01   8.6560000000000004e-01   5.3369999999999995e-01   6.0941999999999998e+00   4.7199999999999998e-01   6.5429999999999999e-01   3.3179999999999998e-01
   2.1999999999999999e-02   1.1871000000000000e+00   1.8015000000000001e+00   2.3870000000000000e-01  -3.1400000000000000e-01  -5.5689999999999995e-01   7.1020000000000005e-01   7.3380000000000001e-01   6.0072000000000001e+00   4.1420000000000001e-01   6.7349999999999999e-01   3.3620000000000000e-01
  -6.6100000000000006e-02   1.1651000000000000e+00   2.6593000000000000e+00   3.2460000000000000e-01  -4.4719999999999999e-01  -6.0519999999999996e-01   7.7680000000000005e-01   7.3380000000000001e-01   7.2260000000000000e+00   4.5269999999999999e-01   6.9279999999999997e-01   3.5389999999999999e-01
   4.4100000000000000e-02   1.1871000000000000e+00   1.7157000000000000e+00   2.6729999999999998e-01  -4.5679999999999998e-01  -5.8760000000000001e-01   6.8799999999999994e-01   6.4480000000000004e-01   6.6166000000000000e+00   4.4309999999999999e-01   5.9660000000000002e-01   3.7159999999999999e-01
  -1.5429999999999999e-01   1.1651000000000000e+00   1.4582999999999999e+00   2.8639999999999999e-01  -4.3769999999999998e-01  -6.3149999999999995e-01   7.5460000000000005e-01   8.4499999999999997e-01   6.1813000000000002e+00   4.4309999999999999e-01   5.7730000000000004e-01   3.9810000000000001e-01
  -1.5429999999999999e-01   9.4530000000000003e-01   2.0588000000000002e+00   2.4820000000000000e-01  -4.0920000000000001e-01  -6.6659999999999997e-01   8.8780000000000003e-01   6.2260000000000004e-01   6.1813000000000002e+00   4.1420000000000001e-01   6.4470000000000005e-01   3.7159999999999999e-01
   1.1020000000000001e-01   1.0331999999999999e+00   2.1446000000000001e+00   1.6230000000000000e-01  -3.9010000000000000e-01  -5.9199999999999997e-01   6.2150000000000005e-01   6.2260000000000004e-01   6.7907000000000002e+00   4.9130000000000001e-01   6.1580000000000001e-01   3.8479999999999998e-01
   1.7630000000000001e-01   1.1871000000000000e+00   2.5735000000000001e+00   3.8190000000000002e-01  -3.4260000000000002e-01  -6.1390000000000000e-01   7.5460000000000005e-01   5.7809999999999995e-01   5.9200999999999997e+00   4.3350000000000000e-01   5.4849999999999999e-01   3.5830000000000001e-01
   2.1999999999999999e-02   1.0331999999999999e+00   1.8015000000000001e+00   2.6729999999999998e-01  -4.9480000000000002e-01  -5.8320000000000005e-01   7.1020000000000005e-01   6.8930000000000002e-01   5.6589000000000000e+00   4.1420000000000001e-01   5.0029999999999997e-01   3.6270000000000002e-01
  -2.1999999999999999e-02   9.4530000000000003e-01   1.8015000000000001e+00   2.7689999999999998e-01  -4.8530000000000001e-01  -6.3149999999999995e-01   6.8799999999999994e-01   4.6689999999999998e-01   6.0072000000000001e+00   4.4309999999999999e-01   5.6769999999999998e-01   3.0959999999999999e-01
  -8.8200000000000001e-02   9.6730000000000005e-01   1.9730000000000001e+00   3.2460000000000000e-01  -4.6629999999999999e-01  -6.1829999999999996e-01   1.0209999999999999e+00   4.8920000000000002e-01   5.8330000000000002e+00   5.0090000000000001e-01   6.4470000000000005e-01   3.8040000000000002e-01
  -1.3230000000000000e-01   1.3190000000000000e+00   1.7157000000000000e+00   2.5779999999999997e-01  -3.9970000000000000e-01  -6.2709999999999999e-01   6.2150000000000005e-01   7.1150000000000002e-01   6.0941999999999998e+00   4.0460000000000002e-01   6.7349999999999999e-01   3.7159999999999999e-01
   6.6100000000000006e-02   1.0992000000000000e+00   1.8872000000000000e+00   2.5779999999999997e-01  -4.5679999999999998e-01  -6.0950000000000004e-01   8.2120000000000004e-01   6.2260000000000004e-01   6.0941999999999998e+00   3.3710000000000001e-01   6.3510000000000000e-01   3.4949999999999998e-01
   1.7630000000000001e-01   1.1431000000000000e+00   2.0588000000000002e+00   2.2910000000000000e-01  -4.6629999999999999e-01  -6.1829999999999996e-01   7.9900000000000004e-01   6.6710000000000003e-01   6.3554000000000004e+00   4.6239999999999998e-01   5.7730000000000004e-01   3.5830000000000001e-01
   6.6100000000000006e-02   1.0551999999999999e+00   1.8872000000000000e+00   2.2910000000000000e-01  -3.5210000000000002e-01  -6.0080000000000000e-01   4.8830000000000001e-01   6.4480000000000004e-01   6.4424999999999999e+00   3.7569999999999998e-01   5.5810000000000004e-01   4.0699999999999997e-01
  -4.4100000000000000e-02   1.1212000000000000e+00   1.2867999999999999e+00   3.7240000000000001e-01  -2.9499999999999998e-01  -6.3590000000000002e-01   7.7680000000000005e-01   5.1139999999999997e-01   6.3554000000000004e+00   4.6239999999999998e-01   5.9660000000000002e-01   3.4060000000000001e-01
   1.7630000000000001e-01   1.3630000000000000e+00   1.2010000000000001e+00   2.1959999999999999e-01  -4.5679999999999998e-01  -6.2709999999999999e-01   5.3269999999999995e-01   7.5600000000000001e-01   6.5294999999999996e+00   4.7199999999999998e-01   6.4470000000000005e-01   3.8479999999999998e-01
   6.6100000000000006e-02   1.0992000000000000e+00   3.0024000000000002e+00   2.4820000000000000e-01  -3.6159999999999998e-01  -6.4900000000000002e-01   8.2120000000000004e-01   6.2260000000000004e-01   6.2683000000000000e+00   3.9489999999999997e-01   7.0240000000000002e-01   3.4060000000000001e-01
   1.1020000000000001e-01   1.2749999999999999e+00   1.6298999999999999e+00   3.5330000000000000e-01  -3.6159999999999998e-01  -6.0950000000000004e-01   5.5489999999999995e-01   6.6710000000000003e-01   6.5294999999999996e+00   4.5269999999999999e-01   7.3129999999999995e-01   3.6709999999999998e-01
  -2.1999999999999999e-02   1.2091000000000001e+00   2.4876999999999998e+00   2.2910000000000000e-01  -4.2820000000000003e-01  -5.6569999999999998e-01   6.6579999999999995e-01   7.3380000000000001e-01   5.8330000000000002e+00   3.5639999999999999e-01   5.3879999999999995e-01   3.4949999999999998e-01
  -2.6450000000000001e-01   1.0992000000000000e+00   2.2303999999999999e+00   3.2460000000000000e-01  -2.9499999999999998e-01  -6.0950000000000004e-01   5.7709999999999995e-01   7.5600000000000001e-01   6.8777999999999997e+00   5.1049999999999995e-01   6.1580000000000001e-01   3.7600000000000000e-01
   8.3760000000000001e-01   1.0771999999999999e+00   1.6298999999999999e+00   3.8190000000000002e-01  -4.7580000000000000e-01  -6.0950000000000004e-01   6.4370000000000005e-01   8.4499999999999997e-01   6.6166000000000000e+00   4.1420000000000001e-01   6.4470000000000005e-01   3.3620000000000000e-01
  -8.8200000000000001e-02   1.3850000000000000e+00   1.8872000000000000e+00   3.2460000000000000e-01  -3.1400000000000000e-01  -6.1829999999999996e-01   8.8780000000000003e-01   7.1150000000000002e-01   5.8330000000000002e+00   4.3350000000000000e-01   7.2170000000000001e-01   3.6709999999999998e-01
   8.8200000000000001e-02   1.0771999999999999e+00   2.3161999999999998e+00   1.8140000000000001e-01  -3.9010000000000000e-01  -6.3590000000000002e-01   6.8799999999999994e-01   3.5580000000000001e-01   6.7907000000000002e+00   4.1420000000000001e-01   6.1580000000000001e-01   3.4499999999999997e-01
  -4.1880000000000001e-01   1.2531000000000001e+00   1.8872000000000000e+00   2.5779999999999997e-01  -3.1400000000000000e-01  -5.9199999999999997e-01   6.6579999999999995e-01   8.6719999999999997e-01   5.8330000000000002e+00   3.9489999999999997e-01   5.6769999999999998e-01   3.9810000000000001e-01
   1.3230000000000000e-01   1.0771999999999999e+00   2.4876999999999998e+00   2.9599999999999999e-01  -4.8530000000000001e-01  -6.3590000000000002e-01   6.8799999999999994e-01   5.7809999999999995e-01   6.4424999999999999e+00   4.0460000000000002e-01   6.5429999999999999e-01   3.8040000000000002e-01
   1.5429999999999999e-01   8.5740000000000005e-01   1.2867999999999999e+00   3.0549999999999999e-01  -4.0920000000000001e-01  -6.1390000000000000e-01   7.5460000000000005e-01   6.6710000000000003e-01   6.2683000000000000e+00   3.7569999999999998e-01   7.3129999999999995e-01   3.7600000000000000e-01
   1.1020000000000001e-01   1.1431000000000000e+00   2.5735000000000001e+00   2.4820000000000000e-01  -3.4260000000000002e-01  -6.6220000000000001e-01   5.9930000000000005e-01   6.6710000000000003e-01   6.5294999999999996e+00   4.5269999999999999e-01   7.0240000000000002e-01   3.5830000000000001e-01
   1.3230000000000000e-01   1.1212000000000000e+00   1.9730000000000001e+00   3.2460000000000000e-01  -3.8059999999999999e-01  -6.1829999999999996e-01   6.2150000000000005e-01   7.1150000000000002e-01   6.0941999999999998e+00   4.4309999999999999e-01   6.6390000000000005e-01   3.4949999999999998e-01
  -1.9839999999999999e-01   1.0992000000000000e+00   1.5441000000000000e+00   2.0999999999999999e-01  -4.2820000000000003e-01  -6.3149999999999995e-01   5.5489999999999995e-01   5.7809999999999995e-01   5.6589000000000000e+00   3.2750000000000001e-01   5.7730000000000004e-01   3.4499999999999997e-01
  -2.4249999999999999e-01   1.3630000000000000e+00   2.4018999999999999e+00   2.6729999999999998e-01  -3.3310000000000001e-01  -6.0519999999999996e-01   6.2150000000000005e-01   6.0040000000000004e-01   6.6166000000000000e+00   5.2020000000000000e-01   6.1580000000000001e-01   3.4949999999999998e-01
  -1.1020000000000001e-01   9.6730000000000005e-01   2.0588000000000002e+00   2.7689999999999998e-01  -3.5210000000000002e-01  -5.7879999999999998e-01   6.8799999999999994e-01   4.4469999999999998e-01   6.0072000000000001e+00   4.1420000000000001e-01   5.7730000000000004e-01   3.6270000000000002e-01
  -2.1999999999999999e-02   1.2311000000000001e+00   2.5735000000000001e+00   3.0549999999999999e-01  -3.8059999999999999e-01  -6.0519999999999996e-01   7.3240000000000005e-01   7.5600000000000001e-01   5.2236000000000002e+00   4.0460000000000002e-01   6.2539999999999996e-01   3.1409999999999999e-01
  -6.6100000000000006e-02   1.1431000000000000e+00   2.4876999999999998e+00   3.7240000000000001e-01  -4.2820000000000003e-01  -6.1390000000000000e-01   6.2150000000000005e-01   8.0049999999999999e-01   5.9200999999999997e+00   4.6239999999999998e-01   5.7730000000000004e-01   3.6709999999999998e-01
   2.6450000000000001e-01   1.0992000000000000e+00   2.4876999999999998e+00   2.0050000000000001e-01  -4.2820000000000003e-01  -6.0950000000000004e-01   6.8799999999999994e-01   6.2260000000000004e-01   6.3554000000000004e+00   4.5269999999999999e-01   5.0029999999999997e-01   3.6270000000000002e-01
  -1.3230000000000000e-01   1.0771999999999999e+00   1.0294000000000001e+00   2.9599999999999999e-01  -3.9010000000000000e-01  -6.1390000000000000e-01   7.3240000000000005e-01   4.8920000000000002e-01   5.5719000000000003e+00   5.2020000000000000e-01   5.6769999999999998e-01   3.2729999999999998e-01
   1.3230000000000000e-01   1.0331999999999999e+00   2.7450999999999999e+00   2.6729999999999998e-01  -4.8530000000000001e-01  -5.8760000000000001e-01   6.6579999999999995e-01   7.5600000000000001e-01   6.4424999999999999e+00   4.3350000000000000e-01   6.7349999999999999e-01   3.7600000000000000e-01
  -2.1999999999999999e-02   1.1431000000000000e+00   1.6298999999999999e+00   2.6729999999999998e-01  -4.0920000000000001e-01  -6.6220000000000001e-01   7.7680000000000005e-01   8.2269999999999999e-01   6.2683000000000000e+00   3.9489999999999997e-01   6.0619999999999996e-01   3.1850000000000001e-01
   1.5429999999999999e-01   1.0771999999999999e+00   2.2303999999999999e+00   2.9599999999999999e-01  -3.5210000000000002e-01  -5.9199999999999997e-01   5.5489999999999995e-01   6.8930000000000002e-01   6.1813000000000002e+00   3.9489999999999997e-01   6.1580000000000001e-01   3.4499999999999997e-01
  -1.3230000000000000e-01   1.2969999999999999e+00   1.6298999999999999e+00   2.8639999999999999e-01  -4.4719999999999999e-01  -6.3590000000000002e-01   8.2120000000000004e-01   5.1139999999999997e-01   6.4424999999999999e+00   4.1420000000000001e-01   5.1959999999999995e-01   3.8040000000000002e-01
   1.1020000000000001e-01   1.1871000000000000e+00   1.7157000000000000e+00   2.8639999999999999e-01  -4.2820000000000003e-01  -6.2709999999999999e-01   6.6579999999999995e-01   5.3369999999999995e-01   5.7460000000000004e+00   3.6599999999999999e-01   6.6390000000000005e-01   3.4060000000000001e-01
  -2.1999999999999999e-02   9.2330000000000001e-01   2.5735000000000001e+00   2.3870000000000000e-01  -3.3310000000000001e-01  -5.9640000000000004e-01   4.4390000000000002e-01   7.1150000000000002e-01   5.1365999999999996e+00   4.3350000000000000e-01   5.8689999999999998e-01   3.5389999999999999e-01
   1.5429999999999999e-01   1.1212000000000000e+00   1.7157000000000000e+00   2.5779999999999997e-01  -4.1870000000000002e-01  -6.2270000000000003e-01   7.9900000000000004e-01   6.2260000000000004e-01   5.9200999999999997e+00   4.3350000000000000e-01   5.5810000000000004e-01   3.6270000000000002e-01
   1.3230000000000000e-01   1.1431000000000000e+00   1.9730000000000001e+00   3.1509999999999999e-01  -4.3769999999999998e-01  -6.0519999999999996e-01   5.7709999999999995e-01   7.3380000000000001e-01   5.9200999999999997e+00   4.4309999999999999e-01   6.3510000000000000e-01   3.0959999999999999e-01
  -8.8200000000000001e-02   1.0771999999999999e+00   2.4876999999999998e+00   1.8140000000000001e-01  -3.4260000000000002e-01  -6.2709999999999999e-01   6.2150000000000005e-01   5.1139999999999997e-01   6.3554000000000004e+00   4.3350000000000000e-01   5.6769999999999998e-01   3.6709999999999998e-01
  -1.3230000000000000e-01   1.0551999999999999e+00   1.8872000000000000e+00   2.5779999999999997e-01  -3.5210000000000002e-01  -6.0080000000000000e-01   6.8799999999999994e-01   6.0040000000000004e-01   5.7460000000000004e+00   4.5269999999999999e-01   5.1959999999999995e-01   3.6709999999999998e-01
   0.0000000000000000e+00   1.0551999999999999e+00   2.0588000000000002e+00   2.9599999999999999e-01  -4.0920000000000001e-01  -6.1829999999999996e-01   6.2150000000000005e-01   6.8930000000000002e-01   6.6166000000000000e+00   4.1420000000000001e-01   6.4470000000000005e-01   3.5830000000000001e-01
   2.4249999999999999e-01   1.1212000000000000e+00   2.2303999999999999e+00   2.2910000000000000e-01  -3.8059999999999999e-01  -5.7879999999999998e-01   6.6579999999999995e-01   4.6689999999999998e-01   5.6589000000000000e+00   4.4309999999999999e-01   6.0619999999999996e-01   3.4499999999999997e-01
   0.0000000000000000e+00   1.0992000000000000e+00   2.5735000000000001e+00   2.7689999999999998e-01  -3.3310000000000001e-01  -5.9199999999999997e-01   6.4370000000000005e-01   5.7809999999999995e-01   5.7460000000000004e+00   3.6599999999999999e-01   6.7349999999999999e-01   3.4499999999999997e-01
   2.1999999999999999e-02   1.2969999999999999e+00   1.7157000000000000e+00   2.4820000000000000e-01  -5.3290000000000004e-01  -6.2270000000000003e-01   3.1069999999999998e-01   6.8930000000000002e-01   5.9200999999999997e+00   3.6599999999999999e-01   5.6769999999999998e-01   3.7159999999999999e-01
  -6.6100000000000006e-02   1.1651000000000000e+00   1.8015000000000001e+00   3.6280000000000001e-01  -4.0920000000000001e-01  -6.0519999999999996e-01   7.7680000000000005e-01   5.7809999999999995e-01   6.5294999999999996e+00   3.8529999999999998e-01   4.8110000000000003e-01   3.0959999999999999e-01
   1.1020000000000001e-01   1.1212000000000000e+00   2.0588000000000002e+00   2.8639999999999999e-01  -4.0920000000000001e-01  -5.7879999999999998e-01   8.4340000000000004e-01   9.5609999999999995e-01   6.3554000000000004e+00   4.5269999999999999e-01   6.1580000000000001e-01   3.7159999999999999e-01
  -4.4100000000000000e-02   1.3190000000000000e+00   1.9730000000000001e+00   3.8190000000000002e-01  -4.2820000000000003e-01  -6.5780000000000005e-01   8.2120000000000004e-01   7.5600000000000001e-01   6.4424999999999999e+00   4.1420000000000001e-01   6.0619999999999996e-01   3.0959999999999999e-01
   1.7630000000000001e-01   8.1340000000000001e-01   1.3725000000000001e+00   2.7689999999999998e-01  -4.5679999999999998e-01  -6.1829999999999996e-01   6.6579999999999995e-01   5.5589999999999995e-01   6.1813000000000002e+00   3.9489999999999997e-01   6.7349999999999999e-01   3.8040000000000002e-01
   4.4100000000000000e-02   1.1212000000000000e+00   1.3725000000000001e+00   1.9089999999999999e-01  -4.1870000000000002e-01  -6.3590000000000002e-01   5.7709999999999995e-01   6.2260000000000004e-01   5.5719000000000003e+00   4.6239999999999998e-01   6.5429999999999999e-01   3.8040000000000002e-01
   1.9839999999999999e-01   1.0331999999999999e+00   2.3161999999999998e+00   2.2910000000000000e-01  -5.0429999999999997e-01  -5.9199999999999997e-01   8.2120000000000004e-01   6.0040000000000004e-01   6.0072000000000001e+00   5.1049999999999995e-01   5.6769999999999998e-01   3.6270000000000002e-01
  -8.8200000000000001e-02   9.8929999999999996e-01   1.2010000000000001e+00   3.0549999999999999e-01  -4.2820000000000003e-01  -6.4900000000000002e-01   5.5489999999999995e-01   5.5589999999999995e-01   5.8330000000000002e+00   4.6239999999999998e-01   6.6390000000000005e-01   3.3620000000000000e-01
   2.1999999999999999e-02   1.2311000000000001e+00   2.7450999999999999e+00   2.5779999999999997e-01  -3.5210000000000002e-01  -6.3149999999999995e-01   7.1020000000000005e-01   7.3380000000000001e-01   6.6166000000000000e+00   3.8529999999999998e-01   7.0240000000000002e-01   3.3179999999999998e-01
   8.8200000000000001e-02   1.0992000000000000e+00   2.1446000000000001e+00   2.5779999999999997e-01  -4.4719999999999999e-01  -5.9199999999999997e-01   8.6560000000000004e-01   4.4469999999999998e-01   6.2683000000000000e+00   4.2380000000000001e-01   6.0619999999999996e-01   3.5389999999999999e-01
   4.4100000000000000e-02   1.2531000000000001e+00   1.7157000000000000e+00   2.8639999999999999e-01  -3.9970000000000000e-01  -6.0950000000000004e-01   3.9950000000000002e-01   7.1150000000000002e-01   6.1813000000000002e+00   4.6239999999999998e-01   5.5810000000000004e-01   3.4949999999999998e-01
   8.8200000000000001e-02   1.2969999999999999e+00   1.4582999999999999e+00   2.1959999999999999e-01  -4.0920000000000001e-01  -5.9640000000000004e-01   5.5489999999999995e-01   7.1150000000000002e-01   6.6166000000000000e+00   5.0090000000000001e-01   6.8320000000000003e-01   3.7600000000000000e-01
   1.3230000000000000e-01   7.6939999999999997e-01   2.5735000000000001e+00   2.0050000000000001e-01  -3.9970000000000000e-01  -5.8320000000000005e-01   7.7680000000000005e-01   7.1150000000000002e-01   5.3106999999999998e+00   4.5269999999999999e-01   5.6769999999999998e-01   3.5830000000000001e-01
  -8.8200000000000001e-02   1.3410000000000000e+00   2.4876999999999998e+00   2.9599999999999999e-01  -3.4260000000000002e-01  -6.4019999999999999e-01   7.3240000000000005e-01   7.1150000000000002e-01   6.2683000000000000e+00   4.2380000000000001e-01   6.4470000000000005e-01   3.8929999999999998e-01
   0.0000000000000000e+00   1.4948999999999999e+00   2.3161999999999998e+00   3.5330000000000000e-01  -3.7109999999999999e-01  -5.9199999999999997e-01   5.9930000000000005e-01   8.0049999999999999e-01   6.0072000000000001e+00   4.1420000000000001e-01   5.7730000000000004e-01   3.6270000000000002e-01
  -1.5429999999999999e-01   9.8929999999999996e-01   1.7157000000000000e+00   2.0050000000000001e-01  -3.9970000000000000e-01  -6.3149999999999995e-01   6.8799999999999994e-01   6.6710000000000003e-01   6.2683000000000000e+00   3.6599999999999999e-01   6.5429999999999999e-01   3.8040000000000002e-01
   4.4100000000000000e-02   8.3540000000000003e-01   1.4582999999999999e+00   2.8639999999999999e-01  -3.2350000000000001e-01  -6.7969999999999997e-01   6.4370000000000005e-01   8.8939999999999997e-01   6.5294999999999996e+00   4.6239999999999998e-01   6.4470000000000005e-01   3.8040000000000002e-01
  -1.7630000000000001e-01   1.2531000000000001e+00   1.3725000000000001e+00   3.6280000000000001e-01  -3.3310000000000001e-01  -6.2709999999999999e-01   6.2150000000000005e-01   6.0040000000000004e-01   6.1813000000000002e+00   4.7199999999999998e-01   6.3510000000000000e-01   3.4060000000000001e-01
   4.4100000000000000e-02   1.1871000000000000e+00   1.9730000000000001e+00   2.0050000000000001e-01  -2.9499999999999998e-01  -6.4019999999999999e-01   5.1049999999999995e-01   6.4480000000000004e-01   6.1813000000000002e+00   4.2380000000000001e-01   6.7349999999999999e-01   3.0520000000000003e-01
   2.1999999999999999e-02   1.2749999999999999e+00   1.5441000000000000e+00   2.0050000000000001e-01  -3.9010000000000000e-01  -6.2270000000000003e-01   5.7709999999999995e-01   7.5600000000000001e-01   6.0941999999999998e+00   4.4309999999999999e-01   6.5429999999999999e-01   3.0080000000000001e-01
   4.4100000000000000e-02   1.2091000000000001e+00   1.7157000000000000e+00   2.7689999999999998e-01  -4.1870000000000002e-01  -6.0950000000000004e-01   5.3269999999999995e-01   6.6710000000000003e-01   6.0941999999999998e+00   3.8529999999999998e-01   5.3879999999999995e-01   3.8479999999999998e-01
   8.8200000000000001e-02   1.2531000000000001e+00   2.5735000000000001e+00   3.2460000000000000e-01  -3.9010000000000000e-01  -6.4459999999999995e-01   5.9930000000000005e-01   7.5600000000000001e-01   6.6166000000000000e+00   4.7199999999999998e-01   5.7730000000000004e-01   3.2729999999999998e-01
  -1.1020000000000001e-01   1.1212000000000000e+00   2.0588000000000002e+00   2.1959999999999999e-01  -3.3310000000000001e-01  -6.4900000000000002e-01   5.7709999999999995e-01   6.2260000000000004e-01   6.2683000000000000e+00   3.8529999999999998e-01   6.3510000000000000e-01   3.0520000000000003e-01
  -4.4100000000000000e-02   9.8929999999999996e-01   1.2010000000000001e+00   2.3870000000000000e-01  -3.9010000000000000e-01  -6.0080000000000000e-01   8.4340000000000004e-01   5.3369999999999995e-01   6.3554000000000004e+00   4.0460000000000002e-01   6.5429999999999999e-01   3.5389999999999999e-01
   2.1999999999999999e-02   1.1212000000000000e+00   2.1446000000000001e+00   1.9089999999999999e-01  -3.7109999999999999e-01  -6.0080000000000000e-01   6.6579999999999995e-01   6.4480000000000004e-01   6.3554000000000004e+00   4.1420000000000001e-01   6.3510000000000000e-01   3.6709999999999998e-01
   8.8200000000000001e-02   1.2311000000000001e+00   2.4876999999999998e+00   2.0999999999999999e-01  -3.9010000000000000e-01  -5.8320000000000005e-01   6.8799999999999994e-01   5.3369999999999995e-01   6.5294999999999996e+00   5.0090000000000001e-01   5.7730000000000004e-01   3.4949999999999998e-01
  -1.1020000000000001e-01   1.1431000000000000e+00   1.1152000000000000e+00   3.1509999999999999e-01  -3.2350000000000001e-01  -6.5339999999999998e-01   6.6579999999999995e-01   6.2260000000000004e-01   6.0072000000000001e+00   3.7569999999999998e-01   6.5429999999999999e-01   3.3179999999999998e-01
   6.6100000000000006e-02   1.1431000000000000e+00   2.0588000000000002e+00   2.4820000000000000e-01  -4.7580000000000000e-01  -6.4019999999999999e-01   6.8799999999999994e-01   4.8920000000000002e-01   6.2683000000000000e+00   4.3350000000000000e-01   5.6769999999999998e-01   3.4060000000000001e-01
   4.4100000000000000e-02   1.4289000000000001e+00   1.9730000000000001e+00   2.8639999999999999e-01  -3.5210000000000002e-01  -5.8320000000000005e-01   7.1020000000000005e-01   6.4480000000000004e-01   5.5719000000000003e+00   3.4680000000000000e-01   6.9279999999999997e-01   3.6709999999999998e-01
  -1.5429999999999999e-01   1.1651000000000000e+00   2.0588000000000002e+00   1.9089999999999999e-01  -4.1870000000000002e-01  -6.4019999999999999e-01   7.5460000000000005e-01   4.2249999999999999e-01   6.2683000000000000e+00   4.1420000000000001e-01   6.4470000000000005e-01   3.4499999999999997e-01
  -2.6450000000000001e-01   8.7929999999999997e-01   2.1446000000000001e+00   1.8140000000000001e-01  -4.3769999999999998e-01  -6.2709999999999999e-01   6.6579999999999995e-01   6.4480000000000004e-01   6.5294999999999996e+00   3.9489999999999997e-01   6.0619999999999996e-01   3.4949999999999998e-01
   1.7630000000000001e-01   1.2091000000000001e+00   1.8872000000000000e+00   2.9599999999999999e-01  -4.4719999999999999e-01  -6.1390000000000000e-01   8.4340000000000004e-01   6.4480000000000004e-01   6.5294999999999996e+00   4.7199999999999998e-01   5.4849999999999999e-01   3.9369999999999999e-01
  -2.1999999999999999e-02   1.2091000000000001e+00   1.4582999999999999e+00   3.5330000000000000e-01  -4.1870000000000002e-01  -6.0950000000000004e-01   5.5489999999999995e-01   8.4499999999999997e-01   6.8777999999999997e+00   5.1049999999999995e-01   5.3879999999999995e-01   3.1850000000000001e-01
  -1.3230000000000000e-01   1.0771999999999999e+00   2.4876999999999998e+00   2.9599999999999999e-01  -3.9970000000000000e-01  -5.9199999999999997e-01   5.3269999999999995e-01   4.8920000000000002e-01   6.1813000000000002e+00   5.0090000000000001e-01   6.6390000000000005e-01   3.3179999999999998e-01
   1.5429999999999999e-01   1.1431000000000000e+00   1.7157000000000000e+00   2.7689999999999998e-01  -4.8530000000000001e-01  -5.9640000000000004e-01   6.2150000000000005e-01   5.1139999999999997e-01   6.1813000000000002e+00   4.5269999999999999e-01   6.4470000000000005e-01   3.5389999999999999e-01
   0.0000000000000000e+00   1.2311000000000001e+00   1.7157000000000000e+00   2.4820000000000000e-01  -4.8530000000000001e-01  -6.4019999999999999e-01   6.2150000000000005e-01   7.7820000000000000e-01   5.4847999999999999e+00   4.4309999999999999e-01   6.9279999999999997e-01   3.8929999999999998e-01
   6.6100000000000006e-02   1.0331999999999999e+00   1.9730000000000001e+00   2.3870000000000000e-01  -3.3310000000000001e-01  -6.1829999999999996e-01   6.6579999999999995e-01   6.0040000000000004e-01   6.1813000000000002e+00   4.7199999999999998e-01   6.2539999999999996e-01   3.4499999999999997e-01
   2.1999999999999999e-02   1.1431000000000000e+00   2.2303999999999999e+00   2.4820000000000000e-01  -3.8059999999999999e-01  -5.8320000000000005e-01   5.5489999999999995e-01   7.1150000000000002e-01   6.7035999999999998e+00   3.6599999999999999e-01   5.1959999999999995e-01   3.4949999999999998e-01
   6.6100000000000006e-02   1.1212000000000000e+00   1.8015000000000001e+00   2.5779999999999997e-01  -3.1400000000000000e-01  -6.4900000000000002e-01   8.2120000000000004e-01   5.1139999999999997e-01   5.9200999999999997e+00   4.4309999999999999e-01   7.3129999999999995e-01   3.2729999999999998e-01
  -4.4100000000000000e-02   1.0771999999999999e+00   1.4582999999999999e+00   3.3420000000000000e-01  -3.6159999999999998e-01  -6.4900000000000002e-01   7.9900000000000004e-01   7.7820000000000000e-01   5.3977000000000004e+00   4.3350000000000000e-01   5.1000000000000001e-01   3.5389999999999999e-01
   1.3230000000000000e-01   1.2311000000000001e+00   1.8015000000000001e+00   1.3370000000000001e-01  -4.4719999999999999e-01  -6.0519999999999996e-01   5.9930000000000005e-01   5.7809999999999995e-01   6.0941999999999998e+00   3.8529999999999998e-01   6.4470000000000005e-01   3.4949999999999998e-01
   8.8200000000000001e-02   1.2311000000000001e+00   1.0294000000000001e+00   2.3870000000000000e-01  -4.2820000000000003e-01  -6.0519999999999996e-01   5.5489999999999995e-01   6.6710000000000003e-01   5.3977000000000004e+00   5.0090000000000001e-01   6.9279999999999997e-01   3.6270000000000002e-01
   4.4100000000000000e-02   9.6730000000000005e-01   1.7157000000000000e+00   3.1509999999999999e-01  -3.6159999999999998e-01  -6.3149999999999995e-01   5.9930000000000005e-01   6.8930000000000002e-01   5.7460000000000004e+00   4.0460000000000002e-01   5.7730000000000004e-01   3.4949999999999998e-01
   4.4100000000000000e-02   1.1431000000000000e+00   1.1152000000000000e+00   2.9599999999999999e-01  -3.1400000000000000e-01  -6.0950000000000004e-01   5.5489999999999995e-01   6.0040000000000004e-01   6.0072000000000001e+00   3.8529999999999998e-01   6.6390000000000005e-01   3.6270000000000002e-01
   2.1999999999999999e-02   1.2531000000000001e+00   2.3161999999999998e+00   3.1509999999999999e-01  -3.9970000000000000e-01  -6.1390000000000000e-01   5.9930000000000005e-01   4.8920000000000002e-01   5.9200999999999997e+00   3.9489999999999997e-01   5.8689999999999998e-01   3.4949999999999998e-01
  -1.5429999999999999e-01   1.2091000000000001e+00   1.5441000000000000e+00   3.1509999999999999e-01  -4.1870000000000002e-01  -5.9199999999999997e-01   6.6579999999999995e-01   6.0040000000000004e-01   6.3554000000000004e+00   3.5639999999999999e-01   6.0619999999999996e-01   3.4060000000000001e-01
   1.3230000000000000e-01   1.3190000000000000e+00   2.2303999999999999e+00   3.0549999999999999e-01  -3.7109999999999999e-01  -6.3590000000000002e-01   8.2120000000000004e-01   5.5589999999999995e-01   5.3977000000000004e+00   4.8159999999999997e-01   6.2539999999999996e-01   3.2290000000000002e-01
   1.3230000000000000e-01   9.8929999999999996e-01   1.9730000000000001e+00   2.1959999999999999e-01  -3.7109999999999999e-01  -6.4459999999999995e-01   4.8830000000000001e-01   6.6710000000000003e-01   6.1813000000000002e+00   4.9130000000000001e-01   5.7730000000000004e-01   3.5389999999999999e-01
   8.8200000000000001e-02   1.1431000000000000e+00   1.7157000000000000e+00   3.3420000000000000e-01  -3.9010000000000000e-01  -6.0080000000000000e-01   6.2150000000000005e-01   6.2260000000000004e-01   6.5294999999999996e+00   4.3350000000000000e-01   5.9660000000000002e-01   3.3620000000000000e-01
   2.1999999999999999e-02   1.1651000000000000e+00   1.3725000000000001e+00   2.7689999999999998e-01  -3.6159999999999998e-01  -5.8760000000000001e-01   5.9930000000000005e-01   5.3369999999999995e-01   5.5719000000000003e+00   5.2020000000000000e-01   6.1580000000000001e-01   3.4949999999999998e-01
   3.5270000000000001e-01   1.1871000000000000e+00   1.4582999999999999e+00   3.0549999999999999e-01  -4.8530000000000001e-01  -5.5689999999999995e-01   4.8830000000000001e-01   7.5600000000000001e-01   5.8330000000000002e+00   3.5639999999999999e-01   6.0619999999999996e-01   3.4949999999999998e-01
   1.9839999999999999e-01   1.2311000000000001e+00   5.1470000000000005e-01   2.5779999999999997e-01  -4.0920000000000001e-01  -5.5249999999999999e-01   5.9930000000000005e-01   6.4480000000000004e-01   5.7460000000000004e+00   4.7199999999999998e-01   6.3510000000000000e-01   3.5830000000000001e-01
  -7.0530000000000004e-01   1.1212000000000000e+00   1.8872000000000000e+00   2.3870000000000000e-01  -3.6159999999999998e-01  -6.3590000000000002e-01   5.9930000000000005e-01   7.3380000000000001e-01   6.3554000000000004e+00   3.6599999999999999e-01   6.2539999999999996e-01   3.3179999999999998e-01
  -7.2740000000000005e-01   7.6939999999999997e-01   2.4018999999999999e+00   3.8190000000000002e-01  -3.9970000000000000e-01  -5.9640000000000004e-01   4.6610000000000001e-01   6.0040000000000004e-01   6.5294999999999996e+00   4.4309999999999999e-01   6.1580000000000001e-01   3.3620000000000000e-01
  -6.6100000000000006e-02   8.3540000000000003e-01   2.1446000000000001e+00   2.7689999999999998e-01  -3.0449999999999999e-01  -6.0950000000000004e-01   6.4370000000000005e-01   3.7800000000000000e-01   6.6166000000000000e+00   4.1420000000000001e-01   6.5429999999999999e-01   3.9369999999999999e-01
   2.8649999999999998e-01   1.2091000000000001e+00   1.1152000000000000e+00   2.5779999999999997e-01  -4.9480000000000002e-01  -7.1479999999999999e-01   6.2150000000000005e-01   6.4480000000000004e-01   6.4424999999999999e+00   4.0460000000000002e-01   5.8689999999999998e-01   3.0520000000000003e-01
   6.1719999999999997e-01   1.0551999999999999e+00   5.1470000000000005e-01   2.1959999999999999e-01  -3.9970000000000000e-01  -6.6659999999999997e-01   6.4370000000000005e-01   6.4480000000000004e-01   6.4424999999999999e+00   4.6239999999999998e-01   6.8320000000000003e-01   3.6270000000000002e-01
   1.3230000000000000e-01   1.0551999999999999e+00   1.1152000000000000e+00   3.2460000000000000e-01  -4.6629999999999999e-01  -5.7450000000000001e-01   8.4340000000000004e-01   6.4480000000000004e-01   6.0072000000000001e+00   3.1790000000000002e-01   6.2539999999999996e-01   3.6270000000000002e-01
   6.6100000000000006e-02   1.2091000000000001e+00   2.1446000000000001e+00   2.4820000000000000e-01  -4.8530000000000001e-01  -6.4459999999999995e-01   5.9930000000000005e-01   8.4499999999999997e-01   5.9200999999999997e+00   3.8529999999999998e-01   7.1199999999999997e-01   3.4499999999999997e-01
  -4.1880000000000001e-01   1.2969999999999999e+00   1.2010000000000001e+00   3.4370000000000001e-01  -3.8059999999999999e-01  -6.5339999999999998e-01   3.1069999999999998e-01   8.2269999999999999e-01   5.4847999999999999e+00   4.4309999999999999e-01   5.9660000000000002e-01   3.3620000000000000e-01
  -2.1999999999999999e-02   1.1651000000000000e+00   2.4876999999999998e+00   2.2910000000000000e-01  -4.8530000000000001e-01  -6.0519999999999996e-01   6.4370000000000005e-01   4.8920000000000002e-01   6.1813000000000002e+00   3.9489999999999997e-01   5.8689999999999998e-01   3.6709999999999998e-01
  -1.3230000000000000e-01   1.2091000000000001e+00   2.0588000000000002e+00   2.1959999999999999e-01  -4.4719999999999999e-01  -5.9199999999999997e-01   5.1049999999999995e-01   4.0020000000000000e-01   5.5719000000000003e+00   3.9489999999999997e-01   6.8320000000000003e-01   3.4499999999999997e-01
   1.7630000000000001e-01   1.4289000000000001e+00   1.8015000000000001e+00   2.9599999999999999e-01  -4.3769999999999998e-01  -5.7450000000000001e-01   6.2150000000000005e-01   8.2269999999999999e-01   6.2683000000000000e+00   4.2380000000000001e-01   6.4470000000000005e-01   3.6270000000000002e-01
   1.9839999999999999e-01   1.3190000000000000e+00   1.7157000000000000e+00   2.8639999999999999e-01  -4.0920000000000001e-01  -6.2270000000000003e-01   6.8799999999999994e-01   7.1150000000000002e-01   5.3106999999999998e+00   5.2980000000000005e-01   6.0619999999999996e-01   3.4499999999999997e-01
   1.1020000000000001e-01   1.2531000000000001e+00   1.8015000000000001e+00   3.6280000000000001e-01  -3.6159999999999998e-01  -6.2709999999999999e-01   5.9930000000000005e-01   3.7800000000000000e-01   6.4424999999999999e+00   4.6239999999999998e-01   5.7730000000000004e-01   3.5830000000000001e-01
  -8.8200000000000001e-02   1.0992000000000000e+00   2.1446000000000001e+00   2.5779999999999997e-01  -3.9970000000000000e-01  -6.3149999999999995e-01   4.6610000000000001e-01   3.7800000000000000e-01   6.3554000000000004e+00   4.4309999999999999e-01   5.7730000000000004e-01   3.4949999999999998e-01
   2.4249999999999999e-01   1.0551999999999999e+00   2.6593000000000000e+00   2.6729999999999998e-01  -4.2820000000000003e-01  -6.1829999999999996e-01   6.2150000000000005e-01   6.4480000000000004e-01   5.7460000000000004e+00   4.7199999999999998e-01   5.9660000000000002e-01   3.9810000000000001e-01
   2.1999999999999999e-02   1.2531000000000001e+00   1.6298999999999999e+00   2.1959999999999999e-01  -4.1870000000000002e-01  -5.9640000000000004e-01   4.2170000000000002e-01   6.8930000000000002e-01   5.8330000000000002e+00   3.6599999999999999e-01   6.4470000000000005e-01   3.2729999999999998e-01
  -4.4100000000000000e-02   1.2749999999999999e+00   2.1446000000000001e+00   2.8639999999999999e-01  -3.2350000000000001e-01  -5.9199999999999997e-01   6.6579999999999995e-01   4.8920000000000002e-01   6.2683000000000000e+00   4.0460000000000002e-01   6.2539999999999996e-01   3.8040000000000002e-01
  -2.1999999999999999e-02   1.5168999999999999e+00   1.9730000000000001e+00   2.6729999999999998e-01  -5.0429999999999997e-01  -6.5339999999999998e-01   7.7680000000000005e-01   5.3369999999999995e-01   6.0072000000000001e+00   4.1420000000000001e-01   6.2539999999999996e-01   3.4499999999999997e-01
  -4.4100000000000000e-02   1.1871000000000000e+00   2.2303999999999999e+00   1.7190000000000000e-01  -4.3769999999999998e-01  -5.9640000000000004e-01   5.9930000000000005e-01   9.3389999999999995e-01   5.9200999999999997e+00   3.4680000000000000e-01   5.4849999999999999e-01   3.8929999999999998e-01
   2.1999999999999999e-02   1.1212000000000000e+00   1.4582999999999999e+00   2.3870000000000000e-01  -3.5210000000000002e-01  -6.1390000000000000e-01   5.9930000000000005e-01   6.4480000000000004e-01   6.2683000000000000e+00   3.5639999999999999e-01   6.1580000000000001e-01   3.8040000000000002e-01
   6.6100000000000006e-02   1.2311000000000001e+00   1.4582999999999999e+00   2.3870000000000000e-01  -4.4719999999999999e-01  -6.2270000000000003e-01   6.2150000000000005e-01   6.0040000000000004e-01   6.0072000000000001e+00   4.4309999999999999e-01   6.3510000000000000e-01   3.7600000000000000e-01
  -8.8200000000000001e-02   1.1871000000000000e+00   1.7157000000000000e+00   3.0549999999999999e-01  -3.2350000000000001e-01  -6.0519999999999996e-01   5.5489999999999995e-01   6.6710000000000003e-01   6.1813000000000002e+00   4.4309999999999999e-01   6.5429999999999999e-01   3.4949999999999998e-01
   6.6100000000000006e-02   1.1212000000000000e+00   8.5780000000000001e-01   2.9599999999999999e-01  -3.9010000000000000e-01  -6.1829999999999996e-01   5.3269999999999995e-01   4.6689999999999998e-01   5.8330000000000002e+00   4.6239999999999998e-01   5.7730000000000004e-01   3.4949999999999998e-01
   2.1999999999999999e-02   1.1431000000000000e+00   1.5441000000000000e+00   2.5779999999999997e-01  -3.9970000000000000e-01  -5.7450000000000001e-01   5.7709999999999995e-01   6.2260000000000004e-01   6.0072000000000001e+00   4.2380000000000001e-01   6.3510000000000000e-01   3.7159999999999999e-01
   6.6100000000000006e-02   1.1212000000000000e+00   1.2010000000000001e+00   2.8639999999999999e-01  -3.5210000000000002e-01  -6.4019999999999999e-01   5.9930000000000005e-01   8.8939999999999997e-01   6.0941999999999998e+00   3.6599999999999999e-01   5.5810000000000004e-01   3.4499999999999997e-01
   1.9839999999999999e-01   8.7929999999999997e-01   1.2867999999999999e+00   2.6729999999999998e-01  -4.4719999999999999e-01  -6.0080000000000000e-01   5.9930000000000005e-01   5.1139999999999997e-01   5.5719000000000003e+00   4.5269999999999999e-01   6.1580000000000001e-01   3.6709999999999998e-01
   1.7630000000000001e-01   1.1871000000000000e+00   2.0588000000000002e+00   3.7240000000000001e-01  -3.3310000000000001e-01  -6.5780000000000005e-01   6.8799999999999994e-01   5.7809999999999995e-01   6.2683000000000000e+00   4.6239999999999998e-01   5.8689999999999998e-01   3.2290000000000002e-01
   6.6100000000000006e-02   1.2531000000000001e+00   1.5441000000000000e+00   2.2910000000000000e-01  -4.0920000000000001e-01  -6.0080000000000000e-01   6.6579999999999995e-01   7.1150000000000002e-01   6.6166000000000000e+00   4.7199999999999998e-01   6.0619999999999996e-01   3.5389999999999999e-01
  -8.8200000000000001e-02   1.1431000000000000e+00   1.9730000000000001e+00   2.0999999999999999e-01  -3.9970000000000000e-01  -5.9199999999999997e-01   6.6579999999999995e-01   5.5589999999999995e-01   6.4424999999999999e+00   3.7569999999999998e-01   6.5429999999999999e-01   3.7600000000000000e-01
   1.3230000000000000e-01   1.0331999999999999e+00   1.8015000000000001e+00   3.3420000000000000e-01  -3.9010000000000000e-01  -5.8320000000000005e-01   6.4370000000000005e-01   5.1139999999999997e-01   6.0941999999999998e+00   4.1420000000000001e-01   7.6980000000000004e-01   3.5389999999999999e-01
   4.4100000000000000e-02   1.1431000000000000e+00   1.8872000000000000e+00   3.0549999999999999e-01  -4.5679999999999998e-01  -6.0519999999999996e-01   6.4370000000000005e-01   6.8930000000000002e-01   6.1813000000000002e+00   4.4309999999999999e-01   5.9660000000000002e-01   3.7600000000000000e-01
   1.3230000000000000e-01   1.2969999999999999e+00   1.4582999999999999e+00   3.8190000000000002e-01  -3.9970000000000000e-01  -6.0950000000000004e-01   6.4370000000000005e-01   4.8920000000000002e-01   6.5294999999999996e+00   3.6599999999999999e-01   5.8689999999999998e-01   3.4499999999999997e-01
  -1.3230000000000000e-01   1.1651000000000000e+00   1.8015000000000001e+00   2.3870000000000000e-01  -3.9010000000000000e-01  -5.6569999999999998e-01   6.4370000000000005e-01   8.0049999999999999e-01   5.8330000000000002e+00   4.2380000000000001e-01   6.5429999999999999e-01   3.4060000000000001e-01
   1.9839999999999999e-01   7.9139999999999999e-01   1.7157000000000000e+00   2.0999999999999999e-01  -4.4719999999999999e-01  -6.3149999999999995e-01   5.9930000000000005e-01   4.8920000000000002e-01   5.3977000000000004e+00   4.0460000000000002e-01   5.6769999999999998e-01   3.6270000000000002e-01
  -8.8200000000000001e-02   1.0551999999999999e+00   1.4582999999999999e+00   3.0549999999999999e-01  -3.9970000000000000e-01  -6.3149999999999995e-01   6.4370000000000005e-01   4.8920000000000002e-01   5.5719000000000003e+00   4.1420000000000001e-01   6.4470000000000005e-01   3.4060000000000001e-01
   1.7630000000000001e-01   1.0771999999999999e+00   2.0588000000000002e+00   3.6280000000000001e-01  -3.2350000000000001e-01  -6.1390000000000000e-01   4.8830000000000001e-01   6.0040000000000004e-01   6.4424999999999999e+00   3.8529999999999998e-01   5.6769999999999998e-01   3.5389999999999999e-01
  -4.4100000000000000e-02   1.0551999999999999e+00   1.8015000000000001e+00   2.0999999999999999e-01  -2.7600000000000002e-01  -5.8320000000000005e-01   4.8830000000000001e-01   8.2269999999999999e-01   5.8330000000000002e+00   4.6239999999999998e-01   6.8320000000000003e-01   3.4060000000000001e-01
   0.0000000000000000e+00   1.0112000000000001e+00   1.5441000000000000e+00   2.7689999999999998e-01  -4.0920000000000001e-01  -6.2709999999999999e-01   7.1020000000000005e-01   6.6710000000000003e-01   6.0072000000000001e+00   4.1420000000000001e-01   6.0619999999999996e-01   3.4499999999999997e-01
  -8.8200000000000001e-02   1.4729000000000001e+00   1.6298999999999999e+00   1.6230000000000000e-01  -3.5210000000000002e-01  -5.9199999999999997e-01   6.6579999999999995e-01   7.3380000000000001e-01   6.0941999999999998e+00   4.1420000000000001e-01   5.2920000000000000e-01   3.6709999999999998e-01
  -2.1999999999999999e-02   1.1212000000000000e+00   2.3161999999999998e+00   3.1509999999999999e-01  -2.4740000000000001e-01  -5.6569999999999998e-01   6.4370000000000005e-01   7.3380000000000001e-01   5.5719000000000003e+00   3.9489999999999997e-01   6.2539999999999996e-01   3.4499999999999997e-01
   4.4100000000000000e-02   1.0992000000000000e+00   2.0588000000000002e+00   2.0999999999999999e-01  -4.4719999999999999e-01  -6.1829999999999996e-01   4.6610000000000001e-01   5.7809999999999995e-01   6.5294999999999996e+00   4.4309999999999999e-01   6.3510000000000000e-01   3.1409999999999999e-01
   1.3230000000000000e-01   9.8929999999999996e-01   1.7157000000000000e+00   3.6280000000000001e-01  -3.6159999999999998e-01  -6.0080000000000000e-01   5.9930000000000005e-01   5.1139999999999997e-01   6.0941999999999998e+00   4.6239999999999998e-01   5.8689999999999998e-01   3.7159999999999999e-01
  -6.6100000000000006e-02   1.1431000000000000e+00   1.7157000000000000e+00   2.3870000000000000e-01  -4.4719999999999999e-01  -6.4019999999999999e-01   4.8830000000000001e-01   3.7800000000000000e-01   5.9200999999999997e+00   3.8529999999999998e-01   5.2920000000000000e-01   3.4949999999999998e-01
  -4.4100000000000000e-02   9.4530000000000003e-01   1.7157000000000000e+00   2.4820000000000000e-01  -4.0920000000000001e-01  -5.9199999999999997e-01   7.7680000000000005e-01   6.2260000000000004e-01   6.1813000000000002e+00   4.2380000000000001e-01   5.6769999999999998e-01   3.6709999999999998e-01
  -1.1020000000000001e-01   1.1871000000000000e+00   1.3725000000000001e+00   3.4370000000000001e-01  -4.1870000000000002e-01  -6.2270000000000003e-01   7.9900000000000004e-01   4.8920000000000002e-01   6.7035999999999998e+00   4.0460000000000002e-01   6.4470000000000005e-01   3.2729999999999998e-01
  -2.1999999999999999e-02   8.7929999999999997e-01   1.7157000000000000e+00   3.4370000000000001e-01  -3.6159999999999998e-01  -5.8760000000000001e-01   6.2150000000000005e-01   6.6710000000000003e-01   6.4424999999999999e+00   4.5269999999999999e-01   6.6390000000000005e-01   3.3179999999999998e-01
   8.8200000000000001e-02   1.4069000000000000e+00   1.7157000000000000e+00   2.9599999999999999e-01  -2.7600000000000002e-01  -6.2270000000000003e-01   5.9930000000000005e-01   5.1139999999999997e-01   6.5294999999999996e+00   3.7569999999999998e-01   6.2539999999999996e-01   3.6270000000000002e-01
   6.6100000000000006e-02   1.0551999999999999e+00   1.7157000000000000e+00   3.1509999999999999e-01  -3.2350000000000001e-01  -6.0080000000000000e-01   6.2150000000000005e-01   6.0040000000000004e-01   5.7460000000000004e+00   4.1420000000000001e-01   5.5810000000000004e-01   3.1409999999999999e-01
  -8.8200000000000001e-02   1.0771999999999999e+00   1.4582999999999999e+00   2.9599999999999999e-01  -4.5679999999999998e-01  -5.8320000000000005e-01   5.7709999999999995e-01   9.5609999999999995e-01   6.3554000000000004e+00   4.2380000000000001e-01   5.5810000000000004e-01   3.6270000000000002e-01
  -1.1020000000000001e-01   1.2531000000000001e+00   1.8015000000000001e+00   2.2910000000000000e-01  -3.9970000000000000e-01  -6.3590000000000002e-01   7.1020000000000005e-01   6.4480000000000004e-01   6.6166000000000000e+00   4.2380000000000001e-01   5.3879999999999995e-01   3.9810000000000001e-01
   8.8200000000000001e-02   1.0112000000000001e+00   1.5441000000000000e+00   2.9599999999999999e-01  -4.4719999999999999e-01  -6.0950000000000004e-01   6.2150000000000005e-01   8.8939999999999997e-01   6.3554000000000004e+00   5.0090000000000001e-01   5.5810000000000004e-01   3.9369999999999999e-01
   1.3230000000000000e-01   1.1871000000000000e+00   1.0294000000000001e+00   3.1509999999999999e-01  -3.8059999999999999e-01  -6.0519999999999996e-01   7.5460000000000005e-01   6.8930000000000002e-01   5.8330000000000002e+00   4.0460000000000002e-01   6.9279999999999997e-01   3.4060000000000001e-01
   1.5429999999999999e-01   1.2531000000000001e+00   1.8015000000000001e+00   3.9140000000000003e-01  -4.9480000000000002e-01  -5.7010000000000005e-01   5.9930000000000005e-01   7.1150000000000002e-01   5.4847999999999999e+00   4.1420000000000001e-01   6.3510000000000000e-01   3.5389999999999999e-01
  -8.8200000000000001e-02   1.1871000000000000e+00   2.2303999999999999e+00   2.6729999999999998e-01  -4.1870000000000002e-01  -6.1390000000000000e-01   5.1049999999999995e-01   5.5589999999999995e-01   5.7460000000000004e+00   3.7569999999999998e-01   6.5429999999999999e-01   3.5830000000000001e-01
   1.1020000000000001e-01   1.2311000000000001e+00   1.3725000000000001e+00   2.7689999999999998e-01  -4.0920000000000001e-01  -5.8760000000000001e-01   6.8799999999999994e-01   6.4480000000000004e-01   6.0941999999999998e+00   4.0460000000000002e-01   6.2539999999999996e-01   3.3620000000000000e-01
  -6.6100000000000006e-02   1.2311000000000001e+00   1.2867999999999999e+00   2.2910000000000000e-01  -3.7109999999999999e-01  -6.1390000000000000e-01   5.9930000000000005e-01   6.8930000000000002e-01   5.5719000000000003e+00   4.0460000000000002e-01   5.5810000000000004e-01   3.5389999999999999e-01
  -8.8200000000000001e-02   1.0331999999999999e+00   2.2303999999999999e+00   3.1509999999999999e-01  -3.9010000000000000e-01  -6.4019999999999999e-01   5.1049999999999995e-01   6.6710000000000003e-01   5.9200999999999997e+00   4.8159999999999997e-01   6.6390000000000005e-01   3.4949999999999998e-01
   2.1999999999999999e-02   9.4530000000000003e-01   1.8872000000000000e+00   2.6729999999999998e-01  -3.9010000000000000e-01  -6.1829999999999996e-01   5.3269999999999995e-01   8.0049999999999999e-01   5.2236000000000002e+00   4.8159999999999997e-01   7.2170000000000001e-01   3.4060000000000001e-01
   1.3230000000000000e-01   1.2531000000000001e+00   1.2867999999999999e+00   2.4820000000000000e-01  -4.0920000000000001e-01  -6.0519999999999996e-01   5.3269999999999995e-01   6.2260000000000004e-01   6.0941999999999998e+00   3.8529999999999998e-01   6.5429999999999999e-01   3.4060000000000001e-01
  -2.2040000000000001e-01   9.4530000000000003e-01   1.4582999999999999e+00   2.4820000000000000e-01  -4.0920000000000001e-01  -5.4820000000000002e-01   6.4370000000000005e-01   6.4480000000000004e-01   6.4424999999999999e+00   4.2380000000000001e-01   5.9660000000000002e-01   3.4499999999999997e-01
  -6.6100000000000006e-02   1.1651000000000000e+00   1.8015000000000001e+00   2.4820000000000000e-01  -4.4719999999999999e-01  -5.7879999999999998e-01   6.8799999999999994e-01   5.3369999999999995e-01   6.0941999999999998e+00   4.2380000000000001e-01   5.3879999999999995e-01   3.3179999999999998e-01
   4.4100000000000000e-02   1.0551999999999999e+00   1.5441000000000000e+00   3.2460000000000000e-01  -4.3769999999999998e-01  -6.3149999999999995e-01   8.2120000000000004e-01   5.1139999999999997e-01   5.9200999999999997e+00   3.8529999999999998e-01   6.3510000000000000e-01   3.5830000000000001e-01
   1.3230000000000000e-01   9.2330000000000001e-01   1.3725000000000001e+00   3.2460000000000000e-01  -3.8059999999999999e-01  -6.3149999999999995e-01   4.8830000000000001e-01   3.3350000000000002e-01   5.7460000000000004e+00   4.0460000000000002e-01   5.6769999999999998e-01   3.4949999999999998e-01
  -8.8200000000000001e-02   1.2749999999999999e+00   2.3161999999999998e+00   2.3870000000000000e-01  -5.2339999999999998e-01  -6.0519999999999996e-01   3.3289999999999997e-01   6.0040000000000004e-01   6.1813000000000002e+00   3.8529999999999998e-01   6.8320000000000003e-01   3.4060000000000001e-01
   1.3230000000000000e-01   9.8929999999999996e-01   1.4582999999999999e+00   2.1959999999999999e-01  -3.8059999999999999e-01  -6.1390000000000000e-01   5.5489999999999995e-01   6.2260000000000004e-01   6.6166000000000000e+00   4.1420000000000001e-01   6.5429999999999999e-01   3.6270000000000002e-01
   8.8200000000000001e-02   1.0771999999999999e+00   1.5441000000000000e+00   1.6230000000000000e-01  -3.6159999999999998e-01  -6.1390000000000000e-01   3.5510000000000003e-01   6.0040000000000004e-01   5.7460000000000004e+00   4.0460000000000002e-01   6.4470000000000005e-01   3.6270000000000002e-01
   2.1999999999999999e-02   1.0551999999999999e+00   1.5441000000000000e+00   2.0999999999999999e-01  -3.6159999999999998e-01  -6.2270000000000003e-01   6.8799999999999994e-01   6.0040000000000004e-01   5.6589000000000000e+00   4.1420000000000001e-01   6.8320000000000003e-01   3.4949999999999998e-01
   2.1999999999999999e-02   1.1431000000000000e+00   1.9730000000000001e+00   3.4370000000000001e-01  -3.7109999999999999e-01  -6.2709999999999999e-01   5.9930000000000005e-01   6.4480000000000004e-01   6.0941999999999998e+00   4.0460000000000002e-01   6.2539999999999996e-01   3.4949999999999998e-01
   4.8490000000000000e-01   1.2531000000000001e+00   2.3161999999999998e+00   2.2910000000000000e-01  -4.8530000000000001e-01  -5.3059999999999996e-01   5.3269999999999995e-01   8.0049999999999999e-01   6.7035999999999998e+00   3.9489999999999997e-01   5.9660000000000002e-01   3.0959999999999999e-01
  -2.8649999999999998e-01   1.1871000000000000e+00   1.2010000000000001e+00   2.9599999999999999e-01  -4.6629999999999999e-01  -6.6220000000000001e-01   6.4370000000000005e-01   5.7809999999999995e-01   6.6166000000000000e+00   4.0460000000000002e-01   6.3510000000000000e-01   3.1850000000000001e-01
  -1.5429999999999999e-01   1.2969999999999999e+00   9.4359999999999999e-01   3.1509999999999999e-01  -4.7580000000000000e-01  -6.1829999999999996e-01   5.5489999999999995e-01   2.6679999999999998e-01   6.7035999999999998e+00   3.8529999999999998e-01   5.5810000000000004e-01   3.4949999999999998e-01
   2.2040000000000001e-01   7.6939999999999997e-01   1.7157000000000000e+00   2.3870000000000000e-01  -3.7109999999999999e-01  -5.5689999999999995e-01   6.8799999999999994e-01   6.6710000000000003e-01   5.8330000000000002e+00   4.9130000000000001e-01   6.4470000000000005e-01   3.3620000000000000e-01
   2.4249999999999999e-01   1.2311000000000001e+00   9.4359999999999999e-01   3.1509999999999999e-01  -3.4260000000000002e-01  -6.4019999999999999e-01   6.4370000000000005e-01   6.0040000000000004e-01   5.2236000000000002e+00   4.4309999999999999e-01   6.2539999999999996e-01   3.4060000000000001e-01
   2.2040000000000001e-01   1.0771999999999999e+00   1.2010000000000001e+00   3.0549999999999999e-01  -3.9010000000000000e-01  -6.4019999999999999e-01   7.1020000000000005e-01   1.0005999999999999e+00   6.3554000000000004e+00   4.8159999999999997e-01   6.7349999999999999e-01   3.8479999999999998e-01
   6.6100000000000006e-02   1.0331999999999999e+00   1.2867999999999999e+00   3.1509999999999999e-01  -4.0920000000000001e-01  -5.6569999999999998e-01   1.0653999999999999e+00   2.8910000000000002e-01   5.6589000000000000e+00   4.2380000000000001e-01   6.3510000000000000e-01   2.7870000000000000e-01
  -6.6100000000000006e-02   1.1651000000000000e+00   1.6298999999999999e+00   2.7689999999999998e-01  -4.5679999999999998e-01  -5.7879999999999998e-01   7.1020000000000005e-01   8.6719999999999997e-01   6.1813000000000002e+00   3.6599999999999999e-01   6.3510000000000000e-01   3.3620000000000000e-01
   6.6100000000000006e-02   1.2749999999999999e+00   1.8015000000000001e+00   3.5330000000000000e-01  -3.2350000000000001e-01  -6.4459999999999995e-01   4.4390000000000002e-01   5.7809999999999995e-01   5.7460000000000004e+00   4.2380000000000001e-01   6.2539999999999996e-01   3.5389999999999999e-01
   0.0000000000000000e+00   1.2749999999999999e+00   1.1152000000000000e+00   2.5779999999999997e-01  -3.0449999999999999e-01  -6.4900000000000002e-01   7.7680000000000005e-01   5.7809999999999995e-01   5.6589000000000000e+00   3.2750000000000001e-01   6.1580000000000001e-01   3.1409999999999999e-01
   2.4249999999999999e-01   9.6730000000000005e-01   1.7157000000000000e+00   2.3870000000000000e-01  -4.0920000000000001e-01  -5.9199999999999997e-01   9.7660000000000002e-01   8.6719999999999997e-01   5.7460000000000004e+00   4.9130000000000001e-01   6.5429999999999999e-01   2.8749999999999998e-01
  -4.4100000000000000e-02   1.2091000000000001e+00   1.0294000000000001e+00   2.6729999999999998e-01  -3.8059999999999999e-01  -6.3590000000000002e-01   5.9930000000000005e-01   4.8920000000000002e-01   6.6166000000000000e+00   5.7799999999999996e-01   6.2539999999999996e-01   3.4499999999999997e-01
   1.3230000000000000e-01   1.3630000000000000e+00   1.2867999999999999e+00   3.0549999999999999e-01  -4.8530000000000001e-01  -5.7010000000000005e-01   5.9930000000000005e-01   6.0040000000000004e-01   6.6166000000000000e+00   4.6239999999999998e-01   6.0619999999999996e-01   3.7159999999999999e-01
  -2.1999999999999999e-02   9.4530000000000003e-01   1.8015000000000001e+00   2.5779999999999997e-01  -3.8059999999999999e-01  -6.0080000000000000e-01   6.2150000000000005e-01   7.1150000000000002e-01   5.8330000000000002e+00   4.9130000000000001e-01   6.7349999999999999e-01   3.3620000000000000e-01
   4.4100000000000000e-02   1.1431000000000000e+00   2.0588000000000002e+00   3.0549999999999999e-01  -4.3769999999999998e-01  -6.2270000000000003e-01   6.2150000000000005e-01   6.0040000000000004e-01   5.9200999999999997e+00   3.8529999999999998e-01   7.2170000000000001e-01   3.2729999999999998e-01
