# Supplementary material for: Footwear and Foam Surface Alter Gait Initiation of Typical Subjects
Source: PLoS One. 2015 Aug 13;10(8):e0135821. doi: 10.1371/journal.pone.0135821 (PMC4536224; doi:10.1371/journal.pone.0135821)
Supplement: S1 Dataset — (ZIP) [file pone.0135821.s001.zip › 10_foam_av1_03.txt]

   1.2079100000000000e+01  -4.3999999999999997e-02   3.4416449999999998e+02   1.3805600000000000e+01   3.3885899999999999e+01  -1.3770000000000000e+00  -1.2628900000000000e+01  -1.6232000000000000e+00   3.4049239999999998e+02   1.2012100000000000e+01  -3.9546599999999998e+01   1.2076000000000000e+00
   1.1506000000000000e+01  -1.2091000000000001e+00   3.3704450000000003e+02   1.2898600000000000e+01   3.3029499999999999e+01  -1.3200000000000001e+00  -1.2007500000000000e+01  -1.6010000000000000e+00   3.4275599999999997e+02   1.2021699999999999e+01  -3.9613900000000001e+01   1.2253000000000001e+00
   1.0888800000000000e+01  -3.0118000000000000e+00   3.3138279999999997e+02   1.1762499999999999e+01   3.2582200000000000e+01  -1.1577000000000000e+00  -1.1940899999999999e+01  -8.2269999999999999e-01   3.4345249999999999e+02   1.2050599999999999e+01  -3.9690899999999999e+01   1.0661000000000000e+00
   1.1285600000000001e+01  -4.1989000000000001e+00   3.2537790000000001e+02   1.0798200000000000e+01   3.2011299999999999e+01  -9.1210000000000002e-01  -1.2407000000000000e+01  -1.7565999999999999e+00   3.4493250000000000e+02   1.1983200000000000e+01  -3.9854500000000002e+01   1.1589000000000000e+00
   1.1043100000000001e+01  -5.0561999999999996e+00   3.1894409999999999e+02   9.6715999999999998e+00   3.1497399999999999e+01  -7.6300000000000001e-01  -1.2251600000000000e+01  -1.9123000000000001e+00   3.4737020000000001e+02   1.1935000000000000e+01  -4.0229700000000001e+01   1.0661000000000000e+00
   1.1241500000000000e+01  -5.7157000000000000e+00   3.1173829999999998e+02   8.6022999999999996e+00   3.0736200000000000e+01  -6.2270000000000003e-01  -1.3849600000000001e+01  -2.3347000000000002e+00   3.5442210000000000e+02   1.1520799999999999e+01  -4.0941800000000001e+01   9.9970000000000003e-01
   1.0756600000000001e+01  -6.1554000000000002e+00   3.0144420000000002e+02   7.8289000000000000e+00   2.9870200000000001e+01  -4.9990000000000001e-01  -1.4382300000000001e+01  -3.9357000000000002e+00   3.5886210000000000e+02   1.1000600000000000e+01  -4.1557600000000001e+01   8.0510000000000004e-01
   1.0646300000000000e+01  -5.7377000000000002e+00   2.8969180000000000e+02   6.9600999999999997e+00   2.8766400000000001e+01  -4.2540000000000000e-01  -1.5159100000000000e+01  -5.6033999999999997e+00   3.6365039999999999e+02   1.0336000000000000e+01  -4.2125300000000003e+01   6.4580000000000004e-01
   1.0183500000000000e+01  -5.9135999999999997e+00   2.7871150000000000e+02   6.2535999999999996e+00   2.7776700000000002e+01  -3.7269999999999998e-01  -1.6557400000000001e+01  -6.2037000000000004e+00   3.6930930000000001e+02   9.7195000000000000e+00  -4.2596800000000002e+01   3.9369999999999999e-01
   9.5442000000000000e+00  -6.1554000000000002e+00   2.6781700000000001e+02   5.3560999999999996e+00   2.6691900000000000e+01  -3.3329999999999999e-01  -1.7733799999999999e+01  -7.1375999999999999e+00   3.7444589999999999e+02   9.2570999999999994e+00  -4.3164499999999997e+01   2.0349999999999999e-01
   9.1034000000000006e+00  -6.1334000000000000e+00   2.5752289999999999e+02   4.4587000000000003e+00   2.5768899999999999e+01  -1.4910000000000001e-01  -1.9109800000000000e+01  -8.2716999999999992e+00   3.8149779999999998e+02   8.5058000000000007e+00  -4.4136299999999999e+01   3.1000000000000000e-02
   8.7065999999999999e+00  -6.5071000000000003e+00   2.4825829999999999e+02   3.7425999999999999e+00   2.5036200000000001e+01  -1.0960000000000000e-01  -2.1062999999999999e+01  -9.6502999999999997e+00   3.9124849999999998e+02   7.8315000000000001e+00  -4.5040799999999997e+01  -2.7870000000000000e-01
   8.7507000000000001e+00  -6.9467999999999996e+00   2.4113820000000001e+02   3.0265000000000000e+00   2.4389099999999999e+01  -1.3200000000000000e-02  -2.3837399999999999e+01  -1.0228400000000001e+01   3.9812630000000001e+02   7.0608000000000004e+00  -4.5887500000000003e+01  -5.6179999999999997e-01
   8.5523000000000007e+00  -6.5510999999999999e+00   2.3496180000000001e+02   2.5682999999999998e+00   2.3780100000000001e+01   1.3200000000000000e-02  -2.7255400000000002e+01  -1.0784300000000000e+01   4.0509109999999998e+02   6.0301000000000000e+00  -4.6378200000000000e+01  -6.4139999999999997e-01
   8.6625999999999994e+00  -6.0454999999999997e+00   2.2784170000000000e+02   2.0621999999999998e+00   2.3037800000000001e+01  -2.6300000000000000e-02  -3.0407100000000000e+01  -1.0739800000000001e+01   4.1423239999999998e+02   4.9416000000000002e+00  -4.7321199999999997e+01  -7.6080000000000003e-01
   8.3539999999999992e+00  -5.3639999999999999e+00   2.1969229999999999e+02   1.6040000000000001e+00   2.2371700000000001e+01  -7.0199999999999999e-02  -3.3780700000000003e+01  -1.1340199999999999e+01   4.2633380000000000e+02   3.3426000000000000e+00  -4.8687500000000000e+01  -1.0661000000000000e+00
   8.5303000000000004e+00  -4.9023000000000003e+00   2.1265799999999999e+02   1.3462000000000001e+00   2.1762699999999999e+01  -5.7000000000000002e-02  -3.5756000000000000e+01  -1.3519299999999999e+01   4.3782569999999998e+02   1.6954000000000000e+00  -4.9986499999999999e+01  -1.4906999999999999e+00
   8.4420999999999999e+00  -4.5945999999999998e+00   2.0639580000000001e+02   9.7380000000000000e-01   2.0982399999999998e+01  -8.3299999999999999e-02  -3.7997700000000002e+01  -1.5765100000000000e+01   4.4775060000000002e+02  -2.4079999999999999e-01  -5.1121899999999997e+01  -1.8402000000000001e+00
   8.3980999999999995e+00  -4.1109000000000000e+00   1.9867519999999999e+02   6.1099999999999999e-01   2.0459000000000000e+01  -1.2720000000000001e-01  -3.9973100000000002e+01  -1.7966400000000000e+01   4.5523779999999999e+02  -1.8976999999999999e+00  -5.1930100000000003e+01  -2.2162000000000002e+00
   8.0233000000000008e+00  -4.1548999999999996e+00   1.9232720000000000e+02   2.5779999999999997e-01   1.9631200000000000e+01  -1.0960000000000000e-01  -4.2015000000000001e+01  -2.0190000000000001e+01   4.6185430000000002e+02  -3.4388999999999998e+00  -5.2805799999999998e+01  -2.5434999999999999e+00
   7.8250000000000002e+00  -4.0449999999999999e+00   1.8649390000000000e+02  -9.4999999999999998e-03   1.9212499999999999e+01  -7.4499999999999997e-02  -4.3835000000000001e+01  -2.2280100000000001e+01   4.6864499999999998e+02  -4.9705000000000004e+00  -5.3594799999999999e+01  -2.8620000000000001e+00
   7.5605000000000002e+00  -4.0888999999999998e+00   1.8271950000000001e+02  -4.6779999999999999e-01   1.8831800000000001e+01  -4.3900000000000002e-02  -4.5765999999999998e+01  -2.4837199999999999e+01   4.7508749999999998e+02  -6.2420000000000000e+00  -5.4364500000000000e+01  -3.2290999999999999e+00
   7.4062000000000001e+00  -4.7484999999999999e+00   1.7971700000000001e+02  -8.1150000000000000e-01   1.8622499999999999e+01   1.3200000000000000e-02  -4.7563800000000001e+01  -2.7594500000000000e+01   4.8283580000000001e+02  -7.3979999999999997e+00  -5.5220900000000000e+01  -3.5344000000000002e+00
   7.0754999999999999e+00  -5.2100999999999997e+00   1.7851609999999999e+02  -1.1361000000000001e+00   1.8603500000000000e+01   7.4499999999999997e-02  -4.9450299999999999e+01  -3.0129300000000001e+01   4.9014890000000003e+02  -8.5058000000000007e+00  -5.6134999999999998e+01  -3.8573000000000000e+00
   7.0975999999999999e+00  -5.7596999999999996e+00   1.7971700000000001e+02  -1.3462000000000001e+00   1.8736699999999999e+01   2.0610000000000001e-01  -5.1714199999999998e+01  -3.2263900000000000e+01   4.9633019999999999e+02  -9.4594000000000005e+00  -5.6798900000000003e+01  -4.1271000000000004e+00
   6.8992000000000004e+00  -6.3093000000000004e+00   1.8100380000000001e+02  -1.7854000000000001e+00   1.8936499999999999e+01   2.7629999999999999e-01  -5.3334400000000002e+01  -3.4109499999999997e+01   5.0129259999999999e+02  -1.0133699999999999e+01  -5.7289600000000000e+01  -4.3305999999999996e+00
   7.0094000000000003e+00  -6.8589000000000002e+00   1.8409200000000001e+02  -2.0335999999999999e+00   1.9440899999999999e+01   4.1220000000000001e-01  -5.4999099999999999e+01  -3.5488100000000003e+01   5.0312090000000001e+02  -1.0653900000000000e+01  -5.7453200000000002e+01  -4.5118999999999998e+00
   6.6566999999999998e+00  -7.5404000000000000e+00   1.8941059999999999e+02  -2.2532000000000001e+00   1.9945200000000000e+01   5.0870000000000004e-01  -5.6375100000000003e+01  -3.6577700000000000e+01   5.0573270000000002e+02  -1.1125900000000000e+01  -5.7549399999999999e+01  -4.6269999999999998e+00
   6.3040000000000003e+00  -8.1559000000000008e+00   1.9987620000000001e+02  -2.4441000000000002e+00   2.0982399999999998e+01   6.3590000000000002e-01  -5.7484900000000003e+01  -3.7400399999999998e+01   5.0547149999999999e+02  -1.1424500000000000e+01  -5.7482100000000003e+01  -4.8525000000000000e+00
   6.1718000000000002e+00  -9.3430000000000000e+00   2.1034180000000001e+02  -2.7019000000000002e+00   2.2114799999999999e+01   9.1210000000000002e-01  -5.8084200000000003e+01  -3.8467700000000001e+01   5.0468790000000001e+02  -1.1491899999999999e+01  -5.7453200000000002e+01  -4.9100999999999999e+00
   6.2599999999999998e+00  -1.0442200000000000e+01   2.2243740000000000e+02  -2.7974000000000001e+00   2.3266200000000001e+01   1.1620999999999999e+00  -5.9970700000000001e+01  -4.1113700000000001e+01   5.0181500000000000e+02  -1.1665300000000000e+01  -5.6914400000000001e+01  -5.0206000000000000e+00
   6.6125999999999996e+00  -1.1629300000000001e+01   2.3521910000000000e+02  -2.8165000000000000e+00   2.4569900000000001e+01   1.3900999999999999e+00  -5.8461500000000001e+01  -4.1202700000000000e+01   4.9781020000000001e+02  -1.1357100000000001e+01  -5.6539099999999998e+01  -5.1976000000000004e+00
   7.7587999999999999e+00  -1.2047000000000001e+01   2.4988820000000001e+02  -2.7783000000000002e+00   2.6140000000000001e+01   1.6313000000000000e+00  -5.9482399999999998e+01  -4.2603499999999997e+01   4.9206420000000003e+02  -1.1039199999999999e+01  -5.5528799999999997e+01  -5.3657000000000004e+00
   9.1694999999999993e+00  -1.3168200000000001e+01   2.6755959999999999e+02  -2.6065000000000000e+00   2.7919499999999999e+01   1.8769000000000000e+00  -5.8084200000000003e+01  -4.4093299999999999e+01   4.8335820000000001e+02  -1.0326400000000000e+01  -5.4422300000000000e+01  -5.5381999999999998e+00
   1.0514099999999999e+01  -1.4201400000000000e+01   2.8806200000000001e+02  -2.3391000000000002e+00   2.9879700000000000e+01   2.1530999999999998e+00  -5.7951000000000001e+01  -4.5983300000000000e+01   4.7473919999999998e+02  -9.1608000000000001e+00  -5.2959699999999998e+01  -5.6090000000000000e+00
   1.3115100000000000e+01  -1.5938100000000000e+01   3.1508380000000000e+02  -2.1385999999999998e+00   3.2344299999999997e+01   2.6092000000000000e+00  -5.7040999999999997e+01  -4.6183500000000002e+01   4.6054840000000002e+02  -7.1860999999999997e+00  -5.1150799999999997e+01  -5.6266999999999996e+00
   1.6663900000000002e+01  -1.7696800000000000e+01   3.4433609999999999e+02  -1.9286000000000001e+00   3.5332299999999996e+01   2.9950999999999999e+00  -5.6819000000000003e+01  -4.5316299999999998e+01   4.4531290000000001e+02  -4.4889000000000001e+00  -4.8716400000000000e+01  -5.3612000000000002e+00
   2.0940000000000001e+01  -2.0400800000000000e+01   3.7967899999999997e+02  -1.8617999999999999e+00   3.8624800000000000e+01   3.3502999999999998e+00  -5.4976900000000001e+01  -4.2848100000000002e+01   4.2459260000000000e+02  -1.0981000000000001e+00  -4.5897100000000002e+01  -4.9321999999999999e+00
   2.6891400000000001e+01  -2.3632400000000001e+01   4.1819600000000003e+02  -1.9286000000000001e+00   4.2440600000000003e+01   3.8064000000000000e+00  -5.2713000000000001e+01  -3.8845700000000001e+01   4.0160870000000000e+02   2.6682999999999999e+00  -4.2635300000000001e+01  -4.2598000000000003e+00
   3.2137400000000000e+01  -2.8007100000000001e+01   4.5714179999999999e+02  -2.2913999999999999e+00   4.6113700000000001e+01   4.1703000000000001e+00  -4.8784500000000001e+01  -3.3308999999999997e+01   3.7374939999999998e+02   7.1185999999999998e+00  -3.8998100000000001e+01  -3.3751000000000002e+00
   3.7052799999999998e+01  -3.2425800000000002e+01   4.9334249999999997e+02  -2.5491999999999999e+00   4.9482300000000002e+01   4.6089000000000002e+00  -4.4101300000000002e+01  -2.5882300000000001e+01   3.4414890000000003e+02   1.1896500000000000e+01  -3.5207000000000001e+01  -2.2294000000000000e+00
   4.0160800000000002e+01  -3.6734600000000000e+01   5.2431050000000005e+02  -2.8355999999999999e+00   5.2565500000000000e+01   4.9508999999999999e+00  -3.8264099999999999e+01  -1.7366099999999999e+01   3.1768259999999998e+02   1.6780300000000000e+01  -3.1829699999999999e+01  -8.7580000000000002e-01
   4.1461199999999998e+01  -4.0647700000000000e+01   5.5056029999999998e+02  -3.0933999999999999e+00   5.5372700000000002e+01   5.3544000000000000e+00  -3.3802900000000001e+01  -9.2500000000000000e+00   2.9513409999999999e+02   2.1249900000000000e+01  -2.9048900000000000e+01   4.8220000000000002e-01
   4.3224600000000002e+01  -4.5418100000000003e+01   5.7595230000000004e+02  -3.2557000000000000e+00   5.7856299999999997e+01   5.8673999999999999e+00  -3.1139500000000002e+01  -3.3797999999999999e+00   2.7894090000000000e+02   2.4871900000000000e+01  -2.7163000000000000e+01   1.3314999999999999e+00
   4.4238599999999998e+01  -4.9924700000000001e+01   6.0074379999999996e+02  -3.6566999999999998e+00   6.0406500000000001e+01   6.3147000000000002e+00  -3.0051900000000000e+01  -2.7349999999999999e+00   2.6997370000000001e+02   2.6904399999999999e+01  -2.6123799999999999e+01   1.7383999999999999e+00
   4.5098199999999999e+01  -5.4783099999999997e+01   6.2399130000000002e+02  -3.9525999999999999e+00   6.2633200000000002e+01   6.7445000000000004e+00  -2.7921199999999999e+01  -6.4039000000000001e+00   2.5996170000000001e+02   2.7520900000000001e+01  -2.5325199999999999e+01   1.4774000000000000e+00
   4.6222299999999997e+01  -5.8476300000000002e+01   6.4457939999999996e+02  -3.9716999999999998e+00   6.4736199999999997e+01   6.9111000000000002e+00  -2.4947099999999999e+01  -1.2452000000000000e+01   2.4594499999999999e+02   2.6586500000000001e+01  -2.4276399999999999e+01   8.6260000000000003e-01
   4.9374400000000001e+01  -6.2323500000000003e+01   6.6225080000000003e+02  -3.9430999999999998e+00   6.6563299999999998e+01   6.8979999999999997e+00  -1.9775700000000001e+01  -1.8366700000000002e+01   2.2330940000000001e+02   2.4534700000000001e+01  -2.2477100000000000e+01  -2.6499999999999999e-02
   5.3253799999999998e+01  -6.7379700000000000e+01   6.7897870000000000e+02  -3.9144999999999999e+00   6.7895499999999998e+01   6.8452999999999999e+00  -1.2961800000000000e+01  -2.3969999999999999e+01   1.9118420000000000e+02   2.1317399999999999e+01  -1.9619299999999999e+01  -1.1059000000000001e+00
   5.6207400000000000e+01  -7.0413399999999996e+01   6.9004480000000001e+02  -3.6852999999999998e+00   6.8856600000000000e+01   6.6654999999999998e+00  -9.2996999999999996e+00  -2.3391900000000000e+01   1.5296480000000000e+02   1.7377600000000001e+01  -1.5885999999999999e+01  -1.6146000000000000e+00
   5.6031100000000002e+01  -7.1666499999999999e+01   6.9819420000000002e+02  -3.1219999999999999e+00   6.9399000000000001e+01   6.4462999999999999e+00  -5.9481999999999999e+00  -2.2635899999999999e+01   1.1239470000000000e+02   1.2898300000000001e+01  -1.1892799999999999e+01  -1.4819000000000000e+00
   5.3055399999999999e+01  -7.1622500000000002e+01   6.9973829999999998e+02  -2.2818000000000001e+00   6.9789100000000005e+01   6.3541999999999996e+00  -4.6830999999999996e+00  -1.3408099999999999e+01   6.8951700000000002e+01   8.1685999999999996e+00  -6.7739000000000003e+00  -1.0705000000000000e+00
   5.0079700000000003e+01  -7.1402699999999996e+01   6.9836580000000004e+02  -1.4226000000000001e+00   6.9560800000000000e+01   6.1699999999999999e+00  -4.6608999999999998e+00  -5.7809999999999995e-01   3.5259399999999999e+01   4.5178000000000003e+00  -3.0021000000000000e+00   1.5479999999999999e-01
   4.7787300000000002e+01  -7.0787199999999999e+01   6.9141729999999995e+02  -4.6779999999999999e-01   6.9008799999999994e+01   6.1218000000000004e+00  -4.8163000000000000e+00  -2.6679999999999998e-01   1.6976700000000001e+01   1.6665000000000001e+00  -2.5979999999999998e-01   7.3429999999999995e-01
   4.6156199999999998e+01  -7.0325500000000005e+01   6.8369680000000005e+02   5.9189999999999998e-01   6.7952600000000004e+01   6.1436999999999999e+00  -1.0476000000000001e+01   2.7572000000000001e+00   7.4001000000000001e+00   3.3710000000000001e-01   1.0872999999999999e+00   1.3977999999999999e+00
   4.4899799999999999e+01  -6.9731899999999996e+01   6.7486099999999999e+02   1.5849000000000000e+00   6.6867800000000003e+01   5.9683000000000002e+00  -6.9470000000000001e+00   3.1130000000000002e-01   4.5270999999999999e+00   2.7939999999999998e-01   1.0777000000000001e+00   9.0680000000000005e-01
   4.3577300000000001e+01  -6.8478899999999996e+01   6.6508169999999996e+02   2.9597000000000002e+00   6.5811499999999995e+01   5.7403000000000004e+00  -4.3057999999999996e+00   7.5600000000000001e-01   6.6166000000000000e+00   3.0819999999999997e-01   9.3330000000000002e-01   5.4410000000000003e-01
   4.2651499999999999e+01  -6.7028000000000006e+01   6.5418709999999999e+02   4.3059000000000003e+00   6.4602999999999994e+01   5.4814999999999996e+00  -1.7978000000000001e+00  -4.4469999999999998e-01   6.1813000000000002e+00   3.0819999999999997e-01   9.4299999999999995e-01   3.3620000000000000e-01
   4.1813899999999997e+01  -6.5599000000000004e+01   6.4277790000000005e+02   5.9385000000000003e+00   6.3366000000000000e+01   5.2008999999999999e+00  -7.5460000000000005e-01  -8.4499999999999997e-01   5.3977000000000004e+00   1.8300000000000000e-01   8.9480000000000004e-01   2.6100000000000001e-01
   4.0932200000000002e+01  -6.4170100000000005e+01   6.3385640000000001e+02   7.2179000000000002e+00   6.2071800000000003e+01   4.8456999999999999e+00   5.1049999999999995e-01   2.0010000000000000e-01   5.8330000000000002e+00   3.8529999999999998e-01   7.4090000000000000e-01   2.0349999999999999e-01
   4.0381200000000000e+01  -6.3114899999999999e+01   6.2416279999999995e+02   8.6785999999999994e+00   6.0948900000000002e+01   4.5255000000000001e+00   9.9880000000000002e-01  -2.4460000000000001e-01   4.9623999999999997e+00   1.6380000000000000e-01   5.6769999999999998e-01   2.0790000000000000e-01
   4.0028500000000001e+01  -6.2125599999999999e+01   6.1515549999999996e+02   1.0444900000000001e+01   5.9940300000000001e+01   4.2229999999999999e+00   1.0875999999999999e+00   2.8910000000000002e-01   4.8754000000000000e+00   2.3119999999999999e-01   5.9660000000000002e-01   1.7690000000000000e-01
   3.9719900000000003e+01  -6.1795900000000003e+01   6.0897910000000002e+02   1.1962999999999999e+01   5.9026699999999998e+01   3.8940999999999999e+00   1.4871000000000001e+00   2.2200000000000001e-02   4.7012999999999998e+00   2.7939999999999998e-01   6.2539999999999996e-01   1.5040000000000001e-01
   3.9323200000000000e+01  -6.1158299999999997e+01   6.0331740000000002e+02   1.3786500000000000e+01   5.8189300000000003e+01   3.6353000000000000e+00   1.3761000000000001e+00   3.7800000000000000e-01   5.8330000000000002e+00   2.9859999999999998e-01   7.3129999999999995e-01   1.6810000000000000e-01
   3.9256999999999998e+01  -6.1136400000000002e+01   5.9851350000000002e+02   1.5552800000000000e+01   5.7570799999999998e+01   3.3546999999999998e+00   1.2428999999999999e+00   4.0020000000000000e-01   5.2236000000000002e+00   2.2159999999999999e-01   6.7349999999999999e-01   1.5479999999999999e-01
   3.9036600000000000e+01  -6.1554000000000002e+01   5.9628309999999999e+02   1.7070799999999998e+01   5.6999899999999997e+01   3.2100000000000000e+00   1.3539000000000001e+00   2.8910000000000002e-01   5.8330000000000002e+00   2.5050000000000000e-01   6.4470000000000005e-01   1.8579999999999999e-01
   3.9168900000000001e+01  -6.2367400000000004e+01   5.9465319999999997e+02   1.8665299999999998e+01   5.6695399999999999e+01   2.9468999999999999e+00   1.2206999999999999e+00   4.6689999999999998e-01   5.5719000000000003e+00   2.2159999999999999e-01   6.3510000000000000e-01   1.7249999999999999e-01
   3.9102699999999999e+01  -6.3708399999999997e+01   5.9602570000000003e+02   2.0288300000000000e+01   5.6581200000000003e+01   2.8197000000000001e+00   1.3095000000000001e+00   3.3350000000000002e-01   4.7882999999999996e+00   2.6970000000000000e-01   6.1580000000000001e-01   2.2120000000000001e-01
   3.8926400000000001e+01  -6.5665000000000006e+01   5.9919970000000001e+02   2.2216899999999999e+01   5.6752400000000002e+01   2.7757999999999998e+00   1.3539000000000001e+00   4.4469999999999998e-01   5.7460000000000004e+00   2.6010000000000000e-01   6.5429999999999999e-01   1.5040000000000001e-01
   3.8794100000000000e+01  -6.7313699999999997e+01   6.0537620000000004e+02   2.4126400000000000e+01   5.6990299999999998e+01   2.7057000000000002e+00   1.5093000000000001e+00   5.1139999999999997e-01   5.3977000000000004e+00   3.3710000000000001e-01   6.0619999999999996e-01   1.8579999999999999e-01
   3.8706000000000003e+01  -6.9446200000000005e+01   6.1095209999999997e+02   2.6112300000000001e+01   5.7228200000000001e+01   2.5916999999999999e+00   1.2428999999999999e+00   2.8910000000000002e-01   5.6589000000000000e+00   2.9859999999999998e-01   6.3510000000000000e-01   1.9910000000000000e-01
   3.8794100000000000e+01  -7.1380700000000004e+01   6.1961630000000002e+02   2.8289100000000001e+01   5.7704000000000001e+01   2.5609999999999999e+00   1.2428999999999999e+00   5.1139999999999997e-01   5.9200999999999997e+00   2.1190000000000001e-01   6.6390000000000005e-01   1.6810000000000000e-01
   3.9058700000000002e+01  -7.4348500000000001e+01   6.2673630000000003e+02   3.0504100000000001e+01   5.8217900000000000e+01   2.5829000000000000e+00   1.2428999999999999e+00   4.2249999999999999e-01   5.6589000000000000e+00   2.1190000000000001e-01   6.8320000000000003e-01   1.8140000000000001e-01
   3.9477499999999999e+01  -7.6590800000000002e+01   6.3479999999999995e+02   3.2843200000000003e+01   5.8817399999999999e+01   2.5566000000000000e+00   1.1096999999999999e+00   2.8910000000000002e-01   5.5719000000000003e+00   2.9859999999999998e-01   7.4090000000000000e-01   1.5479999999999999e-01
   4.0469400000000000e+01  -7.8877099999999999e+01   6.4243480000000000e+02   3.5287399999999998e+01   5.9064799999999998e+01   2.5609999999999999e+00   1.3539000000000001e+00   5.5589999999999995e-01   5.3106999999999998e+00   3.0819999999999997e-01   6.4470000000000005e-01   1.6810000000000000e-01
   4.1262900000000002e+01  -8.0481899999999996e+01   6.4921169999999995e+02   3.8151600000000002e+01   5.9302700000000002e+01   2.4864000000000002e+00   1.1762999999999999e+00   6.4480000000000004e-01   5.5719000000000003e+00   2.1190000000000001e-01   6.6390000000000005e-01   1.4160000000000000e-01
   4.3511200000000002e+01  -8.0459900000000005e+01   6.5573130000000003e+02   4.1741500000000002e+01   5.9635700000000000e+01   1.3550000000000000e+00   1.2206999999999999e+00   6.2260000000000004e-01   5.3977000000000004e+00   1.9270000000000001e-01   6.9279999999999997e-01   1.9020000000000001e-01
   4.5913800000000002e+01  -7.8635300000000001e+01   6.6336599999999999e+02   4.4624800000000000e+01   5.9749899999999997e+01   2.3679999999999999e+00   1.2206999999999999e+00   4.6689999999999998e-01   5.3106999999999998e+00   2.2159999999999999e-01   7.8900000000000003e-01   1.6370000000000001e-01
   4.6552999999999997e+01  -8.6065700000000007e+01   6.7134389999999996e+02   4.7393500000000003e+01   6.0006900000000002e+01   1.6269000000000000e+00   1.4649000000000001e+00   5.7809999999999995e-01   5.3977000000000004e+00   2.5050000000000000e-01   6.6390000000000005e-01   1.6810000000000000e-01
   4.7919600000000003e+01  -8.7494699999999995e+01   6.7915020000000004e+02   5.0639699999999998e+01   6.0320900000000002e+01   1.4296000000000000e+00   1.0653999999999999e+00   5.3369999999999995e-01   5.8330000000000002e+00   1.6380000000000000e-01   6.9279999999999997e-01   1.5040000000000001e-01
   5.0101799999999997e+01  -8.5648099999999999e+01   6.8541240000000005e+02   5.4305900000000001e+01   6.0425600000000003e+01   1.1839999999999999e+00   1.1984999999999999e+00   5.7809999999999995e-01   6.2683000000000000e+00   2.0230000000000001e-01   7.2170000000000001e-01   1.8579999999999999e-01
   5.1225900000000003e+01  -8.5296300000000002e+01   6.9176040000000000e+02   5.7991199999999999e+01   6.0568300000000001e+01   1.0700000000000001e+00   1.0431999999999999e+00   8.8939999999999997e-01   5.0495000000000001e+00   1.9270000000000001e-01   6.9279999999999997e-01   1.2830000000000000e-01
   5.1953299999999999e+01  -8.6813199999999995e+01   6.9836580000000004e+02   6.1447400000000002e+01   6.0692000000000000e+01   7.2789999999999999e-01   1.0875999999999999e+00   4.4469999999999998e-01   5.9200999999999997e+00   2.0230000000000001e-01   6.2539999999999996e-01   1.4160000000000000e-01
   5.2416200000000003e+01  -8.8703800000000001e+01   7.0342700000000002e+02   6.4808099999999996e+01   6.0806199999999997e+01   4.9109999999999998e-01   1.6202000000000001e+00   2.2239999999999999e-01   6.0072000000000001e+00   1.9270000000000001e-01   6.2539999999999996e-01   7.9600000000000004e-02
   5.3187700000000000e+01  -8.9736999999999995e+01   7.0883140000000003e+02   6.8130600000000001e+01   6.0939399999999999e+01   3.6840000000000001e-01   1.2206999999999999e+00   1.0005999999999999e+00   5.1365999999999996e+00   1.4449999999999999e-01   6.6390000000000005e-01   8.8499999999999995e-02
   5.3981200000000001e+01  -9.1034000000000006e+01   7.1123339999999996e+02   7.1195300000000003e+01   6.0948900000000002e+01   1.8420000000000000e-01   1.0431999999999999e+00   7.7820000000000000e-01   5.4847999999999999e+00   1.0600000000000000e-01   6.1580000000000001e-01   1.1940000000000001e-01
   5.4774700000000003e+01  -9.2924599999999998e+01   7.1689509999999996e+02   7.4049999999999997e+01   6.1167800000000000e+01   7.4499999999999997e-02   1.1540999999999999e+00   5.5589999999999995e-01   5.3106999999999998e+00   2.2159999999999999e-01   7.0240000000000002e-01   9.7299999999999998e-02
   5.5171500000000002e+01  -9.6463999999999999e+01   7.2075540000000001e+02   7.6494200000000006e+01   6.1329599999999999e+01   1.9730000000000000e-01   1.1540999999999999e+00   6.4480000000000004e-01   5.0495000000000001e+00   1.5409999999999999e-01   6.5429999999999999e-01   8.8499999999999995e-02
   5.5942900000000002e+01  -1.0028910000000000e+02   7.2461559999999997e+02   7.8451400000000007e+01   6.1519900000000000e+01   3.3329999999999999e-01   1.1318999999999999e+00   6.4480000000000004e-01   5.2236000000000002e+00   2.1190000000000001e-01   7.8900000000000003e-01   1.1060000000000000e-01
   5.6273600000000002e+01  -1.0145430000000000e+02   7.2598820000000001e+02   7.9988500000000002e+01   6.1434199999999997e+01   2.2359999999999999e-01   1.0431999999999999e+00   9.3389999999999995e-01   5.7460000000000004e+00   2.3119999999999999e-01   7.4090000000000000e-01   9.2899999999999996e-02
   5.7045000000000002e+01  -1.1200640000000000e+02   7.2684600000000000e+02   8.0389499999999998e+01   6.1329599999999999e+01   9.7350000000000003e-01   9.7660000000000002e-01   8.0049999999999999e-01   5.6589000000000000e+00   1.3489999999999999e-01   6.7349999999999999e-01   6.1899999999999997e-02
   5.8301400000000001e+01  -1.1191840000000001e+02   7.2444410000000005e+02   8.1258300000000006e+01   6.1158299999999997e+01   1.1007000000000000e+00   1.1762999999999999e+00   7.3380000000000001e-01   5.3977000000000004e+00   1.0600000000000000e-01   7.0240000000000002e-01   1.0620000000000000e-01
   5.7023000000000003e+01  -1.1576560000000001e+02   7.1483630000000005e+02   8.0733199999999997e+01   6.0530200000000001e+01   1.4822000000000000e+00   8.8780000000000003e-01   7.3380000000000001e-01   5.0495000000000001e+00   1.5409999999999999e-01   7.3129999999999995e-01   1.0620000000000000e-01
   5.5766599999999997e+01  -1.1846960000000000e+02   7.0025300000000004e+02   7.9826200000000000e+01   5.9569099999999999e+01   1.9076000000000000e+00   1.1318999999999999e+00   6.8930000000000002e-01   5.1365999999999996e+00   1.6380000000000000e-01   7.5049999999999994e-01   1.2390000000000000e-01
   5.2856999999999999e+01  -1.1882129999999999e+02   6.8249580000000003e+02   7.8804699999999997e+01   5.8427199999999999e+01   2.2277000000000000e+00   9.9880000000000002e-01   5.3369999999999995e-01   4.7012999999999998e+00   1.8300000000000000e-01   7.3129999999999995e-01   1.4599999999999999e-01
   5.0520600000000002e+01  -1.1886530000000000e+02   6.6199350000000004e+02   7.7076599999999999e+01   5.6904699999999998e+01   2.5347000000000000e+00   1.0653999999999999e+00   7.7820000000000000e-01   5.2236000000000002e+00   1.6380000000000000e-01   6.5429999999999999e-01   1.8579999999999999e-01
   4.7787300000000002e+01  -1.1862340000000000e+02   6.3745929999999998e+02   7.5167100000000005e+01   5.5239400000000003e+01   2.9249000000000001e+00   9.5440000000000003e-01   6.8930000000000002e-01   5.2236000000000002e+00   2.6010000000000000e-01   7.6010000000000000e-01   1.4160000000000000e-01
   4.6024000000000001e+01  -1.1772210000000000e+02   6.1386879999999996e+02   7.2780199999999994e+01   5.3183999999999997e+01   3.2275000000000000e+00   8.2120000000000004e-01   1.0227999999999999e+00   5.1365999999999996e+00   1.9270000000000001e-01   7.1199999999999997e-01   1.6810000000000000e-01
   4.3555300000000003e+01  -1.1631520000000000e+02   5.8676110000000006e+02   7.0202399999999997e+01   5.1290399999999998e+01   3.5169000000000001e+00   1.2650999999999999e+00   4.6689999999999998e-01   5.5719000000000003e+00   2.8899999999999998e-01   7.3129999999999995e-01   1.9020000000000001e-01
   4.1659599999999998e+01  -1.1451250000000000e+02   5.5776620000000003e+02   6.7319100000000006e+01   4.9016100000000002e+01   3.7801000000000000e+00   1.0653999999999999e+00   5.5589999999999995e-01   5.4847999999999999e+00   2.0230000000000001e-01   7.6980000000000004e-01   2.2120000000000001e-01
   3.8551699999999997e+01  -1.1207230000000000e+02   5.2714139999999998e+02   6.3996600000000001e+01   4.6656100000000002e+01   4.0212000000000003e+00   1.1540999999999999e+00   1.1117999999999999e+00   5.5719000000000003e+00   2.1190000000000001e-01   7.2170000000000001e-01   2.5209999999999999e-01
   3.5664200000000001e+01  -1.0897260000000000e+02   4.9351409999999998e+02   6.0588099999999997e+01   4.4134399999999999e+01   4.3326000000000002e+00   1.0209999999999999e+00   2.4460000000000001e-01   5.2236000000000002e+00   1.5409999999999999e-01   7.0240000000000002e-01   1.6370000000000001e-01
   3.2071300000000001e+01  -1.0565309999999999e+02   4.5842849999999999e+02   5.6587699999999998e+01   4.1403399999999998e+01   4.5035999999999996e+00   1.2428999999999999e+00   9.1169999999999995e-01   6.0941999999999998e+00   2.0230000000000001e-01   7.4090000000000000e-01   2.0790000000000000e-01
   2.8368200000000002e+01  -1.0143230000000000e+02   4.2137000000000000e+02   5.2262700000000002e+01   3.8329799999999999e+01   4.6658999999999997e+00   1.2428999999999999e+00   7.1150000000000002e-01   5.0495000000000001e+00   2.2159999999999999e-01   6.8320000000000003e-01   1.7690000000000000e-01
   2.5083900000000000e+01  -9.6749799999999993e+01   3.7993639999999999e+02   4.7469900000000003e+01   3.4942200000000000e+01   4.8061999999999996e+00   1.3317000000000001e+00   7.5600000000000001e-01   5.4847999999999999e+00   2.6970000000000000e-01   6.8320000000000003e-01   1.8579999999999999e-01
   2.1623300000000000e+01  -9.2418999999999997e+01   3.3489990000000000e+02   4.1875100000000003e+01   3.0907399999999999e+01   4.9070999999999998e+00   1.2873000000000001e+00   6.0040000000000004e-01   5.5719000000000003e+00   1.7340000000000000e-01   6.7349999999999999e-01   2.2120000000000001e-01
   1.7192900000000002e+01  -8.5274299999999997e+01   2.8651780000000002e+02   3.5927100000000003e+01   2.6834700000000002e+01   4.9771999999999998e+00   1.4871000000000001e+00   4.2249999999999999e-01   5.6589000000000000e+00   2.8899999999999998e-01   7.0240000000000002e-01   1.9910000000000000e-01
   1.2894600000000001e+01  -7.6722700000000003e+01   2.3633430000000001e+02   2.9654399999999999e+01   2.2190899999999999e+01   4.8456999999999999e+00   1.1762999999999999e+00   7.1150000000000002e-01   5.4847999999999999e+00   1.7340000000000000e-01   6.9279999999999997e-01   1.9020000000000001e-01
   8.2438000000000002e+00  -6.3840299999999999e+01   1.8392040000000000e+02   2.3305299999999999e+01   1.7433000000000000e+01   4.3677000000000001e+00   1.3539000000000001e+00   4.8920000000000002e-01   4.8754000000000000e+00   1.7340000000000000e-01   6.8320000000000003e-01   2.7870000000000000e-01
   4.0777999999999999e+00  -4.7528500000000001e+01   1.3253590000000000e+02   1.7175899999999999e+01   1.2551399999999999e+01   3.3328000000000002e+00   1.4205000000000001e+00   5.3369999999999995e-01   5.3977000000000004e+00   2.9859999999999998e-01   6.1580000000000001e-01   2.3440000000000000e-01
   9.2579999999999996e-01  -2.8710599999999999e+01   8.8786199999999994e+01   1.2134800000000000e+01   8.3643999999999998e+00   1.9953000000000001e+00   1.3761000000000001e+00   4.6689999999999998e-01   6.0072000000000001e+00   2.1190000000000001e-01   6.8320000000000003e-01   2.1679999999999999e-01
  -1.4767999999999999e+00  -9.6288000000000000e+00   5.9619700000000002e+01   9.0031999999999996e+00   5.5667999999999997e+00   5.0429999999999997e-01   1.4205000000000001e+00   3.7800000000000000e-01   4.8754000000000000e+00   1.9270000000000001e-01   6.8320000000000003e-01   2.3000000000000001e-01
  -1.8075000000000001e+00  -6.2873000000000001e+00   3.7058599999999998e+01   5.7571000000000003e+00   3.4638000000000000e+00  -1.1840000000000001e-01   1.3095000000000001e+00   4.6689999999999998e-01   6.0072000000000001e+00   2.1190000000000001e-01   7.5049999999999994e-01   2.3890000000000000e-01
  -8.8170000000000004e-01   5.4959999999999998e-01   2.1531700000000001e+01   3.8666999999999998e+00   1.8174999999999999e+00  -5.1749999999999996e-01   1.3539000000000001e+00   2.0010000000000000e-01   5.0495000000000001e+00   2.0230000000000001e-01   6.8320000000000003e-01   2.0349999999999999e-01
  -1.8294999999999999e+00   7.6939999999999997e-01   1.3124900000000000e+01   2.3677999999999999e+00   9.3259999999999998e-01  -7.0599999999999996e-01   1.3539000000000001e+00   4.2249999999999999e-01   5.3106999999999998e+00   2.6010000000000000e-01   7.2170000000000001e-01   2.3890000000000000e-01
  -7.0530000000000004e-01   1.9564999999999999e+00   9.0073000000000008e+00   1.4512000000000000e+00   3.5210000000000002e-01  -7.8930000000000000e-01   1.4205000000000001e+00   3.5580000000000001e-01   5.6589000000000000e+00   2.1190000000000001e-01   6.2539999999999996e-01   2.5209999999999999e-01
  -3.3060000000000000e-01   2.1543999999999999e+00   4.8038999999999996e+00   1.0692999999999999e+00   1.3320000000000001e-01  -7.8930000000000000e-01   1.4649000000000001e+00   1.1119999999999999e-01   5.2236000000000002e+00   1.5409999999999999e-01   6.9279999999999997e-01   2.7870000000000000e-01
  -8.8200000000000001e-02   1.9126000000000001e+00   4.2034000000000002e+00   6.9699999999999995e-01  -1.9000000000000000e-02  -7.8930000000000000e-01   1.5536000000000001e+00   2.4460000000000001e-01   5.3977000000000004e+00   2.2159999999999999e-01   6.1580000000000001e-01   2.7429999999999999e-01
   2.4249999999999999e-01   2.0665000000000000e+00   3.6886999999999999e+00   7.4470000000000003e-01  -1.0470000000000000e-01  -8.3320000000000005e-01   1.4871000000000001e+00   4.4469999999999998e-01   5.4847999999999999e+00   3.0819999999999997e-01   7.8900000000000003e-01   3.0520000000000003e-01
   1.3230000000000000e-01   1.0551999999999999e+00   3.8603000000000001e+00   4.4869999999999999e-01  -2.7600000000000002e-01  -6.7969999999999997e-01   1.3983000000000001e+00   2.2239999999999999e-01   5.9200999999999997e+00   2.0230000000000001e-01   7.3129999999999995e-01   2.9640000000000000e-01
  -8.8200000000000001e-02   1.4069000000000000e+00   3.1739999999999999e+00   4.1049999999999998e-01  -3.5210000000000002e-01  -6.2709999999999999e-01   1.3317000000000001e+00   1.5559999999999999e-01   5.7460000000000004e+00   3.1790000000000002e-01   6.8320000000000003e-01   3.4060000000000001e-01
   2.2040000000000001e-01   8.1340000000000001e-01   3.7745000000000002e+00   3.3420000000000000e-01  -4.5679999999999998e-01  -6.5339999999999998e-01   1.0431999999999999e+00   2.2239999999999999e-01   5.4847999999999999e+00   2.9859999999999998e-01   7.5049999999999994e-01   2.7870000000000000e-01
  -4.4100000000000000e-02   7.0350000000000001e-01   4.3750000000000000e+00   4.1049999999999998e-01  -4.5679999999999998e-01  -5.1310000000000000e-01   1.1096999999999999e+00   3.1130000000000002e-01   6.9648000000000003e+00   3.2750000000000001e-01   8.4670000000000001e-01   3.2729999999999998e-01
  -2.4249999999999999e-01   1.0112000000000001e+00   2.7450999999999999e+00   5.5379999999999996e-01  -3.2350000000000001e-01  -4.0780000000000000e-01   9.3220000000000003e-01   4.6689999999999998e-01   5.3106999999999998e+00   3.3710000000000001e-01   8.4670000000000001e-01   3.0080000000000001e-01
   8.8200000000000001e-02   5.0560000000000005e-01   3.4314000000000000e+00   4.4869999999999999e-01  -3.0449999999999999e-01  -5.3500000000000003e-01   9.3220000000000003e-01   5.1139999999999997e-01   5.7460000000000004e+00   3.4680000000000000e-01   7.2170000000000001e-01   3.2290000000000002e-01
  -1.3230000000000000e-01   9.6730000000000005e-01   2.4876999999999998e+00   3.8190000000000002e-01  -2.1890000000000001e-01  -4.9550000000000000e-01   9.1000000000000003e-01   7.1150000000000002e-01   6.1813000000000002e+00   3.3710000000000001e-01   7.3129999999999995e-01   3.5830000000000001e-01
   1.3230000000000000e-01   1.1212000000000000e+00   1.8015000000000001e+00   4.6779999999999999e-01  -2.3790000000000000e-01  -4.9990000000000001e-01   9.1000000000000003e-01   8.4499999999999997e-01   5.7460000000000004e+00   4.5269999999999999e-01   7.8900000000000003e-01   3.0080000000000001e-01
   6.6100000000000006e-02   7.4739999999999995e-01   2.1446000000000001e+00   3.1509999999999999e-01  -2.6640000000000003e-01  -5.7010000000000005e-01   9.7660000000000002e-01   1.1117999999999999e+00   6.0941999999999998e+00   5.4910000000000003e-01   7.5049999999999994e-01   3.5830000000000001e-01
   4.4100000000000000e-02   9.8929999999999996e-01   2.0588000000000002e+00   5.2510000000000001e-01  -2.4740000000000001e-01  -5.0429999999999997e-01   1.0875999999999999e+00   1.2674000000000001e+00   5.8330000000000002e+00   3.7569999999999998e-01   7.2170000000000001e-01   3.8929999999999998e-01
   1.9839999999999999e-01   1.0112000000000001e+00   2.5735000000000001e+00   3.8190000000000002e-01  -2.3790000000000000e-01  -4.9990000000000001e-01   9.7660000000000002e-01   1.1117999999999999e+00   5.9200999999999997e+00   3.3710000000000001e-01   7.4090000000000000e-01   3.6270000000000002e-01
  -4.4100000000000000e-02   1.0112000000000001e+00   1.8872000000000000e+00   3.0549999999999999e-01  -3.0449999999999999e-01  -4.8680000000000001e-01   6.2150000000000005e-01   7.3380000000000001e-01   5.8330000000000002e+00   3.0819999999999997e-01   7.9859999999999998e-01   3.1850000000000001e-01
   6.6100000000000006e-02   1.0331999999999999e+00   1.9730000000000001e+00   4.2009999999999997e-01  -3.6159999999999998e-01  -4.9990000000000001e-01   6.6579999999999995e-01   6.8930000000000002e-01   5.5719000000000003e+00   4.1420000000000001e-01   6.1580000000000001e-01   3.0520000000000003e-01
   2.1999999999999999e-02   7.9139999999999999e-01   2.4876999999999998e+00   2.3870000000000000e-01  -4.0920000000000001e-01  -5.3939999999999999e-01   8.4340000000000004e-01   7.3380000000000001e-01   5.9200999999999997e+00   3.8529999999999998e-01   7.1199999999999997e-01   3.6709999999999998e-01
   1.9839999999999999e-01   1.0112000000000001e+00   1.7157000000000000e+00   4.0100000000000002e-01  -2.8549999999999998e-01  -5.4379999999999995e-01   7.3240000000000005e-01   6.8930000000000002e-01   6.0941999999999998e+00   4.2380000000000001e-01   6.8320000000000003e-01   3.1850000000000001e-01
   1.3230000000000000e-01   8.7929999999999997e-01   2.5735000000000001e+00   3.4370000000000001e-01  -3.0449999999999999e-01  -5.1310000000000000e-01   6.6579999999999995e-01   8.0049999999999999e-01   6.2683000000000000e+00   4.6239999999999998e-01   7.7939999999999998e-01   2.8749999999999998e-01
   1.1020000000000001e-01   8.3540000000000003e-01   2.5735000000000001e+00   3.3420000000000000e-01  -3.6159999999999998e-01  -5.0870000000000004e-01   6.4370000000000005e-01   1.1339999999999999e+00   6.0941999999999998e+00   3.9489999999999997e-01   7.3129999999999995e-01   3.2290000000000002e-01
   1.9839999999999999e-01   1.0112000000000001e+00   2.2303999999999999e+00   3.2460000000000000e-01  -2.4740000000000001e-01  -5.0429999999999997e-01   6.4370000000000005e-01   1.0005999999999999e+00   5.4847999999999999e+00   4.6239999999999998e-01   7.4090000000000000e-01   3.5389999999999999e-01
   2.1999999999999999e-02   7.2550000000000003e-01   1.8015000000000001e+00   3.7240000000000001e-01  -2.4740000000000001e-01  -4.9990000000000001e-01   7.1020000000000005e-01   8.8939999999999997e-01   5.5719000000000003e+00   4.5269999999999999e-01   6.1580000000000001e-01   3.3179999999999998e-01
  -2.1999999999999999e-02   5.9360000000000002e-01   2.8309000000000002e+00   3.6280000000000001e-01  -2.5690000000000002e-01  -4.5610000000000001e-01   6.8799999999999994e-01   6.8930000000000002e-01   6.2683000000000000e+00   4.2380000000000001e-01   6.1580000000000001e-01   3.4060000000000001e-01
   6.6100000000000006e-02   8.3540000000000003e-01   2.3161999999999998e+00   3.9140000000000003e-01  -3.3310000000000001e-01  -4.6039999999999998e-01   8.8780000000000003e-01   7.7820000000000000e-01   6.0072000000000001e+00   3.8529999999999998e-01   7.8900000000000003e-01   2.8310000000000002e-01
  -1.1020000000000001e-01   7.9139999999999999e-01   1.9730000000000001e+00   3.9140000000000003e-01  -3.8059999999999999e-01  -5.3059999999999996e-01   7.7680000000000005e-01   9.3389999999999995e-01   6.2683000000000000e+00   4.0460000000000002e-01   6.9279999999999997e-01   3.4499999999999997e-01
   2.8649999999999998e-01   9.2330000000000001e-01   2.0588000000000002e+00   3.7240000000000001e-01  -2.5690000000000002e-01  -4.4290000000000002e-01   6.8799999999999994e-01   8.6719999999999997e-01   6.3554000000000004e+00   3.7569999999999998e-01   6.7349999999999999e-01   3.6270000000000002e-01
   8.8200000000000001e-02   8.5740000000000005e-01   1.8872000000000000e+00   2.8639999999999999e-01  -3.8059999999999999e-01  -5.0870000000000004e-01   7.3240000000000005e-01   8.8939999999999997e-01   6.7907000000000002e+00   4.5269999999999999e-01   7.1199999999999997e-01   3.2290000000000002e-01
   2.8649999999999998e-01   9.4530000000000003e-01   2.3161999999999998e+00   3.9140000000000003e-01  -2.9499999999999998e-01  -4.9109999999999998e-01   7.5460000000000005e-01   8.0049999999999999e-01   5.7460000000000004e+00   3.9489999999999997e-01   6.7349999999999999e-01   2.8310000000000002e-01
  -4.4100000000000000e-02   6.8149999999999999e-01   2.4018999999999999e+00   4.1049999999999998e-01  -3.2350000000000001e-01  -4.7799999999999998e-01   6.2150000000000005e-01   1.0005999999999999e+00   5.9200999999999997e+00   4.3350000000000000e-01   7.3129999999999995e-01   3.0520000000000003e-01
  -4.4100000000000000e-02   8.3540000000000003e-01   2.1446000000000001e+00   2.5779999999999997e-01  -3.3310000000000001e-01  -4.9550000000000000e-01   7.7680000000000005e-01   8.8939999999999997e-01   6.1813000000000002e+00   4.1420000000000001e-01   6.7349999999999999e-01   3.2290000000000002e-01
   2.1999999999999999e-02   8.1340000000000001e-01   2.3161999999999998e+00   2.6729999999999998e-01  -2.5690000000000002e-01  -4.6039999999999998e-01   6.2150000000000005e-01   8.6719999999999997e-01   6.3554000000000004e+00   3.9489999999999997e-01   6.6390000000000005e-01   2.9189999999999999e-01
   1.7630000000000001e-01   6.3749999999999996e-01   2.9165999999999999e+00   3.1509999999999999e-01  -2.7600000000000002e-01  -4.2980000000000002e-01   7.5460000000000005e-01   1.0672999999999999e+00   6.0941999999999998e+00   4.1420000000000001e-01   6.2539999999999996e-01   3.0520000000000003e-01
   1.5429999999999999e-01   6.8149999999999999e-01   2.4876999999999998e+00   3.8190000000000002e-01  -2.0930000000000001e-01  -4.5169999999999999e-01   8.2120000000000004e-01   9.1169999999999995e-01   5.9200999999999997e+00   4.2380000000000001e-01   7.6980000000000004e-01   2.9640000000000000e-01
   1.1020000000000001e-01   8.5740000000000005e-01   1.7157000000000000e+00   2.8639999999999999e-01  -2.4740000000000001e-01  -4.2540000000000000e-01   5.7709999999999995e-01   8.4499999999999997e-01   5.7460000000000004e+00   4.4309999999999999e-01   7.9859999999999998e-01   3.1409999999999999e-01
   2.2040000000000001e-01   9.6730000000000005e-01   2.0588000000000002e+00   3.0549999999999999e-01  -3.9970000000000000e-01  -4.5610000000000001e-01   5.5489999999999995e-01   9.7840000000000005e-01   6.0941999999999998e+00   4.8159999999999997e-01   7.1199999999999997e-01   3.5830000000000001e-01
  -2.1999999999999999e-02   6.3749999999999996e-01   2.6593000000000000e+00   3.5330000000000000e-01  -3.5210000000000002e-01  -4.7360000000000002e-01   5.9930000000000005e-01   1.0005999999999999e+00   6.2683000000000000e+00   4.6239999999999998e-01   6.9279999999999997e-01   3.0080000000000001e-01
   2.2040000000000001e-01   7.6939999999999997e-01   2.0588000000000002e+00   2.8639999999999999e-01  -3.9970000000000000e-01  -4.7360000000000002e-01   7.9900000000000004e-01   9.3389999999999995e-01   6.3554000000000004e+00   4.0460000000000002e-01   6.2539999999999996e-01   3.3620000000000000e-01
   1.7630000000000001e-01   8.7929999999999997e-01   1.7157000000000000e+00   2.9599999999999999e-01  -3.2350000000000001e-01  -4.8240000000000000e-01   5.9930000000000005e-01   1.0227999999999999e+00   5.3106999999999998e+00   5.0090000000000001e-01   6.6390000000000005e-01   2.9640000000000000e-01
   1.9839999999999999e-01   7.0350000000000001e-01   1.8015000000000001e+00   3.6280000000000001e-01  -3.4260000000000002e-01  -4.6479999999999999e-01   7.5460000000000005e-01   9.3389999999999995e-01   5.5719000000000003e+00   3.6599999999999999e-01   7.3129999999999995e-01   3.3179999999999998e-01
   4.4100000000000000e-02   6.5949999999999998e-01   2.9165999999999999e+00   2.5779999999999997e-01  -3.7109999999999999e-01  -4.2540000000000000e-01   6.4370000000000005e-01   7.5600000000000001e-01   6.0072000000000001e+00   3.8529999999999998e-01   6.2539999999999996e-01   3.6709999999999998e-01
   8.8200000000000001e-02   6.3749999999999996e-01   2.2303999999999999e+00   3.7240000000000001e-01  -3.9010000000000000e-01  -4.9550000000000000e-01   6.6579999999999995e-01   7.3380000000000001e-01   6.2683000000000000e+00   4.2380000000000001e-01   7.3129999999999995e-01   3.0959999999999999e-01
   2.4249999999999999e-01   9.4530000000000003e-01   2.9165999999999999e+00   3.4370000000000001e-01  -2.9499999999999998e-01  -4.8680000000000001e-01   3.9950000000000002e-01   1.0005999999999999e+00   6.4424999999999999e+00   3.1790000000000002e-01   6.7349999999999999e-01   2.8310000000000002e-01
   1.9839999999999999e-01   7.0350000000000001e-01   2.4876999999999998e+00   3.3420000000000000e-01  -2.5690000000000002e-01  -4.5610000000000001e-01   7.7680000000000005e-01   6.2260000000000004e-01   5.9200999999999997e+00   5.0090000000000001e-01   5.7730000000000004e-01   2.9189999999999999e-01
   4.4100000000000000e-02   8.1340000000000001e-01   1.8015000000000001e+00   2.9599999999999999e-01  -3.3310000000000001e-01  -4.5169999999999999e-01   6.6579999999999995e-01   7.3380000000000001e-01   6.0941999999999998e+00   4.0460000000000002e-01   7.3129999999999995e-01   3.1409999999999999e-01
  -2.1999999999999999e-02   6.8149999999999999e-01   1.5441000000000000e+00   2.3870000000000000e-01  -3.4260000000000002e-01  -4.7799999999999998e-01   5.7709999999999995e-01   9.5609999999999995e-01   6.0072000000000001e+00   4.2380000000000001e-01   6.0619999999999996e-01   2.8749999999999998e-01
  -2.8649999999999998e-01   1.2969999999999999e+00   3.4314000000000000e+00   3.7240000000000001e-01  -3.4260000000000002e-01  -4.3409999999999999e-01   7.7680000000000005e-01   1.0672999999999999e+00   6.1813000000000002e+00   3.9489999999999997e-01   6.5429999999999999e-01   3.1850000000000001e-01
   5.7310000000000005e-01   4.6170000000000000e-01   2.4018999999999999e+00   2.6729999999999998e-01  -4.7580000000000000e-01  -4.1660000000000003e-01   5.7709999999999995e-01   8.8939999999999997e-01   6.3554000000000004e+00   3.6599999999999999e-01   6.2539999999999996e-01   3.0959999999999999e-01
  -6.3919999999999999e-01   1.0771999999999999e+00   1.8872000000000000e+00   3.8190000000000002e-01  -2.2839999999999999e-01  -4.7360000000000002e-01   8.2120000000000004e-01   8.2269999999999999e-01   5.6589000000000000e+00   3.2750000000000001e-01   6.3510000000000000e-01   2.6540000000000002e-01
   9.4779999999999998e-01   7.2550000000000003e-01   2.0588000000000002e+00   2.9599999999999999e-01  -4.1870000000000002e-01  -5.1749999999999996e-01   6.4370000000000005e-01   1.0227999999999999e+00   5.8330000000000002e+00   4.3350000000000000e-01   7.5049999999999994e-01   2.8749999999999998e-01
  -6.3919999999999999e-01   1.2091000000000001e+00   2.6593000000000000e+00   2.7689999999999998e-01  -2.8549999999999998e-01  -4.4729999999999998e-01   7.5460000000000005e-01   9.1169999999999995e-01   6.0072000000000001e+00   4.2380000000000001e-01   6.1580000000000001e-01   3.1409999999999999e-01
   6.3919999999999999e-01   8.3540000000000003e-01   2.1446000000000001e+00   2.9599999999999999e-01  -4.2820000000000003e-01  -5.3059999999999996e-01   8.4340000000000004e-01   9.3389999999999995e-01   6.0941999999999998e+00   5.0090000000000001e-01   7.0240000000000002e-01   2.6979999999999998e-01
  -6.1719999999999997e-01   5.9360000000000002e-01   1.9730000000000001e+00   3.4370000000000001e-01  -3.2350000000000001e-01  -4.2980000000000002e-01   5.9930000000000005e-01   8.0049999999999999e-01   5.5719000000000003e+00   3.8529999999999998e-01   6.5429999999999999e-01   3.2290000000000002e-01
   5.2900000000000003e-01   8.7929999999999997e-01   1.7157000000000000e+00   3.5330000000000000e-01  -2.7600000000000002e-01  -4.5610000000000001e-01   5.3269999999999995e-01   9.5609999999999995e-01   5.9200999999999997e+00   3.7569999999999998e-01   7.5049999999999994e-01   2.9640000000000000e-01
  -2.8649999999999998e-01   9.4530000000000003e-01   1.9730000000000001e+00   3.2460000000000000e-01  -3.5210000000000002e-01  -4.6920000000000001e-01   7.5460000000000005e-01   8.0049999999999999e-01   6.0072000000000001e+00   3.6599999999999999e-01   6.6390000000000005e-01   3.1409999999999999e-01
   4.4080000000000003e-01   8.7929999999999997e-01   1.8015000000000001e+00   2.0999999999999999e-01  -4.3769999999999998e-01  -4.8240000000000000e-01   7.7680000000000005e-01   9.5609999999999995e-01   6.4424999999999999e+00   3.8529999999999998e-01   6.4470000000000005e-01   3.3179999999999998e-01
  -3.5270000000000001e-01   8.7929999999999997e-01   1.9730000000000001e+00   2.8639999999999999e-01  -3.3310000000000001e-01  -4.0780000000000000e-01   8.4340000000000004e-01   6.4480000000000004e-01   5.5719000000000003e+00   3.8529999999999998e-01   7.2170000000000001e-01   3.1850000000000001e-01
   2.6450000000000001e-01   7.9139999999999999e-01   2.9165999999999999e+00   3.4370000000000001e-01  -3.7109999999999999e-01  -4.9109999999999998e-01   6.2150000000000005e-01   1.0450999999999999e+00   5.7460000000000004e+00   4.8159999999999997e-01   6.7349999999999999e-01   2.9189999999999999e-01
  -8.8200000000000001e-02   9.8929999999999996e-01   1.2867999999999999e+00   3.6280000000000001e-01  -4.8530000000000001e-01  -4.5169999999999999e-01   6.4370000000000005e-01   7.1150000000000002e-01   5.3106999999999998e+00   4.2380000000000001e-01   7.0240000000000002e-01   2.8749999999999998e-01
   1.1020000000000001e-01   6.1550000000000005e-01   2.0588000000000002e+00   3.5330000000000000e-01  -3.7109999999999999e-01  -4.5169999999999999e-01   6.8799999999999994e-01   7.5600000000000001e-01   5.9200999999999997e+00   4.3350000000000000e-01   7.7939999999999998e-01   2.9189999999999999e-01
   2.2040000000000001e-01   8.1340000000000001e-01   1.8015000000000001e+00   2.6729999999999998e-01  -4.0920000000000001e-01  -4.8240000000000000e-01   6.6579999999999995e-01   7.7820000000000000e-01   6.1813000000000002e+00   3.7569999999999998e-01   6.5429999999999999e-01   3.1850000000000001e-01
   6.6100000000000006e-02   9.6730000000000005e-01   1.6298999999999999e+00   3.3420000000000000e-01  -3.7109999999999999e-01  -4.4290000000000002e-01   6.4370000000000005e-01   1.0450999999999999e+00   5.9200999999999997e+00   3.8529999999999998e-01   7.1199999999999997e-01   2.9189999999999999e-01
   2.2040000000000001e-01   8.1340000000000001e-01   2.8309000000000002e+00   2.2910000000000000e-01  -3.2350000000000001e-01  -4.2980000000000002e-01   6.6579999999999995e-01   8.4499999999999997e-01   6.7907000000000002e+00   3.7569999999999998e-01   6.2539999999999996e-01   3.4060000000000001e-01
  -1.1020000000000001e-01   8.1340000000000001e-01   1.7157000000000000e+00   3.6280000000000001e-01  -3.2350000000000001e-01  -4.4729999999999998e-01   5.3269999999999995e-01   7.3380000000000001e-01   6.4424999999999999e+00   3.4680000000000000e-01   6.9279999999999997e-01   3.2290000000000002e-01
   1.9839999999999999e-01   8.1340000000000001e-01   1.9730000000000001e+00   3.2460000000000000e-01  -3.5210000000000002e-01  -4.5169999999999999e-01   9.5440000000000003e-01   6.8930000000000002e-01   6.0072000000000001e+00   3.2750000000000001e-01   6.9279999999999997e-01   2.9640000000000000e-01
  -8.8200000000000001e-02   8.1340000000000001e-01   2.3161999999999998e+00   2.4820000000000000e-01  -4.3769999999999998e-01  -4.2099999999999999e-01   8.4340000000000004e-01   1.0672999999999999e+00   6.7907000000000002e+00   4.3350000000000000e-01   6.6390000000000005e-01   3.1850000000000001e-01
   2.2040000000000001e-01   7.6939999999999997e-01   1.5441000000000000e+00   3.4370000000000001e-01  -4.1870000000000002e-01  -4.2540000000000000e-01   6.4370000000000005e-01   6.6710000000000003e-01   6.4424999999999999e+00   3.9489999999999997e-01   7.4090000000000000e-01   3.0520000000000003e-01
  -1.9839999999999999e-01   9.0129999999999999e-01   1.7157000000000000e+00   3.4370000000000001e-01  -3.9970000000000000e-01  -4.3409999999999999e-01   3.9950000000000002e-01   9.1169999999999995e-01   6.4424999999999999e+00   4.6239999999999998e-01   6.2539999999999996e-01   3.1409999999999999e-01
   4.1880000000000001e-01   9.0129999999999999e-01   1.6298999999999999e+00   3.4370000000000001e-01  -3.4260000000000002e-01  -5.2180000000000004e-01   6.8799999999999994e-01   9.1169999999999995e-01   5.6589000000000000e+00   4.0460000000000002e-01   7.2170000000000001e-01   2.9640000000000000e-01
  -1.7630000000000001e-01   6.8149999999999999e-01   2.0588000000000002e+00   4.1049999999999998e-01  -3.9010000000000000e-01  -4.0339999999999998e-01   7.9900000000000004e-01   7.5600000000000001e-01   5.7460000000000004e+00   3.6599999999999999e-01   6.4470000000000005e-01   3.1409999999999999e-01
   1.3230000000000000e-01   7.4739999999999995e-01   2.4018999999999999e+00   2.4820000000000000e-01  -4.1870000000000002e-01  -3.9910000000000001e-01   5.9930000000000005e-01   8.2269999999999999e-01   6.0072000000000001e+00   4.5269999999999999e-01   6.6390000000000005e-01   3.2290000000000002e-01
   0.0000000000000000e+00   7.9139999999999999e-01   1.8872000000000000e+00   3.1509999999999999e-01  -3.6159999999999998e-01  -4.6039999999999998e-01   5.7709999999999995e-01   8.6719999999999997e-01   6.1813000000000002e+00   4.1420000000000001e-01   7.1199999999999997e-01   2.8310000000000002e-01
   0.0000000000000000e+00   8.7929999999999997e-01   1.7157000000000000e+00   2.7689999999999998e-01  -3.5210000000000002e-01  -4.1220000000000001e-01   6.6579999999999995e-01   8.6719999999999997e-01   6.0941999999999998e+00   5.0090000000000001e-01   7.1199999999999997e-01   3.4060000000000001e-01
  -4.4100000000000000e-02   9.6730000000000005e-01   1.8015000000000001e+00   3.1509999999999999e-01  -2.5690000000000002e-01  -4.5610000000000001e-01   6.4370000000000005e-01   9.3389999999999995e-01   6.1813000000000002e+00   4.0460000000000002e-01   6.4470000000000005e-01   3.0080000000000001e-01
   2.4249999999999999e-01   7.6939999999999997e-01   1.8872000000000000e+00   3.0549999999999999e-01  -3.4260000000000002e-01  -4.6039999999999998e-01   7.1020000000000005e-01   8.0049999999999999e-01   6.3554000000000004e+00   4.6239999999999998e-01   6.7349999999999999e-01   2.9640000000000000e-01
   8.8200000000000001e-02   9.2330000000000001e-01   1.1152000000000000e+00   2.9599999999999999e-01  -3.4260000000000002e-01  -4.2980000000000002e-01   4.8830000000000001e-01   7.5600000000000001e-01   6.5294999999999996e+00   4.6239999999999998e-01   6.4470000000000005e-01   3.1409999999999999e-01
   6.6100000000000006e-02   7.4739999999999995e-01   1.7157000000000000e+00   2.4820000000000000e-01  -4.0920000000000001e-01  -4.5169999999999999e-01   5.9930000000000005e-01   7.1150000000000002e-01   6.7035999999999998e+00   3.9489999999999997e-01   6.2539999999999996e-01   2.7870000000000000e-01
   1.7630000000000001e-01   7.2550000000000003e-01   2.3161999999999998e+00   3.2460000000000000e-01  -3.9970000000000000e-01  -4.3409999999999999e-01   4.8830000000000001e-01   9.1169999999999995e-01   6.2683000000000000e+00   4.2380000000000001e-01   6.4470000000000005e-01   2.9640000000000000e-01
   2.2040000000000001e-01   7.2550000000000003e-01   2.2303999999999999e+00   4.9650000000000000e-01  -2.9499999999999998e-01  -4.0339999999999998e-01   5.9930000000000005e-01   8.4499999999999997e-01   6.2683000000000000e+00   4.3350000000000000e-01   6.7349999999999999e-01   2.8749999999999998e-01
   1.3230000000000000e-01   7.2550000000000003e-01   2.3161999999999998e+00   2.8639999999999999e-01  -3.9010000000000000e-01  -4.2980000000000002e-01   8.2120000000000004e-01   1.0672999999999999e+00   6.2683000000000000e+00   4.6239999999999998e-01   5.8689999999999998e-01   3.3179999999999998e-01
   2.1999999999999999e-02   6.8149999999999999e-01   1.7157000000000000e+00   2.9599999999999999e-01  -4.6629999999999999e-01  -4.5610000000000001e-01   6.6579999999999995e-01   9.5609999999999995e-01   6.6166000000000000e+00   4.6239999999999998e-01   6.4470000000000005e-01   3.5389999999999999e-01
   1.5429999999999999e-01   8.5740000000000005e-01   1.9730000000000001e+00   3.0549999999999999e-01  -4.5679999999999998e-01  -4.4729999999999998e-01   6.8799999999999994e-01   1.2230000000000001e+00   5.8330000000000002e+00   4.5269999999999999e-01   6.7349999999999999e-01   3.1850000000000001e-01
   6.6100000000000006e-02   6.3749999999999996e-01   2.0588000000000002e+00   3.2460000000000000e-01  -4.1870000000000002e-01  -4.8240000000000000e-01   5.1049999999999995e-01   9.5609999999999995e-01   5.8330000000000002e+00   4.7199999999999998e-01   5.8689999999999998e-01   3.2290000000000002e-01
   2.6450000000000001e-01   6.3749999999999996e-01   2.2303999999999999e+00   2.7689999999999998e-01  -3.8059999999999999e-01  -4.0780000000000000e-01   7.7680000000000005e-01   9.5609999999999995e-01   6.0072000000000001e+00   4.2380000000000001e-01   6.8320000000000003e-01   3.2290000000000002e-01
  -6.6100000000000006e-02   8.7929999999999997e-01   2.0588000000000002e+00   4.5829999999999999e-01  -3.7109999999999999e-01  -4.3850000000000000e-01   7.1020000000000005e-01   9.1169999999999995e-01   6.2683000000000000e+00   4.4309999999999999e-01   6.8320000000000003e-01   2.9189999999999999e-01
   1.9839999999999999e-01   5.9360000000000002e-01   1.5441000000000000e+00   2.7689999999999998e-01  -4.1870000000000002e-01  -4.2099999999999999e-01   5.3269999999999995e-01   1.1339999999999999e+00   6.3554000000000004e+00   3.9489999999999997e-01   6.3510000000000000e-01   3.4949999999999998e-01
   2.6450000000000001e-01   7.9139999999999999e-01   2.4018999999999999e+00   3.3420000000000000e-01  -3.3310000000000001e-01  -4.6479999999999999e-01   9.1000000000000003e-01   1.1563000000000001e+00   5.8330000000000002e+00   3.7569999999999998e-01   5.7730000000000004e-01   3.3620000000000000e-01
   0.0000000000000000e+00   7.2550000000000003e-01   2.2303999999999999e+00   2.9599999999999999e-01  -3.9970000000000000e-01  -4.4290000000000002e-01   6.8799999999999994e-01   8.0049999999999999e-01   6.0072000000000001e+00   4.7199999999999998e-01   6.3510000000000000e-01   3.2290000000000002e-01
   6.6100000000000006e-02   8.1340000000000001e-01   1.5441000000000000e+00   3.7240000000000001e-01  -3.3310000000000001e-01  -4.1660000000000003e-01   7.1020000000000005e-01   1.1117999999999999e+00   6.5294999999999996e+00   3.2750000000000001e-01   7.0240000000000002e-01   2.8310000000000002e-01
   2.1999999999999999e-02   7.9139999999999999e-01   2.2303999999999999e+00   2.9599999999999999e-01  -4.2820000000000003e-01  -4.5610000000000001e-01   4.6610000000000001e-01   1.0005999999999999e+00   5.7460000000000004e+00   4.5269999999999999e-01   7.0240000000000002e-01   3.3620000000000000e-01
   1.9839999999999999e-01   7.6939999999999997e-01   2.3161999999999998e+00   3.0549999999999999e-01  -4.0920000000000001e-01  -4.2099999999999999e-01   4.4390000000000002e-01   9.3389999999999995e-01   5.5719000000000003e+00   4.3350000000000000e-01   6.1580000000000001e-01   3.0959999999999999e-01
   2.4249999999999999e-01   6.8149999999999999e-01   1.5441000000000000e+00   3.7240000000000001e-01  -3.4260000000000002e-01  -4.5169999999999999e-01   5.7709999999999995e-01   7.5600000000000001e-01   5.4847999999999999e+00   3.3710000000000001e-01   7.0240000000000002e-01   3.4949999999999998e-01
   8.8200000000000001e-02   1.0771999999999999e+00   1.1152000000000000e+00   3.0549999999999999e-01  -3.4260000000000002e-01  -4.3409999999999999e-01   6.4370000000000005e-01   9.7840000000000005e-01   5.7460000000000004e+00   4.7199999999999998e-01   6.3510000000000000e-01   3.3620000000000000e-01
  -2.1999999999999999e-02   7.6939999999999997e-01   2.2303999999999999e+00   2.3870000000000000e-01  -2.7600000000000002e-01  -4.4290000000000002e-01   5.5489999999999995e-01   8.8939999999999997e-01   5.8330000000000002e+00   3.1790000000000002e-01   7.2170000000000001e-01   3.0959999999999999e-01
   4.4100000000000000e-02   7.4739999999999995e-01   2.1446000000000001e+00   2.8639999999999999e-01  -3.7109999999999999e-01  -4.2540000000000000e-01   7.1020000000000005e-01   1.0672999999999999e+00   5.7460000000000004e+00   4.3350000000000000e-01   6.3510000000000000e-01   3.2729999999999998e-01
   2.6450000000000001e-01   8.3540000000000003e-01   2.0588000000000002e+00   2.8639999999999999e-01  -3.7109999999999999e-01  -4.1660000000000003e-01   6.8799999999999994e-01   9.1169999999999995e-01   6.1813000000000002e+00   3.3710000000000001e-01   6.7349999999999999e-01   2.9640000000000000e-01
   6.6100000000000006e-02   7.9139999999999999e-01   2.4876999999999998e+00   3.6280000000000001e-01  -3.4260000000000002e-01  -4.0780000000000000e-01   7.1020000000000005e-01   9.5609999999999995e-01   6.3554000000000004e+00   3.5639999999999999e-01   6.7349999999999999e-01   3.4499999999999997e-01
   1.3230000000000000e-01   7.4739999999999995e-01   1.8872000000000000e+00   2.3870000000000000e-01  -4.1870000000000002e-01  -4.2099999999999999e-01   6.8799999999999994e-01   1.1117999999999999e+00   6.5294999999999996e+00   3.7569999999999998e-01   6.4470000000000005e-01   3.3620000000000000e-01
   1.7630000000000001e-01   7.0350000000000001e-01   2.0588000000000002e+00   2.6729999999999998e-01  -3.4260000000000002e-01  -3.8590000000000002e-01   4.6610000000000001e-01   1.0005999999999999e+00   6.5294999999999996e+00   3.1790000000000002e-01   6.5429999999999999e-01   3.0520000000000003e-01
   1.7630000000000001e-01   8.3540000000000003e-01   1.4582999999999999e+00   2.9599999999999999e-01  -4.4719999999999999e-01  -3.9029999999999998e-01   8.8780000000000003e-01   8.4499999999999997e-01   6.4424999999999999e+00   3.5639999999999999e-01   7.0240000000000002e-01   3.0080000000000001e-01
   2.2040000000000001e-01   8.1340000000000001e-01   1.7157000000000000e+00   2.3870000000000000e-01  -4.2820000000000003e-01  -4.1660000000000003e-01   5.5489999999999995e-01   9.3389999999999995e-01   5.8330000000000002e+00   3.4680000000000000e-01   6.3510000000000000e-01   3.1850000000000001e-01
  -6.6100000000000006e-02   7.6939999999999997e-01   1.9730000000000001e+00   3.4370000000000001e-01  -3.5210000000000002e-01  -4.2980000000000002e-01   6.8799999999999994e-01   1.0227999999999999e+00   5.8330000000000002e+00   5.0090000000000001e-01   6.8320000000000003e-01   2.9189999999999999e-01
  -4.4100000000000000e-02   8.1340000000000001e-01   1.7157000000000000e+00   2.4820000000000000e-01  -4.6629999999999999e-01  -4.2099999999999999e-01   6.6579999999999995e-01   9.1169999999999995e-01   6.1813000000000002e+00   3.8529999999999998e-01   7.1199999999999997e-01   3.3179999999999998e-01
  -4.4100000000000000e-02   9.0129999999999999e-01   1.3725000000000001e+00   2.9599999999999999e-01  -3.7109999999999999e-01  -3.9470000000000000e-01   7.7680000000000005e-01   1.0227999999999999e+00   6.2683000000000000e+00   4.5269999999999999e-01   6.5429999999999999e-01   3.0520000000000003e-01
   1.7630000000000001e-01   8.1340000000000001e-01   2.0588000000000002e+00   2.7689999999999998e-01  -3.8059999999999999e-01  -4.0780000000000000e-01   5.9930000000000005e-01   1.0894999999999999e+00   5.9200999999999997e+00   3.8529999999999998e-01   6.1580000000000001e-01   3.1850000000000001e-01
  -2.1999999999999999e-02   8.1340000000000001e-01   1.8872000000000000e+00   2.1959999999999999e-01  -3.9970000000000000e-01  -4.3850000000000000e-01   5.9930000000000005e-01   9.3389999999999995e-01   5.9200999999999997e+00   3.8529999999999998e-01   6.6390000000000005e-01   3.0080000000000001e-01
   2.1999999999999999e-02   8.3540000000000003e-01   1.7157000000000000e+00   3.6280000000000001e-01  -2.9499999999999998e-01  -4.2099999999999999e-01   5.7709999999999995e-01   1.1117999999999999e+00   5.8330000000000002e+00   3.7569999999999998e-01   6.3510000000000000e-01   3.3620000000000000e-01
  -6.6100000000000006e-02   8.3540000000000003e-01   1.6298999999999999e+00   1.9089999999999999e-01  -3.6159999999999998e-01  -4.0780000000000000e-01   7.1020000000000005e-01   9.3389999999999995e-01   5.9200999999999997e+00   4.5269999999999999e-01   6.5429999999999999e-01   3.2729999999999998e-01
   4.4100000000000000e-02   7.4739999999999995e-01   1.7157000000000000e+00   3.6280000000000001e-01  -3.0449999999999999e-01  -4.2980000000000002e-01   6.8799999999999994e-01   1.0227999999999999e+00   5.9200999999999997e+00   4.3350000000000000e-01   7.1199999999999997e-01   3.0959999999999999e-01
   0.0000000000000000e+00   8.1340000000000001e-01   2.2303999999999999e+00   2.8639999999999999e-01  -3.9010000000000000e-01  -4.5610000000000001e-01   4.6610000000000001e-01   1.0005999999999999e+00   5.1365999999999996e+00   3.6599999999999999e-01   5.7730000000000004e-01   3.2729999999999998e-01
   1.3230000000000000e-01   7.6939999999999997e-01   2.0588000000000002e+00   1.8140000000000001e-01  -5.0429999999999997e-01  -3.6840000000000001e-01   4.8830000000000001e-01   8.8939999999999997e-01   6.0072000000000001e+00   3.6599999999999999e-01   7.1199999999999997e-01   3.4949999999999998e-01
  -8.8200000000000001e-02   9.6730000000000005e-01   1.3725000000000001e+00   3.6280000000000001e-01  -3.5210000000000002e-01  -3.7269999999999998e-01   8.2120000000000004e-01   9.1169999999999995e-01   6.2683000000000000e+00   4.5269999999999999e-01   6.4470000000000005e-01   3.2290000000000002e-01
   7.7149999999999996e-01   6.1550000000000005e-01   2.4018999999999999e+00   2.7689999999999998e-01  -4.4719999999999999e-01  -3.6399999999999999e-01   7.3240000000000005e-01   8.0049999999999999e-01   6.0941999999999998e+00   3.6599999999999999e-01   5.9660000000000002e-01   3.4499999999999997e-01
  -1.1902999999999999e+00   1.4069000000000000e+00   2.0588000000000002e+00   3.9140000000000003e-01  -2.7600000000000002e-01  -4.2099999999999999e-01   7.5460000000000005e-01   1.0005999999999999e+00   5.8330000000000002e+00   4.5269999999999999e-01   6.6390000000000005e-01   3.0959999999999999e-01
   8.3760000000000001e-01   4.3969999999999998e-01   2.9165999999999999e+00   2.0999999999999999e-01  -4.9480000000000002e-01  -4.8240000000000000e-01   6.8799999999999994e-01   1.0672999999999999e+00   5.4847999999999999e+00   4.7199999999999998e-01   6.1580000000000001e-01   3.0520000000000003e-01
  -3.5270000000000001e-01   8.5740000000000005e-01   1.7160000000000000e-01   2.5779999999999997e-01  -2.7600000000000002e-01  -4.0780000000000000e-01   5.9930000000000005e-01   8.4499999999999997e-01   6.1813000000000002e+00   3.8529999999999998e-01   6.1580000000000001e-01   3.2290000000000002e-01
   1.1462000000000001e+00   6.1550000000000005e-01   3.0882000000000001e+00   2.4820000000000000e-01  -3.9010000000000000e-01  -3.8150000000000001e-01   5.7709999999999995e-01   9.3389999999999995e-01   5.8330000000000002e+00   4.7199999999999998e-01   6.7349999999999999e-01   2.8310000000000002e-01
  -9.2579999999999996e-01   5.9360000000000002e-01   1.3725000000000001e+00   2.2910000000000000e-01  -2.0930000000000001e-01  -3.9910000000000001e-01   5.5489999999999995e-01   8.0049999999999999e-01   5.4847999999999999e+00   3.6599999999999999e-01   5.3879999999999995e-01   3.5830000000000001e-01
   5.7310000000000005e-01   8.3540000000000003e-01   2.7450999999999999e+00   2.8639999999999999e-01  -4.1870000000000002e-01  -4.3850000000000000e-01   7.9900000000000004e-01   8.0049999999999999e-01   6.7035999999999998e+00   4.3350000000000000e-01   6.7349999999999999e-01   3.1409999999999999e-01
  -8.3760000000000001e-01   6.3749999999999996e-01   1.6298999999999999e+00   3.4370000000000001e-01  -2.1890000000000001e-01  -3.9910000000000001e-01   8.8780000000000003e-01   2.0010000000000000e-01   5.8330000000000002e+00   4.1420000000000001e-01   6.6390000000000005e-01   3.1409999999999999e-01
   8.8170000000000004e-01   7.2550000000000003e-01   3.0024000000000002e+00   2.0999999999999999e-01  -5.0429999999999997e-01  -3.9910000000000001e-01   2.4410000000000001e-01   1.7565999999999999e+00   6.7907000000000002e+00   4.2380000000000001e-01   6.3510000000000000e-01   3.7600000000000000e-01
   1.1020000000000001e-01   5.4959999999999998e-01   1.1152000000000000e+00   3.8190000000000002e-01  -4.3769999999999998e-01  -3.9029999999999998e-01   5.7709999999999995e-01   6.4480000000000004e-01   5.1365999999999996e+00   4.0460000000000002e-01   5.3879999999999995e-01   3.1850000000000001e-01
   5.9509999999999996e-01   6.3749999999999996e-01   2.9165999999999999e+00   2.8639999999999999e-01  -4.4719999999999999e-01  -4.7799999999999998e-01   4.2170000000000002e-01   1.5565000000000000e+00   5.0495000000000001e+00   3.8529999999999998e-01   7.2170000000000001e-01   3.3620000000000000e-01
  -1.9839999999999999e-01   7.6939999999999997e-01   1.6298999999999999e+00   3.6280000000000001e-01  -3.3310000000000001e-01  -3.8590000000000002e-01   6.4370000000000005e-01   1.3119000000000001e+00   6.4424999999999999e+00   4.2380000000000001e-01   6.7349999999999999e-01   2.9189999999999999e-01
   1.7630000000000001e-01   7.9139999999999999e-01   2.4018999999999999e+00   2.9599999999999999e-01  -2.8549999999999998e-01  -4.3409999999999999e-01   9.5440000000000003e-01  -6.6699999999999995e-02   6.0941999999999998e+00   4.1420000000000001e-01   4.9070000000000003e-01   3.3179999999999998e-01
   0.0000000000000000e+00   5.9360000000000002e-01   2.0588000000000002e+00   1.5279999999999999e-01  -4.5679999999999998e-01  -4.1220000000000001e-01   1.7760000000000001e-01   1.8010999999999999e+00   6.7907000000000002e+00   4.3350000000000000e-01   6.6390000000000005e-01   2.6100000000000001e-01
   1.7630000000000001e-01   7.6939999999999997e-01   1.4582999999999999e+00   2.9599999999999999e-01  -4.4719999999999999e-01  -4.2099999999999999e-01   5.5489999999999995e-01   1.0450999999999999e+00   4.5270999999999999e+00   3.8529999999999998e-01   6.0619999999999996e-01   3.1850000000000001e-01
   2.6450000000000001e-01   6.8149999999999999e-01   2.0588000000000002e+00   2.2910000000000000e-01  -3.8059999999999999e-01  -3.9029999999999998e-01   5.1049999999999995e-01   6.2260000000000004e-01   6.7907000000000002e+00   4.3350000000000000e-01   6.7349999999999999e-01   3.0959999999999999e-01
  -6.6100000000000006e-02   6.5949999999999998e-01   1.2010000000000001e+00   3.6280000000000001e-01  -3.0449999999999999e-01  -4.7799999999999998e-01   7.3240000000000005e-01   9.3389999999999995e-01   7.0518999999999998e+00   4.3350000000000000e-01   5.9660000000000002e-01   3.2729999999999998e-01
   2.4249999999999999e-01   4.8359999999999997e-01   2.2303999999999999e+00   2.7689999999999998e-01  -4.3769999999999998e-01  -3.6840000000000001e-01   6.6579999999999995e-01   8.8939999999999997e-01   6.0941999999999998e+00   3.1790000000000002e-01   6.8320000000000003e-01   3.3179999999999998e-01
  -1.9839999999999999e-01   1.0331999999999999e+00   2.1446000000000001e+00   2.1959999999999999e-01  -4.1870000000000002e-01  -3.9470000000000000e-01   2.4410000000000001e-01   1.4231000000000000e+00   7.1388999999999996e+00   4.1420000000000001e-01   6.4470000000000005e-01   3.9369999999999999e-01
   2.4249999999999999e-01   6.3749999999999996e-01   2.4018999999999999e+00   3.1509999999999999e-01  -5.1390000000000002e-01  -4.4290000000000002e-01   8.8780000000000003e-01   4.0020000000000000e-01   5.7460000000000004e+00   4.1420000000000001e-01   7.4090000000000000e-01   3.3179999999999998e-01
  -2.1999999999999999e-02   7.0350000000000001e-01   2.1446000000000001e+00   1.7190000000000000e-01  -3.3310000000000001e-01  -4.0780000000000000e-01   5.7709999999999995e-01   8.8939999999999997e-01   6.2683000000000000e+00   4.4309999999999999e-01   5.9660000000000002e-01   3.0520000000000003e-01
   1.7630000000000001e-01   7.6939999999999997e-01   2.4876999999999998e+00   3.7240000000000001e-01  -4.2820000000000003e-01  -3.7709999999999999e-01   7.3240000000000005e-01   1.1563000000000001e+00   6.5294999999999996e+00   4.7199999999999998e-01   6.9279999999999997e-01   3.0520000000000003e-01
  -1.3230000000000000e-01   6.1550000000000005e-01   1.2867999999999999e+00   2.5779999999999997e-01  -3.4260000000000002e-01  -3.8590000000000002e-01   6.6579999999999995e-01   1.0450999999999999e+00   5.2236000000000002e+00   3.9489999999999997e-01   6.3510000000000000e-01   3.5389999999999999e-01
   2.6450000000000001e-01   8.7929999999999997e-01   2.7450999999999999e+00   2.3870000000000000e-01  -3.9970000000000000e-01  -3.7709999999999999e-01   4.2170000000000002e-01   1.2452000000000001e+00   6.2683000000000000e+00   4.0460000000000002e-01   5.8689999999999998e-01   3.0080000000000001e-01
   1.5429999999999999e-01   8.1340000000000001e-01   1.1152000000000000e+00   3.0549999999999999e-01  -3.2350000000000001e-01  -3.5520000000000002e-01   7.3240000000000005e-01   9.7840000000000005e-01   5.9200999999999997e+00   4.7199999999999998e-01   6.9279999999999997e-01   3.6270000000000002e-01
   1.5429999999999999e-01   5.7160000000000000e-01   2.0588000000000002e+00   3.3420000000000000e-01  -3.9010000000000000e-01  -3.8590000000000002e-01   4.8830000000000001e-01   1.0894999999999999e+00   6.2683000000000000e+00   4.6239999999999998e-01   7.0240000000000002e-01   3.3179999999999998e-01
   0.0000000000000000e+00   8.5740000000000005e-01   1.8872000000000000e+00   3.6280000000000001e-01  -3.1400000000000000e-01  -4.1660000000000003e-01   5.9930000000000005e-01   1.1339999999999999e+00   6.1813000000000002e+00   4.9130000000000001e-01   6.2539999999999996e-01   3.2729999999999998e-01
   2.2040000000000001e-01   7.0350000000000001e-01   1.7157000000000000e+00   2.9599999999999999e-01  -3.5210000000000002e-01  -4.1660000000000003e-01   5.9930000000000005e-01   9.7840000000000005e-01   6.4424999999999999e+00   4.4309999999999999e-01   6.5429999999999999e-01   3.3179999999999998e-01
  -2.4249999999999999e-01   8.3540000000000003e-01   2.1446000000000001e+00   2.2910000000000000e-01  -3.6159999999999998e-01  -4.1220000000000001e-01   5.9930000000000005e-01   9.3389999999999995e-01   6.0941999999999998e+00   3.7569999999999998e-01   5.6769999999999998e-01   3.1409999999999999e-01
   1.7630000000000001e-01   7.0350000000000001e-01   2.4876999999999998e+00   2.6729999999999998e-01  -2.9499999999999998e-01  -4.2540000000000000e-01   7.5460000000000005e-01   1.0672999999999999e+00   6.2683000000000000e+00   4.5269999999999999e-01   6.4470000000000005e-01   3.4060000000000001e-01
   1.7630000000000001e-01   5.0560000000000005e-01   1.2867999999999999e+00   2.4820000000000000e-01  -3.6159999999999998e-01  -4.1660000000000003e-01   5.5489999999999995e-01   1.2452000000000001e+00   5.3977000000000004e+00   4.1420000000000001e-01   6.6390000000000005e-01   3.3179999999999998e-01
  -2.1999999999999999e-02   8.3540000000000003e-01   1.8872000000000000e+00   1.8140000000000001e-01  -3.2350000000000001e-01  -4.0339999999999998e-01   5.9930000000000005e-01   1.0227999999999999e+00   5.5719000000000003e+00   4.3350000000000000e-01   6.0619999999999996e-01   3.0959999999999999e-01
   6.6100000000000006e-02   6.1550000000000005e-01   1.9730000000000001e+00   3.7240000000000001e-01  -2.9499999999999998e-01  -3.7709999999999999e-01   5.7709999999999995e-01   1.0450999999999999e+00   6.0072000000000001e+00   4.3350000000000000e-01   7.4090000000000000e-01   3.1850000000000001e-01
  -1.1020000000000001e-01   7.2550000000000003e-01   1.8015000000000001e+00   2.6729999999999998e-01  -3.6159999999999998e-01  -3.6399999999999999e-01   5.9930000000000005e-01   1.3119000000000001e+00   6.0941999999999998e+00   4.3350000000000000e-01   6.2539999999999996e-01   3.2290000000000002e-01
  -2.1999999999999999e-02   7.0350000000000001e-01   1.3725000000000001e+00   2.6729999999999998e-01  -3.5210000000000002e-01  -4.1220000000000001e-01   4.2170000000000002e-01   1.0005999999999999e+00   6.3554000000000004e+00   4.0460000000000002e-01   6.3510000000000000e-01   3.4060000000000001e-01
   8.8200000000000001e-02   7.9139999999999999e-01   1.8872000000000000e+00   3.0549999999999999e-01  -4.3769999999999998e-01  -3.9470000000000000e-01   4.6610000000000001e-01   1.1785000000000001e+00   5.3977000000000004e+00   4.5269999999999999e-01   6.5429999999999999e-01   2.9189999999999999e-01
   1.7630000000000001e-01   5.7160000000000000e-01   2.4018999999999999e+00   3.3420000000000000e-01  -3.4260000000000002e-01  -3.8590000000000002e-01   5.5489999999999995e-01   9.7840000000000005e-01   6.6166000000000000e+00   4.9130000000000001e-01   7.1199999999999997e-01   3.1409999999999999e-01
  -2.1999999999999999e-02   8.5740000000000005e-01   2.2303999999999999e+00   3.8190000000000002e-01  -3.8059999999999999e-01  -4.2099999999999999e-01   7.5460000000000005e-01   1.1785000000000001e+00   5.4847999999999999e+00   4.6239999999999998e-01   7.0240000000000002e-01   2.8310000000000002e-01
   0.0000000000000000e+00   7.0350000000000001e-01   2.1446000000000001e+00   2.4820000000000000e-01  -4.1870000000000002e-01  -3.8590000000000002e-01   6.6579999999999995e-01   1.0894999999999999e+00   5.8330000000000002e+00   3.9489999999999997e-01   6.3510000000000000e-01   3.5389999999999999e-01
   8.8200000000000001e-02   8.7929999999999997e-01   1.8015000000000001e+00   3.6280000000000001e-01  -3.4260000000000002e-01  -3.5080000000000000e-01   6.8799999999999994e-01   9.7840000000000005e-01   5.4847999999999999e+00   5.1049999999999995e-01   6.4470000000000005e-01   3.0959999999999999e-01
   2.1999999999999999e-02   6.3749999999999996e-01   1.8872000000000000e+00   2.1959999999999999e-01  -3.6159999999999998e-01  -3.9470000000000000e-01   3.9950000000000002e-01   8.8939999999999997e-01   6.1813000000000002e+00   4.0460000000000002e-01   6.1580000000000001e-01   3.1409999999999999e-01
   1.5429999999999999e-01   8.7929999999999997e-01   1.8015000000000001e+00   2.4820000000000000e-01  -4.8530000000000001e-01  -3.8150000000000001e-01   6.6579999999999995e-01   1.1339999999999999e+00   5.8330000000000002e+00   4.1420000000000001e-01   6.7349999999999999e-01   2.9189999999999999e-01
   1.3230000000000000e-01   9.0129999999999999e-01   2.3161999999999998e+00   3.0549999999999999e-01  -4.1870000000000002e-01  -4.1660000000000003e-01   5.5489999999999995e-01   9.1169999999999995e-01   6.9648000000000003e+00   3.8529999999999998e-01   6.9279999999999997e-01   3.3179999999999998e-01
   1.5429999999999999e-01   7.2550000000000003e-01   1.0294000000000001e+00   2.4820000000000000e-01  -3.6159999999999998e-01  -3.9910000000000001e-01   5.3269999999999995e-01   1.0672999999999999e+00   6.0941999999999998e+00   3.1790000000000002e-01   6.1580000000000001e-01   3.3620000000000000e-01
  -2.1999999999999999e-02   6.8149999999999999e-01   1.9730000000000001e+00   2.6729999999999998e-01  -3.4260000000000002e-01  -3.9029999999999998e-01   8.8780000000000003e-01   1.1785000000000001e+00   6.6166000000000000e+00   4.2380000000000001e-01   6.7349999999999999e-01   3.3179999999999998e-01
   8.8200000000000001e-02   6.3749999999999996e-01   1.8872000000000000e+00   2.7689999999999998e-01  -3.5210000000000002e-01  -4.1220000000000001e-01   4.4390000000000002e-01   1.2007000000000001e+00   5.9200999999999997e+00   3.9489999999999997e-01   7.0240000000000002e-01   3.3620000000000000e-01
   1.7630000000000001e-01   6.5949999999999998e-01   2.2303999999999999e+00   3.3420000000000000e-01  -3.2350000000000001e-01  -4.1220000000000001e-01   5.1049999999999995e-01   1.0450999999999999e+00   6.3554000000000004e+00   3.5639999999999999e-01   7.6980000000000004e-01   3.0520000000000003e-01
   2.1999999999999999e-02   5.4959999999999998e-01   1.8872000000000000e+00   3.9140000000000003e-01  -3.2350000000000001e-01  -3.9910000000000001e-01   7.3240000000000005e-01   1.2897000000000001e+00   6.3554000000000004e+00   4.2380000000000001e-01   7.2170000000000001e-01   3.2290000000000002e-01
   1.3230000000000000e-01   7.2550000000000003e-01   1.4582999999999999e+00   2.4820000000000000e-01  -4.6629999999999999e-01  -3.5520000000000002e-01   5.9930000000000005e-01   1.2007000000000001e+00   6.0072000000000001e+00   3.8529999999999998e-01   5.7730000000000004e-01   3.1850000000000001e-01
   1.3230000000000000e-01   7.2550000000000003e-01   1.7157000000000000e+00   2.9599999999999999e-01  -3.2350000000000001e-01  -3.9029999999999998e-01   4.4390000000000002e-01   1.1339999999999999e+00   6.0941999999999998e+00   4.1420000000000001e-01   6.5429999999999999e-01   3.0959999999999999e-01
  -4.4100000000000000e-02   7.0350000000000001e-01   1.3725000000000001e+00   1.7190000000000000e-01  -4.1870000000000002e-01  -4.2099999999999999e-01   5.1049999999999995e-01   1.1563000000000001e+00   6.4424999999999999e+00   4.2380000000000001e-01   5.7730000000000004e-01   3.3620000000000000e-01
   8.8200000000000001e-02   7.2550000000000003e-01   1.6298999999999999e+00   2.4820000000000000e-01  -4.1870000000000002e-01  -4.0339999999999998e-01   6.2150000000000005e-01   1.0672999999999999e+00   5.4847999999999999e+00   3.9489999999999997e-01   7.3129999999999995e-01   3.3620000000000000e-01
   2.1999999999999999e-02   7.2550000000000003e-01   2.4876999999999998e+00   3.3420000000000000e-01  -3.6159999999999998e-01  -3.8590000000000002e-01   4.8830000000000001e-01   1.2897000000000001e+00   5.3977000000000004e+00   3.2750000000000001e-01   6.3510000000000000e-01   3.4499999999999997e-01
  -6.6100000000000006e-02   7.6939999999999997e-01   2.4018999999999999e+00   1.8140000000000001e-01  -3.2350000000000001e-01  -3.7269999999999998e-01   4.4390000000000002e-01   1.1117999999999999e+00   5.6589000000000000e+00   4.5269999999999999e-01   6.0619999999999996e-01   3.1850000000000001e-01
   1.3230000000000000e-01   6.8149999999999999e-01   1.5441000000000000e+00   3.0549999999999999e-01  -4.3769999999999998e-01  -3.9029999999999998e-01   4.8830000000000001e-01   1.2452000000000001e+00   6.8777999999999997e+00   4.5269999999999999e-01   6.0619999999999996e-01   3.8479999999999998e-01
  -2.1999999999999999e-02   7.9139999999999999e-01   1.2010000000000001e+00   2.8639999999999999e-01  -3.7109999999999999e-01  -3.7269999999999998e-01   5.1049999999999995e-01   1.1117999999999999e+00   6.5294999999999996e+00   3.6599999999999999e-01   6.0619999999999996e-01   3.3179999999999998e-01
  -4.4100000000000000e-02   6.1550000000000005e-01   1.9730000000000001e+00   3.2460000000000000e-01  -3.8059999999999999e-01  -3.8590000000000002e-01   5.7709999999999995e-01   8.6719999999999997e-01   5.9200999999999997e+00   3.7569999999999998e-01   6.6390000000000005e-01   2.9640000000000000e-01
   8.8200000000000001e-02   6.8149999999999999e-01   1.8015000000000001e+00   2.6729999999999998e-01  -3.9010000000000000e-01  -4.2099999999999999e-01   7.1020000000000005e-01   8.2269999999999999e-01   6.7907000000000002e+00   3.9489999999999997e-01   6.7349999999999999e-01   3.4949999999999998e-01
   6.6100000000000006e-02   6.5949999999999998e-01   2.0588000000000002e+00   2.2910000000000000e-01  -4.5679999999999998e-01  -3.3329999999999999e-01   6.2150000000000005e-01   1.1563000000000001e+00   5.8330000000000002e+00   4.1420000000000001e-01   6.9279999999999997e-01   3.4949999999999998e-01
   0.0000000000000000e+00   7.0350000000000001e-01   2.3161999999999998e+00   3.3420000000000000e-01  -4.7580000000000000e-01  -3.6840000000000001e-01   4.8830000000000001e-01   1.0894999999999999e+00   6.0941999999999998e+00   3.7569999999999998e-01   6.4470000000000005e-01   3.1409999999999999e-01
   6.6100000000000006e-02   5.7160000000000000e-01   1.8872000000000000e+00   1.8140000000000001e-01  -4.2820000000000003e-01  -3.7269999999999998e-01   3.7730000000000002e-01   1.1785000000000001e+00   5.7460000000000004e+00   4.3350000000000000e-01   5.9660000000000002e-01   3.6709999999999998e-01
  -8.8200000000000001e-02   5.4959999999999998e-01   1.9730000000000001e+00   2.9599999999999999e-01  -3.1400000000000000e-01  -4.3850000000000000e-01   5.9930000000000005e-01   1.1563000000000001e+00   6.0941999999999998e+00   4.8159999999999997e-01   6.6390000000000005e-01   3.4060000000000001e-01
  -2.1999999999999999e-02   7.4739999999999995e-01   1.8015000000000001e+00   3.1509999999999999e-01  -4.2820000000000003e-01  -4.1660000000000003e-01   5.1049999999999995e-01   9.1169999999999995e-01   5.8330000000000002e+00   5.3939999999999999e-01   6.4470000000000005e-01   3.3179999999999998e-01
   6.6100000000000006e-02   4.8359999999999997e-01   2.3161999999999998e+00   2.7689999999999998e-01  -3.4260000000000002e-01  -3.5080000000000000e-01   6.6579999999999995e-01   1.0227999999999999e+00   6.0941999999999998e+00   4.6239999999999998e-01   6.4470000000000005e-01   3.5389999999999999e-01
   8.8200000000000001e-02   3.5170000000000001e-01   1.5441000000000000e+00   2.7689999999999998e-01  -4.7580000000000000e-01  -3.7709999999999999e-01   7.5460000000000005e-01   9.5609999999999995e-01   5.7460000000000004e+00   4.1420000000000001e-01   6.6390000000000005e-01   3.4499999999999997e-01
  -2.1999999999999999e-02   6.8149999999999999e-01   2.1446000000000001e+00   2.2910000000000000e-01  -4.3769999999999998e-01  -3.9029999999999998e-01   8.6560000000000004e-01   1.0672999999999999e+00   5.3977000000000004e+00   3.9489999999999997e-01   6.0619999999999996e-01   3.5389999999999999e-01
   1.3230000000000000e-01   8.1340000000000001e-01   1.8015000000000001e+00   3.4370000000000001e-01  -2.6640000000000003e-01  -3.8590000000000002e-01   6.2150000000000005e-01   1.2007000000000001e+00   5.8330000000000002e+00   4.3350000000000000e-01   6.4470000000000005e-01   3.2729999999999998e-01
   1.1020000000000001e-01   5.2759999999999996e-01   1.2867999999999999e+00   3.0549999999999999e-01  -3.4260000000000002e-01  -3.9910000000000001e-01   5.7709999999999995e-01   1.0450999999999999e+00   5.9200999999999997e+00   4.3350000000000000e-01   6.5429999999999999e-01   2.8749999999999998e-01
  -6.6100000000000006e-02   7.0350000000000001e-01   2.3161999999999998e+00   2.7689999999999998e-01  -3.7109999999999999e-01  -3.5959999999999998e-01   4.4390000000000002e-01   1.2230000000000001e+00   6.2683000000000000e+00   4.1420000000000001e-01   6.9279999999999997e-01   3.2290000000000002e-01
   8.8200000000000001e-02   7.0350000000000001e-01   1.8872000000000000e+00   2.5779999999999997e-01  -3.9010000000000000e-01  -3.4639999999999999e-01   6.6579999999999995e-01   1.1117999999999999e+00   6.0072000000000001e+00   3.6599999999999999e-01   5.3879999999999995e-01   3.1850000000000001e-01
   0.0000000000000000e+00   6.1550000000000005e-01   2.6593000000000000e+00   2.2910000000000000e-01  -3.7109999999999999e-01  -3.7269999999999998e-01   4.6610000000000001e-01   1.0672999999999999e+00   6.2683000000000000e+00   3.5639999999999999e-01   6.2539999999999996e-01   3.4060000000000001e-01
   0.0000000000000000e+00   6.5949999999999998e-01   1.5441000000000000e+00   2.4820000000000000e-01  -3.2350000000000001e-01  -4.1660000000000003e-01   6.2150000000000005e-01   1.1563000000000001e+00   5.8330000000000002e+00   4.6239999999999998e-01   6.8320000000000003e-01   3.0959999999999999e-01
   1.7630000000000001e-01   6.5949999999999998e-01   2.8309000000000002e+00   3.3420000000000000e-01  -3.4260000000000002e-01  -3.9910000000000001e-01   5.1049999999999995e-01   1.1563000000000001e+00   5.3977000000000004e+00   3.5639999999999999e-01   6.1580000000000001e-01   3.8040000000000002e-01
   6.6100000000000006e-02   7.0350000000000001e-01   1.8015000000000001e+00   2.8639999999999999e-01  -4.0920000000000001e-01  -3.6840000000000001e-01   7.7680000000000005e-01   9.7840000000000005e-01   5.5719000000000003e+00   3.6599999999999999e-01   5.9660000000000002e-01   3.4949999999999998e-01
   1.3230000000000000e-01   7.4739999999999995e-01   1.3725000000000001e+00   3.4370000000000001e-01  -3.2350000000000001e-01  -4.2980000000000002e-01   4.8830000000000001e-01   8.0049999999999999e-01   5.9200999999999997e+00   4.3350000000000000e-01   6.9279999999999997e-01   3.3620000000000000e-01
  -4.4100000000000000e-02   5.4959999999999998e-01   1.2010000000000001e+00   2.9599999999999999e-01  -4.5679999999999998e-01  -4.0339999999999998e-01   7.3240000000000005e-01   1.2230000000000001e+00   6.3554000000000004e+00   3.7569999999999998e-01   6.1580000000000001e-01   3.6270000000000002e-01
  -1.3230000000000000e-01   7.6939999999999997e-01   1.1152000000000000e+00   3.0549999999999999e-01  -3.3310000000000001e-01  -3.5520000000000002e-01   6.6579999999999995e-01   1.0894999999999999e+00   6.0072000000000001e+00   3.9489999999999997e-01   6.6390000000000005e-01   3.2290000000000002e-01
   1.9839999999999999e-01   4.6170000000000000e-01   1.8015000000000001e+00   2.3870000000000000e-01  -3.7109999999999999e-01  -3.8590000000000002e-01   5.9930000000000005e-01   1.1785000000000001e+00   5.9200999999999997e+00   4.1420000000000001e-01   6.2539999999999996e-01   3.6709999999999998e-01
   1.1020000000000001e-01   8.1340000000000001e-01   2.7450999999999999e+00   3.0549999999999999e-01  -3.9970000000000000e-01  -3.8590000000000002e-01   6.4370000000000005e-01   1.3341000000000001e+00   6.2683000000000000e+00   3.6599999999999999e-01   5.9660000000000002e-01   3.5389999999999999e-01
  -3.3060000000000000e-01   5.2759999999999996e-01   2.6593000000000000e+00   3.7240000000000001e-01  -4.8530000000000001e-01  -4.1660000000000003e-01   5.1049999999999995e-01   1.0005999999999999e+00   5.7460000000000004e+00   4.1420000000000001e-01   6.5429999999999999e-01   3.8040000000000002e-01
   8.8200000000000001e-02   5.2759999999999996e-01   2.1446000000000001e+00   1.9089999999999999e-01  -3.8059999999999999e-01  -3.5080000000000000e-01   6.4370000000000005e-01   1.0894999999999999e+00   5.9200999999999997e+00   4.2380000000000001e-01   6.4470000000000005e-01   3.4499999999999997e-01
   2.2040000000000001e-01   4.8359999999999997e-01   1.9730000000000001e+00   2.7689999999999998e-01  -3.8059999999999999e-01  -3.8590000000000002e-01   6.6579999999999995e-01   1.1563000000000001e+00   6.0941999999999998e+00   4.0460000000000002e-01   5.7730000000000004e-01   3.2290000000000002e-01
   1.9839999999999999e-01   5.2759999999999996e-01   2.3161999999999998e+00   2.1959999999999999e-01  -2.5690000000000002e-01  -3.9029999999999998e-01   5.1049999999999995e-01   1.1117999999999999e+00   6.0941999999999998e+00   4.7199999999999998e-01   6.7349999999999999e-01   3.5830000000000001e-01
   1.5429999999999999e-01   5.7160000000000000e-01   2.4876999999999998e+00   2.5779999999999997e-01  -4.3769999999999998e-01  -4.2099999999999999e-01   6.6579999999999995e-01   1.1563000000000001e+00   6.7035999999999998e+00   4.3350000000000000e-01   5.9660000000000002e-01   4.1139999999999999e-01
   8.8200000000000001e-02   8.7929999999999997e-01   1.4582999999999999e+00   3.8190000000000002e-01  -3.8059999999999999e-01  -3.5959999999999998e-01   7.3240000000000005e-01   1.1563000000000001e+00   5.8330000000000002e+00   3.7569999999999998e-01   7.0240000000000002e-01   3.5389999999999999e-01
   2.1999999999999999e-02   3.9570000000000000e-01   1.8872000000000000e+00   1.9089999999999999e-01  -3.6159999999999998e-01  -4.1660000000000003e-01   5.3269999999999995e-01   1.2897000000000001e+00   6.0941999999999998e+00   4.9130000000000001e-01   6.2539999999999996e-01   3.4949999999999998e-01
   4.4100000000000000e-02   9.2330000000000001e-01   2.1446000000000001e+00   2.5779999999999997e-01  -3.0449999999999999e-01  -3.4639999999999999e-01   6.2150000000000005e-01   1.0450999999999999e+00   5.9200999999999997e+00   4.3350000000000000e-01   6.1580000000000001e-01   3.2729999999999998e-01
   4.4100000000000000e-02   6.8149999999999999e-01   2.2303999999999999e+00   4.0100000000000002e-01  -4.0920000000000001e-01  -3.2010000000000000e-01   6.2150000000000005e-01   1.0672999999999999e+00   7.0518999999999998e+00   4.3350000000000000e-01   6.2539999999999996e-01   3.3620000000000000e-01
   4.4100000000000000e-02   8.3540000000000003e-01   1.8015000000000001e+00   6.6799999999999998e-02  -3.8059999999999999e-01  -3.7269999999999998e-01   6.2150000000000005e-01   1.2230000000000001e+00   4.8754000000000000e+00   4.2380000000000001e-01   6.3510000000000000e-01   3.4060000000000001e-01
   6.6100000000000006e-02   5.4959999999999998e-01   2.4018999999999999e+00   3.9140000000000003e-01  -3.4260000000000002e-01  -3.7269999999999998e-01   7.3240000000000005e-01   9.5609999999999995e-01   6.0072000000000001e+00   3.4680000000000000e-01   5.8689999999999998e-01   3.6270000000000002e-01
   1.1020000000000001e-01   6.5949999999999998e-01   1.2010000000000001e+00   3.2460000000000000e-01  -3.5210000000000002e-01  -3.9029999999999998e-01   5.7709999999999995e-01   1.1117999999999999e+00   5.7460000000000004e+00   3.6599999999999999e-01   6.2539999999999996e-01   3.5830000000000001e-01
   2.2040000000000001e-01   8.1340000000000001e-01   1.5441000000000000e+00   2.7689999999999998e-01  -3.9010000000000000e-01  -3.3770000000000000e-01   7.1020000000000005e-01   1.0672999999999999e+00   5.4847999999999999e+00   3.8529999999999998e-01   7.0240000000000002e-01   3.0080000000000001e-01
   1.1020000000000001e-01   6.1550000000000005e-01   1.3725000000000001e+00   2.8639999999999999e-01  -2.8549999999999998e-01  -3.5959999999999998e-01   4.8830000000000001e-01   1.3119000000000001e+00   6.7907000000000002e+00   4.1420000000000001e-01   6.3510000000000000e-01   3.3179999999999998e-01
  -1.7630000000000001e-01   5.7160000000000000e-01   1.3725000000000001e+00   2.5779999999999997e-01  -3.5210000000000002e-01  -3.3770000000000000e-01   4.8830000000000001e-01   1.1563000000000001e+00   6.0941999999999998e+00   4.5269999999999999e-01   6.9279999999999997e-01   3.4949999999999998e-01
   0.0000000000000000e+00   7.9139999999999999e-01   2.1446000000000001e+00   3.5330000000000000e-01  -4.2820000000000003e-01  -4.0339999999999998e-01   7.5460000000000005e-01   1.0450999999999999e+00   6.0072000000000001e+00   5.2980000000000005e-01   6.2539999999999996e-01   3.3179999999999998e-01
   2.4249999999999999e-01   5.7160000000000000e-01   1.8872000000000000e+00   2.6729999999999998e-01  -4.1870000000000002e-01  -3.6399999999999999e-01   5.3269999999999995e-01   1.2674000000000001e+00   5.5719000000000003e+00   3.8529999999999998e-01   6.3510000000000000e-01   3.4499999999999997e-01
  -2.1999999999999999e-02   7.2550000000000003e-01   1.7157000000000000e+00   3.4370000000000001e-01  -3.3310000000000001e-01  -3.6840000000000001e-01   7.7680000000000005e-01   1.2674000000000001e+00   5.3977000000000004e+00   3.4680000000000000e-01   6.9279999999999997e-01   3.1850000000000001e-01
  -4.4100000000000000e-02   7.0350000000000001e-01   1.8015000000000001e+00   3.0549999999999999e-01  -3.0449999999999999e-01  -4.0339999999999998e-01   4.4390000000000002e-01   1.3341000000000001e+00   6.3554000000000004e+00   4.4309999999999999e-01   6.1580000000000001e-01   3.2290000000000002e-01
  -6.6100000000000006e-02   5.2759999999999996e-01   2.7450999999999999e+00   3.2460000000000000e-01  -3.9010000000000000e-01  -3.4639999999999999e-01   9.1000000000000003e-01   7.1150000000000002e-01   6.7907000000000002e+00   4.2380000000000001e-01   6.5429999999999999e-01   3.2729999999999998e-01
   1.7630000000000001e-01   7.2550000000000003e-01   1.5441000000000000e+00   2.7689999999999998e-01  -4.1870000000000002e-01  -4.0339999999999998e-01   7.3240000000000005e-01   6.6710000000000003e-01   6.2683000000000000e+00   3.5639999999999999e-01   7.3129999999999995e-01   3.2290000000000002e-01
  -2.4249999999999999e-01   5.0560000000000005e-01   1.5441000000000000e+00   2.3870000000000000e-01  -4.6629999999999999e-01  -3.5520000000000002e-01   5.3269999999999995e-01   1.4898000000000000e+00   5.9200999999999997e+00   4.2380000000000001e-01   5.7730000000000004e-01   3.4060000000000001e-01
   2.6450000000000001e-01   3.5170000000000001e-01   1.2010000000000001e+00   2.6729999999999998e-01  -3.2350000000000001e-01  -3.8150000000000001e-01   5.3269999999999995e-01   1.2897000000000001e+00   5.6589000000000000e+00   3.7569999999999998e-01   6.1580000000000001e-01   3.3620000000000000e-01
  -1.1020000000000001e-01   7.9139999999999999e-01   1.7157000000000000e+00   3.6280000000000001e-01  -3.3310000000000001e-01  -3.8590000000000002e-01   7.9900000000000004e-01   8.4499999999999997e-01   6.1813000000000002e+00   4.2380000000000001e-01   6.8320000000000003e-01   3.1409999999999999e-01
   2.6450000000000001e-01   6.5949999999999998e-01   1.8015000000000001e+00   1.7190000000000000e-01  -4.1870000000000002e-01  -3.8150000000000001e-01   9.7660000000000002e-01   8.2269999999999999e-01   6.3554000000000004e+00   5.1049999999999995e-01   5.6769999999999998e-01   3.2729999999999998e-01
   0.0000000000000000e+00   5.2759999999999996e-01   2.4876999999999998e+00   2.4820000000000000e-01  -4.0920000000000001e-01  -4.0780000000000000e-01   4.8830000000000001e-01   1.3119000000000001e+00   5.4847999999999999e+00   4.6239999999999998e-01   6.5429999999999999e-01   3.7600000000000000e-01
   1.7630000000000001e-01   4.1770000000000002e-01   9.4359999999999999e-01   2.8639999999999999e-01  -3.9010000000000000e-01  -3.6399999999999999e-01   5.1049999999999995e-01   1.3786000000000000e+00   6.1813000000000002e+00   3.5639999999999999e-01   6.2539999999999996e-01   3.5830000000000001e-01
  -4.4100000000000000e-02   7.9139999999999999e-01   2.3161999999999998e+00   2.9599999999999999e-01  -3.2350000000000001e-01  -4.0339999999999998e-01   5.5489999999999995e-01   8.2269999999999999e-01   4.7012999999999998e+00   4.6239999999999998e-01   6.8320000000000003e-01   3.6270000000000002e-01
   2.4249999999999999e-01   6.8149999999999999e-01   1.9730000000000001e+00   2.4820000000000000e-01  -3.9010000000000000e-01  -3.7269999999999998e-01   5.7709999999999995e-01   1.1785000000000001e+00   5.8330000000000002e+00   4.4309999999999999e-01   7.3129999999999995e-01   3.5389999999999999e-01
  -4.4100000000000000e-02   4.8359999999999997e-01   1.8872000000000000e+00   3.0549999999999999e-01  -4.1870000000000002e-01  -3.8150000000000001e-01   5.3269999999999995e-01   1.1563000000000001e+00   5.8330000000000002e+00   3.5639999999999999e-01   6.4470000000000005e-01   3.5389999999999999e-01
   1.5429999999999999e-01   4.3969999999999998e-01   1.9730000000000001e+00   2.8639999999999999e-01  -3.9010000000000000e-01  -3.6840000000000001e-01   6.4370000000000005e-01   1.3119000000000001e+00   5.3977000000000004e+00   3.9489999999999997e-01   6.8320000000000003e-01   3.1850000000000001e-01
   4.4100000000000000e-02   6.1550000000000005e-01   1.7157000000000000e+00   3.2460000000000000e-01  -3.3310000000000001e-01  -3.4200000000000003e-01   5.3269999999999995e-01   1.0672999999999999e+00   6.1813000000000002e+00   4.5269999999999999e-01   5.5810000000000004e-01   3.5389999999999999e-01
   1.7630000000000001e-01   4.8359999999999997e-01   1.8015000000000001e+00   2.7689999999999998e-01  -3.7109999999999999e-01  -3.3329999999999999e-01   6.6579999999999995e-01   9.1169999999999995e-01   6.0941999999999998e+00   4.2380000000000001e-01   6.7349999999999999e-01   3.3179999999999998e-01
  -2.1999999999999999e-02   7.6939999999999997e-01   1.7157000000000000e+00   3.3420000000000000e-01  -3.8059999999999999e-01  -3.4639999999999999e-01   6.8799999999999994e-01   1.0005999999999999e+00   6.5294999999999996e+00   4.7199999999999998e-01   6.3510000000000000e-01   3.0959999999999999e-01
   8.8200000000000001e-02   4.6170000000000000e-01   1.8015000000000001e+00   1.6230000000000000e-01  -3.9970000000000000e-01  -3.3329999999999999e-01   3.9950000000000002e-01   1.1339999999999999e+00   6.0072000000000001e+00   4.8159999999999997e-01   6.0619999999999996e-01   3.7600000000000000e-01
   4.4100000000000000e-02   6.5949999999999998e-01   1.4582999999999999e+00   2.7689999999999998e-01  -3.9970000000000000e-01  -3.9029999999999998e-01   5.5489999999999995e-01   1.3119000000000001e+00   6.7035999999999998e+00   5.0090000000000001e-01   6.4470000000000005e-01   3.0520000000000003e-01
   1.1020000000000001e-01   4.6170000000000000e-01   1.8872000000000000e+00   2.8639999999999999e-01  -3.5210000000000002e-01  -3.5080000000000000e-01   6.2150000000000005e-01   1.1785000000000001e+00   6.1813000000000002e+00   3.7569999999999998e-01   6.4470000000000005e-01   3.2729999999999998e-01
  -4.4100000000000000e-02   6.1550000000000005e-01   1.7157000000000000e+00   3.2460000000000000e-01  -3.9970000000000000e-01  -3.3329999999999999e-01   7.7680000000000005e-01   1.2674000000000001e+00   6.0941999999999998e+00   4.1420000000000001e-01   6.8320000000000003e-01   3.3179999999999998e-01
  -1.3230000000000000e-01   6.8149999999999999e-01   1.4582999999999999e+00   2.1959999999999999e-01  -3.3310000000000001e-01  -3.4200000000000003e-01   7.3240000000000005e-01   1.1785000000000001e+00   6.0941999999999998e+00   4.1420000000000001e-01   6.8320000000000003e-01   3.4949999999999998e-01
   4.4100000000000000e-02   7.0350000000000001e-01   1.1152000000000000e+00   2.6729999999999998e-01  -4.0920000000000001e-01  -4.0339999999999998e-01   6.2150000000000005e-01   1.1563000000000001e+00   5.3977000000000004e+00   3.8529999999999998e-01   6.0619999999999996e-01   3.4060000000000001e-01
   2.6450000000000001e-01   6.1550000000000005e-01   1.3725000000000001e+00   2.7689999999999998e-01  -3.1400000000000000e-01  -3.3770000000000000e-01   5.5489999999999995e-01   1.1563000000000001e+00   5.3977000000000004e+00   4.2380000000000001e-01   6.3510000000000000e-01   3.4060000000000001e-01
   4.4100000000000000e-02   5.0560000000000005e-01   2.3161999999999998e+00   3.1509999999999999e-01  -4.0920000000000001e-01  -3.6840000000000001e-01   7.1020000000000005e-01   1.2674000000000001e+00   6.5294999999999996e+00   4.3350000000000000e-01   7.0240000000000002e-01   3.2290000000000002e-01
   2.1999999999999999e-02   7.4739999999999995e-01   2.5735000000000001e+00   3.1509999999999999e-01  -4.3769999999999998e-01  -3.9470000000000000e-01   6.2150000000000005e-01   1.2452000000000001e+00   7.3131000000000004e+00   4.1420000000000001e-01   6.2539999999999996e-01   3.3179999999999998e-01
   6.6100000000000006e-02   7.0350000000000001e-01   1.3725000000000001e+00   3.1509999999999999e-01  -3.1400000000000000e-01  -3.3770000000000000e-01   6.4370000000000005e-01   1.1339999999999999e+00   5.6589000000000000e+00   3.9489999999999997e-01   6.2539999999999996e-01   3.4949999999999998e-01
   6.6100000000000006e-02   5.0560000000000005e-01   1.9730000000000001e+00   2.0050000000000001e-01  -4.6629999999999999e-01  -3.8590000000000002e-01   6.2150000000000005e-01   1.1339999999999999e+00   6.1813000000000002e+00   3.9489999999999997e-01   6.0619999999999996e-01   3.7159999999999999e-01
  -1.3230000000000000e-01   5.4959999999999998e-01   2.2303999999999999e+00   3.5330000000000000e-01  -3.9970000000000000e-01  -3.5520000000000002e-01   5.9930000000000005e-01   1.2007000000000001e+00   6.6166000000000000e+00   4.9130000000000001e-01   6.1580000000000001e-01   3.3179999999999998e-01
  -1.3230000000000000e-01   7.9139999999999999e-01   1.5441000000000000e+00   2.0999999999999999e-01  -4.6629999999999999e-01  -3.3770000000000000e-01   6.6579999999999995e-01   1.0005999999999999e+00   6.1813000000000002e+00   4.0460000000000002e-01   5.8689999999999998e-01   3.2290000000000002e-01
   1.3230000000000000e-01   6.5949999999999998e-01   2.0588000000000002e+00   2.5779999999999997e-01  -4.1870000000000002e-01  -3.8150000000000001e-01   5.5489999999999995e-01   1.0894999999999999e+00   5.9200999999999997e+00   4.0460000000000002e-01   5.1959999999999995e-01   3.3620000000000000e-01
   0.0000000000000000e+00   8.7929999999999997e-01   1.9730000000000001e+00   2.7689999999999998e-01  -3.6159999999999998e-01  -3.7709999999999999e-01   5.3269999999999995e-01   1.1785000000000001e+00   6.5294999999999996e+00   4.6239999999999998e-01   7.1199999999999997e-01   3.4060000000000001e-01
  -6.6100000000000006e-02   6.8149999999999999e-01   1.8872000000000000e+00   3.1509999999999999e-01  -4.6629999999999999e-01  -3.3770000000000000e-01   6.2150000000000005e-01   1.3786000000000000e+00   6.0072000000000001e+00   4.8159999999999997e-01   5.9660000000000002e-01   2.9640000000000000e-01
   1.7630000000000001e-01   4.3969999999999998e-01   2.1446000000000001e+00   3.2460000000000000e-01  -3.4260000000000002e-01  -4.1220000000000001e-01   7.1020000000000005e-01   1.1117999999999999e+00   5.5719000000000003e+00   4.3350000000000000e-01   7.0240000000000002e-01   3.4499999999999997e-01
   2.1999999999999999e-02   5.2759999999999996e-01   1.1152000000000000e+00   1.9089999999999999e-01  -3.6159999999999998e-01  -3.9029999999999998e-01   7.1020000000000005e-01   1.2007000000000001e+00   6.1813000000000002e+00   5.0090000000000001e-01   6.5429999999999999e-01   3.5830000000000001e-01
   8.8200000000000001e-02   6.3749999999999996e-01   2.6593000000000000e+00   2.6729999999999998e-01  -2.8549999999999998e-01  -3.6399999999999999e-01   6.4370000000000005e-01   1.2230000000000001e+00   5.9200999999999997e+00   4.7199999999999998e-01   6.6390000000000005e-01   3.5830000000000001e-01
  -2.1999999999999999e-02   5.7160000000000000e-01   1.8015000000000001e+00   2.5779999999999997e-01  -3.4260000000000002e-01  -4.5169999999999999e-01   6.6579999999999995e-01   1.1563000000000001e+00   6.1813000000000002e+00   4.7199999999999998e-01   6.1580000000000001e-01   3.3620000000000000e-01
   8.8200000000000001e-02   6.3749999999999996e-01   1.7157000000000000e+00   2.3870000000000000e-01  -4.3769999999999998e-01  -3.8590000000000002e-01   6.8799999999999994e-01   1.2007000000000001e+00   5.6589000000000000e+00   4.8159999999999997e-01   5.3879999999999995e-01   2.9189999999999999e-01
   4.4100000000000000e-02   4.3969999999999998e-01   1.6298999999999999e+00   2.1959999999999999e-01  -3.8059999999999999e-01  -3.4200000000000003e-01   7.5460000000000005e-01   1.2452000000000001e+00   6.6166000000000000e+00   4.6239999999999998e-01   5.5810000000000004e-01   3.3179999999999998e-01
   2.1999999999999999e-02   7.0350000000000001e-01   1.8872000000000000e+00   2.2910000000000000e-01  -3.8059999999999999e-01  -3.3770000000000000e-01   6.6579999999999995e-01   1.0227999999999999e+00   6.5294999999999996e+00   4.6239999999999998e-01   6.9279999999999997e-01   3.3179999999999998e-01
   8.8200000000000001e-02   4.6170000000000000e-01   1.0294000000000001e+00   4.0100000000000002e-01  -3.9970000000000000e-01  -3.3770000000000000e-01   4.2170000000000002e-01   1.0005999999999999e+00   5.4847999999999999e+00   4.2380000000000001e-01   6.1580000000000001e-01   3.3179999999999998e-01
  -4.4100000000000000e-02   7.9139999999999999e-01   9.4359999999999999e-01   3.8190000000000002e-01  -3.6159999999999998e-01  -3.3770000000000000e-01   5.5489999999999995e-01   1.0450999999999999e+00   5.2236000000000002e+00   5.2020000000000000e-01   6.5429999999999999e-01   3.1850000000000001e-01
   1.7630000000000001e-01   7.4739999999999995e-01   1.7157000000000000e+00   2.0999999999999999e-01  -3.8059999999999999e-01  -3.9029999999999998e-01   7.3240000000000005e-01   1.1117999999999999e+00   6.3554000000000004e+00   3.8529999999999998e-01   5.4849999999999999e-01   3.2729999999999998e-01
  -4.4100000000000000e-02   3.9570000000000000e-01   1.2867999999999999e+00   2.8639999999999999e-01  -3.0449999999999999e-01  -3.2010000000000000e-01   7.5460000000000005e-01   1.1563000000000001e+00   6.1813000000000002e+00   4.5269999999999999e-01   6.7349999999999999e-01   3.1850000000000001e-01
  -2.4249999999999999e-01   5.7160000000000000e-01   1.9730000000000001e+00   2.8639999999999999e-01  -4.0920000000000001e-01  -3.8590000000000002e-01   5.7709999999999995e-01   1.2674000000000001e+00   5.9200999999999997e+00   4.0460000000000002e-01   6.5429999999999999e-01   3.5830000000000001e-01
   1.9839999999999999e-01   3.7369999999999998e-01   1.3725000000000001e+00   3.0549999999999999e-01  -2.6640000000000003e-01  -3.2450000000000001e-01   6.8799999999999994e-01   1.1563000000000001e+00   5.7460000000000004e+00   4.2380000000000001e-01   6.9279999999999997e-01   3.4499999999999997e-01
  -2.1999999999999999e-02   7.9139999999999999e-01   2.3161999999999998e+00   3.2460000000000000e-01  -2.8549999999999998e-01  -4.0339999999999998e-01   6.8799999999999994e-01   1.1117999999999999e+00   5.3977000000000004e+00   4.2380000000000001e-01   5.5810000000000004e-01   3.4499999999999997e-01
   1.9839999999999999e-01   4.6170000000000000e-01   1.5441000000000000e+00   2.1959999999999999e-01  -3.9010000000000000e-01  -3.7709999999999999e-01   5.7709999999999995e-01   1.1785000000000001e+00   6.3554000000000004e+00   4.2380000000000001e-01   5.7730000000000004e-01   3.3179999999999998e-01
  -1.5429999999999999e-01   8.5740000000000005e-01   2.0588000000000002e+00   3.2460000000000000e-01  -3.2350000000000001e-01  -3.5959999999999998e-01   6.6579999999999995e-01   1.1117999999999999e+00   5.7460000000000004e+00   4.4309999999999999e-01   6.4470000000000005e-01   3.2729999999999998e-01
   2.2040000000000001e-01   4.3969999999999998e-01   2.0588000000000002e+00   2.7689999999999998e-01  -4.3769999999999998e-01  -3.6399999999999999e-01   5.7709999999999995e-01   1.1785000000000001e+00   5.5719000000000003e+00   3.9489999999999997e-01   6.6390000000000005e-01   3.5830000000000001e-01
  -1.1020000000000001e-01   6.5949999999999998e-01   1.4582999999999999e+00   2.7689999999999998e-01  -2.8549999999999998e-01  -4.1220000000000001e-01   7.9900000000000004e-01   1.0672999999999999e+00   5.6589000000000000e+00   4.1420000000000001e-01   6.5429999999999999e-01   3.6709999999999998e-01
   4.6289999999999998e-01   5.4959999999999998e-01   2.2303999999999999e+00   2.7689999999999998e-01  -3.1400000000000000e-01  -3.6840000000000001e-01   5.5489999999999995e-01   1.2674000000000001e+00   6.1813000000000002e+00   3.8529999999999998e-01   6.0619999999999996e-01   3.3179999999999998e-01
  -1.3230000000000000e-01   5.9360000000000002e-01   1.3725000000000001e+00   1.5279999999999999e-01  -3.9010000000000000e-01  -3.6399999999999999e-01   6.8799999999999994e-01   1.0450999999999999e+00   5.7460000000000004e+00   3.9489999999999997e-01   5.9660000000000002e-01   3.4060000000000001e-01
   2.4249999999999999e-01   7.9139999999999999e-01   2.1446000000000001e+00   3.0549999999999999e-01  -4.6629999999999999e-01  -3.6840000000000001e-01   5.3269999999999995e-01   1.2007000000000001e+00   6.0941999999999998e+00   3.8529999999999998e-01   6.4470000000000005e-01   3.3179999999999998e-01
  -5.5110000000000003e-01   7.6939999999999997e-01   1.2867999999999999e+00   3.4370000000000001e-01  -3.1400000000000000e-01  -3.4639999999999999e-01   5.7709999999999995e-01   1.2007000000000001e+00   5.9200999999999997e+00   4.4309999999999999e-01   5.4849999999999999e-01   3.6709999999999998e-01
   5.5110000000000003e-01   6.5949999999999998e-01   1.9730000000000001e+00   2.4820000000000000e-01  -4.0920000000000001e-01  -4.0339999999999998e-01   6.8799999999999994e-01   1.1339999999999999e+00   5.5719000000000003e+00   4.1420000000000001e-01   6.9279999999999997e-01   3.4499999999999997e-01
   2.1999999999999999e-02   5.2759999999999996e-01   9.4359999999999999e-01   3.3420000000000000e-01  -4.5679999999999998e-01  -3.5080000000000000e-01   8.6560000000000004e-01   1.2007000000000001e+00   6.0072000000000001e+00   4.3350000000000000e-01   6.3510000000000000e-01   3.5830000000000001e-01
   1.7630000000000001e-01   5.9360000000000002e-01   1.8872000000000000e+00   1.5279999999999999e-01  -4.6629999999999999e-01  -3.7709999999999999e-01   7.5460000000000005e-01   1.0894999999999999e+00   6.6166000000000000e+00   3.7569999999999998e-01   6.9279999999999997e-01   3.4499999999999997e-01
  -4.1880000000000001e-01   8.5740000000000005e-01   1.3725000000000001e+00   3.5330000000000000e-01  -3.9970000000000000e-01  -4.3409999999999999e-01   6.6579999999999995e-01   1.3564000000000001e+00   6.3554000000000004e+00   4.1420000000000001e-01   6.9279999999999997e-01   3.6709999999999998e-01
  -1.5429999999999999e-01   5.2759999999999996e-01   2.4018999999999999e+00   2.1959999999999999e-01  -3.9010000000000000e-01  -4.1220000000000001e-01   5.3269999999999995e-01   1.1785000000000001e+00   6.0072000000000001e+00   4.4309999999999999e-01   5.5810000000000004e-01   3.4060000000000001e-01
  -8.8200000000000001e-02   7.9139999999999999e-01   2.4876999999999998e+00   3.2460000000000000e-01  -3.3310000000000001e-01  -3.1140000000000001e-01   7.9900000000000004e-01   1.0672999999999999e+00   6.2683000000000000e+00   4.6239999999999998e-01   6.5429999999999999e-01   3.5830000000000001e-01
   8.8200000000000001e-02   6.1550000000000005e-01   8.5780000000000001e-01   2.7689999999999998e-01  -3.1400000000000000e-01  -3.6399999999999999e-01   5.7709999999999995e-01   9.5609999999999995e-01   5.9200999999999997e+00   4.6239999999999998e-01   6.6390000000000005e-01   3.6709999999999998e-01
   1.7630000000000001e-01   4.8359999999999997e-01   2.1446000000000001e+00   2.3870000000000000e-01  -4.1870000000000002e-01  -3.8150000000000001e-01   5.5489999999999995e-01   1.2674000000000001e+00   6.2683000000000000e+00   4.5269999999999999e-01   6.7349999999999999e-01   3.8479999999999998e-01
  -4.4100000000000000e-02   6.1550000000000005e-01   1.7157000000000000e+00   2.4820000000000000e-01  -3.9970000000000000e-01  -4.2099999999999999e-01   6.2150000000000005e-01   1.3786000000000000e+00   6.0941999999999998e+00   3.6599999999999999e-01   6.9279999999999997e-01   4.1580000000000000e-01
   6.6100000000000006e-02   5.2759999999999996e-01   1.6298999999999999e+00   2.5779999999999997e-01  -4.3769999999999998e-01  -3.2890000000000003e-01   7.7680000000000005e-01   1.2452000000000001e+00   6.0941999999999998e+00   4.2380000000000001e-01   5.7730000000000004e-01   3.4060000000000001e-01
  -1.5429999999999999e-01   6.8149999999999999e-01   1.2867999999999999e+00   2.3870000000000000e-01  -3.5210000000000002e-01  -3.5520000000000002e-01   4.8830000000000001e-01   1.2674000000000001e+00   5.9200999999999997e+00   5.1049999999999995e-01   5.7730000000000004e-01   3.6270000000000002e-01
   0.0000000000000000e+00   6.1550000000000005e-01   1.6298999999999999e+00   3.5330000000000000e-01  -3.9010000000000000e-01  -3.2890000000000003e-01   8.2120000000000004e-01   1.1563000000000001e+00   6.3554000000000004e+00   5.2980000000000005e-01   6.6390000000000005e-01   3.5830000000000001e-01
  -2.1999999999999999e-02   8.1340000000000001e-01   1.2867999999999999e+00   2.3870000000000000e-01  -3.7109999999999999e-01  -3.4639999999999999e-01   4.6610000000000001e-01   1.2230000000000001e+00   6.0941999999999998e+00   4.6239999999999998e-01   6.2539999999999996e-01   3.5389999999999999e-01
  -8.8200000000000001e-02   5.9360000000000002e-01   1.2010000000000001e+00   3.2460000000000000e-01  -3.3310000000000001e-01  -3.7709999999999999e-01   6.8799999999999994e-01   1.3119000000000001e+00   5.7460000000000004e+00   4.2380000000000001e-01   6.7349999999999999e-01   3.4949999999999998e-01
   0.0000000000000000e+00   3.5170000000000001e-01   1.8872000000000000e+00   2.4820000000000000e-01  -4.8530000000000001e-01  -3.6399999999999999e-01   6.2150000000000005e-01   1.0227999999999999e+00   6.8777999999999997e+00   5.0090000000000001e-01   6.1580000000000001e-01   3.4499999999999997e-01
   4.4100000000000000e-02   6.3749999999999996e-01   2.8309000000000002e+00   2.8639999999999999e-01  -3.4260000000000002e-01  -3.5520000000000002e-01   5.9930000000000005e-01   1.0894999999999999e+00   6.6166000000000000e+00   4.5269999999999999e-01   6.7349999999999999e-01   3.3179999999999998e-01
   4.4100000000000000e-02   2.8580000000000000e-01   2.7450999999999999e+00   2.2910000000000000e-01  -3.1400000000000000e-01  -3.8150000000000001e-01   4.8830000000000001e-01   1.1563000000000001e+00   5.5719000000000003e+00   4.9130000000000001e-01   5.8689999999999998e-01   3.1409999999999999e-01
  -6.6100000000000006e-02   5.0560000000000005e-01   1.8872000000000000e+00   2.0999999999999999e-01  -3.3310000000000001e-01  -3.7709999999999999e-01   5.3269999999999995e-01   1.2674000000000001e+00   6.3554000000000004e+00   3.7569999999999998e-01   6.1580000000000001e-01   3.4060000000000001e-01
  -8.8200000000000001e-02   5.9360000000000002e-01   1.8015000000000001e+00   3.6280000000000001e-01  -3.2350000000000001e-01  -3.2010000000000000e-01   4.6610000000000001e-01   1.1117999999999999e+00   5.7460000000000004e+00   4.8159999999999997e-01   5.0029999999999997e-01   3.4060000000000001e-01
  -4.4100000000000000e-02   5.9360000000000002e-01   1.8015000000000001e+00   3.5330000000000000e-01  -5.0429999999999997e-01  -3.9029999999999998e-01   5.3269999999999995e-01   1.2007000000000001e+00   5.5719000000000003e+00   4.3350000000000000e-01   6.8320000000000003e-01   3.3179999999999998e-01
  -8.8200000000000001e-02   7.4739999999999995e-01   1.5441000000000000e+00   2.2910000000000000e-01  -3.2350000000000001e-01  -3.6399999999999999e-01   6.2150000000000005e-01   1.0450999999999999e+00   6.1813000000000002e+00   4.8159999999999997e-01   7.0240000000000002e-01   3.4060000000000001e-01
   2.1999999999999999e-02   5.9360000000000002e-01   1.5441000000000000e+00   2.5779999999999997e-01  -2.9499999999999998e-01  -3.9029999999999998e-01   8.2120000000000004e-01   1.1339999999999999e+00   5.4847999999999999e+00   4.0460000000000002e-01   6.5429999999999999e-01   3.3179999999999998e-01
   2.1999999999999999e-02   6.5949999999999998e-01   1.7157000000000000e+00   2.6729999999999998e-01  -3.9970000000000000e-01  -3.5080000000000000e-01   5.7709999999999995e-01   1.2897000000000001e+00   6.6166000000000000e+00   3.7569999999999998e-01   6.0619999999999996e-01   3.5389999999999999e-01
   1.1020000000000001e-01   3.7369999999999998e-01   1.9730000000000001e+00   3.0549999999999999e-01  -3.5210000000000002e-01  -3.3770000000000000e-01   7.7680000000000005e-01   1.0227999999999999e+00   5.6589000000000000e+00   4.7199999999999998e-01   6.3510000000000000e-01   3.6270000000000002e-01
   4.4100000000000000e-02   6.3749999999999996e-01   1.7157000000000000e+00   2.0999999999999999e-01  -4.8530000000000001e-01  -4.2099999999999999e-01   5.7709999999999995e-01   1.0894999999999999e+00   6.4424999999999999e+00   4.5269999999999999e-01   5.5810000000000004e-01   3.6270000000000002e-01
   0.0000000000000000e+00   8.5740000000000005e-01   1.2010000000000001e+00   2.0999999999999999e-01  -3.1400000000000000e-01  -3.7709999999999999e-01   7.5460000000000005e-01   1.1563000000000001e+00   6.0072000000000001e+00   4.4309999999999999e-01   6.6390000000000005e-01   3.5389999999999999e-01
   2.2040000000000001e-01   7.4739999999999995e-01   8.5780000000000001e-01   2.8639999999999999e-01  -3.3310000000000001e-01  -3.3770000000000000e-01   7.1020000000000005e-01   1.3119000000000001e+00   5.9200999999999997e+00   4.7199999999999998e-01   5.9660000000000002e-01   3.3620000000000000e-01
  -4.4100000000000000e-02   7.4739999999999995e-01   1.8015000000000001e+00   3.1509999999999999e-01  -3.9010000000000000e-01  -3.5520000000000002e-01   6.4370000000000005e-01   1.1563000000000001e+00   6.7035999999999998e+00   4.3350000000000000e-01   5.8689999999999998e-01   3.5830000000000001e-01
  -6.6100000000000006e-02   6.1550000000000005e-01   1.8872000000000000e+00   2.0999999999999999e-01  -3.7109999999999999e-01  -3.5080000000000000e-01   5.9930000000000005e-01   1.1117999999999999e+00   5.6589000000000000e+00   4.5269999999999999e-01   6.1580000000000001e-01   3.3620000000000000e-01
  -1.1020000000000001e-01   4.6170000000000000e-01   1.8872000000000000e+00   2.7689999999999998e-01  -4.4719999999999999e-01  -3.2450000000000001e-01   5.1049999999999995e-01   8.6719999999999997e-01   5.6589000000000000e+00   5.1049999999999995e-01   5.5810000000000004e-01   3.1409999999999999e-01
   1.5429999999999999e-01   7.9139999999999999e-01   1.8015000000000001e+00   2.1959999999999999e-01  -3.4260000000000002e-01  -3.8150000000000001e-01   7.1020000000000005e-01   1.0450999999999999e+00   5.6589000000000000e+00   4.7199999999999998e-01   6.7349999999999999e-01   3.2729999999999998e-01
  -2.2040000000000001e-01   7.6939999999999997e-01   2.0588000000000002e+00   3.0549999999999999e-01  -3.3310000000000001e-01  -3.8150000000000001e-01   5.7709999999999995e-01   1.1785000000000001e+00   6.0072000000000001e+00   4.0460000000000002e-01   7.3129999999999995e-01   3.1850000000000001e-01
  -8.8200000000000001e-02   4.3969999999999998e-01   1.5441000000000000e+00   2.1959999999999999e-01  -3.9970000000000000e-01  -3.9910000000000001e-01   5.3269999999999995e-01   1.2007000000000001e+00   6.2683000000000000e+00   3.7569999999999998e-01   6.8320000000000003e-01   3.4060000000000001e-01
  -1.5429999999999999e-01   6.3749999999999996e-01   1.8015000000000001e+00   2.0050000000000001e-01  -3.1400000000000000e-01  -3.8590000000000002e-01   6.6579999999999995e-01   1.1339999999999999e+00   5.7460000000000004e+00   4.4309999999999999e-01   5.1959999999999995e-01   3.5830000000000001e-01
   0.0000000000000000e+00   4.6170000000000000e-01   1.2867999999999999e+00   2.4820000000000000e-01  -4.1870000000000002e-01  -3.5959999999999998e-01   7.3240000000000005e-01   1.0450999999999999e+00   6.6166000000000000e+00   4.4309999999999999e-01   5.6769999999999998e-01   3.3620000000000000e-01
  -1.5429999999999999e-01   5.9360000000000002e-01   1.3725000000000001e+00   3.9140000000000003e-01  -3.9970000000000000e-01  -3.4639999999999999e-01   7.3240000000000005e-01   1.2230000000000001e+00   5.0495000000000001e+00   4.5269999999999999e-01   5.6769999999999998e-01   3.2290000000000002e-01
  -2.1999999999999999e-02   7.0350000000000001e-01   2.0588000000000002e+00   3.3420000000000000e-01  -4.2820000000000003e-01  -4.0339999999999998e-01   5.1049999999999995e-01   1.0894999999999999e+00   6.0072000000000001e+00   3.8529999999999998e-01   6.6390000000000005e-01   3.4499999999999997e-01
  -6.6100000000000006e-02   6.1550000000000005e-01   1.2867999999999999e+00   4.1049999999999998e-01  -3.9010000000000000e-01  -3.3770000000000000e-01   7.1020000000000005e-01   1.1785000000000001e+00   5.7460000000000004e+00   3.9489999999999997e-01   6.9279999999999997e-01   3.8040000000000002e-01
  -4.4100000000000000e-02   4.6170000000000000e-01   1.0294000000000001e+00   2.2910000000000000e-01  -3.4260000000000002e-01  -3.5959999999999998e-01   4.2170000000000002e-01   1.3564000000000001e+00   6.4424999999999999e+00   4.2380000000000001e-01   5.1959999999999995e-01   4.0250000000000002e-01
  -1.1020000000000001e-01   4.8359999999999997e-01   1.1152000000000000e+00   3.4370000000000001e-01  -4.1870000000000002e-01  -3.4200000000000003e-01   5.1049999999999995e-01   1.2897000000000001e+00   6.2683000000000000e+00   3.7569999999999998e-01   6.4470000000000005e-01   3.4060000000000001e-01
  -2.1999999999999999e-02   5.4959999999999998e-01   1.8872000000000000e+00   3.0549999999999999e-01  -3.6159999999999998e-01  -3.7709999999999999e-01   3.7730000000000002e-01   1.3564000000000001e+00   6.4424999999999999e+00   5.0090000000000001e-01   6.1580000000000001e-01   3.1409999999999999e-01
   0.0000000000000000e+00   5.4959999999999998e-01   1.9730000000000001e+00   3.0549999999999999e-01  -3.2350000000000001e-01  -3.3329999999999999e-01   7.5460000000000005e-01   1.2230000000000001e+00   5.8330000000000002e+00   4.3350000000000000e-01   5.6769999999999998e-01   3.0959999999999999e-01
  -2.2040000000000001e-01   4.8359999999999997e-01   1.8015000000000001e+00   2.5779999999999997e-01  -5.0429999999999997e-01  -3.9910000000000001e-01   7.1020000000000005e-01   1.3341000000000001e+00   5.8330000000000002e+00   4.9130000000000001e-01   5.8689999999999998e-01   3.3179999999999998e-01
   2.1999999999999999e-02   6.5949999999999998e-01   1.5441000000000000e+00   2.0999999999999999e-01  -3.9970000000000000e-01  -3.7269999999999998e-01   8.6560000000000004e-01   1.2230000000000001e+00   6.2683000000000000e+00   4.3350000000000000e-01   5.9660000000000002e-01   3.0080000000000001e-01
   8.8200000000000001e-02   6.8149999999999999e-01   1.4582999999999999e+00   2.8639999999999999e-01  -3.9970000000000000e-01  -3.6399999999999999e-01   7.7680000000000005e-01   1.2452000000000001e+00   5.8330000000000002e+00   4.7199999999999998e-01   6.8320000000000003e-01   3.4060000000000001e-01
   2.1999999999999999e-02   4.6170000000000000e-01   1.8872000000000000e+00   2.9599999999999999e-01  -3.8059999999999999e-01  -3.4639999999999999e-01   5.1049999999999995e-01   1.2452000000000001e+00   5.4847999999999999e+00   4.4309999999999999e-01   6.3510000000000000e-01   3.3620000000000000e-01
   0.0000000000000000e+00   4.8359999999999997e-01   2.2303999999999999e+00   3.1509999999999999e-01  -3.6159999999999998e-01  -3.6840000000000001e-01   3.7730000000000002e-01   1.1785000000000001e+00   4.9623999999999997e+00   4.1420000000000001e-01   6.5429999999999999e-01   3.5389999999999999e-01
  -2.1999999999999999e-02   7.6939999999999997e-01   2.1446000000000001e+00   3.2460000000000000e-01  -3.7109999999999999e-01  -3.5520000000000002e-01   6.4370000000000005e-01   1.2452000000000001e+00   6.3554000000000004e+00   4.4309999999999999e-01   6.5429999999999999e-01   3.4499999999999997e-01
  -1.5429999999999999e-01   4.8359999999999997e-01   2.7450999999999999e+00   3.0549999999999999e-01  -4.1870000000000002e-01  -4.2099999999999999e-01   8.6560000000000004e-01   1.1563000000000001e+00   5.6589000000000000e+00   4.1420000000000001e-01   5.9660000000000002e-01   3.2290000000000002e-01
  -2.1999999999999999e-02   7.6939999999999997e-01   1.4582999999999999e+00   2.8639999999999999e-01  -4.7580000000000000e-01  -3.3329999999999999e-01   7.3240000000000005e-01   1.3341000000000001e+00   6.2683000000000000e+00   3.8529999999999998e-01   6.0619999999999996e-01   3.7159999999999999e-01
  -2.1999999999999999e-02   5.0560000000000005e-01   1.9730000000000001e+00   2.5779999999999997e-01  -2.6640000000000003e-01  -3.8150000000000001e-01   6.4370000000000005e-01   1.0005999999999999e+00   6.0941999999999998e+00   4.2380000000000001e-01   6.2539999999999996e-01   3.4060000000000001e-01
   0.0000000000000000e+00   5.9360000000000002e-01   1.4582999999999999e+00   3.6280000000000001e-01  -3.8059999999999999e-01  -3.5080000000000000e-01   6.2150000000000005e-01   1.3119000000000001e+00   6.1813000000000002e+00   4.2380000000000001e-01   6.0619999999999996e-01   3.3620000000000000e-01
  -1.3230000000000000e-01   4.3969999999999998e-01   1.2867999999999999e+00   2.7689999999999998e-01  -4.1870000000000002e-01  -3.7269999999999998e-01   5.3269999999999995e-01   1.2897000000000001e+00   6.3554000000000004e+00   4.4309999999999999e-01   5.7730000000000004e-01   3.4949999999999998e-01
  -1.5429999999999999e-01   6.8149999999999999e-01   1.7157000000000000e+00   2.6729999999999998e-01  -4.0920000000000001e-01  -3.4200000000000003e-01   5.7709999999999995e-01   1.0227999999999999e+00   6.0941999999999998e+00   4.4309999999999999e-01   5.6769999999999998e-01   3.2729999999999998e-01
   2.1999999999999999e-02   6.3749999999999996e-01   1.8015000000000001e+00   3.2460000000000000e-01  -4.4719999999999999e-01  -3.9029999999999998e-01   5.5489999999999995e-01   1.2007000000000001e+00   6.1813000000000002e+00   4.9130000000000001e-01   5.1959999999999995e-01   3.7159999999999999e-01
   4.4100000000000000e-02   6.3749999999999996e-01   1.8015000000000001e+00   2.7689999999999998e-01  -4.2820000000000003e-01  -3.7269999999999998e-01   7.1020000000000005e-01   1.2897000000000001e+00   5.4847999999999999e+00   2.9859999999999998e-01   7.2170000000000001e-01   3.0959999999999999e-01
   1.1020000000000001e-01   5.7160000000000000e-01   1.2867999999999999e+00   2.6729999999999998e-01  -3.2350000000000001e-01  -3.2010000000000000e-01   6.8799999999999994e-01   1.0672999999999999e+00   5.8330000000000002e+00   4.5269999999999999e-01   5.6769999999999998e-01   3.3620000000000000e-01
  -1.1020000000000001e-01   7.2550000000000003e-01   2.0588000000000002e+00   2.0050000000000001e-01  -3.8059999999999999e-01  -3.2890000000000003e-01   5.3269999999999995e-01   1.2897000000000001e+00   5.3977000000000004e+00   4.1420000000000001e-01   6.5429999999999999e-01   3.2729999999999998e-01
  -4.4100000000000000e-02   5.9360000000000002e-01   1.5441000000000000e+00   2.2910000000000000e-01  -4.2820000000000003e-01  -3.7709999999999999e-01   7.3240000000000005e-01   1.0450999999999999e+00   6.2683000000000000e+00   4.7199999999999998e-01   5.8689999999999998e-01   3.8929999999999998e-01
   2.4249999999999999e-01   6.3749999999999996e-01   2.0588000000000002e+00   2.3870000000000000e-01  -4.3769999999999998e-01  -3.2890000000000003e-01   7.1020000000000005e-01   1.2674000000000001e+00   5.6589000000000000e+00   3.8529999999999998e-01   6.9279999999999997e-01   3.1850000000000001e-01
  -6.6100000000000006e-02   6.3749999999999996e-01   2.1446000000000001e+00   2.7689999999999998e-01  -3.8059999999999999e-01  -3.5520000000000002e-01   6.2150000000000005e-01   1.1563000000000001e+00   6.1813000000000002e+00   4.5269999999999999e-01   6.7349999999999999e-01   3.2290000000000002e-01
   6.6100000000000006e-02   5.4959999999999998e-01   8.5780000000000001e-01   2.6729999999999998e-01  -3.0449999999999999e-01  -3.5959999999999998e-01   6.4370000000000005e-01   1.3119000000000001e+00   5.5719000000000003e+00   4.1420000000000001e-01   6.7349999999999999e-01   3.0080000000000001e-01
  -1.9839999999999999e-01   5.0560000000000005e-01   1.2867999999999999e+00   2.5779999999999997e-01  -4.1870000000000002e-01  -3.7269999999999998e-01   7.1020000000000005e-01   1.3119000000000001e+00   6.6166000000000000e+00   3.8529999999999998e-01   6.4470000000000005e-01   3.4060000000000001e-01
   4.4100000000000000e-02   3.7369999999999998e-01   1.6298999999999999e+00   3.0549999999999999e-01  -3.4260000000000002e-01  -3.4639999999999999e-01   6.8799999999999994e-01   9.3389999999999995e-01   5.9200999999999997e+00   3.5639999999999999e-01   5.1959999999999995e-01   3.2290000000000002e-01
  -1.3230000000000000e-01   7.6939999999999997e-01   1.6298999999999999e+00   2.4820000000000000e-01  -3.4260000000000002e-01  -3.3770000000000000e-01   7.3240000000000005e-01   9.7840000000000005e-01   5.2236000000000002e+00   4.4309999999999999e-01   6.6390000000000005e-01   3.6270000000000002e-01
   0.0000000000000000e+00   4.8359999999999997e-01   1.2010000000000001e+00   3.2460000000000000e-01  -4.4719999999999999e-01  -3.4200000000000003e-01   7.3240000000000005e-01   1.2452000000000001e+00   6.5294999999999996e+00   3.0819999999999997e-01   6.1580000000000001e-01   3.3179999999999998e-01
  -1.1020000000000001e-01   3.9570000000000000e-01   2.0588000000000002e+00   2.7689999999999998e-01  -3.9970000000000000e-01  -3.6399999999999999e-01   7.5460000000000005e-01   1.3786000000000000e+00   5.5719000000000003e+00   2.9859999999999998e-01   6.3510000000000000e-01   3.0520000000000003e-01
   1.1020000000000001e-01   5.0560000000000005e-01   1.8872000000000000e+00   2.6729999999999998e-01  -4.1870000000000002e-01  -3.6399999999999999e-01   5.5489999999999995e-01   1.3564000000000001e+00   6.0072000000000001e+00   4.3350000000000000e-01   5.7730000000000004e-01   3.0959999999999999e-01
   1.7630000000000001e-01   4.8359999999999997e-01   1.3725000000000001e+00   2.7689999999999998e-01  -3.9970000000000000e-01  -3.8590000000000002e-01   6.2150000000000005e-01   1.0450999999999999e+00   6.0941999999999998e+00   4.2380000000000001e-01   5.7730000000000004e-01   3.4499999999999997e-01
  -8.8200000000000001e-02   4.8359999999999997e-01   2.4876999999999998e+00   2.0050000000000001e-01  -3.4260000000000002e-01  -3.8150000000000001e-01   6.6579999999999995e-01   1.2452000000000001e+00   6.0941999999999998e+00   3.8529999999999998e-01   5.7730000000000004e-01   3.4499999999999997e-01
  -6.6100000000000006e-02   5.4959999999999998e-01   1.9730000000000001e+00   2.8639999999999999e-01  -4.4719999999999999e-01  -3.4639999999999999e-01   7.1020000000000005e-01   1.1339999999999999e+00   4.9623999999999997e+00   4.7199999999999998e-01   6.8320000000000003e-01   3.5389999999999999e-01
   1.1020000000000001e-01   4.3969999999999998e-01   2.4876999999999998e+00   2.8639999999999999e-01  -3.2350000000000001e-01  -4.1220000000000001e-01   9.5440000000000003e-01   1.1563000000000001e+00   6.8777999999999997e+00   4.6239999999999998e-01   6.2539999999999996e-01   3.4060000000000001e-01
  -2.6450000000000001e-01   5.4959999999999998e-01   1.4582999999999999e+00   2.0050000000000001e-01  -4.2820000000000003e-01  -3.2890000000000003e-01   6.6579999999999995e-01   1.3119000000000001e+00   5.8330000000000002e+00   4.0460000000000002e-01   5.7730000000000004e-01   3.4060000000000001e-01
  -4.4100000000000000e-02   4.8359999999999997e-01   2.3161999999999998e+00   1.9089999999999999e-01  -4.7580000000000000e-01  -3.5959999999999998e-01   7.3240000000000005e-01   1.0450999999999999e+00   6.0072000000000001e+00   3.9489999999999997e-01   5.8689999999999998e-01   3.0080000000000001e-01
  -2.4249999999999999e-01   6.8149999999999999e-01   1.5441000000000000e+00   2.0050000000000001e-01  -4.2820000000000003e-01  -3.7269999999999998e-01   6.6579999999999995e-01   1.1117999999999999e+00   6.0072000000000001e+00   4.0460000000000002e-01   6.2539999999999996e-01   3.9369999999999999e-01
   1.5429999999999999e-01   5.4959999999999998e-01   1.9730000000000001e+00   2.9599999999999999e-01  -4.4719999999999999e-01  -3.5520000000000002e-01   4.6610000000000001e-01   1.2452000000000001e+00   6.0072000000000001e+00   5.3939999999999999e-01   6.4470000000000005e-01   3.1850000000000001e-01
  -1.1020000000000001e-01   5.4959999999999998e-01   1.8015000000000001e+00   3.7240000000000001e-01  -2.7600000000000002e-01  -3.1569999999999998e-01   6.6579999999999995e-01   1.0894999999999999e+00   5.9200999999999997e+00   4.6239999999999998e-01   6.4470000000000005e-01   3.5389999999999999e-01
  -2.1999999999999999e-02   5.4959999999999998e-01   2.2303999999999999e+00   2.9599999999999999e-01  -3.4260000000000002e-01  -3.2010000000000000e-01   5.1049999999999995e-01   1.4008000000000000e+00   6.7907000000000002e+00   5.2020000000000000e-01   7.2170000000000001e-01   3.4499999999999997e-01
  -6.6100000000000006e-02   4.6170000000000000e-01   1.2867999999999999e+00   3.0549999999999999e-01  -3.5210000000000002e-01  -3.5520000000000002e-01   7.7680000000000005e-01   1.1563000000000001e+00   5.2236000000000002e+00   3.9489999999999997e-01   5.3879999999999995e-01   3.3620000000000000e-01
  -8.8200000000000001e-02   4.1770000000000002e-01   1.3725000000000001e+00   2.1959999999999999e-01  -3.5210000000000002e-01  -3.6840000000000001e-01   5.9930000000000005e-01   1.1785000000000001e+00   6.1813000000000002e+00   4.8159999999999997e-01   5.8689999999999998e-01   3.5389999999999999e-01
   6.6100000000000006e-02   5.4959999999999998e-01   1.8015000000000001e+00   3.5330000000000000e-01  -3.6159999999999998e-01  -3.7709999999999999e-01   7.7680000000000005e-01   9.5609999999999995e-01   5.3977000000000004e+00   4.1420000000000001e-01   5.9660000000000002e-01   3.4499999999999997e-01
   0.0000000000000000e+00   5.9360000000000002e-01   1.2010000000000001e+00   2.9599999999999999e-01  -3.1400000000000000e-01  -3.6840000000000001e-01   5.9930000000000005e-01   1.1785000000000001e+00   6.7907000000000002e+00   5.0090000000000001e-01   6.2539999999999996e-01   3.3179999999999998e-01
  -2.1999999999999999e-02   8.1340000000000001e-01   1.8872000000000000e+00   2.5779999999999997e-01  -4.0920000000000001e-01  -3.4639999999999999e-01   7.7680000000000005e-01   1.0894999999999999e+00   6.3554000000000004e+00   4.0460000000000002e-01   6.6390000000000005e-01   3.7600000000000000e-01
  -3.7469999999999998e-01   6.8149999999999999e-01   1.8872000000000000e+00   3.0549999999999999e-01  -4.2820000000000003e-01  -2.9820000000000002e-01   9.1000000000000003e-01   1.1339999999999999e+00   5.1365999999999996e+00   4.0460000000000002e-01   5.9660000000000002e-01   3.3620000000000000e-01
  -1.1020000000000001e-01   7.6939999999999997e-01   1.2010000000000001e+00   2.0050000000000001e-01  -3.7109999999999999e-01  -3.2010000000000000e-01   4.6610000000000001e-01   1.2674000000000001e+00   5.7460000000000004e+00   4.6239999999999998e-01   6.6390000000000005e-01   3.1850000000000001e-01
  -2.1999999999999999e-02   5.2759999999999996e-01   2.3161999999999998e+00   3.4370000000000001e-01  -2.8549999999999998e-01  -3.4639999999999999e-01   7.1020000000000005e-01   1.0227999999999999e+00   6.5294999999999996e+00   4.0460000000000002e-01   5.4849999999999999e-01   3.4060000000000001e-01
   1.1020000000000001e-01   5.0560000000000005e-01   1.2867999999999999e+00   3.1509999999999999e-01  -2.8549999999999998e-01  -4.2540000000000000e-01   7.3240000000000005e-01   1.2674000000000001e+00   6.1813000000000002e+00   3.9489999999999997e-01   6.2539999999999996e-01   3.5830000000000001e-01
