# Supplementary material for: Footwear and Foam Surface Alter Gait Initiation of Typical Subjects
Source: PLoS One. 2015 Aug 13;10(8):e0135821. doi: 10.1371/journal.pone.0135821 (PMC4536224; doi:10.1371/journal.pone.0135821)
Supplement: S1 Dataset — (ZIP) [file pone.0135821.s001.zip › 10_foam_av1_04.txt]

   6.2378999999999998e+00  -1.4729000000000001e+00   3.3284109999999998e+02   4.0194999999999999e+00   3.2201599999999999e+01   1.5350000000000000e-01  -7.5907000000000000e+00  -2.0457000000000001e+00   3.4937259999999998e+02   9.7579999999999991e+00  -3.3965800000000002e+01   9.7299999999999998e-02
   5.6428000000000003e+00  -4.0229999999999997e+00   3.2597840000000002e+02   2.5013999999999998e+00   3.1687700000000000e+01   4.0339999999999998e-01  -6.6585000000000001e+00  -9.3389999999999995e-01   3.5120080000000002e+02   9.8928999999999991e+00  -3.4167900000000003e+01   2.6499999999999999e-02
   5.9073000000000002e+00  -6.5290999999999997e+00   3.2117450000000002e+02   1.1171000000000000e+00   3.1268999999999998e+01   7.3229999999999995e-01  -7.0136000000000003e+00  -6.2260000000000004e-01   3.5259379999999999e+02   9.8062000000000005e+00  -3.4110100000000003e+01   8.8000000000000005e-03
   5.3562000000000003e+00  -7.2545999999999999e+00   3.1534120000000001e+02   1.2410000000000000e-01   3.0897900000000000e+01   8.9459999999999995e-01  -7.3686999999999996e+00  -1.4676000000000000e+00   3.5285500000000002e+02   9.8157999999999994e+00  -3.4312199999999997e+01   3.1000000000000000e-02
   5.0917000000000003e+00  -7.9800000000000004e+00   3.0830689999999998e+02  -7.0650000000000002e-01   3.0279399999999999e+01   1.0611999999999999e+00  -8.2342999999999993e+00  -1.2452000000000001e+00   3.5712090000000001e+02   9.5846000000000000e+00  -3.4812500000000000e+01  -1.7700000000000000e-02
   4.5848000000000004e+00  -8.7714999999999996e+00   2.9784129999999999e+02  -1.6613000000000000e+00   2.9584700000000002e+01   1.1665000000000001e+00  -8.7891999999999992e+00  -1.4898000000000000e+00   3.6225749999999999e+02   9.3245000000000005e+00  -3.5139699999999998e+01  -1.5479999999999999e-01
   3.5047000000000001e+00  -9.2331000000000003e+00   2.8574579999999997e+02  -2.4251000000000000e+00   2.8423800000000000e+01   1.2498000000000000e+00  -9.7213999999999992e+00  -3.2464000000000000e+00   3.6678460000000001e+02   8.9199999999999999e+00  -3.5755499999999998e+01  -2.3890000000000000e-01
   2.7553000000000001e+00  -9.4528999999999996e+00   2.7099099999999999e+02  -2.9215000000000000e+00   2.7120100000000001e+01   1.3024000000000000e+00  -1.0231900000000000e+01  -4.1802999999999999e+00   3.7366239999999999e+02   8.5539000000000005e+00  -3.6304000000000002e+01  -3.4499999999999997e-01
   1.5649999999999999e+00  -9.1012000000000004e+00   2.5486359999999999e+02  -3.4083999999999999e+00   2.5578600000000002e+01   1.3068000000000000e+00  -1.1430400000000001e+01  -4.7807000000000004e+00   3.7914710000000002e+02   8.1301000000000005e+00  -3.6823500000000003e+01  -4.7770000000000001e-01
   3.5270000000000001e-01  -7.6502999999999997e+00   2.4002300000000000e+02  -3.4752999999999998e+00   2.4265400000000000e+01   1.1533000000000000e+00  -1.3183800000000000e+01  -5.6700999999999997e+00   3.8672140000000002e+02   7.8121999999999998e+00  -3.7516300000000001e+01  -5.9719999999999995e-01
  -2.6450000000000001e-01  -6.3093000000000004e+00   2.2809909999999999e+02  -3.5802999999999998e+00   2.3247199999999999e+01   9.8229999999999995e-01  -1.5514300000000000e+01  -7.2710999999999997e+00   3.9734269999999998e+02   7.1185999999999998e+00  -3.8401600000000002e+01  -8.2720000000000005e-01
  -1.5208999999999999e+00  -4.1329000000000002e+00   2.1531729999999999e+02  -3.6661999999999999e+00   2.2067200000000000e+01   8.5950000000000004e-01  -1.8577200000000001e+01  -8.6496999999999993e+00   4.0892169999999999e+02   6.3962000000000003e+00  -3.9527299999999997e+01  -9.8640000000000005e-01
  -1.9617000000000000e+00  -2.7919000000000000e+00   2.0382230000000001e+02  -3.6471000000000000e+00   2.0972899999999999e+01   7.0160000000000000e-01  -2.1995200000000001e+01  -9.7170000000000005e+00   4.1971719999999999e+02   5.6254999999999997e+00  -4.0268200000000000e+01  -1.0926000000000000e+00
  -2.2042000000000002e+00  -2.7260000000000000e+00   1.9275620000000001e+02  -3.8380999999999998e+00   1.9840499999999999e+01   6.3149999999999995e-01  -2.5857099999999999e+01  -1.0095000000000001e+01   4.3033850000000001e+02   4.9416000000000002e+00  -4.1163100000000000e+01  -1.2076000000000000e+00
  -2.2483000000000000e+00  -2.8799000000000001e+00   1.8203319999999999e+02  -3.9335000000000000e+00   1.8850899999999999e+01   6.0519999999999996e-01  -2.9563700000000001e+01  -9.8726000000000003e+00   4.4200459999999998e+02   4.1999000000000004e+00  -4.2077199999999998e+01  -1.3669000000000000e+00
  -2.1600999999999999e+00  -2.1103999999999998e+00   1.7139599999999999e+02  -4.0576999999999996e+00   1.7908799999999999e+01   5.2180000000000004e-01  -3.2781900000000000e+01  -1.0161700000000000e+01   4.5576010000000002e+02   3.1596000000000002e+00  -4.3289600000000000e+01  -1.5748000000000000e+00
  -2.1821999999999999e+00  -1.7366999999999999e+00   1.6230289999999999e+02  -4.0480999999999998e+00   1.6890599999999999e+01   4.3409999999999999e-01  -3.5955800000000004e+01  -1.0984400000000001e+01   4.6995089999999999e+02   1.7435000000000000e+00  -4.4742500000000000e+01  -1.7427999999999999e+00
  -2.2483000000000000e+00  -9.6730000000000005e-01   1.5432499999999999e+02  -4.1818000000000000e+00   1.6129300000000001e+01   3.0259999999999998e-01  -3.8863300000000002e+01  -1.2918900000000001e+01   4.8422879999999998e+02   1.9270000000000001e-01  -4.6041499999999999e+01  -1.9994000000000001e+00
  -2.1160000000000001e+00   6.6000000000000003e-02   1.4909219999999999e+02  -4.1150000000000002e+00   1.5415699999999999e+01   1.8420000000000000e-01  -4.2303600000000003e+01  -1.5565000000000000e+01   4.9754899999999998e+02  -1.6760999999999999e+00  -4.7340400000000002e+01  -2.2913999999999999e+00
  -2.5789000000000000e+00   5.4959999999999998e-01   1.4351630000000000e+02  -4.0959000000000003e+00   1.5054100000000000e+01   2.6300000000000000e-02  -4.5299900000000001e+01  -1.8477799999999998e+01   5.0895389999999998e+02  -3.5352000000000001e+00  -4.8552799999999998e+01  -2.6718000000000002e+00
  -2.6450999999999998e+00   1.0112000000000001e+00   1.4034229999999999e+02  -4.1722000000000001e+00   1.4692500000000001e+01   8.8000000000000005e-03  -4.8029899999999998e+01  -2.1635300000000001e+01   5.2035879999999997e+02  -5.3558000000000003e+00  -4.9447699999999998e+01  -2.9725999999999999e+00
  -2.6671000000000000e+00   1.1212000000000000e+00   1.4008490000000000e+02  -4.4204999999999997e+00   1.4711499999999999e+01  -2.6300000000000000e-02  -5.1292499999999997e+01  -2.4437000000000001e+01   5.2828129999999999e+02  -7.1764000000000001e+00  -5.0275199999999998e+01  -3.3176000000000001e+00
  -2.2924000000000002e+00   8.3540000000000003e-01   1.3999910000000000e+02  -4.6496000000000004e+00   1.4835200000000000e+01   8.8000000000000005e-03  -5.4066899999999997e+01  -2.7438800000000001e+01   5.3515899999999999e+02  -8.7466000000000008e+00  -5.0814000000000000e+01  -3.5874000000000001e+00
  -2.2263000000000002e+00   2.6379999999999998e-01   1.4248689999999999e+02  -4.9837999999999996e+00   1.5082599999999999e+01   3.0700000000000002e-02  -5.6375100000000003e+01  -2.9951400000000000e+01   5.3968610000000001e+02  -9.9987999999999992e+00  -5.1083399999999997e+01  -3.8527999999999998e+00
  -2.2263000000000002e+00   2.1999999999999999e-02   1.4832020000000000e+02  -5.4325000000000001e+00   1.5625000000000000e+01   1.4470000000000000e-01  -5.8816600000000001e+01  -3.2352899999999998e+01   5.4290740000000005e+02  -1.1087300000000001e+01  -5.1362400000000001e+01  -4.0829000000000004e+00
  -1.5208999999999999e+00  -9.4530000000000003e-01   1.5441079999999999e+02  -5.8716999999999997e+00   1.6367200000000000e+01   1.8859999999999999e-01  -6.0880699999999997e+01  -3.4376300000000001e+01   5.4456150000000002e+02  -1.2204700000000001e+01  -5.1266199999999998e+01  -4.3394000000000004e+00
  -1.3666000000000000e+00  -1.7146999999999999e+00   1.6479069999999999e+02  -6.5495999999999999e+00   1.7442499999999999e+01   3.6399999999999999e-01  -6.2567500000000003e+01  -3.6711100000000002e+01   5.4369090000000006e+02  -1.3090999999999999e+01  -5.1198900000000002e+01  -4.6136999999999997e+00
  -9.4779999999999998e-01  -3.3195000000000001e+00   1.7988860000000000e+02  -7.2083000000000004e+00   1.9107800000000001e+01   5.8320000000000005e-01  -6.4343100000000007e+01  -3.8934600000000003e+01   5.4116620000000000e+02  -1.3784500000000000e+01  -5.0881300000000003e+01  -4.7949999999999999e+00
  -4.4080000000000003e-01  -5.4739000000000004e+00   1.9798900000000000e+02  -8.2299000000000007e+00   2.0982399999999998e+01   9.0339999999999998e-01  -6.5275300000000001e+01  -4.1113700000000001e+01   5.3794489999999996e+02  -1.4218000000000000e+01  -5.0534999999999997e+01  -5.0472000000000001e+00
   5.7310000000000005e-01  -7.8041999999999998e+00   2.2029280000000000e+02  -9.2324000000000002e+00   2.3199600000000000e+01   1.3068000000000000e+00  -6.6029899999999998e+01  -4.2959299999999999e+01   5.3402719999999999e+02  -1.4401000000000000e+01  -4.9967300000000002e+01  -5.3258999999999999e+00
   1.5649999999999999e+00  -1.0574100000000000e+01   2.4808670000000001e+02  -1.0559500000000000e+01   2.6168500000000002e+01   1.8855999999999999e+00  -6.6118700000000004e+01  -4.5005000000000003e+01   5.2584360000000004e+02  -1.4333600000000001e+01  -4.8985799999999998e+01  -5.5115999999999996e+00
   3.9895999999999998e+00  -1.3981600000000000e+01   2.7956939999999997e+02  -1.1991600000000000e+01   2.9204100000000000e+01   2.3986999999999998e+00  -6.5941199999999995e+01  -4.7050699999999999e+01   5.1304570000000001e+02  -1.3601500000000000e+01  -4.7532899999999998e+01  -5.6576000000000004e+00
   7.6927000000000003e+00  -1.7850700000000000e+01   3.1534120000000001e+02  -1.3566900000000000e+01   3.2744000000000000e+01   3.0960000000000001e+00  -6.4875799999999998e+01  -4.7495399999999997e+01   4.9633019999999999e+02  -1.1935000000000000e+01  -4.5406399999999998e+01  -5.7195000000000000e+00
   1.2475800000000000e+01  -2.2203399999999998e+01   3.5574540000000002e+02  -1.5552800000000000e+01   3.6921399999999998e+01   3.8371000000000000e+00  -6.3499699999999997e+01  -4.6983899999999998e+01   4.7674160000000001e+02  -9.3534000000000006e+00  -4.2952800000000003e+01  -5.6177999999999999e+00
   1.8030500000000000e+01  -2.7567399999999999e+01   4.0043869999999998e+02  -1.7586400000000001e+01   4.1222600000000000e+01   4.7141000000000002e+00  -6.1235799999999998e+01  -4.4671399999999998e+01   4.4949180000000001e+02  -6.0397999999999996e+00  -3.9738999999999997e+01  -5.2507000000000001e+00
   2.4885600000000000e+01  -3.3349100000000000e+01   4.4590410000000003e+02  -1.9524500000000000e+01   4.5723599999999998e+01   5.6261999999999999e+00  -5.6708100000000002e+01  -4.1402799999999999e+01   4.1727949999999998e+02  -2.0228999999999999e+00  -3.5928699999999999e+01  -4.7331000000000003e+00
   3.2049300000000002e+01  -3.8998899999999999e+01   4.9145530000000002e+02  -2.1548600000000000e+01   5.0005699999999997e+01   6.5121000000000002e+00  -5.0493499999999997e+01  -3.5866100000000003e+01   3.7914710000000002e+02   2.7549999999999999e+00  -3.1897099999999998e+01  -3.8616999999999999e+00
   3.8022700000000000e+01  -4.4231000000000002e+01   5.3117319999999995e+02  -2.3133500000000002e+01   5.3792999999999999e+01   7.2355999999999998e+00  -4.2747500000000002e+01  -2.8083600000000001e+01   3.3770650000000001e+02   7.8411000000000000e+00  -2.7557500000000001e+01  -2.8310000000000000e+00
   4.2078400000000002e+01  -4.8803600000000003e+01   5.6402840000000003e+02  -2.4460599999999999e+01   5.6780999999999999e+01   7.8056999999999999e+00  -3.4357799999999997e+01  -1.9100400000000000e+01   2.9957409999999999e+02   1.3139099999999999e+01  -2.3747199999999999e+01  -1.5615000000000001e+00
   4.5384700000000002e+01  -5.1793300000000002e+01   5.8839099999999996e+02  -2.5396200000000000e+01   5.9274099999999997e+01   8.2617999999999991e+00  -2.8143200000000000e+01  -8.6941000000000006e+00   2.6884190000000001e+02   1.8109600000000000e+01  -2.0533400000000000e+01  -2.6979999999999998e-01
   4.7456699999999998e+01  -5.4827100000000002e+01   6.1189570000000003e+02  -2.6093200000000000e+01   6.1472299999999997e+01   8.6257000000000001e+00  -2.4236899999999999e+01  -1.6232000000000000e+00   2.5116870000000000e+02   2.1962800000000001e+01  -1.8753399999999999e+01   7.1220000000000006e-01
   4.8580900000000000e+01  -5.8542299999999997e+01   6.3282700000000000e+02  -2.6981100000000001e+01   6.3575299999999999e+01   8.9414999999999996e+00  -2.2439100000000000e+01  -2.8910000000000002e-01   2.4176620000000000e+02   2.4110900000000001e+01  -1.8089400000000001e+01   1.1855000000000000e+00
   4.9528700000000001e+01  -6.2411400000000000e+01   6.4938329999999996e+02  -2.7573000000000000e+01   6.5278599999999997e+01   9.1958000000000002e+00  -1.9864500000000000e+01  -4.8029000000000002e+00   2.3323429999999999e+02   2.4419100000000000e+01  -1.7771899999999999e+01   9.2889999999999995e-01
   5.1292000000000002e+01  -6.7225800000000007e+01   6.6405229999999995e+02  -2.8098099999999999e+01   6.6677499999999995e+01   9.3141999999999996e+00  -1.5358900000000000e+01  -1.0762100000000000e+01   2.1747640000000001e+02   2.3369100000000000e+01  -1.7108000000000001e+01   3.1850000000000001e-01
   5.5171500000000002e+01  -7.2238100000000003e+01   6.7752030000000002e+02  -2.8575500000000002e+01   6.7866900000000001e+01   9.4018999999999995e+00  -8.7447999999999997e+00  -1.8833600000000001e+01   1.9040060000000000e+02   2.0604500000000002e+01  -1.5616600000000000e+01  -7.2989999999999999e-01
   5.8720199999999998e+01  -7.5711500000000001e+01   6.8935850000000005e+02  -2.8728300000000001e+01   6.8856600000000000e+01   9.1651000000000007e+00  -3.8174999999999999e+00  -2.3347400000000000e+01   1.5488010000000000e+02   1.6915199999999999e+01  -1.3259200000000000e+01  -1.4597000000000000e+00
   5.9161099999999998e+01  -7.7602099999999993e+01   6.9570650000000001e+02  -2.8690100000000001e+01   6.9360900000000001e+01   9.1958000000000002e+00  -1.3983000000000001e+00  -2.1501899999999999e+01   1.1927249999999999e+02   1.2879000000000000e+01  -1.0391800000000000e+01  -1.7383999999999999e+00
   5.8433700000000002e+01  -7.8151700000000005e+01   6.9647860000000003e+02  -2.8164999999999999e+01   6.9484600000000000e+01   9.0950000000000006e+00   1.5536000000000001e+00  -1.6609999999999999e+01   7.8789500000000004e+01   8.6599000000000004e+00  -7.0721999999999996e+00  -1.6853000000000000e+00
   5.7926699999999997e+01  -7.8019800000000004e+01   6.9364769999999999e+02  -2.7439399999999999e+01   6.9103999999999999e+01   8.9414999999999996e+00   2.2200000000000001e-02  -5.8257000000000003e+00   3.9264099999999999e+01   4.5274000000000001e+00  -3.3677000000000001e+00  -5.7950000000000002e-01
   5.7045000000000002e+01  -7.6612799999999993e+01   6.8841489999999999e+02  -2.6350999999999999e+01   6.8485500000000002e+01   8.7835999999999999e+00   3.5510000000000003e-01  -2.2458000000000000e+00   1.6715599999999998e+01   1.5508999999999999e+00  -6.2539999999999996e-01  -2.6540000000000002e-01
   5.6692399999999999e+01  -7.4920100000000005e+01   6.8009379999999999e+02  -2.5052499999999998e+01   6.7429199999999994e+01   8.4196000000000009e+00  -2.7522000000000002e+00   2.8906000000000001e+00   7.8353999999999999e+00   5.6830000000000003e-01   5.7730000000000004e-01   5.7950000000000002e-01
   5.6075200000000002e+01  -7.2809600000000003e+01   6.7048609999999996e+02  -2.3639500000000002e+01   6.6211200000000005e+01   8.1170000000000009e+00  -1.5315000000000001e+00   1.0227999999999999e+00   3.3953000000000002e+00   1.7340000000000000e-01   7.3129999999999995e-01   4.5560000000000000e-01
   5.4796700000000001e+01  -7.0589299999999994e+01   6.6087829999999997e+02  -2.1978200000000001e+01   6.5097800000000007e+01   7.7706000000000000e+00  -1.9532000000000000e+00   8.0049999999999999e-01   5.6589000000000000e+00   2.5050000000000000e-01   9.2369999999999997e-01   3.3620000000000000e-01
   5.3562399999999997e+01  -6.8896600000000007e+01   6.5290039999999999e+02  -2.0374300000000002e+01   6.4070099999999996e+01   7.4855999999999998e+00  -1.0875999999999999e+00   7.5600000000000001e-01   5.7460000000000004e+00   3.9489999999999997e-01   8.4670000000000001e-01   3.1850000000000001e-01
   5.2283900000000003e+01  -6.7753399999999999e+01   6.4526559999999995e+02  -1.8598400000000002e+01   6.3308900000000001e+01   7.1874000000000002e+00  -6.2150000000000005e-01   1.0227999999999999e+00   4.8754000000000000e+00   4.5269999999999999e-01   8.3709999999999996e-01   3.7600000000000000e-01
   5.1049599999999998e+01  -6.6808099999999996e+01   6.3857449999999994e+02  -1.6841699999999999e+01   6.2243099999999998e+01   6.8190000000000000e+00  -7.3240000000000005e-01   1.0227999999999999e+00   5.7460000000000004e+00   4.9130000000000001e-01   8.5640000000000005e-01   2.8749999999999998e-01
   4.9771099999999997e+01  -6.5774900000000002e+01   6.3093970000000002e+02  -1.4903600000000001e+01   6.1386699999999998e+01   6.5953999999999997e+00  -3.3289999999999997e-01   8.0049999999999999e-01   5.2236000000000002e+00   4.0460000000000002e-01   7.8900000000000003e-01   3.1850000000000001e-01
   4.8558799999999998e+01  -6.4917500000000004e+01   6.2321920000000000e+02  -1.2869999999999999e+01   6.0482700000000001e+01   6.2313999999999998e+00   2.2200000000000001e-02   9.3389999999999995e-01   5.7460000000000004e+00   1.9270000000000001e-01   7.2170000000000001e-01   2.5209999999999999e-01
   4.7059899999999999e+01  -6.3950299999999999e+01   6.1695699999999999e+02  -1.0941400000000000e+01   5.9588200000000001e+01   5.8849999999999998e+00   1.5540000000000001e-01   7.3380000000000001e-01   5.3106999999999998e+00   3.2750000000000001e-01   6.7349999999999999e-01   2.3440000000000000e-01
   4.6266399999999997e+01  -6.3378700000000002e+01   6.1180999999999995e+02  -8.7359000000000009e+00   5.8988700000000001e+01   5.5517000000000003e+00   4.2170000000000002e-01   9.7840000000000005e-01   4.9623999999999997e+00   4.1420000000000001e-01   6.1580000000000001e-01   1.9910000000000000e-01
   4.5340699999999998e+01  -6.3114899999999999e+01   6.0837860000000001e+02  -6.7690999999999999e+00   5.8427199999999999e+01   5.3236999999999997e+00   6.8799999999999994e-01   1.2007000000000001e+00   4.4401000000000002e+00   3.6599999999999999e-01   7.1199999999999997e-01   1.6370000000000001e-01
   4.4481000000000002e+01  -6.3664499999999997e+01   6.0460410000000002e+02  -5.1651999999999996e+00   5.8065600000000003e+01   5.0781000000000001e+00   8.2120000000000004e-01   9.3389999999999995e-01   4.6142000000000003e+00   3.4680000000000000e-01   7.2170000000000001e-01   1.9460000000000000e-01
   4.3577300000000001e+01  -6.4521799999999999e+01   6.0494730000000004e+02  -3.5897999999999999e+00   5.7941899999999997e+01   4.8676000000000004e+00   9.1000000000000003e-01   1.2897000000000001e+00   5.7460000000000004e+00   2.8899999999999998e-01   5.9660000000000002e-01   2.0349999999999999e-01
   4.2982199999999999e+01  -6.5884799999999998e+01   6.0537620000000004e+02  -1.9762999999999999e+00   5.7894300000000001e+01   4.7447999999999997e+00   1.1096999999999999e+00   1.0227999999999999e+00   5.3106999999999998e+00   3.2750000000000001e-01   6.3510000000000000e-01   1.7249999999999999e-01
   4.2519300000000001e+01  -6.7313699999999997e+01   6.0889329999999995e+02  -2.2910000000000000e-01   5.8046599999999998e+01   4.5826000000000002e+00   8.8780000000000003e-01   1.1339999999999999e+00   4.8754000000000000e+00   2.6010000000000000e-01   5.7730000000000004e-01   1.9020000000000001e-01
   4.2320900000000002e+01  -6.9138400000000004e+01   6.1095209999999997e+02   1.3748000000000000e+00   5.8208399999999997e+01   4.4641999999999999e+00   9.7660000000000002e-01   1.0227999999999999e+00   4.7882999999999996e+00   3.1790000000000002e-01   7.3129999999999995e-01   1.6370000000000001e-01
   4.2166600000000003e+01  -7.1292800000000000e+01   6.1601340000000005e+02   2.9979000000000000e+00   5.8474800000000002e+01   4.3807999999999998e+00   1.1984999999999999e+00   1.1563000000000001e+00   5.3977000000000004e+00   2.6010000000000000e-01   7.0240000000000002e-01   1.0620000000000000e-01
   4.2497199999999999e+01  -7.3227300000000000e+01   6.2116039999999998e+02   4.7450999999999999e+00   5.8855400000000003e+01   4.3501000000000003e+00   9.3220000000000003e-01   1.2897000000000001e+00   5.2236000000000002e+00   3.1790000000000002e-01   6.5429999999999999e-01   1.2390000000000000e-01
   4.3158499999999997e+01  -7.5689499999999995e+01   6.2956719999999996e+02   6.5305000000000000e+00   5.9321700000000000e+01   4.2800000000000002e+00   8.6560000000000004e-01   9.7840000000000005e-01   4.2659000000000002e+00   3.0819999999999997e-01   6.5429999999999999e-01   1.4599999999999999e-01
   4.4238599999999998e+01  -7.8349500000000006e+01   6.3840290000000005e+02   8.4208999999999996e+00   6.0006900000000002e+01   4.3018999999999998e+00   1.3095000000000001e+00   1.1339999999999999e+00   5.0495000000000001e+00   2.6970000000000000e-01   5.8689999999999998e-01   8.8499999999999995e-02
   4.5340699999999998e+01  -8.1053500000000000e+01   6.4861120000000005e+02   1.0635899999999999e+01   6.0587299999999999e+01   4.3106999999999998e+00   1.0431999999999999e+00   1.2452000000000001e+00   5.1365999999999996e+00   2.7939999999999998e-01   6.1580000000000001e-01   1.1940000000000001e-01
   4.6597099999999998e+01  -8.3471699999999998e+01   6.5839059999999995e+02   1.3194599999999999e+01   6.1348599999999998e+01   4.2667999999999999e+00   1.2428999999999999e+00   1.1563000000000001e+00   5.2236000000000002e+00   2.8899999999999998e-01   6.1580000000000001e-01   9.7299999999999998e-02
   4.7897500000000001e+01  -8.5582099999999997e+01   6.6816989999999998e+02   1.6097000000000001e+01   6.1776800000000001e+01   4.1440000000000001e+00   1.0875999999999999e+00   1.3341000000000001e+00   4.7882999999999996e+00   2.1190000000000001e-01   6.2539999999999996e-01   4.4200000000000003e-02
   4.8977600000000002e+01  -8.7472700000000003e+01   6.7674829999999997e+02   1.9295400000000001e+01   6.1890999999999998e+01   4.0739000000000001e+00   9.9880000000000002e-01   1.2452000000000001e+00   5.5719000000000003e+00   3.6599999999999999e-01   6.5429999999999999e-01   5.3100000000000001e-02
   5.1093699999999998e+01  -8.8483900000000006e+01   6.8309630000000004e+02   2.2952100000000002e+01   6.2024200000000000e+01   3.9028000000000000e+00   1.1318999999999999e+00   1.3341000000000001e+00   4.7882999999999996e+00   3.5639999999999999e-01   5.9660000000000002e-01   5.7500000000000002e-02
   5.2636600000000001e+01  -8.9802999999999997e+01   6.8901540000000000e+02   2.6675599999999999e+01   6.1824399999999997e+01   3.6747999999999998e+00   1.3983000000000001e+00   1.2897000000000001e+00   6.0072000000000001e+00   3.4680000000000000e-01   6.9279999999999997e-01   3.1000000000000000e-02
   5.4884900000000002e+01  -9.0242599999999996e+01   6.9536339999999996e+02   3.0647300000000001e+01   6.1576999999999998e+01   3.4249000000000001e+00   1.4205000000000001e+00   1.4898000000000000e+00   4.9623999999999997e+00   3.3710000000000001e-01   5.6769999999999998e-01   2.6499999999999999e-02
   5.6339700000000001e+01  -8.9802999999999997e+01   6.9965260000000001e+02   3.4972299999999997e+01   6.1186799999999998e+01   3.0609000000000002e+00   1.4427000000000001e+00   1.1339999999999999e+00   4.6142000000000003e+00   2.7939999999999998e-01   5.9660000000000002e-01   2.6499999999999999e-02
   5.8125100000000003e+01  -8.9605099999999993e+01   7.0256920000000002e+02   3.9125399999999999e+01   6.0549300000000002e+01   2.7320000000000002e+00   1.3317000000000001e+00   1.3341000000000001e+00   4.8754000000000000e+00   2.9859999999999998e-01   5.4849999999999999e-01   4.4200000000000003e-02
   5.9601900000000001e+01  -8.9297300000000007e+01   7.0522850000000005e+02   4.3393200000000000e+01   5.9921199999999999e+01   2.3812000000000002e+00   1.4427000000000001e+00   1.4898000000000000e+00   5.7460000000000004e+00   3.3710000000000001e-01   6.3510000000000000e-01   3.1000000000000000e-02
   6.0968499999999999e+01  -8.8418000000000006e+01   7.0565740000000005e+02   4.7479500000000002e+01   5.9064799999999998e+01   1.9777000000000000e+00   1.3539000000000001e+00   1.3341000000000001e+00   5.0495000000000001e+00   2.9859999999999998e-01   6.1580000000000001e-01  -4.4000000000000003e-03
   6.2114699999999999e+01  -8.7934399999999997e+01   7.0565740000000005e+02   5.1059800000000003e+01   5.8217900000000000e+01   1.6137999999999999e+00   1.2873000000000001e+00   1.5565000000000000e+00   4.8754000000000000e+00   3.7569999999999998e-01   6.5429999999999999e-01  -8.8000000000000005e-03
   6.3194800000000001e+01  -8.7076999999999998e+01   7.0462800000000004e+02   5.4325000000000003e+01   5.7351900000000001e+01   1.3593999999999999e+00   1.2428999999999999e+00   1.6677000000000000e+00   5.5719000000000003e+00   3.3710000000000001e-01   6.5429999999999999e-01   8.8000000000000005e-03
   6.4583399999999997e+01  -9.2924599999999998e+01   7.0359860000000003e+02   5.6960099999999997e+01   5.6790500000000002e+01   5.3939999999999999e-01   1.1318999999999999e+00   1.6454000000000000e+00   4.7882999999999996e+00   2.8899999999999998e-01   6.6390000000000005e-01  -3.5400000000000001e-02
   6.5354900000000001e+01  -8.6483400000000003e+01   7.0093930000000000e+02   5.9824300000000001e+01   5.6219600000000000e+01   9.6909999999999996e-01   1.3317000000000001e+00   1.4231000000000000e+00   5.5719000000000003e+00   3.7569999999999998e-01   6.4470000000000005e-01   0.0000000000000000e+00
   6.6258600000000001e+01  -9.1187899999999999e+01   6.9990989999999999e+02   6.1418700000000001e+01   5.5524900000000002e+01   7.3229999999999995e-01   1.4649000000000001e+00   1.8899999999999999e+00   5.3106999999999998e+00   3.6599999999999999e-01   6.8320000000000003e-01  -4.8700000000000000e-02
   6.4759799999999998e+01  -9.5100999999999999e+01   6.9750800000000004e+02   6.2144399999999997e+01   5.5077700000000000e+01   5.9199999999999997e-01   1.1318999999999999e+00   1.6899000000000000e+00   4.8754000000000000e+00   2.8899999999999998e-01   6.2539999999999996e-01  -8.8000000000000005e-03
   6.4803899999999999e+01  -1.0059690000000001e+02   6.8832910000000004e+02   6.2230300000000000e+01   5.4116599999999998e+01   1.3550000000000000e+00   9.3220000000000003e-01   1.8232999999999999e+00   4.6142000000000003e+00   2.7939999999999998e-01   6.7349999999999999e-01   4.4000000000000003e-03
   6.2357199999999999e+01  -1.0072880000000001e+02   6.7537570000000005e+02   6.1905700000000003e+01   5.3469499999999996e+01   1.5085000000000000e+00   1.1096999999999999e+00   1.9345000000000001e+00   4.7882999999999996e+00   2.9859999999999998e-01   6.0619999999999996e-01  -3.5400000000000001e-02
   6.1475499999999997e+01  -1.0154219999999999e+02   6.6139300000000003e+02   6.1447400000000002e+01   5.2327599999999997e+01   1.6313000000000000e+00   1.1318999999999999e+00   1.4898000000000000e+00   4.9623999999999997e+00   2.6970000000000000e-01   6.0619999999999996e-01  -7.0800000000000002e-02
   5.7860599999999998e+01  -1.0173999999999999e+02   6.4140539999999999e+02   6.0511699999999998e+01   5.1242800000000003e+01   1.8067000000000000e+00   9.1000000000000003e-01   1.2007000000000001e+00   6.0072000000000001e+00   3.4680000000000000e-01   7.0240000000000002e-01  -7.9600000000000004e-02
   5.5987000000000002e+01  -1.0105860000000000e+02   6.1953049999999996e+02   5.9041400000000003e+01   4.9558500000000002e+01   2.0874000000000001e+00   9.5440000000000003e-01   1.3786000000000000e+00   5.6589000000000000e+00   2.6970000000000000e-01   6.0619999999999996e-01  -3.1000000000000000e-02
   5.3011299999999999e+01  -9.9981399999999994e+01   5.9319489999999996e+02   5.7399299999999997e+01   4.7883699999999997e+01   2.1400000000000001e+00   1.0209999999999999e+00   2.1124000000000001e+00   4.7882999999999996e+00   2.7939999999999998e-01   6.5429999999999999e-01  -3.1000000000000000e-02
   5.1093699999999998e+01  -9.8376599999999996e+01   5.6754549999999995e+02   5.5461100000000002e+01   4.5875799999999998e+01   2.3986999999999998e+00   6.4370000000000005e-01   2.2012999999999998e+00   5.9200999999999997e+00   2.5050000000000000e-01   7.6010000000000000e-01   3.9800000000000002e-02
   4.8051800000000000e+01  -9.6463999999999999e+01   5.3975160000000005e+02   5.3503900000000002e+01   4.3925100000000000e+01   2.5566000000000000e+00   7.1020000000000005e-01   1.2897000000000001e+00   5.4847999999999999e+00   2.8899999999999998e-01   6.5429999999999999e-01   3.1000000000000000e-02
   4.5450899999999997e+01  -9.4177700000000002e+01   5.1067090000000002e+02   5.1260300000000001e+01   4.1803100000000001e+01   2.7408000000000001e+00   9.5440000000000003e-01   1.6010000000000000e+00   5.3106999999999998e+00   2.8899999999999998e-01   7.4090000000000000e-01   4.4000000000000003e-03
   4.2497199999999999e+01  -9.1561599999999999e+01   4.8098970000000003e+02   4.8567900000000002e+01   3.9680999999999997e+01   2.9293000000000000e+00   8.2120000000000004e-01   1.5565000000000000e+00   4.6142000000000003e+00   2.2159999999999999e-01   6.1580000000000001e-01   1.7700000000000000e-02
   3.9521500000000003e+01  -8.9363299999999995e+01   4.4864920000000001e+02   4.5617699999999999e+01   3.7321100000000001e+01   3.0653000000000001e+00   6.6579999999999995e-01   1.5787000000000000e+00   5.3106999999999998e+00   2.4079999999999999e-01   6.1580000000000001e-01   1.7700000000000000e-02
   3.5752299999999998e+01  -8.5955799999999996e+01   4.1510770000000002e+02   4.2715299999999999e+01   3.4847000000000001e+01   3.1837000000000000e+00   7.9900000000000004e-01   1.4231000000000000e+00   5.5719000000000003e+00   2.7939999999999998e-01   6.0619999999999996e-01   1.7700000000000000e-02
   3.2203600000000002e+01  -8.2108699999999999e+01   3.8045110000000000e+02   3.9497799999999998e+01   3.2239699999999999e+01   3.3984999999999999e+00   6.4370000000000005e-01   1.2674000000000001e+00   5.3977000000000004e+00   2.9859999999999998e-01   6.4470000000000005e-01   7.0800000000000002e-02
   2.8456399999999999e+01  -7.8371499999999997e+01   3.4485079999999999e+02   3.6012999999999998e+01   2.9394400000000001e+01   3.4863000000000000e+00   1.0209999999999999e+00   1.2230000000000001e+00   5.5719000000000003e+00   2.6970000000000000e-01   7.1199999999999997e-01   6.1899999999999997e-02
   2.4951699999999999e+01  -7.4656300000000002e+01   3.0676280000000003e+02   3.2241700000000002e+01   2.6396899999999999e+01   3.5564000000000000e+00   7.5460000000000005e-01   1.4008000000000000e+00   5.3977000000000004e+00   3.1790000000000002e-01   6.0619999999999996e-01   9.2899999999999996e-02
   2.0851900000000001e+01  -7.0017700000000005e+01   2.6687340000000000e+02   2.8145900000000001e+01   2.3171099999999999e+01   3.6747999999999998e+00   6.8799999999999994e-01   1.1339999999999999e+00   5.1365999999999996e+00   3.0819999999999997e-01   6.1580000000000001e-01   9.7299999999999998e-02
   1.7104700000000001e+01  -6.3554600000000001e+01   2.2629759999999999e+02   2.4011800000000001e+01   1.9745400000000000e+01   3.6002999999999998e+00   7.1020000000000005e-01   1.0672999999999999e+00   5.5719000000000003e+00   2.1190000000000001e-01   6.1580000000000001e-01   3.9800000000000002e-02
   1.3225300000000001e+01  -5.6409900000000000e+01   1.8494980000000001e+02   1.9620000000000001e+01   1.6167400000000001e+01   3.3984999999999999e+00   7.3240000000000005e-01   1.1339999999999999e+00   5.3977000000000004e+00   3.6599999999999999e-01   5.5810000000000004e-01   7.5200000000000003e-02
   8.7728000000000002e+00  -4.5703899999999997e+01   1.4343049999999999e+02   1.5619600000000000e+01   1.2637000000000000e+01   3.0301999999999998e+00   5.9930000000000005e-01   1.1117999999999999e+00   5.4847999999999999e+00   2.6010000000000000e-01   7.1199999999999997e-01   8.4000000000000005e-02
   4.8933999999999997e+00  -3.3524999999999999e+01   1.0396990000000000e+02   1.1733800000000000e+01   9.1732999999999993e+00   2.4470000000000001e+00   7.9900000000000004e-01   9.5609999999999995e-01   4.9623999999999997e+00   2.4079999999999999e-01   6.9279999999999997e-01   6.1899999999999997e-02
   2.0278999999999998e+00  -1.8136500000000002e+01   7.1972600000000000e+01   8.6212999999999997e+00   6.2614000000000001e+00   1.3243000000000000e+00   7.7680000000000005e-01   9.5609999999999995e-01   5.7460000000000004e+00   1.6380000000000000e-01   6.6390000000000005e-01   4.4200000000000003e-02
   3.0859999999999999e-01  -9.3430000000000000e+00   4.7181100000000001e+01   6.0913000000000004e+00   3.9396000000000000e+00   6.8410000000000004e-01   4.8830000000000001e-01   1.1785000000000001e+00   5.0495000000000001e+00   3.2750000000000001e-01   6.9279999999999997e-01   1.1500000000000000e-01
   3.5270000000000001e-01  -3.7812000000000001e+00   2.9595400000000001e+01   4.2199999999999998e+00   2.5122000000000000e+00   7.8899999999999998e-02   5.5489999999999995e-01   9.7840000000000005e-01   6.0072000000000001e+00   2.1190000000000001e-01   6.6390000000000005e-01   9.2899999999999996e-02
  -3.0859999999999999e-01  -8.3540000000000003e-01   1.8615100000000002e+01   2.7688000000000001e+00   1.3893000000000000e+00  -2.8939999999999999e-01   7.7680000000000005e-01   8.2269999999999999e-01   5.4847999999999999e+00   3.7569999999999998e-01   6.8320000000000003e-01   1.0620000000000000e-01
  -8.3760000000000001e-01   1.5390000000000001e-01   1.0980300000000000e+01   1.6422000000000001e+00   6.6610000000000003e-01  -4.6039999999999998e-01   6.2150000000000005e-01   8.6719999999999997e-01   5.4847999999999999e+00   1.8300000000000000e-01   6.4470000000000005e-01   1.1060000000000000e-01
  -2.4249999999999999e-01   9.0129999999999999e-01   5.8333000000000004e+00   1.0120000000000000e+00   1.3320000000000001e-01  -6.1390000000000000e-01   3.9950000000000002e-01   8.0049999999999999e-01   5.1365999999999996e+00   3.3710000000000001e-01   6.9279999999999997e-01   1.1060000000000000e-01
  -3.5270000000000001e-01   1.3410000000000000e+00   4.2892000000000001e+00   7.2560000000000002e-01  -4.7600000000000003e-02  -6.6659999999999997e-01   4.2170000000000002e-01   4.6689999999999998e-01   5.1365999999999996e+00   3.6599999999999999e-01   7.2170000000000001e-01   1.6370000000000001e-01
  -2.1999999999999999e-02   1.4729000000000001e+00   2.8309000000000002e+00   4.3919999999999998e-01  -1.9980000000000001e-01  -6.1829999999999996e-01   6.2150000000000005e-01   4.4469999999999998e-01   5.5719000000000003e+00   3.0819999999999997e-01   6.9279999999999997e-01   1.5920000000000001e-01
   1.9839999999999999e-01   1.2969999999999999e+00   2.7450999999999999e+00   5.2510000000000001e-01  -3.6159999999999998e-01  -4.9550000000000000e-01   5.9930000000000005e-01   1.5559999999999999e-01   5.3106999999999998e+00   3.2750000000000001e-01   6.9279999999999997e-01   1.9460000000000000e-01
   2.2040000000000001e-01   8.3540000000000003e-01   3.5171000000000001e+00   3.5330000000000000e-01  -4.0920000000000001e-01  -3.9470000000000000e-01   8.8780000000000003e-01   8.8900000000000007e-02   6.1813000000000002e+00   2.6970000000000000e-01   7.8900000000000003e-01   2.5659999999999999e-01
  -6.6100000000000006e-02   7.2550000000000003e-01   3.3456000000000001e+00   4.4869999999999999e-01  -4.7580000000000000e-01  -3.6840000000000001e-01   7.5460000000000005e-01   1.5559999999999999e-01   6.0072000000000001e+00   3.7569999999999998e-01   7.2170000000000001e-01   2.6100000000000001e-01
  -4.6289999999999998e-01   6.3749999999999996e-01   3.1739999999999999e+00   4.4869999999999999e-01  -3.9010000000000000e-01  -2.6750000000000002e-01   7.3240000000000005e-01   4.4499999999999998e-02   6.5294999999999996e+00   2.8899999999999998e-01   7.0240000000000002e-01   2.7870000000000000e-01
  -3.5270000000000001e-01   5.4959999999999998e-01   3.2597999999999998e+00   3.3420000000000000e-01  -3.9010000000000000e-01  -2.7629999999999999e-01   3.9950000000000002e-01   1.1119999999999999e-01   5.4847999999999999e+00   3.1790000000000002e-01   7.4090000000000000e-01   2.7429999999999999e-01
  -5.2900000000000003e-01   6.5949999999999998e-01   1.8015000000000001e+00   3.8190000000000002e-01  -2.9499999999999998e-01  -2.8939999999999999e-01   6.6579999999999995e-01   3.3350000000000002e-01   6.1813000000000002e+00   3.6599999999999999e-01   7.8900000000000003e-01   2.2559999999999999e-01
  -5.9509999999999996e-01   9.4530000000000003e-01   1.6298999999999999e+00   2.9599999999999999e-01  -2.4740000000000001e-01  -2.8499999999999998e-01   9.7660000000000002e-01   6.2260000000000004e-01   5.9200999999999997e+00   4.4309999999999999e-01   6.8320000000000003e-01   2.0349999999999999e-01
  -2.8649999999999998e-01   3.9570000000000000e-01   1.9730000000000001e+00   3.4370000000000001e-01  -2.7600000000000002e-01  -2.2359999999999999e-01   1.3095000000000001e+00   7.7820000000000000e-01   5.1365999999999996e+00   4.9130000000000001e-01   7.3129999999999995e-01   2.7429999999999999e-01
  -5.5110000000000003e-01   7.6939999999999997e-01   2.1446000000000001e+00   2.0999999999999999e-01  -3.3310000000000001e-01  -2.5869999999999999e-01   1.2428999999999999e+00   1.1339999999999999e+00   5.9200999999999997e+00   3.1790000000000002e-01   7.6010000000000000e-01   2.8310000000000002e-01
  -4.6289999999999998e-01   5.9360000000000002e-01   3.1739999999999999e+00   3.0549999999999999e-01  -3.1400000000000000e-01  -1.8859999999999999e-01   1.1762999999999999e+00   1.0005999999999999e+00   5.8330000000000002e+00   3.8529999999999998e-01   7.6010000000000000e-01   2.3890000000000000e-01
  -4.8490000000000000e-01   7.6939999999999997e-01   2.4876999999999998e+00   3.7240000000000001e-01  -3.3310000000000001e-01  -2.4560000000000001e-01   1.4205000000000001e+00   9.1169999999999995e-01   5.3977000000000004e+00   3.3710000000000001e-01   7.2170000000000001e-01   1.6370000000000001e-01
  -5.5110000000000003e-01   7.6939999999999997e-01   2.5735000000000001e+00   3.2460000000000000e-01  -2.5690000000000002e-01  -2.3240000000000000e-01   1.4871000000000001e+00   8.6719999999999997e-01   5.9200999999999997e+00   4.1420000000000001e-01   7.3129999999999995e-01   2.4770000000000000e-01
  -4.6289999999999998e-01   5.4959999999999998e-01   2.6593000000000000e+00   3.8190000000000002e-01  -3.9010000000000000e-01  -2.2800000000000001e-01   1.3539000000000001e+00   1.1339999999999999e+00   6.6166000000000000e+00   5.1049999999999995e-01   6.9279999999999997e-01   2.2559999999999999e-01
  -1.7630000000000001e-01   4.1770000000000002e-01   2.7450999999999999e+00   2.0999999999999999e-01  -3.9010000000000000e-01  -1.9730000000000000e-01   1.1540999999999999e+00   9.3389999999999995e-01   6.0072000000000001e+00   3.8529999999999998e-01   6.9279999999999997e-01   2.4329999999999999e-01
  -1.7630000000000001e-01   5.4959999999999998e-01   2.4876999999999998e+00   3.4370000000000001e-01  -3.2350000000000001e-01  -1.9730000000000000e-01   1.3095000000000001e+00   1.0672999999999999e+00   5.2236000000000002e+00   3.6599999999999999e-01   6.8320000000000003e-01   2.3440000000000000e-01
  -3.9679999999999999e-01   3.5170000000000001e-01   2.3161999999999998e+00   3.6280000000000001e-01  -2.7600000000000002e-01  -2.5000000000000000e-01   1.2873000000000001e+00   1.0672999999999999e+00   5.3977000000000004e+00   4.9130000000000001e-01   5.9660000000000002e-01   2.5659999999999999e-01
  -3.3060000000000000e-01   6.3749999999999996e-01   2.6593000000000000e+00   3.1509999999999999e-01  -3.2350000000000001e-01  -2.3680000000000001e-01   1.1540999999999999e+00   1.1117999999999999e+00   5.6589000000000000e+00   5.3939999999999999e-01   6.5429999999999999e-01   2.6979999999999998e-01
  -2.2040000000000001e-01   6.5949999999999998e-01   1.7157000000000000e+00   3.4370000000000001e-01  -3.3310000000000001e-01  -2.3240000000000000e-01   1.0209999999999999e+00   1.1785000000000001e+00   5.5719000000000003e+00   4.6239999999999998e-01   6.6390000000000005e-01   2.2559999999999999e-01
  -1.9839999999999999e-01   6.3749999999999996e-01   1.8015000000000001e+00   3.8190000000000002e-01  -4.0920000000000001e-01  -1.7979999999999999e-01   1.0653999999999999e+00   9.3389999999999995e-01   5.9200999999999997e+00   4.3350000000000000e-01   6.2539999999999996e-01   2.6100000000000001e-01
  -4.4100000000000000e-02   4.6170000000000000e-01   2.4876999999999998e+00   2.7689999999999998e-01  -3.4260000000000002e-01  -1.7100000000000001e-01   9.7660000000000002e-01   1.0227999999999999e+00   6.0941999999999998e+00   3.7569999999999998e-01   6.5429999999999999e-01   2.7429999999999999e-01
  -2.6450000000000001e-01   5.0560000000000005e-01   1.6298999999999999e+00   3.7240000000000001e-01  -2.2839999999999999e-01  -2.5000000000000000e-01   1.0431999999999999e+00   1.0227999999999999e+00   6.0072000000000001e+00   3.8529999999999998e-01   7.0240000000000002e-01   2.3000000000000001e-01
  -8.8200000000000001e-02   4.6170000000000000e-01   2.4876999999999998e+00   3.6280000000000001e-01  -3.6159999999999998e-01  -1.6230000000000000e-01   8.6560000000000004e-01   1.1117999999999999e+00   6.2683000000000000e+00   4.1420000000000001e-01   6.7349999999999999e-01   2.3890000000000000e-01
  -2.1999999999999999e-02   6.1550000000000005e-01   1.6298999999999999e+00   2.3870000000000000e-01  -3.5210000000000002e-01  -2.6310000000000000e-01   1.0209999999999999e+00   1.0672999999999999e+00   6.0072000000000001e+00   4.0460000000000002e-01   6.0619999999999996e-01   2.6540000000000002e-01
  -3.0859999999999999e-01   4.8359999999999997e-01   2.3161999999999998e+00   2.3870000000000000e-01  -3.9970000000000000e-01  -2.2800000000000001e-01   8.4340000000000004e-01   9.3389999999999995e-01   6.1813000000000002e+00   3.8529999999999998e-01   5.8689999999999998e-01   2.5659999999999999e-01
  -1.5429999999999999e-01   6.3749999999999996e-01   2.3161999999999998e+00   2.9599999999999999e-01  -4.5679999999999998e-01  -2.4560000000000001e-01   8.6560000000000004e-01   8.6719999999999997e-01   6.7907000000000002e+00   4.9130000000000001e-01   7.0240000000000002e-01   2.3890000000000000e-01
  -1.1020000000000001e-01   3.0780000000000002e-01   1.9730000000000001e+00   4.2959999999999998e-01  -4.1870000000000002e-01  -2.4120000000000000e-01   7.5460000000000005e-01   1.2230000000000001e+00   5.3106999999999998e+00   4.1420000000000001e-01   6.7349999999999999e-01   2.9189999999999999e-01
   2.1999999999999999e-02   5.4959999999999998e-01   1.9730000000000001e+00   2.4820000000000000e-01  -3.8059999999999999e-01  -2.3680000000000001e-01   7.9900000000000004e-01   1.3119000000000001e+00   6.5294999999999996e+00   4.7199999999999998e-01   7.0240000000000002e-01   2.0790000000000000e-01
   4.4100000000000000e-02   5.2759999999999996e-01   2.3161999999999998e+00   2.0999999999999999e-01  -3.1400000000000000e-01  -2.2800000000000001e-01   8.6560000000000004e-01   1.2674000000000001e+00   6.3554000000000004e+00   4.1420000000000001e-01   6.7349999999999999e-01   2.6979999999999998e-01
  -1.1020000000000001e-01   4.8359999999999997e-01   1.2867999999999999e+00   4.0100000000000002e-01  -5.0429999999999997e-01  -1.8420000000000000e-01   9.3220000000000003e-01   1.1117999999999999e+00   6.7035999999999998e+00   4.2380000000000001e-01   6.5429999999999999e-01   2.6100000000000001e-01
   1.3230000000000000e-01   5.7160000000000000e-01   2.4018999999999999e+00   3.2460000000000000e-01  -4.5679999999999998e-01  -2.5000000000000000e-01   7.3240000000000005e-01   9.7840000000000005e-01   6.4424999999999999e+00   3.9489999999999997e-01   6.8320000000000003e-01   2.5659999999999999e-01
   1.5429999999999999e-01   2.8580000000000000e-01   1.9730000000000001e+00   3.9140000000000003e-01  -4.6629999999999999e-01  -2.3240000000000000e-01   7.1020000000000005e-01   1.1785000000000001e+00   6.6166000000000000e+00   4.1420000000000001e-01   7.1199999999999997e-01   2.3440000000000000e-01
   1.7630000000000001e-01   5.9360000000000002e-01   2.5735000000000001e+00   2.7689999999999998e-01  -3.0449999999999999e-01  -2.0610000000000001e-01   7.5460000000000005e-01   9.7840000000000005e-01   6.1813000000000002e+00   4.4309999999999999e-01   7.8900000000000003e-01   2.1679999999999999e-01
   8.8200000000000001e-02   3.5170000000000001e-01   2.5735000000000001e+00   3.3420000000000000e-01  -4.2820000000000003e-01  -1.8859999999999999e-01   7.3240000000000005e-01   1.2230000000000001e+00   5.0495000000000001e+00   3.4680000000000000e-01   6.6390000000000005e-01   2.4770000000000000e-01
   2.8649999999999998e-01   6.3749999999999996e-01   2.9165999999999999e+00   2.5779999999999997e-01  -3.8059999999999999e-01  -2.1049999999999999e-01   7.5460000000000005e-01   1.1339999999999999e+00   6.1813000000000002e+00   4.3350000000000000e-01   6.4470000000000005e-01   2.4329999999999999e-01
  -8.8200000000000001e-02   4.6170000000000000e-01   2.4018999999999999e+00   2.9599999999999999e-01  -4.0920000000000001e-01  -1.6230000000000000e-01   8.2120000000000004e-01   1.0005999999999999e+00   6.1813000000000002e+00   4.7199999999999998e-01   6.3510000000000000e-01   2.3890000000000000e-01
  -1.1020000000000001e-01   5.2759999999999996e-01   2.0588000000000002e+00   3.5330000000000000e-01  -2.7600000000000002e-01  -1.9289999999999999e-01   6.6579999999999995e-01   1.0894999999999999e+00   6.5294999999999996e+00   3.5639999999999999e-01   6.6390000000000005e-01   2.0790000000000000e-01
   1.7630000000000001e-01   6.5949999999999998e-01   1.6298999999999999e+00   2.5779999999999997e-01  -4.4719999999999999e-01  -2.5869999999999999e-01   7.3240000000000005e-01   1.0894999999999999e+00   7.2260000000000000e+00   3.9489999999999997e-01   6.5429999999999999e-01   2.5659999999999999e-01
  -1.1020000000000001e-01   5.9360000000000002e-01   2.7450999999999999e+00   3.4370000000000001e-01  -3.9010000000000000e-01  -1.7979999999999999e-01   7.5460000000000005e-01   8.8939999999999997e-01   5.4847999999999999e+00   4.1420000000000001e-01   7.0240000000000002e-01   2.4770000000000000e-01
   1.7630000000000001e-01   3.9570000000000000e-01   1.7157000000000000e+00   3.3420000000000000e-01  -4.3769999999999998e-01  -2.4560000000000001e-01   6.2150000000000005e-01   1.2007000000000001e+00   6.0072000000000001e+00   4.1420000000000001e-01   6.6390000000000005e-01   2.5209999999999999e-01
   1.5429999999999999e-01   7.6939999999999997e-01   2.0588000000000002e+00   3.1509999999999999e-01  -4.8530000000000001e-01  -1.7540000000000000e-01   7.9900000000000004e-01   1.0450999999999999e+00   6.2683000000000000e+00   4.0460000000000002e-01   7.2170000000000001e-01   2.9189999999999999e-01
  -8.8200000000000001e-02   6.5949999999999998e-01   1.8872000000000000e+00   2.6729999999999998e-01  -4.3769999999999998e-01  -1.9730000000000000e-01   5.7709999999999995e-01   1.0672999999999999e+00   5.6589000000000000e+00   3.9489999999999997e-01   7.6980000000000004e-01   2.3890000000000000e-01
   1.1020000000000001e-01   5.7160000000000000e-01   2.7450999999999999e+00   2.7689999999999998e-01  -3.7109999999999999e-01  -1.7979999999999999e-01   6.6579999999999995e-01   1.0227999999999999e+00   5.9200999999999997e+00   4.7199999999999998e-01   7.0240000000000002e-01   2.6979999999999998e-01
   1.7630000000000001e-01   6.8149999999999999e-01   2.7450999999999999e+00   2.8639999999999999e-01  -3.8059999999999999e-01  -1.9730000000000000e-01   7.7680000000000005e-01   8.2269999999999999e-01   6.0941999999999998e+00   3.6599999999999999e-01   6.4470000000000005e-01   2.6540000000000002e-01
   1.3230000000000000e-01   5.0560000000000005e-01   1.9730000000000001e+00   2.7689999999999998e-01  -3.4260000000000002e-01  -1.7979999999999999e-01   5.9930000000000005e-01   1.1117999999999999e+00   6.1813000000000002e+00   3.4680000000000000e-01   6.5429999999999999e-01   2.6979999999999998e-01
  -2.1999999999999999e-02   8.1340000000000001e-01   1.9730000000000001e+00   3.0549999999999999e-01  -4.5679999999999998e-01  -1.3159999999999999e-01   7.3240000000000005e-01   1.0450999999999999e+00   6.5294999999999996e+00   4.4309999999999999e-01   6.3510000000000000e-01   2.1679999999999999e-01
   2.4249999999999999e-01   6.5949999999999998e-01   1.9730000000000001e+00   3.8190000000000002e-01  -4.3769999999999998e-01  -1.9289999999999999e-01   7.1020000000000005e-01   1.1339999999999999e+00   5.5719000000000003e+00   4.4309999999999999e-01   6.5429999999999999e-01   2.2120000000000001e-01
  -1.3230000000000000e-01   4.6170000000000000e-01   2.3161999999999998e+00   3.1509999999999999e-01  -4.2820000000000003e-01  -2.0610000000000001e-01   5.3269999999999995e-01   9.7840000000000005e-01   5.3977000000000004e+00   3.9489999999999997e-01   5.9660000000000002e-01   2.6540000000000002e-01
  -1.7630000000000001e-01   5.2759999999999996e-01   2.1446000000000001e+00   2.4820000000000000e-01  -3.3310000000000001e-01  -2.1049999999999999e-01   6.6579999999999995e-01   1.0894999999999999e+00   5.6589000000000000e+00   4.8159999999999997e-01   5.7730000000000004e-01   2.4770000000000000e-01
   2.2040000000000001e-01   7.0350000000000001e-01   2.4018999999999999e+00   3.2460000000000000e-01  -4.7580000000000000e-01  -2.1929999999999999e-01   6.2150000000000005e-01   9.3389999999999995e-01   6.0072000000000001e+00   4.3350000000000000e-01   5.9660000000000002e-01   2.7429999999999999e-01
  -4.4100000000000000e-02   3.7369999999999998e-01   2.2303999999999999e+00   2.5779999999999997e-01  -4.8530000000000001e-01  -2.2359999999999999e-01   6.4370000000000005e-01   1.1785000000000001e+00   6.4424999999999999e+00   3.9489999999999997e-01   5.4849999999999999e-01   2.4770000000000000e-01
  -1.7630000000000001e-01   7.2550000000000003e-01   2.0588000000000002e+00   2.9599999999999999e-01  -3.9970000000000000e-01  -2.1049999999999999e-01   8.6560000000000004e-01   1.0450999999999999e+00   6.3554000000000004e+00   4.1420000000000001e-01   6.8320000000000003e-01   2.6100000000000001e-01
   2.4249999999999999e-01   7.9139999999999999e-01   2.3161999999999998e+00   2.0050000000000001e-01  -4.3769999999999998e-01  -1.9730000000000000e-01   6.2150000000000005e-01   1.0005999999999999e+00   7.1388999999999996e+00   3.9489999999999997e-01   6.3510000000000000e-01   1.9910000000000000e-01
  -4.6289999999999998e-01   7.2550000000000003e-01   1.8872000000000000e+00   3.2460000000000000e-01  -3.8059999999999999e-01  -2.0610000000000001e-01   7.1020000000000005e-01   9.3389999999999995e-01   5.4847999999999999e+00   4.8159999999999997e-01   5.2920000000000000e-01   2.4329999999999999e-01
   2.4249999999999999e-01   3.0780000000000002e-01   2.1446000000000001e+00   2.2910000000000000e-01  -5.5189999999999995e-01  -1.7979999999999999e-01   7.5460000000000005e-01   1.0672999999999999e+00   6.3554000000000004e+00   3.4680000000000000e-01   6.6390000000000005e-01   2.3890000000000000e-01
  -3.3060000000000000e-01   3.9570000000000000e-01   1.8015000000000001e+00   3.0549999999999999e-01  -4.8530000000000001e-01  -1.7540000000000000e-01   7.9900000000000004e-01   8.4499999999999997e-01   6.6166000000000000e+00   4.3350000000000000e-01   6.2539999999999996e-01   2.1679999999999999e-01
   3.3060000000000000e-01   5.9360000000000002e-01   1.8015000000000001e+00   3.5330000000000000e-01  -4.9480000000000002e-01  -2.2800000000000001e-01   8.2120000000000004e-01   8.6719999999999997e-01   6.0072000000000001e+00   4.5269999999999999e-01   7.0240000000000002e-01   2.5209999999999999e-01
  -4.6289999999999998e-01   7.9139999999999999e-01   1.2867999999999999e+00   2.9599999999999999e-01  -5.2339999999999998e-01  -1.5790000000000001e-01   7.3240000000000005e-01   1.0005999999999999e+00   6.6166000000000000e+00   4.3350000000000000e-01   6.7349999999999999e-01   2.1229999999999999e-01
   2.8649999999999998e-01   5.2759999999999996e-01   2.4018999999999999e+00   3.2460000000000000e-01  -3.9010000000000000e-01  -1.9289999999999999e-01   6.4370000000000005e-01   9.7840000000000005e-01   6.1813000000000002e+00   3.2750000000000001e-01   6.1580000000000001e-01   2.3440000000000000e-01
  -2.1999999999999999e-02   7.6939999999999997e-01   1.8872000000000000e+00   2.5779999999999997e-01  -4.5679999999999998e-01  -2.0169999999999999e-01   6.4370000000000005e-01   8.4499999999999997e-01   6.6166000000000000e+00   4.7199999999999998e-01   5.8689999999999998e-01   2.4770000000000000e-01
   1.9839999999999999e-01   1.7590000000000000e-01   2.0588000000000002e+00   1.5279999999999999e-01  -4.9480000000000002e-01  -1.6660000000000000e-01   7.1020000000000005e-01   1.0672999999999999e+00   5.7460000000000004e+00   4.2380000000000001e-01   5.4849999999999999e-01   2.2120000000000001e-01
  -2.1999999999999999e-02   9.4530000000000003e-01   2.4018999999999999e+00   2.1959999999999999e-01  -4.6629999999999999e-01  -2.2359999999999999e-01   7.9900000000000004e-01   9.1169999999999995e-01   5.7460000000000004e+00   3.7569999999999998e-01   6.2539999999999996e-01   2.1679999999999999e-01
  -8.8200000000000001e-02   1.9789999999999999e-01   2.1446000000000001e+00   2.1959999999999999e-01  -3.9010000000000000e-01  -1.9730000000000000e-01   7.5460000000000005e-01   1.0005999999999999e+00   6.2683000000000000e+00   4.3350000000000000e-01   6.2539999999999996e-01   2.1679999999999999e-01
  -2.2040000000000001e-01   7.9139999999999999e-01   2.4876999999999998e+00   3.6280000000000001e-01  -4.0920000000000001e-01  -1.5350000000000000e-01   7.7680000000000005e-01   9.3389999999999995e-01   6.2683000000000000e+00   3.6599999999999999e-01   6.6390000000000005e-01   2.4770000000000000e-01
   8.8200000000000001e-02   5.9360000000000002e-01   2.4876999999999998e+00   2.5779999999999997e-01  -4.7580000000000000e-01  -1.7540000000000000e-01   6.4370000000000005e-01   1.2897000000000001e+00   6.4424999999999999e+00   4.9130000000000001e-01   6.7349999999999999e-01   2.4329999999999999e-01
   1.7630000000000001e-01   3.7369999999999998e-01   1.6298999999999999e+00   1.7190000000000000e-01  -4.2820000000000003e-01  -1.8859999999999999e-01   6.2150000000000005e-01   1.1563000000000001e+00   6.1813000000000002e+00   4.9130000000000001e-01   6.1580000000000001e-01   2.3440000000000000e-01
   8.8200000000000001e-02   5.7160000000000000e-01   1.9730000000000001e+00   2.9599999999999999e-01  -3.7109999999999999e-01  -1.7100000000000001e-01   8.6560000000000004e-01   1.0450999999999999e+00   5.9200999999999997e+00   4.4309999999999999e-01   6.7349999999999999e-01   1.9460000000000000e-01
  -8.8200000000000001e-02   3.7369999999999998e-01   2.8309000000000002e+00   3.2460000000000000e-01  -3.7109999999999999e-01  -2.2359999999999999e-01   5.3269999999999995e-01   1.0894999999999999e+00   5.7460000000000004e+00   4.2380000000000001e-01   6.1580000000000001e-01   2.1679999999999999e-01
  -1.3230000000000000e-01   7.9139999999999999e-01   1.7157000000000000e+00   3.4370000000000001e-01  -3.9010000000000000e-01  -1.4910000000000001e-01   6.4370000000000005e-01   1.0672999999999999e+00   6.7035999999999998e+00   4.3350000000000000e-01   6.0619999999999996e-01   2.4770000000000000e-01
   2.2040000000000001e-01   6.1550000000000005e-01   2.1446000000000001e+00   2.9599999999999999e-01  -5.0429999999999997e-01  -2.2359999999999999e-01   6.6579999999999995e-01   1.1785000000000001e+00   6.0941999999999998e+00   4.9130000000000001e-01   5.2920000000000000e-01   2.7870000000000000e-01
  -6.6100000000000006e-02   5.4959999999999998e-01   1.8015000000000001e+00   1.9089999999999999e-01  -4.5679999999999998e-01  -1.4910000000000001e-01   7.1020000000000005e-01   1.1339999999999999e+00   6.2683000000000000e+00   4.7199999999999998e-01   5.4849999999999999e-01   2.6100000000000001e-01
   2.4249999999999999e-01   5.0560000000000005e-01   1.5441000000000000e+00   3.9140000000000003e-01  -4.8530000000000001e-01  -1.8420000000000000e-01   6.2150000000000005e-01   1.0005999999999999e+00   6.2683000000000000e+00   4.4309999999999999e-01   7.3129999999999995e-01   2.4770000000000000e-01
  -8.8200000000000001e-02   8.3540000000000003e-01   2.2303999999999999e+00   2.9599999999999999e-01  -3.8059999999999999e-01  -2.2359999999999999e-01   6.8799999999999994e-01   1.0672999999999999e+00   6.2683000000000000e+00   3.7569999999999998e-01   6.9279999999999997e-01   2.6100000000000001e-01
   2.1999999999999999e-02   5.9360000000000002e-01   2.3161999999999998e+00   3.2460000000000000e-01  -5.2339999999999998e-01  -1.8859999999999999e-01   6.2150000000000005e-01   1.0672999999999999e+00   6.4424999999999999e+00   4.0460000000000002e-01   6.1580000000000001e-01   2.3890000000000000e-01
   0.0000000000000000e+00   4.6170000000000000e-01   2.0588000000000002e+00   2.8639999999999999e-01  -4.7580000000000000e-01  -1.6660000000000000e-01   5.9930000000000005e-01   1.0005999999999999e+00   6.3554000000000004e+00   3.5639999999999999e-01   6.2539999999999996e-01   2.5659999999999999e-01
   2.1999999999999999e-02   7.2550000000000003e-01   1.8872000000000000e+00   2.0999999999999999e-01  -4.7580000000000000e-01  -1.8859999999999999e-01   7.5460000000000005e-01   1.0672999999999999e+00   6.8777999999999997e+00   4.6239999999999998e-01   7.1199999999999997e-01   2.6979999999999998e-01
   6.6100000000000006e-02   5.0560000000000005e-01   1.7157000000000000e+00   2.7689999999999998e-01  -4.4719999999999999e-01  -2.1490000000000001e-01   6.8799999999999994e-01   1.2007000000000001e+00   5.9200999999999997e+00   4.4309999999999999e-01   6.0619999999999996e-01   2.2559999999999999e-01
  -4.4100000000000000e-02   7.0350000000000001e-01   1.0294000000000001e+00   4.2009999999999997e-01  -4.6629999999999999e-01  -1.5790000000000001e-01   7.1020000000000005e-01   1.0450999999999999e+00   6.3554000000000004e+00   4.1420000000000001e-01   6.1580000000000001e-01   2.7429999999999999e-01
  -1.5429999999999999e-01   4.1770000000000002e-01   1.9730000000000001e+00   3.4370000000000001e-01  -4.1870000000000002e-01  -1.6230000000000000e-01   6.2150000000000005e-01   1.0005999999999999e+00   6.0941999999999998e+00   3.9489999999999997e-01   6.9279999999999997e-01   2.4770000000000000e-01
   4.4100000000000000e-02   5.0560000000000005e-01   1.4582999999999999e+00   2.6729999999999998e-01  -4.9480000000000002e-01  -1.9730000000000000e-01   7.1020000000000005e-01   9.7840000000000005e-01   6.2683000000000000e+00   4.9130000000000001e-01   6.9279999999999997e-01   2.5209999999999999e-01
   1.7630000000000001e-01   5.2759999999999996e-01   1.8872000000000000e+00   2.9599999999999999e-01  -4.5679999999999998e-01  -1.9730000000000000e-01   5.3269999999999995e-01   1.1117999999999999e+00   6.3554000000000004e+00   4.4309999999999999e-01   6.0619999999999996e-01   2.4329999999999999e-01
  -2.1999999999999999e-02   5.7160000000000000e-01   1.8872000000000000e+00   2.3870000000000000e-01  -4.8530000000000001e-01  -1.8859999999999999e-01   5.9930000000000005e-01   1.0450999999999999e+00   6.0941999999999998e+00   3.5639999999999999e-01   6.9279999999999997e-01   2.4770000000000000e-01
   2.2040000000000001e-01   6.1550000000000005e-01   1.7157000000000000e+00   2.3870000000000000e-01  -4.0920000000000001e-01  -1.6660000000000000e-01   6.4370000000000005e-01   1.0227999999999999e+00   6.0072000000000001e+00   4.5269999999999999e-01   6.4470000000000005e-01   2.3440000000000000e-01
   4.4100000000000000e-02   4.6170000000000000e-01   1.7157000000000000e+00   3.2460000000000000e-01  -4.3769999999999998e-01  -1.5350000000000000e-01   7.7680000000000005e-01   1.1117999999999999e+00   5.2236000000000002e+00   4.4309999999999999e-01   6.3510000000000000e-01   2.5209999999999999e-01
   2.1999999999999999e-02   6.5949999999999998e-01   2.0588000000000002e+00   2.3870000000000000e-01  -3.9010000000000000e-01  -1.9289999999999999e-01   5.1049999999999995e-01   1.0894999999999999e+00   5.9200999999999997e+00   4.4309999999999999e-01   6.2539999999999996e-01   2.8310000000000002e-01
  -4.4100000000000000e-02   5.0560000000000005e-01   1.8015000000000001e+00   2.0050000000000001e-01  -4.8530000000000001e-01  -1.7540000000000000e-01   5.3269999999999995e-01   1.1563000000000001e+00   5.8330000000000002e+00   4.3350000000000000e-01   6.3510000000000000e-01   2.5209999999999999e-01
   0.0000000000000000e+00   5.7160000000000000e-01   1.8872000000000000e+00   3.5330000000000000e-01  -4.3769999999999998e-01  -1.7540000000000000e-01   5.9930000000000005e-01   1.1563000000000001e+00   6.3554000000000004e+00   4.9130000000000001e-01   6.5429999999999999e-01   2.2559999999999999e-01
   2.4249999999999999e-01   5.9360000000000002e-01   2.2303999999999999e+00   1.9089999999999999e-01  -4.0920000000000001e-01  -2.1929999999999999e-01   5.3269999999999995e-01   1.2230000000000001e+00   5.8330000000000002e+00   5.3939999999999999e-01   6.1580000000000001e-01   2.3000000000000001e-01
   8.8200000000000001e-02   5.7160000000000000e-01   3.0024000000000002e+00   2.2910000000000000e-01  -3.8059999999999999e-01  -1.7100000000000001e-01   6.2150000000000005e-01   9.5609999999999995e-01   4.9623999999999997e+00   4.5269999999999999e-01   6.7349999999999999e-01   2.0790000000000000e-01
   1.3230000000000000e-01   4.8359999999999997e-01   2.0588000000000002e+00   2.3870000000000000e-01  -4.8530000000000001e-01  -1.6660000000000000e-01   6.6579999999999995e-01   1.0672999999999999e+00   6.2683000000000000e+00   3.8529999999999998e-01   6.9279999999999997e-01   2.7429999999999999e-01
  -6.6100000000000006e-02   5.9360000000000002e-01   1.8872000000000000e+00   2.1959999999999999e-01  -4.0920000000000001e-01  -1.7540000000000000e-01   6.6579999999999995e-01   1.0894999999999999e+00   6.2683000000000000e+00   4.2380000000000001e-01   6.1580000000000001e-01   2.6100000000000001e-01
   6.6100000000000006e-02   6.1550000000000005e-01   2.1446000000000001e+00   2.6729999999999998e-01  -4.0920000000000001e-01  -1.7540000000000000e-01   5.3269999999999995e-01   1.1339999999999999e+00   6.0072000000000001e+00   4.9130000000000001e-01   6.4470000000000005e-01   2.6100000000000001e-01
   1.1020000000000001e-01   5.9360000000000002e-01   1.8015000000000001e+00   3.5330000000000000e-01  -5.2339999999999998e-01  -1.8420000000000000e-01   6.6579999999999995e-01   1.1117999999999999e+00   5.9200999999999997e+00   4.2380000000000001e-01   6.0619999999999996e-01   2.3000000000000001e-01
  -1.1020000000000001e-01   4.3969999999999998e-01   1.5441000000000000e+00   2.9599999999999999e-01  -3.7109999999999999e-01  -1.6660000000000000e-01   5.9930000000000005e-01   1.0894999999999999e+00   5.6589000000000000e+00   4.5269999999999999e-01   6.0619999999999996e-01   2.7870000000000000e-01
  -1.3230000000000000e-01   4.3969999999999998e-01   1.9730000000000001e+00   2.3870000000000000e-01  -5.0429999999999997e-01  -1.7540000000000000e-01   6.2150000000000005e-01   1.0005999999999999e+00   6.0072000000000001e+00   4.4309999999999999e-01   6.3510000000000000e-01   2.3440000000000000e-01
   1.3230000000000000e-01   5.0560000000000005e-01   2.4876999999999998e+00   2.6729999999999998e-01  -3.9010000000000000e-01  -1.9730000000000000e-01   4.2170000000000002e-01   1.2230000000000001e+00   6.6166000000000000e+00   3.9489999999999997e-01   6.0619999999999996e-01   2.8749999999999998e-01
  -6.6100000000000006e-02   6.1550000000000005e-01   9.4359999999999999e-01   3.2460000000000000e-01  -5.0429999999999997e-01  -1.5790000000000001e-01   6.2150000000000005e-01   1.0227999999999999e+00   5.6589000000000000e+00   4.1420000000000001e-01   7.0240000000000002e-01   3.0080000000000001e-01
   8.8200000000000001e-02   5.9360000000000002e-01   1.7157000000000000e+00   2.9599999999999999e-01  -4.2820000000000003e-01  -2.1929999999999999e-01   7.1020000000000005e-01   1.1117999999999999e+00   6.0072000000000001e+00   3.6599999999999999e-01   6.5429999999999999e-01   2.3440000000000000e-01
  -1.1020000000000001e-01   6.8149999999999999e-01   2.0588000000000002e+00   2.7689999999999998e-01  -5.2339999999999998e-01  -2.0610000000000001e-01   4.6610000000000001e-01   1.2674000000000001e+00   6.3554000000000004e+00   4.1420000000000001e-01   5.9660000000000002e-01   2.5659999999999999e-01
  -2.1999999999999999e-02   3.0780000000000002e-01   2.4876999999999998e+00   2.0999999999999999e-01  -4.6629999999999999e-01  -1.7540000000000000e-01   5.3269999999999995e-01   1.1117999999999999e+00   6.3554000000000004e+00   4.2380000000000001e-01   6.4470000000000005e-01   2.6979999999999998e-01
   1.5429999999999999e-01   5.0560000000000005e-01   1.9730000000000001e+00   1.8140000000000001e-01  -4.1870000000000002e-01  -1.8859999999999999e-01   4.6610000000000001e-01   9.7840000000000005e-01   6.1813000000000002e+00   4.7199999999999998e-01   5.5810000000000004e-01   2.6979999999999998e-01
  -2.1999999999999999e-02   4.6170000000000000e-01   2.1446000000000001e+00   2.6729999999999998e-01  -4.4719999999999999e-01  -1.6230000000000000e-01   7.5460000000000005e-01   1.1117999999999999e+00   5.8330000000000002e+00   4.3350000000000000e-01   5.1959999999999995e-01   2.4329999999999999e-01
  -6.6100000000000006e-02   5.9360000000000002e-01   2.0588000000000002e+00   3.0549999999999999e-01  -4.2820000000000003e-01  -1.6230000000000000e-01   6.6579999999999995e-01   1.0450999999999999e+00   6.0072000000000001e+00   2.9859999999999998e-01   5.2920000000000000e-01   2.4770000000000000e-01
  -2.1999999999999999e-02   5.0560000000000005e-01   1.9730000000000001e+00   2.8639999999999999e-01  -5.3290000000000004e-01  -2.0610000000000001e-01   6.6579999999999995e-01   1.2897000000000001e+00   6.0072000000000001e+00   4.6239999999999998e-01   5.8689999999999998e-01   2.1679999999999999e-01
   4.4100000000000000e-02   4.3969999999999998e-01   2.2303999999999999e+00   2.1959999999999999e-01  -5.6140000000000001e-01  -1.6230000000000000e-01   5.7709999999999995e-01   1.2230000000000001e+00   6.9648000000000003e+00   4.0460000000000002e-01   6.7349999999999999e-01   2.4770000000000000e-01
   8.8200000000000001e-02   5.0560000000000005e-01   2.4018999999999999e+00   1.5279999999999999e-01  -4.7580000000000000e-01  -1.4910000000000001e-01   5.9930000000000005e-01   1.0672999999999999e+00   6.9648000000000003e+00   4.6239999999999998e-01   5.8689999999999998e-01   2.8310000000000002e-01
  -1.5429999999999999e-01   5.2759999999999996e-01   1.2010000000000001e+00   2.6729999999999998e-01  -4.7580000000000000e-01  -2.0169999999999999e-01   4.8830000000000001e-01   1.1785000000000001e+00   6.4424999999999999e+00   3.6599999999999999e-01   6.2539999999999996e-01   2.3000000000000001e-01
  -1.1020000000000001e-01   6.8149999999999999e-01   2.0588000000000002e+00   2.3870000000000000e-01  -3.7109999999999999e-01  -1.8859999999999999e-01   6.4370000000000005e-01   1.0005999999999999e+00   6.3554000000000004e+00   4.2380000000000001e-01   6.7349999999999999e-01   2.3890000000000000e-01
   4.4100000000000000e-02   6.8149999999999999e-01   2.4018999999999999e+00   3.1509999999999999e-01  -5.0429999999999997e-01  -1.7100000000000001e-01   6.6579999999999995e-01   1.2007000000000001e+00   6.3554000000000004e+00   4.5269999999999999e-01   6.2539999999999996e-01   2.6540000000000002e-01
  -4.4100000000000000e-02   5.4959999999999998e-01   2.0588000000000002e+00   2.4820000000000000e-01  -5.1390000000000002e-01  -1.7979999999999999e-01   6.6579999999999995e-01   1.2452000000000001e+00   5.9200999999999997e+00   5.2020000000000000e-01   6.2539999999999996e-01   2.6540000000000002e-01
  -6.6100000000000006e-02   6.5949999999999998e-01   1.2867999999999999e+00   2.4820000000000000e-01  -4.6629999999999999e-01  -1.5790000000000001e-01   7.1020000000000005e-01   1.2452000000000001e+00   5.7460000000000004e+00   3.9489999999999997e-01   6.5429999999999999e-01   2.7429999999999999e-01
  -2.1999999999999999e-02   3.5170000000000001e-01   2.1446000000000001e+00   3.0549999999999999e-01  -4.0920000000000001e-01  -1.4910000000000001e-01   5.9930000000000005e-01   1.1563000000000001e+00   6.1813000000000002e+00   4.6239999999999998e-01   6.3510000000000000e-01   2.6979999999999998e-01
   1.5429999999999999e-01   3.7369999999999998e-01   1.9730000000000001e+00   1.4319999999999999e-01  -3.6159999999999998e-01  -1.3589999999999999e-01   5.7709999999999995e-01   1.2007000000000001e+00   5.8330000000000002e+00   4.0460000000000002e-01   6.1580000000000001e-01   3.1409999999999999e-01
  -6.6100000000000006e-02   3.7369999999999998e-01   1.8872000000000000e+00   3.1509999999999999e-01  -4.0920000000000001e-01  -2.0169999999999999e-01   5.9930000000000005e-01   1.2007000000000001e+00   6.2683000000000000e+00   4.8159999999999997e-01   6.1580000000000001e-01   2.3440000000000000e-01
  -8.8200000000000001e-02   4.6170000000000000e-01   1.3725000000000001e+00   1.3370000000000001e-01  -4.2820000000000003e-01  -1.8420000000000000e-01   5.1049999999999995e-01   1.2007000000000001e+00   7.1388999999999996e+00   4.0460000000000002e-01   5.5810000000000004e-01   2.2559999999999999e-01
   3.5270000000000001e-01   8.1340000000000001e-01   1.4582999999999999e+00   2.0050000000000001e-01  -5.1390000000000002e-01  -1.7540000000000000e-01   6.6579999999999995e-01   1.2230000000000001e+00   4.7882999999999996e+00   3.9489999999999997e-01   5.2920000000000000e-01   2.4770000000000000e-01
  -2.4249999999999999e-01   3.7369999999999998e-01   1.8872000000000000e+00   2.5779999999999997e-01  -4.0920000000000001e-01  -1.9289999999999999e-01   2.8849999999999998e-01   1.3564000000000001e+00   7.3131000000000004e+00   3.5639999999999999e-01   7.1199999999999997e-01   2.6100000000000001e-01
  -2.1999999999999999e-02   4.8359999999999997e-01   1.6298999999999999e+00   2.4820000000000000e-01  -4.4719999999999999e-01  -2.3240000000000000e-01   8.4340000000000004e-01   3.1130000000000002e-01   7.0518999999999998e+00   4.2380000000000001e-01   5.4849999999999999e-01   2.2559999999999999e-01
   4.4100000000000000e-02   6.5949999999999998e-01   1.5441000000000000e+00   3.5330000000000000e-01  -4.9480000000000002e-01  -2.0169999999999999e-01   1.1096999999999999e+00   7.1150000000000002e-01   6.0072000000000001e+00   4.3350000000000000e-01   5.9660000000000002e-01   2.4329999999999999e-01
   2.1999999999999999e-02   3.9570000000000000e-01   2.1446000000000001e+00   3.1509999999999999e-01  -4.3769999999999998e-01  -2.0169999999999999e-01   3.3289999999999997e-01   1.8010999999999999e+00   7.4001000000000001e+00   4.8159999999999997e-01   7.3129999999999995e-01   2.5659999999999999e-01
  -4.4100000000000000e-02   5.7160000000000000e-01   2.8309000000000002e+00   2.0050000000000001e-01  -3.9970000000000000e-01  -1.2720000000000001e-01   6.8799999999999994e-01   8.4499999999999997e-01   5.6589000000000000e+00   3.2750000000000001e-01   5.4849999999999999e-01   2.5659999999999999e-01
  -1.1020000000000001e-01   3.9570000000000000e-01   1.8872000000000000e+00   2.6729999999999998e-01  -4.0920000000000001e-01  -1.3159999999999999e-01   1.9980000000000001e-01   1.6677000000000000e+00   7.2260000000000000e+00   4.4309999999999999e-01   7.6010000000000000e-01   2.8310000000000002e-01
   6.6100000000000006e-02   2.8580000000000000e-01   2.3161999999999998e+00   2.7689999999999998e-01  -3.4260000000000002e-01  -1.7100000000000001e-01   1.1096999999999999e+00   8.8900000000000007e-02   6.4424999999999999e+00   4.5269999999999999e-01   5.6769999999999998e-01   2.2120000000000001e-01
   8.8200000000000001e-02   5.9360000000000002e-01   1.5441000000000000e+00   3.5330000000000000e-01  -4.5679999999999998e-01  -2.1490000000000001e-01   5.7709999999999995e-01   1.2452000000000001e+00   5.9200999999999997e+00   3.6599999999999999e-01   6.5429999999999999e-01   2.5659999999999999e-01
  -8.8200000000000001e-02   5.0560000000000005e-01   1.7157000000000000e+00   3.6280000000000001e-01  -4.5679999999999998e-01  -1.9730000000000000e-01   4.6610000000000001e-01   2.2012999999999998e+00   7.1388999999999996e+00   4.5269999999999999e-01   7.0240000000000002e-01   2.3440000000000000e-01
  -1.5429999999999999e-01   2.8580000000000000e-01   1.2010000000000001e+00   2.8639999999999999e-01  -3.9970000000000000e-01  -1.4910000000000001e-01   8.2120000000000004e-01   6.0040000000000004e-01   4.7012999999999998e+00   5.0090000000000001e-01   4.6189999999999998e-01   2.8310000000000002e-01
   2.1999999999999999e-02   7.9139999999999999e-01   2.3161999999999998e+00   3.3420000000000000e-01  -4.8530000000000001e-01  -1.5790000000000001e-01   5.1049999999999995e-01   1.2897000000000001e+00   7.5742000000000003e+00   4.4309999999999999e-01   5.4849999999999999e-01   2.7429999999999999e-01
  -4.4100000000000000e-02   7.9139999999999999e-01   1.2867999999999999e+00   2.7689999999999998e-01  -3.8059999999999999e-01  -1.7979999999999999e-01   8.8780000000000003e-01   1.1117999999999999e+00   5.6589000000000000e+00   4.3350000000000000e-01   5.6769999999999998e-01   2.5209999999999999e-01
  -8.8200000000000001e-02   5.7160000000000000e-01   2.3161999999999998e+00   3.1509999999999999e-01  -3.3310000000000001e-01  -2.0169999999999999e-01   4.2170000000000002e-01   1.4008000000000000e+00   6.0941999999999998e+00   4.5269999999999999e-01   6.8320000000000003e-01   2.6100000000000001e-01
  -1.1020000000000001e-01   6.5949999999999998e-01   1.7157000000000000e+00   2.5779999999999997e-01  -4.5679999999999998e-01  -1.3589999999999999e-01   5.5489999999999995e-01   1.4231000000000000e+00   5.3106999999999998e+00   4.9130000000000001e-01   5.9660000000000002e-01   2.6979999999999998e-01
  -2.1999999999999999e-02   2.8580000000000000e-01   2.0588000000000002e+00   2.5779999999999997e-01  -4.9480000000000002e-01  -1.7540000000000000e-01   5.5489999999999995e-01   9.7840000000000005e-01   6.4424999999999999e+00   4.0460000000000002e-01   5.9660000000000002e-01   2.9640000000000000e-01
  -1.9839999999999999e-01   2.8580000000000000e-01   1.0294000000000001e+00   3.1509999999999999e-01  -3.4260000000000002e-01  -1.7540000000000000e-01   5.1049999999999995e-01   1.4008000000000000e+00   5.9200999999999997e+00   4.3350000000000000e-01   6.0619999999999996e-01   2.1229999999999999e-01
  -1.1020000000000001e-01   5.9360000000000002e-01   1.9730000000000001e+00   1.8140000000000001e-01  -4.6629999999999999e-01  -1.5350000000000000e-01   6.6579999999999995e-01   1.0894999999999999e+00   6.1813000000000002e+00   3.6599999999999999e-01   6.2539999999999996e-01   2.4770000000000000e-01
  -1.9839999999999999e-01   4.1770000000000002e-01   2.3161999999999998e+00   1.7190000000000000e-01  -4.0920000000000001e-01  -1.5350000000000000e-01   6.6579999999999995e-01   1.1785000000000001e+00   7.1388999999999996e+00   3.9489999999999997e-01   6.9279999999999997e-01   2.3000000000000001e-01
  -2.1999999999999999e-02   5.2759999999999996e-01   1.0294000000000001e+00   2.7689999999999998e-01  -4.4719999999999999e-01  -2.1049999999999999e-01   7.1020000000000005e-01   1.0672999999999999e+00   4.9623999999999997e+00   4.2380000000000001e-01   6.0619999999999996e-01   2.6100000000000001e-01
  -8.8200000000000001e-02   4.3969999999999998e-01   1.2867999999999999e+00   2.2910000000000000e-01  -5.5189999999999995e-01  -1.5350000000000000e-01   6.6579999999999995e-01   9.5609999999999995e-01   6.0072000000000001e+00   3.7569999999999998e-01   5.4849999999999999e-01   3.1850000000000001e-01
  -1.3230000000000000e-01   5.0560000000000005e-01   1.8015000000000001e+00   2.1959999999999999e-01  -4.3769999999999998e-01  -1.9730000000000000e-01   5.5489999999999995e-01   1.2007000000000001e+00   5.5719000000000003e+00   4.3350000000000000e-01   6.2539999999999996e-01   2.4329999999999999e-01
  -1.1020000000000001e-01   4.6170000000000000e-01   2.2303999999999999e+00   2.0999999999999999e-01  -4.1870000000000002e-01  -1.8859999999999999e-01   5.5489999999999995e-01   1.0894999999999999e+00   6.8777999999999997e+00   4.0460000000000002e-01   5.6769999999999998e-01   2.5209999999999999e-01
   0.0000000000000000e+00   5.9360000000000002e-01   2.7450999999999999e+00   2.9599999999999999e-01  -2.9499999999999998e-01  -1.4030000000000001e-01   7.3240000000000005e-01   1.1785000000000001e+00   6.5294999999999996e+00   5.0090000000000001e-01   5.8689999999999998e-01   2.6100000000000001e-01
   4.4100000000000000e-02   5.0560000000000005e-01   9.4359999999999999e-01   2.2910000000000000e-01  -4.6629999999999999e-01  -1.4470000000000000e-01   5.9930000000000005e-01   1.2897000000000001e+00   6.0941999999999998e+00   5.0090000000000001e-01   6.1580000000000001e-01   2.3890000000000000e-01
  -1.1020000000000001e-01   4.8359999999999997e-01   2.1446000000000001e+00   3.1509999999999999e-01  -4.5679999999999998e-01  -1.7100000000000001e-01   8.6560000000000004e-01   1.1339999999999999e+00   6.8777999999999997e+00   3.7569999999999998e-01   5.9660000000000002e-01   2.6540000000000002e-01
   6.6100000000000006e-02   4.6170000000000000e-01   9.4359999999999999e-01   2.9599999999999999e-01  -4.5679999999999998e-01  -1.9730000000000000e-01   7.1020000000000005e-01   1.0894999999999999e+00   6.2683000000000000e+00   3.9489999999999997e-01   6.1580000000000001e-01   2.6540000000000002e-01
   1.1020000000000001e-01   2.8580000000000000e-01   1.9730000000000001e+00   1.8140000000000001e-01  -4.6629999999999999e-01  -1.7979999999999999e-01   6.8799999999999994e-01   1.1785000000000001e+00   6.2683000000000000e+00   4.9130000000000001e-01   6.1580000000000001e-01   2.7429999999999999e-01
   3.3060000000000000e-01   4.3969999999999998e-01   1.5441000000000000e+00   3.4370000000000001e-01  -3.2350000000000001e-01  -1.8420000000000000e-01   6.8799999999999994e-01   1.1117999999999999e+00   6.0941999999999998e+00   3.5639999999999999e-01   6.9279999999999997e-01   2.3890000000000000e-01
   2.1999999999999999e-02   7.2550000000000003e-01   1.5441000000000000e+00   2.1959999999999999e-01  -4.9480000000000002e-01  -1.8420000000000000e-01   4.6610000000000001e-01   1.3119000000000001e+00   5.5719000000000003e+00   5.0090000000000001e-01   6.5429999999999999e-01   2.7429999999999999e-01
   4.4100000000000000e-02   5.7160000000000000e-01   2.4876999999999998e+00   2.1959999999999999e-01  -4.9480000000000002e-01  -1.7100000000000001e-01   7.5460000000000005e-01   1.2230000000000001e+00   6.0072000000000001e+00   4.2380000000000001e-01   5.8689999999999998e-01   2.6540000000000002e-01
  -4.4100000000000000e-02   4.3969999999999998e-01   1.5441000000000000e+00   2.5779999999999997e-01  -5.0429999999999997e-01  -1.8420000000000000e-01   6.2150000000000005e-01   1.0450999999999999e+00   6.4424999999999999e+00   3.9489999999999997e-01   5.3879999999999995e-01   2.5659999999999999e-01
  -8.8200000000000001e-02   5.4959999999999998e-01   1.8015000000000001e+00   3.1509999999999999e-01  -4.3769999999999998e-01  -1.4910000000000001e-01   7.7680000000000005e-01   9.3389999999999995e-01   5.9200999999999997e+00   4.7199999999999998e-01   5.8689999999999998e-01   2.5659999999999999e-01
   1.3230000000000000e-01   4.3969999999999998e-01   2.2303999999999999e+00   2.9599999999999999e-01  -4.2820000000000003e-01  -1.5350000000000000e-01   5.9930000000000005e-01   1.2007000000000001e+00   6.6166000000000000e+00   4.5269999999999999e-01   6.6390000000000005e-01   2.2559999999999999e-01
  -2.4249999999999999e-01   5.2759999999999996e-01   1.8015000000000001e+00   2.6729999999999998e-01  -4.9480000000000002e-01  -1.9289999999999999e-01   5.9930000000000005e-01   1.0672999999999999e+00   6.4424999999999999e+00   4.5269999999999999e-01   6.3510000000000000e-01   2.4329999999999999e-01
  -6.6100000000000006e-02   4.8359999999999997e-01   2.0588000000000002e+00   1.7190000000000000e-01  -4.4719999999999999e-01  -1.6230000000000000e-01   5.9930000000000005e-01   1.1785000000000001e+00   5.8330000000000002e+00   3.3710000000000001e-01   5.4849999999999999e-01   2.8749999999999998e-01
  -4.4100000000000000e-02   5.4959999999999998e-01   1.9730000000000001e+00   2.6729999999999998e-01  -5.6140000000000001e-01  -1.9289999999999999e-01   6.8799999999999994e-01   1.3341000000000001e+00   5.8330000000000002e+00   4.1420000000000001e-01   6.2539999999999996e-01   2.7429999999999999e-01
   4.4100000000000000e-02   6.1550000000000005e-01   1.2867999999999999e+00   2.5779999999999997e-01  -4.2820000000000003e-01  -2.0169999999999999e-01   7.7680000000000005e-01   1.2452000000000001e+00   6.1813000000000002e+00   4.4309999999999999e-01   6.4470000000000005e-01   2.6100000000000001e-01
  -2.2040000000000001e-01   5.4959999999999998e-01   2.1446000000000001e+00   3.3420000000000000e-01  -4.2820000000000003e-01  -2.1490000000000001e-01   7.9900000000000004e-01   1.2897000000000001e+00   5.8330000000000002e+00   4.2380000000000001e-01   6.6390000000000005e-01   2.4329999999999999e-01
   1.3230000000000000e-01   4.6170000000000000e-01   1.9730000000000001e+00   2.3870000000000000e-01  -4.0920000000000001e-01  -2.5869999999999999e-01   6.2150000000000005e-01   1.0005999999999999e+00   6.6166000000000000e+00   4.0460000000000002e-01   6.2539999999999996e-01   2.5209999999999999e-01
  -6.6100000000000006e-02   3.5170000000000001e-01   1.8872000000000000e+00   2.0999999999999999e-01  -4.9480000000000002e-01  -1.3589999999999999e-01   3.9950000000000002e-01   1.0227999999999999e+00   5.8330000000000002e+00   4.2380000000000001e-01   5.6769999999999998e-01   2.5659999999999999e-01
   2.1999999999999999e-02   6.1550000000000005e-01   1.8872000000000000e+00   2.5779999999999997e-01  -3.9010000000000000e-01  -2.2359999999999999e-01   6.6579999999999995e-01   1.0005999999999999e+00   6.6166000000000000e+00   3.9489999999999997e-01   5.7730000000000004e-01   2.3000000000000001e-01
  -1.3230000000000000e-01   4.6170000000000000e-01   1.7157000000000000e+00   2.5779999999999997e-01  -3.4260000000000002e-01  -1.5790000000000001e-01   6.4370000000000005e-01   1.1785000000000001e+00   6.4424999999999999e+00   4.0460000000000002e-01   5.5810000000000004e-01   2.6540000000000002e-01
  -1.5429999999999999e-01   6.1550000000000005e-01   1.4582999999999999e+00   2.0050000000000001e-01  -3.9010000000000000e-01  -1.7100000000000001e-01   5.3269999999999995e-01   1.0894999999999999e+00   6.0072000000000001e+00   4.6239999999999998e-01   6.8320000000000003e-01   2.6100000000000001e-01
   0.0000000000000000e+00   5.0560000000000005e-01   1.0294000000000001e+00   3.4370000000000001e-01  -4.0920000000000001e-01  -1.2720000000000001e-01   6.2150000000000005e-01   1.0227999999999999e+00   6.5294999999999996e+00   3.8529999999999998e-01   5.9660000000000002e-01   2.6100000000000001e-01
   2.1999999999999999e-02   4.6170000000000000e-01   1.3725000000000001e+00   2.6729999999999998e-01  -4.8530000000000001e-01  -1.4470000000000000e-01   5.3269999999999995e-01   1.3564000000000001e+00   6.7035999999999998e+00   3.8529999999999998e-01   5.1959999999999995e-01   2.6979999999999998e-01
  -1.1020000000000001e-01   4.6170000000000000e-01   1.1152000000000000e+00   3.9140000000000003e-01  -4.2820000000000003e-01  -1.2280000000000001e-01   5.5489999999999995e-01   1.0894999999999999e+00   5.6589000000000000e+00   4.1420000000000001e-01   7.3129999999999995e-01   2.7429999999999999e-01
  -2.1999999999999999e-02   4.3969999999999998e-01   1.8872000000000000e+00   3.1509999999999999e-01  -4.5679999999999998e-01  -1.5350000000000000e-01   5.9930000000000005e-01   1.2674000000000001e+00   6.2683000000000000e+00   4.1420000000000001e-01   6.5429999999999999e-01   2.7429999999999999e-01
  -2.1999999999999999e-02   7.2550000000000003e-01   1.6298999999999999e+00   3.2460000000000000e-01  -4.3769999999999998e-01  -1.7540000000000000e-01   6.6579999999999995e-01   1.5120000000000000e+00   6.6166000000000000e+00   4.0460000000000002e-01   6.8320000000000003e-01   2.3000000000000001e-01
   8.8200000000000001e-02   6.5949999999999998e-01   2.2303999999999999e+00   3.8190000000000002e-01  -4.4719999999999999e-01  -1.9730000000000000e-01   4.4390000000000002e-01   9.7840000000000005e-01   5.6589000000000000e+00   3.6599999999999999e-01   6.4470000000000005e-01   2.8310000000000002e-01
  -1.9839999999999999e-01   6.1550000000000005e-01   1.8015000000000001e+00   1.6230000000000000e-01  -4.9480000000000002e-01  -1.9730000000000000e-01   4.2170000000000002e-01   1.2452000000000001e+00   6.2683000000000000e+00   4.9130000000000001e-01   5.8689999999999998e-01   2.8310000000000002e-01
   0.0000000000000000e+00   1.9789999999999999e-01   1.1152000000000000e+00   2.9599999999999999e-01  -4.4719999999999999e-01  -1.5350000000000000e-01   5.7709999999999995e-01   1.0450999999999999e+00   6.1813000000000002e+00   5.2020000000000000e-01   6.0619999999999996e-01   2.7429999999999999e-01
  -8.8200000000000001e-02   4.8359999999999997e-01   1.4582999999999999e+00   2.8639999999999999e-01  -6.0899999999999999e-01  -1.5350000000000000e-01   5.3269999999999995e-01   1.0005999999999999e+00   6.6166000000000000e+00   4.4309999999999999e-01   6.2539999999999996e-01   3.0080000000000001e-01
  -8.8200000000000001e-02   5.7160000000000000e-01   1.6298999999999999e+00   2.8639999999999999e-01  -3.9970000000000000e-01  -1.0960000000000000e-01   6.8799999999999994e-01   1.1785000000000001e+00   5.2236000000000002e+00   4.8159999999999997e-01   6.5429999999999999e-01   2.6100000000000001e-01
  -2.1999999999999999e-02   5.9360000000000002e-01   1.2867999999999999e+00   2.7689999999999998e-01  -4.0920000000000001e-01  -1.2280000000000001e-01   6.4370000000000005e-01   1.2897000000000001e+00   6.0072000000000001e+00   4.4309999999999999e-01   6.6390000000000005e-01   2.2559999999999999e-01
   0.0000000000000000e+00   5.4959999999999998e-01   3.0024000000000002e+00   2.9599999999999999e-01  -5.1390000000000002e-01  -1.1400000000000000e-01   7.7680000000000005e-01   1.2452000000000001e+00   6.2683000000000000e+00   3.7569999999999998e-01   6.6390000000000005e-01   2.5209999999999999e-01
  -1.3230000000000000e-01   5.9360000000000002e-01   2.3161999999999998e+00   3.0549999999999999e-01  -4.0920000000000001e-01  -1.6230000000000000e-01   5.3269999999999995e-01   1.1563000000000001e+00   6.4424999999999999e+00   4.3350000000000000e-01   6.0619999999999996e-01   2.4329999999999999e-01
  -6.6100000000000006e-02   4.6170000000000000e-01   2.1446000000000001e+00   2.4820000000000000e-01  -4.2820000000000003e-01  -1.6230000000000000e-01   4.2170000000000002e-01   1.1339999999999999e+00   6.0072000000000001e+00   4.7199999999999998e-01   6.2539999999999996e-01   2.6100000000000001e-01
   0.0000000000000000e+00   4.6170000000000000e-01   1.9730000000000001e+00   3.6280000000000001e-01  -3.9010000000000000e-01  -1.2280000000000001e-01   7.9900000000000004e-01   1.2007000000000001e+00   6.2683000000000000e+00   5.3939999999999999e-01   6.6390000000000005e-01   2.6540000000000002e-01
  -6.6100000000000006e-02   4.8359999999999997e-01   2.1446000000000001e+00   3.5330000000000000e-01  -3.8059999999999999e-01  -2.0610000000000001e-01   7.1020000000000005e-01   1.0672999999999999e+00   6.3554000000000004e+00   4.6239999999999998e-01   5.9660000000000002e-01   2.6979999999999998e-01
  -1.5429999999999999e-01   4.3969999999999998e-01   1.0294000000000001e+00   2.8639999999999999e-01  -4.2820000000000003e-01  -1.7979999999999999e-01   6.8799999999999994e-01   1.1117999999999999e+00   6.2683000000000000e+00   4.3350000000000000e-01   4.9070000000000003e-01   2.4329999999999999e-01
   2.6450000000000001e-01   5.7160000000000000e-01   1.2010000000000001e+00   3.0549999999999999e-01  -4.8530000000000001e-01  -1.4910000000000001e-01   6.2150000000000005e-01   1.1117999999999999e+00   5.3977000000000004e+00   4.4309999999999999e-01   6.1580000000000001e-01   2.3890000000000000e-01
   3.3060000000000000e-01   3.9570000000000000e-01   2.2303999999999999e+00   2.8639999999999999e-01  -4.4719999999999999e-01  -1.8859999999999999e-01   4.6610000000000001e-01   9.7840000000000005e-01   6.0072000000000001e+00   4.4309999999999999e-01   5.3879999999999995e-01   2.4329999999999999e-01
   1.7630000000000001e-01   4.6170000000000000e-01   1.2010000000000001e+00   3.0549999999999999e-01  -3.8059999999999999e-01  -2.1049999999999999e-01   6.4370000000000005e-01   1.1785000000000001e+00   6.1813000000000002e+00   5.2980000000000005e-01   5.1000000000000001e-01   2.5659999999999999e-01
  -3.0859999999999999e-01   5.0560000000000005e-01   2.3161999999999998e+00   2.0050000000000001e-01  -3.9010000000000000e-01  -1.6230000000000000e-01   5.7709999999999995e-01   1.1339999999999999e+00   6.6166000000000000e+00   4.7199999999999998e-01   5.8689999999999998e-01   2.6540000000000002e-01
  -1.9839999999999999e-01   6.8149999999999999e-01   1.5441000000000000e+00   1.8140000000000001e-01  -4.0920000000000001e-01  -1.7100000000000001e-01   5.5489999999999995e-01   1.2230000000000001e+00   5.4847999999999999e+00   4.5269999999999999e-01   6.1580000000000001e-01   2.7429999999999999e-01
  -8.8200000000000001e-02   4.1770000000000002e-01   1.2867999999999999e+00   2.5779999999999997e-01  -5.1390000000000002e-01  -1.2720000000000001e-01   4.8830000000000001e-01   1.2007000000000001e+00   6.0941999999999998e+00   3.9489999999999997e-01   6.7349999999999999e-01   2.6100000000000001e-01
   3.5270000000000001e-01   5.7160000000000000e-01   1.7157000000000000e+00   3.0549999999999999e-01  -4.3769999999999998e-01  -1.6230000000000000e-01   6.4370000000000005e-01   1.0227999999999999e+00   6.7035999999999998e+00   4.3350000000000000e-01   5.1959999999999995e-01   2.2559999999999999e-01
   0.0000000000000000e+00   4.1770000000000002e-01   1.7157000000000000e+00   2.3870000000000000e-01  -3.0449999999999999e-01  -2.1049999999999999e-01   6.4370000000000005e-01   1.0672999999999999e+00   6.2683000000000000e+00   4.7199999999999998e-01   6.4470000000000005e-01   2.6979999999999998e-01
   0.0000000000000000e+00   6.1550000000000005e-01   1.4582999999999999e+00   3.6280000000000001e-01  -4.2820000000000003e-01  -1.5790000000000001e-01   7.5460000000000005e-01   1.0450999999999999e+00   6.1813000000000002e+00   4.7199999999999998e-01   6.6390000000000005e-01   2.7429999999999999e-01
  -2.6450000000000001e-01   5.9360000000000002e-01   1.8015000000000001e+00   1.9089999999999999e-01  -3.6159999999999998e-01  -1.5790000000000001e-01   5.5489999999999995e-01   1.0894999999999999e+00   6.0072000000000001e+00   4.5269999999999999e-01   6.7349999999999999e-01   2.4770000000000000e-01
  -6.6100000000000006e-02   4.1770000000000002e-01   1.2867999999999999e+00   1.8140000000000001e-01  -4.4719999999999999e-01  -1.7540000000000000e-01   6.2150000000000005e-01   8.8939999999999997e-01   6.2683000000000000e+00   4.1420000000000001e-01   5.5810000000000004e-01   2.2559999999999999e-01
  -3.7469999999999998e-01   4.8359999999999997e-01   1.5441000000000000e+00   2.7689999999999998e-01  -4.3769999999999998e-01  -2.0610000000000001e-01   7.7680000000000005e-01   1.2230000000000001e+00   6.2683000000000000e+00   5.0090000000000001e-01   5.5810000000000004e-01   2.6540000000000002e-01
  -6.6100000000000006e-02   5.4959999999999998e-01   1.8872000000000000e+00   3.3420000000000000e-01  -3.8059999999999999e-01  -1.8859999999999999e-01   4.8830000000000001e-01   1.2452000000000001e+00   5.9200999999999997e+00   4.2380000000000001e-01   6.7349999999999999e-01   2.8749999999999998e-01
  -2.4249999999999999e-01   5.9360000000000002e-01   1.5441000000000000e+00   2.0050000000000001e-01  -4.2820000000000003e-01  -1.8420000000000000e-01   6.4370000000000005e-01   1.3564000000000001e+00   6.4424999999999999e+00   4.4309999999999999e-01   5.9660000000000002e-01   2.3000000000000001e-01
   0.0000000000000000e+00   6.1550000000000005e-01   1.4582999999999999e+00   2.3870000000000000e-01  -5.0429999999999997e-01  -1.4470000000000000e-01   6.4370000000000005e-01   1.1339999999999999e+00   6.3554000000000004e+00   4.1420000000000001e-01   5.7730000000000004e-01   3.0080000000000001e-01
  -1.1020000000000001e-01   3.9570000000000000e-01   1.0294000000000001e+00   3.2460000000000000e-01  -4.4719999999999999e-01  -1.8420000000000000e-01   6.6579999999999995e-01   1.0227999999999999e+00   6.1813000000000002e+00   4.0460000000000002e-01   6.2539999999999996e-01   2.6979999999999998e-01
  -1.3230000000000000e-01   4.8359999999999997e-01   1.8872000000000000e+00   2.8639999999999999e-01  -4.6629999999999999e-01  -1.4030000000000001e-01   7.1020000000000005e-01   8.8939999999999997e-01   6.5294999999999996e+00   4.7199999999999998e-01   6.5429999999999999e-01   2.3890000000000000e-01
  -1.5429999999999999e-01   4.1770000000000002e-01   2.4018999999999999e+00   2.0050000000000001e-01  -4.0920000000000001e-01  -1.7540000000000000e-01   5.3269999999999995e-01   1.5565000000000000e+00   5.7460000000000004e+00   3.5639999999999999e-01   6.5429999999999999e-01   2.7429999999999999e-01
  -1.5429999999999999e-01   6.1550000000000005e-01   1.6298999999999999e+00   3.0549999999999999e-01  -4.8530000000000001e-01  -1.4910000000000001e-01   7.5460000000000005e-01   1.2007000000000001e+00   7.2260000000000000e+00   4.4309999999999999e-01   6.1580000000000001e-01   2.4329999999999999e-01
  -2.8649999999999998e-01   3.2979999999999998e-01   1.8872000000000000e+00   2.6729999999999998e-01  -4.3769999999999998e-01  -1.8859999999999999e-01   9.9880000000000002e-01   5.7809999999999995e-01   6.7035999999999998e+00   5.0090000000000001e-01   5.9660000000000002e-01   2.6540000000000002e-01
  -1.3230000000000000e-01   2.6379999999999998e-01   1.3725000000000001e+00   3.1509999999999999e-01  -4.4719999999999999e-01  -1.6660000000000000e-01   5.9930000000000005e-01   1.3786000000000000e+00   6.7907000000000002e+00   4.8159999999999997e-01   6.2539999999999996e-01   2.8310000000000002e-01
   6.6100000000000006e-02   4.3969999999999998e-01   1.5441000000000000e+00   2.5779999999999997e-01  -4.4719999999999999e-01  -1.3589999999999999e-01   7.5460000000000005e-01   1.4008000000000000e+00   5.4847999999999999e+00   4.4309999999999999e-01   5.9660000000000002e-01   3.1850000000000001e-01
  -1.5429999999999999e-01   5.2759999999999996e-01   1.0294000000000001e+00   4.0100000000000002e-01  -4.5679999999999998e-01  -2.0610000000000001e-01   7.7680000000000005e-01   1.1785000000000001e+00   6.2683000000000000e+00   4.2380000000000001e-01   6.3510000000000000e-01   2.6979999999999998e-01
   1.7630000000000001e-01   3.9570000000000000e-01   1.1152000000000000e+00   2.5779999999999997e-01  -4.6629999999999999e-01  -1.8420000000000000e-01   9.1000000000000003e-01   8.2269999999999999e-01   6.7907000000000002e+00   5.0090000000000001e-01   6.1580000000000001e-01   2.8749999999999998e-01
  -1.3230000000000000e-01   5.2759999999999996e-01   1.9730000000000001e+00   2.3870000000000000e-01  -4.5679999999999998e-01  -1.6660000000000000e-01   6.8799999999999994e-01   9.3389999999999995e-01   6.2683000000000000e+00   3.3710000000000001e-01   6.1580000000000001e-01   2.6100000000000001e-01
  -1.3230000000000000e-01   6.8149999999999999e-01   1.9730000000000001e+00   2.8639999999999999e-01  -3.9010000000000000e-01  -1.4030000000000001e-01   7.1020000000000005e-01   1.6899000000000000e+00   5.8330000000000002e+00   4.2380000000000001e-01   6.1580000000000001e-01   2.7870000000000000e-01
  -2.2040000000000001e-01   6.1550000000000005e-01   1.7157000000000000e+00   2.4820000000000000e-01  -5.3290000000000004e-01  -1.4030000000000001e-01   6.6579999999999995e-01   9.7840000000000005e-01   6.1813000000000002e+00   3.8529999999999998e-01   6.6390000000000005e-01   2.6100000000000001e-01
  -6.6100000000000006e-02   5.4959999999999998e-01   2.0588000000000002e+00   2.7689999999999998e-01  -4.5679999999999998e-01  -1.6660000000000000e-01   7.3240000000000005e-01   1.1563000000000001e+00   5.9200999999999997e+00   5.2020000000000000e-01   6.3510000000000000e-01   2.6540000000000002e-01
   4.4100000000000000e-02   5.9360000000000002e-01   1.3725000000000001e+00   2.7689999999999998e-01  -4.3769999999999998e-01  -1.4030000000000001e-01   7.3240000000000005e-01   1.2674000000000001e+00   5.3106999999999998e+00   5.2980000000000005e-01   5.5810000000000004e-01   2.9189999999999999e-01
  -1.1020000000000001e-01   4.6170000000000000e-01   1.7157000000000000e+00   2.1959999999999999e-01  -4.0920000000000001e-01  -1.7100000000000001e-01   5.1049999999999995e-01   1.4453000000000000e+00   6.2683000000000000e+00   4.9130000000000001e-01   5.7730000000000004e-01   2.8749999999999998e-01
  -2.4249999999999999e-01   3.2979999999999998e-01   2.0588000000000002e+00   3.2460000000000000e-01  -4.6629999999999999e-01  -1.8859999999999999e-01   5.7709999999999995e-01   1.3564000000000001e+00   5.5719000000000003e+00   5.3939999999999999e-01   5.6769999999999998e-01   2.9640000000000000e-01
  -8.8200000000000001e-02   4.1770000000000002e-01   1.5441000000000000e+00   2.4820000000000000e-01  -4.0920000000000001e-01  -1.4470000000000000e-01   7.9900000000000004e-01   1.0894999999999999e+00   6.2683000000000000e+00   3.7569999999999998e-01   6.5429999999999999e-01   2.8310000000000002e-01
  -8.8200000000000001e-02   3.7369999999999998e-01   1.4582999999999999e+00   2.9599999999999999e-01  -4.5679999999999998e-01  -1.6230000000000000e-01   4.6610000000000001e-01   1.2452000000000001e+00   7.0518999999999998e+00   3.9489999999999997e-01   6.0619999999999996e-01   2.3890000000000000e-01
  -1.3230000000000000e-01   4.1770000000000002e-01   1.8872000000000000e+00   2.9599999999999999e-01  -4.4719999999999999e-01  -1.4910000000000001e-01   7.3240000000000005e-01   1.0672999999999999e+00   6.0072000000000001e+00   4.1420000000000001e-01   6.1580000000000001e-01   2.3890000000000000e-01
  -1.5429999999999999e-01   4.8359999999999997e-01   1.7157000000000000e+00   1.8140000000000001e-01  -5.1390000000000002e-01  -1.8420000000000000e-01   6.6579999999999995e-01   1.2007000000000001e+00   5.9200999999999997e+00   4.2380000000000001e-01   6.3510000000000000e-01   2.5659999999999999e-01
   1.5429999999999999e-01   2.4179999999999999e-01   1.2867999999999999e+00   2.3870000000000000e-01  -4.1870000000000002e-01  -1.4910000000000001e-01   6.8799999999999994e-01   1.0450999999999999e+00   5.8330000000000002e+00   4.5269999999999999e-01   4.8110000000000003e-01   2.7429999999999999e-01
   6.6100000000000006e-02   3.7369999999999998e-01   1.9730000000000001e+00   2.2910000000000000e-01  -5.4239999999999999e-01  -1.4910000000000001e-01   6.8799999999999994e-01   1.2230000000000001e+00   6.2683000000000000e+00   4.4309999999999999e-01   6.1580000000000001e-01   3.0520000000000003e-01
  -2.8649999999999998e-01   5.4959999999999998e-01   2.3161999999999998e+00   2.3870000000000000e-01  -4.2820000000000003e-01  -1.9289999999999999e-01   6.4370000000000005e-01   1.2452000000000001e+00   5.4847999999999999e+00   5.2980000000000005e-01   5.7730000000000004e-01   2.2559999999999999e-01
  -2.2040000000000001e-01   3.0780000000000002e-01   1.7157000000000000e+00   3.4370000000000001e-01  -3.6159999999999998e-01  -2.1049999999999999e-01   4.4390000000000002e-01   1.1563000000000001e+00   6.3554000000000004e+00   4.2380000000000001e-01   6.1580000000000001e-01   2.7429999999999999e-01
   2.1999999999999999e-02   4.1770000000000002e-01   1.4582999999999999e+00   2.3870000000000000e-01  -4.9480000000000002e-01  -1.9289999999999999e-01   6.4370000000000005e-01   1.0894999999999999e+00   5.6589000000000000e+00   4.7199999999999998e-01   5.7730000000000004e-01   2.6979999999999998e-01
   8.8200000000000001e-02   4.3969999999999998e-01   2.4018999999999999e+00   3.3420000000000000e-01  -4.3769999999999998e-01  -1.7979999999999999e-01   7.1020000000000005e-01   1.2230000000000001e+00   5.7460000000000004e+00   4.3350000000000000e-01   6.0619999999999996e-01   2.6540000000000002e-01
   1.5429999999999999e-01   4.6170000000000000e-01   2.2303999999999999e+00   2.3870000000000000e-01  -3.8059999999999999e-01  -1.3159999999999999e-01   5.5489999999999995e-01   1.1339999999999999e+00   6.6166000000000000e+00   5.0090000000000001e-01   5.8689999999999998e-01   2.4329999999999999e-01
   4.4100000000000000e-02   4.1770000000000002e-01   1.8015000000000001e+00   3.4370000000000001e-01  -3.9970000000000000e-01  -1.3159999999999999e-01   7.9900000000000004e-01   1.2452000000000001e+00   6.0941999999999998e+00   4.4309999999999999e-01   6.9279999999999997e-01   2.9640000000000000e-01
  -8.8200000000000001e-02   2.8580000000000000e-01   1.6298999999999999e+00   2.4820000000000000e-01  -4.2820000000000003e-01  -2.1049999999999999e-01   8.6560000000000004e-01   1.2007000000000001e+00   5.6589000000000000e+00   4.6239999999999998e-01   5.4849999999999999e-01   3.0959999999999999e-01
  -1.5429999999999999e-01   3.7369999999999998e-01   1.0294000000000001e+00   1.7190000000000000e-01  -4.2820000000000003e-01  -1.7540000000000000e-01   7.3240000000000005e-01   1.4231000000000000e+00   5.7460000000000004e+00   4.3350000000000000e-01   6.3510000000000000e-01   2.6540000000000002e-01
  -4.4100000000000000e-02   3.9570000000000000e-01   1.8872000000000000e+00   1.5279999999999999e-01  -4.0920000000000001e-01  -1.4470000000000000e-01   7.3240000000000005e-01   1.0450999999999999e+00   6.0072000000000001e+00   4.4309999999999999e-01   6.7349999999999999e-01   2.6979999999999998e-01
  -1.1020000000000001e-01   4.6170000000000000e-01   1.5441000000000000e+00   2.3870000000000000e-01  -4.1870000000000002e-01  -2.0169999999999999e-01   7.7680000000000005e-01   1.1785000000000001e+00   6.7907000000000002e+00   4.7199999999999998e-01   5.5810000000000004e-01   2.6540000000000002e-01
  -2.6450000000000001e-01   3.7369999999999998e-01   1.8015000000000001e+00   2.5779999999999997e-01  -3.9970000000000000e-01  -1.8859999999999999e-01   9.7660000000000002e-01   1.2897000000000001e+00   6.7907000000000002e+00   4.7199999999999998e-01   6.9279999999999997e-01   2.7429999999999999e-01
  -1.1020000000000001e-01   7.2550000000000003e-01   1.7157000000000000e+00   3.3420000000000000e-01  -3.9970000000000000e-01  -1.8420000000000000e-01   5.7709999999999995e-01   1.2007000000000001e+00   5.1365999999999996e+00   4.0460000000000002e-01   6.9279999999999997e-01   2.4770000000000000e-01
  -2.4249999999999999e-01   5.7160000000000000e-01   6.8630000000000002e-01   2.2910000000000000e-01  -3.8059999999999999e-01  -1.5350000000000000e-01   6.2150000000000005e-01   1.1339999999999999e+00   6.4424999999999999e+00   5.1049999999999995e-01   6.3510000000000000e-01   2.6979999999999998e-01
  -4.4100000000000000e-02   5.0560000000000005e-01   1.7157000000000000e+00   2.0050000000000001e-01  -3.9970000000000000e-01  -1.7540000000000000e-01   6.6579999999999995e-01   1.2452000000000001e+00   6.6166000000000000e+00   4.4309999999999999e-01   5.7730000000000004e-01   2.3890000000000000e-01
  -1.1020000000000001e-01   4.1770000000000002e-01   2.3161999999999998e+00   2.1959999999999999e-01  -5.0429999999999997e-01  -1.3589999999999999e-01   6.6579999999999995e-01   1.2007000000000001e+00   5.6589000000000000e+00   3.5639999999999999e-01   5.3879999999999995e-01   2.5659999999999999e-01
  -1.3230000000000000e-01   3.7369999999999998e-01   1.5441000000000000e+00   2.2910000000000000e-01  -3.5210000000000002e-01  -2.1490000000000001e-01   5.9930000000000005e-01   1.0227999999999999e+00   5.8330000000000002e+00   4.0460000000000002e-01   6.5429999999999999e-01   2.4770000000000000e-01
  -2.1999999999999999e-02   4.8359999999999997e-01   1.7157000000000000e+00   3.1509999999999999e-01  -4.6629999999999999e-01  -2.0169999999999999e-01   7.7680000000000005e-01   8.8939999999999997e-01   6.4424999999999999e+00   4.4309999999999999e-01   6.5429999999999999e-01   2.6100000000000001e-01
  -2.2040000000000001e-01   3.9570000000000000e-01   1.3725000000000001e+00   3.4370000000000001e-01  -5.1390000000000002e-01  -1.7540000000000000e-01   7.3240000000000005e-01   1.3341000000000001e+00   7.3131000000000004e+00   4.5269999999999999e-01   6.3510000000000000e-01   2.4770000000000000e-01
  -1.7630000000000001e-01   3.7369999999999998e-01   1.7157000000000000e+00   2.4820000000000000e-01  -3.8059999999999999e-01  -1.8420000000000000e-01   5.7709999999999995e-01   1.0005999999999999e+00   6.3554000000000004e+00   4.1420000000000001e-01   5.1000000000000001e-01   2.3000000000000001e-01
  -4.4100000000000000e-02   5.4959999999999998e-01   2.0588000000000002e+00   2.5779999999999997e-01  -4.6629999999999999e-01  -2.2359999999999999e-01   5.9930000000000005e-01   1.0894999999999999e+00   6.2683000000000000e+00   4.7199999999999998e-01   5.1000000000000001e-01   2.6979999999999998e-01
  -1.5429999999999999e-01   6.1550000000000005e-01   1.4582999999999999e+00   3.4370000000000001e-01  -4.2820000000000003e-01  -1.7100000000000001e-01   6.6579999999999995e-01   1.2230000000000001e+00   6.1813000000000002e+00   4.8159999999999997e-01   5.8689999999999998e-01   2.6979999999999998e-01
  -4.4100000000000000e-02   6.5949999999999998e-01   1.8015000000000001e+00   3.5330000000000000e-01  -4.1870000000000002e-01  -1.7979999999999999e-01   5.1049999999999995e-01   1.0672999999999999e+00   6.0941999999999998e+00   4.0460000000000002e-01   5.7730000000000004e-01   2.8749999999999998e-01
  -4.4100000000000000e-02   5.7160000000000000e-01   1.3725000000000001e+00   2.0999999999999999e-01  -4.3769999999999998e-01  -1.1400000000000000e-01   8.6560000000000004e-01   1.1563000000000001e+00   6.3554000000000004e+00   4.3350000000000000e-01   5.2920000000000000e-01   2.7429999999999999e-01
   1.1020000000000001e-01   4.3969999999999998e-01   1.9730000000000001e+00   1.4319999999999999e-01  -4.6629999999999999e-01  -1.6230000000000000e-01   6.6579999999999995e-01   1.0894999999999999e+00   6.1813000000000002e+00   5.0090000000000001e-01   5.8689999999999998e-01   2.3890000000000000e-01
  -2.1999999999999999e-02   3.7369999999999998e-01   1.7157000000000000e+00   2.1959999999999999e-01  -4.4719999999999999e-01  -1.7540000000000000e-01   7.9900000000000004e-01   1.2674000000000001e+00   6.7035999999999998e+00   4.5269999999999999e-01   5.5810000000000004e-01   2.2120000000000001e-01
  -1.1020000000000001e-01   5.7160000000000000e-01   2.4018999999999999e+00   2.2910000000000000e-01  -4.3769999999999998e-01  -1.9730000000000000e-01   7.1020000000000005e-01   1.2897000000000001e+00   6.5294999999999996e+00   4.1420000000000001e-01   5.5810000000000004e-01   2.7429999999999999e-01
  -1.3230000000000000e-01   5.4959999999999998e-01   1.8872000000000000e+00   2.8639999999999999e-01  -5.0429999999999997e-01  -2.1049999999999999e-01   7.1020000000000005e-01   1.2897000000000001e+00   6.2683000000000000e+00   4.3350000000000000e-01   5.8689999999999998e-01   2.3890000000000000e-01
  -1.7630000000000001e-01   3.9570000000000000e-01   2.4876999999999998e+00   2.7689999999999998e-01  -4.4719999999999999e-01  -1.4910000000000001e-01   7.7680000000000005e-01   1.3119000000000001e+00   6.3554000000000004e+00   4.6239999999999998e-01   5.8689999999999998e-01   2.2559999999999999e-01
  -4.4100000000000000e-02   4.8359999999999997e-01   2.1446000000000001e+00   2.7689999999999998e-01  -5.0429999999999997e-01  -1.7540000000000000e-01   5.3269999999999995e-01   1.3564000000000001e+00   5.8330000000000002e+00   5.5869999999999997e-01   5.9660000000000002e-01   2.6979999999999998e-01
  -4.4100000000000000e-02   5.0560000000000005e-01   1.9730000000000001e+00   2.6729999999999998e-01  -4.6629999999999999e-01  -1.3159999999999999e-01   7.7680000000000005e-01   1.2230000000000001e+00   6.0072000000000001e+00   4.1420000000000001e-01   6.7349999999999999e-01   2.5659999999999999e-01
  -1.7630000000000001e-01   5.2759999999999996e-01   2.2303999999999999e+00   4.2009999999999997e-01  -3.9010000000000000e-01  -1.7100000000000001e-01   7.5460000000000005e-01   1.1339999999999999e+00   6.0941999999999998e+00   4.2380000000000001e-01   6.3510000000000000e-01   2.8749999999999998e-01
  -2.2040000000000001e-01   4.1770000000000002e-01   1.1152000000000000e+00   2.9599999999999999e-01  -4.4719999999999999e-01  -1.6660000000000000e-01   7.9900000000000004e-01   1.1785000000000001e+00   6.0941999999999998e+00   3.9489999999999997e-01   5.9660000000000002e-01   3.0080000000000001e-01
  -1.3230000000000000e-01   4.8359999999999997e-01   1.3725000000000001e+00   2.5779999999999997e-01  -4.7580000000000000e-01  -1.5790000000000001e-01   7.1020000000000005e-01   1.2452000000000001e+00   6.2683000000000000e+00   4.6239999999999998e-01   6.4470000000000005e-01   2.6540000000000002e-01
  -2.1999999999999999e-02   4.1770000000000002e-01   1.3725000000000001e+00   2.5779999999999997e-01  -5.1390000000000002e-01  -1.8420000000000000e-01   7.5460000000000005e-01   1.2674000000000001e+00   5.9200999999999997e+00   4.9130000000000001e-01   5.3879999999999995e-01   2.7429999999999999e-01
  -1.1020000000000001e-01   5.9360000000000002e-01   1.9730000000000001e+00   3.1509999999999999e-01  -3.9970000000000000e-01  -1.6660000000000000e-01   7.3240000000000005e-01   1.0894999999999999e+00   6.1813000000000002e+00   4.5269999999999999e-01   6.0619999999999996e-01   3.0959999999999999e-01
  -1.1020000000000001e-01   6.1550000000000005e-01   1.3725000000000001e+00   2.8639999999999999e-01  -3.2350000000000001e-01  -1.7540000000000000e-01   8.4340000000000004e-01   1.0672999999999999e+00   5.4847999999999999e+00   4.3350000000000000e-01   5.8689999999999998e-01   2.6540000000000002e-01
  -2.6450000000000001e-01   6.5949999999999998e-01   1.0294000000000001e+00   3.3420000000000000e-01  -4.0920000000000001e-01  -1.5350000000000000e-01   6.8799999999999994e-01   9.5609999999999995e-01   5.6589000000000000e+00   4.2380000000000001e-01   7.4090000000000000e-01   2.1229999999999999e-01
   2.1999999999999999e-02   4.8359999999999997e-01   1.3725000000000001e+00   2.9599999999999999e-01  -4.0920000000000001e-01  -1.5790000000000001e-01   5.1049999999999995e-01   1.4008000000000000e+00   6.0072000000000001e+00   4.6239999999999998e-01   6.0619999999999996e-01   2.5209999999999999e-01
  -2.4249999999999999e-01   3.5170000000000001e-01   1.8872000000000000e+00   3.1509999999999999e-01  -4.4719999999999999e-01  -1.8420000000000000e-01   7.5460000000000005e-01   1.3564000000000001e+00   6.9648000000000003e+00   4.3350000000000000e-01   5.3879999999999995e-01   2.2120000000000001e-01
  -2.1999999999999999e-02   4.1770000000000002e-01   1.2867999999999999e+00   2.2910000000000000e-01  -4.5679999999999998e-01  -1.6230000000000000e-01   5.7709999999999995e-01   1.0672999999999999e+00   6.3554000000000004e+00   4.0460000000000002e-01   5.4849999999999999e-01   2.8310000000000002e-01
  -1.5429999999999999e-01   3.9570000000000000e-01   1.8872000000000000e+00   2.4820000000000000e-01  -4.3769999999999998e-01  -1.7100000000000001e-01   7.5460000000000005e-01   1.2230000000000001e+00   6.2683000000000000e+00   4.9130000000000001e-01   6.2539999999999996e-01   2.6100000000000001e-01
   4.4100000000000000e-02   3.9570000000000000e-01   1.7157000000000000e+00   3.7240000000000001e-01  -3.9010000000000000e-01  -2.3240000000000000e-01   6.2150000000000005e-01   1.2452000000000001e+00   6.4424999999999999e+00   3.5639999999999999e-01   6.4470000000000005e-01   2.3000000000000001e-01
  -2.1999999999999999e-02   4.1770000000000002e-01   1.8872000000000000e+00   2.0999999999999999e-01  -4.7580000000000000e-01  -1.4910000000000001e-01   8.4340000000000004e-01   1.4008000000000000e+00   5.8330000000000002e+00   4.4309999999999999e-01   5.8689999999999998e-01   2.6540000000000002e-01
  -2.2040000000000001e-01   4.8359999999999997e-01   1.2010000000000001e+00   2.2910000000000000e-01  -4.0920000000000001e-01  -1.4470000000000000e-01   6.4370000000000005e-01   1.0894999999999999e+00   6.4424999999999999e+00   4.9130000000000001e-01   5.5810000000000004e-01   2.6100000000000001e-01
  -8.8200000000000001e-02   5.0560000000000005e-01   2.7450999999999999e+00   2.0999999999999999e-01  -3.9970000000000000e-01  -1.4470000000000000e-01   6.6579999999999995e-01   1.1339999999999999e+00   5.5719000000000003e+00   4.0460000000000002e-01   5.7730000000000004e-01   3.1850000000000001e-01
  -1.7630000000000001e-01   3.7369999999999998e-01   1.8872000000000000e+00   2.7689999999999998e-01  -3.9010000000000000e-01  -1.9289999999999999e-01   7.3240000000000005e-01   1.2452000000000001e+00   6.5294999999999996e+00   4.6239999999999998e-01   6.6390000000000005e-01   2.5209999999999999e-01
  -8.8200000000000001e-02   4.3969999999999998e-01   1.3725000000000001e+00   2.6729999999999998e-01  -4.3769999999999998e-01  -1.4910000000000001e-01   8.8780000000000003e-01   1.2230000000000001e+00   6.2683000000000000e+00   4.0460000000000002e-01   6.2539999999999996e-01   2.8749999999999998e-01
  -2.6450000000000001e-01   4.6170000000000000e-01   1.6298999999999999e+00   3.1509999999999999e-01  -4.5679999999999998e-01  -1.8859999999999999e-01   6.8799999999999994e-01   1.1117999999999999e+00   5.2236000000000002e+00   4.5269999999999999e-01   5.3879999999999995e-01   2.6100000000000001e-01
  -4.4100000000000000e-02   4.3969999999999998e-01   1.8015000000000001e+00   2.3870000000000000e-01  -5.3290000000000004e-01  -1.4470000000000000e-01   7.3240000000000005e-01   1.1339999999999999e+00   6.0941999999999998e+00   4.6239999999999998e-01   5.1959999999999995e-01   2.8749999999999998e-01
  -1.5429999999999999e-01   7.0350000000000001e-01   1.2867999999999999e+00   2.4820000000000000e-01  -4.3769999999999998e-01  -1.7100000000000001e-01   7.7680000000000005e-01   1.1339999999999999e+00   5.3106999999999998e+00   5.0090000000000001e-01   6.0619999999999996e-01   2.7429999999999999e-01
  -2.4249999999999999e-01   4.3969999999999998e-01   1.2867999999999999e+00   2.9599999999999999e-01  -4.1870000000000002e-01  -1.8859999999999999e-01   9.1000000000000003e-01   1.2674000000000001e+00   6.2683000000000000e+00   4.7199999999999998e-01   6.0619999999999996e-01   2.6100000000000001e-01
   4.4100000000000000e-02   3.7369999999999998e-01   9.4359999999999999e-01   2.2910000000000000e-01  -4.4719999999999999e-01  -2.0169999999999999e-01   6.8799999999999994e-01   1.3564000000000001e+00   5.7460000000000004e+00   4.5269999999999999e-01   6.4470000000000005e-01   2.5209999999999999e-01
  -3.0859999999999999e-01   5.2759999999999996e-01   2.2303999999999999e+00   2.4820000000000000e-01  -4.9480000000000002e-01  -1.8859999999999999e-01   6.8799999999999994e-01   1.1785000000000001e+00   6.6166000000000000e+00   4.0460000000000002e-01   5.8689999999999998e-01   2.7870000000000000e-01
  -1.5429999999999999e-01   2.6379999999999998e-01   1.8015000000000001e+00   2.5779999999999997e-01  -5.1390000000000002e-01  -2.1049999999999999e-01   7.5460000000000005e-01   1.1339999999999999e+00   6.3554000000000004e+00   4.4309999999999999e-01   5.6769999999999998e-01   2.1229999999999999e-01
  -8.8200000000000001e-02   3.0780000000000002e-01   1.4582999999999999e+00   1.6230000000000000e-01  -6.1850000000000005e-01  -1.5350000000000000e-01   7.7680000000000005e-01   1.1563000000000001e+00   5.8330000000000002e+00   4.5269999999999999e-01   5.5810000000000004e-01   2.9189999999999999e-01
  -1.5429999999999999e-01   6.1550000000000005e-01   1.8015000000000001e+00   3.6280000000000001e-01  -3.9010000000000000e-01  -1.7100000000000001e-01   4.8830000000000001e-01   1.1563000000000001e+00   5.2236000000000002e+00   4.0460000000000002e-01   6.6390000000000005e-01   2.7429999999999999e-01
  -8.8200000000000001e-02   5.4959999999999998e-01   1.1152000000000000e+00   3.4370000000000001e-01  -4.2820000000000003e-01  -1.3159999999999999e-01   6.6579999999999995e-01   1.1563000000000001e+00   6.1813000000000002e+00   3.4680000000000000e-01   7.3129999999999995e-01   2.6979999999999998e-01
  -2.8649999999999998e-01   5.2759999999999996e-01   1.0294000000000001e+00   2.3870000000000000e-01  -3.8059999999999999e-01  -1.5350000000000000e-01   6.4370000000000005e-01   1.3341000000000001e+00   6.0941999999999998e+00   4.8159999999999997e-01   6.5429999999999999e-01   3.0520000000000003e-01
  -2.6450000000000001e-01   5.0560000000000005e-01   2.0588000000000002e+00   3.2460000000000000e-01  -4.0920000000000001e-01  -1.4910000000000001e-01   8.2120000000000004e-01   1.0005999999999999e+00   6.0941999999999998e+00   4.3350000000000000e-01   6.0619999999999996e-01   2.7429999999999999e-01
  -8.8200000000000001e-02   5.0560000000000005e-01   1.6298999999999999e+00   2.7689999999999998e-01  -3.5210000000000002e-01  -1.3589999999999999e-01   6.6579999999999995e-01   1.2007000000000001e+00   6.0072000000000001e+00   4.7199999999999998e-01   5.8689999999999998e-01   2.9640000000000000e-01
  -2.1999999999999999e-02   3.0780000000000002e-01   9.4359999999999999e-01   2.3870000000000000e-01  -4.5679999999999998e-01  -1.4470000000000000e-01   7.1020000000000005e-01   1.1785000000000001e+00   6.5294999999999996e+00   5.2020000000000000e-01   6.0619999999999996e-01   2.6540000000000002e-01
  -1.3230000000000000e-01   2.4179999999999999e-01   2.3161999999999998e+00   2.9599999999999999e-01  -3.9010000000000000e-01  -1.9289999999999999e-01   9.3220000000000003e-01   1.1339999999999999e+00   6.9648000000000003e+00   4.5269999999999999e-01   6.3510000000000000e-01   2.2120000000000001e-01
  -1.7630000000000001e-01   3.9570000000000000e-01   1.2867999999999999e+00   2.8639999999999999e-01  -4.3769999999999998e-01  -1.5790000000000001e-01   8.4340000000000004e-01   1.4008000000000000e+00   6.4424999999999999e+00   3.9489999999999997e-01   5.7730000000000004e-01   2.4770000000000000e-01
   0.0000000000000000e+00   4.6170000000000000e-01   1.5441000000000000e+00   2.7689999999999998e-01  -4.9480000000000002e-01  -1.9730000000000000e-01   7.5460000000000005e-01   1.1339999999999999e+00   6.4424999999999999e+00   3.9489999999999997e-01   5.3879999999999995e-01   2.8310000000000002e-01
  -2.2040000000000001e-01   6.3749999999999996e-01   1.3725000000000001e+00   2.5779999999999997e-01  -4.5679999999999998e-01  -1.2280000000000001e-01   7.9900000000000004e-01   1.1785000000000001e+00   6.2683000000000000e+00   4.4309999999999999e-01   6.1580000000000001e-01   2.5209999999999999e-01
  -1.3230000000000000e-01   3.5170000000000001e-01   6.0050000000000003e-01   3.0549999999999999e-01  -3.7109999999999999e-01  -1.6660000000000000e-01   8.2120000000000004e-01   1.2230000000000001e+00   6.0941999999999998e+00   4.4309999999999999e-01   6.6390000000000005e-01   2.6100000000000001e-01
  -4.4100000000000000e-02   4.3969999999999998e-01   1.5441000000000000e+00   3.1509999999999999e-01  -4.9480000000000002e-01  -1.8420000000000000e-01   7.9900000000000004e-01   1.1563000000000001e+00   7.0518999999999998e+00   4.0460000000000002e-01   5.9660000000000002e-01   2.4770000000000000e-01
  -1.3230000000000000e-01   5.2759999999999996e-01   2.5735000000000001e+00   1.9089999999999999e-01  -4.3769999999999998e-01  -1.4030000000000001e-01   5.3269999999999995e-01   8.2269999999999999e-01   5.9200999999999997e+00   4.3350000000000000e-01   5.7730000000000004e-01   2.8749999999999998e-01
  -6.6100000000000006e-02   6.1550000000000005e-01   1.4582999999999999e+00   2.6729999999999998e-01  -4.5679999999999998e-01  -1.5350000000000000e-01   6.6579999999999995e-01   1.2452000000000001e+00   6.1813000000000002e+00   4.0460000000000002e-01   5.3879999999999995e-01   2.4329999999999999e-01
   4.4100000000000000e-02   4.3969999999999998e-01   1.2867999999999999e+00   2.7689999999999998e-01  -4.6629999999999999e-01  -1.5350000000000000e-01   7.9900000000000004e-01   1.2452000000000001e+00   5.8330000000000002e+00   6.1650000000000005e-01   5.4849999999999999e-01   2.6100000000000001e-01
   2.1999999999999999e-02   6.8149999999999999e-01   1.5441000000000000e+00   3.3420000000000000e-01  -4.0920000000000001e-01  -1.7979999999999999e-01   6.8799999999999994e-01   1.3119000000000001e+00   6.4424999999999999e+00   4.7199999999999998e-01   5.8689999999999998e-01   2.4770000000000000e-01
  -1.9839999999999999e-01   5.9360000000000002e-01   2.1446000000000001e+00   2.2910000000000000e-01  -3.4260000000000002e-01  -2.1490000000000001e-01   7.3240000000000005e-01   1.0450999999999999e+00   5.9200999999999997e+00   4.4309999999999999e-01   5.1000000000000001e-01   2.5659999999999999e-01
  -1.3230000000000000e-01   2.6379999999999998e-01   1.5441000000000000e+00   2.0050000000000001e-01  -4.6629999999999999e-01  -1.4470000000000000e-01   7.5460000000000005e-01   1.1339999999999999e+00   6.0072000000000001e+00   4.6239999999999998e-01   5.4849999999999999e-01   2.6979999999999998e-01
  -2.1999999999999999e-02   3.9570000000000000e-01   2.0588000000000002e+00   1.6230000000000000e-01  -4.4719999999999999e-01  -1.2280000000000001e-01   7.7680000000000005e-01   1.1339999999999999e+00   5.5719000000000003e+00   3.4680000000000000e-01   5.9660000000000002e-01   2.6979999999999998e-01
   0.0000000000000000e+00   5.7160000000000000e-01   2.4018999999999999e+00   2.6729999999999998e-01  -4.7580000000000000e-01  -1.4030000000000001e-01   7.3240000000000005e-01   9.7840000000000005e-01   5.6589000000000000e+00   3.9489999999999997e-01   6.0619999999999996e-01   3.0080000000000001e-01
  -3.5270000000000001e-01   7.4739999999999995e-01   1.7157000000000000e+00   2.6729999999999998e-01  -4.7580000000000000e-01  -1.5350000000000000e-01   8.6560000000000004e-01   1.2007000000000001e+00   5.8330000000000002e+00   4.4309999999999999e-01   6.2539999999999996e-01   2.6979999999999998e-01
  -1.3230000000000000e-01   4.8359999999999997e-01   2.3161999999999998e+00   3.5330000000000000e-01  -4.2820000000000003e-01  -1.4910000000000001e-01   7.5460000000000005e-01   1.2230000000000001e+00   6.7907000000000002e+00   4.2380000000000001e-01   5.8689999999999998e-01   2.6979999999999998e-01
  -1.5429999999999999e-01   6.1550000000000005e-01   1.8015000000000001e+00   2.3870000000000000e-01  -4.1870000000000002e-01  -1.7100000000000001e-01   6.6579999999999995e-01   1.2230000000000001e+00   6.0072000000000001e+00   4.6239999999999998e-01   5.2920000000000000e-01   2.9189999999999999e-01
  -1.1020000000000001e-01   4.8359999999999997e-01   1.4582999999999999e+00   2.0999999999999999e-01  -4.5679999999999998e-01  -1.5790000000000001e-01   6.4370000000000005e-01   8.8939999999999997e-01   5.8330000000000002e+00   5.3939999999999999e-01   5.7730000000000004e-01   2.6540000000000002e-01
  -1.9839999999999999e-01   4.6170000000000000e-01   1.8872000000000000e+00   2.3870000000000000e-01  -5.3290000000000004e-01  -1.4030000000000001e-01   7.3240000000000005e-01   1.1563000000000001e+00   5.8330000000000002e+00   4.9130000000000001e-01   4.6189999999999998e-01   2.6540000000000002e-01
  -2.6450000000000001e-01   3.7369999999999998e-01   1.8872000000000000e+00   2.8639999999999999e-01  -3.9970000000000000e-01  -1.9289999999999999e-01   7.1020000000000005e-01   1.2674000000000001e+00   6.5294999999999996e+00   4.0460000000000002e-01   5.9660000000000002e-01   3.0520000000000003e-01
  -6.6100000000000006e-02   5.9360000000000002e-01   1.9730000000000001e+00   2.7689999999999998e-01  -4.6629999999999999e-01  -1.6230000000000000e-01   5.5489999999999995e-01   1.3341000000000001e+00   6.5294999999999996e+00   5.5869999999999997e-01   5.4849999999999999e-01   2.8749999999999998e-01
   2.1999999999999999e-02   3.7369999999999998e-01   1.3725000000000001e+00   2.1959999999999999e-01  -4.5679999999999998e-01  -1.5790000000000001e-01   7.3240000000000005e-01   1.0894999999999999e+00   6.5294999999999996e+00   4.3350000000000000e-01   6.3510000000000000e-01   2.7429999999999999e-01
  -1.5429999999999999e-01   5.4959999999999998e-01   1.8872000000000000e+00   2.1959999999999999e-01  -4.5679999999999998e-01  -1.5790000000000001e-01   6.8799999999999994e-01   1.1785000000000001e+00   6.2683000000000000e+00   4.1420000000000001e-01   5.2920000000000000e-01   2.4770000000000000e-01
  -1.5429999999999999e-01   3.0780000000000002e-01   2.0588000000000002e+00   2.7689999999999998e-01  -4.5679999999999998e-01  -1.8859999999999999e-01   7.7680000000000005e-01   1.1563000000000001e+00   6.8777999999999997e+00   3.9489999999999997e-01   5.8689999999999998e-01   2.6540000000000002e-01
  -2.2040000000000001e-01   5.7160000000000000e-01   1.3725000000000001e+00   1.8140000000000001e-01  -4.1870000000000002e-01  -1.9289999999999999e-01   6.6579999999999995e-01   1.2452000000000001e+00   6.0072000000000001e+00   3.7569999999999998e-01   6.0619999999999996e-01   2.7870000000000000e-01
  -8.8200000000000001e-02   3.2979999999999998e-01   1.8015000000000001e+00   2.7689999999999998e-01  -4.0920000000000001e-01  -1.5350000000000000e-01   7.3240000000000005e-01   9.3389999999999995e-01   6.1813000000000002e+00   4.1420000000000001e-01   5.6769999999999998e-01   2.4770000000000000e-01
  -1.7630000000000001e-01   3.7369999999999998e-01   1.2867999999999999e+00   2.1959999999999999e-01  -4.3769999999999998e-01  -1.1840000000000001e-01   7.7680000000000005e-01   1.1785000000000001e+00   6.5294999999999996e+00   4.6239999999999998e-01   5.7730000000000004e-01   2.7429999999999999e-01
  -2.2040000000000001e-01   5.7160000000000000e-01   1.4582999999999999e+00   2.3870000000000000e-01  -4.3769999999999998e-01  -1.7540000000000000e-01   7.3240000000000005e-01   1.1117999999999999e+00   6.7035999999999998e+00   4.7199999999999998e-01   6.4470000000000005e-01   2.5659999999999999e-01
  -1.5429999999999999e-01   4.1770000000000002e-01   9.4359999999999999e-01   2.1959999999999999e-01  -5.6140000000000001e-01  -1.4470000000000000e-01   7.7680000000000005e-01   1.0227999999999999e+00   6.0941999999999998e+00   3.7569999999999998e-01   5.9660000000000002e-01   2.6100000000000001e-01
  -1.5429999999999999e-01   5.0560000000000005e-01   1.1152000000000000e+00   2.5779999999999997e-01  -4.5679999999999998e-01  -1.6660000000000000e-01   7.1020000000000005e-01   1.2452000000000001e+00   5.8330000000000002e+00   3.6599999999999999e-01   5.8689999999999998e-01   2.6540000000000002e-01
  -1.7630000000000001e-01   5.2759999999999996e-01   2.1446000000000001e+00   3.2460000000000000e-01  -3.7109999999999999e-01  -2.0169999999999999e-01   9.5440000000000003e-01   1.2007000000000001e+00   5.6589000000000000e+00   4.8159999999999997e-01   5.6769999999999998e-01   2.8749999999999998e-01
  -1.7630000000000001e-01   5.7160000000000000e-01   1.1152000000000000e+00   3.1509999999999999e-01  -4.4719999999999999e-01  -1.5790000000000001e-01   5.9930000000000005e-01   1.2452000000000001e+00   5.5719000000000003e+00   4.5269999999999999e-01   5.6769999999999998e-01   2.5659999999999999e-01
  -1.1020000000000001e-01   4.8359999999999997e-01   1.8015000000000001e+00   2.6729999999999998e-01  -5.1390000000000002e-01  -2.0169999999999999e-01   7.3240000000000005e-01   1.3119000000000001e+00   6.0072000000000001e+00   4.5269999999999999e-01   4.9070000000000003e-01   3.0520000000000003e-01
  -2.8649999999999998e-01   4.1770000000000002e-01   1.9730000000000001e+00   2.0999999999999999e-01  -3.9970000000000000e-01  -2.1929999999999999e-01   8.2120000000000004e-01   1.2007000000000001e+00   6.1813000000000002e+00   4.9130000000000001e-01   5.7730000000000004e-01   3.0080000000000001e-01
  -6.6100000000000006e-02   4.8359999999999997e-01   2.1446000000000001e+00   1.6230000000000000e-01  -4.0920000000000001e-01  -1.6660000000000000e-01   7.7680000000000005e-01   1.3119000000000001e+00   5.7460000000000004e+00   4.2380000000000001e-01   5.1000000000000001e-01   3.0959999999999999e-01
  -1.1020000000000001e-01   4.8359999999999997e-01   1.4582999999999999e+00   4.0100000000000002e-01  -3.5210000000000002e-01  -1.1400000000000000e-01   6.8799999999999994e-01   1.0894999999999999e+00   6.2683000000000000e+00   5.2980000000000005e-01   6.1580000000000001e-01   2.6540000000000002e-01
  -1.3230000000000000e-01   4.8359999999999997e-01   2.1446000000000001e+00   2.0999999999999999e-01  -4.1870000000000002e-01  -1.7979999999999999e-01   6.8799999999999994e-01   1.4453000000000000e+00   6.0072000000000001e+00   4.0460000000000002e-01   5.1959999999999995e-01   2.4329999999999999e-01
  -3.7469999999999998e-01   5.0560000000000005e-01   1.8015000000000001e+00   3.2460000000000000e-01  -3.9010000000000000e-01  -1.8859999999999999e-01   5.9930000000000005e-01   1.0672999999999999e+00   5.8330000000000002e+00   4.0460000000000002e-01   6.0619999999999996e-01   2.7870000000000000e-01
  -4.4100000000000000e-02   5.4959999999999998e-01   1.6298999999999999e+00   1.9089999999999999e-01  -4.6629999999999999e-01  -1.5350000000000000e-01   6.6579999999999995e-01   1.2897000000000001e+00   5.8330000000000002e+00   5.1049999999999995e-01   5.6769999999999998e-01   2.6979999999999998e-01
  -1.9839999999999999e-01   4.6170000000000000e-01   1.2867999999999999e+00   1.6230000000000000e-01  -3.9010000000000000e-01  -1.5790000000000001e-01   8.2120000000000004e-01   1.1563000000000001e+00   6.3554000000000004e+00   4.1420000000000001e-01   5.6769999999999998e-01   2.7870000000000000e-01
  -2.8649999999999998e-01   5.4959999999999998e-01   1.2010000000000001e+00   3.8190000000000002e-01  -3.9010000000000000e-01  -1.5790000000000001e-01   7.3240000000000005e-01   1.3564000000000001e+00   5.8330000000000002e+00   4.7199999999999998e-01   6.5429999999999999e-01   3.0520000000000003e-01
  -3.0859999999999999e-01   3.5170000000000001e-01   1.5441000000000000e+00   1.4319999999999999e-01  -3.9010000000000000e-01  -1.5790000000000001e-01   8.6560000000000004e-01   1.1117999999999999e+00   5.7460000000000004e+00   4.1420000000000001e-01   5.6769999999999998e-01   2.6540000000000002e-01
  -4.4100000000000000e-02   6.1550000000000005e-01   1.8872000000000000e+00   3.5330000000000000e-01  -4.4719999999999999e-01  -1.3159999999999999e-01   5.3269999999999995e-01   1.0672999999999999e+00   5.7460000000000004e+00   4.8159999999999997e-01   5.4849999999999999e-01   2.6100000000000001e-01
  -3.3060000000000000e-01   4.1770000000000002e-01   2.4876999999999998e+00   2.8639999999999999e-01  -4.8530000000000001e-01  -1.4910000000000001e-01   7.7680000000000005e-01   1.3341000000000001e+00   5.8330000000000002e+00   5.1049999999999995e-01   5.1000000000000001e-01   2.5659999999999999e-01
  -2.6450000000000001e-01   5.0560000000000005e-01   1.7157000000000000e+00   2.3870000000000000e-01  -4.2820000000000003e-01  -1.6660000000000000e-01   7.5460000000000005e-01   1.2007000000000001e+00   5.4847999999999999e+00   4.8159999999999997e-01   5.4849999999999999e-01   3.0080000000000001e-01
  -3.3060000000000000e-01   5.7160000000000000e-01   1.8872000000000000e+00   3.7240000000000001e-01  -4.1870000000000002e-01  -1.7540000000000000e-01   5.1049999999999995e-01   1.0672999999999999e+00   5.6589000000000000e+00   4.7199999999999998e-01   6.6390000000000005e-01   2.2559999999999999e-01
  -6.6100000000000006e-02   4.3969999999999998e-01   1.5441000000000000e+00   1.1459999999999999e-01  -4.5679999999999998e-01  -1.2280000000000001e-01   6.8799999999999994e-01   1.2452000000000001e+00   6.7035999999999998e+00   4.2380000000000001e-01   6.0619999999999996e-01   2.9640000000000000e-01
  -2.1999999999999999e-02   5.2759999999999996e-01   1.0294000000000001e+00   2.7689999999999998e-01  -3.9970000000000000e-01  -1.9289999999999999e-01   8.2120000000000004e-01   1.2452000000000001e+00   5.8330000000000002e+00   5.2020000000000000e-01   5.4849999999999999e-01   2.7870000000000000e-01
  -3.5270000000000001e-01   5.0560000000000005e-01   1.7157000000000000e+00   1.1459999999999999e-01  -5.2339999999999998e-01  -1.7540000000000000e-01   6.8799999999999994e-01   1.2674000000000001e+00   6.9648000000000003e+00   4.4309999999999999e-01   5.2920000000000000e-01   2.4770000000000000e-01
  -1.9839999999999999e-01   4.1770000000000002e-01   1.8015000000000001e+00   2.9599999999999999e-01  -4.2820000000000003e-01  -1.8859999999999999e-01   9.5440000000000003e-01   1.1339999999999999e+00   6.5294999999999996e+00   4.5269999999999999e-01   5.5810000000000004e-01   2.6979999999999998e-01
  -3.7469999999999998e-01   3.5170000000000001e-01   1.9730000000000001e+00   2.2910000000000000e-01  -3.8059999999999999e-01  -1.6230000000000000e-01   7.1020000000000005e-01   1.2007000000000001e+00   5.8330000000000002e+00   4.8159999999999997e-01   6.2539999999999996e-01   2.6100000000000001e-01
  -6.6100000000000006e-02   3.2979999999999998e-01   1.7157000000000000e+00   2.9599999999999999e-01  -3.5210000000000002e-01  -1.2280000000000001e-01   7.9900000000000004e-01   1.3564000000000001e+00   6.0072000000000001e+00   4.8159999999999997e-01   5.8689999999999998e-01   2.9640000000000000e-01
   4.4100000000000000e-02   3.0780000000000002e-01   2.0588000000000002e+00   3.3420000000000000e-01  -5.0429999999999997e-01  -1.4910000000000001e-01   6.4370000000000005e-01   1.1785000000000001e+00   6.0072000000000001e+00   3.8529999999999998e-01   6.4470000000000005e-01   2.3440000000000000e-01
  -1.3230000000000000e-01   3.5170000000000001e-01   1.3725000000000001e+00   2.0999999999999999e-01  -4.1870000000000002e-01  -1.7540000000000000e-01   7.7680000000000005e-01   1.2674000000000001e+00   6.0072000000000001e+00   4.6239999999999998e-01   5.5810000000000004e-01   2.5209999999999999e-01
  -4.4100000000000000e-02   3.5170000000000001e-01   1.9730000000000001e+00   2.3870000000000000e-01  -4.8530000000000001e-01  -1.5350000000000000e-01   7.5460000000000005e-01   1.1785000000000001e+00   6.1813000000000002e+00   4.5269999999999999e-01   5.8689999999999998e-01   2.5209999999999999e-01
  -2.6450000000000001e-01   3.5170000000000001e-01   1.4582999999999999e+00   2.9599999999999999e-01  -3.4260000000000002e-01  -1.6660000000000000e-01   7.1020000000000005e-01   1.4231000000000000e+00   5.9200999999999997e+00   4.4309999999999999e-01   6.2539999999999996e-01   2.5209999999999999e-01
  -1.7630000000000001e-01   4.3969999999999998e-01   9.4359999999999999e-01   2.0999999999999999e-01  -5.3290000000000004e-01  -9.6500000000000002e-02   8.8780000000000003e-01   1.2897000000000001e+00   6.0072000000000001e+00   3.9489999999999997e-01   5.9660000000000002e-01   2.8749999999999998e-01
  -4.4080000000000003e-01   5.4959999999999998e-01   1.1152000000000000e+00   2.6729999999999998e-01  -4.6629999999999999e-01  -1.8859999999999999e-01   6.2150000000000005e-01   1.0672999999999999e+00   5.3977000000000004e+00   4.9130000000000001e-01   6.4470000000000005e-01   2.7429999999999999e-01
  -1.7630000000000001e-01   5.2759999999999996e-01   1.2867999999999999e+00   3.0549999999999999e-01  -5.1390000000000002e-01  -2.0169999999999999e-01   7.9900000000000004e-01   1.3119000000000001e+00   6.0941999999999998e+00   3.7569999999999998e-01   5.2920000000000000e-01   2.7870000000000000e-01
  -2.6450000000000001e-01   2.8580000000000000e-01   1.2010000000000001e+00   3.2460000000000000e-01  -3.9010000000000000e-01  -1.5790000000000001e-01   7.3240000000000005e-01   1.2674000000000001e+00   5.3977000000000004e+00   4.2380000000000001e-01   6.1580000000000001e-01   2.7429999999999999e-01
  -6.6100000000000006e-02   4.1770000000000002e-01   2.2303999999999999e+00   2.3870000000000000e-01  -3.2350000000000001e-01  -1.9289999999999999e-01   7.9900000000000004e-01   1.0894999999999999e+00   6.8777999999999997e+00   4.3350000000000000e-01   6.6390000000000005e-01   2.8749999999999998e-01
  -2.2040000000000001e-01   4.8359999999999997e-01   1.4582999999999999e+00   2.7689999999999998e-01  -4.8530000000000001e-01  -8.7700000000000000e-02   7.3240000000000005e-01   1.2230000000000001e+00   6.1813000000000002e+00   4.7199999999999998e-01   6.0619999999999996e-01   2.7870000000000000e-01
  -1.9839999999999999e-01   3.2979999999999998e-01   1.8015000000000001e+00   2.0999999999999999e-01  -3.7109999999999999e-01  -1.8420000000000000e-01   7.7680000000000005e-01   1.2007000000000001e+00   6.3554000000000004e+00   3.1790000000000002e-01   6.0619999999999996e-01   2.7870000000000000e-01
  -2.4249999999999999e-01   3.9570000000000000e-01   1.5441000000000000e+00   3.1509999999999999e-01  -3.9010000000000000e-01  -1.6230000000000000e-01   6.8799999999999994e-01   1.2007000000000001e+00   5.9200999999999997e+00   5.2980000000000005e-01   5.3879999999999995e-01   2.4770000000000000e-01
  -4.4100000000000000e-02   5.2759999999999996e-01   1.2010000000000001e+00   2.3870000000000000e-01  -4.1870000000000002e-01  -1.7540000000000000e-01   6.4370000000000005e-01   1.1339999999999999e+00   6.6166000000000000e+00   4.4309999999999999e-01   5.7730000000000004e-01   2.5659999999999999e-01
  -1.5429999999999999e-01   5.4959999999999998e-01   1.2010000000000001e+00   2.6729999999999998e-01  -2.9499999999999998e-01  -1.6230000000000000e-01   8.4340000000000004e-01   1.1339999999999999e+00   5.5719000000000003e+00   4.5269999999999999e-01   6.1580000000000001e-01   2.5209999999999999e-01
  -1.3230000000000000e-01   6.1550000000000005e-01   1.3725000000000001e+00   2.0999999999999999e-01  -4.5679999999999998e-01  -1.6660000000000000e-01   6.8799999999999994e-01   1.2674000000000001e+00   5.3106999999999998e+00   4.1420000000000001e-01   5.7730000000000004e-01   2.9640000000000000e-01
   4.4100000000000000e-02   3.7369999999999998e-01   1.5441000000000000e+00   2.8639999999999999e-01  -4.2820000000000003e-01  -1.5350000000000000e-01   7.9900000000000004e-01   1.0894999999999999e+00   6.2683000000000000e+00   4.2380000000000001e-01   5.7730000000000004e-01   2.6540000000000002e-01
   3.3060000000000000e-01   4.3969999999999998e-01   1.9730000000000001e+00   2.0050000000000001e-01  -4.6629999999999999e-01  -1.0960000000000000e-01   5.7709999999999995e-01   1.2452000000000001e+00   5.7460000000000004e+00   4.6239999999999998e-01   5.9660000000000002e-01   3.0520000000000003e-01
  -4.4100000000000000e-02   4.8359999999999997e-01   9.4359999999999999e-01   3.3420000000000000e-01  -4.8530000000000001e-01  -1.1400000000000000e-01   6.8799999999999994e-01   1.1117999999999999e+00   6.3554000000000004e+00   4.5269999999999999e-01   6.0619999999999996e-01   2.8310000000000002e-01
   1.3230000000000000e-01   7.0350000000000001e-01   1.6298999999999999e+00   2.0999999999999999e-01  -4.3769999999999998e-01  -1.7540000000000000e-01   8.2120000000000004e-01   1.2674000000000001e+00   6.4424999999999999e+00   4.5269999999999999e-01   6.2539999999999996e-01   2.8310000000000002e-01
   1.3230000000000000e-01   5.4959999999999998e-01   1.8015000000000001e+00   2.6729999999999998e-01  -4.5679999999999998e-01  -1.7100000000000001e-01   8.8780000000000003e-01   8.0049999999999999e-01   5.9200999999999997e+00   4.0460000000000002e-01   4.9070000000000003e-01   3.5389999999999999e-01
   6.6100000000000006e-02   6.1550000000000005e-01   1.8015000000000001e+00   2.4820000000000000e-01  -4.5679999999999998e-01  -1.3589999999999999e-01   1.3983000000000001e+00   1.0005999999999999e+00   5.6589000000000000e+00   4.5269999999999999e-01   5.1000000000000001e-01   3.7159999999999999e-01
   2.4249999999999999e-01   5.7160000000000000e-01   1.2867999999999999e+00   1.6230000000000000e-01  -5.3290000000000004e-01  -1.4030000000000001e-01   1.7312000000000001e+00   5.7809999999999995e-01   4.7012999999999998e+00   4.0460000000000002e-01   3.3679999999999999e-01   3.8040000000000002e-01
   0.0000000000000000e+00   7.0350000000000001e-01   1.7157000000000000e+00   2.3870000000000000e-01  -4.6629999999999999e-01  -1.5790000000000001e-01   1.8200000000000001e+00   5.3369999999999995e-01   6.0072000000000001e+00   3.4680000000000000e-01   3.6559999999999998e-01   3.8040000000000002e-01
   0.0000000000000000e+00   2.4179999999999999e-01   1.1152000000000000e+00   3.6280000000000001e-01  -4.6629999999999999e-01  -1.4910000000000001e-01   1.5980000000000001e+00   4.6689999999999998e-01   5.3977000000000004e+00   3.6599999999999999e-01   4.9070000000000003e-01   3.4060000000000001e-01
  -2.1999999999999999e-02   6.3749999999999996e-01   8.5780000000000001e-01   2.0999999999999999e-01  -4.5679999999999998e-01  -1.4470000000000000e-01   1.7756000000000001e+00   3.1130000000000002e-01   5.4847999999999999e+00   3.5639999999999999e-01   4.8110000000000003e-01   3.2729999999999998e-01
  -2.1999999999999999e-02   4.8359999999999997e-01   1.9730000000000001e+00   2.7689999999999998e-01  -4.2820000000000003e-01  -1.6660000000000000e-01   1.5315000000000001e+00   8.2269999999999999e-01   5.2236000000000002e+00   4.1420000000000001e-01   4.0410000000000001e-01   3.1850000000000001e-01
  -4.4100000000000000e-02   3.9570000000000000e-01   1.5441000000000000e+00   2.7689999999999998e-01  -4.0920000000000001e-01  -1.2720000000000001e-01   1.4871000000000001e+00   9.7840000000000005e-01   5.3106999999999998e+00   4.0460000000000002e-01   3.9450000000000002e-01   2.5659999999999999e-01
   4.4100000000000000e-02   2.1980000000000000e-01   1.6298999999999999e+00   2.4820000000000000e-01  -4.3769999999999998e-01  -1.5790000000000001e-01   1.6202000000000001e+00   1.1563000000000001e+00   5.3977000000000004e+00   4.2380000000000001e-01   4.4259999999999999e-01   1.6810000000000000e-01
  -1.5429999999999999e-01   4.1770000000000002e-01   1.3725000000000001e+00   3.7240000000000001e-01  -4.4719999999999999e-01  -1.7540000000000000e-01   1.3761000000000001e+00   1.3119000000000001e+00   5.3106999999999998e+00   4.2380000000000001e-01   4.4259999999999999e-01   1.1500000000000000e-01
