# Supplementary material for: Footwear and Foam Surface Alter Gait Initiation of Typical Subjects
Source: PLoS One. 2015 Aug 13;10(8):e0135821. doi: 10.1371/journal.pone.0135821 (PMC4536224; doi:10.1371/journal.pone.0135821)
Supplement: S1 Dataset — (ZIP) [file pone.0135821.s001.zip › 10_shod_av1_01.txt]

   2.3585100000000001e+01   1.7366999999999999e+00   3.5351499999999999e+02   3.0360900000000001e+01   3.4989699999999999e+01  -3.0653000000000001e+00  -2.4370000000000001e+01  -5.7590000000000003e+00   3.3300520000000000e+02   2.4178300000000000e+01  -2.8269600000000001e+01   1.7827000000000000e+00
   2.3717300000000002e+01   1.9784999999999999e+00   3.5205669999999998e+02   2.9959900000000001e+01   3.4789900000000003e+01  -3.1135000000000002e+00  -2.4924900000000001e+01  -2.9129000000000000e+00   3.3526880000000000e+02   2.4428799999999999e+01  -2.8173300000000001e+01   2.6762000000000001e+00
   2.3386700000000001e+01   1.9564999999999999e+00   3.4836799999999999e+02   2.9683000000000000e+01   3.4475900000000003e+01  -3.0653000000000001e+00  -2.3637599999999999e+01  -1.2897000000000001e+00   3.3431110000000001e+02   2.4448000000000000e+01  -2.8346499999999999e+01   1.9154000000000000e+00
   2.3518999999999998e+01   5.0560000000000005e-01   3.4090480000000002e+02   2.8795100000000001e+01   3.3581400000000002e+01  -2.9556000000000000e+00  -2.5590800000000002e+01  -4.9363000000000001e+00   3.3448530000000000e+02   2.4293900000000001e+01  -2.8308000000000000e+01   2.4241000000000001e+00
   2.1975999999999999e+01  -4.8359999999999997e-01   3.3001020000000000e+02   2.7105200000000000e+01   3.2820099999999996e+01  -2.6574000000000000e+00  -2.3748600000000000e+01  -2.4459000000000000e+00   3.3474639999999999e+02   2.4467300000000002e+01  -2.8519700000000000e+01   2.0701999999999998e+00
   2.1425000000000001e+01  -4.3087999999999997e+00   3.1894409999999999e+02   2.4689699999999998e+01   3.2001800000000003e+01  -2.1267999999999998e+00  -2.5457599999999999e+01  -2.6238000000000001e+00   3.3909949999999998e+02   2.4380600000000001e+01  -2.8510100000000001e+01   2.3090999999999999e+00
   2.0477100000000000e+01  -5.8475999999999999e+00   3.0907900000000001e+02   2.2732500000000002e+01   3.1192900000000002e+01  -1.7716000000000001e+00  -2.4813900000000000e+01  -3.7578000000000000e+00   3.4066649999999998e+02   2.4515499999999999e+01  -2.9029699999999998e+01   2.1143999999999998e+00
   1.9375000000000000e+01  -6.7050000000000001e+00   2.9784129999999999e+02   2.0784800000000001e+01   3.0222300000000001e+01  -1.4427000000000001e+00  -2.6523000000000000e+01  -3.9802000000000000e+00   3.4763139999999999e+02   2.4698499999999999e+01  -2.9376100000000001e+01   2.2913999999999999e+00
   1.7633700000000001e+01  -6.7709000000000001e+00   2.8265760000000000e+02   1.8779800000000002e+01   2.9089900000000000e+01  -1.2542000000000000e+00  -2.6722700000000000e+01  -3.5577000000000001e+00   3.5329030000000000e+02   2.4659900000000000e+01  -2.9934200000000001e+01   2.1143999999999998e+00
   1.5914400000000001e+01  -5.8916000000000004e+00   2.6730230000000000e+02   1.7147200000000002e+01   2.7843299999999999e+01  -1.0919000000000001e+00  -2.8609300000000001e+01  -5.6033999999999997e+00   3.5929739999999998e+02   2.4525099999999998e+01  -3.0367200000000000e+01   2.1410000000000000e+00
   1.3379600000000000e+01  -4.7923999999999998e+00   2.5168960000000001e+02   1.5409599999999999e+01   2.6520600000000002e+01  -9.1210000000000002e-01  -2.8786799999999999e+01  -6.2927000000000000e+00   3.6460809999999998e+02   2.4265000000000001e+01  -3.1002199999999998e+01   2.0171000000000001e+00
   1.1351699999999999e+01  -4.5726000000000004e+00   2.3813579999999999e+02   1.3786500000000000e+01   2.5454899999999999e+01  -7.1040000000000003e-01  -3.1250499999999999e+01  -7.7380000000000004e+00   3.7549059999999997e+02   2.3658100000000001e+01  -3.1820100000000000e+01   1.8357000000000001e+00
   9.8749000000000002e+00  -3.5173999999999999e+00   2.2741280000000000e+02   1.2344900000000001e+01   2.4398599999999998e+01  -6.3149999999999995e-01  -3.4601900000000001e+01  -1.0295100000000000e+01   3.9116149999999999e+02   2.3369100000000000e+01  -3.3330700000000000e+01   1.7030000000000001e+00
   8.8389000000000006e+00  -1.7806999999999999e+00   2.1548890000000000e+02   1.1208700000000000e+01   2.3446999999999999e+01  -7.1479999999999999e-01  -3.8175300000000000e+01  -1.3141299999999999e+01   4.0770290000000000e+02   2.2637100000000000e+01  -3.4475800000000000e+01   1.4819000000000000e+00
   8.1555999999999997e+00   3.9570000000000000e-01   2.0759680000000000e+02   1.0225300000000001e+01   2.2581099999999999e+01  -8.9019999999999999e-01  -4.1526699999999998e+01  -1.4230800000000000e+01   4.2250310000000002e+02   2.1847200000000001e+01  -3.5745899999999999e+01   1.2961000000000000e+00
   7.4722999999999997e+00   2.0665000000000000e+00   1.9987620000000001e+02   9.4710999999999999e+00   2.1895900000000001e+01  -1.0305000000000000e+00  -4.5166699999999999e+01  -1.6454400000000000e+01   4.3512680000000000e+02   2.0826100000000000e+01  -3.6823500000000003e+01   1.0838000000000001e+00
   6.7668999999999997e+00   2.9458000000000002e+00   1.9378559999999999e+02   8.5545000000000009e+00   2.1429700000000000e+01  -1.0174000000000001e+00  -4.7031100000000002e+01  -1.8055399999999999e+01   4.4627060000000000e+02   1.9737600000000000e+01  -3.8112900000000003e+01   8.1389999999999996e-01
   6.2159000000000004e+00   2.9458000000000002e+00   1.9009690000000001e+02   7.9244000000000003e+00   2.1058499999999999e+01  -9.6040000000000003e-01  -4.9627899999999997e+01  -2.0123300000000000e+01   4.5906840000000000e+02   1.8543099999999999e+01  -3.9344499999999996e+01   5.2200000000000002e-01
   5.7530000000000001e+00   2.3302999999999998e+00   1.8803809999999999e+02   7.1797000000000004e+00   2.0944400000000002e+01  -8.1569999999999998e-01  -5.0893000000000001e+01  -2.2813800000000001e+01   4.6925439999999998e+02   1.7310099999999998e+01  -4.0479900000000001e+01   2.3890000000000000e-01
   5.4885000000000002e+00   3.9570000000000000e-01   1.8700870000000000e+02   6.5686000000000000e+00   2.1039500000000000e+01  -6.0080000000000000e-01  -5.2713000000000001e+01  -2.4948399999999999e+01   4.7970170000000002e+02   1.6308299999999999e+01  -4.1538300000000000e+01  -9.2899999999999996e-02
   5.4885000000000002e+00  -9.6730000000000005e-01   1.8735180000000000e+02   6.1390000000000002e+00   2.1153700000000001e+01  -3.5080000000000000e-01  -5.3689599999999999e+01  -2.6171399999999998e+01   4.8762410000000000e+02   1.5537699999999999e+01  -4.2462100000000000e+01  -3.3620000000000000e-01
   5.6207000000000003e+00  -2.7479000000000000e+00   1.8941059999999999e+02   5.6234000000000002e+00   2.1248899999999999e+01  -1.5790000000000001e-01  -5.5198799999999999e+01  -2.8105899999999998e+01   4.9424070000000000e+02   1.4584000000000000e+01  -4.2972000000000001e+01  -5.5740000000000001e-01
   5.9292999999999996e+00  -4.2868000000000004e+00   1.9224150000000000e+02   5.5279999999999996e+00   2.1696100000000001e+01   1.3200000000000000e-02  -5.6330800000000004e+01  -3.0307200000000002e+01   4.9824549999999999e+02   1.3938599999999999e+01  -4.3203000000000003e+01  -7.8739999999999999e-01
   6.2378999999999998e+00  -5.7816999999999998e+00   1.9721690000000001e+02   5.4230000000000000e+00   2.2076699999999999e+01   2.3240000000000000e-01  -5.7662500000000001e+01  -3.1285599999999999e+01   5.0137970000000001e+02   1.3659300000000000e+01  -4.3366500000000002e+01  -8.2720000000000005e-01
   7.0094000000000003e+00  -7.4085000000000001e+00   2.0433699999999999e+02   5.4420000000000002e+00   2.2818999999999999e+01   4.6920000000000001e-01  -5.8061999999999998e+01  -3.1819199999999999e+01   5.0198910000000001e+02   1.3582200000000000e+01  -4.3260700000000000e+01  -9.8640000000000005e-01
   7.8029000000000002e+00  -8.4417000000000009e+00   2.1102809999999999e+02   5.7858000000000001e+00   2.3446999999999999e+01   6.2270000000000003e-01  -5.9171700000000001e+01  -3.3131100000000004e+01   5.0033490000000000e+02   1.3746000000000000e+01  -4.2866199999999999e+01  -1.0306999999999999e+00
   9.2797000000000001e+00  -8.9913000000000007e+00   2.2192269999999999e+02   6.1677000000000000e+00   2.4484200000000001e+01   6.7530000000000001e-01  -5.9504600000000003e+01  -3.3442399999999999e+01   4.9728780000000000e+02   1.3842300000000000e+01  -4.2414000000000001e+01  -9.9970000000000003e-01
   1.0359800000000000e+01  -9.3870000000000005e+00   2.3281720000000001e+02   6.8360000000000003e+00   2.5635700000000000e+01   6.7969999999999997e-01  -6.0059500000000000e+01  -3.3998300000000000e+01   4.9345720000000000e+02   1.4179500000000001e+01  -4.1826999999999998e+01  -1.0350999999999999e+00
   1.1506000000000000e+01  -1.0024500000000000e+01   2.4534160000000000e+02   7.4470000000000001e+00   2.6882200000000001e+01   7.1040000000000003e-01  -6.0192700000000002e+01  -3.4265200000000000e+01   4.8849470000000002e+02   1.4584000000000000e+01  -4.1115000000000002e+01  -1.0262000000000000e+00
   1.3181200000000000e+01  -1.0662000000000001e+01   2.6035379999999998e+02   8.3254000000000001e+00   2.8224000000000000e+01   7.4109999999999998e-01  -5.9904100000000000e+01  -3.4976700000000001e+01   4.8109460000000001e+02   1.5007899999999999e+01  -4.0210500000000003e+01  -9.2889999999999995e-01
   1.4283300000000001e+01  -1.1057700000000001e+01   2.7562329999999997e+02   9.3756000000000004e+00   2.9727499999999999e+01   8.5070000000000001e-01  -5.9371499999999997e+01  -3.5043399999999998e+01   4.7412979999999999e+02   1.5547300000000000e+01  -3.9344499999999996e+01  -9.1120000000000001e-01
   1.6024600000000000e+01  -1.2288800000000000e+01   2.9432420000000002e+02   1.0444900000000001e+01   3.1430800000000001e+01   9.5160000000000000e-01  -5.8683399999999999e+01  -3.5799399999999999e+01   4.6638150000000002e+02   1.6163799999999998e+01  -3.8276499999999999e+01  -8.4489999999999998e-01
   1.8427199999999999e+01  -1.4157400000000001e+01   3.1465490000000000e+02   1.1686100000000000e+01   3.3372000000000000e+01   1.0656000000000001e+00  -5.8195099999999996e+01  -3.6333100000000002e+01   4.5576010000000002e+02   1.6799600000000002e+01  -3.7064100000000003e+01  -7.6529999999999998e-01
   2.0873899999999999e+01  -1.5168699999999999e+01   3.3610090000000002e+02   1.2965400000000001e+01   3.5446500000000000e+01   1.2016000000000000e+00  -5.7373899999999999e+01  -3.6355300000000000e+01   4.4470350000000002e+02   1.7445000000000000e+01  -3.5707400000000000e+01  -6.1490000000000000e-01
   2.3783500000000000e+01  -1.6751500000000000e+01   3.5806150000000002e+02   1.4330700000000000e+01   3.7587600000000002e+01   1.3419000000000001e+00  -5.5864699999999999e+01  -3.6155200000000001e+01   4.3007740000000001e+02   1.8292700000000000e+01  -3.4129399999999997e+01  -5.1310000000000000e-01
   2.6186100000000000e+01  -1.9345600000000001e+01   3.8268150000000003e+02   1.5743700000000000e+01   3.9966500000000003e+01   1.5787000000000000e+00  -5.4555199999999999e+01  -3.5599299999999999e+01   4.1249119999999999e+02   1.9072900000000001e+01  -3.2378200000000000e+01  -3.7159999999999999e-01
   2.8985399999999998e+01  -2.1697800000000001e+01   4.1013229999999999e+02   1.7013600000000000e+01   4.2478700000000003e+01   1.7453000000000001e+00  -5.3023699999999998e+01  -3.3398000000000003e+01   3.9359910000000002e+02   2.0565999999999999e+01  -3.0309400000000000e+01   1.7700000000000000e-02
   3.2423999999999999e+01  -2.4929400000000001e+01   4.3766890000000001e+02   1.8560199999999998e+01   4.5257300000000001e+01   1.9777000000000000e+00  -5.0804200000000002e+01  -2.9640100000000000e+01   3.6861290000000002e+02   2.2126500000000000e+01  -2.7807700000000001e+01   5.1749999999999996e-01
   3.6237299999999998e+01  -2.8007100000000001e+01   4.6769319999999999e+02   2.0068700000000000e+01   4.8292900000000003e+01   2.0304000000000002e+00  -4.7985500000000002e+01  -2.4637100000000000e+01   3.4293009999999998e+02   2.4149400000000000e+01  -2.5074999999999999e+01   1.1677999999999999e+00
   3.9808100000000003e+01  -3.0535200000000000e+01   4.9557290000000000e+02   2.1672699999999999e+01   5.1071500000000000e+01   2.0830000000000002e+00  -4.4212299999999999e+01  -1.7677299999999999e+01   3.1620260000000002e+02   2.6538300000000000e+01  -2.2332799999999999e+01   2.0392000000000001e+00
   4.2827900000000000e+01  -3.2535699999999999e+01   5.2096489999999994e+02   2.3200299999999999e+01   5.3669300000000000e+01   2.0830000000000002e+00  -3.9773299999999999e+01  -1.0851000000000001e+01   2.8964929999999998e+02   2.8628699999999998e+01  -1.9908000000000001e+01   2.8885000000000001e+00
   4.4789600000000000e+01  -3.4426299999999998e+01   5.4386919999999998e+02   2.4861599999999999e+01   5.6076799999999999e+01   2.0522999999999998e+00  -3.4601900000000001e+01  -4.0247000000000002e+00   2.6466300000000001e+02   3.0439599999999999e+01  -1.7935500000000001e+01   3.6581999999999999e+00
   4.5627200000000002e+01  -3.6272900000000000e+01   5.6471469999999999e+02   2.6494199999999999e+01   5.8427199999999999e+01   2.0741999999999998e+00  -3.1849699999999999e+01  -6.2260000000000004e-01   2.4751210000000000e+02   3.1547400000000000e+01  -1.6203499999999998e+01   4.2598000000000003e+00
   4.6575000000000003e+01  -3.8207500000000003e+01   5.8418759999999997e+02   2.8002700000000001e+01   6.0749099999999999e+01   2.0259999999999998e+00  -2.8453900000000001e+01  -2.0234000000000001e+00   2.3645550000000000e+02   3.1701499999999999e+01  -1.5356800000000000e+01   4.2907999999999999e+00
   4.6949700000000000e+01  -3.9350600000000000e+01   6.0211640000000000e+02   2.9692599999999999e+01   6.3013900000000000e+01   1.9690000000000001e+00  -2.6234400000000001e+01  -1.6899000000000000e+00   2.2156819999999999e+02   3.1171700000000001e+01  -1.4433100000000000e+01   4.4279000000000002e+00
   4.6751399999999997e+01  -4.0713600000000000e+01   6.2004520000000002e+02   3.1382500000000000e+01   6.5202500000000001e+01   1.8899999999999999e+00  -2.3859600000000000e+01  -3.9357000000000002e+00   2.0415620000000001e+02   2.9495600000000000e+01  -1.3297700000000001e+01   4.1315000000000000e+00
   4.6508899999999997e+01  -4.2032600000000002e+01   6.3642989999999998e+02   3.2843200000000003e+01   6.7314999999999998e+01   1.8330000000000000e+00  -1.9997599999999998e+01  -5.0919999999999996e+00   1.8439349999999999e+02   2.7424600000000002e+01  -1.2239200000000000e+01   3.7069000000000001e+00
   4.6310499999999998e+01  -4.3439599999999999e+01   6.5169939999999997e+02   3.4418599999999998e+01   6.9218199999999996e+01   1.7453000000000001e+00  -1.6979099999999999e+01  -6.1369999999999996e+00   1.6175780000000000e+02   2.4688800000000001e+01  -1.0805600000000000e+01   3.1804999999999999e+00
   4.6376600000000003e+01  -4.4494799999999998e+01   6.6473860000000002e+02   3.6022500000000001e+01   7.0759799999999998e+01   1.6576000000000000e+00  -1.4027200000000001e+01  -5.6700999999999997e+00   1.3868690000000001e+02   2.1808599999999998e+01  -9.3430000000000000e+00   2.7027000000000001e+00
   4.6552999999999997e+01  -4.4802599999999998e+01   6.7348850000000004e+02   3.7473700000000001e+01   7.1892099999999999e+01   1.4119999999999999e+00  -1.1053100000000001e+01  -3.5798999999999999e+00   1.1753130000000000e+02   1.8889900000000001e+01  -7.8804999999999996e+00   2.3046000000000002e+00
   4.6464799999999997e+01  -4.4890500000000003e+01   6.7897870000000000e+02   3.8800800000000002e+01   7.2662899999999993e+01   1.2059000000000000e+00  -8.6782000000000004e+00  -1.9567000000000001e+00   9.2370900000000006e+01   1.5402799999999999e+01  -6.4082999999999997e+00   1.9508000000000001e+00
   4.6905700000000003e+01  -4.5506000000000000e+01   6.8455460000000005e+02   3.9946500000000000e+01   7.3262400000000000e+01   1.0305000000000000e+00  -5.7929000000000004e+00   2.8910000000000002e-01   7.0867000000000004e+01   1.2041000000000000e+01  -4.6763000000000003e+00   1.5261000000000000e+00
   4.7456699999999998e+01  -4.5176299999999998e+01   6.8875800000000004e+02   4.1483699999999999e+01   7.3595500000000001e+01   7.3229999999999995e-01  -2.9741000000000000e+00   1.8232999999999999e+00   4.8927799999999998e+01   8.5539000000000005e+00  -3.2522000000000002e+00   1.0882000000000001e+00
   4.8470599999999997e+01  -4.4560699999999997e+01   6.9030210000000000e+02   4.2915799999999997e+01   7.3623999999999995e+01   4.6039999999999998e-01  -3.5512000000000001e+00   4.9808000000000003e+00   3.1080500000000001e+01   5.7314999999999996e+00  -1.8667000000000000e+00   1.2784000000000000e+00
   4.9440500000000000e+01  -4.3659399999999998e+01   6.8815750000000003e+02   4.4137900000000002e+01   7.3195800000000006e+01   1.4470000000000000e-01   9.5440000000000003e-01   5.6700999999999997e+00   1.9414400000000001e+01   3.5834000000000001e+00  -9.0449999999999997e-01   6.1490000000000000e-01
   4.9726999999999997e+01  -4.1900700000000001e+01   6.8240999999999997e+02   4.5054400000000001e+01   7.2491600000000005e+01  -1.7100000000000001e-01   2.1084999999999998e+00   5.7145999999999999e+00   8.3577999999999992e+00   1.5220000000000000e+00  -9.6199999999999994e-02   3.0520000000000003e-01
   4.9660899999999998e+01  -4.1197200000000002e+01   6.7683410000000003e+02   4.5884999999999998e+01   7.1825500000000005e+01  -4.4729999999999998e-01   1.5315000000000001e+00   1.3339999999999999e-01   1.2188000000000001e+00   1.6380000000000000e-01   3.6559999999999998e-01   0.0000000000000000e+00
   4.9418500000000002e+01  -4.0229999999999997e+01   6.7057180000000005e+02   4.6677500000000002e+01   7.0902500000000003e+01  -5.6569999999999998e-01  -6.4370000000000005e-01  -6.6699999999999995e-02   3.5695000000000001e+00   1.4449999999999999e-01   5.4849999999999999e-01   1.1060000000000000e-01
   4.8646999999999998e+01  -4.0098100000000002e+01   6.6448119999999994e+02   4.7250300000000003e+01   7.0264899999999997e+01  -7.9369999999999996e-01   1.8866000000000001e+00   1.2452000000000001e+00   4.8754000000000000e+00   5.4910000000000003e-01   1.5400000000000000e-01   1.4599999999999999e-01
   4.7721200000000003e+01  -4.0273899999999998e+01   6.5941999999999996e+02   4.7756300000000003e+01   6.9760599999999997e+01  -7.9369999999999996e-01   1.1318999999999999e+00   2.8910000000000002e-01   3.4824000000000002e+00   3.9489999999999997e-01   3.8490000000000002e-01   6.6400000000000001e-02
   4.6619100000000003e+01  -4.0713600000000000e+01   6.5427290000000005e+02   4.8081000000000003e+01   6.9170599999999993e+01  -7.7180000000000004e-01   6.6600000000000006e-02   1.0227999999999999e+00   3.3083000000000000e+00   2.6970000000000000e-01   5.1959999999999995e-01   1.1940000000000001e-01
   4.5605200000000004e+01  -4.1241199999999999e+01   6.4929750000000001e+02   4.8338700000000003e+01   6.8694800000000001e+01  -6.7969999999999997e-01   1.3983000000000001e+00   4.8920000000000002e-01   2.5247000000000002e+00   4.0460000000000002e-01   2.6939999999999997e-01   1.0620000000000000e-01
   4.4370800000000003e+01  -4.1944699999999997e+01   6.4440779999999995e+02   4.8224200000000003e+01   6.8218999999999994e+01  -6.1829999999999996e-01   9.3220000000000003e-01   7.3380000000000001e-01   3.8306000000000000e+00   5.2020000000000000e-01   2.6939999999999997e-01   7.9600000000000004e-02
   4.3070300000000003e+01  -4.3527500000000003e+01   6.3986130000000003e+02   4.8052300000000002e+01   6.7762299999999996e+01  -3.8150000000000001e-01   8.4340000000000004e-01   7.3380000000000001e-01   3.1341999999999999e+00   3.7569999999999998e-01   2.5019999999999998e-01   9.2899999999999996e-02
   4.2276800000000001e+01  -4.5330199999999998e+01   6.3617259999999999e+02   4.7727699999999999e+01   6.7476799999999997e+01  -1.6660000000000000e-01   1.1762999999999999e+00   7.1150000000000002e-01   3.2212000000000001e+00   4.0460000000000002e-01   4.0410000000000001e-01   7.9600000000000004e-02
   4.1350999999999999e+01  -4.7374600000000001e+01   6.3394219999999996e+02   4.7374400000000001e+01   6.7400700000000001e+01   1.0520000000000000e-01   9.1000000000000003e-01   9.5609999999999995e-01   3.6564999999999999e+00   3.7569999999999998e-01   3.4639999999999999e-01   1.0620000000000000e-01
   4.0645699999999998e+01  -4.9704900000000002e+01   6.3368480000000000e+02   4.7154899999999998e+01   6.7372100000000003e+01   4.0339999999999998e-01   9.9880000000000002e-01   2.0010000000000000e-01   2.9600000000000000e+00   3.5639999999999999e-01   3.0790000000000001e-01   7.5200000000000003e-02
   4.0248899999999999e+01  -5.1529499999999999e+01   6.3574360000000001e+02   4.6992500000000000e+01   6.7581500000000005e+01   6.7530000000000001e-01   9.3220000000000003e-01   8.2269999999999999e-01   3.5695000000000001e+00   3.8529999999999998e-01   3.2710000000000000e-01   1.1940000000000001e-01
   3.9896299999999997e+01  -5.3266199999999998e+01   6.3814559999999994e+02   4.6868400000000001e+01   6.7943100000000001e+01   9.3410000000000004e-01   1.0431999999999999e+00   8.4499999999999997e-01   3.3083000000000000e+00   3.6599999999999999e-01   3.1750000000000000e-01   8.4000000000000005e-02
   3.9279100000000000e+01  -5.5398600000000002e+01   6.4011860000000001e+02   4.6906599999999997e+01   6.8437899999999999e+01   1.2761000000000000e+00   1.0431999999999999e+00   4.8920000000000002e-01   3.4824000000000002e+00   3.4680000000000000e-01   3.1750000000000000e-01   7.0800000000000002e-02
   3.8992500000000000e+01  -5.7904800000000002e+01   6.4415039999999999e+02   4.6973500000000001e+01   6.8875600000000006e+01   1.5568000000000000e+00   1.1318999999999999e+00   7.7820000000000000e-01   3.1341999999999999e+00   4.7199999999999998e-01   2.9830000000000001e-01   9.2899999999999996e-02
   3.8177000000000000e+01  -6.0279000000000003e+01   6.4818230000000005e+02   4.7040300000000002e+01   6.9389499999999998e+01   1.9382999999999999e+00   1.2206999999999999e+00   8.2269999999999999e-01   2.6989000000000001e+00   3.1790000000000002e-01   3.0790000000000001e-01   1.0170000000000000e-01
   3.8088799999999999e+01  -6.2543300000000002e+01   6.5178520000000003e+02   4.7317200000000000e+01   6.9655900000000003e+01   2.1838000000000002e+00   8.8780000000000003e-01   8.6719999999999997e-01   2.7858999999999998e+00   3.5639999999999999e-01   3.0790000000000001e-01   9.2899999999999996e-02
   3.8331299999999999e+01  -6.5159400000000005e+01   6.5727539999999999e+02   4.7393500000000003e+01   7.0245900000000006e+01   2.5434000000000001e+00   8.8780000000000003e-01   7.7820000000000000e-01   3.2212000000000001e+00   2.5050000000000000e-01   2.5979999999999998e-01   6.6400000000000001e-02
   3.8838200000000001e+01  -6.7907300000000006e+01   6.6182190000000003e+02   4.7508099999999999e+01   7.0559899999999999e+01   2.8372000000000002e+00   1.1540999999999999e+00   7.5600000000000001e-01   3.3083000000000000e+00   3.3710000000000001e-01   3.2710000000000000e-01   1.1060000000000000e-01
   3.9918300000000002e+01  -7.0962999999999994e+01   6.6568219999999997e+02   4.7641800000000003e+01   7.0950100000000006e+01   3.0916000000000001e+00   1.2206999999999999e+00   9.5609999999999995e-01   3.1341999999999999e+00   3.9489999999999997e-01   2.6939999999999997e-01   1.1500000000000000e-01
   4.1174700000000001e+01  -7.3886799999999994e+01   6.6851300000000003e+02   4.7641800000000003e+01   7.0997699999999995e+01   3.3679000000000001e+00   9.9880000000000002e-01   6.4480000000000004e-01   3.7435999999999998e+00   3.1790000000000002e-01   3.8490000000000002e-01   8.4000000000000005e-02
   4.2871899999999997e+01  -7.6634799999999998e+01   6.7005709999999999e+02   4.7823200000000000e+01   7.0978600000000000e+01   3.5082000000000000e+00   1.0209999999999999e+00   7.3380000000000001e-01   3.7435999999999998e+00   3.3710000000000001e-01   3.8490000000000002e-01   5.3100000000000001e-02
   4.4459000000000003e+01  -7.9404700000000005e+01   6.7065760000000000e+02   4.7947299999999998e+01   7.0797799999999995e+01   3.6747999999999998e+00   1.0209999999999999e+00   7.7820000000000000e-01   3.3953000000000002e+00   2.8899999999999998e-01   3.5599999999999998e-01   7.5200000000000003e-02
   4.6112099999999998e+01  -8.1581100000000006e+01   6.7022870000000000e+02   4.8243299999999998e+01   7.0559899999999999e+01   3.7844000000000002e+00   1.0875999999999999e+00   6.8930000000000002e-01   3.1341999999999999e+00   3.7569999999999998e-01   3.4639999999999999e-01   8.8499999999999995e-02
   4.7148099999999999e+01  -8.3823400000000007e+01   6.6954240000000004e+02   4.8596499999999999e+01   7.0322000000000003e+01   3.8020000000000000e+00   1.0653999999999999e+00   6.8930000000000002e-01   3.0470999999999999e+00   3.8529999999999998e-01   3.5599999999999998e-01   4.4200000000000003e-02
   4.8624899999999997e+01  -8.5494200000000006e+01   6.6859879999999998e+02   4.9035699999999999e+01   6.9893799999999999e+01   3.8327000000000000e+00   9.9880000000000002e-01   6.8930000000000002e-01   3.0470999999999999e+00   3.4680000000000000e-01   3.4639999999999999e-01   1.1500000000000000e-01
   4.9308199999999999e+01  -8.7538600000000002e+01   6.6662580000000003e+02   4.9742199999999997e+01   6.9551199999999994e+01   3.8502000000000001e+00   1.0209999999999999e+00   8.4499999999999997e-01   3.2212000000000001e+00   3.2750000000000001e-01   3.3679999999999999e-01   6.6400000000000001e-02
   5.0608699999999999e+01  -8.9275400000000005e+01   6.6396650000000000e+02   5.0410499999999999e+01   6.8885099999999994e+01   3.9028000000000000e+00   9.7660000000000002e-01   8.0049999999999999e-01   3.7435999999999998e+00   3.5639999999999999e-01   2.5019999999999998e-01   8.4000000000000005e-02
   5.1402200000000001e+01  -9.0748300000000000e+01   6.6010619999999994e+02   5.1355699999999999e+01   6.8285600000000002e+01   3.8896999999999999e+00   8.6560000000000004e-01   6.6710000000000003e-01   2.9600000000000000e+00   2.8899999999999998e-01   2.5019999999999998e-01   1.1500000000000000e-01
   5.2592500000000001e+01  -9.2199200000000005e+01   6.5633169999999996e+02   5.2253200000000000e+01   6.7524400000000000e+01   3.7010999999999998e+00   1.1318999999999999e+00   6.4480000000000004e-01   3.1341999999999999e+00   4.4309999999999999e-01   2.8870000000000001e-01   6.6400000000000001e-02
   5.3716700000000003e+01  -9.3298299999999998e+01   6.5290039999999999e+02   5.3141100000000002e+01   6.6639399999999995e+01   3.6836000000000002e+00   8.8780000000000003e-01   1.0672999999999999e+00   3.0470999999999999e+00   3.5639999999999999e-01   3.6559999999999998e-01   1.1060000000000000e-01
   5.4642400000000002e+01  -9.4573400000000007e+01   6.4895429999999999e+02   5.4534999999999997e+01   6.5935199999999995e+01   3.5783000000000000e+00   1.1540999999999999e+00   7.5600000000000001e-01   2.9600000000000000e+00   4.3350000000000000e-01   3.3679999999999999e-01   1.1940000000000001e-01
   5.5700499999999998e+01  -9.5057000000000002e+01   6.4620929999999998e+02   5.5948099999999997e+01   6.5069299999999998e+01   3.3414999999999999e+00   1.0431999999999999e+00   8.6719999999999997e-01   2.5247000000000002e+00   4.2380000000000001e-01   3.1750000000000000e-01   1.0170000000000000e-01
   5.6890700000000002e+01  -9.4991100000000003e+01   6.4320680000000004e+02   5.7962600000000002e+01   6.4089200000000005e+01   3.1135000000000002e+00   9.5440000000000003e-01   9.1169999999999995e-01   2.6118000000000001e+00   4.4309999999999999e-01   3.5599999999999998e-01  -4.4000000000000003e-03
   5.8345500000000001e+01  -9.4441500000000005e+01   6.3831709999999998e+02   5.9919800000000002e+01   6.2852100000000000e+01   2.7757999999999998e+00   1.2873000000000001e+00   8.8939999999999997e-01   3.2212000000000001e+00   4.3350000000000000e-01   2.8870000000000001e-01   7.0800000000000002e-02
   5.8940700000000000e+01  -9.2441000000000003e+01   6.2870939999999996e+02   6.1848399999999998e+01   6.1091700000000003e+01   2.3241999999999998e+00   9.5440000000000003e-01   8.4499999999999997e-01   3.2212000000000001e+00   3.8529999999999998e-01   3.2710000000000000e-01   1.0170000000000000e-01
   5.8654100000000000e+01  -8.9033500000000004e+01   6.1481240000000003e+02   6.4158900000000003e+01   5.8807899999999997e+01   1.6927000000000001e+00   8.2120000000000004e-01   7.5600000000000001e-01   3.3953000000000002e+00   3.6599999999999999e-01   2.6939999999999997e-01   1.1500000000000000e-01
   5.9557800000000000e+01  -8.8330100000000002e+01   6.0366049999999996e+02   6.6011099999999999e+01   5.6742899999999999e+01   1.2848999999999999e+00   8.8780000000000003e-01   7.1150000000000002e-01   3.6564999999999999e+00   3.1790000000000002e-01   3.2710000000000000e-01   1.1060000000000000e-01
   5.9513800000000003e+01  -8.6109700000000004e+01   5.9285170000000005e+02   6.8035100000000000e+01   5.5011000000000003e+01   8.4199999999999997e-01   9.9880000000000002e-01   9.1169999999999995e-01   3.8306000000000000e+00   4.3350000000000000e-01   3.2710000000000000e-01   8.4000000000000005e-02
   5.7904699999999998e+01  -8.3889399999999995e+01   5.8350130000000001e+02   6.9801400000000001e+01   5.3612200000000001e+01   3.8590000000000002e-01   7.5460000000000005e-01   9.1169999999999995e-01   2.6989000000000001e+00   3.5639999999999999e-01   3.7530000000000002e-01   7.9600000000000004e-02
   5.9205199999999998e+01  -8.2306600000000003e+01   5.7552340000000004e+02   7.1605900000000005e+01   5.2175300000000000e+01   1.7979999999999999e-01   9.9880000000000002e-01   8.6719999999999997e-01   3.3953000000000002e+00   4.4309999999999999e-01   3.5599999999999998e-01   1.0170000000000000e-01
   5.4311799999999998e+01  -8.0855599999999995e+01   5.6471469999999999e+02   7.2942499999999995e+01   5.1280799999999999e+01  -1.2720000000000001e-01   8.8780000000000003e-01   7.3380000000000001e-01   2.0893999999999999e+00   4.5269999999999999e-01   2.5019999999999998e-01   1.1500000000000000e-01
   5.4135500000000000e+01  -7.9514600000000002e+01   5.5888139999999999e+02   7.3964100000000002e+01   5.0338799999999999e+01  -2.2359999999999999e-01   8.2120000000000004e-01   8.2269999999999999e-01   3.7435999999999998e+00   3.1790000000000002e-01   2.5979999999999998e-01   9.7299999999999998e-02
   4.8955599999999997e+01  -8.0196100000000001e+01   5.5013139999999999e+02   7.4575100000000006e+01   4.9948599999999999e+01  -2.3240000000000000e-01   7.9900000000000004e-01   8.0049999999999999e-01   2.7858999999999998e+00   3.6599999999999999e-01   3.7530000000000002e-01   1.2830000000000000e-01
   4.7148099999999999e+01  -8.0328000000000003e+01   5.4241089999999997e+02   7.4632400000000004e+01   4.9139800000000001e+01  -1.9730000000000000e-01   8.8780000000000003e-01   8.4499999999999997e-01   2.8730000000000002e+00   4.0460000000000002e-01   2.8870000000000001e-01   9.2899999999999996e-02
   4.3180500000000002e+01  -7.9602599999999995e+01   5.3022960000000000e+02   7.4346000000000004e+01   4.8264299999999999e+01  -1.7100000000000001e-01   9.9880000000000002e-01   8.8939999999999997e-01   3.0470999999999999e+00   4.3350000000000000e-01   3.3679999999999999e-01   6.6400000000000001e-02
   4.1350999999999999e+01  -8.0284099999999995e+01   5.1633259999999996e+02   7.3334000000000003e+01   4.7122399999999999e+01  -3.0700000000000002e-02   8.8780000000000003e-01   8.8939999999999997e-01   4.0048000000000004e+00   4.0460000000000002e-01   3.5599999999999998e-01   9.2899999999999996e-02
   3.8375300000000003e+01  -8.0108199999999997e+01   4.9900430000000000e+02   7.1978200000000001e+01   4.5904400000000003e+01   1.7500000000000002e-02   9.7660000000000002e-01   8.2269999999999999e-01   3.5695000000000001e+00   4.2380000000000001e-01   3.1750000000000000e-01   9.2899999999999996e-02
   3.7361400000000003e+01  -7.9448700000000002e+01   4.8124700000000001e+02   7.0345600000000005e+01   4.4448500000000003e+01   4.4000000000000003e-03   1.0875999999999999e+00   6.6710000000000003e-01   3.5695000000000001e+00   4.1420000000000001e-01   3.3679999999999999e-01   1.5040000000000001e-01
   3.4826599999999999e+01  -7.9075000000000003e+01   4.5997269999999997e+02   6.8168800000000005e+01   4.2688000000000002e+01   1.1840000000000001e-01   9.9880000000000002e-01   8.8939999999999997e-01   3.2212000000000001e+00   3.9489999999999997e-01   3.9450000000000002e-01   7.9600000000000004e-02
   3.3702399999999997e+01  -7.7448200000000000e+01   4.3672530000000000e+02   6.5571899999999999e+01   4.0556500000000000e+01   3.0700000000000000e-01   1.0431999999999999e+00   7.3380000000000001e-01   3.2212000000000001e+00   3.7569999999999998e-01   2.9830000000000001e-01   8.8499999999999995e-02
   3.1321899999999999e+01  -7.5469700000000003e+01   4.1021809999999999e+02   6.2497599999999998e+01   3.8501100000000001e+01   3.9910000000000001e-01   1.0653999999999999e+00   6.2260000000000004e-01   3.3953000000000002e+00   3.6599999999999999e-01   3.1750000000000000e-01   1.3270000000000001e-01
   2.9360099999999999e+01  -7.4106700000000004e+01   3.8268150000000003e+02   5.8898200000000003e+01   3.6027000000000001e+01   5.7010000000000005e-01   8.2120000000000004e-01   7.3380000000000001e-01   2.8730000000000002e+00   2.7939999999999998e-01   2.9830000000000001e-01   1.0620000000000000e-01
   2.6384399999999999e+01  -7.2216099999999997e+01   3.5102719999999999e+02   5.4869199999999999e+01   3.3438600000000001e+01   9.1649999999999998e-01   1.1318999999999999e+00   8.4499999999999997e-01   4.0918000000000001e+00   5.0090000000000001e-01   3.3679999999999999e-01   1.0620000000000000e-01
   2.3981800000000000e+01  -6.8676699999999997e+01   3.1894409999999999e+02   5.0324599999999997e+01   3.0507800000000000e+01   1.1445000000000001e+00   1.0209999999999999e+00   8.4499999999999997e-01   3.0470999999999999e+00   4.2380000000000001e-01   3.7530000000000002e-01   1.5040000000000001e-01
   2.0477100000000000e+01  -6.6390400000000000e+01   2.8240019999999998e+02   4.5178500000000000e+01   2.7348500000000001e+01   1.6356999999999999e+00   1.0431999999999999e+00   6.6710000000000003e-01   3.3083000000000000e+00   4.1420000000000001e-01   3.7530000000000002e-01   8.4000000000000005e-02
   1.7655700000000000e+01  -6.2169600000000003e+01   2.4508430000000001e+02   3.9536000000000001e+01   2.3722999999999999e+01   1.9251000000000000e+00   9.3220000000000003e-01   9.1169999999999995e-01   3.3953000000000002e+00   3.9489999999999997e-01   3.2710000000000000e-01   1.1060000000000000e-01
   1.3181200000000000e+01  -5.5970199999999998e+01   2.0648159999999999e+02   3.3874400000000001e+01   2.0373400000000000e+01   2.0785999999999998e+00   8.6560000000000004e-01   9.3389999999999995e-01   3.4824000000000002e+00   3.6599999999999999e-01   2.9830000000000001e-01   1.1940000000000001e-01
   1.0029199999999999e+01  -4.8144100000000002e+01   1.6942300000000000e+02   2.8327300000000001e+01   1.6795500000000001e+01   2.1181000000000001e+00   1.0209999999999999e+00   7.5600000000000001e-01   3.5695000000000001e+00   3.6599999999999999e-01   3.5599999999999998e-01   1.0620000000000000e-01
   7.2298000000000000e+00  -4.0845500000000001e+01   1.3193549999999999e+02   2.2522400000000001e+01   1.3084300000000001e+01   1.9645999999999999e+00   1.1096999999999999e+00   9.1169999999999995e-01   2.8730000000000002e+00   4.6239999999999998e-01   3.0790000000000001e-01   1.3710000000000000e-01
   5.7530000000000001e+00  -2.9655899999999999e+01   9.8136700000000005e+01   1.7424099999999999e+01   9.8012999999999995e+00   1.3068000000000000e+00   1.0431999999999999e+00   8.4499999999999997e-01   3.7435999999999998e+00   3.6599999999999999e-01   3.1750000000000000e-01   1.0620000000000000e-01
   4.1439000000000004e+00  -1.7323100000000000e+01   6.9055899999999994e+01   1.2946300000000001e+01   6.9846000000000004e+00   5.1310000000000000e-01   9.9880000000000002e-01   1.0005999999999999e+00   2.6989000000000001e+00   4.0460000000000002e-01   2.6939999999999997e-01   7.9600000000000004e-02
   2.7772999999999999e+00  -8.1119000000000003e+00   4.2463000000000001e+01   8.4589999999999996e+00   4.2630999999999997e+00  -1.1400000000000000e-01   9.3220000000000003e-01   6.0040000000000004e-01   3.4824000000000002e+00   3.5639999999999999e-01   3.4639999999999999e-01   1.4160000000000000e-01
   1.9838000000000000e+00  -1.9126000000000001e+00   2.1960599999999999e+01   4.8310000000000004e+00   2.2362000000000002e+00  -3.1569999999999998e-01   9.5440000000000003e-01   7.7820000000000000e-01   3.4824000000000002e+00   4.4309999999999999e-01   3.3679999999999999e-01   8.8499999999999995e-02
   3.7469999999999998e-01   4.2207999999999997e+00   9.4361999999999995e+00   2.6065000000000000e+00   1.0467000000000000e+00  -7.8930000000000000e-01   9.7660000000000002e-01   8.6719999999999997e-01   3.1341999999999999e+00   4.6239999999999998e-01   2.5979999999999998e-01   7.9600000000000004e-02
  -4.4100000000000000e-02   2.8580000000000000e-01  -1.1152000000000000e+00   2.5779999999999997e-01   3.8100000000000002e-02  -1.3589999999999999e-01   8.8780000000000003e-01   8.0049999999999999e-01   2.6989000000000001e+00   3.1790000000000002e-01   4.0410000000000001e-01   7.9600000000000004e-02
  -3.9679999999999999e-01   1.3190000000000000e+00  -1.7160000000000000e-01   4.3919999999999998e-01   9.4999999999999998e-03  -1.1400000000000000e-01   9.5440000000000003e-01   8.2269999999999999e-01   2.6989000000000001e+00   4.2380000000000001e-01   2.8870000000000001e-01   7.9600000000000004e-02
  -5.5110000000000003e-01  -8.7929999999999997e-01  -8.5780000000000001e-01   3.1509999999999999e-01   0.0000000000000000e+00  -1.7979999999999999e-01   1.0209999999999999e+00   8.2269999999999999e-01   2.0024000000000002e+00   3.9489999999999997e-01   3.2710000000000000e-01   1.0170000000000000e-01
  -6.6100000000000006e-02   1.3850000000000000e+00  -4.2890000000000000e-01   5.9189999999999998e-01   2.8500000000000001e-02  -1.4470000000000000e-01   1.1096999999999999e+00   9.1169999999999995e-01   2.7858999999999998e+00   3.5639999999999999e-01   2.5979999999999998e-01   1.0620000000000000e-01
   2.1999999999999999e-02  -6.1550000000000005e-01  -8.5780000000000001e-01   3.8190000000000002e-01   2.8500000000000001e-02  -1.3159999999999999e-01   9.9880000000000002e-01   8.0049999999999999e-01   2.9600000000000000e+00   4.3350000000000000e-01   2.3089999999999999e-01   9.2899999999999996e-02
  -1.1020000000000001e-01   4.1770000000000002e-01  -1.2010000000000001e+00   4.4869999999999999e-01  -9.4999999999999998e-03  -7.4499999999999997e-02   1.0653999999999999e+00   8.4499999999999997e-01   3.1341999999999999e+00   3.7569999999999998e-01   3.2710000000000000e-01   7.9600000000000004e-02
  -2.8649999999999998e-01   3.5170000000000001e-01  -1.2010000000000001e+00   3.7240000000000001e-01  -6.6600000000000006e-02  -1.1840000000000001e-01   1.0875999999999999e+00   9.3389999999999995e-01   2.7858999999999998e+00   3.9489999999999997e-01   2.9830000000000001e-01   1.1940000000000001e-01
  -3.0859999999999999e-01  -4.3969999999999998e-01  -1.2867999999999999e+00   3.7240000000000001e-01  -2.8500000000000001e-02  -1.0960000000000000e-01   8.8780000000000003e-01   1.0005999999999999e+00   2.5247000000000002e+00   3.2750000000000001e-01   3.8490000000000002e-01   1.2390000000000000e-01
  -2.4249999999999999e-01   5.0560000000000005e-01  -8.5780000000000001e-01   4.2959999999999998e-01  -4.7600000000000003e-02  -1.5350000000000000e-01   8.4340000000000004e-01   6.8930000000000002e-01   3.6564999999999999e+00   3.9489999999999997e-01   3.1750000000000000e-01   8.4000000000000005e-02
  -1.3230000000000000e-01   0.0000000000000000e+00  -1.0294000000000001e+00   3.3420000000000000e-01   6.6600000000000006e-02  -1.7100000000000001e-01   9.3220000000000003e-01   6.8930000000000002e-01   3.1341999999999999e+00   4.4309999999999999e-01   4.4259999999999999e-01   1.0620000000000000e-01
  -4.4100000000000000e-02   1.9789999999999999e-01  -1.0294000000000001e+00   4.1049999999999998e-01  -4.7600000000000003e-02  -1.5790000000000001e-01   9.9880000000000002e-01   8.2269999999999999e-01   3.4824000000000002e+00   4.1420000000000001e-01   3.6559999999999998e-01   5.3100000000000001e-02
  -1.7630000000000001e-01   4.3969999999999998e-01  -1.2867999999999999e+00   3.8190000000000002e-01   2.8500000000000001e-02  -7.8899999999999998e-02   8.6560000000000004e-01   9.1169999999999995e-01   3.5695000000000001e+00   3.2750000000000001e-01   3.7530000000000002e-01   1.3710000000000000e-01
  -1.1020000000000001e-01  -2.1999999999999999e-02  -7.7210000000000001e-01   3.5330000000000000e-01  -1.0470000000000000e-01  -1.1400000000000000e-01   9.9880000000000002e-01   8.0049999999999999e-01   3.6564999999999999e+00   3.0819999999999997e-01   2.7900000000000003e-01   1.2830000000000000e-01
  -1.9839999999999999e-01   1.7590000000000000e-01  -6.8630000000000002e-01   4.9650000000000000e-01   9.4999999999999998e-03  -1.5350000000000000e-01   8.8780000000000003e-01   7.1150000000000002e-01   3.1341999999999999e+00   3.8529999999999998e-01   3.1750000000000000e-01   8.8499999999999995e-02
  -3.3060000000000000e-01   6.6000000000000003e-02  -7.7210000000000001e-01   3.0549999999999999e-01   3.8100000000000002e-02  -1.5790000000000001e-01   1.0875999999999999e+00   7.3380000000000001e-01   3.9177000000000000e+00   3.6599999999999999e-01   4.3300000000000000e-01   1.1940000000000001e-01
  -1.1020000000000001e-01   2.1980000000000000e-01  -2.5740000000000002e-01   2.7689999999999998e-01  -6.6600000000000006e-02  -1.3159999999999999e-01   8.6560000000000004e-01   7.7820000000000000e-01   3.1341999999999999e+00   3.2750000000000001e-01   3.8490000000000002e-01   7.5200000000000003e-02
  -1.7630000000000001e-01   4.8359999999999997e-01  -1.1152000000000000e+00   4.8690000000000000e-01  -2.8500000000000001e-02  -1.2720000000000001e-01   9.7660000000000002e-01   9.5609999999999995e-01   2.6989000000000001e+00   3.9489999999999997e-01   3.2710000000000000e-01   1.4160000000000000e-01
   0.0000000000000000e+00   0.0000000000000000e+00  -1.2010000000000001e+00   3.3420000000000000e-01  -1.1420000000000000e-01  -7.8899999999999998e-02   9.3220000000000003e-01   8.6719999999999997e-01   3.0470999999999999e+00   3.1790000000000002e-01   2.3089999999999999e-01   9.7299999999999998e-02
  -3.0859999999999999e-01   1.5390000000000001e-01  -1.2010000000000001e+00   3.9140000000000003e-01  -3.8100000000000002e-02  -1.5790000000000001e-01   8.4340000000000004e-01   7.1150000000000002e-01   3.8306000000000000e+00   2.6970000000000000e-01   3.8490000000000002e-01   5.7500000000000002e-02
  -2.4249999999999999e-01   2.6379999999999998e-01  -8.5780000000000001e-01   3.8190000000000002e-01   1.9000000000000000e-02  -1.5350000000000000e-01   8.8780000000000003e-01   9.3389999999999995e-01   2.4377000000000000e+00   3.2750000000000001e-01   3.3679999999999999e-01   1.0170000000000000e-01
  -1.7630000000000001e-01   1.0990000000000000e-01  -7.7210000000000001e-01   3.2460000000000000e-01  -2.8500000000000001e-02  -1.7100000000000001e-01   8.6560000000000004e-01   6.8930000000000002e-01   3.1341999999999999e+00   4.3350000000000000e-01   3.0790000000000001e-01   1.2830000000000000e-01
  -1.7630000000000001e-01   3.7369999999999998e-01  -1.2010000000000001e+00   2.7689999999999998e-01   2.8500000000000001e-02  -1.2720000000000001e-01   9.7660000000000002e-01   8.8939999999999997e-01   3.1341999999999999e+00   3.7569999999999998e-01   3.1750000000000000e-01   1.3710000000000000e-01
  -2.8649999999999998e-01   1.9789999999999999e-01  -1.2867999999999999e+00   2.0999999999999999e-01  -1.9000000000000000e-02  -1.4910000000000001e-01   8.4340000000000004e-01   8.6719999999999997e-01   3.6564999999999999e+00   4.1420000000000001e-01   2.8870000000000001e-01   1.2390000000000000e-01
  -2.6450000000000001e-01   2.8580000000000000e-01  -1.1152000000000000e+00   4.0100000000000002e-01   1.9000000000000000e-02  -1.0090000000000000e-01   1.0653999999999999e+00   7.5600000000000001e-01   3.5695000000000001e+00   3.8529999999999998e-01   3.4639999999999999e-01   7.0800000000000002e-02
  -2.6450000000000001e-01   2.6379999999999998e-01  -8.5780000000000001e-01   4.5829999999999999e-01  -1.9000000000000000e-02  -1.7540000000000000e-01   8.2120000000000004e-01   1.0227999999999999e+00   2.7858999999999998e+00   3.2750000000000001e-01   3.0790000000000001e-01   1.1500000000000000e-01
  -2.4249999999999999e-01   1.7590000000000000e-01  -1.8015000000000001e+00   4.0100000000000002e-01  -4.7600000000000003e-02  -1.4030000000000001e-01   8.2120000000000004e-01   8.4499999999999997e-01   3.2212000000000001e+00   3.2750000000000001e-01   2.9830000000000001e-01   9.7299999999999998e-02
  -1.7630000000000001e-01   2.6379999999999998e-01  -6.0050000000000003e-01   4.3919999999999998e-01  -5.7099999999999998e-02  -1.2720000000000001e-01   7.7680000000000005e-01   9.1169999999999995e-01   2.8730000000000002e+00   5.0090000000000001e-01   3.8490000000000002e-01   9.2899999999999996e-02
  -4.6289999999999998e-01   6.6000000000000003e-02  -1.1152000000000000e+00   3.1509999999999999e-01  -1.5229999999999999e-01  -1.1840000000000001e-01   8.4340000000000004e-01   7.1150000000000002e-01   2.9600000000000000e+00   2.9859999999999998e-01   4.1370000000000001e-01   1.0170000000000000e-01
  -2.8649999999999998e-01   3.0780000000000002e-01  -7.7210000000000001e-01   4.0100000000000002e-01   9.4999999999999998e-03  -1.5350000000000000e-01   9.3220000000000003e-01   7.3380000000000001e-01   2.7858999999999998e+00   3.5639999999999999e-01   3.4639999999999999e-01   1.4599999999999999e-01
  -2.6450000000000001e-01   2.1980000000000000e-01  -6.8630000000000002e-01   3.0549999999999999e-01   1.9000000000000000e-02  -1.2720000000000001e-01   1.1096999999999999e+00   8.0049999999999999e-01   3.0470999999999999e+00   3.5639999999999999e-01   3.7530000000000002e-01   1.2830000000000000e-01
  -1.5429999999999999e-01   4.1770000000000002e-01  -6.0050000000000003e-01   3.1509999999999999e-01   3.8100000000000002e-02  -1.1400000000000000e-01   8.4340000000000004e-01   7.7820000000000000e-01   3.6564999999999999e+00   3.8529999999999998e-01   3.2710000000000000e-01   1.1060000000000000e-01
  -1.5429999999999999e-01   1.7590000000000000e-01  -3.4310000000000002e-01   3.8190000000000002e-01   0.0000000000000000e+00  -1.1400000000000000e-01   9.7660000000000002e-01   8.2269999999999999e-01   2.9600000000000000e+00   3.9489999999999997e-01   3.3679999999999999e-01   1.0170000000000000e-01
  -3.3060000000000000e-01   3.0780000000000002e-01  -1.2867999999999999e+00   3.3420000000000000e-01  -8.5599999999999996e-02  -5.7000000000000002e-02   8.8780000000000003e-01   7.5600000000000001e-01   3.8306000000000000e+00   3.8529999999999998e-01   3.4639999999999999e-01   1.0620000000000000e-01
  -1.3230000000000000e-01   1.7590000000000000e-01  -6.8630000000000002e-01   2.6729999999999998e-01  -9.4999999999999998e-03  -1.2280000000000001e-01   9.3220000000000003e-01   7.1150000000000002e-01   3.6564999999999999e+00   3.8529999999999998e-01   2.7900000000000003e-01   1.1060000000000000e-01
  -2.6450000000000001e-01   3.7369999999999998e-01  -1.0294000000000001e+00   4.0100000000000002e-01   3.8100000000000002e-02  -1.4030000000000001e-01   1.1540999999999999e+00   7.1150000000000002e-01   2.1764999999999999e+00   3.7569999999999998e-01   3.0790000000000001e-01   9.2899999999999996e-02
  -1.3230000000000000e-01   1.3189999999999999e-01  -4.2890000000000000e-01   3.4370000000000001e-01  -1.2370000000000000e-01  -1.1400000000000000e-01   7.5460000000000005e-01   8.0049999999999999e-01   3.1341999999999999e+00   3.1790000000000002e-01   3.2710000000000000e-01   1.5479999999999999e-01
  -1.5429999999999999e-01   2.8580000000000000e-01  -6.8630000000000002e-01   3.4370000000000001e-01   9.4999999999999998e-03  -1.9730000000000000e-01   9.5440000000000003e-01   9.7840000000000005e-01   3.1341999999999999e+00   4.0460000000000002e-01   2.8870000000000001e-01   1.1060000000000000e-01
  -1.9839999999999999e-01   3.2979999999999998e-01  -7.7210000000000001e-01   2.1959999999999999e-01   9.4999999999999998e-03  -6.5799999999999997e-02   7.9900000000000004e-01   5.7809999999999995e-01   3.5695000000000001e+00   3.5639999999999999e-01   4.0410000000000001e-01   1.0620000000000000e-01
  -3.7469999999999998e-01   3.5170000000000001e-01  -1.0294000000000001e+00   3.8190000000000002e-01  -2.8500000000000001e-02  -1.2280000000000001e-01   8.6560000000000004e-01   6.6710000000000003e-01   2.9600000000000000e+00   3.2750000000000001e-01   3.6559999999999998e-01   1.2390000000000000e-01
  -2.6450000000000001e-01   4.3969999999999998e-01  -7.7210000000000001e-01   3.0549999999999999e-01  -5.7099999999999998e-02  -1.3589999999999999e-01   9.7660000000000002e-01   7.1150000000000002e-01   2.5247000000000002e+00   4.5269999999999999e-01   3.2710000000000000e-01   1.3710000000000000e-01
  -2.6450000000000001e-01   2.6379999999999998e-01  -7.7210000000000001e-01   3.1509999999999999e-01  -7.6100000000000001e-02  -1.0520000000000000e-01   9.7660000000000002e-01   9.5609999999999995e-01   2.8730000000000002e+00   3.1790000000000002e-01   4.1370000000000001e-01   7.9600000000000004e-02
  -1.7630000000000001e-01   6.6000000000000003e-02  -2.5740000000000002e-01   3.2460000000000000e-01  -1.9000000000000000e-02  -1.1840000000000001e-01   7.9900000000000004e-01   1.0450999999999999e+00   3.0470999999999999e+00   3.5639999999999999e-01   3.2710000000000000e-01   8.8499999999999995e-02
  -1.7630000000000001e-01   2.1980000000000000e-01  -1.2867999999999999e+00   3.4370000000000001e-01  -1.5229999999999999e-01  -1.0520000000000000e-01   7.7680000000000005e-01   1.0227999999999999e+00   3.3953000000000002e+00   3.9489999999999997e-01   2.8870000000000001e-01   8.4000000000000005e-02
   2.1999999999999999e-02   1.5390000000000001e-01  -1.0294000000000001e+00   2.4820000000000000e-01  -9.4999999999999998e-03  -1.4470000000000000e-01   9.3220000000000003e-01   8.2269999999999999e-01   2.6989000000000001e+00   3.3710000000000001e-01   3.2710000000000000e-01   1.0170000000000000e-01
  -2.8649999999999998e-01   3.0780000000000002e-01  -9.4359999999999999e-01   3.2460000000000000e-01  -9.4999999999999998e-03  -1.0520000000000000e-01   7.9900000000000004e-01   7.5600000000000001e-01   2.4377000000000000e+00   3.7569999999999998e-01   3.2710000000000000e-01   7.5200000000000003e-02
  -3.5270000000000001e-01   2.1980000000000000e-01  -1.3725000000000001e+00   4.2009999999999997e-01   9.4999999999999998e-03  -8.3299999999999999e-02   8.2120000000000004e-01   9.3389999999999995e-01   2.6989000000000001e+00   3.4680000000000000e-01   2.8870000000000001e-01   8.8499999999999995e-02
  -4.4100000000000000e-02   1.3189999999999999e-01  -5.1470000000000005e-01   3.0549999999999999e-01  -7.6100000000000001e-02  -1.6660000000000000e-01   8.4340000000000004e-01   1.0672999999999999e+00   2.9600000000000000e+00   4.3350000000000000e-01   3.4639999999999999e-01   1.3270000000000001e-01
  -1.3230000000000000e-01   1.3189999999999999e-01  -5.1470000000000005e-01   3.4370000000000001e-01  -7.6100000000000001e-02  -1.2280000000000001e-01   8.8780000000000003e-01   7.5600000000000001e-01   3.3953000000000002e+00   3.0819999999999997e-01   2.7900000000000003e-01   1.3710000000000000e-01
  -4.1880000000000001e-01   2.6379999999999998e-01  -1.5441000000000000e+00   3.4370000000000001e-01  -1.1420000000000000e-01  -1.3589999999999999e-01   7.7680000000000005e-01   8.0049999999999999e-01   2.8730000000000002e+00   3.9489999999999997e-01   3.5599999999999998e-01   8.4000000000000005e-02
  -2.6450000000000001e-01   3.7369999999999998e-01  -1.4582999999999999e+00   3.5330000000000000e-01  -9.4999999999999998e-03  -1.2720000000000001e-01   9.9880000000000002e-01   1.0005999999999999e+00   3.0470999999999999e+00   4.2380000000000001e-01   4.4259999999999999e-01   1.1940000000000001e-01
  -3.5270000000000001e-01   5.0560000000000005e-01  -5.1470000000000005e-01   3.4370000000000001e-01   3.8100000000000002e-02  -9.2100000000000001e-02   9.1000000000000003e-01   9.1169999999999995e-01   2.7858999999999998e+00   3.3710000000000001e-01   2.8870000000000001e-01   9.7299999999999998e-02
  -8.8200000000000001e-02   8.7900000000000006e-02   0.0000000000000000e+00   2.9599999999999999e-01   0.0000000000000000e+00  -1.2280000000000001e-01   8.6560000000000004e-01   9.1169999999999995e-01   3.3083000000000000e+00   3.3710000000000001e-01   2.5019999999999998e-01   1.0170000000000000e-01
  -4.6289999999999998e-01   1.9789999999999999e-01  -1.5441000000000000e+00   3.3420000000000000e-01  -1.9000000000000000e-02  -1.0520000000000000e-01   9.1000000000000003e-01   7.3380000000000001e-01   3.3953000000000002e+00   3.9489999999999997e-01   3.5599999999999998e-01   7.9600000000000004e-02
   1.3230000000000000e-01   4.3999999999999997e-02  -1.7160000000000000e-01   2.3870000000000000e-01  -6.6600000000000006e-02  -1.0520000000000000e-01   7.9900000000000004e-01   6.8930000000000002e-01   3.3083000000000000e+00   3.5639999999999999e-01   3.6559999999999998e-01   7.9600000000000004e-02
  -3.7469999999999998e-01   1.9789999999999999e-01  -1.2010000000000001e+00   3.1509999999999999e-01  -4.7600000000000003e-02  -1.1840000000000001e-01   9.7660000000000002e-01   7.3380000000000001e-01   3.0470999999999999e+00   4.1420000000000001e-01   3.5599999999999998e-01   9.2899999999999996e-02
   2.1999999999999999e-02   1.7590000000000000e-01  -1.6298999999999999e+00   2.0999999999999999e-01  -5.7099999999999998e-02  -1.1400000000000000e-01   1.0431999999999999e+00   9.1169999999999995e-01   3.1341999999999999e+00   3.3710000000000001e-01   3.8490000000000002e-01   6.6400000000000001e-02
  -2.8649999999999998e-01   3.0780000000000002e-01  -2.5740000000000002e-01   4.0100000000000002e-01  -1.0470000000000000e-01  -1.3159999999999999e-01   9.7660000000000002e-01   7.7820000000000000e-01   3.8306000000000000e+00   4.2380000000000001e-01   3.3679999999999999e-01   1.3270000000000001e-01
  -3.3060000000000000e-01   3.2979999999999998e-01  -1.5441000000000000e+00   2.3870000000000000e-01  -7.6100000000000001e-02  -9.6500000000000002e-02   8.8780000000000003e-01   8.0049999999999999e-01   3.2212000000000001e+00   3.4680000000000000e-01   3.2710000000000000e-01   1.0170000000000000e-01
  -2.4249999999999999e-01   1.7590000000000000e-01  -6.8630000000000002e-01   3.5330000000000000e-01  -3.8100000000000002e-02  -1.0090000000000000e-01   9.9880000000000002e-01   7.7820000000000000e-01   2.9600000000000000e+00   3.6599999999999999e-01   2.5019999999999998e-01   1.0170000000000000e-01
  -8.8200000000000001e-02   3.5170000000000001e-01  -9.4359999999999999e-01   3.1509999999999999e-01  -5.7099999999999998e-02  -1.4910000000000001e-01   9.3220000000000003e-01   9.5609999999999995e-01   2.6118000000000001e+00   4.4309999999999999e-01   3.2710000000000000e-01   1.0170000000000000e-01
  -2.6450000000000001e-01   2.1980000000000000e-01   0.0000000000000000e+00   3.4370000000000001e-01  -6.6600000000000006e-02  -9.6500000000000002e-02   8.6560000000000004e-01   1.0672999999999999e+00   2.6989000000000001e+00   3.1790000000000002e-01   2.0210000000000000e-01   5.7500000000000002e-02
  -1.5429999999999999e-01   8.7900000000000006e-02  -1.0294000000000001e+00   2.2910000000000000e-01  -6.6600000000000006e-02  -9.2100000000000001e-02   8.8780000000000003e-01   9.1169999999999995e-01   3.3953000000000002e+00   3.6599999999999999e-01   3.3679999999999999e-01   1.0620000000000000e-01
  -6.6100000000000006e-02   8.7900000000000006e-02  -5.1470000000000005e-01   2.0050000000000001e-01  -3.8100000000000002e-02  -9.6500000000000002e-02   7.5460000000000005e-01   6.2260000000000004e-01   2.6118000000000001e+00   3.6599999999999999e-01   3.1750000000000000e-01   1.0620000000000000e-01
  -2.4249999999999999e-01   2.1999999999999999e-02  -7.7210000000000001e-01   2.7689999999999998e-01  -5.7099999999999998e-02  -1.7100000000000001e-01   1.0209999999999999e+00   8.8939999999999997e-01   3.2212000000000001e+00   3.5639999999999999e-01   2.7900000000000003e-01   9.2899999999999996e-02
  -1.1020000000000001e-01   2.1999999999999999e-02  -1.3725000000000001e+00   4.2009999999999997e-01  -5.7099999999999998e-02  -1.5350000000000000e-01   1.1096999999999999e+00   8.6719999999999997e-01   3.1341999999999999e+00   4.3350000000000000e-01   4.1370000000000001e-01   9.7299999999999998e-02
  -3.0859999999999999e-01   1.5390000000000001e-01  -1.3725000000000001e+00   2.8639999999999999e-01  -2.8500000000000001e-02  -1.3159999999999999e-01   7.3240000000000005e-01   6.4480000000000004e-01   3.0470999999999999e+00   2.7939999999999998e-01   3.0790000000000001e-01   7.5200000000000003e-02
  -2.8649999999999998e-01   3.7369999999999998e-01  -8.5780000000000001e-01   3.5330000000000000e-01  -8.5599999999999996e-02  -8.3299999999999999e-02   9.7660000000000002e-01   7.3380000000000001e-01   2.9600000000000000e+00   4.3350000000000000e-01   2.9830000000000001e-01   9.2899999999999996e-02
  -1.5429999999999999e-01   2.8580000000000000e-01  -8.5780000000000001e-01   3.0549999999999999e-01  -8.5599999999999996e-02  -1.0520000000000000e-01   8.6560000000000004e-01   7.7820000000000000e-01   2.6989000000000001e+00   3.6599999999999999e-01   2.8870000000000001e-01   1.1940000000000001e-01
  -2.6450000000000001e-01   2.1980000000000000e-01  -5.1470000000000005e-01   3.2460000000000000e-01   3.8100000000000002e-02  -1.1840000000000001e-01   8.4340000000000004e-01   8.6719999999999997e-01   3.3083000000000000e+00   3.2750000000000001e-01   3.3679999999999999e-01   1.2830000000000000e-01
  -2.2040000000000001e-01   8.7900000000000006e-02  -7.7210000000000001e-01   4.1049999999999998e-01  -1.9000000000000000e-02  -1.1400000000000000e-01   9.1000000000000003e-01   8.4499999999999997e-01   3.3083000000000000e+00   3.0819999999999997e-01   4.2340000000000000e-01   9.2899999999999996e-02
  -2.2040000000000001e-01   2.8580000000000000e-01  -4.2890000000000000e-01   3.4370000000000001e-01   9.4999999999999998e-03  -1.4030000000000001e-01   9.3220000000000003e-01   8.4499999999999997e-01   3.2212000000000001e+00   3.4680000000000000e-01   3.2710000000000000e-01   1.1060000000000000e-01
  -2.4249999999999999e-01   8.7900000000000006e-02  -2.5740000000000002e-01   2.6729999999999998e-01  -7.6100000000000001e-02  -1.3589999999999999e-01   7.1020000000000005e-01   7.7820000000000000e-01   3.0470999999999999e+00   4.2380000000000001e-01   2.5019999999999998e-01   1.1940000000000001e-01
  -2.8649999999999998e-01   8.7900000000000006e-02  -6.0050000000000003e-01   2.7689999999999998e-01  -1.1420000000000000e-01  -5.7000000000000002e-02   6.2150000000000005e-01   8.0049999999999999e-01   2.6118000000000001e+00   3.2750000000000001e-01   2.7900000000000003e-01   1.0170000000000000e-01
  -2.6450000000000001e-01   3.7369999999999998e-01  -9.4359999999999999e-01   2.9599999999999999e-01  -4.7600000000000003e-02  -1.0090000000000000e-01   9.1000000000000003e-01   9.1169999999999995e-01   2.2635999999999998e+00   4.5269999999999999e-01   2.5979999999999998e-01   9.7299999999999998e-02
  -1.5429999999999999e-01   1.7590000000000000e-01  -1.1152000000000000e+00   3.9140000000000003e-01  -7.6100000000000001e-02  -1.8420000000000000e-01   1.0209999999999999e+00   7.3380000000000001e-01   3.5695000000000001e+00   3.6599999999999999e-01   3.6559999999999998e-01   9.7299999999999998e-02
  -2.2040000000000001e-01   1.5390000000000001e-01  -5.1470000000000005e-01   3.5330000000000000e-01  -6.6600000000000006e-02  -6.1400000000000003e-02   9.3220000000000003e-01   7.1150000000000002e-01   2.8730000000000002e+00   3.3710000000000001e-01   3.4639999999999999e-01   1.0170000000000000e-01
  -1.9839999999999999e-01   3.2979999999999998e-01  -7.7210000000000001e-01   4.0100000000000002e-01  -1.9000000000000000e-02  -1.1840000000000001e-01   9.3220000000000003e-01   8.2269999999999999e-01   2.1764999999999999e+00   3.7569999999999998e-01   4.2340000000000000e-01   4.8700000000000000e-02
  -3.0859999999999999e-01   2.1999999999999999e-02  -1.4582999999999999e+00   2.1959999999999999e-01  -2.8500000000000001e-02  -1.2280000000000001e-01   7.1020000000000005e-01   8.2269999999999999e-01   2.6118000000000001e+00   3.5639999999999999e-01   3.2710000000000000e-01   9.7299999999999998e-02
  -1.3230000000000000e-01   4.3999999999999997e-02  -7.7210000000000001e-01   2.7689999999999998e-01   9.4999999999999998e-03  -1.5350000000000000e-01   9.3220000000000003e-01   8.4499999999999997e-01   3.2212000000000001e+00   3.0819999999999997e-01   3.2710000000000000e-01   9.7299999999999998e-02
  -3.3060000000000000e-01   8.7900000000000006e-02  -5.1470000000000005e-01   3.2460000000000000e-01  -5.7099999999999998e-02  -1.2720000000000001e-01   9.7660000000000002e-01   9.5609999999999995e-01   2.7858999999999998e+00   4.1420000000000001e-01   3.9450000000000002e-01   8.4000000000000005e-02
  -3.5270000000000001e-01   8.7900000000000006e-02  -1.5441000000000000e+00   3.3420000000000000e-01   1.9000000000000000e-02  -9.6500000000000002e-02   8.8780000000000003e-01   6.8930000000000002e-01   2.6989000000000001e+00   3.1790000000000002e-01   3.4639999999999999e-01   9.2899999999999996e-02
  -1.3230000000000000e-01   1.3189999999999999e-01  -1.0294000000000001e+00   3.3420000000000000e-01  -2.8500000000000001e-02  -1.2280000000000001e-01   9.7660000000000002e-01   1.0894999999999999e+00   3.2212000000000001e+00   3.6599999999999999e-01   3.5599999999999998e-01   8.8499999999999995e-02
  -3.5270000000000001e-01   2.1999999999999999e-02  -1.2867999999999999e+00   3.5330000000000000e-01  -1.9030000000000000e-01  -1.0960000000000000e-01   9.1000000000000003e-01   9.7840000000000005e-01   2.4377000000000000e+00   4.3350000000000000e-01   3.1750000000000000e-01   1.4160000000000000e-01
  -2.8649999999999998e-01   1.7590000000000000e-01  -1.1152000000000000e+00   2.8639999999999999e-01  -1.7130000000000001e-01  -1.4030000000000001e-01   1.0209999999999999e+00   9.3389999999999995e-01   2.9600000000000000e+00   3.8529999999999998e-01   3.1750000000000000e-01   1.3270000000000001e-01
  -3.7469999999999998e-01   1.7590000000000000e-01  -1.4582999999999999e+00   3.9140000000000003e-01  -7.6100000000000001e-02  -1.4470000000000000e-01   8.6560000000000004e-01   7.5600000000000001e-01   3.6564999999999999e+00   3.2750000000000001e-01   3.4639999999999999e-01   8.4000000000000005e-02
  -2.4249999999999999e-01   3.9570000000000000e-01  -1.0294000000000001e+00   2.2910000000000000e-01   0.0000000000000000e+00  -1.3589999999999999e-01   7.9900000000000004e-01   8.2269999999999999e-01   3.2212000000000001e+00   4.4309999999999999e-01   3.4639999999999999e-01   9.2899999999999996e-02
  -1.1020000000000001e-01   2.6379999999999998e-01  -4.2890000000000000e-01   2.4820000000000000e-01  -7.6100000000000001e-02  -1.4030000000000001e-01   8.6560000000000004e-01   9.5609999999999995e-01   2.5247000000000002e+00   4.9130000000000001e-01   2.7900000000000003e-01   1.1500000000000000e-01
  -1.5429999999999999e-01   2.1980000000000000e-01  -6.8630000000000002e-01   2.5779999999999997e-01  -6.6600000000000006e-02  -9.6500000000000002e-02   8.6560000000000004e-01   8.6719999999999997e-01   2.4377000000000000e+00   3.8529999999999998e-01   3.4639999999999999e-01   1.3270000000000001e-01
  -1.1020000000000001e-01   3.2979999999999998e-01  -5.1470000000000005e-01   3.6280000000000001e-01  -4.7600000000000003e-02  -1.1840000000000001e-01   8.4340000000000004e-01   9.3389999999999995e-01   3.3083000000000000e+00   3.8529999999999998e-01   2.5019999999999998e-01   1.0170000000000000e-01
  -2.4249999999999999e-01   1.7590000000000000e-01  -1.2010000000000001e+00   2.6729999999999998e-01  -4.7600000000000003e-02  -1.4030000000000001e-01   9.7660000000000002e-01   9.5609999999999995e-01   2.9600000000000000e+00   4.0460000000000002e-01   3.6559999999999998e-01   1.1500000000000000e-01
  -3.9679999999999999e-01   1.5390000000000001e-01  -8.5780000000000001e-01   3.8190000000000002e-01  -7.6100000000000001e-02  -1.2280000000000001e-01   7.7680000000000005e-01   9.5609999999999995e-01   2.9600000000000000e+00   4.0460000000000002e-01   3.3679999999999999e-01   1.4160000000000000e-01
  -2.4249999999999999e-01   2.6379999999999998e-01  -1.3725000000000001e+00   3.8190000000000002e-01  -1.4269999999999999e-01  -6.1400000000000003e-02   9.3220000000000003e-01   8.8939999999999997e-01   3.1341999999999999e+00   3.8529999999999998e-01   3.2710000000000000e-01   1.2390000000000000e-01
  -1.1020000000000001e-01   3.5170000000000001e-01  -8.5780000000000001e-01   2.8639999999999999e-01  -1.4269999999999999e-01  -9.6500000000000002e-02   9.9880000000000002e-01   9.7840000000000005e-01   3.1341999999999999e+00   3.9489999999999997e-01   3.5599999999999998e-01   1.1500000000000000e-01
  -2.2040000000000001e-01  -2.1999999999999999e-02  -5.1470000000000005e-01   2.9599999999999999e-01  -8.5599999999999996e-02  -1.7100000000000001e-01   8.2120000000000004e-01   5.7809999999999995e-01   3.1341999999999999e+00   3.1790000000000002e-01   2.3089999999999999e-01   7.5200000000000003e-02
  -2.4249999999999999e-01   2.4179999999999999e-01  -2.5740000000000002e-01   3.1509999999999999e-01  -8.5599999999999996e-02  -1.2720000000000001e-01   1.0653999999999999e+00   1.0227999999999999e+00   2.5247000000000002e+00   4.2380000000000001e-01   3.3679999999999999e-01   1.4160000000000000e-01
  -2.8649999999999998e-01   1.5390000000000001e-01  -7.7210000000000001e-01   2.4820000000000000e-01  -1.7130000000000001e-01  -1.1840000000000001e-01   9.3220000000000003e-01   8.6719999999999997e-01   3.1341999999999999e+00   3.1790000000000002e-01   3.1750000000000000e-01   8.8499999999999995e-02
  -2.8649999999999998e-01   4.6170000000000000e-01  -4.2890000000000000e-01   3.1509999999999999e-01  -1.3320000000000001e-01  -1.1840000000000001e-01   7.9900000000000004e-01   8.2269999999999999e-01   3.0470999999999999e+00   3.8529999999999998e-01   2.7900000000000003e-01   1.1060000000000000e-01
  -2.2040000000000001e-01   1.3189999999999999e-01  -5.1470000000000005e-01   2.1959999999999999e-01  -1.9980000000000001e-01  -1.2720000000000001e-01   9.3220000000000003e-01   8.4499999999999997e-01   2.2635999999999998e+00   3.6599999999999999e-01   3.2710000000000000e-01   8.8499999999999995e-02
  -1.5429999999999999e-01   3.0780000000000002e-01  -6.0050000000000003e-01   3.0549999999999999e-01  -7.6100000000000001e-02  -1.0090000000000000e-01   1.0875999999999999e+00   9.3389999999999995e-01   3.3083000000000000e+00   3.4680000000000000e-01   2.5979999999999998e-01   9.7299999999999998e-02
  -3.7469999999999998e-01   2.1980000000000000e-01  -1.7160000000000000e-01   3.4370000000000001e-01  -3.8100000000000002e-02  -1.4030000000000001e-01   8.6560000000000004e-01   8.0049999999999999e-01   2.2635999999999998e+00   3.5639999999999999e-01   3.4639999999999999e-01   1.0170000000000000e-01
  -1.9839999999999999e-01   3.2979999999999998e-01  -8.5780000000000001e-01   3.3420000000000000e-01  -5.7099999999999998e-02  -1.4910000000000001e-01   9.5440000000000003e-01   9.1169999999999995e-01   2.6989000000000001e+00   3.1790000000000002e-01   2.6939999999999997e-01   1.0620000000000000e-01
  -1.7630000000000001e-01   3.7369999999999998e-01  -6.0050000000000003e-01   3.9140000000000003e-01  -2.8500000000000001e-02  -1.3159999999999999e-01   7.9900000000000004e-01   6.6710000000000003e-01   3.1341999999999999e+00   4.4309999999999999e-01   3.3679999999999999e-01   9.7299999999999998e-02
  -3.5270000000000001e-01   1.7590000000000000e-01  -1.0294000000000001e+00   2.8639999999999999e-01  -1.8079999999999999e-01  -1.6230000000000000e-01   1.0209999999999999e+00   8.0049999999999999e-01   3.3953000000000002e+00   3.5639999999999999e-01   1.9239999999999999e-01   1.1940000000000001e-01
  -3.5270000000000001e-01   4.6170000000000000e-01  -1.7157000000000000e+00   3.0549999999999999e-01  -8.5599999999999996e-02  -1.2280000000000001e-01   8.4340000000000004e-01   7.5600000000000001e-01   2.0893999999999999e+00   2.6010000000000000e-01   3.0790000000000001e-01   1.1500000000000000e-01
  -2.6450000000000001e-01   1.3189999999999999e-01  -6.0050000000000003e-01   3.5330000000000000e-01  -5.7099999999999998e-02  -1.3589999999999999e-01   1.1096999999999999e+00   8.4499999999999997e-01   2.6118000000000001e+00   4.0460000000000002e-01   3.4639999999999999e-01   8.8499999999999995e-02
  -1.3230000000000000e-01   1.3189999999999999e-01  -1.3725000000000001e+00   2.9599999999999999e-01  -7.6100000000000001e-02  -1.0520000000000000e-01   8.6560000000000004e-01   9.5609999999999995e-01   3.1341999999999999e+00   3.8529999999999998e-01   3.3679999999999999e-01   9.7299999999999998e-02
  -2.6450000000000001e-01   2.6379999999999998e-01  -1.1152000000000000e+00   3.2460000000000000e-01  -7.6100000000000001e-02  -8.7700000000000000e-02   6.8799999999999994e-01   8.4499999999999997e-01   2.7858999999999998e+00   3.9489999999999997e-01   3.8490000000000002e-01   9.7299999999999998e-02
  -2.6450000000000001e-01   6.6000000000000003e-02  -6.8630000000000002e-01   1.8140000000000001e-01  -1.9000000000000000e-02  -1.2280000000000001e-01   8.4340000000000004e-01   8.2269999999999999e-01   3.2212000000000001e+00   3.7569999999999998e-01   3.3679999999999999e-01   1.1500000000000000e-01
  -1.3230000000000000e-01   2.8580000000000000e-01  -1.3725000000000001e+00   2.8639999999999999e-01  -9.5200000000000007e-02  -1.0520000000000000e-01   9.9880000000000002e-01   7.3380000000000001e-01   2.6118000000000001e+00   2.9859999999999998e-01   3.0790000000000001e-01   8.4000000000000005e-02
  -6.6100000000000006e-02   2.1980000000000000e-01  -9.4359999999999999e-01   3.0549999999999999e-01  -8.5599999999999996e-02  -1.0960000000000000e-01   1.0209999999999999e+00   8.2269999999999999e-01   3.2212000000000001e+00   4.6239999999999998e-01   3.2710000000000000e-01   8.8499999999999995e-02
  -3.9679999999999999e-01   2.8580000000000000e-01  -1.3725000000000001e+00   3.4370000000000001e-01  -5.7099999999999998e-02  -6.1400000000000003e-02   8.2120000000000004e-01   9.5609999999999995e-01   2.6118000000000001e+00   4.7199999999999998e-01   3.1750000000000000e-01   1.2390000000000000e-01
  -1.9839999999999999e-01   3.0780000000000002e-01  -9.4359999999999999e-01   2.8639999999999999e-01  -8.5599999999999996e-02  -1.0090000000000000e-01   8.6560000000000004e-01   7.3380000000000001e-01   2.5247000000000002e+00   3.2750000000000001e-01   2.5979999999999998e-01   9.2899999999999996e-02
  -1.1020000000000001e-01  -2.1999999999999999e-02  -8.5780000000000001e-01   2.7689999999999998e-01  -1.4269999999999999e-01  -9.6500000000000002e-02   6.8799999999999994e-01   6.4480000000000004e-01   2.8730000000000002e+00   2.9859999999999998e-01   3.7530000000000002e-01   1.1060000000000000e-01
  -3.7469999999999998e-01   1.3189999999999999e-01  -1.2867999999999999e+00   2.3870000000000000e-01  -8.5599999999999996e-02  -1.5350000000000000e-01   9.3220000000000003e-01   8.4499999999999997e-01   3.3083000000000000e+00   3.6599999999999999e-01   3.4639999999999999e-01   1.1500000000000000e-01
  -1.7630000000000001e-01   2.6379999999999998e-01  -8.5780000000000001e-01   3.1509999999999999e-01  -9.5200000000000007e-02  -1.5790000000000001e-01   9.1000000000000003e-01   6.4480000000000004e-01   2.5247000000000002e+00   3.7569999999999998e-01   3.5599999999999998e-01   6.6400000000000001e-02
  -1.1020000000000001e-01   2.1980000000000000e-01  -1.2867999999999999e+00   2.5779999999999997e-01  -5.7099999999999998e-02  -1.4910000000000001e-01   8.6560000000000004e-01   7.7820000000000000e-01   3.3083000000000000e+00   3.3710000000000001e-01   3.7530000000000002e-01   1.1500000000000000e-01
  -1.1020000000000001e-01   3.5170000000000001e-01  -1.5441000000000000e+00   3.4370000000000001e-01  -6.6600000000000006e-02  -1.1400000000000000e-01   7.5460000000000005e-01   1.0005999999999999e+00   3.3083000000000000e+00   3.5639999999999999e-01   3.1750000000000000e-01   8.4000000000000005e-02
  -2.6450000000000001e-01   3.2979999999999998e-01  -9.4359999999999999e-01   2.7689999999999998e-01  -4.7600000000000003e-02  -8.3299999999999999e-02   1.0653999999999999e+00   8.2269999999999999e-01   3.3083000000000000e+00   4.0460000000000002e-01   3.1750000000000000e-01   1.0170000000000000e-01
  -2.8649999999999998e-01   2.1980000000000000e-01  -6.0050000000000003e-01   1.5279999999999999e-01  -9.5200000000000007e-02  -1.4470000000000000e-01   9.1000000000000003e-01   6.8930000000000002e-01   2.7858999999999998e+00   4.3350000000000000e-01   3.0790000000000001e-01   1.4160000000000000e-01
  -2.2040000000000001e-01   1.7590000000000000e-01  -1.6298999999999999e+00   3.5330000000000000e-01  -6.6600000000000006e-02  -1.2720000000000001e-01   9.1000000000000003e-01   6.6710000000000003e-01   3.2212000000000001e+00   4.1420000000000001e-01   3.4639999999999999e-01   8.8499999999999995e-02
  -4.1880000000000001e-01   1.7590000000000000e-01  -9.4359999999999999e-01   3.4370000000000001e-01  -8.5599999999999996e-02  -1.2720000000000001e-01   9.5440000000000003e-01   1.0450999999999999e+00   3.2212000000000001e+00   4.0460000000000002e-01   2.8870000000000001e-01   9.7299999999999998e-02
  -1.7630000000000001e-01   4.3969999999999998e-01  -1.4582999999999999e+00   2.8639999999999999e-01  -1.2370000000000000e-01  -9.2100000000000001e-02   9.5440000000000003e-01   8.0049999999999999e-01   3.2212000000000001e+00   3.2750000000000001e-01   2.8870000000000001e-01   4.4200000000000003e-02
   0.0000000000000000e+00   2.1980000000000000e-01  -1.0294000000000001e+00   3.8190000000000002e-01  -1.0470000000000000e-01  -1.3159999999999999e-01   8.4340000000000004e-01   7.5600000000000001e-01   2.9600000000000000e+00   3.6599999999999999e-01   3.0790000000000001e-01   1.1940000000000001e-01
  -1.1020000000000001e-01   2.1999999999999999e-02  -1.0294000000000001e+00   3.1509999999999999e-01  -1.0470000000000000e-01  -9.6500000000000002e-02   9.7660000000000002e-01   9.3389999999999995e-01   3.1341999999999999e+00   2.1190000000000001e-01   3.7530000000000002e-01   1.1500000000000000e-01
  -6.6100000000000006e-02   3.2979999999999998e-01  -1.2010000000000001e+00   2.1959999999999999e-01  -1.0470000000000000e-01  -1.1840000000000001e-01   1.0431999999999999e+00   6.6710000000000003e-01   2.9600000000000000e+00   4.6239999999999998e-01   3.6559999999999998e-01   7.0800000000000002e-02
  -6.6100000000000006e-02  -6.6000000000000003e-02  -1.1152000000000000e+00   3.3420000000000000e-01  -2.8500000000000001e-02  -1.3589999999999999e-01   9.7660000000000002e-01   6.4480000000000004e-01   3.3083000000000000e+00   4.0460000000000002e-01   2.2130000000000000e-01   9.2899999999999996e-02
  -1.9839999999999999e-01   2.8580000000000000e-01  -6.0050000000000003e-01   3.6280000000000001e-01  -1.0470000000000000e-01  -1.1840000000000001e-01   9.3220000000000003e-01   7.7820000000000000e-01   2.6118000000000001e+00   3.9489999999999997e-01   2.4060000000000001e-01   7.0800000000000002e-02
  -3.5270000000000001e-01   1.5390000000000001e-01  -1.5441000000000000e+00   2.6729999999999998e-01  -1.6180000000000000e-01  -1.0090000000000000e-01   7.1020000000000005e-01   1.1339999999999999e+00   2.7858999999999998e+00   4.1420000000000001e-01   3.3679999999999999e-01   8.4000000000000005e-02
  -2.6450000000000001e-01   4.8359999999999997e-01  -9.4359999999999999e-01   2.5779999999999997e-01  -1.6180000000000000e-01  -9.2100000000000001e-02   8.6560000000000004e-01   8.2269999999999999e-01   2.8730000000000002e+00   4.3350000000000000e-01   3.7530000000000002e-01   7.0800000000000002e-02
  -1.3230000000000000e-01   1.0990000000000000e-01  -1.2010000000000001e+00   4.2009999999999997e-01  -5.7099999999999998e-02  -1.2720000000000001e-01   1.1096999999999999e+00   6.0040000000000004e-01   3.0470999999999999e+00   3.3710000000000001e-01   3.3679999999999999e-01   1.1500000000000000e-01
  -2.6450000000000001e-01   2.4179999999999999e-01  -1.3725000000000001e+00   3.0549999999999999e-01  -5.7099999999999998e-02  -1.0960000000000000e-01   8.2120000000000004e-01   8.8939999999999997e-01   3.1341999999999999e+00   3.6599999999999999e-01   3.2710000000000000e-01   1.1060000000000000e-01
  -2.8649999999999998e-01   1.9789999999999999e-01   1.7160000000000000e-01   2.7689999999999998e-01   0.0000000000000000e+00  -1.2280000000000001e-01   8.2120000000000004e-01   8.8939999999999997e-01   2.6118000000000001e+00   3.5639999999999999e-01   3.7530000000000002e-01   8.4000000000000005e-02
  -2.8649999999999998e-01   4.3999999999999997e-02  -9.4359999999999999e-01   2.6729999999999998e-01  -4.7600000000000003e-02  -9.6500000000000002e-02   7.3240000000000005e-01   6.4480000000000004e-01   2.7858999999999998e+00   3.8529999999999998e-01   2.5019999999999998e-01   1.1060000000000000e-01
  -3.3060000000000000e-01   2.1980000000000000e-01  -6.0050000000000003e-01   2.7689999999999998e-01  -1.9980000000000001e-01  -6.5799999999999997e-02   8.4340000000000004e-01   9.7840000000000005e-01   2.6989000000000001e+00   3.0819999999999997e-01   2.8870000000000001e-01   1.5479999999999999e-01
  -4.1880000000000001e-01   2.4179999999999999e-01  -1.2010000000000001e+00   2.8639999999999999e-01  -9.5200000000000007e-02  -1.1840000000000001e-01   8.2120000000000004e-01   7.5600000000000001e-01   3.2212000000000001e+00   4.0460000000000002e-01   2.4060000000000001e-01   7.5200000000000003e-02
  -2.4249999999999999e-01   1.5390000000000001e-01  -1.0294000000000001e+00   3.3420000000000000e-01  -4.7600000000000003e-02  -6.5799999999999997e-02   8.6560000000000004e-01   8.6719999999999997e-01   3.2212000000000001e+00   3.5639999999999999e-01   2.9830000000000001e-01   1.0620000000000000e-01
  -1.9839999999999999e-01   1.0990000000000000e-01  -1.0294000000000001e+00   3.2460000000000000e-01  -6.6600000000000006e-02  -1.5790000000000001e-01   8.8780000000000003e-01   8.4499999999999997e-01   2.7858999999999998e+00   3.8529999999999998e-01   3.3679999999999999e-01   1.0170000000000000e-01
  -3.0859999999999999e-01   3.5170000000000001e-01  -1.0294000000000001e+00   2.2910000000000000e-01  -1.6180000000000000e-01  -1.0520000000000000e-01   9.5440000000000003e-01   8.2269999999999999e-01   2.8730000000000002e+00   3.9489999999999997e-01   3.6559999999999998e-01   1.2390000000000000e-01
  -2.2040000000000001e-01   2.8580000000000000e-01  -1.5441000000000000e+00   3.1509999999999999e-01  -9.5200000000000007e-02  -7.4499999999999997e-02   8.2120000000000004e-01   8.2269999999999999e-01   2.6989000000000001e+00   2.7939999999999998e-01   3.0790000000000001e-01   8.8499999999999995e-02
  -3.3060000000000000e-01   1.5390000000000001e-01  -1.5441000000000000e+00   2.5779999999999997e-01   0.0000000000000000e+00  -8.7700000000000000e-02   9.3220000000000003e-01   8.0049999999999999e-01   2.8730000000000002e+00   3.6599999999999999e-01   2.5979999999999998e-01   7.0800000000000002e-02
  -2.8649999999999998e-01   3.0780000000000002e-01  -1.2867999999999999e+00   2.4820000000000000e-01  -2.3790000000000000e-01  -1.0520000000000000e-01   7.9900000000000004e-01   8.0049999999999999e-01   3.2212000000000001e+00   4.0460000000000002e-01   3.0790000000000001e-01   1.4599999999999999e-01
  -3.0859999999999999e-01   6.6000000000000003e-02  -7.7210000000000001e-01   3.6280000000000001e-01  -1.1420000000000000e-01  -1.1400000000000000e-01   1.0431999999999999e+00   8.6719999999999997e-01   2.8730000000000002e+00   2.8899999999999998e-01   2.3089999999999999e-01   1.1060000000000000e-01
  -2.4249999999999999e-01   1.3189999999999999e-01  -1.2867999999999999e+00   2.0050000000000001e-01  -8.5599999999999996e-02  -1.4910000000000001e-01   6.4370000000000005e-01   9.1169999999999995e-01   3.3083000000000000e+00   5.1049999999999995e-01   2.8870000000000001e-01   1.4599999999999999e-01
  -3.9679999999999999e-01   4.6170000000000000e-01  -8.5780000000000001e-01   2.6729999999999998e-01  -6.6600000000000006e-02  -1.0520000000000000e-01   9.3220000000000003e-01   9.1169999999999995e-01   2.5247000000000002e+00   4.0460000000000002e-01   1.7319999999999999e-01   1.0170000000000000e-01
  -3.7469999999999998e-01   1.9789999999999999e-01  -3.4310000000000002e-01   2.9599999999999999e-01  -4.7600000000000003e-02  -9.6500000000000002e-02   9.3220000000000003e-01   7.7820000000000000e-01   2.6118000000000001e+00   3.9489999999999997e-01   3.1750000000000000e-01   1.1940000000000001e-01
  -1.7630000000000001e-01   3.2979999999999998e-01  -1.2867999999999999e+00   3.1509999999999999e-01  -1.5229999999999999e-01  -3.9500000000000000e-02   1.1762999999999999e+00   1.0227999999999999e+00   2.9600000000000000e+00   3.0819999999999997e-01   3.1750000000000000e-01   1.3270000000000001e-01
  -3.7469999999999998e-01   2.1980000000000000e-01  -1.0294000000000001e+00   2.7689999999999998e-01  -3.8100000000000002e-02  -1.4030000000000001e-01   9.9880000000000002e-01   6.6710000000000003e-01   3.3953000000000002e+00   3.8529999999999998e-01   2.6939999999999997e-01   1.0170000000000000e-01
  -2.1999999999999999e-02   6.6000000000000003e-02  -7.7210000000000001e-01   3.6280000000000001e-01  -1.0470000000000000e-01  -1.2280000000000001e-01   6.8799999999999994e-01   8.2269999999999999e-01   3.2212000000000001e+00   3.2750000000000001e-01   2.5019999999999998e-01   8.8499999999999995e-02
  -5.0700000000000001e-01   3.7369999999999998e-01  -2.0588000000000002e+00   2.9599999999999999e-01  -2.8500000000000001e-02  -1.1400000000000000e-01   9.5440000000000003e-01   8.2269999999999999e-01   3.3953000000000002e+00   3.1790000000000002e-01   3.3679999999999999e-01   1.1500000000000000e-01
  -4.4080000000000003e-01   8.7900000000000006e-02  -1.8015000000000001e+00   3.1509999999999999e-01  -5.7099999999999998e-02  -1.2280000000000001e-01   9.7660000000000002e-01   1.0005999999999999e+00   3.2212000000000001e+00   4.0460000000000002e-01   2.7900000000000003e-01   7.5200000000000003e-02
  -3.5270000000000001e-01   3.0780000000000002e-01  -1.0294000000000001e+00   3.2460000000000000e-01  -9.5200000000000007e-02  -1.1400000000000000e-01   6.2150000000000005e-01   8.0049999999999999e-01   2.6989000000000001e+00   3.5639999999999999e-01   2.4060000000000001e-01   1.6810000000000000e-01
   0.0000000000000000e+00   1.7590000000000000e-01   3.4310000000000002e-01   2.7689999999999998e-01  -1.1420000000000000e-01  -1.2280000000000001e-01   8.4340000000000004e-01   7.1150000000000002e-01   2.2635999999999998e+00   3.3710000000000001e-01   3.8490000000000002e-01   1.0170000000000000e-01
  -4.4080000000000003e-01   1.9789999999999999e-01  -1.3725000000000001e+00   3.0549999999999999e-01  -9.4999999999999998e-03  -1.0960000000000000e-01   9.5440000000000003e-01   8.4499999999999997e-01   3.1341999999999999e+00   3.5639999999999999e-01   3.1750000000000000e-01   3.5400000000000001e-02
  -1.5429999999999999e-01   8.7900000000000006e-02  -1.7157000000000000e+00   3.1509999999999999e-01  -1.2370000000000000e-01  -1.0090000000000000e-01   1.0431999999999999e+00   8.6719999999999997e-01   3.0470999999999999e+00   3.3710000000000001e-01   2.5019999999999998e-01   1.1060000000000000e-01
  -2.6450000000000001e-01   2.6379999999999998e-01  -1.2867999999999999e+00   3.3420000000000000e-01  -1.5229999999999999e-01  -1.6230000000000000e-01   1.1318999999999999e+00   9.7840000000000005e-01   3.2212000000000001e+00   3.0819999999999997e-01   4.1370000000000001e-01   1.1060000000000000e-01
  -1.3230000000000000e-01   1.5390000000000001e-01  -1.5441000000000000e+00   3.0549999999999999e-01  -6.6600000000000006e-02  -1.4910000000000001e-01   1.0653999999999999e+00   9.1169999999999995e-01   2.6989000000000001e+00   4.0460000000000002e-01   3.1750000000000000e-01   9.2899999999999996e-02
  -4.8490000000000000e-01   1.9789999999999999e-01  -4.2890000000000000e-01   3.5330000000000000e-01  -1.1420000000000000e-01  -1.2720000000000001e-01   9.5440000000000003e-01   8.6719999999999997e-01   3.8306000000000000e+00   3.7569999999999998e-01   3.0790000000000001e-01   7.9600000000000004e-02
  -1.1020000000000001e-01   8.7900000000000006e-02  -1.7160000000000000e-01   2.6729999999999998e-01  -1.9980000000000001e-01  -1.3589999999999999e-01   1.0209999999999999e+00   6.6710000000000003e-01   2.6118000000000001e+00   4.1420000000000001e-01   2.9830000000000001e-01   6.6400000000000001e-02
  -3.3060000000000000e-01   3.7369999999999998e-01  -1.2867999999999999e+00   2.7689999999999998e-01  -6.6600000000000006e-02  -1.4470000000000000e-01   9.1000000000000003e-01   8.0049999999999999e-01   3.2212000000000001e+00   3.5639999999999999e-01   3.9450000000000002e-01   9.2899999999999996e-02
  -3.0859999999999999e-01   1.5390000000000001e-01  -6.0050000000000003e-01   2.7689999999999998e-01  -1.2370000000000000e-01  -1.4470000000000000e-01   9.9880000000000002e-01   7.5600000000000001e-01   3.1341999999999999e+00   3.8529999999999998e-01   3.5599999999999998e-01   1.1940000000000001e-01
  -3.3060000000000000e-01   3.7369999999999998e-01  -1.0294000000000001e+00   3.3420000000000000e-01  -4.7600000000000003e-02  -8.7700000000000000e-02   1.1096999999999999e+00   7.7820000000000000e-01   2.8730000000000002e+00   3.9489999999999997e-01   2.9830000000000001e-01   9.7299999999999998e-02
  -1.7630000000000001e-01   3.9570000000000000e-01  -2.5740000000000002e-01   2.7689999999999998e-01  -8.5599999999999996e-02  -1.2720000000000001e-01   7.7680000000000005e-01   1.0227999999999999e+00   2.7858999999999998e+00   4.4309999999999999e-01   3.0790000000000001e-01   1.1060000000000000e-01
  -1.9839999999999999e-01   2.6379999999999998e-01  -1.6298999999999999e+00   2.6729999999999998e-01  -1.8079999999999999e-01  -1.3589999999999999e-01   9.7660000000000002e-01   8.4499999999999997e-01   2.5247000000000002e+00   2.7939999999999998e-01   2.6939999999999997e-01   1.4599999999999999e-01
  -3.3060000000000000e-01   1.7590000000000000e-01  -8.5780000000000001e-01   3.0549999999999999e-01  -9.4999999999999998e-03  -8.3299999999999999e-02   8.6560000000000004e-01   8.4499999999999997e-01   2.9600000000000000e+00   3.9489999999999997e-01   1.9239999999999999e-01   1.1060000000000000e-01
  -6.6100000000000006e-02   6.6000000000000003e-02  -8.5780000000000001e-01   3.5330000000000000e-01  -9.4999999999999998e-03  -1.1840000000000001e-01   8.8780000000000003e-01   8.0049999999999999e-01   2.5247000000000002e+00   3.3710000000000001e-01   3.1750000000000000e-01   1.0170000000000000e-01
  -3.3060000000000000e-01   1.7590000000000000e-01  -8.5800000000000001e-02   2.9599999999999999e-01  -1.0470000000000000e-01  -9.6500000000000002e-02   9.9880000000000002e-01   6.8930000000000002e-01   3.8306000000000000e+00   3.7569999999999998e-01   3.6559999999999998e-01   1.0620000000000000e-01
  -3.3060000000000000e-01   1.7590000000000000e-01  -8.5780000000000001e-01   2.8639999999999999e-01  -2.8500000000000001e-02  -9.2100000000000001e-02   7.5460000000000005e-01   8.2269999999999999e-01   2.8730000000000002e+00   2.5050000000000000e-01   3.4639999999999999e-01   1.2390000000000000e-01
  -2.8649999999999998e-01   4.1770000000000002e-01  -9.4359999999999999e-01   3.7240000000000001e-01  -1.1420000000000000e-01  -1.5350000000000000e-01   9.5440000000000003e-01   7.3380000000000001e-01   2.0893999999999999e+00   3.5639999999999999e-01   2.7900000000000003e-01   1.1060000000000000e-01
  -1.5429999999999999e-01   3.0780000000000002e-01  -1.2010000000000001e+00   2.7689999999999998e-01  -1.0470000000000000e-01  -1.2280000000000001e-01   8.6560000000000004e-01   8.6719999999999997e-01   3.0470999999999999e+00   3.8529999999999998e-01   2.9830000000000001e-01   1.1500000000000000e-01
  -1.5429999999999999e-01   1.5390000000000001e-01  -7.7210000000000001e-01   2.3870000000000000e-01   0.0000000000000000e+00  -1.3159999999999999e-01   1.0653999999999999e+00   7.5600000000000001e-01   2.6118000000000001e+00   3.8529999999999998e-01   2.7900000000000003e-01   8.4000000000000005e-02
  -4.4080000000000003e-01   1.9789999999999999e-01  -8.5780000000000001e-01   2.3870000000000000e-01   1.9000000000000000e-02  -1.2720000000000001e-01   7.1020000000000005e-01   8.4499999999999997e-01   2.5247000000000002e+00   3.4680000000000000e-01   3.3679999999999999e-01   1.1500000000000000e-01
  -4.1880000000000001e-01   1.9789999999999999e-01  -9.4359999999999999e-01   3.9140000000000003e-01  -2.0930000000000001e-01  -8.3299999999999999e-02   7.9900000000000004e-01   1.1117999999999999e+00   2.9600000000000000e+00   3.4680000000000000e-01   2.9830000000000001e-01   7.9600000000000004e-02
  -4.8490000000000000e-01   2.4179999999999999e-01  -8.5780000000000001e-01   1.6230000000000000e-01  -9.4999999999999998e-03  -1.3589999999999999e-01   8.8780000000000003e-01   8.2269999999999999e-01   2.4377000000000000e+00   4.1420000000000001e-01   2.7900000000000003e-01   1.3270000000000001e-01
  -1.7630000000000001e-01   1.9789999999999999e-01  -1.2010000000000001e+00   3.1509999999999999e-01  -9.4999999999999998e-03  -9.2100000000000001e-02   8.4340000000000004e-01   8.6719999999999997e-01   2.7858999999999998e+00   4.1420000000000001e-01   3.1750000000000000e-01   1.1500000000000000e-01
  -4.1880000000000001e-01   1.9789999999999999e-01  -1.6298999999999999e+00   3.4370000000000001e-01  -9.4999999999999998e-03  -1.2280000000000001e-01   7.7680000000000005e-01   1.0672999999999999e+00   2.4377000000000000e+00   3.3710000000000001e-01   3.2710000000000000e-01   1.0620000000000000e-01
  -3.7469999999999998e-01   1.9789999999999999e-01  -9.4359999999999999e-01   2.9599999999999999e-01  -1.4269999999999999e-01  -1.3589999999999999e-01   9.5440000000000003e-01   8.4499999999999997e-01   3.4824000000000002e+00   3.7569999999999998e-01   3.5599999999999998e-01   9.2899999999999996e-02
  -3.9679999999999999e-01  -1.0990000000000000e-01  -1.2010000000000001e+00   3.2460000000000000e-01  -3.8100000000000002e-02  -1.9730000000000000e-01   1.0431999999999999e+00   9.1169999999999995e-01   3.4824000000000002e+00   3.3710000000000001e-01   3.2710000000000000e-01   7.9600000000000004e-02
  -2.6450000000000001e-01   1.9789999999999999e-01  -1.0294000000000001e+00   2.6729999999999998e-01  -1.5229999999999999e-01  -1.0960000000000000e-01   7.9900000000000004e-01   8.8939999999999997e-01   2.1764999999999999e+00   4.5269999999999999e-01   3.3679999999999999e-01   1.3710000000000000e-01
  -1.1020000000000001e-01   2.8580000000000000e-01  -1.0294000000000001e+00   2.0999999999999999e-01  -3.8100000000000002e-02  -1.1840000000000001e-01   8.4340000000000004e-01   7.7820000000000000e-01   2.8730000000000002e+00   4.4309999999999999e-01   3.1750000000000000e-01   1.0170000000000000e-01
  -5.0700000000000001e-01   3.0780000000000002e-01  -1.6298999999999999e+00   2.6729999999999998e-01  -1.5229999999999999e-01  -1.1400000000000000e-01   9.9880000000000002e-01   7.5600000000000001e-01   3.5695000000000001e+00   4.2380000000000001e-01   2.8870000000000001e-01   1.2390000000000000e-01
  -4.4080000000000003e-01   1.9789999999999999e-01  -1.0294000000000001e+00   3.1509999999999999e-01  -1.1420000000000000e-01  -1.3159999999999999e-01   7.5460000000000005e-01   8.6719999999999997e-01   2.1764999999999999e+00   2.9859999999999998e-01   2.9830000000000001e-01   5.3100000000000001e-02
  -1.1020000000000001e-01  -2.1999999999999999e-02  -7.7210000000000001e-01   2.2910000000000000e-01  -6.6600000000000006e-02  -1.0960000000000000e-01   7.7680000000000005e-01   7.7820000000000000e-01   3.1341999999999999e+00   3.2750000000000001e-01   3.7530000000000002e-01   1.0170000000000000e-01
  -2.2040000000000001e-01   2.1980000000000000e-01  -1.7160000000000000e-01   2.0999999999999999e-01  -1.5229999999999999e-01  -9.2100000000000001e-02   9.5440000000000003e-01   1.0005999999999999e+00   2.6989000000000001e+00   3.6599999999999999e-01   3.0790000000000001e-01   1.1500000000000000e-01
  -2.6450000000000001e-01   1.9789999999999999e-01  -1.4582999999999999e+00   2.5779999999999997e-01   0.0000000000000000e+00  -1.0960000000000000e-01   7.9900000000000004e-01   8.8939999999999997e-01   3.6564999999999999e+00   3.3710000000000001e-01   3.4639999999999999e-01   1.0170000000000000e-01
  -3.9679999999999999e-01   6.6000000000000003e-02  -9.4359999999999999e-01   2.9599999999999999e-01  -9.4999999999999998e-03  -9.2100000000000001e-02   9.5440000000000003e-01   8.0049999999999999e-01   2.5247000000000002e+00   3.7569999999999998e-01   3.2710000000000000e-01   7.0800000000000002e-02
  -6.6100000000000006e-02   1.7590000000000000e-01  -1.0294000000000001e+00   3.1509999999999999e-01  -1.2370000000000000e-01  -7.8899999999999998e-02   9.5440000000000003e-01   8.4499999999999997e-01   2.9600000000000000e+00   3.2750000000000001e-01   3.1750000000000000e-01   1.2830000000000000e-01
  -2.6450000000000001e-01   2.4179999999999999e-01  -6.8630000000000002e-01   3.1509999999999999e-01  -1.8079999999999999e-01  -1.0960000000000000e-01   1.0209999999999999e+00   8.8939999999999997e-01   2.6989000000000001e+00   3.4680000000000000e-01   3.3679999999999999e-01   1.2390000000000000e-01
  -2.2040000000000001e-01   2.1980000000000000e-01  -1.0294000000000001e+00   2.6729999999999998e-01  -9.4999999999999998e-03  -1.3159999999999999e-01   1.1318999999999999e+00   8.0049999999999999e-01   3.3083000000000000e+00   3.6599999999999999e-01   3.6559999999999998e-01   7.5200000000000003e-02
  -1.7630000000000001e-01   0.0000000000000000e+00  -6.0050000000000003e-01   3.0549999999999999e-01  -1.1420000000000000e-01  -1.5350000000000000e-01   7.7680000000000005e-01   8.2269999999999999e-01   2.7858999999999998e+00   3.5639999999999999e-01   2.8870000000000001e-01   1.2390000000000000e-01
  -4.1880000000000001e-01   1.9789999999999999e-01  -1.1152000000000000e+00   2.7689999999999998e-01  -1.9000000000000000e-02  -1.1400000000000000e-01   8.6560000000000004e-01   9.7840000000000005e-01   2.9600000000000000e+00   4.6239999999999998e-01   2.5979999999999998e-01   1.0170000000000000e-01
  -3.0859999999999999e-01   1.7590000000000000e-01  -9.4359999999999999e-01   2.4820000000000000e-01  -1.2370000000000000e-01  -4.3900000000000002e-02   7.5460000000000005e-01   8.6719999999999997e-01   2.2635999999999998e+00   3.4680000000000000e-01   3.4639999999999999e-01   1.0620000000000000e-01
  -3.9679999999999999e-01   4.1770000000000002e-01  -1.3725000000000001e+00   3.1509999999999999e-01  -6.6600000000000006e-02  -7.8899999999999998e-02   9.1000000000000003e-01   1.0450999999999999e+00   2.1764999999999999e+00   3.8529999999999998e-01   4.0410000000000001e-01   1.0620000000000000e-01
  -2.2040000000000001e-01   1.0990000000000000e-01  -7.7210000000000001e-01   2.7689999999999998e-01  -1.3320000000000001e-01  -1.2720000000000001e-01   8.4340000000000004e-01   8.0049999999999999e-01   2.5247000000000002e+00   4.6239999999999998e-01   3.7530000000000002e-01   6.1899999999999997e-02
   1.7630000000000001e-01   1.9789999999999999e-01  -2.5740000000000002e-01   2.1959999999999999e-01  -2.8500000000000001e-02  -1.2280000000000001e-01   8.2120000000000004e-01   7.3380000000000001e-01   2.1764999999999999e+00   4.0460000000000002e-01   2.7900000000000003e-01   1.4599999999999999e-01
  -2.6450000000000001e-01   1.9789999999999999e-01  -1.4582999999999999e+00   3.5330000000000000e-01  -5.7099999999999998e-02  -1.0090000000000000e-01   9.3220000000000003e-01   9.1169999999999995e-01   2.6118000000000001e+00   4.2380000000000001e-01   2.1170000000000000e-01   1.1060000000000000e-01
  -2.8649999999999998e-01   1.3189999999999999e-01  -1.1152000000000000e+00   2.8639999999999999e-01  -1.9000000000000000e-02  -1.3159999999999999e-01   9.5440000000000003e-01   7.7820000000000000e-01   3.3953000000000002e+00   4.1420000000000001e-01   3.6559999999999998e-01   7.9600000000000004e-02
  -1.7630000000000001e-01   8.7900000000000006e-02  -1.7157000000000000e+00   2.8639999999999999e-01  -7.6100000000000001e-02  -1.5350000000000000e-01   8.8780000000000003e-01   8.6719999999999997e-01   3.7435999999999998e+00   3.7569999999999998e-01   3.9450000000000002e-01   9.2899999999999996e-02
   2.1999999999999999e-02   2.1999999999999999e-02  -9.4359999999999999e-01   2.6729999999999998e-01  -1.0470000000000000e-01  -6.5799999999999997e-02   1.0209999999999999e+00   7.3380000000000001e-01   2.7858999999999998e+00   4.4309999999999999e-01   2.9830000000000001e-01   1.1940000000000001e-01
  -1.3230000000000000e-01   1.7590000000000000e-01  -1.4582999999999999e+00   2.7689999999999998e-01  -1.4269999999999999e-01  -1.2720000000000001e-01   7.9900000000000004e-01   9.1169999999999995e-01   2.4377000000000000e+00   2.9859999999999998e-01   3.2710000000000000e-01   1.3710000000000000e-01
  -1.3230000000000000e-01   1.9789999999999999e-01  -8.5780000000000001e-01   2.6729999999999998e-01  -1.0470000000000000e-01  -1.3589999999999999e-01   8.8780000000000003e-01   7.5600000000000001e-01   3.3083000000000000e+00   3.4680000000000000e-01   4.3300000000000000e-01   9.7299999999999998e-02
  -3.9679999999999999e-01   1.0990000000000000e-01  -1.8015000000000001e+00   2.5779999999999997e-01  -4.7600000000000003e-02  -1.1840000000000001e-01   7.9900000000000004e-01   1.0672999999999999e+00   2.7858999999999998e+00   3.9489999999999997e-01   2.5979999999999998e-01   1.5479999999999999e-01
  -1.3230000000000000e-01   3.5170000000000001e-01  -1.6298999999999999e+00   3.1509999999999999e-01  -2.8500000000000001e-02  -1.1840000000000001e-01   1.0431999999999999e+00   8.8939999999999997e-01   3.0470999999999999e+00   3.7569999999999998e-01   4.1370000000000001e-01   1.0620000000000000e-01
  -3.7469999999999998e-01   3.9570000000000000e-01  -6.0050000000000003e-01   2.7689999999999998e-01  -5.7099999999999998e-02  -9.6500000000000002e-02   9.5440000000000003e-01   7.1150000000000002e-01   3.3083000000000000e+00   3.9489999999999997e-01   3.0790000000000001e-01   7.9600000000000004e-02
  -2.6450000000000001e-01   3.5170000000000001e-01  -1.7157000000000000e+00   1.8140000000000001e-01  -1.2370000000000000e-01  -7.0199999999999999e-02   8.2120000000000004e-01   1.0227999999999999e+00   2.7858999999999998e+00   3.5639999999999999e-01   3.3679999999999999e-01   4.8700000000000000e-02
  -2.8649999999999998e-01   3.0780000000000002e-01  -1.1152000000000000e+00   3.8190000000000002e-01  -7.6100000000000001e-02  -1.5790000000000001e-01   8.6560000000000004e-01   9.1169999999999995e-01   2.2635999999999998e+00   2.7939999999999998e-01   3.0790000000000001e-01   7.9600000000000004e-02
  -3.3060000000000000e-01   2.4179999999999999e-01  -6.8630000000000002e-01   2.3870000000000000e-01  -6.6600000000000006e-02  -1.5790000000000001e-01   9.7660000000000002e-01   7.1150000000000002e-01   3.3083000000000000e+00   4.3350000000000000e-01   2.9830000000000001e-01   8.4000000000000005e-02
  -2.6450000000000001e-01   8.7900000000000006e-02  -8.5780000000000001e-01   3.0549999999999999e-01  -1.9000000000000000e-02  -8.3299999999999999e-02   9.3220000000000003e-01   8.8939999999999997e-01   1.9153000000000000e+00   2.8899999999999998e-01   3.7530000000000002e-01   7.5200000000000003e-02
  -4.8490000000000000e-01   1.3189999999999999e-01  -1.1152000000000000e+00   2.6729999999999998e-01  -1.3320000000000001e-01  -6.5799999999999997e-02   7.7680000000000005e-01   8.8939999999999997e-01   2.8730000000000002e+00   3.9489999999999997e-01   3.3679999999999999e-01   8.8499999999999995e-02
  -1.9839999999999999e-01   1.9789999999999999e-01  -9.4359999999999999e-01   2.5779999999999997e-01  -6.6600000000000006e-02  -9.2100000000000001e-02   8.4340000000000004e-01   8.8939999999999997e-01   2.6989000000000001e+00   3.2750000000000001e-01   2.6939999999999997e-01   1.0620000000000000e-01
  -2.8649999999999998e-01   2.1980000000000000e-01  -1.2010000000000001e+00   2.7689999999999998e-01  -1.6180000000000000e-01  -1.3159999999999999e-01   8.8780000000000003e-01   8.8939999999999997e-01   3.0470999999999999e+00   3.3710000000000001e-01   2.7900000000000003e-01   6.6400000000000001e-02
  -1.5429999999999999e-01   1.0990000000000000e-01  -1.2867999999999999e+00   2.7689999999999998e-01  -1.1420000000000000e-01  -1.4030000000000001e-01   8.2120000000000004e-01   1.0227999999999999e+00   3.1341999999999999e+00   4.2380000000000001e-01   3.5599999999999998e-01   1.2390000000000000e-01
  -2.4249999999999999e-01   2.4179999999999999e-01  -3.4310000000000002e-01   3.0549999999999999e-01  -3.8100000000000002e-02  -1.1400000000000000e-01   7.1020000000000005e-01   1.0450999999999999e+00   3.7435999999999998e+00   3.7569999999999998e-01   3.4639999999999999e-01   9.2899999999999996e-02
  -2.2040000000000001e-01   2.4179999999999999e-01  -1.1152000000000000e+00   2.8639999999999999e-01  -1.0470000000000000e-01  -1.0520000000000000e-01   8.2120000000000004e-01   8.8939999999999997e-01   3.4824000000000002e+00   3.7569999999999998e-01   2.7900000000000003e-01   1.1060000000000000e-01
  -3.5270000000000001e-01   3.5170000000000001e-01  -1.0294000000000001e+00   2.5779999999999997e-01  -1.3320000000000001e-01  -1.2280000000000001e-01   1.0431999999999999e+00   6.6710000000000003e-01   3.3083000000000000e+00   4.6239999999999998e-01   3.1750000000000000e-01   1.0170000000000000e-01
  -2.4249999999999999e-01   1.9789999999999999e-01  -1.1152000000000000e+00   2.2910000000000000e-01  -1.5229999999999999e-01  -1.2280000000000001e-01   8.2120000000000004e-01   8.2269999999999999e-01   2.6989000000000001e+00   5.1049999999999995e-01   3.2710000000000000e-01   1.0170000000000000e-01
  -4.6289999999999998e-01   2.6379999999999998e-01  -1.9730000000000001e+00   4.2009999999999997e-01  -1.0470000000000000e-01  -1.3159999999999999e-01   9.1000000000000003e-01   8.6719999999999997e-01   2.2635999999999998e+00   3.4680000000000000e-01   2.6939999999999997e-01   9.2899999999999996e-02
  -4.4100000000000000e-02   3.2979999999999998e-01  -6.8630000000000002e-01   2.3870000000000000e-01  -6.6600000000000006e-02  -1.4030000000000001e-01   6.2150000000000005e-01   9.1169999999999995e-01   2.8730000000000002e+00   3.7569999999999998e-01   3.3679999999999999e-01   1.1060000000000000e-01
  -2.4249999999999999e-01   8.7900000000000006e-02  -1.2867999999999999e+00   2.5779999999999997e-01  -1.2370000000000000e-01  -1.3159999999999999e-01   8.4340000000000004e-01   8.2269999999999999e-01   2.6989000000000001e+00   3.5639999999999999e-01   3.4639999999999999e-01   1.1060000000000000e-01
   0.0000000000000000e+00   2.1980000000000000e-01  -8.5780000000000001e-01   1.7190000000000000e-01  -1.9980000000000001e-01  -1.2720000000000001e-01   7.9900000000000004e-01   8.4499999999999997e-01   3.2212000000000001e+00   4.1420000000000001e-01   2.6939999999999997e-01   1.1060000000000000e-01
  -2.6450000000000001e-01   3.2979999999999998e-01  -8.5780000000000001e-01   3.0549999999999999e-01  -1.0470000000000000e-01  -1.5350000000000000e-01   1.1318999999999999e+00   7.5600000000000001e-01   2.3506000000000000e+00   3.2750000000000001e-01   2.5019999999999998e-01   6.6400000000000001e-02
  -2.4249999999999999e-01   3.2979999999999998e-01  -6.0050000000000003e-01   4.0100000000000002e-01  -6.6600000000000006e-02  -9.2100000000000001e-02   9.1000000000000003e-01   8.0049999999999999e-01   2.6989000000000001e+00   4.2380000000000001e-01   2.9830000000000001e-01   1.4599999999999999e-01
  -8.8200000000000001e-02  -6.6000000000000003e-02  -1.7157000000000000e+00   3.2460000000000000e-01  -9.5200000000000007e-02  -1.3589999999999999e-01   1.1096999999999999e+00   1.0672999999999999e+00   2.0893999999999999e+00   3.8529999999999998e-01   3.6559999999999998e-01   7.0800000000000002e-02
  -2.2040000000000001e-01   1.9789999999999999e-01  -1.6298999999999999e+00   2.9599999999999999e-01  -1.5229999999999999e-01  -1.1400000000000000e-01   8.4340000000000004e-01   6.6710000000000003e-01   3.7435999999999998e+00   4.0460000000000002e-01   4.2340000000000000e-01   9.2899999999999996e-02
  -1.1020000000000001e-01   3.2979999999999998e-01  -1.8015000000000001e+00   2.2910000000000000e-01  -2.8500000000000001e-02  -1.7979999999999999e-01   7.7680000000000005e-01   6.8930000000000002e-01   3.3083000000000000e+00   4.0460000000000002e-01   4.0410000000000001e-01   1.1060000000000000e-01
  -1.9839999999999999e-01   1.9789999999999999e-01  -1.1152000000000000e+00   2.4820000000000000e-01  -1.1420000000000000e-01  -9.6500000000000002e-02   7.9900000000000004e-01   9.1169999999999995e-01   2.8730000000000002e+00   3.6599999999999999e-01   3.3679999999999999e-01   1.4160000000000000e-01
  -4.6289999999999998e-01   1.7590000000000000e-01  -1.3725000000000001e+00   1.8140000000000001e-01  -1.8079999999999999e-01  -9.2100000000000001e-02   8.6560000000000004e-01   8.0049999999999999e-01   2.6118000000000001e+00   4.1420000000000001e-01   3.4639999999999999e-01   1.0620000000000000e-01
  -2.6450000000000001e-01   2.1980000000000000e-01  -1.2010000000000001e+00   3.4370000000000001e-01  -5.7099999999999998e-02  -7.8899999999999998e-02   7.3240000000000005e-01   6.6710000000000003e-01   2.2635999999999998e+00   3.9489999999999997e-01   3.6559999999999998e-01   8.8499999999999995e-02
  -3.5270000000000001e-01   2.4179999999999999e-01  -8.5780000000000001e-01   2.0050000000000001e-01  -9.5200000000000007e-02  -1.2280000000000001e-01   6.8799999999999994e-01   6.8930000000000002e-01   2.7858999999999998e+00   3.8529999999999998e-01   4.5219999999999999e-01   7.5200000000000003e-02
  -3.5270000000000001e-01   4.3999999999999997e-02  -6.0050000000000003e-01   2.0999999999999999e-01  -1.3320000000000001e-01  -1.5350000000000000e-01   8.8780000000000003e-01   8.8939999999999997e-01   3.3953000000000002e+00   3.2750000000000001e-01   3.5599999999999998e-01   1.1500000000000000e-01
  -6.6100000000000006e-02   1.0990000000000000e-01  -1.4582999999999999e+00   3.0549999999999999e-01  -1.4269999999999999e-01  -1.1840000000000001e-01   9.1000000000000003e-01   7.7820000000000000e-01   2.9600000000000000e+00   4.4309999999999999e-01   4.1370000000000001e-01   5.3100000000000001e-02
  -2.4249999999999999e-01   1.7590000000000000e-01  -1.4582999999999999e+00   2.9599999999999999e-01  -1.2370000000000000e-01  -9.6500000000000002e-02   8.4340000000000004e-01   8.2269999999999999e-01   3.3953000000000002e+00   4.4309999999999999e-01   3.3679999999999999e-01   1.1500000000000000e-01
  -1.3230000000000000e-01   1.3189999999999999e-01  -1.3725000000000001e+00   2.9599999999999999e-01  -1.9000000000000000e-02  -7.4499999999999997e-02   9.7660000000000002e-01   6.2260000000000004e-01   2.9600000000000000e+00   3.5639999999999999e-01   3.7530000000000002e-01   9.2899999999999996e-02
  -2.2040000000000001e-01   0.0000000000000000e+00  -9.4359999999999999e-01   2.7689999999999998e-01  -6.6600000000000006e-02  -1.4030000000000001e-01   9.1000000000000003e-01   6.2260000000000004e-01   2.1764999999999999e+00   3.6599999999999999e-01   3.0790000000000001e-01   1.1060000000000000e-01
  -8.8200000000000001e-02   1.7590000000000000e-01  -1.5441000000000000e+00   2.0999999999999999e-01  -1.1420000000000000e-01  -1.0520000000000000e-01   7.9900000000000004e-01   1.0227999999999999e+00   2.9600000000000000e+00   4.2380000000000001e-01   3.0790000000000001e-01   1.0170000000000000e-01
  -2.4249999999999999e-01   3.2979999999999998e-01  -8.5800000000000001e-02   2.7689999999999998e-01  -1.9000000000000000e-02  -1.1840000000000001e-01   1.0209999999999999e+00   9.1169999999999995e-01   2.4377000000000000e+00   3.8529999999999998e-01   3.6559999999999998e-01   7.5200000000000003e-02
  -4.4080000000000003e-01   3.0780000000000002e-01  -8.5800000000000001e-02   2.5779999999999997e-01  -1.4269999999999999e-01  -1.1400000000000000e-01   9.5440000000000003e-01   8.6719999999999997e-01   2.8730000000000002e+00   3.9489999999999997e-01   3.4639999999999999e-01   1.3710000000000000e-01
  -1.7630000000000001e-01   1.7590000000000000e-01  -1.2867999999999999e+00   3.7240000000000001e-01  -1.2370000000000000e-01  -1.3159999999999999e-01   9.9880000000000002e-01   9.7840000000000005e-01   2.8730000000000002e+00   4.0460000000000002e-01   2.4060000000000001e-01   8.8499999999999995e-02
  -1.7630000000000001e-01   0.0000000000000000e+00  -1.4582999999999999e+00   3.2460000000000000e-01  -9.4999999999999998e-03  -1.1400000000000000e-01   9.7660000000000002e-01   7.5600000000000001e-01   3.1341999999999999e+00   3.0819999999999997e-01   3.7530000000000002e-01   8.4000000000000005e-02
  -1.3230000000000000e-01   2.4179999999999999e-01  -1.2010000000000001e+00   2.3870000000000000e-01  -1.1420000000000000e-01  -1.4030000000000001e-01   9.1000000000000003e-01   1.0450999999999999e+00   3.0470999999999999e+00   4.2380000000000001e-01   3.3679999999999999e-01   1.1500000000000000e-01
  -1.1020000000000001e-01   1.3189999999999999e-01  -1.4582999999999999e+00   3.1509999999999999e-01  -2.8500000000000001e-02  -1.5350000000000000e-01   8.4340000000000004e-01   6.0040000000000004e-01   2.6989000000000001e+00   3.4680000000000000e-01   3.6559999999999998e-01   7.5200000000000003e-02
  -1.7630000000000001e-01   1.3189999999999999e-01  -1.0294000000000001e+00   3.0549999999999999e-01  -3.8100000000000002e-02  -8.3299999999999999e-02   6.6579999999999995e-01   9.1169999999999995e-01   2.5247000000000002e+00   4.4309999999999999e-01   3.7530000000000002e-01   7.5200000000000003e-02
  -1.7630000000000001e-01   1.3189999999999999e-01  -1.2867999999999999e+00   2.5779999999999997e-01  -5.7099999999999998e-02  -1.1400000000000000e-01   1.0209999999999999e+00   8.6719999999999997e-01   2.6989000000000001e+00   4.5269999999999999e-01   3.6559999999999998e-01   1.1940000000000001e-01
  -2.4249999999999999e-01   2.1999999999999999e-02  -1.2867999999999999e+00   3.7240000000000001e-01  -6.6600000000000006e-02  -1.0520000000000000e-01   7.9900000000000004e-01   8.0049999999999999e-01   2.8730000000000002e+00   4.2380000000000001e-01   2.7900000000000003e-01   1.1940000000000001e-01
  -1.3230000000000000e-01   1.5390000000000001e-01  -1.3725000000000001e+00   2.5779999999999997e-01  -1.0470000000000000e-01  -1.3589999999999999e-01   8.2120000000000004e-01   1.1117999999999999e+00   3.1341999999999999e+00   4.8159999999999997e-01   3.5599999999999998e-01   1.1060000000000000e-01
  -1.1020000000000001e-01   2.6379999999999998e-01  -1.4582999999999999e+00   3.5330000000000000e-01   0.0000000000000000e+00  -1.3159999999999999e-01   8.8780000000000003e-01   8.6719999999999997e-01   3.4824000000000002e+00   4.4309999999999999e-01   3.3679999999999999e-01   7.9600000000000004e-02
  -5.0700000000000001e-01   4.3999999999999997e-02  -1.2010000000000001e+00   2.0999999999999999e-01  -1.0470000000000000e-01  -9.2100000000000001e-02   8.4340000000000004e-01   1.1117999999999999e+00   2.6118000000000001e+00   3.8529999999999998e-01   3.0790000000000001e-01   7.9600000000000004e-02
  -2.2040000000000001e-01   3.2979999999999998e-01  -1.2010000000000001e+00   3.2460000000000000e-01  -9.5200000000000007e-02  -9.6500000000000002e-02   7.3240000000000005e-01   1.0450999999999999e+00   3.3083000000000000e+00   4.0460000000000002e-01   3.4639999999999999e-01   5.7500000000000002e-02
  -2.8649999999999998e-01   4.6170000000000000e-01  -1.2867999999999999e+00   2.7689999999999998e-01  -1.8079999999999999e-01  -9.6500000000000002e-02   9.9880000000000002e-01   8.4499999999999997e-01   2.4377000000000000e+00   3.8529999999999998e-01   3.7530000000000002e-01   1.2390000000000000e-01
  -4.6289999999999998e-01   1.9789999999999999e-01  -1.2867999999999999e+00   2.6729999999999998e-01  -1.3320000000000001e-01  -1.0960000000000000e-01   7.1020000000000005e-01   9.5609999999999995e-01   2.6118000000000001e+00   3.3710000000000001e-01   3.8490000000000002e-01   1.4599999999999999e-01
  -1.5429999999999999e-01   4.8359999999999997e-01  -1.2867999999999999e+00   2.8639999999999999e-01  -1.3320000000000001e-01  -6.5799999999999997e-02   9.9880000000000002e-01   7.5600000000000001e-01   2.4377000000000000e+00   3.8529999999999998e-01   2.9830000000000001e-01   1.1940000000000001e-01
  -2.4249999999999999e-01   6.6000000000000003e-02  -1.9730000000000001e+00   3.2460000000000000e-01  -7.6100000000000001e-02  -1.3159999999999999e-01   7.9900000000000004e-01   9.3389999999999995e-01   3.3953000000000002e+00   3.6599999999999999e-01   3.4639999999999999e-01   9.2899999999999996e-02
  -1.1020000000000001e-01   2.4179999999999999e-01  -7.7210000000000001e-01   3.2460000000000000e-01  -9.4999999999999998e-03  -1.4470000000000000e-01   8.6560000000000004e-01   7.3380000000000001e-01   2.7858999999999998e+00   2.9859999999999998e-01   3.5599999999999998e-01   9.2899999999999996e-02
  -4.4100000000000000e-02   1.0990000000000000e-01  -8.5800000000000001e-02   2.2910000000000000e-01  -6.6600000000000006e-02  -1.1400000000000000e-01   9.5440000000000003e-01   8.2269999999999999e-01   1.9153000000000000e+00   3.4680000000000000e-01   3.7530000000000002e-01   8.8499999999999995e-02
  -2.6450000000000001e-01   4.3999999999999997e-02  -9.4359999999999999e-01   2.2910000000000000e-01  -1.9980000000000001e-01  -1.1840000000000001e-01   9.5440000000000003e-01   8.0049999999999999e-01   2.8730000000000002e+00   3.0819999999999997e-01   3.8490000000000002e-01   8.8499999999999995e-02
  -2.6450000000000001e-01   1.0990000000000000e-01  -1.6298999999999999e+00   2.2910000000000000e-01  -1.2370000000000000e-01  -1.1400000000000000e-01   9.5440000000000003e-01   7.5600000000000001e-01   2.5247000000000002e+00   4.0460000000000002e-01   3.7530000000000002e-01   1.0620000000000000e-01
  -2.2040000000000001e-01  -4.3999999999999997e-02  -1.2867999999999999e+00   2.1959999999999999e-01  -7.6100000000000001e-02  -1.2280000000000001e-01   1.0653999999999999e+00   9.1169999999999995e-01   3.2212000000000001e+00   4.5269999999999999e-01   2.6939999999999997e-01   9.7299999999999998e-02
  -1.9839999999999999e-01   1.5390000000000001e-01  -1.5441000000000000e+00   3.4370000000000001e-01  -5.7099999999999998e-02  -1.0520000000000000e-01   9.7660000000000002e-01   1.0227999999999999e+00   2.4377000000000000e+00   3.9489999999999997e-01   3.5599999999999998e-01   1.4160000000000000e-01
  -2.8649999999999998e-01   1.9789999999999999e-01  -1.7157000000000000e+00   2.3870000000000000e-01  -7.6100000000000001e-02  -1.0520000000000000e-01   7.7680000000000005e-01   5.7809999999999995e-01   2.6118000000000001e+00   3.3710000000000001e-01   3.5599999999999998e-01   1.0170000000000000e-01
  -3.5270000000000001e-01   3.0780000000000002e-01  -1.0294000000000001e+00   2.9599999999999999e-01  -8.5599999999999996e-02  -9.2100000000000001e-02   7.7680000000000005e-01   8.4499999999999997e-01   3.1341999999999999e+00   3.5639999999999999e-01   3.0790000000000001e-01   7.5200000000000003e-02
  -3.3060000000000000e-01   3.0780000000000002e-01  -1.7160000000000000e-01   3.0549999999999999e-01  -9.5200000000000007e-02  -1.0520000000000000e-01   8.4340000000000004e-01   7.5600000000000001e-01   2.5247000000000002e+00   3.4680000000000000e-01   2.7900000000000003e-01   1.0170000000000000e-01
  -3.3060000000000000e-01   1.0990000000000000e-01  -6.8630000000000002e-01   2.3870000000000000e-01  -9.5200000000000007e-02  -1.4030000000000001e-01   7.5460000000000005e-01   1.1339999999999999e+00   2.8730000000000002e+00   4.0460000000000002e-01   3.0790000000000001e-01   8.4000000000000005e-02
  -1.5429999999999999e-01   4.1770000000000002e-01  -8.5780000000000001e-01   3.9140000000000003e-01  -8.5599999999999996e-02  -1.0960000000000000e-01   1.1096999999999999e+00   8.8939999999999997e-01   3.5695000000000001e+00   4.0460000000000002e-01   3.6559999999999998e-01   7.9600000000000004e-02
  -1.3230000000000000e-01   2.8580000000000000e-01  -1.2867999999999999e+00   3.1509999999999999e-01  -4.7600000000000003e-02  -9.2100000000000001e-02   8.6560000000000004e-01   9.5609999999999995e-01   2.6989000000000001e+00   3.7569999999999998e-01   3.5599999999999998e-01   1.1940000000000001e-01
  -2.8649999999999998e-01   1.0990000000000000e-01  -1.3725000000000001e+00   2.0050000000000001e-01  -1.4269999999999999e-01  -1.3159999999999999e-01   8.6560000000000004e-01   7.1150000000000002e-01   3.0470999999999999e+00   3.2750000000000001e-01   2.9830000000000001e-01   8.8499999999999995e-02
  -1.9839999999999999e-01   2.6379999999999998e-01  -9.4359999999999999e-01   2.5779999999999997e-01  -1.2370000000000000e-01  -1.4470000000000000e-01   8.6560000000000004e-01   1.0227999999999999e+00   2.5247000000000002e+00   3.3710000000000001e-01   3.0790000000000001e-01   7.5200000000000003e-02
  -1.3230000000000000e-01   1.0990000000000000e-01  -1.2867999999999999e+00   2.9599999999999999e-01   9.4999999999999998e-03  -1.4030000000000001e-01   7.5460000000000005e-01   9.3389999999999995e-01   3.6564999999999999e+00   3.2750000000000001e-01   3.8490000000000002e-01   8.8499999999999995e-02
  -3.7469999999999998e-01   1.9789999999999999e-01  -6.0050000000000003e-01   2.9599999999999999e-01  -6.6600000000000006e-02  -1.2720000000000001e-01   7.5460000000000005e-01   9.3389999999999995e-01   2.1764999999999999e+00   3.6599999999999999e-01   3.9450000000000002e-01   5.7500000000000002e-02
  -3.0859999999999999e-01  -4.3999999999999997e-02  -1.2010000000000001e+00   2.6729999999999998e-01  -1.9000000000000000e-02  -1.4470000000000000e-01   8.8780000000000003e-01   9.7840000000000005e-01   3.3953000000000002e+00   4.0460000000000002e-01   2.7900000000000003e-01   1.1500000000000000e-01
  -2.6450000000000001e-01   1.3189999999999999e-01  -1.8015000000000001e+00   2.7689999999999998e-01  -1.8079999999999999e-01  -1.0090000000000000e-01   7.5460000000000005e-01   1.0227999999999999e+00   2.7858999999999998e+00   3.2750000000000001e-01   2.9830000000000001e-01   1.1500000000000000e-01
  -1.9839999999999999e-01   4.1770000000000002e-01  -9.4359999999999999e-01   3.1509999999999999e-01  -1.1420000000000000e-01  -8.7700000000000000e-02   9.1000000000000003e-01   8.8939999999999997e-01   2.2635999999999998e+00   4.3350000000000000e-01   2.6939999999999997e-01   1.0170000000000000e-01
  -1.3230000000000000e-01   1.9789999999999999e-01  -7.7210000000000001e-01   1.9089999999999999e-01  -1.0470000000000000e-01  -1.5350000000000000e-01   7.7680000000000005e-01   9.5609999999999995e-01   2.5247000000000002e+00   5.3939999999999999e-01   3.1750000000000000e-01   1.2830000000000000e-01
  -2.2040000000000001e-01   8.7900000000000006e-02  -1.3725000000000001e+00   3.9140000000000003e-01  -4.7600000000000003e-02  -2.0610000000000001e-01   8.6560000000000004e-01   8.2269999999999999e-01   3.3083000000000000e+00   4.1420000000000001e-01   4.1370000000000001e-01   7.9600000000000004e-02
  -4.1880000000000001e-01   3.2979999999999998e-01  -1.6298999999999999e+00   3.7240000000000001e-01  -1.0470000000000000e-01  -8.3299999999999999e-02   8.6560000000000004e-01   9.3389999999999995e-01   2.7858999999999998e+00   3.9489999999999997e-01   3.3679999999999999e-01   8.4000000000000005e-02
  -2.8649999999999998e-01  -2.1999999999999999e-02  -1.2010000000000001e+00   2.0999999999999999e-01   2.8500000000000001e-02  -9.6500000000000002e-02   7.9900000000000004e-01   8.6719999999999997e-01   2.2635999999999998e+00   4.3350000000000000e-01   2.9830000000000001e-01   9.7299999999999998e-02
  -3.5270000000000001e-01   1.0990000000000000e-01  -1.5441000000000000e+00   2.8639999999999999e-01  -4.7600000000000003e-02  -8.7700000000000000e-02   9.3220000000000003e-01   5.7809999999999995e-01   2.6989000000000001e+00   3.9489999999999997e-01   3.3679999999999999e-01   1.2830000000000000e-01
  -3.9679999999999999e-01   3.9570000000000000e-01  -1.9730000000000001e+00   2.5779999999999997e-01  -9.5200000000000007e-02  -1.1400000000000000e-01   1.0431999999999999e+00   9.7840000000000005e-01   3.4824000000000002e+00   4.0460000000000002e-01   3.8490000000000002e-01   1.4599999999999999e-01
  -3.0859999999999999e-01   3.7369999999999998e-01  -8.5780000000000001e-01   2.0999999999999999e-01  -1.1420000000000000e-01  -1.3589999999999999e-01   8.6560000000000004e-01   8.8939999999999997e-01   3.2212000000000001e+00   3.9489999999999997e-01   3.5599999999999998e-01   1.0620000000000000e-01
  -1.7630000000000001e-01   1.0990000000000000e-01  -1.1152000000000000e+00   2.9599999999999999e-01   0.0000000000000000e+00  -1.3589999999999999e-01   6.4370000000000005e-01   8.6719999999999997e-01   2.5247000000000002e+00   3.2750000000000001e-01   3.9450000000000002e-01   1.3710000000000000e-01
  -2.4249999999999999e-01   2.1999999999999999e-02  -7.7210000000000001e-01   2.6729999999999998e-01  -1.6180000000000000e-01  -1.1400000000000000e-01   7.5460000000000005e-01   7.7820000000000000e-01   3.4824000000000002e+00   4.2380000000000001e-01   3.2710000000000000e-01   8.4000000000000005e-02
  -2.4249999999999999e-01   3.2979999999999998e-01  -1.3725000000000001e+00   2.5779999999999997e-01  -1.5229999999999999e-01  -1.2280000000000001e-01   8.4340000000000004e-01   9.5609999999999995e-01   3.0470999999999999e+00   4.1420000000000001e-01   3.5599999999999998e-01   1.0620000000000000e-01
  -2.2040000000000001e-01   1.5390000000000001e-01  -1.1152000000000000e+00   2.0999999999999999e-01  -1.3320000000000001e-01  -1.5350000000000000e-01   8.8780000000000003e-01   1.0005999999999999e+00   2.8730000000000002e+00   3.9489999999999997e-01   3.3679999999999999e-01   1.2390000000000000e-01
  -4.4080000000000003e-01   2.4179999999999999e-01  -6.8630000000000002e-01   3.4370000000000001e-01  -8.5599999999999996e-02  -1.4470000000000000e-01   8.2120000000000004e-01   9.7840000000000005e-01   2.6989000000000001e+00   3.9489999999999997e-01   3.1750000000000000e-01   6.6400000000000001e-02
  -2.6450000000000001e-01   1.5390000000000001e-01  -1.2010000000000001e+00   3.7240000000000001e-01  -5.7099999999999998e-02  -9.2100000000000001e-02   7.3240000000000005e-01   1.0672999999999999e+00   3.3083000000000000e+00   3.6599999999999999e-01   4.0410000000000001e-01   1.0620000000000000e-01
  -2.4249999999999999e-01   1.9789999999999999e-01  -1.9730000000000001e+00   2.0999999999999999e-01  -5.7099999999999998e-02  -1.0960000000000000e-01   9.1000000000000003e-01   7.5600000000000001e-01   3.3953000000000002e+00   5.0090000000000001e-01   2.7900000000000003e-01   8.4000000000000005e-02
  -8.8200000000000001e-02   1.7590000000000000e-01  -1.7157000000000000e+00   3.0549999999999999e-01  -1.1420000000000000e-01  -1.3159999999999999e-01   9.5440000000000003e-01   9.5609999999999995e-01   2.0893999999999999e+00   4.0460000000000002e-01   3.4639999999999999e-01   7.9600000000000004e-02
  -3.7469999999999998e-01   4.1770000000000002e-01  -8.5780000000000001e-01   2.6729999999999998e-01  -2.8500000000000001e-02  -1.1400000000000000e-01   7.5460000000000005e-01   8.0049999999999999e-01   3.0470999999999999e+00   3.8529999999999998e-01   3.8490000000000002e-01   1.0170000000000000e-01
  -2.1999999999999999e-02   2.4179999999999999e-01  -6.0050000000000003e-01   2.7689999999999998e-01  -9.5200000000000007e-02  -1.2720000000000001e-01   9.5440000000000003e-01   8.4499999999999997e-01   2.1764999999999999e+00   4.3350000000000000e-01   3.3679999999999999e-01   8.4000000000000005e-02
  -1.9839999999999999e-01   1.9789999999999999e-01  -9.4359999999999999e-01   2.6729999999999998e-01  -9.5200000000000007e-02  -8.7700000000000000e-02   1.0209999999999999e+00   9.3389999999999995e-01   3.2212000000000001e+00   3.9489999999999997e-01   3.0790000000000001e-01   9.7299999999999998e-02
  -3.0859999999999999e-01   4.6170000000000000e-01  -2.1446000000000001e+00   2.0999999999999999e-01  -9.5200000000000007e-02  -1.4030000000000001e-01   7.5460000000000005e-01   8.0049999999999999e-01   3.4824000000000002e+00   3.0819999999999997e-01   3.7530000000000002e-01   1.0170000000000000e-01
  -2.4249999999999999e-01   1.5390000000000001e-01  -1.9730000000000001e+00   3.8190000000000002e-01  -9.5200000000000007e-02  -1.1840000000000001e-01   9.1000000000000003e-01   7.7820000000000000e-01   2.6989000000000001e+00   3.9489999999999997e-01   3.5599999999999998e-01   7.9600000000000004e-02
  -2.4249999999999999e-01   3.2979999999999998e-01  -1.2867999999999999e+00   2.6729999999999998e-01  -1.3320000000000001e-01  -1.0520000000000000e-01   9.3220000000000003e-01   7.7820000000000000e-01   2.1764999999999999e+00   2.4079999999999999e-01   4.1370000000000001e-01   3.9800000000000002e-02
  -2.8649999999999998e-01   2.4179999999999999e-01  -1.2867999999999999e+00   3.2460000000000000e-01  -6.6600000000000006e-02  -1.4030000000000001e-01   6.8799999999999994e-01   8.8939999999999997e-01   2.6118000000000001e+00   3.5639999999999999e-01   3.5599999999999998e-01   9.7299999999999998e-02
  -1.3230000000000000e-01   2.4179999999999999e-01  -1.2010000000000001e+00   3.1509999999999999e-01  -3.8100000000000002e-02  -1.3589999999999999e-01   8.4340000000000004e-01   7.3380000000000001e-01   3.3083000000000000e+00   4.2380000000000001e-01   3.5599999999999998e-01   7.9600000000000004e-02
  -2.2040000000000001e-01   1.7590000000000000e-01  -1.7157000000000000e+00   2.6729999999999998e-01  -9.5200000000000007e-02  -1.4910000000000001e-01   8.4340000000000004e-01   1.0005999999999999e+00   3.0470999999999999e+00   2.9859999999999998e-01   3.0790000000000001e-01   1.0170000000000000e-01
  -4.4080000000000003e-01   1.3189999999999999e-01  -1.1152000000000000e+00   1.9089999999999999e-01  -8.5599999999999996e-02  -1.1400000000000000e-01   8.2120000000000004e-01   7.7820000000000000e-01   3.0470999999999999e+00   4.9130000000000001e-01   3.3679999999999999e-01   9.7299999999999998e-02
  -2.8649999999999998e-01   4.3999999999999997e-02  -1.5441000000000000e+00   2.8639999999999999e-01  -1.5229999999999999e-01  -1.0090000000000000e-01   7.3240000000000005e-01   6.6710000000000003e-01   2.6989000000000001e+00   3.9489999999999997e-01   2.7900000000000003e-01   3.9800000000000002e-02
  -3.7469999999999998e-01   2.6379999999999998e-01  -1.2867999999999999e+00   3.2460000000000000e-01  -1.1420000000000000e-01  -9.6500000000000002e-02   9.1000000000000003e-01   9.7840000000000005e-01   3.4824000000000002e+00   3.5639999999999999e-01   3.2710000000000000e-01   7.9600000000000004e-02
  -1.7630000000000001e-01   1.3189999999999999e-01  -1.1152000000000000e+00   2.3870000000000000e-01  -8.5599999999999996e-02  -8.3299999999999999e-02   7.1020000000000005e-01   9.3389999999999995e-01   3.3953000000000002e+00   3.1790000000000002e-01   2.7900000000000003e-01   1.2390000000000000e-01
  -2.4249999999999999e-01   1.3189999999999999e-01  -1.2867999999999999e+00   2.7689999999999998e-01  -9.5200000000000007e-02  -9.6500000000000002e-02   8.4340000000000004e-01   8.4499999999999997e-01   3.3083000000000000e+00   3.5639999999999999e-01   2.9830000000000001e-01   9.2899999999999996e-02
  -3.5270000000000001e-01   1.3189999999999999e-01  -3.4310000000000002e-01   3.2460000000000000e-01  -8.5599999999999996e-02  -1.3159999999999999e-01   1.0875999999999999e+00   7.5600000000000001e-01   2.9600000000000000e+00   3.5639999999999999e-01   2.9830000000000001e-01   1.3270000000000001e-01
  -3.3060000000000000e-01   1.0990000000000000e-01  -1.4582999999999999e+00   2.8639999999999999e-01  -1.0470000000000000e-01  -1.3589999999999999e-01   9.7660000000000002e-01   8.2269999999999999e-01   2.6989000000000001e+00   4.4309999999999999e-01   3.5599999999999998e-01   8.8499999999999995e-02
  -3.0859999999999999e-01   4.1770000000000002e-01  -8.5780000000000001e-01   3.5330000000000000e-01  -5.7099999999999998e-02  -1.1400000000000000e-01   7.5460000000000005e-01   8.8939999999999997e-01   2.8730000000000002e+00   3.6599999999999999e-01   2.9830000000000001e-01   7.0800000000000002e-02
  -3.5270000000000001e-01   6.6000000000000003e-02  -1.5441000000000000e+00   2.7689999999999998e-01  -9.5200000000000007e-02  -8.7700000000000000e-02   1.0653999999999999e+00   8.8939999999999997e-01   2.4377000000000000e+00   3.9489999999999997e-01   3.0790000000000001e-01   9.7299999999999998e-02
   4.4100000000000000e-02   2.8580000000000000e-01  -1.6298999999999999e+00   2.3870000000000000e-01  -1.0470000000000000e-01  -1.0090000000000000e-01   7.5460000000000005e-01   7.3380000000000001e-01   3.0470999999999999e+00   3.6599999999999999e-01   3.3679999999999999e-01   7.9600000000000004e-02
  -2.4249999999999999e-01   1.7590000000000000e-01  -1.2867999999999999e+00   3.0549999999999999e-01  -1.2370000000000000e-01  -1.7100000000000001e-01   9.3220000000000003e-01   6.4480000000000004e-01   3.3953000000000002e+00   3.6599999999999999e-01   3.4639999999999999e-01   8.4000000000000005e-02
  -2.1999999999999999e-02   2.4179999999999999e-01  -1.2010000000000001e+00   2.7689999999999998e-01  -2.8500000000000001e-02  -1.0960000000000000e-01   8.2120000000000004e-01   9.1169999999999995e-01   2.0024000000000002e+00   3.4680000000000000e-01   3.6559999999999998e-01   1.2390000000000000e-01
  -2.6450000000000001e-01   2.6379999999999998e-01  -6.8630000000000002e-01   2.7689999999999998e-01  -7.6100000000000001e-02  -9.6500000000000002e-02   8.8780000000000003e-01   8.6719999999999997e-01   2.8730000000000002e+00   3.4680000000000000e-01   4.2340000000000000e-01   1.5479999999999999e-01
  -3.9679999999999999e-01   1.3189999999999999e-01  -1.1152000000000000e+00   2.5779999999999997e-01  -1.2370000000000000e-01  -9.2100000000000001e-02   8.6560000000000004e-01   8.0049999999999999e-01   3.2212000000000001e+00   4.4309999999999999e-01   3.6559999999999998e-01   8.8499999999999995e-02
  -1.9839999999999999e-01  -8.7900000000000006e-02  -1.5441000000000000e+00   2.7689999999999998e-01  -1.2370000000000000e-01  -1.2280000000000001e-01   7.5460000000000005e-01   7.7820000000000000e-01   3.0470999999999999e+00   3.9489999999999997e-01   2.7900000000000003e-01   9.7299999999999998e-02
  -3.0859999999999999e-01   2.4179999999999999e-01  -6.0050000000000003e-01   2.9599999999999999e-01  -8.5599999999999996e-02  -1.0090000000000000e-01   9.3220000000000003e-01   1.0227999999999999e+00   2.6118000000000001e+00   4.4309999999999999e-01   4.8110000000000003e-01   1.1940000000000001e-01
   0.0000000000000000e+00   1.3189999999999999e-01  -1.2010000000000001e+00   2.5779999999999997e-01  -1.5229999999999999e-01  -1.3159999999999999e-01   8.6560000000000004e-01   8.0049999999999999e-01   2.9600000000000000e+00   3.3710000000000001e-01   2.7900000000000003e-01   1.0170000000000000e-01
  -1.3230000000000000e-01   2.8580000000000000e-01  -6.8630000000000002e-01   3.2460000000000000e-01   9.4999999999999998e-03  -8.7700000000000000e-02   9.7660000000000002e-01   8.6719999999999997e-01   3.1341999999999999e+00   3.4680000000000000e-01   2.9830000000000001e-01   7.5200000000000003e-02
  -2.4249999999999999e-01   4.1770000000000002e-01  -6.8630000000000002e-01   3.3420000000000000e-01  -8.5599999999999996e-02  -1.1400000000000000e-01   1.0875999999999999e+00   8.0049999999999999e-01   2.9600000000000000e+00   3.4680000000000000e-01   3.2710000000000000e-01   1.1940000000000001e-01
  -3.0859999999999999e-01   2.1980000000000000e-01  -1.3725000000000001e+00   2.8639999999999999e-01  -1.0470000000000000e-01  -1.2280000000000001e-01   7.9900000000000004e-01   1.0672999999999999e+00   2.8730000000000002e+00   4.0460000000000002e-01   3.4639999999999999e-01   7.5200000000000003e-02
  -2.2040000000000001e-01   3.5170000000000001e-01  -1.2867999999999999e+00   3.3420000000000000e-01  -1.2370000000000000e-01  -1.4910000000000001e-01   9.5440000000000003e-01   8.2269999999999999e-01   2.5247000000000002e+00   4.1420000000000001e-01   3.7530000000000002e-01   7.9600000000000004e-02
  -2.8649999999999998e-01   2.8580000000000000e-01  -1.7157000000000000e+00   2.3870000000000000e-01  -9.5200000000000007e-02  -6.1400000000000003e-02   8.6560000000000004e-01   6.0040000000000004e-01   2.9600000000000000e+00   4.7199999999999998e-01   2.9830000000000001e-01   8.4000000000000005e-02
  -3.0859999999999999e-01   4.3969999999999998e-01  -6.8630000000000002e-01   3.0549999999999999e-01  -9.5200000000000007e-02  -1.3159999999999999e-01   7.3240000000000005e-01   9.3389999999999995e-01   2.7858999999999998e+00   3.2750000000000001e-01   3.1750000000000000e-01   1.4160000000000000e-01
  -1.5429999999999999e-01   1.0990000000000000e-01  -1.7157000000000000e+00   3.1509999999999999e-01  -1.1420000000000000e-01  -1.1840000000000001e-01   6.8799999999999994e-01   8.6719999999999997e-01   2.7858999999999998e+00   3.5639999999999999e-01   3.1750000000000000e-01   6.1899999999999997e-02
  -4.8490000000000000e-01   0.0000000000000000e+00  -1.8872000000000000e+00   2.8639999999999999e-01  -5.7099999999999998e-02  -1.0090000000000000e-01   7.9900000000000004e-01   1.0227999999999999e+00   3.1341999999999999e+00   4.3350000000000000e-01   3.3679999999999999e-01   1.2830000000000000e-01
  -3.3060000000000000e-01   2.1980000000000000e-01  -1.0294000000000001e+00   2.9599999999999999e-01  -1.1420000000000000e-01  -1.3159999999999999e-01   8.4340000000000004e-01   1.0005999999999999e+00   2.6989000000000001e+00   4.0460000000000002e-01   3.7530000000000002e-01   6.1899999999999997e-02
  -2.4249999999999999e-01   1.5390000000000001e-01  -9.4359999999999999e-01   1.9089999999999999e-01  -8.5599999999999996e-02  -9.6500000000000002e-02   7.3240000000000005e-01   9.7840000000000005e-01   2.5247000000000002e+00   4.3350000000000000e-01   3.1750000000000000e-01   8.8499999999999995e-02
  -1.9839999999999999e-01   0.0000000000000000e+00  -1.0294000000000001e+00   3.0549999999999999e-01   2.8500000000000001e-02  -1.1400000000000000e-01   8.4340000000000004e-01   8.2269999999999999e-01   2.6989000000000001e+00   3.6599999999999999e-01   3.1750000000000000e-01   1.1500000000000000e-01
  -3.0859999999999999e-01   8.7900000000000006e-02  -4.2890000000000000e-01   2.9599999999999999e-01   0.0000000000000000e+00  -7.4499999999999997e-02   6.8799999999999994e-01   9.5609999999999995e-01   2.5247000000000002e+00   3.2750000000000001e-01   3.7530000000000002e-01   5.7500000000000002e-02
  -3.5270000000000001e-01   1.5390000000000001e-01  -1.1152000000000000e+00   1.2410000000000000e-01  -1.4269999999999999e-01  -1.0520000000000000e-01   7.1020000000000005e-01   7.5600000000000001e-01   2.8730000000000002e+00   4.1420000000000001e-01   3.4639999999999999e-01   1.3710000000000000e-01
  -2.4249999999999999e-01   1.3189999999999999e-01  -6.0050000000000003e-01   3.7240000000000001e-01  -7.6100000000000001e-02  -1.6660000000000000e-01   7.3240000000000005e-01   1.1339999999999999e+00   2.1764999999999999e+00   4.1420000000000001e-01   3.3679999999999999e-01   8.4000000000000005e-02
  -3.7469999999999998e-01   1.9789999999999999e-01  -8.5780000000000001e-01   2.6729999999999998e-01  -9.5200000000000007e-02  -8.7700000000000000e-02   9.1000000000000003e-01   1.0227999999999999e+00   3.0470999999999999e+00   4.4309999999999999e-01   3.6559999999999998e-01   9.7299999999999998e-02
  -1.3230000000000000e-01   1.7590000000000000e-01  -2.1446000000000001e+00   3.1509999999999999e-01  -7.6100000000000001e-02  -1.4470000000000000e-01   1.0431999999999999e+00   8.2269999999999999e-01   2.7858999999999998e+00   4.0460000000000002e-01   3.5599999999999998e-01   1.2390000000000000e-01
  -1.7630000000000001e-01   1.7590000000000000e-01  -1.2867999999999999e+00   3.9140000000000003e-01  -9.5200000000000007e-02  -1.2720000000000001e-01   8.6560000000000004e-01   8.4499999999999997e-01   2.6989000000000001e+00   3.9489999999999997e-01   3.3679999999999999e-01   9.7299999999999998e-02
  -1.5429999999999999e-01   3.2979999999999998e-01  -6.0050000000000003e-01   1.8140000000000001e-01  -1.9980000000000001e-01  -9.6500000000000002e-02   8.8780000000000003e-01   8.6719999999999997e-01   3.2212000000000001e+00   3.1790000000000002e-01   2.5979999999999998e-01   8.4000000000000005e-02
