# Supplementary material for: Footwear and Foam Surface Alter Gait Initiation of Typical Subjects
Source: PLoS One. 2015 Aug 13;10(8):e0135821. doi: 10.1371/journal.pone.0135821 (PMC4536224; doi:10.1371/journal.pone.0135821)
Supplement: S1 Dataset — (ZIP) [file pone.0135821.s001.zip › 10_shod_av1_02.txt]

   2.4334499999999998e+01  -2.7479000000000000e+00   3.5591690000000000e+02   1.9467300000000002e+01   3.4361699999999999e+01  -2.0390999999999999e+00  -2.3770800000000001e+01   1.3786000000000000e+00   3.2186149999999998e+02   1.2676800000000000e+01  -2.7268899999999999e+01   2.4108000000000001e+00
   2.3783500000000000e+01  -4.0888999999999998e+00   3.5274290000000002e+02   1.8512499999999999e+01   3.4180900000000001e+01  -1.8154999999999999e+00  -2.6167800000000000e+01  -2.2902999999999998e+00   3.2229680000000002e+02   1.2387800000000000e+01  -2.7124500000000001e+01   2.2029000000000001e+00
   2.3607099999999999e+01  -5.1441999999999997e+00   3.4965469999999999e+02   1.7433599999999998e+01   3.4047699999999999e+01  -1.6400999999999999e+00  -2.4192499999999999e+01  -1.2007000000000001e+00   3.2194860000000000e+02   1.2551500000000001e+01  -2.7374700000000001e+01   2.3443999999999998e+00
   2.3012000000000000e+01  -5.6497999999999999e+00   3.4322089999999997e+02   1.6498000000000001e+01   3.3562399999999997e+01  -1.4822000000000000e+00  -2.5879300000000001e+01  -1.6232000000000000e+00   3.2429919999999998e+02   1.2012100000000000e+01  -2.7124500000000001e+01   2.1852000000000000e+00
   2.2108300000000000e+01  -6.2432999999999996e+00   3.3627240000000000e+02   1.5600500000000000e+01   3.2972400000000000e+01  -1.3068000000000000e+00  -2.4059300000000000e+01  -3.6021999999999998e+00   3.2229680000000002e+02   1.1337800000000000e+01  -2.7615300000000001e+01   2.0259999999999998e+00
   2.1887799999999999e+01  -5.6718000000000002e+00   3.2666469999999998e+02   1.4703099999999999e+01   3.2115900000000003e+01  -1.2628999999999999e+00  -2.6567299999999999e+01  -6.3815999999999997e+00   3.2760750000000002e+02   1.0172200000000000e+01  -2.7605599999999999e+01   1.7694000000000001e+00
   2.0631399999999999e+01  -5.4298999999999999e+00   3.1448340000000002e+02   1.4063400000000000e+01   3.1031099999999999e+01  -1.2016000000000000e+00  -2.5169100000000000e+01  -5.6923000000000004e+00   3.3283109999999999e+02   9.6327999999999996e+00  -2.8471599999999999e+01   1.5394000000000001e+00
   1.9308900000000001e+01  -4.8803999999999998e+00   3.0127269999999999e+02   1.3299600000000000e+01   2.9879700000000000e+01  -1.0481000000000000e+00  -2.7987800000000000e+01  -7.8936999999999999e+00   3.4049239999999998e+02   8.8524999999999991e+00  -2.8779499999999999e+01   1.4376000000000000e+00
   1.7964300000000001e+01  -4.8144000000000000e+00   2.8934870000000001e+02   1.2430800000000000e+01   2.8775900000000000e+01  -1.0437000000000001e+00  -2.8431699999999999e+01  -7.1821000000000002e+00   3.4780549999999999e+02   8.6791000000000000e+00  -2.9520399999999999e+01   1.3048999999999999e+00
   1.6884300000000000e+01  -4.7045000000000003e+00   2.7716739999999999e+02   1.1485600000000000e+01   2.7767199999999999e+01  -9.0339999999999998e-01  -3.1139500000000002e+01  -7.2488000000000001e+00   3.5677269999999999e+02   8.2263999999999999e+00  -3.0097700000000000e+01   1.2120000000000000e+00
   1.5209099999999999e+01  -4.7045000000000003e+00   2.6601549999999997e+02   1.0492599999999999e+01   2.6748999999999999e+01  -7.9810000000000003e-01  -3.2315800000000003e+01  -6.8930999999999996e+00   3.6425990000000002e+02   8.0336999999999996e+00  -3.0934899999999999e+01   1.1545000000000001e+00
   1.4503700000000000e+01  -4.5726000000000004e+00   2.5649349999999998e+02   9.6620000000000008e+00   2.5835500000000000e+01  -6.8410000000000004e-01  -3.5733899999999998e+01  -7.6268000000000002e+00   3.7549059999999997e+02   7.3883000000000001e+00  -3.1492899999999999e+01   1.0041000000000000e+00
   1.3688200000000000e+01  -4.1548999999999996e+00   2.4800090000000000e+02   9.0510000000000002e+00   2.5178899999999999e+01  -6.5339999999999998e-01  -3.7975499999999997e+01  -7.7157999999999998e+00   3.8680840000000001e+02   6.9837999999999996e+00  -3.2580199999999998e+01   8.1830000000000003e-01
   1.3489800000000001e+01  -3.9569999999999999e+00   2.4199610000000001e+02   8.4686000000000003e+00   2.4588899999999999e+01  -5.7010000000000005e-01  -4.1393599999999999e+01  -9.7392000000000003e+00   3.9899689999999998e+02   5.9145000000000003e+00  -3.3224899999999998e+01   6.1040000000000005e-01
   1.3269399999999999e+01  -3.5173999999999999e+00   2.3719220000000001e+02   8.0867000000000004e+00   2.4113099999999999e+01  -5.5249999999999999e-01  -4.2969400000000000e+01  -1.1362399999999999e+01   4.0987939999999998e+02   5.0476000000000001e+00  -3.4167900000000003e+01   2.7870000000000000e-01
   1.3688200000000000e+01  -3.3635000000000002e+00   2.3427549999999999e+02   7.7047999999999996e+00   2.3713500000000000e+01  -4.8680000000000001e-01  -4.6143300000000004e+01  -1.3897300000000000e+01   4.2232900000000001e+02   3.9975999999999998e+00  -3.5033799999999999e+01   4.4000000000000003e-03
   1.3842499999999999e+01  -3.0996999999999999e+00   2.3032950000000000e+02   7.4565999999999999e+00   2.3285299999999999e+01  -5.2620000000000000e-01  -4.7785699999999999e+01  -1.6187600000000000e+01   4.3138330000000002e+02   2.9283999999999999e+00  -3.5938299999999998e+01  -4.1580000000000000e-01
   1.3622000000000000e+01  -3.2536000000000000e+00   2.2681229999999999e+02   7.2465000000000002e+00   2.2999800000000000e+01  -4.2980000000000002e-01  -5.0027400000000000e+01  -1.9056000000000001e+01   4.4104689999999999e+02   1.9651000000000001e+00  -3.6448300000000003e+01  -6.8120000000000003e-01
   1.3533899999999999e+01  -3.5173999999999999e+00   2.2475350000000000e+02   7.1414999999999997e+00   2.2856999999999999e+01  -3.6399999999999999e-01  -5.1447899999999997e+01  -2.0990500000000001e+01   4.4827289999999999e+02   1.2330000000000001e+00  -3.6996699999999997e+01  -9.9529999999999996e-01
   1.3048900000000000e+01  -4.2868000000000004e+00   2.2458189999999999e+02   7.0077999999999996e+00   2.2790400000000002e+01  -2.0610000000000001e-01  -5.3622999999999998e+01  -2.2902699999999999e+01   4.5428010000000000e+02   8.6699999999999999e-01  -3.7179600000000001e+01  -1.1855000000000000e+00
   1.3004899999999999e+01  -4.3087999999999997e+00   2.2552560000000000e+02   6.8933000000000000e+00   2.2771400000000000e+01  -2.1490000000000001e-01  -5.4976900000000001e+01  -2.3102900000000002e+01   4.5758839999999998e+02   9.2469999999999997e-01  -3.7458599999999997e+01  -1.1988000000000001e+00
   1.2762400000000000e+01  -4.5286000000000000e+00   2.2732700000000000e+02   7.0174000000000003e+00   2.3037800000000001e+01  -1.8859999999999999e-01  -5.6197600000000001e+01  -2.3703199999999999e+01   4.6020020000000000e+02   1.1077999999999999e+00  -3.7439399999999999e+01  -1.2253000000000001e+00
   1.2542000000000000e+01  -4.3967000000000001e+00   2.2930009999999999e+02   7.1223999999999998e+00   2.3323300000000000e+01  -1.5790000000000001e-01  -5.7174199999999999e+01  -2.4214600000000001e+01   4.6220260000000002e+02   1.3582000000000001e+00  -3.7362400000000001e+01  -1.2209000000000001e+00
   1.2079100000000000e+01  -4.1989000000000001e+00   2.3170200000000000e+02   7.3993000000000002e+00   2.3732500000000002e+01  -1.7979999999999999e-01  -5.8195099999999996e+01  -2.4726099999999999e+01   4.6316019999999997e+02   1.7050000000000001e+00  -3.7218100000000000e+01  -1.2385999999999999e+00
   1.1968900000000000e+01  -4.6604999999999999e+00   2.3573380000000000e+02   7.5328999999999997e+00   2.4151199999999999e+01  -1.0090000000000000e-01  -5.8772199999999998e+01  -2.5437600000000000e+01   4.6228960000000001e+02   1.9843999999999999e+00  -3.6987099999999998e+01  -1.2474000000000001e+00
   1.1946800000000000e+01  -5.1881000000000004e+00   2.4010880000000000e+02   7.5998000000000001e+00   2.4712599999999998e+01  -4.8200000000000000e-02  -5.9393700000000003e+01  -2.6193600000000000e+01   4.6080959999999999e+02   2.4756000000000000e+00  -3.6582999999999998e+01  -1.2253000000000001e+00
   1.1704400000000000e+01  -5.8257000000000003e+00   2.4551320000000001e+02   7.9147999999999996e+00   2.5312100000000001e+01   8.7700000000000000e-02  -5.9238300000000002e+01  -2.6860700000000001e+01   4.5776249999999999e+02   2.8224000000000000e+00  -3.6207700000000003e+01  -1.1766000000000001e+00
   1.1946800000000000e+01  -6.8808999999999996e+00   2.5031710000000001e+02   8.0103000000000009e+00   2.5826000000000001e+01   1.9289999999999999e-01  -5.9659999999999997e+01  -2.7105300000000000e+01   4.5628250000000003e+02   3.2559000000000000e+00  -3.5755499999999998e+01  -1.1235999999999999e+00
   1.1924799999999999e+01  -7.4085000000000001e+00   2.5709399999999999e+02   8.2490000000000006e+00   2.6539700000000000e+01   2.7629999999999999e-01  -5.9859800000000000e+01  -2.7238700000000001e+01   4.5384480000000002e+02   3.8050000000000002e+00  -3.5418700000000001e+01  -1.0571999999999999e+00
   1.2299500000000000e+01  -8.0020000000000007e+00   2.6429980000000000e+02   8.3922000000000008e+00   2.7186699999999998e+01   3.8590000000000002e-01  -6.0214900000000000e+01  -2.7194199999999999e+01   4.4992710000000000e+02   4.5080999999999998e+00  -3.4793300000000002e+01  -9.2010000000000003e-01
   1.3115100000000000e+01  -8.7934000000000001e+00   2.7047629999999998e+02   8.6309000000000005e+00   2.7824300000000001e+01   5.2180000000000004e-01  -6.0658799999999999e+01  -2.7127500000000001e+01   4.4592230000000001e+02   5.4135999999999997e+00  -3.4350700000000003e+01  -8.2279999999999998e-01
   1.3313400000000000e+01  -9.4309999999999992e+00   2.7991250000000002e+02   8.9364000000000008e+00   2.8852000000000000e+01   6.3590000000000002e-01  -6.0570000000000000e+01  -2.7216400000000000e+01   4.4226580000000001e+02   6.4154000000000000e+00  -3.3706000000000003e+01  -6.7679999999999996e-01
   1.4547800000000001e+01  -1.0046500000000000e+01   2.9080700000000002e+02   9.3565000000000005e+00   2.9936800000000002e+01   7.3229999999999995e-01  -6.0281500000000001e+01  -2.7038599999999999e+01   4.3582330000000002e+02   7.4461000000000004e+00  -3.2955500000000001e+01  -5.7509999999999994e-01
   1.6245100000000001e+01  -1.0772000000000000e+01   3.0650549999999998e+02   9.7002000000000006e+00   3.1354700000000001e+01   8.2879999999999998e-01  -6.0259300000000003e+01  -2.7060800000000000e+01   4.2972910000000002e+02   8.4769000000000005e+00  -3.2224200000000003e+01  -3.8040000000000002e-01
   1.8493300000000001e+01  -1.1937099999999999e+01   3.2400540000000001e+02   1.0301700000000000e+01   3.2791600000000003e+01   9.6470000000000000e-01  -6.0170499999999997e+01  -2.6593800000000002e+01   4.2232900000000001e+02   9.7387999999999995e+00  -3.1300500000000000e+01  -2.2559999999999999e-01
   2.1116399999999999e+01  -1.3454000000000001e+01   3.4502240000000000e+02   1.0865000000000000e+01   3.4590100000000000e+01   1.2498000000000000e+00  -6.0015099999999997e+01  -2.5504300000000001e+01   4.1484179999999998e+02   1.1260700000000000e+01  -3.0540400000000002e+01   8.8000000000000005e-03
   2.4577000000000002e+01  -1.4816900000000000e+01   3.6706880000000001e+02   1.1667000000000000e+01   3.6636000000000003e+01   1.3419000000000001e+00  -5.9393700000000003e+01  -2.3636500000000002e+01   4.0509109999999998e+02   1.3264400000000000e+01  -2.9318400000000000e+01   4.7330000000000000e-01
   2.7618800000000000e+01  -1.6267900000000001e+01   3.9117410000000001e+02   1.2268500000000000e+01   3.8691400000000002e+01   1.4910000000000001e+00  -5.7507100000000001e+01  -2.0345600000000001e+01   3.9229320000000001e+02   1.5508800000000001e+01  -2.8134799999999998e+01   9.1569999999999996e-01
   3.0770800000000001e+01  -1.8707999999999998e+01   4.1596559999999999e+02   1.2946300000000001e+01   4.1051299999999998e+01   1.6839000000000000e+00  -5.5531700000000001e+01  -1.7744100000000000e+01   3.7618709999999999e+02   1.7743600000000001e+01  -2.6393300000000000e+01   1.4288000000000001e+00
   3.3636299999999999e+01  -2.1060300000000002e+01   4.4204379999999998e+02   1.3509600000000001e+01   4.3401699999999998e+01   1.9162999999999999e+00  -5.3112499999999997e+01  -1.4230800000000000e+01   3.5625029999999998e+02   2.0065100000000001e+01  -2.4593900000000001e+01   1.9950000000000001e+00
   3.6545900000000003e+01  -2.3786200000000001e+01   4.6803629999999998e+02   1.3977499999999999e+01   4.5752099999999999e+01   2.2671999999999999e+00  -5.0204999999999998e+01  -1.0806500000000000e+01   3.3587819999999999e+02   2.2232500000000002e+01  -2.2881200000000000e+01   2.5655999999999999e+00
   3.8772100000000002e+01  -2.6776000000000000e+01   4.9214159999999998e+02   1.4512100000000000e+01   4.8121600000000001e+01   2.4908000000000001e+00  -4.6542800000000000e+01  -6.8041000000000000e+00   3.1411320000000001e+02   2.4245699999999999e+01  -2.1033799999999999e+01   3.1097000000000001e+00
   4.0910200000000003e+01  -2.9501999999999999e+01   5.1616099999999994e+02   1.5132700000000000e+01   5.0310200000000002e+01   2.7101000000000002e+00  -4.3080399999999997e+01  -3.6465999999999998e+00   2.9339290000000000e+02   2.5815899999999999e+01  -1.9321100000000001e+01   3.6051000000000002e+00
   4.2365000000000002e+01  -3.1832200000000000e+01   5.3812170000000003e+02   1.5715100000000000e+01   5.2375200000000000e+01   2.8942000000000001e+00  -4.0394799999999996e+01  -1.7788999999999999e+00   2.7589380000000000e+02   2.6971800000000002e+01  -1.7887400000000000e+01   3.9811000000000001e+00
   4.3863799999999998e+01  -3.3942700000000002e+01   5.5973919999999998e+02   1.6202000000000002e+01   5.4421100000000003e+01   3.0609000000000002e+00  -3.6932400000000001e+01  -4.2248000000000001e+00   2.6109350000000001e+02   2.6827300000000001e+01  -1.7002099999999999e+01   3.8086000000000002e+00
   4.5252499999999998e+01  -3.6272900000000000e+01   5.8264350000000002e+02   1.6784400000000002e+01   5.6723900000000000e+01   3.2538000000000000e+00  -3.3292400000000001e+01  -2.5792999999999999e+00   2.4577090000000001e+02   2.6413100000000000e+01  -1.6174600000000002e+01   3.8750000000000000e+00
   4.6839500000000001e+01  -3.9086799999999997e+01   6.0692030000000000e+02   1.7433599999999998e+01   5.8884000000000000e+01   3.3195999999999999e+00  -2.9807800000000000e+01  -6.0035999999999996e+00   2.2583410000000001e+02   2.5064499999999999e+01  -1.4943000000000000e+01   3.4546999999999999e+00
   4.8029800000000002e+01  -4.1724899999999998e+01   6.2879510000000005e+02   1.8082899999999999e+01   6.0977499999999999e+01   3.5345000000000000e+00  -2.4880500000000001e+01  -6.8930999999999996e+00   2.0345970000000000e+02   2.3243900000000000e+01  -1.3634399999999999e+01   2.9990999999999999e+00
   4.9352300000000000e+01  -4.4143000000000001e+01   6.4852539999999999e+02   1.8760700000000000e+01   6.2842599999999997e+01   3.5914999999999999e+00  -1.9953299999999999e+01  -7.9158999999999997e+00   1.7690629999999999e+02   2.0845400000000001e+01  -1.2037200000000000e+01   2.4550000000000001e+00
   5.0564599999999999e+01  -4.5549999999999997e+01   6.6345180000000005e+02   1.9400400000000001e+01   6.4260400000000004e+01   3.6177999999999999e+00  -1.5647399999999999e+01  -8.9387000000000008e+00   1.4878590000000000e+02   1.8234900000000000e+01  -1.0180099999999999e+01   1.9020999999999999e+00
   5.1380200000000002e+01  -4.6605200000000004e+01   6.7649090000000001e+02   1.9982800000000001e+01   6.5250100000000003e+01   3.5651999999999999e+00  -1.1608000000000001e+01  -7.6268000000000002e+00   1.2179720000000000e+02   1.5470300000000000e+01  -8.5347000000000008e+00   1.4288000000000001e+00
   5.1446300000000001e+01  -4.7550500000000000e+01   6.8489769999999999e+02   2.0565200000000001e+01   6.6106499999999997e+01   3.5257000000000001e+00  -8.4563000000000006e+00  -5.5144000000000002e+00   9.5069699999999997e+01   1.2474500000000001e+01  -6.5045000000000002e+00   1.2209000000000001e+00
   5.1534500000000001e+01  -4.8495800000000003e+01   6.9038789999999995e+02   2.1338600000000000e+01   6.6591800000000006e+01   3.4380000000000002e+00  -4.8163000000000000e+00  -2.5792999999999999e+00   7.1476399999999998e+01   9.7002000000000006e+00  -4.8688000000000002e+00   9.0680000000000005e-01
   5.1380200000000002e+01  -4.8979399999999998e+01   6.9493439999999998e+02   2.1710899999999999e+01   6.6962900000000005e+01   3.3635000000000002e+00  -2.9297000000000000e+00   5.7809999999999995e-01   4.8405500000000004e+01   6.9260000000000002e+00  -3.3677000000000001e+00   8.4930000000000005e-01
   5.1446300000000001e+01  -5.0342399999999998e+01   6.9656430000000000e+02   2.2102300000000000e+01   6.7029499999999999e+01   3.3635000000000002e+00   8.4340000000000004e-01   1.2897000000000001e+00   3.1689900000000002e+01   4.5755999999999997e+00  -1.8571000000000000e+00   3.6709999999999998e-01
   5.1225900000000003e+01  -5.1045900000000003e+01   6.9707899999999995e+02   2.2436499999999999e+01   6.6829700000000003e+01   3.2582000000000000e+00   1.9980000000000001e-01   5.5366999999999997e+00   1.8892099999999999e+01   2.8706000000000000e+00  -9.1410000000000002e-01   5.1310000000000000e-01
   5.1137700000000002e+01  -5.1067900000000002e+01   6.9278989999999999e+02   2.2866099999999999e+01   6.6268299999999996e+01   3.1179000000000001e+00   1.8422000000000001e+00   5.4032999999999998e+00   8.6189999999999998e+00   1.4449000000000001e+00  -2.4060000000000001e-01   4.4679999999999997e-01
   5.0564599999999999e+01  -5.0892000000000003e+01   6.8721389999999997e+02   2.3305299999999999e+01   6.5725899999999996e+01   3.0083000000000002e+00   6.2150000000000005e-01   2.0010000000000000e-01   2.5247000000000002e+00   2.4079999999999999e-01   3.8490000000000002e-01   8.4000000000000005e-02
   5.0366300000000003e+01  -5.0474299999999999e+01   6.8120899999999995e+02   2.3887699999999999e+01   6.4879000000000005e+01   2.8767000000000000e+00  -2.2200000000000001e-02  -5.7809999999999995e-01   3.4824000000000002e+00   2.3119999999999999e-01   5.6769999999999998e-01   1.2390000000000000e-01
   5.0234000000000002e+01  -5.0254500000000000e+01   6.7460370000000000e+02   2.4298300000000001e+01   6.3917900000000003e+01   2.6880999999999999e+00   1.9088000000000001e+00   1.0005999999999999e+00   3.3953000000000002e+00   5.9719999999999995e-01   2.0210000000000000e-01   6.6400000000000001e-02
   4.9925400000000003e+01  -4.9968699999999998e+01   6.6662580000000003e+02   2.4479700000000001e+01   6.3032899999999998e+01   2.4996000000000000e+00   1.1096999999999999e+00   8.0049999999999999e-01   3.3083000000000000e+00   4.5269999999999999e-01   2.7900000000000003e-01   8.8499999999999995e-02
   4.9594799999999999e+01  -4.9638900000000000e+01   6.5967729999999995e+02   2.4947500000000002e+01   6.2157400000000003e+01   2.3153999999999999e+00   5.9930000000000005e-01   4.0020000000000000e-01   3.3083000000000000e+00   2.8899999999999998e-01   4.2340000000000000e-01   1.1060000000000000e-01
   4.8955599999999997e+01  -4.9748899999999999e+01   6.5307200000000000e+02   2.5291200000000000e+01   6.1462800000000001e+01   2.2496000000000000e+00   1.2873000000000001e+00   5.7809999999999995e-01   3.3953000000000002e+00   3.6599999999999999e-01   2.9830000000000001e-01   1.1060000000000000e-01
   4.8801299999999998e+01  -5.0100600000000000e+01   6.4775340000000006e+02   2.5739899999999999e+01   6.0958399999999997e+01   2.1488000000000000e+00   1.2650999999999999e+00   8.4499999999999997e-01   2.6118000000000001e+00   4.3350000000000000e-01   4.2340000000000000e-01   1.1500000000000000e-01
   4.8184100000000001e+01  -5.0782100000000000e+01   6.4329259999999999e+02   2.6226800000000001e+01   6.0292299999999997e+01   2.0434999999999999e+00   7.7680000000000005e-01   6.2260000000000004e-01   3.1341999999999999e+00   4.0460000000000002e-01   4.7149999999999997e-01   5.3100000000000001e-02
   4.7809399999999997e+01  -5.1749400000000001e+01   6.3951810000000000e+02   2.6675599999999999e+01   5.9787999999999997e+01   2.0567000000000002e+00   1.2428999999999999e+00   7.7820000000000000e-01   3.4824000000000002e+00   4.1420000000000001e-01   3.0790000000000001e-01   7.9600000000000004e-02
   4.7412599999999998e+01  -5.2848500000000001e+01   6.3763090000000000e+02   2.7277100000000001e+01   5.9388300000000001e+01   1.9821000000000000e+00   1.0875999999999999e+00   7.1150000000000002e-01   3.6564999999999999e+00   3.8529999999999998e-01   4.3300000000000000e-01   1.0620000000000000e-01
   4.6971800000000002e+01  -5.4013700000000000e+01   6.3745929999999998e+02   2.7744900000000001e+01   5.9483499999999999e+01   1.9908999999999999e+00   8.2120000000000004e-01   4.6689999999999998e-01   2.9600000000000000e+00   3.0819999999999997e-01   3.8490000000000002e-01   1.1060000000000000e-01
   4.6288499999999999e+01  -5.5266700000000000e+01   6.3951810000000000e+02   2.8317699999999999e+01   5.9531100000000002e+01   2.1137000000000001e+00   1.1540999999999999e+00   6.0040000000000004e-01   3.3953000000000002e+00   3.3710000000000001e-01   3.5599999999999998e-01   9.2899999999999996e-02
   4.5384700000000002e+01  -5.6915500000000002e+01   6.4166269999999997e+02   2.8833300000000001e+01   5.9883200000000002e+01   2.1970000000000001e+00   1.0209999999999999e+00   6.4480000000000004e-01   4.0048000000000004e+00   3.6599999999999999e-01   3.3679999999999999e-01   1.1940000000000001e-01
   4.4833700000000000e+01  -5.8498300000000000e+01   6.4423620000000005e+02   2.9358400000000000e+01   6.0140099999999997e+01   2.2978999999999998e+00   9.7660000000000002e-01   6.2260000000000004e-01   3.4824000000000002e+00   4.1420000000000001e-01   3.3679999999999999e-01   1.1940000000000001e-01
   4.4194499999999998e+01  -6.0498800000000003e+01   6.4706709999999998e+02   3.0122199999999999e+01   6.0378000000000000e+01   2.3723999999999998e+00   9.1000000000000003e-01   7.3380000000000001e-01   3.8306000000000000e+00   4.0460000000000002e-01   2.6939999999999997e-01   9.7299999999999998e-02
   4.3511200000000002e+01  -6.1927799999999998e+01   6.4955480000000000e+02   3.0456399999999999e+01   6.0749099999999999e+01   2.4205999999999999e+00   9.5440000000000003e-01   6.4480000000000004e-01   3.2212000000000001e+00   3.8529999999999998e-01   2.5019999999999998e-01   1.5040000000000001e-01
   4.3070300000000003e+01  -6.3620500000000000e+01   6.5178520000000003e+02   3.1191500000000001e+01   6.1139200000000002e+01   2.5916999999999999e+00   1.0875999999999999e+00   7.1150000000000002e-01   2.9600000000000000e+00   3.8529999999999998e-01   3.0790000000000001e-01   1.0620000000000000e-01
   4.2497199999999999e+01  -6.5379199999999997e+01   6.5375819999999999e+02   3.1792999999999999e+01   6.1386699999999998e+01   2.6311000000000000e+00   9.1000000000000003e-01   6.6710000000000003e-01   2.9600000000000000e+00   4.2380000000000001e-01   3.5599999999999998e-01   1.1940000000000001e-01
   4.2365000000000002e+01  -6.6698200000000000e+01   6.5581700000000001e+02   3.2298999999999999e+01   6.1595999999999997e+01   2.7538999999999998e+00   9.9880000000000002e-01   7.3380000000000001e-01   3.5695000000000001e+00   3.8529999999999998e-01   3.2710000000000000e-01   3.5400000000000001e-02
   4.2342900000000000e+01  -6.8390900000000002e+01   6.5779010000000005e+02   3.2910100000000000e+01   6.1710200000000000e+01   2.8767000000000000e+00   9.3220000000000003e-01   6.2260000000000004e-01   2.8730000000000002e+00   3.5639999999999999e-01   2.7900000000000003e-01   1.4599999999999999e-01
   4.2761699999999998e+01  -7.0215599999999995e+01   6.6002040000000000e+02   3.3549700000000001e+01   6.1938600000000001e+01   3.0476999999999999e+00   9.7660000000000002e-01   5.1139999999999997e-01   3.7435999999999998e+00   3.8529999999999998e-01   2.8870000000000001e-01   8.8499999999999995e-02
   4.3136400000000002e+01  -7.2150099999999995e+01   6.6036360000000002e+02   3.4294400000000003e+01   6.2005200000000002e+01   3.1617000000000002e+00   1.0653999999999999e+00   8.0049999999999999e-01   3.3953000000000002e+00   4.5269999999999999e-01   3.7530000000000002e-01   1.1060000000000000e-01
   4.3599299999999999e+01  -7.3513099999999994e+01   6.6199350000000004e+02   3.5000999999999998e+01   6.1862499999999997e+01   3.3328000000000002e+00   9.5440000000000003e-01   6.4480000000000004e-01   3.1341999999999999e+00   3.6599999999999999e-01   3.8490000000000002e-01   1.0170000000000000e-01
   4.4855699999999999e+01  -7.5205900000000000e+01   6.6173609999999996e+02   3.5745699999999999e+01   6.1691200000000002e+01   3.3546999999999998e+00   8.8780000000000003e-01   4.8920000000000002e-01   3.6564999999999999e+00   3.4680000000000000e-01   2.9830000000000001e-01   9.7299999999999998e-02
   4.6090100000000000e+01  -7.6480900000000005e+01   6.6233659999999998e+02   3.6576300000000003e+01   6.1586500000000001e+01   3.3854000000000002e+00   9.3220000000000003e-01   5.7809999999999995e-01   2.9600000000000000e+00   3.4680000000000000e-01   3.1750000000000000e-01   1.3710000000000000e-01
   4.7544899999999998e+01  -7.8063699999999997e+01   6.6242240000000004e+02   3.7559699999999999e+01   6.1405700000000003e+01   3.4556000000000000e+00   9.1000000000000003e-01   6.6710000000000003e-01   3.5695000000000001e+00   3.2750000000000001e-01   2.5979999999999998e-01   9.7299999999999998e-02
   4.8426600000000001e+01  -8.0086200000000005e+01   6.6285130000000004e+02   3.8590800000000002e+01   6.1291499999999999e+01   3.4556000000000000e+00   1.0875999999999999e+00   5.5589999999999995e-01   3.6564999999999999e+00   3.8529999999999998e-01   3.7530000000000002e-01   7.9600000000000004e-02
   4.9484600000000000e+01  -8.1954800000000006e+01   6.6328020000000004e+02   3.9640999999999998e+01   6.1101199999999999e+01   3.4643000000000002e+00   9.9880000000000002e-01   6.8930000000000002e-01   3.6564999999999999e+00   3.4680000000000000e-01   3.3679999999999999e-01   8.4000000000000005e-02
   5.0674900000000001e+01  -8.3317800000000005e+01   6.6319439999999997e+02   4.0891700000000000e+01   6.0653900000000000e+01   3.4599000000000002e+00   9.1000000000000003e-01   8.4499999999999997e-01   3.1341999999999999e+00   3.7569999999999998e-01   3.8490000000000002e-01   7.9600000000000004e-02
   5.1512500000000003e+01  -8.5010499999999993e+01   6.6302290000000005e+02   4.2171100000000003e+01   6.0444600000000001e+01   3.3635000000000002e+00   8.4340000000000004e-01   6.8930000000000002e-01   3.3953000000000002e+00   3.3710000000000001e-01   3.6559999999999998e-01   9.7299999999999998e-02
   5.2460299999999997e+01  -8.6263599999999997e+01   6.6053510000000006e+02   4.3803699999999999e+01   6.0006900000000002e+01   3.3679000000000001e+00   9.1000000000000003e-01   5.5589999999999995e-01   3.1341999999999999e+00   4.2380000000000001e-01   2.8870000000000001e-01   1.2830000000000000e-01
   5.4003200000000000e+01  -8.8066299999999998e+01   6.6036360000000002e+02   4.5608199999999997e+01   5.9540599999999998e+01   3.2625999999999999e+00   1.1318999999999999e+00   7.3380000000000001e-01   3.4824000000000002e+00   4.1420000000000001e-01   3.3679999999999999e-01   1.1060000000000000e-01
   5.5105300000000000e+01  -8.9473200000000006e+01   6.6122140000000002e+02   4.7746800000000000e+01   5.9131399999999999e+01   3.0828000000000002e+00   1.1318999999999999e+00   6.4480000000000004e-01   3.2212000000000001e+00   3.8529999999999998e-01   3.5599999999999998e-01   8.8499999999999995e-02
   5.6560099999999998e+01  -8.9912899999999993e+01   6.6002040000000000e+02   4.9942700000000002e+01   5.8389200000000002e+01   2.9249000000000001e+00   9.3220000000000003e-01   6.4480000000000004e-01   2.7858999999999998e+00   3.4680000000000000e-01   3.0790000000000001e-01   1.1060000000000000e-01
   5.7397700000000000e+01  -9.0770200000000003e+01   6.5804740000000004e+02   5.2568300000000001e+01   5.7627899999999997e+01   2.6442999999999999e+00   6.8799999999999994e-01   6.8930000000000002e-01   3.0470999999999999e+00   4.6239999999999998e-01   3.4639999999999999e-01   9.7299999999999998e-02
   5.8257399999999997e+01  -8.9451200000000000e+01   6.5161360000000002e+02   5.4945599999999999e+01   5.6362299999999998e+01   2.1926000000000001e+00   9.7660000000000002e-01   5.3369999999999995e-01   3.1341999999999999e+00   3.8529999999999998e-01   3.6559999999999998e-01   9.7299999999999998e-02
   5.8235300000000002e+01  -8.7670500000000004e+01   6.4303530000000001e+02   5.7590200000000003e+01   5.4954000000000001e+01   1.7760000000000000e+00   1.1318999999999999e+00   7.5600000000000001e-01   2.2635999999999998e+00   3.8529999999999998e-01   3.3679999999999999e-01   1.1060000000000000e-01
   5.7772399999999998e+01  -8.5384299999999996e+01   6.3205489999999998e+02   6.0063000000000002e+01   5.3393400000000000e+01   1.2628999999999999e+00   1.2428999999999999e+00   8.0049999999999999e-01   3.2212000000000001e+00   4.2380000000000001e-01   2.8870000000000001e-01   1.0620000000000000e-01
   5.6648299999999999e+01  -8.2636300000000006e+01   6.2158929999999998e+02   6.2373500000000000e+01   5.1984999999999999e+01   6.8410000000000004e-01   1.1984999999999999e+00   8.6719999999999997e-01   3.2212000000000001e+00   3.0819999999999997e-01   3.1750000000000000e-01   6.6400000000000001e-02
   5.5876800000000003e+01  -8.0349999999999994e+01   6.1301089999999999e+02   6.4712599999999995e+01   5.0671799999999998e+01   1.7100000000000001e-01   1.1540999999999999e+00   7.5600000000000001e-01   2.6989000000000001e+00   3.4680000000000000e-01   3.4639999999999999e-01   1.3710000000000000e-01
   5.4267699999999998e+01  -7.9888400000000004e+01   6.0614819999999997e+02   6.6440700000000007e+01   4.9786900000000003e+01  -2.5000000000000000e-01   7.7680000000000005e-01   9.3389999999999995e-01   3.7435999999999998e+00   4.4309999999999999e-01   3.5599999999999998e-01   1.7249999999999999e-01
   5.3937100000000001e+01  -7.9954300000000003e+01   6.0194479999999999e+02   6.8092399999999998e+01   4.9339599999999997e+01  -3.1140000000000001e-01   1.1318999999999999e+00   6.0040000000000004e-01   2.8730000000000002e+00   3.6599999999999999e-01   3.4639999999999999e-01   1.1060000000000000e-01
   5.1820999999999998e+01  -8.0372000000000000e+01   5.9602570000000003e+02   6.9056700000000006e+01   4.8939900000000002e+01  -4.9109999999999998e-01   9.7660000000000002e-01   6.6710000000000003e-01   2.9600000000000000e+00   4.0460000000000002e-01   3.0790000000000001e-01   7.0800000000000002e-02
   5.1578600000000002e+01  -8.1734999999999999e+01   5.9019240000000002e+02   6.9677300000000002e+01   4.8121600000000001e+01  -5.9199999999999997e-01   9.7660000000000002e-01   7.3380000000000001e-01   3.2212000000000001e+00   3.6599999999999999e-01   3.1750000000000000e-01   8.8499999999999995e-02
   4.9594799999999999e+01  -8.2702299999999994e+01   5.7921209999999996e+02   6.9925500000000000e+01   4.7360300000000002e+01  -5.3500000000000003e-01   8.2120000000000004e-01   6.8930000000000002e-01   3.7435999999999998e+00   3.4680000000000000e-01   2.2130000000000000e-01   1.3710000000000000e-01
   4.9440500000000000e+01  -8.3823400000000007e+01   5.6814599999999996e+02   6.9658199999999994e+01   4.6323099999999997e+01  -5.7879999999999998e-01   7.9900000000000004e-01   6.2260000000000004e-01   2.6118000000000001e+00   3.8529999999999998e-01   2.8870000000000001e-01   1.3710000000000000e-01
   4.8184100000000001e+01  -8.5274299999999997e+01   5.5433479999999997e+02   6.9094899999999996e+01   4.5409599999999998e+01  -4.4290000000000002e-01   1.0875999999999999e+00   6.2260000000000004e-01   2.6118000000000001e+00   3.8529999999999998e-01   3.6559999999999998e-01   1.2830000000000000e-01
   4.8558799999999998e+01  -8.5472200000000001e+01   5.3975160000000005e+02   6.8254700000000000e+01   4.4324800000000003e+01  -4.1220000000000001e-01   8.2120000000000004e-01   6.6710000000000003e-01   2.6989000000000001e+00   3.4680000000000000e-01   3.8490000000000002e-01   1.3710000000000000e-01
   4.6993800000000000e+01  -8.6373500000000007e+01   5.2070759999999996e+02   6.6899000000000001e+01   4.3078200000000002e+01  -3.2890000000000003e-01   9.1000000000000003e-01   8.8939999999999997e-01   2.8730000000000002e+00   3.3710000000000001e-01   2.7900000000000003e-01   8.8499999999999995e-02
   4.5825600000000001e+01  -8.7802499999999995e+01   4.9823219999999998e+02   6.5094499999999996e+01   4.1469999999999999e+01  -7.4499999999999997e-02   7.5460000000000005e-01   6.2260000000000004e-01   2.8730000000000002e+00   3.3710000000000001e-01   3.8490000000000002e-01   1.2830000000000000e-01
   4.3401000000000003e+01  -8.7868399999999994e+01   4.7335489999999999e+02   6.2554900000000004e+01   3.9747599999999998e+01   1.6660000000000000e-01   7.7680000000000005e-01   6.8930000000000002e-01   3.3083000000000000e+00   3.7569999999999998e-01   3.5599999999999998e-01   1.4160000000000000e-01
   4.1329000000000001e+01  -8.7824399999999997e+01   4.4461739999999998e+02   5.9528399999999998e+01   3.7682699999999997e+01   4.3850000000000000e-01   9.3220000000000003e-01   5.3369999999999995e-01   3.3083000000000000e+00   3.7569999999999998e-01   3.5599999999999998e-01   1.1060000000000000e-01
   3.7581800000000001e+01  -8.7362799999999993e+01   4.1253420000000000e+02   5.5957599999999999e+01   3.5370399999999997e+01   8.8580000000000003e-01   1.0209999999999999e+00   7.3380000000000001e-01   3.3083000000000000e+00   3.4680000000000000e-01   3.8490000000000002e-01   1.0170000000000000e-01
   3.4319600000000001e+01  -8.5494200000000006e+01   3.7710550000000001e+02   5.1737600000000000e+01   3.2515599999999999e+01   1.2848999999999999e+00   9.1000000000000003e-01   7.7820000000000000e-01   2.8730000000000002e+00   4.0460000000000002e-01   3.5599999999999998e-01   1.2390000000000000e-01
   2.9470300000000002e+01  -8.2240600000000001e+01   3.3833120000000002e+02   4.7135800000000003e+01   2.9565700000000000e+01   1.7101999999999999e+00   1.0875999999999999e+00   7.3380000000000001e-01   3.3083000000000000e+00   3.0819999999999997e-01   3.1750000000000000e-01   1.3710000000000000e-01
   2.4665099999999999e+01  -7.6964500000000001e+01   2.9809870000000001e+02   4.2027900000000002e+01   2.6349399999999999e+01   2.1049000000000002e+00   8.8780000000000003e-01   6.8930000000000002e-01   3.2212000000000001e+00   3.3710000000000001e-01   3.1750000000000000e-01   7.9600000000000004e-02
   1.9507300000000001e+01  -7.0567300000000003e+01   2.5554990000000001e+02   3.6604900000000001e+01   2.2895099999999999e+01   2.3942999999999999e+00   9.1000000000000003e-01   6.8930000000000002e-01   2.7858999999999998e+00   3.4680000000000000e-01   3.7530000000000002e-01   9.7299999999999998e-02
   1.4812300000000000e+01  -6.2367400000000004e+01   2.1317269999999999e+02   3.1286999999999999e+01   1.9497900000000001e+01   2.3856000000000002e+00   9.7660000000000002e-01   6.8930000000000002e-01   3.4824000000000002e+00   3.8529999999999998e-01   3.8490000000000002e-01   1.1060000000000000e-01
   1.1153300000000000e+01  -5.2496800000000000e+01   1.7131020000000001e+02   2.5701699999999999e+01   1.5748699999999999e+01   2.2408000000000001e+00   9.1000000000000003e-01   6.8930000000000002e-01   2.8730000000000002e+00   3.5639999999999999e-01   2.9830000000000001e-01   1.3270000000000001e-01
   7.3620999999999999e+00  -4.2626199999999997e+01   1.2996240000000000e+02   1.9906400000000001e+01   1.2104100000000001e+01   1.9777000000000000e+00   1.0431999999999999e+00   5.3369999999999995e-01   3.1341999999999999e+00   3.5639999999999999e-01   2.9830000000000001e-01   8.8499999999999995e-02
   5.9513999999999996e+00  -2.8248899999999999e+01   9.4190600000000003e+01   1.5142300000000001e+01   8.7070000000000007e+00   1.1402000000000001e+00   9.3220000000000003e-01   5.7809999999999995e-01   2.9600000000000000e+00   4.1420000000000001e-01   3.0790000000000001e-01   1.1060000000000000e-01
   4.5627000000000004e+00  -1.5432499999999999e+01   6.2450600000000001e+01   1.0779100000000000e+01   5.7855999999999996e+00   3.2890000000000003e-01   1.0209999999999999e+00   7.3380000000000001e-01   3.1341999999999999e+00   4.1420000000000001e-01   4.1370000000000001e-01   1.2390000000000000e-01
   2.7553000000000001e+00  -5.7377000000000002e+00   3.7144399999999997e+01   7.0460000000000003e+00   3.4352000000000000e+00  -2.5869999999999999e-01   9.3220000000000003e-01   6.2260000000000004e-01   2.6989000000000001e+00   4.1420000000000001e-01   3.8490000000000002e-01   1.1060000000000000e-01
   1.3666000000000000e+00  -5.4959999999999998e-01   1.9215599999999998e+01   4.0862999999999996e+00   1.7414000000000001e+00  -4.6479999999999999e-01   9.9880000000000002e-01   8.2269999999999999e-01   3.0470999999999999e+00   4.3350000000000000e-01   3.1750000000000000e-01   1.3270000000000001e-01
   1.0580000000000001e+00   4.6166000000000000e+00   8.5784000000000002e+00   2.3963999999999999e+00   8.3740000000000003e-01  -7.7620000000000000e-01   9.7660000000000002e-01   7.7820000000000000e-01   3.3953000000000002e+00   4.5269999999999999e-01   3.8490000000000002e-01   1.0170000000000000e-01
  -3.5270000000000001e-01  -1.0990000000000000e-01  -1.2010000000000001e+00   1.9089999999999999e-01  -8.5599999999999996e-02  -7.8899999999999998e-02   1.2206999999999999e+00   4.0020000000000000e-01   2.8730000000000002e+00   3.8529999999999998e-01   2.6939999999999997e-01   9.2899999999999996e-02
  -8.3760000000000001e-01   1.0331999999999999e+00  -6.0050000000000003e-01   3.5330000000000000e-01   3.8100000000000002e-02  -1.1400000000000000e-01   9.5440000000000003e-01   7.7820000000000000e-01   3.3083000000000000e+00   4.0460000000000002e-01   3.2710000000000000e-01   1.0620000000000000e-01
  -5.5110000000000003e-01  -8.5740000000000005e-01  -3.4310000000000002e-01   3.4370000000000001e-01   0.0000000000000000e+00  -1.8859999999999999e-01   1.0209999999999999e+00   6.6710000000000003e-01   2.7858999999999998e+00   3.9489999999999997e-01   3.8490000000000002e-01   1.2390000000000000e-01
  -3.7469999999999998e-01   1.0112000000000001e+00  -9.4359999999999999e-01   4.2959999999999998e-01  -2.8500000000000001e-02  -1.0960000000000000e-01   8.4340000000000004e-01   9.7840000000000005e-01   3.0470999999999999e+00   2.9859999999999998e-01   3.4639999999999999e-01   1.2830000000000000e-01
  -2.1999999999999999e-02  -7.2550000000000003e-01  -1.0294000000000001e+00   2.9599999999999999e-01  -1.3320000000000001e-01  -1.2720000000000001e-01   8.4340000000000004e-01   9.7840000000000005e-01   2.8730000000000002e+00   3.6599999999999999e-01   3.7530000000000002e-01   7.9600000000000004e-02
  -1.5429999999999999e-01   4.3969999999999998e-01  -1.2010000000000001e+00   3.8190000000000002e-01  -2.8500000000000001e-02  -1.2720000000000001e-01   1.1318999999999999e+00   5.3369999999999995e-01   3.0470999999999999e+00   3.6599999999999999e-01   3.0790000000000001e-01   1.6370000000000001e-01
   2.6450000000000001e-01   3.5170000000000001e-01  -1.3725000000000001e+00   4.6779999999999999e-01  -9.4999999999999998e-03  -1.7540000000000000e-01   6.6579999999999995e-01   6.0040000000000004e-01   3.8306000000000000e+00   3.8529999999999998e-01   3.5599999999999998e-01   1.2390000000000000e-01
  -5.0700000000000001e-01  -2.1980000000000000e-01  -7.7210000000000001e-01   3.6280000000000001e-01   2.8500000000000001e-02  -1.5790000000000001e-01   9.7660000000000002e-01   7.3380000000000001e-01   2.0893999999999999e+00   3.7569999999999998e-01   3.3679999999999999e-01   1.2390000000000000e-01
  -2.1999999999999999e-02   6.8149999999999999e-01  -7.7210000000000001e-01   3.8190000000000002e-01  -1.2370000000000000e-01  -9.2100000000000001e-02   7.9900000000000004e-01   8.6719999999999997e-01   3.0470999999999999e+00   3.4680000000000000e-01   3.4639999999999999e-01   8.8499999999999995e-02
  -1.7630000000000001e-01  -6.6000000000000003e-02  -1.0294000000000001e+00   3.3420000000000000e-01  -9.4999999999999998e-03  -1.4030000000000001e-01   1.0209999999999999e+00   9.1169999999999995e-01   3.4824000000000002e+00   4.7199999999999998e-01   2.9830000000000001e-01   1.3270000000000001e-01
  -1.7630000000000001e-01   1.3189999999999999e-01   8.5800000000000001e-02   3.1509999999999999e-01   3.8100000000000002e-02  -1.5790000000000001e-01   7.7680000000000005e-01   6.8930000000000002e-01   2.9600000000000000e+00   3.5639999999999999e-01   3.5599999999999998e-01   1.3710000000000000e-01
  -3.7469999999999998e-01   3.9570000000000000e-01  -1.0294000000000001e+00   3.2460000000000000e-01   0.0000000000000000e+00  -9.6500000000000002e-02   8.6560000000000004e-01   6.4480000000000004e-01   2.5247000000000002e+00   4.1420000000000001e-01   3.6559999999999998e-01   1.3710000000000000e-01
  -2.4249999999999999e-01   0.0000000000000000e+00  -4.2890000000000000e-01   4.2959999999999998e-01   4.7600000000000003e-02  -1.1840000000000001e-01   9.3220000000000003e-01   8.4499999999999997e-01   2.9600000000000000e+00   3.2750000000000001e-01   3.2710000000000000e-01   7.5200000000000003e-02
  -3.3060000000000000e-01   4.8359999999999997e-01  -8.5780000000000001e-01   4.0100000000000002e-01  -6.6600000000000006e-02  -1.0960000000000000e-01   9.3220000000000003e-01   7.1150000000000002e-01   3.1341999999999999e+00   3.0819999999999997e-01   2.7900000000000003e-01   1.1500000000000000e-01
  -3.7469999999999998e-01   1.0990000000000000e-01  -9.4359999999999999e-01   4.3919999999999998e-01  -2.8500000000000001e-02  -1.2280000000000001e-01   9.1000000000000003e-01   5.5589999999999995e-01   2.8730000000000002e+00   3.1790000000000002e-01   3.0790000000000001e-01   1.1500000000000000e-01
  -8.8200000000000001e-02   2.8580000000000000e-01  -5.1470000000000005e-01   3.4370000000000001e-01  -1.7130000000000001e-01  -1.2280000000000001e-01   7.7680000000000005e-01   7.7820000000000000e-01   3.2212000000000001e+00   3.0819999999999997e-01   3.0790000000000001e-01   9.7299999999999998e-02
  -3.5270000000000001e-01   2.1980000000000000e-01  -7.7210000000000001e-01   4.0100000000000002e-01  -6.6600000000000006e-02  -1.1840000000000001e-01   1.1096999999999999e+00   6.4480000000000004e-01   3.2212000000000001e+00   4.1420000000000001e-01   3.3679999999999999e-01   9.7299999999999998e-02
  -1.5429999999999999e-01   2.6379999999999998e-01  -4.2890000000000000e-01   2.9599999999999999e-01   5.7099999999999998e-02  -7.4499999999999997e-02   9.3220000000000003e-01   4.8920000000000002e-01   2.6118000000000001e+00   4.7199999999999998e-01   3.7530000000000002e-01   7.5200000000000003e-02
  -2.2040000000000001e-01   3.2979999999999998e-01  -4.2890000000000000e-01   3.4370000000000001e-01   1.9000000000000000e-02  -1.1400000000000000e-01   9.5440000000000003e-01   8.8939999999999997e-01   3.3953000000000002e+00   4.3350000000000000e-01   3.4639999999999999e-01   1.2390000000000000e-01
  -1.1020000000000001e-01   1.9789999999999999e-01  -4.2890000000000000e-01   3.3420000000000000e-01   4.7600000000000003e-02  -1.3589999999999999e-01   1.1984999999999999e+00   7.7820000000000000e-01   2.6989000000000001e+00   4.2380000000000001e-01   3.3679999999999999e-01   1.1060000000000000e-01
  -2.4249999999999999e-01   8.7900000000000006e-02  -6.8630000000000002e-01   2.9599999999999999e-01  -7.6100000000000001e-02  -1.0520000000000000e-01   9.1000000000000003e-01   7.3380000000000001e-01   3.0470999999999999e+00   2.9859999999999998e-01   2.8870000000000001e-01   8.8499999999999995e-02
  -3.0859999999999999e-01   3.2979999999999998e-01  -1.0294000000000001e+00   3.5330000000000000e-01  -6.6600000000000006e-02  -1.1840000000000001e-01   7.1020000000000005e-01   7.3380000000000001e-01   2.8730000000000002e+00   2.9859999999999998e-01   3.6559999999999998e-01   7.5200000000000003e-02
  -2.4249999999999999e-01   1.5390000000000001e-01  -1.5441000000000000e+00   3.8190000000000002e-01   3.8100000000000002e-02  -1.4910000000000001e-01   7.9900000000000004e-01   8.4499999999999997e-01   3.0470999999999999e+00   3.9489999999999997e-01   3.1750000000000000e-01   8.4000000000000005e-02
  -2.8649999999999998e-01   3.2979999999999998e-01  -3.4310000000000002e-01   3.5330000000000000e-01   4.7600000000000003e-02  -8.3299999999999999e-02   9.3220000000000003e-01   1.0005999999999999e+00   2.9600000000000000e+00   4.3350000000000000e-01   3.2710000000000000e-01   1.1940000000000001e-01
  -1.5429999999999999e-01   0.0000000000000000e+00  -1.5441000000000000e+00   4.1049999999999998e-01  -5.7099999999999998e-02  -1.4030000000000001e-01   1.0875999999999999e+00   8.6719999999999997e-01   3.4824000000000002e+00   4.3350000000000000e-01   3.1750000000000000e-01   7.0800000000000002e-02
  -2.2040000000000001e-01   1.3189999999999999e-01  -4.2890000000000000e-01   3.1509999999999999e-01  -6.6600000000000006e-02  -1.0960000000000000e-01   9.3220000000000003e-01   5.3369999999999995e-01   3.5695000000000001e+00   4.3350000000000000e-01   3.3679999999999999e-01   1.1500000000000000e-01
  -4.1880000000000001e-01   4.1770000000000002e-01  -6.8630000000000002e-01   2.9599999999999999e-01  -5.7099999999999998e-02  -1.4030000000000001e-01   7.1020000000000005e-01   1.0005999999999999e+00   2.6989000000000001e+00   3.3710000000000001e-01   2.5979999999999998e-01   1.1500000000000000e-01
  -3.0859999999999999e-01   4.3999999999999997e-02  -1.3725000000000001e+00   3.7240000000000001e-01   0.0000000000000000e+00  -1.8420000000000000e-01   9.7660000000000002e-01   8.0049999999999999e-01   3.3083000000000000e+00   4.0460000000000002e-01   3.8490000000000002e-01   1.0170000000000000e-01
  -2.6450000000000001e-01   1.7590000000000000e-01  -1.1152000000000000e+00   3.4370000000000001e-01  -4.7600000000000003e-02  -1.3589999999999999e-01   9.3220000000000003e-01   6.0040000000000004e-01   3.2212000000000001e+00   3.9489999999999997e-01   3.4639999999999999e-01   1.0620000000000000e-01
  -1.9839999999999999e-01   3.0780000000000002e-01  -8.5780000000000001e-01   3.3420000000000000e-01  -3.8100000000000002e-02  -1.5350000000000000e-01   9.7660000000000002e-01   6.8930000000000002e-01   2.6118000000000001e+00   3.7569999999999998e-01   2.6939999999999997e-01   8.8499999999999995e-02
  -1.7630000000000001e-01   3.0780000000000002e-01  -1.0294000000000001e+00   2.7689999999999998e-01  -7.6100000000000001e-02  -9.6500000000000002e-02   8.6560000000000004e-01   8.8939999999999997e-01   3.0470999999999999e+00   3.5639999999999999e-01   3.4639999999999999e-01   1.5920000000000001e-01
  -3.3060000000000000e-01   3.5170000000000001e-01  -1.2010000000000001e+00   3.4370000000000001e-01  -5.7099999999999998e-02  -1.0520000000000000e-01   9.7660000000000002e-01   6.2260000000000004e-01   2.8730000000000002e+00   4.3350000000000000e-01   3.4639999999999999e-01   1.4599999999999999e-01
  -1.9839999999999999e-01   2.8580000000000000e-01  -1.2010000000000001e+00   3.0549999999999999e-01   2.8500000000000001e-02  -1.5790000000000001e-01   1.2428999999999999e+00   9.7840000000000005e-01   3.4824000000000002e+00   4.1420000000000001e-01   3.5599999999999998e-01   1.1500000000000000e-01
  -1.1020000000000001e-01   1.3189999999999999e-01  -4.2890000000000000e-01   3.9140000000000003e-01  -1.9000000000000000e-02  -1.3159999999999999e-01   1.0431999999999999e+00   7.7820000000000000e-01   2.9600000000000000e+00   3.9489999999999997e-01   4.5219999999999999e-01   1.2830000000000000e-01
  -1.7630000000000001e-01   3.7369999999999998e-01  -6.8630000000000002e-01   3.3420000000000000e-01   9.4999999999999998e-03  -1.5350000000000000e-01   1.0431999999999999e+00   9.1169999999999995e-01   2.6989000000000001e+00   4.1420000000000001e-01   2.9830000000000001e-01   1.4160000000000000e-01
  -6.6100000000000006e-02   2.8580000000000000e-01  -7.7210000000000001e-01   4.2009999999999997e-01  -1.1420000000000000e-01  -1.4910000000000001e-01   7.9900000000000004e-01   6.8930000000000002e-01   3.5695000000000001e+00   3.6599999999999999e-01   3.1750000000000000e-01   1.0170000000000000e-01
  -1.7630000000000001e-01   2.6379999999999998e-01  -1.4582999999999999e+00   4.0100000000000002e-01  -1.0470000000000000e-01  -1.5790000000000001e-01   9.9880000000000002e-01   7.5600000000000001e-01   2.6989000000000001e+00   3.4680000000000000e-01   1.7319999999999999e-01   1.3710000000000000e-01
  -6.6100000000000006e-02   3.0780000000000002e-01  -1.1152000000000000e+00   2.1959999999999999e-01  -1.9000000000000000e-02  -1.3159999999999999e-01   1.0431999999999999e+00   7.7820000000000000e-01   2.6118000000000001e+00   4.3350000000000000e-01   3.3679999999999999e-01   1.0620000000000000e-01
  -1.9839999999999999e-01   1.5390000000000001e-01  -1.6298999999999999e+00   2.8639999999999999e-01  -1.1420000000000000e-01  -1.4030000000000001e-01   9.7660000000000002e-01   7.7820000000000000e-01   3.7435999999999998e+00   3.7569999999999998e-01   2.2130000000000000e-01   9.7299999999999998e-02
  -2.2040000000000001e-01   2.6379999999999998e-01   0.0000000000000000e+00   3.5330000000000000e-01   0.0000000000000000e+00  -9.6500000000000002e-02   9.5440000000000003e-01   8.2269999999999999e-01   3.2212000000000001e+00   4.3350000000000000e-01   3.8490000000000002e-01   1.2390000000000000e-01
  -3.9679999999999999e-01   3.5170000000000001e-01   0.0000000000000000e+00   2.9599999999999999e-01  -6.6600000000000006e-02  -7.4499999999999997e-02   9.1000000000000003e-01   6.6710000000000003e-01   3.3083000000000000e+00   4.3350000000000000e-01   2.6939999999999997e-01   1.1940000000000001e-01
  -1.7630000000000001e-01   8.7900000000000006e-02  -3.4310000000000002e-01   2.9599999999999999e-01  -7.6100000000000001e-02  -1.4030000000000001e-01   8.8780000000000003e-01   6.6710000000000003e-01   2.6118000000000001e+00   3.8529999999999998e-01   3.5599999999999998e-01   8.8499999999999995e-02
  -2.4249999999999999e-01   2.4179999999999999e-01  -1.5441000000000000e+00   3.8190000000000002e-01  -9.4999999999999998e-03  -1.4910000000000001e-01   1.0209999999999999e+00   8.4499999999999997e-01   4.0048000000000004e+00   3.6599999999999999e-01   4.0410000000000001e-01   9.2899999999999996e-02
  -1.5429999999999999e-01   2.6379999999999998e-01  -6.0050000000000003e-01   2.5779999999999997e-01  -1.4269999999999999e-01  -1.3159999999999999e-01   6.6579999999999995e-01   6.8930000000000002e-01   1.8283000000000000e+00   3.1790000000000002e-01   2.9830000000000001e-01   9.2899999999999996e-02
  -3.0859999999999999e-01   1.3189999999999999e-01  -5.1470000000000005e-01   3.5330000000000000e-01   9.4999999999999998e-03  -1.1400000000000000e-01   9.7660000000000002e-01   7.3380000000000001e-01   3.0470999999999999e+00   4.7199999999999998e-01   3.9450000000000002e-01   1.1940000000000001e-01
  -3.5270000000000001e-01   1.5390000000000001e-01  -1.2010000000000001e+00   3.3420000000000000e-01  -1.4269999999999999e-01  -9.2100000000000001e-02   9.9880000000000002e-01   7.5600000000000001e-01   2.6989000000000001e+00   3.7569999999999998e-01   3.2710000000000000e-01   1.5479999999999999e-01
  -1.5429999999999999e-01   3.5170000000000001e-01  -1.2010000000000001e+00   3.5330000000000000e-01  -1.2370000000000000e-01  -1.2280000000000001e-01   8.8780000000000003e-01   7.3380000000000001e-01   3.1341999999999999e+00   3.7569999999999998e-01   2.5019999999999998e-01   1.2390000000000000e-01
  -4.4100000000000000e-02   1.0990000000000000e-01  -6.0050000000000003e-01   4.1049999999999998e-01  -1.9000000000000000e-02  -1.6230000000000000e-01   8.4340000000000004e-01   7.5600000000000001e-01   3.1341999999999999e+00   4.3350000000000000e-01   3.0790000000000001e-01   1.3270000000000001e-01
  -1.5429999999999999e-01   2.1980000000000000e-01  -9.4359999999999999e-01   2.4820000000000000e-01  -4.7600000000000003e-02  -1.3159999999999999e-01   1.1984999999999999e+00   7.5600000000000001e-01   3.4824000000000002e+00   4.4309999999999999e-01   3.1750000000000000e-01   1.6370000000000001e-01
  -1.3230000000000000e-01   2.4179999999999999e-01  -8.5780000000000001e-01   4.3919999999999998e-01  -8.5599999999999996e-02  -1.2720000000000001e-01   1.1096999999999999e+00   6.8930000000000002e-01   3.0470999999999999e+00   4.2380000000000001e-01   2.5979999999999998e-01   7.9600000000000004e-02
  -5.0700000000000001e-01   2.1980000000000000e-01  -8.5780000000000001e-01   2.9599999999999999e-01  -1.1420000000000000e-01  -8.7700000000000000e-02   8.8780000000000003e-01   5.3369999999999995e-01   2.7858999999999998e+00   2.8899999999999998e-01   3.4639999999999999e-01   1.2830000000000000e-01
  -2.8649999999999998e-01   3.9570000000000000e-01  -1.1152000000000000e+00   2.8639999999999999e-01  -6.6600000000000006e-02  -1.1400000000000000e-01   9.9880000000000002e-01   7.1150000000000002e-01   3.4824000000000002e+00   4.0460000000000002e-01   2.8870000000000001e-01   1.0620000000000000e-01
  -3.0859999999999999e-01   3.9570000000000000e-01  -1.5441000000000000e+00   3.0549999999999999e-01  -2.8500000000000001e-02  -1.7979999999999999e-01   9.3220000000000003e-01   7.1150000000000002e-01   3.7435999999999998e+00   2.7939999999999998e-01   3.2710000000000000e-01   7.5200000000000003e-02
  -1.5429999999999999e-01   8.7900000000000006e-02  -6.8630000000000002e-01   2.3870000000000000e-01  -7.6100000000000001e-02  -9.2100000000000001e-02   9.3220000000000003e-01   8.0049999999999999e-01   2.0024000000000002e+00   3.6599999999999999e-01   3.2710000000000000e-01   1.3710000000000000e-01
  -3.9679999999999999e-01   2.6379999999999998e-01  -5.1470000000000005e-01   3.1509999999999999e-01  -5.7099999999999998e-02  -1.3589999999999999e-01   9.3220000000000003e-01   8.2269999999999999e-01   2.8730000000000002e+00   4.4309999999999999e-01   2.6939999999999997e-01   1.1500000000000000e-01
  -1.7630000000000001e-01   3.5170000000000001e-01  -1.0294000000000001e+00   2.9599999999999999e-01  -1.9980000000000001e-01  -1.3589999999999999e-01   8.8780000000000003e-01   7.5600000000000001e-01   3.1341999999999999e+00   4.3350000000000000e-01   3.3679999999999999e-01   1.5479999999999999e-01
  -4.1880000000000001e-01   3.9570000000000000e-01  -4.2890000000000000e-01   2.8639999999999999e-01  -8.5599999999999996e-02  -1.5350000000000000e-01   1.0431999999999999e+00   8.2269999999999999e-01   3.0470999999999999e+00   3.7569999999999998e-01   3.5599999999999998e-01   1.2390000000000000e-01
  -2.8649999999999998e-01  -2.1999999999999999e-02  -6.8630000000000002e-01   2.1959999999999999e-01  -1.2370000000000000e-01  -1.1840000000000001e-01   8.8780000000000003e-01   8.8939999999999997e-01   2.8730000000000002e+00   3.7569999999999998e-01   3.4639999999999999e-01   9.2899999999999996e-02
  -4.4100000000000000e-02   2.1999999999999999e-02   1.7160000000000000e-01   2.5779999999999997e-01  -1.1420000000000000e-01  -9.2100000000000001e-02   8.6560000000000004e-01   7.1150000000000002e-01   2.4377000000000000e+00   4.4309999999999999e-01   3.2710000000000000e-01   1.3270000000000001e-01
  -3.0859999999999999e-01   1.5390000000000001e-01   0.0000000000000000e+00   2.4820000000000000e-01  -8.5599999999999996e-02  -1.1400000000000000e-01   9.5440000000000003e-01   5.7809999999999995e-01   3.1341999999999999e+00   3.6599999999999999e-01   2.6939999999999997e-01   6.6400000000000001e-02
  -3.0859999999999999e-01   3.0780000000000002e-01  -1.4582999999999999e+00   2.2910000000000000e-01  -1.4269999999999999e-01  -1.0090000000000000e-01   8.2120000000000004e-01   6.8930000000000002e-01   3.0470999999999999e+00   3.8529999999999998e-01   2.7900000000000003e-01   1.1060000000000000e-01
  -3.5270000000000001e-01   1.7590000000000000e-01  -8.5780000000000001e-01   2.1959999999999999e-01  -5.7099999999999998e-02  -1.1400000000000000e-01   1.0209999999999999e+00   5.5589999999999995e-01   3.0470999999999999e+00   3.8529999999999998e-01   2.8870000000000001e-01   1.2830000000000000e-01
  -6.6100000000000006e-02   1.0990000000000000e-01  -6.0050000000000003e-01   2.9599999999999999e-01  -1.3320000000000001e-01  -1.4030000000000001e-01   8.8780000000000003e-01   6.4480000000000004e-01   2.8730000000000002e+00   4.5269999999999999e-01   3.8490000000000002e-01   1.0170000000000000e-01
  -2.4249999999999999e-01   2.4179999999999999e-01  -2.5740000000000002e-01   3.5330000000000000e-01  -1.2370000000000000e-01  -9.6500000000000002e-02   9.5440000000000003e-01   8.4499999999999997e-01   3.3953000000000002e+00   4.6239999999999998e-01   3.5599999999999998e-01   1.1060000000000000e-01
  -2.4249999999999999e-01   3.7369999999999998e-01  -7.7210000000000001e-01   2.7689999999999998e-01  -1.2370000000000000e-01  -8.7700000000000000e-02   8.2120000000000004e-01   7.1150000000000002e-01   3.2212000000000001e+00   4.6239999999999998e-01   3.5599999999999998e-01   1.1940000000000001e-01
  -2.2040000000000001e-01   1.5390000000000001e-01  -8.5780000000000001e-01   3.2460000000000000e-01  -3.8100000000000002e-02  -1.2280000000000001e-01   1.0209999999999999e+00   6.8930000000000002e-01   3.6564999999999999e+00   3.9489999999999997e-01   2.6939999999999997e-01   1.0170000000000000e-01
  -3.0859999999999999e-01   3.7369999999999998e-01  -8.5780000000000001e-01   3.1509999999999999e-01  -6.6600000000000006e-02  -7.8899999999999998e-02   9.3220000000000003e-01   8.2269999999999999e-01   2.9600000000000000e+00   4.3350000000000000e-01   3.8490000000000002e-01   8.8499999999999995e-02
  -2.4249999999999999e-01   4.3999999999999997e-02  -4.2890000000000000e-01   3.3420000000000000e-01  -7.6100000000000001e-02  -1.6660000000000000e-01   8.6560000000000004e-01   5.5589999999999995e-01   3.4824000000000002e+00   3.8529999999999998e-01   2.1170000000000000e-01   6.1899999999999997e-02
  -3.5270000000000001e-01   1.7590000000000000e-01  -1.2010000000000001e+00   2.3870000000000000e-01  -2.8500000000000001e-02  -1.0960000000000000e-01   8.4340000000000004e-01   7.7820000000000000e-01   2.8730000000000002e+00   2.9859999999999998e-01   3.1750000000000000e-01   1.5479999999999999e-01
  -1.9839999999999999e-01   3.9570000000000000e-01  -7.7210000000000001e-01   2.6729999999999998e-01  -9.4999999999999998e-03  -9.6500000000000002e-02   9.9880000000000002e-01   8.2269999999999999e-01   2.9600000000000000e+00   3.2750000000000001e-01   3.5599999999999998e-01   9.7299999999999998e-02
  -2.4249999999999999e-01  -6.6000000000000003e-02  -2.5740000000000002e-01   2.6729999999999998e-01  -8.5599999999999996e-02  -1.0960000000000000e-01   9.1000000000000003e-01   6.6710000000000003e-01   2.5247000000000002e+00   4.3350000000000000e-01   2.6939999999999997e-01   1.2390000000000000e-01
  -3.7469999999999998e-01   1.7590000000000000e-01  -1.2010000000000001e+00   3.1509999999999999e-01  -5.7099999999999998e-02  -1.4910000000000001e-01   6.2150000000000005e-01   7.5600000000000001e-01   2.6989000000000001e+00   4.0460000000000002e-01   4.1370000000000001e-01   9.7299999999999998e-02
  -3.0859999999999999e-01   4.3999999999999997e-02  -1.2867999999999999e+00   3.2460000000000000e-01  -1.3320000000000001e-01  -6.5799999999999997e-02   9.5440000000000003e-01   6.2260000000000004e-01   2.6989000000000001e+00   3.4680000000000000e-01   4.5219999999999999e-01   1.2830000000000000e-01
  -2.4249999999999999e-01   2.4179999999999999e-01  -1.4582999999999999e+00   2.6729999999999998e-01  -8.5599999999999996e-02  -7.8899999999999998e-02   8.6560000000000004e-01   7.5600000000000001e-01   3.3953000000000002e+00   4.4309999999999999e-01   2.6939999999999997e-01   5.3100000000000001e-02
  -2.4249999999999999e-01   3.0780000000000002e-01  -1.4582999999999999e+00   2.9599999999999999e-01  -9.5200000000000007e-02  -1.1840000000000001e-01   9.9880000000000002e-01   6.6710000000000003e-01   3.0470999999999999e+00   4.4309999999999999e-01   3.2710000000000000e-01   1.0170000000000000e-01
  -3.5270000000000001e-01   8.7900000000000006e-02  -1.1152000000000000e+00   3.7240000000000001e-01  -1.5229999999999999e-01  -1.0520000000000000e-01   1.0209999999999999e+00   6.6710000000000003e-01   3.5695000000000001e+00   3.6599999999999999e-01   3.5599999999999998e-01   1.1060000000000000e-01
  -2.2040000000000001e-01   1.5390000000000001e-01  -2.5740000000000002e-01   2.1959999999999999e-01  -8.5599999999999996e-02  -1.3589999999999999e-01   8.2120000000000004e-01   7.7820000000000000e-01   2.4377000000000000e+00   3.1790000000000002e-01   2.7900000000000003e-01   7.5200000000000003e-02
  -3.0859999999999999e-01   1.7590000000000000e-01  -1.2010000000000001e+00   3.6280000000000001e-01  -9.5200000000000007e-02  -1.0960000000000000e-01   7.5460000000000005e-01   6.6710000000000003e-01   3.0470999999999999e+00   3.4680000000000000e-01   2.9830000000000001e-01   1.0170000000000000e-01
  -4.8490000000000000e-01   2.8580000000000000e-01  -6.0050000000000003e-01   3.1509999999999999e-01  -9.5200000000000007e-02  -1.5350000000000000e-01   8.6560000000000004e-01   8.4499999999999997e-01   3.8306000000000000e+00   4.4309999999999999e-01   3.7530000000000002e-01   6.6400000000000001e-02
  -2.2040000000000001e-01   3.0780000000000002e-01  -7.7210000000000001e-01   3.7240000000000001e-01  -6.6600000000000006e-02  -1.0520000000000000e-01   8.8780000000000003e-01   6.0040000000000004e-01   2.6118000000000001e+00   3.9489999999999997e-01   3.4639999999999999e-01   1.0620000000000000e-01
  -3.5270000000000001e-01   2.6379999999999998e-01  -1.3725000000000001e+00   2.0999999999999999e-01  -1.6180000000000000e-01  -1.0090000000000000e-01   9.1000000000000003e-01   7.7820000000000000e-01   3.4824000000000002e+00   3.5639999999999999e-01   2.9830000000000001e-01   1.2390000000000000e-01
  -3.9679999999999999e-01   2.4179999999999999e-01  -1.4582999999999999e+00   3.0549999999999999e-01  -9.5200000000000007e-02  -8.3299999999999999e-02   1.0653999999999999e+00   7.3380000000000001e-01   3.1341999999999999e+00   3.9489999999999997e-01   2.3089999999999999e-01   1.6370000000000001e-01
  -3.0859999999999999e-01   2.6379999999999998e-01  -1.3725000000000001e+00   2.9599999999999999e-01   2.8500000000000001e-02  -1.0520000000000000e-01   7.9900000000000004e-01   5.5589999999999995e-01   3.3953000000000002e+00   3.8529999999999998e-01   2.7900000000000003e-01   1.1940000000000001e-01
  -3.5270000000000001e-01   1.9789999999999999e-01  -1.0294000000000001e+00   3.0549999999999999e-01   9.4999999999999998e-03  -5.2600000000000001e-02   7.7680000000000005e-01   6.8930000000000002e-01   3.0470999999999999e+00   4.0460000000000002e-01   2.8870000000000001e-01   1.1500000000000000e-01
  -2.2040000000000001e-01   8.7900000000000006e-02  -1.4582999999999999e+00   1.9089999999999999e-01  -3.8100000000000002e-02  -1.0520000000000000e-01   8.6560000000000004e-01   8.2269999999999999e-01   2.6989000000000001e+00   3.8529999999999998e-01   2.6939999999999997e-01   1.1060000000000000e-01
  -3.3060000000000000e-01   0.0000000000000000e+00  -1.0294000000000001e+00   3.2460000000000000e-01  -1.8079999999999999e-01  -1.1840000000000001e-01   7.5460000000000005e-01   6.4480000000000004e-01   2.9600000000000000e+00   3.3710000000000001e-01   3.2710000000000000e-01   1.2830000000000000e-01
  -3.0859999999999999e-01   2.6379999999999998e-01  -1.4582999999999999e+00   2.7689999999999998e-01  -1.5229999999999999e-01  -1.1400000000000000e-01   8.4340000000000004e-01   7.3380000000000001e-01   3.3953000000000002e+00   3.9489999999999997e-01   3.5599999999999998e-01   1.2830000000000000e-01
  -3.0859999999999999e-01  -2.1999999999999999e-02  -1.1152000000000000e+00   3.9140000000000003e-01  -1.8079999999999999e-01  -9.2100000000000001e-02   9.7660000000000002e-01   8.2269999999999999e-01   3.2212000000000001e+00   3.7569999999999998e-01   3.4639999999999999e-01   8.8499999999999995e-02
  -3.3060000000000000e-01   2.6379999999999998e-01  -8.5780000000000001e-01   2.0050000000000001e-01  -1.4269999999999999e-01  -9.6500000000000002e-02   1.1096999999999999e+00   8.8939999999999997e-01   2.8730000000000002e+00   4.2380000000000001e-01   3.9450000000000002e-01   9.2899999999999996e-02
  -2.6450000000000001e-01   1.9789999999999999e-01  -7.7210000000000001e-01   4.1049999999999998e-01  -6.6600000000000006e-02  -8.7700000000000000e-02   9.3220000000000003e-01   5.7809999999999995e-01   2.8730000000000002e+00   3.7569999999999998e-01   4.1370000000000001e-01   1.1500000000000000e-01
  -2.6450000000000001e-01   3.2979999999999998e-01  -1.3725000000000001e+00   3.0549999999999999e-01  -8.5599999999999996e-02  -7.4499999999999997e-02   9.5440000000000003e-01   8.4499999999999997e-01   2.4377000000000000e+00   3.3710000000000001e-01   3.4639999999999999e-01   1.4160000000000000e-01
  -4.4080000000000003e-01   2.1980000000000000e-01  -6.8630000000000002e-01   2.2910000000000000e-01  -6.6600000000000006e-02  -9.2100000000000001e-02   7.9900000000000004e-01   8.2269999999999999e-01   4.0048000000000004e+00   2.6010000000000000e-01   4.0410000000000001e-01   8.8499999999999995e-02
  -2.2040000000000001e-01   1.5390000000000001e-01  -1.0294000000000001e+00   2.7689999999999998e-01  -1.9000000000000000e-02  -1.3589999999999999e-01   9.5440000000000003e-01   7.3380000000000001e-01   2.5247000000000002e+00   3.3710000000000001e-01   3.1750000000000000e-01   1.0620000000000000e-01
  -3.9679999999999999e-01   1.0990000000000000e-01  -6.0050000000000003e-01   2.9599999999999999e-01  -1.1420000000000000e-01  -1.8420000000000000e-01   9.9880000000000002e-01   8.4499999999999997e-01   3.4824000000000002e+00   4.1420000000000001e-01   3.1750000000000000e-01   1.0170000000000000e-01
  -2.4249999999999999e-01   2.8580000000000000e-01  -6.8630000000000002e-01   2.8639999999999999e-01  -1.2370000000000000e-01  -9.6500000000000002e-02   7.7680000000000005e-01   9.3389999999999995e-01   3.1341999999999999e+00   3.9489999999999997e-01   3.9450000000000002e-01   4.8700000000000000e-02
  -2.6450000000000001e-01   2.6379999999999998e-01  -1.7160000000000000e-01   2.2910000000000000e-01  -1.1420000000000000e-01  -6.5799999999999997e-02   8.4340000000000004e-01   8.6719999999999997e-01   3.1341999999999999e+00   4.0460000000000002e-01   3.3679999999999999e-01   1.3270000000000001e-01
  -1.3230000000000000e-01   8.7900000000000006e-02  -7.7210000000000001e-01   1.7190000000000000e-01  -1.5229999999999999e-01  -1.0960000000000000e-01   7.7680000000000005e-01   8.4499999999999997e-01   3.4824000000000002e+00   3.6599999999999999e-01   3.2710000000000000e-01   1.1500000000000000e-01
  -3.0859999999999999e-01   3.5170000000000001e-01  -1.3725000000000001e+00   3.5330000000000000e-01  -1.0470000000000000e-01  -1.0960000000000000e-01   1.0653999999999999e+00   6.0040000000000004e-01   3.0470999999999999e+00   3.2750000000000001e-01   3.4639999999999999e-01   7.5200000000000003e-02
  -4.6289999999999998e-01   1.5390000000000001e-01  -1.2010000000000001e+00   3.0549999999999999e-01  -8.5599999999999996e-02  -9.2100000000000001e-02   9.7660000000000002e-01   7.1150000000000002e-01   3.0470999999999999e+00   4.0460000000000002e-01   2.8870000000000001e-01   1.1060000000000000e-01
  -3.3060000000000000e-01   1.7590000000000000e-01  -6.0050000000000003e-01   3.2460000000000000e-01  -1.0470000000000000e-01  -1.4910000000000001e-01   7.9900000000000004e-01   7.1150000000000002e-01   3.0470999999999999e+00   3.3710000000000001e-01   3.1750000000000000e-01   1.0170000000000000e-01
  -3.5270000000000001e-01   2.4179999999999999e-01  -6.8630000000000002e-01   2.9599999999999999e-01  -1.5229999999999999e-01  -7.4499999999999997e-02   9.5440000000000003e-01   8.2269999999999999e-01   3.0470999999999999e+00   3.2750000000000001e-01   3.7530000000000002e-01   1.0620000000000000e-01
  -2.6450000000000001e-01   1.7590000000000000e-01  -1.0294000000000001e+00   3.2460000000000000e-01  -9.5200000000000007e-02  -9.6500000000000002e-02   9.9880000000000002e-01   8.8939999999999997e-01   2.5247000000000002e+00   4.1420000000000001e-01   3.2710000000000000e-01   1.7249999999999999e-01
  -3.7469999999999998e-01   2.8580000000000000e-01  -2.5740000000000002e-01   3.1509999999999999e-01  -5.7099999999999998e-02  -8.7700000000000000e-02   8.2120000000000004e-01   6.8930000000000002e-01   2.9600000000000000e+00   4.5269999999999999e-01   2.9830000000000001e-01   1.4599999999999999e-01
  -2.4249999999999999e-01   3.5170000000000001e-01  -8.5780000000000001e-01   2.8639999999999999e-01  -9.5200000000000007e-02  -1.1840000000000001e-01   9.5440000000000003e-01   1.0227999999999999e+00   3.4824000000000002e+00   3.7569999999999998e-01   3.3679999999999999e-01   1.4160000000000000e-01
   0.0000000000000000e+00   2.1980000000000000e-01  -3.4310000000000002e-01   2.2910000000000000e-01  -1.9000000000000000e-02  -1.0090000000000000e-01   1.0653999999999999e+00   8.0049999999999999e-01   3.0470999999999999e+00   4.3350000000000000e-01   3.7530000000000002e-01   1.1940000000000001e-01
  -2.6450000000000001e-01   1.0990000000000000e-01  -9.4359999999999999e-01   2.9599999999999999e-01  -1.2370000000000000e-01  -1.4910000000000001e-01   8.6560000000000004e-01   8.0049999999999999e-01   3.3953000000000002e+00   4.6239999999999998e-01   2.8870000000000001e-01   1.5040000000000001e-01
  -4.1880000000000001e-01   2.6379999999999998e-01  -6.0050000000000003e-01   2.8639999999999999e-01  -1.4269999999999999e-01  -9.2100000000000001e-02   8.2120000000000004e-01   6.8930000000000002e-01   2.5247000000000002e+00   3.8529999999999998e-01   3.2710000000000000e-01   1.2390000000000000e-01
  -2.2040000000000001e-01  -2.1999999999999999e-02  -6.8630000000000002e-01   2.5779999999999997e-01  -6.6600000000000006e-02  -9.6500000000000002e-02   1.0875999999999999e+00   9.3389999999999995e-01   2.7858999999999998e+00   4.6239999999999998e-01   3.3679999999999999e-01   1.0620000000000000e-01
  -4.4080000000000003e-01   6.6000000000000003e-02  -1.5441000000000000e+00   2.7689999999999998e-01  -1.0470000000000000e-01  -7.4499999999999997e-02   9.5440000000000003e-01   7.3380000000000001e-01   2.5247000000000002e+00   4.5269999999999999e-01   3.3679999999999999e-01   1.4160000000000000e-01
  -2.4249999999999999e-01   2.8580000000000000e-01  -4.2890000000000000e-01   1.9089999999999999e-01  -1.2370000000000000e-01  -1.3159999999999999e-01   9.3220000000000003e-01   8.4499999999999997e-01   3.5695000000000001e+00   4.0460000000000002e-01   3.9450000000000002e-01   9.2899999999999996e-02
  -3.9679999999999999e-01   2.8580000000000000e-01  -6.0050000000000003e-01   2.0999999999999999e-01  -1.8079999999999999e-01  -6.1400000000000003e-02   8.4340000000000004e-01   6.2260000000000004e-01   2.7858999999999998e+00   3.1790000000000002e-01   2.9830000000000001e-01   1.4599999999999999e-01
  -1.9839999999999999e-01   2.6379999999999998e-01  -8.5780000000000001e-01   2.4820000000000000e-01  -1.3320000000000001e-01  -7.0199999999999999e-02   7.7680000000000005e-01   8.0049999999999999e-01   3.3083000000000000e+00   3.0819999999999997e-01   3.6559999999999998e-01   1.1060000000000000e-01
  -3.0859999999999999e-01   2.6379999999999998e-01  -1.7160000000000000e-01   2.9599999999999999e-01   2.8500000000000001e-02  -8.7700000000000000e-02   8.6560000000000004e-01   7.7820000000000000e-01   3.2212000000000001e+00   3.9489999999999997e-01   4.1370000000000001e-01   1.1060000000000000e-01
  -2.4249999999999999e-01   2.4179999999999999e-01  -8.5780000000000001e-01   4.2009999999999997e-01  -6.6600000000000006e-02  -8.3299999999999999e-02   8.4340000000000004e-01   6.4480000000000004e-01   3.3083000000000000e+00   3.5639999999999999e-01   2.6939999999999997e-01   1.1500000000000000e-01
  -3.9679999999999999e-01   6.6000000000000003e-02  -5.1470000000000005e-01   3.1509999999999999e-01  -7.6100000000000001e-02  -1.0090000000000000e-01   8.4340000000000004e-01   5.7809999999999995e-01   2.8730000000000002e+00   4.1420000000000001e-01   3.6559999999999998e-01   1.2390000000000000e-01
  -3.9679999999999999e-01   1.7590000000000000e-01  -8.5780000000000001e-01   3.1509999999999999e-01  -1.8079999999999999e-01  -1.2280000000000001e-01   9.5440000000000003e-01   6.2260000000000004e-01   3.0470999999999999e+00   3.6599999999999999e-01   3.0790000000000001e-01   1.2390000000000000e-01
  -3.5270000000000001e-01   3.5170000000000001e-01  -9.4359999999999999e-01   1.4319999999999999e-01  -1.2370000000000000e-01  -1.0520000000000000e-01   8.6560000000000004e-01   7.5600000000000001e-01   2.7858999999999998e+00   2.7939999999999998e-01   3.1750000000000000e-01   1.4160000000000000e-01
  -3.3060000000000000e-01   8.7900000000000006e-02  -9.4359999999999999e-01   2.7689999999999998e-01  -1.3320000000000001e-01  -8.3299999999999999e-02   1.1540999999999999e+00   6.2260000000000004e-01   2.4377000000000000e+00   4.4309999999999999e-01   2.8870000000000001e-01   1.1500000000000000e-01
  -1.1020000000000001e-01   1.0990000000000000e-01  -5.1470000000000005e-01   3.1509999999999999e-01  -1.9000000000000000e-02  -1.0520000000000000e-01   1.1096999999999999e+00   6.2260000000000004e-01   2.8730000000000002e+00   4.0460000000000002e-01   2.8870000000000001e-01   8.8499999999999995e-02
  -2.6450000000000001e-01   1.0990000000000000e-01  -5.1470000000000005e-01   2.6729999999999998e-01  -1.3320000000000001e-01  -1.2280000000000001e-01   1.0653999999999999e+00   8.2269999999999999e-01   3.1341999999999999e+00   4.0460000000000002e-01   2.8870000000000001e-01   1.2390000000000000e-01
  -1.9839999999999999e-01   2.6379999999999998e-01  -9.4359999999999999e-01   3.1509999999999999e-01  -1.9030000000000000e-01  -1.2280000000000001e-01   9.5440000000000003e-01   7.5600000000000001e-01   3.1341999999999999e+00   3.5639999999999999e-01   3.3679999999999999e-01   9.2899999999999996e-02
  -4.4080000000000003e-01   2.6379999999999998e-01  -9.4359999999999999e-01   1.9089999999999999e-01  -1.4269999999999999e-01  -1.0090000000000000e-01   1.0431999999999999e+00   8.0049999999999999e-01   3.1341999999999999e+00   3.6599999999999999e-01   2.9830000000000001e-01   9.2899999999999996e-02
  -4.1880000000000001e-01   2.4179999999999999e-01  -9.4359999999999999e-01   3.2460000000000000e-01  -1.2370000000000000e-01  -1.6660000000000000e-01   1.2650999999999999e+00   5.5589999999999995e-01   2.3506000000000000e+00   2.8899999999999998e-01   3.2710000000000000e-01   1.1060000000000000e-01
  -5.0700000000000001e-01   4.8359999999999997e-01  -1.5441000000000000e+00   3.2460000000000000e-01  -4.7600000000000003e-02  -9.6500000000000002e-02   8.6560000000000004e-01   7.7820000000000000e-01   2.6118000000000001e+00   4.6239999999999998e-01   3.3679999999999999e-01   7.0800000000000002e-02
  -1.3230000000000000e-01   8.7900000000000006e-02  -1.7157000000000000e+00   3.7240000000000001e-01  -9.5200000000000007e-02  -1.0090000000000000e-01   1.0431999999999999e+00   9.3389999999999995e-01   3.2212000000000001e+00   2.7939999999999998e-01   3.2710000000000000e-01   8.4000000000000005e-02
  -1.7630000000000001e-01   1.0990000000000000e-01  -1.5441000000000000e+00   2.9599999999999999e-01  -4.7600000000000003e-02  -1.0520000000000000e-01   9.9880000000000002e-01   6.6710000000000003e-01   3.1341999999999999e+00   3.8529999999999998e-01   3.4639999999999999e-01   1.3270000000000001e-01
  -2.8649999999999998e-01   1.9789999999999999e-01  -1.4582999999999999e+00   2.0999999999999999e-01  -5.7099999999999998e-02  -7.8899999999999998e-02   9.3220000000000003e-01   9.1169999999999995e-01   3.3953000000000002e+00   3.5639999999999999e-01   2.7900000000000003e-01   1.0620000000000000e-01
  -2.8649999999999998e-01   2.1980000000000000e-01  -1.3725000000000001e+00   3.4370000000000001e-01  -8.5599999999999996e-02  -1.4030000000000001e-01   9.9880000000000002e-01   8.4499999999999997e-01   2.6989000000000001e+00   4.3350000000000000e-01   3.2710000000000000e-01   7.5200000000000003e-02
  -3.0859999999999999e-01   0.0000000000000000e+00   8.5800000000000001e-02   2.0999999999999999e-01  -3.8100000000000002e-02  -1.6660000000000000e-01   9.7660000000000002e-01   8.2269999999999999e-01   3.6564999999999999e+00   4.1420000000000001e-01   3.4639999999999999e-01   9.2899999999999996e-02
  -4.6289999999999998e-01   4.3969999999999998e-01  -7.7210000000000001e-01   3.5330000000000000e-01   2.8500000000000001e-02  -1.0520000000000000e-01   9.3220000000000003e-01   8.8939999999999997e-01   2.8730000000000002e+00   4.3350000000000000e-01   3.2710000000000000e-01   1.1060000000000000e-01
  -4.1880000000000001e-01   2.1980000000000000e-01  -9.4359999999999999e-01   2.5779999999999997e-01  -1.0470000000000000e-01  -8.7700000000000000e-02   9.9880000000000002e-01   7.1150000000000002e-01   3.3083000000000000e+00   3.8529999999999998e-01   3.5599999999999998e-01   1.1060000000000000e-01
  -1.9839999999999999e-01   2.4179999999999999e-01  -4.2890000000000000e-01   2.6729999999999998e-01  -1.1420000000000000e-01  -1.0960000000000000e-01   9.1000000000000003e-01   7.5600000000000001e-01   2.8730000000000002e+00   3.9489999999999997e-01   4.5219999999999999e-01   1.3270000000000001e-01
  -4.1880000000000001e-01   1.9789999999999999e-01  -8.5780000000000001e-01   3.2460000000000000e-01  -1.3320000000000001e-01  -1.2720000000000001e-01   9.5440000000000003e-01   6.6710000000000003e-01   2.5247000000000002e+00   3.7569999999999998e-01   3.8490000000000002e-01   1.0620000000000000e-01
  -2.2040000000000001e-01   2.1999999999999999e-02  -1.2010000000000001e+00   3.0549999999999999e-01  -6.6600000000000006e-02  -1.2280000000000001e-01   9.7660000000000002e-01   4.6689999999999998e-01   3.1341999999999999e+00   3.7569999999999998e-01   3.2710000000000000e-01   1.0170000000000000e-01
  -2.4249999999999999e-01   2.1980000000000000e-01  -9.4359999999999999e-01   2.3870000000000000e-01  -1.9000000000000000e-02  -1.5790000000000001e-01   8.4340000000000004e-01   9.5609999999999995e-01   2.2635999999999998e+00   5.2980000000000005e-01   2.8870000000000001e-01   1.4599999999999999e-01
  -1.9839999999999999e-01   8.7900000000000006e-02  -9.4359999999999999e-01   2.5779999999999997e-01  -5.7099999999999998e-02  -1.0090000000000000e-01   8.2120000000000004e-01   5.5589999999999995e-01   2.7858999999999998e+00   4.2380000000000001e-01   3.4639999999999999e-01   1.2830000000000000e-01
  -4.1880000000000001e-01   1.3189999999999999e-01  -1.1152000000000000e+00   3.3420000000000000e-01  -1.3320000000000001e-01  -8.7700000000000000e-02   6.4370000000000005e-01   6.8930000000000002e-01   3.4824000000000002e+00   5.1049999999999995e-01   2.5979999999999998e-01   1.2390000000000000e-01
  -4.4080000000000003e-01   4.1770000000000002e-01  -8.5780000000000001e-01   2.5779999999999997e-01  -1.4269999999999999e-01  -1.0520000000000000e-01   1.0875999999999999e+00   7.7820000000000000e-01   3.0470999999999999e+00   4.5269999999999999e-01   4.1370000000000001e-01   1.1060000000000000e-01
  -1.9839999999999999e-01   2.4179999999999999e-01  -1.2867999999999999e+00   3.3420000000000000e-01   0.0000000000000000e+00  -1.2280000000000001e-01   1.0209999999999999e+00   7.3380000000000001e-01   2.3506000000000000e+00   4.0460000000000002e-01   4.0410000000000001e-01   1.1500000000000000e-01
  -1.1020000000000001e-01   1.5390000000000001e-01  -6.8630000000000002e-01   2.8639999999999999e-01  -1.2370000000000000e-01  -1.5790000000000001e-01   9.3220000000000003e-01   7.1150000000000002e-01   2.9600000000000000e+00   4.5269999999999999e-01   3.4639999999999999e-01   1.1940000000000001e-01
  -4.4080000000000003e-01   3.2979999999999998e-01  -1.1152000000000000e+00   3.2460000000000000e-01  -7.6100000000000001e-02  -8.7700000000000000e-02   1.0209999999999999e+00   6.8930000000000002e-01   3.0470999999999999e+00   4.2380000000000001e-01   3.1750000000000000e-01   1.5920000000000001e-01
  -5.2900000000000003e-01   3.9570000000000000e-01  -1.1152000000000000e+00   2.8639999999999999e-01  -8.5599999999999996e-02  -1.0960000000000000e-01   8.8780000000000003e-01   5.7809999999999995e-01   3.0470999999999999e+00   3.0819999999999997e-01   3.2710000000000000e-01   1.4599999999999999e-01
  -2.2040000000000001e-01   2.6379999999999998e-01  -9.4359999999999999e-01   1.7190000000000000e-01  -7.6100000000000001e-02  -9.6500000000000002e-02   9.5440000000000003e-01   7.5600000000000001e-01   2.6989000000000001e+00   4.1420000000000001e-01   3.8490000000000002e-01   1.3710000000000000e-01
  -2.8649999999999998e-01   1.7590000000000000e-01  -9.4359999999999999e-01   2.9599999999999999e-01  -9.5200000000000007e-02  -8.3299999999999999e-02   9.5440000000000003e-01   7.3380000000000001e-01   2.6118000000000001e+00   3.2750000000000001e-01   3.9450000000000002e-01   1.1060000000000000e-01
  -3.9679999999999999e-01   4.3969999999999998e-01  -1.0294000000000001e+00   2.4820000000000000e-01  -5.7099999999999998e-02  -1.0520000000000000e-01   1.0209999999999999e+00   8.0049999999999999e-01   3.1341999999999999e+00   4.4309999999999999e-01   2.8870000000000001e-01   6.6400000000000001e-02
  -1.7630000000000001e-01   1.9789999999999999e-01  -6.0050000000000003e-01   2.2910000000000000e-01  -7.6100000000000001e-02  -8.3299999999999999e-02   7.7680000000000005e-01   6.8930000000000002e-01   3.0470999999999999e+00   3.4680000000000000e-01   3.2710000000000000e-01   9.7299999999999998e-02
  -4.8490000000000000e-01   6.6000000000000003e-02  -8.5780000000000001e-01   2.6729999999999998e-01  -1.1420000000000000e-01  -9.6500000000000002e-02   8.4340000000000004e-01   7.5600000000000001e-01   4.0048000000000004e+00   2.6970000000000000e-01   2.6939999999999997e-01   1.1940000000000001e-01
  -3.7469999999999998e-01   3.9570000000000000e-01  -9.4359999999999999e-01   3.4370000000000001e-01  -1.5229999999999999e-01  -1.0520000000000000e-01   1.0653999999999999e+00   7.5600000000000001e-01   2.9600000000000000e+00   3.9489999999999997e-01   3.8490000000000002e-01   1.0620000000000000e-01
  -3.0859999999999999e-01   3.2979999999999998e-01  -6.0050000000000003e-01   2.9599999999999999e-01  -4.7600000000000003e-02  -1.7500000000000002e-02   9.5440000000000003e-01   6.8930000000000002e-01   2.6989000000000001e+00   3.3710000000000001e-01   3.1750000000000000e-01   7.5200000000000003e-02
  -2.4249999999999999e-01   3.0780000000000002e-01  -7.7210000000000001e-01   3.8190000000000002e-01  -3.8100000000000002e-02  -1.5350000000000000e-01   1.0875999999999999e+00   6.6710000000000003e-01   3.1341999999999999e+00   3.8529999999999998e-01   3.1750000000000000e-01   1.1940000000000001e-01
  -4.6289999999999998e-01   3.9570000000000000e-01  -1.4582999999999999e+00   2.9599999999999999e-01  -1.1420000000000000e-01  -6.1400000000000003e-02   9.5440000000000003e-01   9.1169999999999995e-01   2.4377000000000000e+00   3.3710000000000001e-01   3.2710000000000000e-01   1.2830000000000000e-01
  -3.7469999999999998e-01   3.0780000000000002e-01  -1.2010000000000001e+00   2.3870000000000000e-01  -1.0470000000000000e-01  -8.3299999999999999e-02   7.7680000000000005e-01   8.6719999999999997e-01   3.6564999999999999e+00   4.2380000000000001e-01   2.9830000000000001e-01   1.3710000000000000e-01
  -2.6450000000000001e-01   3.9570000000000000e-01  -1.7157000000000000e+00   2.7689999999999998e-01  -4.7600000000000003e-02  -9.2100000000000001e-02   9.5440000000000003e-01   7.3380000000000001e-01   3.0470999999999999e+00   4.3350000000000000e-01   4.0410000000000001e-01   7.5200000000000003e-02
  -1.9839999999999999e-01   4.1770000000000002e-01  -8.5780000000000001e-01   3.4370000000000001e-01  -1.1420000000000000e-01  -1.0520000000000000e-01   9.1000000000000003e-01   7.7820000000000000e-01   3.5695000000000001e+00   3.5639999999999999e-01   3.0790000000000001e-01   8.8499999999999995e-02
  -2.6450000000000001e-01   3.7369999999999998e-01  -8.5780000000000001e-01   3.3420000000000000e-01  -5.7099999999999998e-02  -9.6500000000000002e-02   8.2120000000000004e-01   8.2269999999999999e-01   3.2212000000000001e+00   3.6599999999999999e-01   3.8490000000000002e-01   1.3710000000000000e-01
  -3.7469999999999998e-01   3.7369999999999998e-01  -1.0294000000000001e+00   2.6729999999999998e-01  -5.7099999999999998e-02  -9.6500000000000002e-02   8.8780000000000003e-01   7.1150000000000002e-01   2.3506000000000000e+00   4.0460000000000002e-01   3.5599999999999998e-01   1.1940000000000001e-01
  -4.4080000000000003e-01   8.7900000000000006e-02  -8.5780000000000001e-01   1.7190000000000000e-01  -1.9980000000000001e-01  -9.6500000000000002e-02   7.9900000000000004e-01   8.8939999999999997e-01   3.1341999999999999e+00   4.3350000000000000e-01   2.7900000000000003e-01   8.8499999999999995e-02
  -3.9679999999999999e-01   3.5170000000000001e-01  -1.6298999999999999e+00   3.2460000000000000e-01  -1.9030000000000000e-01  -1.1400000000000000e-01   8.6560000000000004e-01   6.4480000000000004e-01   3.2212000000000001e+00   3.4680000000000000e-01   3.2710000000000000e-01   1.3270000000000001e-01
  -3.3060000000000000e-01   4.3969999999999998e-01  -2.0588000000000002e+00   2.6729999999999998e-01  -1.3320000000000001e-01  -1.1840000000000001e-01   9.3220000000000003e-01   6.4480000000000004e-01   2.8730000000000002e+00   3.5639999999999999e-01   2.6939999999999997e-01   9.7299999999999998e-02
  -3.5270000000000001e-01   3.2979999999999998e-01  -1.0294000000000001e+00   2.6729999999999998e-01   5.7099999999999998e-02  -1.1840000000000001e-01   9.9880000000000002e-01   9.1169999999999995e-01   2.9600000000000000e+00   2.6010000000000000e-01   3.7530000000000002e-01   1.4160000000000000e-01
  -2.4249999999999999e-01   2.4179999999999999e-01  -1.3725000000000001e+00   2.0999999999999999e-01  -1.6180000000000000e-01  -1.2280000000000001e-01   9.3220000000000003e-01   8.2269999999999999e-01   3.4824000000000002e+00   4.3350000000000000e-01   3.1750000000000000e-01   1.3270000000000001e-01
  -4.1880000000000001e-01   4.3999999999999997e-02  -1.0294000000000001e+00   2.2910000000000000e-01  -1.9030000000000000e-01  -7.4499999999999997e-02   8.4340000000000004e-01   7.7820000000000000e-01   2.4377000000000000e+00   3.7569999999999998e-01   3.2710000000000000e-01   1.0170000000000000e-01
  -3.0859999999999999e-01   2.4179999999999999e-01  -1.0294000000000001e+00   3.9140000000000003e-01  -4.7600000000000003e-02  -1.2720000000000001e-01   9.5440000000000003e-01   8.8939999999999997e-01   2.4377000000000000e+00   4.4309999999999999e-01   3.2710000000000000e-01   1.2830000000000000e-01
  -4.6289999999999998e-01   6.6000000000000003e-02  -2.0588000000000002e+00   3.4370000000000001e-01  -4.7600000000000003e-02  -5.2600000000000001e-02   8.8780000000000003e-01   7.5600000000000001e-01   2.5247000000000002e+00   3.7569999999999998e-01   3.7530000000000002e-01   1.1500000000000000e-01
  -4.4100000000000000e-02   2.4179999999999999e-01  -1.3725000000000001e+00   2.8639999999999999e-01  -8.5599999999999996e-02  -7.4499999999999997e-02   1.1762999999999999e+00   8.8939999999999997e-01   2.5247000000000002e+00   4.4309999999999999e-01   2.9830000000000001e-01   1.0620000000000000e-01
  -3.3060000000000000e-01   1.9789999999999999e-01  -1.5441000000000000e+00   2.6729999999999998e-01  -4.7600000000000003e-02  -9.6500000000000002e-02   9.1000000000000003e-01   6.4480000000000004e-01   3.1341999999999999e+00   3.4680000000000000e-01   3.6559999999999998e-01   7.9600000000000004e-02
  -2.8649999999999998e-01   2.1980000000000000e-01  -6.0050000000000003e-01   2.5779999999999997e-01  -7.6100000000000001e-02  -1.1400000000000000e-01   7.9900000000000004e-01   6.4480000000000004e-01   2.2635999999999998e+00   3.9489999999999997e-01   3.6559999999999998e-01   1.4599999999999999e-01
  -1.9839999999999999e-01   3.0780000000000002e-01  -1.2867999999999999e+00   3.5330000000000000e-01  -1.7130000000000001e-01  -9.2100000000000001e-02   9.5440000000000003e-01   6.4480000000000004e-01   3.3953000000000002e+00   4.1420000000000001e-01   2.9830000000000001e-01   1.1500000000000000e-01
  -2.8649999999999998e-01   2.4179999999999999e-01  -7.7210000000000001e-01   2.5779999999999997e-01  -8.5599999999999996e-02  -1.0960000000000000e-01   9.9880000000000002e-01   7.1150000000000002e-01   3.5695000000000001e+00   4.3350000000000000e-01   2.8870000000000001e-01   1.0170000000000000e-01
  -4.4080000000000003e-01   2.6379999999999998e-01  -1.0294000000000001e+00   3.6280000000000001e-01  -1.5229999999999999e-01  -1.5350000000000000e-01   1.0209999999999999e+00   6.8930000000000002e-01   2.6989000000000001e+00   4.2380000000000001e-01   3.6559999999999998e-01   7.0800000000000002e-02
  -3.0859999999999999e-01   4.6170000000000000e-01  -9.4359999999999999e-01   3.3420000000000000e-01  -5.7099999999999998e-02  -1.0960000000000000e-01   9.1000000000000003e-01   8.0049999999999999e-01   2.9600000000000000e+00   3.0819999999999997e-01   3.5599999999999998e-01   1.0620000000000000e-01
  -2.2040000000000001e-01   8.7900000000000006e-02  -1.6298999999999999e+00   1.7190000000000000e-01  -1.2370000000000000e-01  -7.4499999999999997e-02   9.3220000000000003e-01   8.0049999999999999e-01   2.6989000000000001e+00   3.9489999999999997e-01   3.1750000000000000e-01   1.1940000000000001e-01
  -3.7469999999999998e-01   1.5390000000000001e-01  -1.0294000000000001e+00   2.7689999999999998e-01  -1.0470000000000000e-01  -1.0960000000000000e-01   7.5460000000000005e-01   7.3380000000000001e-01   3.1341999999999999e+00   3.9489999999999997e-01   3.2710000000000000e-01   1.0170000000000000e-01
  -2.8649999999999998e-01   2.4179999999999999e-01  -1.2010000000000001e+00   2.8639999999999999e-01  -5.7099999999999998e-02  -1.1840000000000001e-01   1.1096999999999999e+00   7.7820000000000000e-01   3.0470999999999999e+00   4.0460000000000002e-01   3.1750000000000000e-01   1.0620000000000000e-01
  -3.5270000000000001e-01   3.2979999999999998e-01  -5.1470000000000005e-01   3.7240000000000001e-01  -3.8100000000000002e-02  -2.0169999999999999e-01   7.5460000000000005e-01   9.1169999999999995e-01   2.1764999999999999e+00   3.5639999999999999e-01   4.1370000000000001e-01   1.1060000000000000e-01
  -2.8649999999999998e-01   3.5170000000000001e-01  -1.1152000000000000e+00   2.2910000000000000e-01  -1.5229999999999999e-01  -1.0960000000000000e-01   9.5440000000000003e-01   5.7809999999999995e-01   3.2212000000000001e+00   3.6599999999999999e-01   3.4639999999999999e-01   9.2899999999999996e-02
  -4.1880000000000001e-01   4.1770000000000002e-01  -1.5441000000000000e+00   2.4820000000000000e-01  -1.1420000000000000e-01  -1.6660000000000000e-01   8.6560000000000004e-01   8.0049999999999999e-01   3.5695000000000001e+00   3.6599999999999999e-01   3.6559999999999998e-01   1.0170000000000000e-01
  -1.7630000000000001e-01   1.7590000000000000e-01  -9.4359999999999999e-01   2.9599999999999999e-01  -1.4269999999999999e-01  -1.4030000000000001e-01   9.1000000000000003e-01   6.4480000000000004e-01   2.8730000000000002e+00   3.9489999999999997e-01   3.0790000000000001e-01   1.2830000000000000e-01
  -2.8649999999999998e-01   1.3189999999999999e-01  -1.2010000000000001e+00   3.5330000000000000e-01  -9.5200000000000007e-02  -9.6500000000000002e-02   8.6560000000000004e-01   8.0049999999999999e-01   3.3953000000000002e+00   4.2380000000000001e-01   3.2710000000000000e-01   1.1500000000000000e-01
  -5.0700000000000001e-01   5.4959999999999998e-01  -1.3725000000000001e+00   4.0100000000000002e-01  -8.5599999999999996e-02  -1.2720000000000001e-01   1.1318999999999999e+00   8.8939999999999997e-01   2.6118000000000001e+00   4.6239999999999998e-01   3.3679999999999999e-01   9.2899999999999996e-02
  -3.5270000000000001e-01   1.9789999999999999e-01  -8.5780000000000001e-01   2.4820000000000000e-01  -2.8500000000000001e-02  -1.4030000000000001e-01   9.7660000000000002e-01   7.7820000000000000e-01   2.8730000000000002e+00   3.3710000000000001e-01   3.8490000000000002e-01   1.1940000000000001e-01
  -2.4249999999999999e-01   2.6379999999999998e-01  -5.1470000000000005e-01   1.7190000000000000e-01  -7.6100000000000001e-02  -9.6500000000000002e-02   1.1540999999999999e+00   7.7820000000000000e-01   2.9600000000000000e+00   3.5639999999999999e-01   2.5979999999999998e-01   1.5040000000000001e-01
  -3.3060000000000000e-01   1.0990000000000000e-01  -8.5780000000000001e-01   3.8190000000000002e-01  -9.5200000000000007e-02  -1.2280000000000001e-01   7.1020000000000005e-01   7.7820000000000000e-01   3.2212000000000001e+00   3.7569999999999998e-01   3.3679999999999999e-01   4.4200000000000003e-02
  -3.3060000000000000e-01   2.8580000000000000e-01  -6.8630000000000002e-01   1.6230000000000000e-01  -5.7099999999999998e-02  -1.0960000000000000e-01   8.8780000000000003e-01   8.6719999999999997e-01   2.8730000000000002e+00   3.5639999999999999e-01   3.4639999999999999e-01   7.0800000000000002e-02
  -3.3060000000000000e-01   1.0990000000000000e-01  -6.0050000000000003e-01   2.8639999999999999e-01  -7.6100000000000001e-02  -1.0960000000000000e-01   1.0209999999999999e+00   7.3380000000000001e-01   2.9600000000000000e+00   4.0460000000000002e-01   3.9450000000000002e-01   1.4160000000000000e-01
  -4.4080000000000003e-01   3.9570000000000000e-01  -1.2010000000000001e+00   3.4370000000000001e-01  -1.9000000000000000e-02  -1.0960000000000000e-01   9.9880000000000002e-01   7.5600000000000001e-01   3.0470999999999999e+00   3.7569999999999998e-01   3.0790000000000001e-01   8.4000000000000005e-02
  -4.4080000000000003e-01   5.0560000000000005e-01  -1.1152000000000000e+00   3.5330000000000000e-01  -1.0470000000000000e-01  -1.0960000000000000e-01   8.8780000000000003e-01   8.0049999999999999e-01   3.3083000000000000e+00   3.6599999999999999e-01   2.9830000000000001e-01   1.2830000000000000e-01
  -3.0859999999999999e-01   2.4179999999999999e-01  -6.0050000000000003e-01   2.9599999999999999e-01  -3.8100000000000002e-02  -8.7700000000000000e-02   1.0209999999999999e+00   8.4499999999999997e-01   3.0470999999999999e+00   4.2380000000000001e-01   4.3300000000000000e-01   8.8499999999999995e-02
  -4.6289999999999998e-01   3.5170000000000001e-01  -1.5441000000000000e+00   2.7689999999999998e-01  -1.8079999999999999e-01  -1.3589999999999999e-01   9.7660000000000002e-01   7.7820000000000000e-01   2.4377000000000000e+00   4.0460000000000002e-01   3.1750000000000000e-01   1.1940000000000001e-01
  -1.7630000000000001e-01   2.6379999999999998e-01  -1.5441000000000000e+00   3.7240000000000001e-01  -8.5599999999999996e-02  -1.5790000000000001e-01   7.9900000000000004e-01   6.6710000000000003e-01   3.0470999999999999e+00   3.6599999999999999e-01   3.0790000000000001e-01   7.9600000000000004e-02
  -2.4249999999999999e-01   1.3189999999999999e-01  -1.2010000000000001e+00   3.7240000000000001e-01  -8.5599999999999996e-02  -1.2280000000000001e-01   7.9900000000000004e-01   7.5600000000000001e-01   2.4377000000000000e+00   3.4680000000000000e-01   3.6559999999999998e-01   1.2390000000000000e-01
  -4.1880000000000001e-01   1.9789999999999999e-01  -9.4359999999999999e-01   2.8639999999999999e-01  -1.4269999999999999e-01  -1.0090000000000000e-01   9.1000000000000003e-01   6.4480000000000004e-01   2.5247000000000002e+00   3.7569999999999998e-01   3.3679999999999999e-01   1.4160000000000000e-01
  -3.0859999999999999e-01   3.0780000000000002e-01   2.5740000000000002e-01   2.4820000000000000e-01  -1.2370000000000000e-01  -1.1840000000000001e-01   9.1000000000000003e-01   8.0049999999999999e-01   3.0470999999999999e+00   3.3710000000000001e-01   3.4639999999999999e-01   9.7299999999999998e-02
  -2.4249999999999999e-01   3.9570000000000000e-01  -1.4582999999999999e+00   2.6729999999999998e-01  -1.6180000000000000e-01  -1.0520000000000000e-01   8.2120000000000004e-01   7.5600000000000001e-01   2.9600000000000000e+00   3.0819999999999997e-01   3.2710000000000000e-01   1.0170000000000000e-01
  -3.5270000000000001e-01   2.6379999999999998e-01  -1.1152000000000000e+00   2.8639999999999999e-01  -6.6600000000000006e-02  -1.3159999999999999e-01   8.8780000000000003e-01   8.4499999999999997e-01   2.2635999999999998e+00   3.7569999999999998e-01   3.5599999999999998e-01   1.1500000000000000e-01
  -2.8649999999999998e-01   8.7900000000000006e-02  -1.1152000000000000e+00   2.9599999999999999e-01  -7.6100000000000001e-02  -1.2720000000000001e-01   9.5440000000000003e-01   6.8930000000000002e-01   3.3953000000000002e+00   3.7569999999999998e-01   3.2710000000000000e-01   9.2899999999999996e-02
  -2.2040000000000001e-01   1.9789999999999999e-01  -1.4582999999999999e+00   2.4820000000000000e-01  -1.4269999999999999e-01  -1.1840000000000001e-01   9.9880000000000002e-01   7.3380000000000001e-01   3.0470999999999999e+00   4.5269999999999999e-01   3.4639999999999999e-01   1.3710000000000000e-01
  -4.8490000000000000e-01   5.0560000000000005e-01  -9.4359999999999999e-01   2.8639999999999999e-01  -8.5599999999999996e-02  -5.7000000000000002e-02   1.0653999999999999e+00   9.1169999999999995e-01   2.8730000000000002e+00   4.4309999999999999e-01   3.8490000000000002e-01   1.2390000000000000e-01
  -2.6450000000000001e-01   2.1980000000000000e-01  -5.1470000000000005e-01   2.7689999999999998e-01  -1.2370000000000000e-01  -1.1400000000000000e-01   9.5440000000000003e-01   6.4480000000000004e-01   2.0893999999999999e+00   3.0819999999999997e-01   3.1750000000000000e-01   1.1940000000000001e-01
  -3.3060000000000000e-01   1.5390000000000001e-01  -1.1152000000000000e+00   3.0549999999999999e-01  -4.7600000000000003e-02  -1.3159999999999999e-01   9.1000000000000003e-01   5.7809999999999995e-01   3.3083000000000000e+00   3.8529999999999998e-01   3.5599999999999998e-01   1.4599999999999999e-01
  -1.9839999999999999e-01   8.7900000000000006e-02  -1.0294000000000001e+00   4.0100000000000002e-01  -7.6100000000000001e-02  -8.7700000000000000e-02   8.8780000000000003e-01   8.2269999999999999e-01   3.0470999999999999e+00   3.1790000000000002e-01   2.7900000000000003e-01   8.8499999999999995e-02
  -3.9679999999999999e-01   2.1980000000000000e-01  -1.8872000000000000e+00   3.1509999999999999e-01  -3.8100000000000002e-02  -1.1400000000000000e-01   8.6560000000000004e-01   9.1169999999999995e-01   3.5695000000000001e+00   3.2750000000000001e-01   3.2710000000000000e-01   7.9600000000000004e-02
  -1.1020000000000001e-01   3.7369999999999998e-01  -1.3725000000000001e+00   3.1509999999999999e-01   0.0000000000000000e+00  -1.1400000000000000e-01   9.5440000000000003e-01   8.4499999999999997e-01   2.0893999999999999e+00   3.5639999999999999e-01   3.4639999999999999e-01   7.9600000000000004e-02
  -7.0530000000000004e-01   2.8580000000000000e-01  -1.5441000000000000e+00   3.0549999999999999e-01  -4.7600000000000003e-02  -1.4030000000000001e-01   1.0431999999999999e+00   9.7840000000000005e-01   2.6989000000000001e+00   3.1790000000000002e-01   3.6559999999999998e-01   1.4599999999999999e-01
   8.8200000000000001e-02   2.1999999999999999e-02  -9.4359999999999999e-01   3.9140000000000003e-01  -7.6100000000000001e-02  -1.0090000000000000e-01   9.9880000000000002e-01   7.3380000000000001e-01   3.3953000000000002e+00   4.5269999999999999e-01   3.6559999999999998e-01   1.0620000000000000e-01
  -4.8490000000000000e-01   1.3189999999999999e-01  -1.0294000000000001e+00   2.1959999999999999e-01  -7.6100000000000001e-02  -1.2280000000000001e-01   7.7680000000000005e-01   7.7820000000000000e-01   2.9600000000000000e+00   4.4309999999999999e-01   3.2710000000000000e-01   1.2830000000000000e-01
  -2.6450000000000001e-01  -1.7590000000000000e-01  -6.8630000000000002e-01   3.5330000000000000e-01  -1.9030000000000000e-01  -1.1840000000000001e-01   7.9900000000000004e-01   8.2269999999999999e-01   2.1764999999999999e+00   3.7569999999999998e-01   3.0790000000000001e-01   1.4160000000000000e-01
  -3.3060000000000000e-01   2.6379999999999998e-01  -8.5780000000000001e-01   2.2910000000000000e-01  -1.1420000000000000e-01  -6.5799999999999997e-02   1.0209999999999999e+00   7.3380000000000001e-01   3.4824000000000002e+00   2.9859999999999998e-01   3.4639999999999999e-01   9.2899999999999996e-02
  -1.9839999999999999e-01   4.1770000000000002e-01  -1.2867999999999999e+00   2.3870000000000000e-01  -8.5599999999999996e-02  -8.7700000000000000e-02   9.3220000000000003e-01   8.0049999999999999e-01   2.5247000000000002e+00   3.0819999999999997e-01   2.5019999999999998e-01   1.2390000000000000e-01
  -2.6450000000000001e-01   1.7590000000000000e-01  -1.6298999999999999e+00   3.7240000000000001e-01  -1.9000000000000000e-02  -1.3589999999999999e-01   9.7660000000000002e-01   8.8939999999999997e-01   3.3953000000000002e+00   3.8529999999999998e-01   3.8490000000000002e-01   6.6400000000000001e-02
  -1.9839999999999999e-01   3.2979999999999998e-01  -2.2303999999999999e+00   3.6280000000000001e-01  -4.7600000000000003e-02  -7.4499999999999997e-02   1.1318999999999999e+00   4.4469999999999998e-01   2.5247000000000002e+00   3.5639999999999999e-01   3.2710000000000000e-01   4.8700000000000000e-02
  -3.5270000000000001e-01   1.3189999999999999e-01  -1.0294000000000001e+00   2.6729999999999998e-01  -1.2370000000000000e-01  -7.0199999999999999e-02   9.7660000000000002e-01   8.8939999999999997e-01   2.6118000000000001e+00   3.8529999999999998e-01   3.2710000000000000e-01   1.5479999999999999e-01
  -3.9679999999999999e-01   4.1770000000000002e-01  -1.0294000000000001e+00   3.2460000000000000e-01  -1.9030000000000000e-01  -7.8899999999999998e-02   8.6560000000000004e-01   9.5609999999999995e-01   3.1341999999999999e+00   3.9489999999999997e-01   3.5599999999999998e-01   8.8499999999999995e-02
  -1.3230000000000000e-01   3.2979999999999998e-01  -1.2010000000000001e+00   3.6280000000000001e-01  -7.6100000000000001e-02  -1.0960000000000000e-01   1.1096999999999999e+00   3.3350000000000002e-01   3.3083000000000000e+00   3.8529999999999998e-01   2.6939999999999997e-01   8.8499999999999995e-02
  -4.4080000000000003e-01   2.4179999999999999e-01  -8.5780000000000001e-01   3.6280000000000001e-01  -1.1420000000000000e-01  -7.0199999999999999e-02   9.7660000000000002e-01   5.1139999999999997e-01   2.7858999999999998e+00   4.1420000000000001e-01   2.9830000000000001e-01   1.0620000000000000e-01
  -2.6450000000000001e-01   1.3189999999999999e-01  -1.0294000000000001e+00   3.2460000000000000e-01  -9.5200000000000007e-02  -1.1840000000000001e-01   9.3220000000000003e-01   1.0005999999999999e+00   2.4377000000000000e+00   3.4680000000000000e-01   3.0790000000000001e-01   7.5200000000000003e-02
  -1.5429999999999999e-01   3.0780000000000002e-01  -1.2867999999999999e+00   2.6729999999999998e-01  -1.5229999999999999e-01  -1.0520000000000000e-01   9.5440000000000003e-01   9.3389999999999995e-01   2.4377000000000000e+00   3.0819999999999997e-01   2.8870000000000001e-01   1.0620000000000000e-01
  -2.1999999999999999e-02   2.6379999999999998e-01  -1.3725000000000001e+00   2.4820000000000000e-01  -1.4269999999999999e-01  -9.6500000000000002e-02   9.9880000000000002e-01   7.1150000000000002e-01   2.1764999999999999e+00   4.1420000000000001e-01   3.1750000000000000e-01   8.4000000000000005e-02
  -2.6450000000000001e-01   3.9570000000000000e-01  -1.1152000000000000e+00   2.7689999999999998e-01  -3.8100000000000002e-02  -1.0090000000000000e-01   7.7680000000000005e-01   5.1139999999999997e-01   3.2212000000000001e+00   4.4309999999999999e-01   3.6559999999999998e-01   1.1500000000000000e-01
  -2.6450000000000001e-01   3.9570000000000000e-01  -1.3725000000000001e+00   2.7689999999999998e-01  -1.2370000000000000e-01  -7.4499999999999997e-02   9.9880000000000002e-01   1.0672999999999999e+00   2.9600000000000000e+00   2.7939999999999998e-01   3.9450000000000002e-01   8.8499999999999995e-02
  -3.3060000000000000e-01   2.1980000000000000e-01  -1.4582999999999999e+00   3.4370000000000001e-01  -1.9000000000000000e-02  -8.3299999999999999e-02   9.1000000000000003e-01   8.0049999999999999e-01   2.4377000000000000e+00   3.8529999999999998e-01   3.2710000000000000e-01   8.8499999999999995e-02
  -2.2040000000000001e-01   2.6379999999999998e-01  -1.2867999999999999e+00   2.0050000000000001e-01  -1.9980000000000001e-01  -1.3589999999999999e-01   1.0209999999999999e+00   6.4480000000000004e-01   3.3083000000000000e+00   3.5639999999999999e-01   3.1750000000000000e-01   1.2390000000000000e-01
  -3.7469999999999998e-01   3.7369999999999998e-01  -2.4876999999999998e+00   2.5779999999999997e-01  -1.7130000000000001e-01  -1.2280000000000001e-01   8.8780000000000003e-01   8.6719999999999997e-01   3.0470999999999999e+00   4.7199999999999998e-01   3.4639999999999999e-01   1.5479999999999999e-01
  -3.5270000000000001e-01   1.5390000000000001e-01  -1.1152000000000000e+00   2.9599999999999999e-01  -1.1420000000000000e-01  -8.7700000000000000e-02   8.8780000000000003e-01   9.3389999999999995e-01   2.8730000000000002e+00   4.7199999999999998e-01   3.2710000000000000e-01   1.6370000000000001e-01
  -3.9679999999999999e-01   3.5170000000000001e-01  -1.6298999999999999e+00   3.2460000000000000e-01  -1.2370000000000000e-01  -7.8899999999999998e-02   9.5440000000000003e-01   6.8930000000000002e-01   3.0470999999999999e+00   3.8529999999999998e-01   3.8490000000000002e-01   1.5479999999999999e-01
  -1.5429999999999999e-01   3.2979999999999998e-01  -1.0294000000000001e+00   3.2460000000000000e-01  -9.5200000000000007e-02  -1.0090000000000000e-01   1.0209999999999999e+00   6.4480000000000004e-01   3.1341999999999999e+00   2.7939999999999998e-01   3.6559999999999998e-01   8.4000000000000005e-02
  -1.5429999999999999e-01   2.1980000000000000e-01  -5.1470000000000005e-01   2.9599999999999999e-01  -1.2370000000000000e-01  -6.1400000000000003e-02   9.1000000000000003e-01   6.4480000000000004e-01   3.1341999999999999e+00   3.0819999999999997e-01   3.6559999999999998e-01   1.1940000000000001e-01
  -3.0859999999999999e-01   2.1980000000000000e-01  -1.0294000000000001e+00   3.1509999999999999e-01  -5.7099999999999998e-02  -5.2600000000000001e-02   7.9900000000000004e-01   8.2269999999999999e-01   2.7858999999999998e+00   3.5639999999999999e-01   4.0410000000000001e-01   1.1060000000000000e-01
  -3.5270000000000001e-01   3.2979999999999998e-01  -1.1152000000000000e+00   2.8639999999999999e-01  -1.4269999999999999e-01  -8.7700000000000000e-02   9.3220000000000003e-01   5.1139999999999997e-01   3.0470999999999999e+00   4.5269999999999999e-01   3.2710000000000000e-01   1.0170000000000000e-01
  -3.7469999999999998e-01   3.7369999999999998e-01  -8.5780000000000001e-01   3.6280000000000001e-01  -7.6100000000000001e-02  -1.3589999999999999e-01   8.8780000000000003e-01   6.6710000000000003e-01   3.2212000000000001e+00   4.8159999999999997e-01   3.5599999999999998e-01   9.7299999999999998e-02
  -2.6450000000000001e-01   6.6000000000000003e-02  -1.2010000000000001e+00   3.2460000000000000e-01  -9.5200000000000007e-02  -7.4499999999999997e-02   8.8780000000000003e-01   7.1150000000000002e-01   2.3506000000000000e+00   4.2380000000000001e-01   3.2710000000000000e-01   1.5040000000000001e-01
  -1.3230000000000000e-01   4.1770000000000002e-01  -2.0588000000000002e+00   2.0050000000000001e-01  -9.5200000000000007e-02  -1.2280000000000001e-01   8.2120000000000004e-01   7.5600000000000001e-01   2.6118000000000001e+00   3.5639999999999999e-01   3.9450000000000002e-01   1.1500000000000000e-01
  -2.8649999999999998e-01   1.7590000000000000e-01  -8.5780000000000001e-01   3.5330000000000000e-01  -1.0470000000000000e-01  -1.0520000000000000e-01   9.9880000000000002e-01   8.0049999999999999e-01   2.8730000000000002e+00   4.5269999999999999e-01   3.7530000000000002e-01   1.1060000000000000e-01
  -3.5270000000000001e-01   3.2979999999999998e-01  -8.5780000000000001e-01   2.8639999999999999e-01  -1.6180000000000000e-01  -1.0520000000000000e-01   8.4340000000000004e-01   7.5600000000000001e-01   2.9600000000000000e+00   4.1420000000000001e-01   2.6939999999999997e-01   1.4160000000000000e-01
  -3.5270000000000001e-01   4.3969999999999998e-01  -1.8015000000000001e+00   2.6729999999999998e-01  -8.5599999999999996e-02  -9.6500000000000002e-02   9.5440000000000003e-01   1.0894999999999999e+00   2.6118000000000001e+00   3.5639999999999999e-01   2.8870000000000001e-01   6.6400000000000001e-02
  -3.5270000000000001e-01   5.7160000000000000e-01  -1.6298999999999999e+00   3.4370000000000001e-01  -1.3320000000000001e-01  -1.1400000000000000e-01   8.4340000000000004e-01   8.4499999999999997e-01   1.9153000000000000e+00   4.8159999999999997e-01   3.0790000000000001e-01   1.1940000000000001e-01
  -2.6450000000000001e-01   3.5170000000000001e-01  -1.1152000000000000e+00   3.6280000000000001e-01  -1.6180000000000000e-01  -1.1400000000000000e-01   7.5460000000000005e-01   8.4499999999999997e-01   2.6118000000000001e+00   3.8529999999999998e-01   2.9830000000000001e-01   1.3270000000000001e-01
  -3.7469999999999998e-01   3.5170000000000001e-01  -3.4310000000000002e-01   2.3870000000000000e-01  -6.6600000000000006e-02  -1.0090000000000000e-01   8.6560000000000004e-01   8.0049999999999999e-01   2.7858999999999998e+00   3.7569999999999998e-01   3.6559999999999998e-01   9.7299999999999998e-02
  -1.9839999999999999e-01   4.3999999999999997e-02  -1.3725000000000001e+00   3.0549999999999999e-01  -5.7099999999999998e-02  -8.7700000000000000e-02   7.9900000000000004e-01   8.2269999999999999e-01   2.6989000000000001e+00   3.4680000000000000e-01   2.9830000000000001e-01   1.0620000000000000e-01
  -3.9679999999999999e-01   6.6000000000000003e-02  -1.7157000000000000e+00   3.7240000000000001e-01  -7.6100000000000001e-02  -7.0199999999999999e-02   9.7660000000000002e-01   8.2269999999999999e-01   3.2212000000000001e+00   4.7199999999999998e-01   3.3679999999999999e-01   1.1060000000000000e-01
  -3.3060000000000000e-01   1.5390000000000001e-01  -1.7157000000000000e+00   3.1509999999999999e-01  -3.8100000000000002e-02  -8.7700000000000000e-02   8.8780000000000003e-01   7.1150000000000002e-01   2.7858999999999998e+00   4.4309999999999999e-01   2.4060000000000001e-01   8.8499999999999995e-02
  -3.9679999999999999e-01   2.4179999999999999e-01  -1.2010000000000001e+00   3.7240000000000001e-01  -7.6100000000000001e-02  -1.3159999999999999e-01   6.4370000000000005e-01   7.5600000000000001e-01   2.6989000000000001e+00   3.4680000000000000e-01   3.8490000000000002e-01   9.7299999999999998e-02
  -3.0859999999999999e-01   3.0780000000000002e-01  -1.6298999999999999e+00   2.6729999999999998e-01  -4.7600000000000003e-02  -1.1840000000000001e-01   8.8780000000000003e-01   8.0049999999999999e-01   2.6989000000000001e+00   3.6599999999999999e-01   3.3679999999999999e-01   1.3710000000000000e-01
  -3.5270000000000001e-01   1.3189999999999999e-01  -1.1152000000000000e+00   3.3420000000000000e-01  -6.6600000000000006e-02  -1.0960000000000000e-01   8.2120000000000004e-01   6.4480000000000004e-01   2.3506000000000000e+00   4.5269999999999999e-01   2.8870000000000001e-01   9.7299999999999998e-02
  -3.0859999999999999e-01   1.7590000000000000e-01  -5.1470000000000005e-01   3.2460000000000000e-01  -1.0470000000000000e-01  -1.3589999999999999e-01   8.8780000000000003e-01   7.3380000000000001e-01   3.0470999999999999e+00   4.6239999999999998e-01   3.2710000000000000e-01   1.0170000000000000e-01
  -5.7310000000000005e-01   3.2979999999999998e-01  -9.4359999999999999e-01   4.2959999999999998e-01  -8.5599999999999996e-02  -8.7700000000000000e-02   6.8799999999999994e-01   7.5600000000000001e-01   2.8730000000000002e+00   4.0460000000000002e-01   3.1750000000000000e-01   9.7299999999999998e-02
  -1.7630000000000001e-01   1.5390000000000001e-01  -1.2867999999999999e+00   2.5779999999999997e-01  -1.9030000000000000e-01  -7.4499999999999997e-02   9.3220000000000003e-01   8.8939999999999997e-01   2.9600000000000000e+00   4.1420000000000001e-01   2.6939999999999997e-01   1.4599999999999999e-01
  -2.8649999999999998e-01   2.8580000000000000e-01  -9.4359999999999999e-01   3.3420000000000000e-01  -1.4269999999999999e-01  -7.0199999999999999e-02   9.1000000000000003e-01   8.8939999999999997e-01   2.4377000000000000e+00   4.5269999999999999e-01   3.8490000000000002e-01   1.0620000000000000e-01
  -3.5270000000000001e-01   2.1980000000000000e-01  -1.8872000000000000e+00   3.5330000000000000e-01  -1.8079999999999999e-01  -1.1840000000000001e-01   9.3220000000000003e-01   6.4480000000000004e-01   3.0470999999999999e+00   4.0460000000000002e-01   2.8870000000000001e-01   7.0800000000000002e-02
  -2.8649999999999998e-01   2.8580000000000000e-01  -1.2867999999999999e+00   3.3420000000000000e-01  -8.5599999999999996e-02  -5.7000000000000002e-02   8.8780000000000003e-01   6.8930000000000002e-01   2.3506000000000000e+00   3.4680000000000000e-01   3.1750000000000000e-01   1.0620000000000000e-01
  -3.9679999999999999e-01   2.8580000000000000e-01  -1.0294000000000001e+00   2.5779999999999997e-01  -1.0470000000000000e-01  -9.6500000000000002e-02   9.1000000000000003e-01   8.8939999999999997e-01   2.4377000000000000e+00   3.1790000000000002e-01   3.5599999999999998e-01   1.0620000000000000e-01
  -3.7469999999999998e-01   2.6379999999999998e-01  -6.0050000000000003e-01   2.0999999999999999e-01  -1.6180000000000000e-01  -1.0090000000000000e-01   8.4340000000000004e-01   6.2260000000000004e-01   3.3953000000000002e+00   3.9489999999999997e-01   3.9450000000000002e-01   9.7299999999999998e-02
  -2.8649999999999998e-01   1.0990000000000000e-01  -2.5740000000000002e-01   2.4820000000000000e-01  -1.4269999999999999e-01  -8.7700000000000000e-02   8.4340000000000004e-01   6.6710000000000003e-01   2.8730000000000002e+00   4.5269999999999999e-01   3.6559999999999998e-01   6.6400000000000001e-02
  -1.7630000000000001e-01   8.7900000000000006e-02  -1.2867999999999999e+00   3.1509999999999999e-01  -1.0470000000000000e-01  -1.0090000000000000e-01   9.5440000000000003e-01   8.6719999999999997e-01   3.4824000000000002e+00   4.8159999999999997e-01   3.4639999999999999e-01   1.1060000000000000e-01
  -3.0859999999999999e-01   1.7590000000000000e-01  -1.9730000000000001e+00   2.4820000000000000e-01  -5.7099999999999998e-02  -1.0960000000000000e-01   9.3220000000000003e-01   9.3389999999999995e-01   2.6989000000000001e+00   4.0460000000000002e-01   4.1370000000000001e-01   7.5200000000000003e-02
  -2.6450000000000001e-01   2.1980000000000000e-01  -1.2010000000000001e+00   2.8639999999999999e-01  -1.1420000000000000e-01  -1.5350000000000000e-01   8.4340000000000004e-01   7.3380000000000001e-01   4.2659000000000002e+00   2.6970000000000000e-01   4.3300000000000000e-01   1.4160000000000000e-01
  -2.2040000000000001e-01   2.4179999999999999e-01  -1.0294000000000001e+00   2.1959999999999999e-01  -9.5200000000000007e-02  -1.2280000000000001e-01   5.9930000000000005e-01   8.2269999999999999e-01   2.6118000000000001e+00   3.3710000000000001e-01   3.4639999999999999e-01   1.0170000000000000e-01
  -4.6289999999999998e-01   3.5170000000000001e-01  -1.4582999999999999e+00   3.0549999999999999e-01  -1.0470000000000000e-01  -9.2100000000000001e-02   7.7680000000000005e-01   9.1169999999999995e-01   2.8730000000000002e+00   4.3350000000000000e-01   3.2710000000000000e-01   1.5040000000000001e-01
  -3.9679999999999999e-01   2.4179999999999999e-01  -1.1152000000000000e+00   2.1959999999999999e-01  -1.9030000000000000e-01  -7.8899999999999998e-02   8.6560000000000004e-01   8.4499999999999997e-01   3.1341999999999999e+00   3.8529999999999998e-01   2.5019999999999998e-01   1.5040000000000001e-01
  -3.7469999999999998e-01   1.0990000000000000e-01  -5.1470000000000005e-01   2.0999999999999999e-01  -5.7099999999999998e-02  -1.3159999999999999e-01   6.4370000000000005e-01   1.0005999999999999e+00   2.7858999999999998e+00   3.9489999999999997e-01   3.6559999999999998e-01   1.0170000000000000e-01
  -1.3230000000000000e-01   2.8580000000000000e-01  -1.5441000000000000e+00   3.7240000000000001e-01  -1.3320000000000001e-01  -7.4499999999999997e-02   9.3220000000000003e-01   7.5600000000000001e-01   3.0470999999999999e+00   4.5269999999999999e-01   3.3679999999999999e-01   1.3270000000000001e-01
  -2.4249999999999999e-01   2.8580000000000000e-01  -9.4359999999999999e-01   2.5779999999999997e-01  -1.0470000000000000e-01  -6.5799999999999997e-02   7.5460000000000005e-01   6.4480000000000004e-01   2.0893999999999999e+00   3.4680000000000000e-01   3.3679999999999999e-01   9.2899999999999996e-02
  -1.7630000000000001e-01   3.2979999999999998e-01  -1.9730000000000001e+00   2.2910000000000000e-01  -3.8100000000000002e-02  -1.2280000000000001e-01   9.1000000000000003e-01   7.1150000000000002e-01   2.7858999999999998e+00   3.4680000000000000e-01   3.2710000000000000e-01   1.2390000000000000e-01
  -4.8490000000000000e-01   3.5170000000000001e-01  -8.5780000000000001e-01   2.1959999999999999e-01  -1.9030000000000000e-01  -1.0960000000000000e-01   8.6560000000000004e-01   7.3380000000000001e-01   2.7858999999999998e+00   3.3710000000000001e-01   3.3679999999999999e-01   1.1940000000000001e-01
  -4.4080000000000003e-01   3.9570000000000000e-01  -1.7157000000000000e+00   3.2460000000000000e-01  -9.5200000000000007e-02  -9.6500000000000002e-02   7.1020000000000005e-01   7.7820000000000000e-01   3.5695000000000001e+00   3.9489999999999997e-01   2.7900000000000003e-01   7.0800000000000002e-02
  -4.1880000000000001e-01   2.6379999999999998e-01  -1.1152000000000000e+00   3.6280000000000001e-01  -3.8100000000000002e-02  -5.7000000000000002e-02   7.3240000000000005e-01   5.5589999999999995e-01   2.5247000000000002e+00   4.4309999999999999e-01   3.6559999999999998e-01   1.0170000000000000e-01
  -2.6450000000000001e-01   1.9789999999999999e-01  -7.7210000000000001e-01   2.7689999999999998e-01  -1.7130000000000001e-01  -1.3159999999999999e-01   7.3240000000000005e-01   5.7809999999999995e-01   3.6564999999999999e+00   3.6599999999999999e-01   3.2710000000000000e-01   1.0170000000000000e-01
  -2.8649999999999998e-01   3.5170000000000001e-01  -1.1152000000000000e+00   3.3420000000000000e-01  -1.8079999999999999e-01  -1.4030000000000001e-01   8.8780000000000003e-01   7.1150000000000002e-01   2.7858999999999998e+00   3.9489999999999997e-01   4.1370000000000001e-01   1.1940000000000001e-01
  -1.9839999999999999e-01   3.0780000000000002e-01  -1.6298999999999999e+00   2.8639999999999999e-01  -1.2370000000000000e-01  -1.5350000000000000e-01   8.6560000000000004e-01   8.0049999999999999e-01   3.0470999999999999e+00   4.5269999999999999e-01   3.5599999999999998e-01   1.3710000000000000e-01
  -2.2040000000000001e-01   2.6379999999999998e-01  -9.4359999999999999e-01   3.5330000000000000e-01  -1.9000000000000000e-02  -1.3159999999999999e-01   9.5440000000000003e-01   9.3389999999999995e-01   3.3953000000000002e+00   3.5639999999999999e-01   2.9830000000000001e-01   1.0170000000000000e-01
  -1.7630000000000001e-01   3.7369999999999998e-01  -1.1152000000000000e+00   2.6729999999999998e-01  -4.7600000000000003e-02  -1.0960000000000000e-01   8.6560000000000004e-01   9.1169999999999995e-01   2.6118000000000001e+00   3.4680000000000000e-01   4.2340000000000000e-01   1.3710000000000000e-01
  -3.7469999999999998e-01   2.1980000000000000e-01  -1.7157000000000000e+00   2.8639999999999999e-01  -1.4269999999999999e-01  -9.2100000000000001e-02   8.6560000000000004e-01   8.2269999999999999e-01   2.3506000000000000e+00   4.3350000000000000e-01   4.1370000000000001e-01   1.1060000000000000e-01
  -1.9839999999999999e-01   8.7900000000000006e-02  -1.2867999999999999e+00   2.3870000000000000e-01  -1.0470000000000000e-01  -1.0520000000000000e-01   7.9900000000000004e-01   6.0040000000000004e-01   3.0470999999999999e+00   4.2380000000000001e-01   2.5019999999999998e-01   1.2830000000000000e-01
  -1.5429999999999999e-01   6.6000000000000003e-02  -1.1152000000000000e+00   2.8639999999999999e-01  -1.3320000000000001e-01  -1.0520000000000000e-01   9.1000000000000003e-01   6.8930000000000002e-01   2.6989000000000001e+00   3.8529999999999998e-01   3.6559999999999998e-01   1.1060000000000000e-01
  -2.4249999999999999e-01   3.0780000000000002e-01  -8.5780000000000001e-01   3.0549999999999999e-01  -9.5200000000000007e-02  -1.1840000000000001e-01   9.5440000000000003e-01   8.6719999999999997e-01   1.4800000000000000e+00   3.9489999999999997e-01   3.4639999999999999e-01   1.3270000000000001e-01
  -2.6450000000000001e-01   2.6379999999999998e-01  -1.8872000000000000e+00   3.5330000000000000e-01  -1.9000000000000000e-02  -7.8899999999999998e-02   9.3220000000000003e-01   7.1150000000000002e-01   3.0470999999999999e+00   3.6599999999999999e-01   3.0790000000000001e-01   9.2899999999999996e-02
  -3.9679999999999999e-01   3.0780000000000002e-01  -1.3725000000000001e+00   2.8639999999999999e-01  -1.5229999999999999e-01  -1.1400000000000000e-01   9.1000000000000003e-01   8.8939999999999997e-01   2.6118000000000001e+00   3.6599999999999999e-01   3.6559999999999998e-01   1.1060000000000000e-01
  -3.5270000000000001e-01   8.7900000000000006e-02  -1.1152000000000000e+00   3.0549999999999999e-01  -6.6600000000000006e-02  -1.3159999999999999e-01   9.9880000000000002e-01   8.0049999999999999e-01   2.5247000000000002e+00   3.7569999999999998e-01   3.3679999999999999e-01   9.2899999999999996e-02
  -4.1880000000000001e-01   1.9789999999999999e-01  -7.7210000000000001e-01   3.0549999999999999e-01  -1.6180000000000000e-01  -1.3159999999999999e-01   7.9900000000000004e-01   6.4480000000000004e-01   2.6989000000000001e+00   4.0460000000000002e-01   2.8870000000000001e-01   1.1500000000000000e-01
  -5.5110000000000003e-01   4.1770000000000002e-01  -1.2010000000000001e+00   2.1959999999999999e-01  -1.5229999999999999e-01  -1.0960000000000000e-01   8.6560000000000004e-01   1.0227999999999999e+00   3.4824000000000002e+00   3.4680000000000000e-01   3.6559999999999998e-01   1.1060000000000000e-01
  -2.8649999999999998e-01   1.3189999999999999e-01  -6.0050000000000003e-01   2.4820000000000000e-01  -1.9000000000000000e-02  -9.2100000000000001e-02   9.3220000000000003e-01   6.2260000000000004e-01   2.7858999999999998e+00   4.6239999999999998e-01   3.6559999999999998e-01   1.3270000000000001e-01
  -3.0859999999999999e-01   3.5170000000000001e-01  -9.4359999999999999e-01   1.9089999999999999e-01  -1.6180000000000000e-01  -1.1840000000000001e-01   7.9900000000000004e-01   9.1169999999999995e-01   3.1341999999999999e+00   4.1420000000000001e-01   3.6559999999999998e-01   9.7299999999999998e-02
  -3.9679999999999999e-01   1.3189999999999999e-01  -1.2867999999999999e+00   3.2460000000000000e-01  -1.9030000000000000e-01  -1.3159999999999999e-01   8.6560000000000004e-01   1.0005999999999999e+00   3.3953000000000002e+00   3.7569999999999998e-01   4.3300000000000000e-01   1.2390000000000000e-01
  -2.4249999999999999e-01   1.3189999999999999e-01  -1.4582999999999999e+00   2.5779999999999997e-01  -1.5229999999999999e-01  -6.1400000000000003e-02   9.5440000000000003e-01   8.8939999999999997e-01   2.7858999999999998e+00   3.4680000000000000e-01   3.8490000000000002e-01   1.4599999999999999e-01
  -3.0859999999999999e-01   3.9570000000000000e-01  -1.3725000000000001e+00   3.4370000000000001e-01  -7.6100000000000001e-02  -8.7700000000000000e-02   7.5460000000000005e-01   6.2260000000000004e-01   2.7858999999999998e+00   4.6239999999999998e-01   2.9830000000000001e-01   1.1500000000000000e-01
  -3.0859999999999999e-01   1.3189999999999999e-01  -1.3725000000000001e+00   2.6729999999999998e-01  -9.5200000000000007e-02  -1.0520000000000000e-01   6.4370000000000005e-01   9.3389999999999995e-01   3.1341999999999999e+00   4.5269999999999999e-01   3.4639999999999999e-01   9.2899999999999996e-02
  -3.5270000000000001e-01   3.0780000000000002e-01  -1.1152000000000000e+00   2.5779999999999997e-01  -1.1420000000000000e-01  -1.4470000000000000e-01   7.7680000000000005e-01   8.0049999999999999e-01   1.8283000000000000e+00   4.0460000000000002e-01   2.9830000000000001e-01   1.1940000000000001e-01
  -3.7469999999999998e-01   4.3999999999999997e-02  -7.7210000000000001e-01   2.0050000000000001e-01  -1.8079999999999999e-01  -7.8899999999999998e-02   8.8780000000000003e-01   6.0040000000000004e-01   2.6989000000000001e+00   4.1420000000000001e-01   3.0790000000000001e-01   1.1940000000000001e-01
  -2.8649999999999998e-01   2.4179999999999999e-01  -9.4359999999999999e-01   2.1959999999999999e-01  -1.0470000000000000e-01  -1.1840000000000001e-01   9.1000000000000003e-01   8.2269999999999999e-01   3.2212000000000001e+00   4.4309999999999999e-01   3.1750000000000000e-01   1.5479999999999999e-01
  -1.1020000000000001e-01   3.0780000000000002e-01  -1.4582999999999999e+00   3.5330000000000000e-01  -1.4269999999999999e-01  -7.8899999999999998e-02   9.1000000000000003e-01   5.1139999999999997e-01   3.1341999999999999e+00   3.2750000000000001e-01   2.9830000000000001e-01   1.0170000000000000e-01
  -4.4080000000000003e-01   2.1980000000000000e-01  -8.5780000000000001e-01   2.5779999999999997e-01  -1.0470000000000000e-01  -1.0090000000000000e-01   9.1000000000000003e-01   7.5600000000000001e-01   2.5247000000000002e+00   4.7199999999999998e-01   3.9450000000000002e-01   9.2899999999999996e-02
  -2.4249999999999999e-01   3.0780000000000002e-01  -6.0050000000000003e-01   2.0999999999999999e-01  -1.0470000000000000e-01  -7.0199999999999999e-02   7.3240000000000005e-01   8.0049999999999999e-01   2.8730000000000002e+00   3.2750000000000001e-01   3.7530000000000002e-01   1.3270000000000001e-01
  -2.8649999999999998e-01   4.6170000000000000e-01  -1.2010000000000001e+00   3.2460000000000000e-01  -6.6600000000000006e-02  -8.3299999999999999e-02   9.3220000000000003e-01   6.4480000000000004e-01   2.3506000000000000e+00   3.7569999999999998e-01   3.6559999999999998e-01   7.9600000000000004e-02
  -3.7469999999999998e-01   3.0780000000000002e-01  -1.0294000000000001e+00   2.4820000000000000e-01  -1.1420000000000000e-01  -1.0090000000000000e-01   8.6560000000000004e-01   6.0040000000000004e-01   2.5247000000000002e+00   4.5269999999999999e-01   3.2710000000000000e-01   1.1060000000000000e-01
  -3.0859999999999999e-01   3.9570000000000000e-01  -1.1152000000000000e+00   3.1509999999999999e-01  -1.9000000000000000e-02  -1.3589999999999999e-01   7.3240000000000005e-01   6.8930000000000002e-01   2.2635999999999998e+00   4.0460000000000002e-01   3.7530000000000002e-01   9.7299999999999998e-02
  -3.3060000000000000e-01  -1.9789999999999999e-01  -1.0294000000000001e+00   3.1509999999999999e-01  -1.1420000000000000e-01  -1.3589999999999999e-01   8.8780000000000003e-01   8.8939999999999997e-01   2.6989000000000001e+00   4.0460000000000002e-01   3.2710000000000000e-01   1.1500000000000000e-01
  -2.4249999999999999e-01   1.9789999999999999e-01  -1.1152000000000000e+00   2.0050000000000001e-01  -9.5200000000000007e-02  -8.7700000000000000e-02   7.3240000000000005e-01   5.5589999999999995e-01   2.6118000000000001e+00   3.7569999999999998e-01   3.6559999999999998e-01   7.9600000000000004e-02
  -3.5270000000000001e-01   2.1980000000000000e-01  -1.1152000000000000e+00   3.3420000000000000e-01  -1.3320000000000001e-01  -8.3299999999999999e-02   8.6560000000000004e-01   9.1169999999999995e-01   2.5247000000000002e+00   4.5269999999999999e-01   4.0410000000000001e-01   1.3710000000000000e-01
  -2.4249999999999999e-01   1.3189999999999999e-01  -1.4582999999999999e+00   2.5779999999999997e-01  -1.9030000000000000e-01  -1.1840000000000001e-01   7.5460000000000005e-01   6.6710000000000003e-01   2.5247000000000002e+00   3.3710000000000001e-01   3.8490000000000002e-01   1.4160000000000000e-01
  -2.2040000000000001e-01   2.6379999999999998e-01  -1.2010000000000001e+00   2.0999999999999999e-01  -9.5200000000000007e-02  -1.0520000000000000e-01   1.0209999999999999e+00   9.5609999999999995e-01   2.9600000000000000e+00   3.8529999999999998e-01   3.5599999999999998e-01   1.0620000000000000e-01
  -3.5270000000000001e-01   3.9570000000000000e-01  -1.3725000000000001e+00   2.2910000000000000e-01  -4.7600000000000003e-02  -1.2720000000000001e-01   8.6560000000000004e-01   7.1150000000000002e-01   2.9600000000000000e+00   3.3710000000000001e-01   3.5599999999999998e-01   6.6400000000000001e-02
  -3.9679999999999999e-01   2.8580000000000000e-01  -1.7157000000000000e+00   2.7689999999999998e-01  -1.3320000000000001e-01  -1.2720000000000001e-01   8.2120000000000004e-01   6.4480000000000004e-01   2.3506000000000000e+00   3.9489999999999997e-01   2.7900000000000003e-01   1.1060000000000000e-01
  -6.6100000000000006e-02   2.8580000000000000e-01  -6.8630000000000002e-01   3.6280000000000001e-01  -8.5599999999999996e-02  -6.1400000000000003e-02   9.3220000000000003e-01   1.0005999999999999e+00   2.8730000000000002e+00   4.5269999999999999e-01   3.1750000000000000e-01   1.4160000000000000e-01
  -1.7630000000000001e-01   1.9789999999999999e-01  -6.8630000000000002e-01   2.2910000000000000e-01  -1.0470000000000000e-01  -1.0090000000000000e-01   7.9900000000000004e-01   5.5589999999999995e-01   2.5247000000000002e+00   4.1420000000000001e-01   2.7900000000000003e-01   9.7299999999999998e-02
  -1.1020000000000001e-01   1.0990000000000000e-01  -1.5441000000000000e+00   4.2009999999999997e-01  -8.5599999999999996e-02  -1.1400000000000000e-01   9.7660000000000002e-01   7.5600000000000001e-01   3.2212000000000001e+00   3.6599999999999999e-01   2.9830000000000001e-01   1.4160000000000000e-01
  -3.3060000000000000e-01   2.1999999999999999e-02  -1.2867999999999999e+00   2.8639999999999999e-01  -8.5599999999999996e-02  -1.0520000000000000e-01   7.9900000000000004e-01   8.4499999999999997e-01   3.5695000000000001e+00   2.9859999999999998e-01   3.8490000000000002e-01   8.8499999999999995e-02
  -3.5270000000000001e-01   1.7590000000000000e-01  -1.2010000000000001e+00   2.9599999999999999e-01  -1.0470000000000000e-01  -6.5799999999999997e-02   8.6560000000000004e-01   7.3380000000000001e-01   3.3083000000000000e+00   3.7569999999999998e-01   3.2710000000000000e-01   1.2830000000000000e-01
  -3.5270000000000001e-01   3.5170000000000001e-01  -1.7157000000000000e+00   3.4370000000000001e-01  -1.7130000000000001e-01  -1.0090000000000000e-01   8.4340000000000004e-01   9.1169999999999995e-01   2.4377000000000000e+00   3.2750000000000001e-01   3.3679999999999999e-01   1.1500000000000000e-01
  -2.8649999999999998e-01   1.9789999999999999e-01  -1.1152000000000000e+00   3.0549999999999999e-01  -7.6100000000000001e-02  -5.2600000000000001e-02   7.7680000000000005e-01   6.8930000000000002e-01   3.1341999999999999e+00   3.9489999999999997e-01   3.0790000000000001e-01   7.5200000000000003e-02
  -1.1020000000000001e-01   1.9789999999999999e-01  -9.4359999999999999e-01   2.9599999999999999e-01  -2.1890000000000001e-01  -1.0520000000000000e-01   8.4340000000000004e-01   6.6710000000000003e-01   2.4377000000000000e+00   3.4680000000000000e-01   2.6939999999999997e-01   9.7299999999999998e-02
  -5.7310000000000005e-01   1.5390000000000001e-01  -1.6298999999999999e+00   3.3420000000000000e-01  -1.5229999999999999e-01  -1.1840000000000001e-01   9.1000000000000003e-01   7.5600000000000001e-01   2.8730000000000002e+00   3.5639999999999999e-01   3.2710000000000000e-01   7.5200000000000003e-02
  -3.9679999999999999e-01   2.4179999999999999e-01  -1.3725000000000001e+00   2.3870000000000000e-01  -1.2370000000000000e-01  -1.2720000000000001e-01   9.9880000000000002e-01   1.0005999999999999e+00   2.9600000000000000e+00   4.3350000000000000e-01   3.3679999999999999e-01   1.1500000000000000e-01
  -3.3060000000000000e-01   2.1980000000000000e-01  -1.7157000000000000e+00   2.6729999999999998e-01  -7.6100000000000001e-02  -9.6500000000000002e-02   8.4340000000000004e-01   7.3380000000000001e-01   2.6118000000000001e+00   3.1790000000000002e-01   3.8490000000000002e-01   1.1500000000000000e-01
  -6.1719999999999997e-01   1.9789999999999999e-01  -1.0294000000000001e+00   2.7689999999999998e-01  -1.0470000000000000e-01  -7.8899999999999998e-02   7.5460000000000005e-01   8.6719999999999997e-01   3.0470999999999999e+00   4.1420000000000001e-01   2.5979999999999998e-01   8.8499999999999995e-02
  -3.5270000000000001e-01   2.4179999999999999e-01  -1.8015000000000001e+00   2.0999999999999999e-01  -3.8100000000000002e-02  -1.4910000000000001e-01   8.6560000000000004e-01   4.8920000000000002e-01   3.3083000000000000e+00   2.6010000000000000e-01   3.4639999999999999e-01   1.1940000000000001e-01
  -1.9839999999999999e-01   1.5390000000000001e-01  -7.7210000000000001e-01   3.5330000000000000e-01  -8.5599999999999996e-02  -1.2280000000000001e-01   9.7660000000000002e-01   7.3380000000000001e-01   3.2212000000000001e+00   3.9489999999999997e-01   3.8490000000000002e-01   1.2390000000000000e-01
  -3.9679999999999999e-01   8.7900000000000006e-02  -1.2010000000000001e+00   3.1509999999999999e-01  -9.5200000000000007e-02  -8.7700000000000000e-02   8.6560000000000004e-01   9.1169999999999995e-01   2.6989000000000001e+00   3.7569999999999998e-01   3.2710000000000000e-01   8.8499999999999995e-02
  -1.7630000000000001e-01   3.7369999999999998e-01  -1.2867999999999999e+00   2.9599999999999999e-01  -1.9030000000000000e-01  -1.0520000000000000e-01   8.6560000000000004e-01   6.4480000000000004e-01   2.7858999999999998e+00   4.6239999999999998e-01   3.8490000000000002e-01   9.2899999999999996e-02
  -2.6450000000000001e-01   8.7900000000000006e-02  -9.4359999999999999e-01   2.5779999999999997e-01  -2.8500000000000001e-02  -1.6230000000000000e-01   7.1020000000000005e-01   8.4499999999999997e-01   2.6118000000000001e+00   3.4680000000000000e-01   3.5599999999999998e-01   7.0800000000000002e-02
  -2.4249999999999999e-01   1.9789999999999999e-01  -1.4582999999999999e+00   2.0999999999999999e-01  -4.7600000000000003e-02  -8.7700000000000000e-02   7.1020000000000005e-01   7.3380000000000001e-01   2.7858999999999998e+00   3.9489999999999997e-01   4.0410000000000001e-01   1.1060000000000000e-01
  -4.4080000000000003e-01   1.3189999999999999e-01  -4.2890000000000000e-01   3.7240000000000001e-01  -5.7099999999999998e-02  -1.0960000000000000e-01   9.9880000000000002e-01   8.0049999999999999e-01   2.4377000000000000e+00   4.7199999999999998e-01   3.3679999999999999e-01   1.2830000000000000e-01
  -3.7469999999999998e-01   3.0780000000000002e-01  -4.2890000000000000e-01   2.3870000000000000e-01  -6.6600000000000006e-02  -8.3299999999999999e-02   7.5460000000000005e-01   9.1169999999999995e-01   3.0470999999999999e+00   3.7569999999999998e-01   4.1370000000000001e-01   1.5040000000000001e-01
  -2.6450000000000001e-01   2.8580000000000000e-01  -1.1152000000000000e+00   2.2910000000000000e-01  -1.0470000000000000e-01  -1.2280000000000001e-01   8.8780000000000003e-01   8.6719999999999997e-01   2.3506000000000000e+00   4.5269999999999999e-01   3.5599999999999998e-01   1.4160000000000000e-01
  -3.0859999999999999e-01   1.7590000000000000e-01  -1.0294000000000001e+00   1.6230000000000000e-01  -1.2370000000000000e-01  -1.0090000000000000e-01   8.4340000000000004e-01   7.1150000000000002e-01   3.0470999999999999e+00   3.9489999999999997e-01   3.4639999999999999e-01   1.3270000000000001e-01
  -1.5429999999999999e-01   3.2979999999999998e-01  -9.4359999999999999e-01   2.5779999999999997e-01  -7.6100000000000001e-02  -1.2280000000000001e-01   7.9900000000000004e-01   7.7820000000000000e-01   2.6118000000000001e+00   3.6599999999999999e-01   3.0790000000000001e-01   9.2899999999999996e-02
  -3.9679999999999999e-01   2.1980000000000000e-01  -1.4582999999999999e+00   2.7689999999999998e-01  -2.8500000000000001e-02  -3.5099999999999999e-02   1.0209999999999999e+00   7.3380000000000001e-01   2.6989000000000001e+00   3.9489999999999997e-01   3.7530000000000002e-01   9.2899999999999996e-02
  -4.8490000000000000e-01   4.3999999999999997e-02  -1.2867999999999999e+00   2.6729999999999998e-01  -1.1420000000000000e-01  -1.0960000000000000e-01   8.6560000000000004e-01   8.2269999999999999e-01   2.9600000000000000e+00   3.4680000000000000e-01   3.4639999999999999e-01   1.0620000000000000e-01
  -4.8490000000000000e-01   1.5390000000000001e-01  -9.4359999999999999e-01   2.4820000000000000e-01  -1.0470000000000000e-01  -1.0960000000000000e-01   7.9900000000000004e-01   6.6710000000000003e-01   2.8730000000000002e+00   3.8529999999999998e-01   3.4639999999999999e-01   1.1940000000000001e-01
  -2.8649999999999998e-01   1.5390000000000001e-01  -1.0294000000000001e+00   2.1959999999999999e-01  -9.5200000000000007e-02  -1.0520000000000000e-01   8.6560000000000004e-01   8.2269999999999999e-01   2.6118000000000001e+00   3.8529999999999998e-01   2.8870000000000001e-01   1.1940000000000001e-01
  -2.4249999999999999e-01   1.0990000000000000e-01  -1.2010000000000001e+00   2.8639999999999999e-01  -1.2370000000000000e-01  -8.3299999999999999e-02   8.6560000000000004e-01   5.7809999999999995e-01   2.5247000000000002e+00   3.6599999999999999e-01   3.3679999999999999e-01   8.4000000000000005e-02
  -2.4249999999999999e-01   2.8580000000000000e-01  -1.3725000000000001e+00   3.1509999999999999e-01  -1.6180000000000000e-01  -1.5350000000000000e-01   8.8780000000000003e-01   7.3380000000000001e-01   2.6118000000000001e+00   3.5639999999999999e-01   3.2710000000000000e-01   1.1500000000000000e-01
  -1.9839999999999999e-01   3.9570000000000000e-01  -2.5740000000000002e-01   3.1509999999999999e-01  -7.6100000000000001e-02  -7.0199999999999999e-02   1.0653999999999999e+00   8.6719999999999997e-01   3.1341999999999999e+00   2.4079999999999999e-01   3.2710000000000000e-01   1.1500000000000000e-01
  -2.2040000000000001e-01  -2.1999999999999999e-02  -1.6298999999999999e+00   3.6280000000000001e-01  -1.6180000000000000e-01  -9.6500000000000002e-02   7.5460000000000005e-01   7.5600000000000001e-01   2.2635999999999998e+00   3.9489999999999997e-01   3.1750000000000000e-01   1.6370000000000001e-01
  -4.6289999999999998e-01   2.4179999999999999e-01  -1.6298999999999999e+00   2.9599999999999999e-01  -1.7130000000000001e-01  -1.3589999999999999e-01   6.6579999999999995e-01   5.7809999999999995e-01   2.7858999999999998e+00   3.8529999999999998e-01   3.1750000000000000e-01   1.1500000000000000e-01
  -4.1880000000000001e-01   2.6379999999999998e-01  -8.5780000000000001e-01   3.7240000000000001e-01  -1.4269999999999999e-01  -1.0960000000000000e-01   8.2120000000000004e-01   7.3380000000000001e-01   2.7858999999999998e+00   3.4680000000000000e-01   3.1750000000000000e-01   1.0620000000000000e-01
  -2.8649999999999998e-01   2.6379999999999998e-01  -1.4582999999999999e+00   3.2460000000000000e-01  -7.6100000000000001e-02  -1.1840000000000001e-01   1.0431999999999999e+00   7.1150000000000002e-01   3.3953000000000002e+00   4.0460000000000002e-01   3.6559999999999998e-01   1.1940000000000001e-01
  -1.7630000000000001e-01   1.0990000000000000e-01  -1.2867999999999999e+00   2.8639999999999999e-01  -9.4999999999999998e-03  -1.7979999999999999e-01   7.3240000000000005e-01   6.0040000000000004e-01   2.6118000000000001e+00   4.0460000000000002e-01   3.7530000000000002e-01   6.6400000000000001e-02
  -3.0859999999999999e-01   1.7590000000000000e-01  -1.1152000000000000e+00   2.6729999999999998e-01  -8.5599999999999996e-02  -9.2100000000000001e-02   7.3240000000000005e-01   8.0049999999999999e-01   2.3506000000000000e+00   3.9489999999999997e-01   3.6559999999999998e-01   1.4160000000000000e-01
  -2.2040000000000001e-01   4.3999999999999997e-02  -5.1470000000000005e-01   1.9089999999999999e-01  -1.9980000000000001e-01  -6.5799999999999997e-02   7.5460000000000005e-01   8.8939999999999997e-01   2.9600000000000000e+00   4.4309999999999999e-01   2.9830000000000001e-01   1.1060000000000000e-01
  -3.9679999999999999e-01   1.9789999999999999e-01  -1.1152000000000000e+00   2.2910000000000000e-01  -9.5200000000000007e-02  -9.2100000000000001e-02   9.1000000000000003e-01   6.8930000000000002e-01   2.5247000000000002e+00   3.1790000000000002e-01   3.0790000000000001e-01   1.0620000000000000e-01
  -3.3060000000000000e-01   2.6379999999999998e-01  -8.5780000000000001e-01   2.6729999999999998e-01  -1.0470000000000000e-01  -1.0090000000000000e-01   9.1000000000000003e-01   7.5600000000000001e-01   2.9600000000000000e+00   3.6599999999999999e-01   3.2710000000000000e-01   1.2830000000000000e-01
  -5.2900000000000003e-01   1.5390000000000001e-01  -1.1152000000000000e+00   2.2910000000000000e-01  -1.9000000000000000e-02  -1.0520000000000000e-01   9.1000000000000003e-01   6.8930000000000002e-01   2.6118000000000001e+00   3.7569999999999998e-01   2.7900000000000003e-01   1.1060000000000000e-01
  -1.3230000000000000e-01   2.8580000000000000e-01  -2.1446000000000001e+00   2.8639999999999999e-01  -1.7130000000000001e-01  -9.6500000000000002e-02   8.4340000000000004e-01   7.1150000000000002e-01   2.6118000000000001e+00   4.4309999999999999e-01   3.5599999999999998e-01   8.8499999999999995e-02
  -2.8649999999999998e-01   2.1999999999999999e-02  -1.7157000000000000e+00   2.6729999999999998e-01  -1.6180000000000000e-01  -9.6500000000000002e-02   7.3240000000000005e-01   5.7809999999999995e-01   2.8730000000000002e+00   4.2380000000000001e-01   2.7900000000000003e-01   1.2390000000000000e-01
  -1.3230000000000000e-01   2.1999999999999999e-02  -1.0294000000000001e+00   1.6230000000000000e-01  -6.6600000000000006e-02  -1.3159999999999999e-01   8.8780000000000003e-01   9.1169999999999995e-01   2.8730000000000002e+00   3.6599999999999999e-01   3.0790000000000001e-01   8.4000000000000005e-02
  -1.9839999999999999e-01   3.0780000000000002e-01  -1.2867999999999999e+00   3.4370000000000001e-01  -2.8500000000000001e-02  -1.1400000000000000e-01   8.4340000000000004e-01   6.6710000000000003e-01   2.7858999999999998e+00   3.0819999999999997e-01   2.6939999999999997e-01   1.0620000000000000e-01
  -3.7469999999999998e-01   3.0780000000000002e-01  -1.6298999999999999e+00   2.4820000000000000e-01  -1.2370000000000000e-01  -8.7700000000000000e-02   8.8780000000000003e-01   9.1169999999999995e-01   2.8730000000000002e+00   4.2380000000000001e-01   3.2710000000000000e-01   9.2899999999999996e-02
  -5.0700000000000001e-01   1.3189999999999999e-01  -8.5780000000000001e-01   3.6280000000000001e-01  -3.8100000000000002e-02  -1.0960000000000000e-01   8.2120000000000004e-01   7.5600000000000001e-01   2.9600000000000000e+00   3.9489999999999997e-01   3.3679999999999999e-01   1.5040000000000001e-01
  -1.5429999999999999e-01   6.6000000000000003e-02  -5.1470000000000005e-01   2.0999999999999999e-01  -2.4740000000000001e-01  -1.0960000000000000e-01   7.9900000000000004e-01   5.5589999999999995e-01   3.2212000000000001e+00   3.9489999999999997e-01   2.7900000000000003e-01   1.0620000000000000e-01
  -3.5270000000000001e-01   2.1980000000000000e-01  -3.4310000000000002e-01   2.7689999999999998e-01  -1.9980000000000001e-01  -1.1400000000000000e-01   8.2120000000000004e-01   7.3380000000000001e-01   3.3083000000000000e+00   3.8529999999999998e-01   3.1750000000000000e-01   1.1060000000000000e-01
  -3.0859999999999999e-01   3.2979999999999998e-01  -1.3725000000000001e+00   2.7689999999999998e-01   0.0000000000000000e+00  -7.8899999999999998e-02   8.8780000000000003e-01   6.2260000000000004e-01   2.9600000000000000e+00   3.1790000000000002e-01   4.0410000000000001e-01   9.7299999999999998e-02
  -3.7469999999999998e-01   5.0560000000000005e-01  -1.7157000000000000e+00   2.6729999999999998e-01  -1.6180000000000000e-01  -5.2600000000000001e-02   8.6560000000000004e-01   1.0005999999999999e+00   3.3953000000000002e+00   3.8529999999999998e-01   3.9450000000000002e-01   1.1500000000000000e-01
  -3.5270000000000001e-01   1.7590000000000000e-01  -1.1152000000000000e+00   2.9599999999999999e-01  -5.7099999999999998e-02  -1.4910000000000001e-01   8.4340000000000004e-01   8.2269999999999999e-01   2.5247000000000002e+00   3.7569999999999998e-01   3.6559999999999998e-01   1.4160000000000000e-01
  -1.3230000000000000e-01   1.7590000000000000e-01  -1.2010000000000001e+00   2.0999999999999999e-01  -7.6100000000000001e-02  -1.0960000000000000e-01   8.8780000000000003e-01   8.6719999999999997e-01   2.3506000000000000e+00   2.5050000000000000e-01   2.8870000000000001e-01   9.2899999999999996e-02
  -3.3060000000000000e-01   3.2979999999999998e-01  -1.2867999999999999e+00   2.0050000000000001e-01  -5.7099999999999998e-02  -7.0199999999999999e-02   8.8780000000000003e-01   8.2269999999999999e-01   3.1341999999999999e+00   4.5269999999999999e-01   3.3679999999999999e-01   1.2390000000000000e-01
  -4.1880000000000001e-01   8.7900000000000006e-02  -9.4359999999999999e-01   2.7689999999999998e-01  -1.3320000000000001e-01  -1.2720000000000001e-01   9.7660000000000002e-01   9.5609999999999995e-01   2.4377000000000000e+00   3.2750000000000001e-01   2.7900000000000003e-01   9.7299999999999998e-02
  -2.6450000000000001e-01   2.1999999999999999e-02  -3.4310000000000002e-01   2.6729999999999998e-01  -9.5200000000000007e-02  -1.1400000000000000e-01   7.3240000000000005e-01   8.4499999999999997e-01   3.3083000000000000e+00   4.1420000000000001e-01   3.7530000000000002e-01   1.3270000000000001e-01
  -3.7469999999999998e-01   3.7369999999999998e-01  -1.7157000000000000e+00   2.4820000000000000e-01  -1.0470000000000000e-01  -6.5799999999999997e-02   9.3220000000000003e-01   7.1150000000000002e-01   2.7858999999999998e+00   3.5639999999999999e-01   3.3679999999999999e-01   1.0170000000000000e-01
  -4.8490000000000000e-01   2.4179999999999999e-01  -8.5780000000000001e-01   3.1509999999999999e-01  -7.6100000000000001e-02  -7.8899999999999998e-02   8.6560000000000004e-01   8.0049999999999999e-01   2.8730000000000002e+00   3.6599999999999999e-01   4.2340000000000000e-01   1.1500000000000000e-01
  -4.6289999999999998e-01  -2.1999999999999999e-02  -9.4359999999999999e-01   2.8639999999999999e-01  -1.3320000000000001e-01  -8.7700000000000000e-02   8.8780000000000003e-01   9.3389999999999995e-01   2.4377000000000000e+00   3.7569999999999998e-01   3.1750000000000000e-01   1.3270000000000001e-01
  -4.6289999999999998e-01   3.0780000000000002e-01  -1.2867999999999999e+00   2.1959999999999999e-01  -8.5599999999999996e-02  -1.0520000000000000e-01   9.5440000000000003e-01   7.3380000000000001e-01   3.1341999999999999e+00   3.8529999999999998e-01   3.3679999999999999e-01   9.7299999999999998e-02
  -3.5270000000000001e-01   1.9789999999999999e-01  -1.5441000000000000e+00   2.0999999999999999e-01  -4.7600000000000003e-02  -1.2280000000000001e-01   9.9880000000000002e-01   6.8930000000000002e-01   2.6989000000000001e+00   4.2380000000000001e-01   2.8870000000000001e-01   1.1940000000000001e-01
  -2.6450000000000001e-01   2.8580000000000000e-01  -1.3725000000000001e+00   2.7689999999999998e-01  -1.1420000000000000e-01  -9.2100000000000001e-02   7.9900000000000004e-01   8.4499999999999997e-01   2.2635999999999998e+00   4.4309999999999999e-01   3.0790000000000001e-01   1.2830000000000000e-01
  -3.3060000000000000e-01   1.3189999999999999e-01  -8.5780000000000001e-01   2.0999999999999999e-01  -7.6100000000000001e-02  -1.0960000000000000e-01   7.9900000000000004e-01   6.8930000000000002e-01   2.3506000000000000e+00   3.9489999999999997e-01   3.5599999999999998e-01   1.1500000000000000e-01
  -2.2040000000000001e-01   2.6379999999999998e-01  -1.5441000000000000e+00   2.9599999999999999e-01  -1.9030000000000000e-01  -5.7000000000000002e-02   7.5460000000000005e-01   8.6719999999999997e-01   2.6118000000000001e+00   4.2380000000000001e-01   2.4060000000000001e-01   1.4599999999999999e-01
  -5.0700000000000001e-01   2.4179999999999999e-01  -1.0294000000000001e+00   3.3420000000000000e-01  -1.0470000000000000e-01  -9.6500000000000002e-02   7.7680000000000005e-01   1.0005999999999999e+00   2.7858999999999998e+00   4.2380000000000001e-01   3.0790000000000001e-01   1.0620000000000000e-01
  -2.4249999999999999e-01   3.2979999999999998e-01  -9.4359999999999999e-01   2.0999999999999999e-01  -8.5599999999999996e-02  -1.0960000000000000e-01   6.6579999999999995e-01   1.0672999999999999e+00   2.6989000000000001e+00   3.7569999999999998e-01   4.1370000000000001e-01   1.1940000000000001e-01
  -3.7469999999999998e-01   1.7590000000000000e-01  -1.5441000000000000e+00   4.0100000000000002e-01  -1.1420000000000000e-01  -6.5799999999999997e-02   9.7660000000000002e-01   6.0040000000000004e-01   2.2635999999999998e+00   4.2380000000000001e-01   2.9830000000000001e-01   1.0170000000000000e-01
  -3.3060000000000000e-01   3.0780000000000002e-01  -5.1470000000000005e-01   2.5779999999999997e-01  -1.4269999999999999e-01  -1.3589999999999999e-01   8.6560000000000004e-01   6.8930000000000002e-01   2.6118000000000001e+00   3.7569999999999998e-01   2.5979999999999998e-01   1.2390000000000000e-01
  -3.5270000000000001e-01   1.7590000000000000e-01  -6.0050000000000003e-01   2.0999999999999999e-01  -1.1420000000000000e-01  -7.0199999999999999e-02   6.8799999999999994e-01   9.1169999999999995e-01   2.3506000000000000e+00   3.9489999999999997e-01   3.7530000000000002e-01   1.5920000000000001e-01
  -4.8490000000000000e-01   3.2979999999999998e-01  -2.5740000000000002e-01   2.7689999999999998e-01  -9.5200000000000007e-02  -9.6500000000000002e-02   9.3220000000000003e-01   7.7820000000000000e-01   3.3953000000000002e+00   4.2380000000000001e-01   3.3679999999999999e-01   1.0620000000000000e-01
  -2.8649999999999998e-01   1.9789999999999999e-01  -4.2890000000000000e-01   3.8190000000000002e-01  -1.7130000000000001e-01  -1.2280000000000001e-01   8.8780000000000003e-01   9.1169999999999995e-01   2.6118000000000001e+00   2.8899999999999998e-01   3.5599999999999998e-01   1.4160000000000000e-01
  -6.6100000000000006e-02   6.6000000000000003e-02  -6.0050000000000003e-01   3.6280000000000001e-01  -1.4269999999999999e-01  -1.0960000000000000e-01   6.2150000000000005e-01   6.2260000000000004e-01   3.0470999999999999e+00   2.6970000000000000e-01   2.8870000000000001e-01   1.2830000000000000e-01
  -1.7630000000000001e-01   1.9789999999999999e-01  -1.6298999999999999e+00   2.4820000000000000e-01  -2.1890000000000001e-01  -1.1400000000000000e-01   7.7680000000000005e-01   6.6710000000000003e-01   2.6989000000000001e+00   4.9130000000000001e-01   2.9830000000000001e-01   9.2899999999999996e-02
  -2.8649999999999998e-01   3.5170000000000001e-01  -1.0294000000000001e+00   2.0050000000000001e-01  -1.2370000000000000e-01  -1.5350000000000000e-01   9.5440000000000003e-01   8.6719999999999997e-01   3.3083000000000000e+00   3.3710000000000001e-01   2.6939999999999997e-01   6.1899999999999997e-02
  -1.7630000000000001e-01   8.7900000000000006e-02  -1.8015000000000001e+00   2.9599999999999999e-01  -9.5200000000000007e-02  -9.2100000000000001e-02   9.5440000000000003e-01   6.0040000000000004e-01   3.0470999999999999e+00   4.3350000000000000e-01   2.8870000000000001e-01   1.2830000000000000e-01
