# Supplementary material for: Footwear and Foam Surface Alter Gait Initiation of Typical Subjects
Source: PLoS One. 2015 Aug 13;10(8):e0135821. doi: 10.1371/journal.pone.0135821 (PMC4536224; doi:10.1371/journal.pone.0135821)
Supplement: S1 Dataset — (ZIP) [file pone.0135821.s001.zip › 10_shod_av1_03.txt]

   2.0455100000000002e+01  -2.3521999999999998e+00   3.5119880000000001e+02   5.3369999999999997e+00   3.7825400000000002e+01  -6.4019999999999999e-01  -2.0730100000000000e+01   8.0049999999999999e-01   3.3283109999999999e+02   6.2901999999999996e+00  -3.0463400000000000e+01   1.3314999999999999e+00
   2.0058299999999999e+01  -2.7260000000000000e+00   3.4673809999999997e+02   5.1651999999999996e+00   3.7473399999999998e+01  -6.2709999999999999e-01  -2.2283700000000000e+01  -7.7820000000000000e-01   3.3378879999999998e+02   6.1265000000000001e+00  -3.0424900000000001e+01   1.3845000000000001e+00
   1.9507300000000001e+01  -3.2315999999999998e+00   3.3996109999999999e+02   4.6878000000000002e+00   3.6740600000000001e+01  -5.0870000000000004e-01  -2.1218399999999999e+01   6.6710000000000003e-01   3.3361470000000003e+02   6.2130999999999998e+00  -3.0655799999999999e+01   1.3447000000000000e+00
   1.8779900000000001e+01  -5.6936999999999998e+00   3.2906659999999999e+02   3.6661999999999999e+00   3.5827100000000002e+01  -2.5430000000000003e-01  -2.2217099999999999e+01   2.2200000000000001e-02   3.3692300000000000e+02   6.1554000000000002e+00  -3.0751999999999999e+01   1.3403000000000000e+00
   1.7832100000000001e+01  -6.7489999999999997e+00   3.1928719999999998e+02   2.7783000000000002e+00   3.4818399999999997e+01   0.0000000000000000e+00  -2.1861999999999998e+01  -1.1119999999999999e-01   3.3901240000000001e+02   5.9337999999999997e+00  -3.1156199999999998e+01   1.2563000000000000e+00
   1.7038599999999999e+01  -8.2438000000000002e+00   3.0847850000000000e+02   1.9477000000000000e+00   3.3781199999999998e+01   2.3240000000000000e-01  -2.3548800000000000e+01  -1.3786000000000000e+00   3.4449720000000002e+02   5.5292000000000003e+00  -3.1329400000000000e+01   1.2474000000000001e+00
   1.6575700000000001e+01  -9.3430000000000000e+00   2.9672609999999997e+02   1.2506999999999999e+00   3.2610799999999998e+01   4.2540000000000000e-01  -2.3193700000000000e+01  -8.0049999999999999e-01   3.4937259999999998e+02   5.3076999999999996e+00  -3.1954799999999999e+01   1.1013999999999999e+00
   1.5804200000000000e+01  -9.1232000000000006e+00   2.8325810000000001e+02   7.3519999999999996e-01   3.1307099999999998e+01   5.1310000000000000e-01  -2.6167800000000000e+01  -2.4237000000000002e+00   3.5485739999999998e+02   4.6044999999999998e+00  -3.2301200000000001e+01   9.8640000000000005e-01
   1.5164999999999999e+01  -7.9360999999999997e+00   2.6773120000000000e+02   3.1509999999999999e-01   2.9765499999999999e+01   4.8240000000000000e-01  -2.6744900000000001e+01  -3.2242000000000002e+00   3.6277980000000002e+02   4.0553999999999997e+00  -3.3003599999999999e+01   7.6970000000000005e-01
   1.3710200000000000e+01  -6.7709000000000001e+00   2.5452050000000000e+02  -1.6230000000000000e-01   2.8556999999999999e+01   4.2980000000000002e-01  -2.9030999999999999e+01  -4.2469999999999999e+00   3.7409769999999997e+02   3.3039999999999998e+00  -3.3667499999999997e+01   6.6790000000000005e-01
   1.2519900000000000e+01  -5.7157000000000000e+00   2.4354020000000000e+02  -6.3970000000000005e-01   2.7605399999999999e+01   4.1660000000000003e-01  -3.1627800000000001e+01  -5.0475000000000003e+00   3.8524140000000000e+02   2.5142000000000002e+00  -3.4754800000000003e+01   3.8040000000000002e-01
   1.1439900000000000e+01  -5.4080000000000004e+00   2.3461869999999999e+02  -1.1074999999999999e+00   2.6882200000000001e+01   4.5169999999999999e-01  -3.4380000000000003e+01  -6.4482999999999997e+00   3.9864859999999999e+02   1.5798000000000001e+00  -3.5668900000000001e+01   1.8140000000000001e-01
   1.0668400000000000e+01  -4.7484999999999999e+00   2.2595450000000000e+02  -1.6134999999999999e+00   2.6111499999999999e+01   3.6840000000000001e-01  -3.7287500000000001e+01  -7.3155000000000001e+00   4.0857350000000002e+02   6.4539999999999997e-01  -3.6563800000000001e+01  -1.1060000000000000e-01
   9.5663000000000000e+00  -3.7591999999999999e+00   2.1771920000000000e+02  -2.0240999999999998e+00   2.5350200000000001e+01   4.0780000000000000e-01  -4.0106299999999997e+01  -9.2056000000000004e+00   4.1849840000000000e+02  -5.3939999999999999e-01  -3.7160299999999999e+01  -3.9369999999999999e-01
   8.5744000000000007e+00  -3.4293999999999998e+00   2.1128550000000001e+02  -2.2723000000000000e+00   2.4617500000000000e+01   2.9820000000000002e-01  -4.2569899999999997e+01  -1.0762100000000000e+01   4.2781380000000001e+02  -1.5411999999999999e+00  -3.7891599999999997e+01  -6.8559999999999999e-01
   7.8029000000000002e+00  -2.7919000000000000e+00   2.0287870000000001e+02  -2.6065000000000000e+00   2.3989400000000000e+01   2.8499999999999998e-01  -4.4878200000000000e+01  -1.2007300000000001e+01   4.3651979999999998e+02  -2.7357000000000000e+00  -3.8526600000000002e+01  -9.5099999999999996e-01
   6.9653000000000000e+00  -2.2202999999999999e+00   1.9713110000000000e+02  -2.9597000000000002e+00   2.3389900000000001e+01   2.7189999999999998e-01  -4.6920099999999998e+01  -1.3163500000000001e+01   4.4583530000000002e+02  -3.9880000000000000e+00  -3.9267499999999998e+01  -1.1677999999999999e+00
   6.3480999999999996e+00  -1.9564999999999999e+00   1.9172680000000000e+02  -3.2461000000000002e+00   2.2885600000000000e+01   2.5000000000000000e-01  -4.9161799999999999e+01  -1.4408700000000000e+01   4.5619540000000001e+02  -5.2690999999999999e+00  -4.0123899999999999e+01  -1.3934000000000000e+00
   6.1718000000000002e+00  -1.8686000000000000e+00   1.8820959999999999e+02  -3.6280000000000001e+00   2.2666699999999999e+01   3.2450000000000001e-01  -5.0826400000000000e+01  -1.5587199999999999e+01   4.6690379999999999e+02  -6.2901999999999996e+00  -4.0989899999999999e+01  -1.6190000000000000e+00
   6.3261000000000003e+00  -2.4182000000000001e+00   1.8795230000000001e+02  -4.0099000000000000e+00   2.2666699999999999e+01   4.2099999999999999e-01  -5.2491000000000000e+01  -1.7410499999999999e+01   4.7578399999999999e+02  -7.4461000000000004e+00  -4.1682699999999997e+01  -1.9154000000000000e+00
   6.1938000000000004e+00  -2.5501000000000000e+00   1.8898169999999999e+02  -4.4396000000000004e+00   2.2904599999999999e+01   5.1749999999999996e-01  -5.3734000000000002e+01  -1.8944800000000001e+01   4.8405470000000003e+02  -8.5153999999999996e+00  -4.2259999999999998e+01  -2.1896000000000000e+00
   6.4804000000000004e+00  -2.8578999999999999e+00   1.9198410000000001e+02  -5.0124000000000004e+00   2.3418500000000002e+01   5.6130000000000002e-01  -5.5553899999999999e+01  -2.0745899999999999e+01   4.9049709999999999e+02  -9.4497999999999998e+00  -4.2567900000000002e+01  -2.4594999999999998e+00
   6.9432999999999998e+00  -3.7812000000000001e+00   1.9687379999999999e+02  -5.4992999999999999e+00   2.4065500000000000e+01   8.1999999999999995e-01  -5.6774700000000003e+01  -2.2613700000000001e+01   4.9302190000000002e+02  -1.0470800000000001e+01  -4.2798800000000000e+01  -2.7027000000000001e+00
   7.1417000000000002e+00  -5.3419999999999996e+00   2.0322180000000000e+02  -6.2918000000000003e+00   2.4912500000000001e+01   1.0392999999999999e+00  -5.8283900000000003e+01  -2.5281900000000000e+01   4.9659129999999999e+02  -1.1414899999999999e+01  -4.2837299999999999e+01  -2.9990999999999999e+00
   7.4062000000000001e+00  -7.1227000000000000e+00   2.1180019999999999e+02  -7.1032999999999999e+00   2.5911600000000000e+01   1.2454000000000001e+00  -5.9438099999999999e+01  -2.7661200000000001e+01   4.9850670000000002e+02  -1.2175800000000001e+01  -4.2731499999999997e+01  -3.2822000000000000e+00
   8.0673999999999992e+00  -8.7274999999999991e+00   2.2218000000000001e+02  -7.8384999999999998e+00   2.7310400000000001e+01   1.6006000000000000e+00  -6.0170499999999997e+01  -3.0196000000000002e+01   4.9624310000000003e+02  -1.2773099999999999e+01  -4.2308100000000003e+01  -3.5299000000000000e+00
   8.9710999999999999e+00  -1.1057700000000001e+01   2.3667750000000001e+02  -8.8314000000000004e+00   2.8947199999999999e+01   1.9514000000000000e+00  -6.0459000000000003e+01  -3.2108300000000000e+01   4.9249950000000001e+02  -1.3216200000000001e+01  -4.1740400000000001e+01  -3.7909000000000002e+00
   1.0007099999999999e+01  -1.3102200000000000e+01   2.5237590000000000e+02  -9.7669999999999995e+00   3.1012100000000000e+01   2.3372999999999999e+00  -6.1169300000000000e+01  -3.4198399999999999e+01   4.8814650000000000e+02  -1.3534100000000000e+01  -4.1086100000000002e+01  -4.0164999999999997e+00
   1.1351699999999999e+01  -1.5872199999999999e+01   2.7219200000000001e+02  -1.0855499999999999e+01   3.3219799999999999e+01   2.8723000000000001e+00  -6.1502200000000002e+01  -3.6399799999999999e+01   4.8196519999999998e+02  -1.3630400000000000e+01  -4.0374099999999999e+01  -4.2332999999999998e+00
   1.3820399999999999e+01  -1.8927900000000001e+01   2.9346629999999999e+02  -1.1886600000000000e+01   3.5475000000000001e+01   3.5125999999999999e+00  -6.1812899999999999e+01  -3.8000700000000002e+01   4.7404280000000000e+02  -1.3476300000000000e+01  -3.9556199999999997e+01  -4.3704000000000001e+00
   1.6928400000000000e+01  -2.1675799999999999e+01   3.1834359999999998e+02  -1.3089600000000001e+01   3.8215600000000002e+01   4.0782999999999996e+00  -6.1946100000000001e+01  -3.9512799999999999e+01   4.6559789999999998e+02  -1.2927199999999999e+01  -3.8353499999999997e+01  -4.4897999999999998e+00
   2.0785699999999999e+01  -2.5171199999999999e+01   3.4708120000000002e+02  -1.4531200000000000e+01   4.1203600000000002e+01   4.6440000000000001e+00  -6.2012700000000002e+01  -4.1113700000000001e+01   4.5184240000000000e+02  -1.1886900000000001e+01  -3.6919800000000002e+01  -4.5739000000000001e+00
   2.5524799999999999e+01  -2.8974399999999999e+01   3.7985059999999999e+02  -1.6221100000000000e+01   4.4829099999999997e+01   5.4157000000000002e+00  -6.1213600000000000e+01  -4.0246499999999997e+01   4.3295030000000003e+02  -1.0114400000000000e+01  -3.4812500000000000e+01  -4.4367000000000001e+00
   3.0396100000000001e+01  -3.3173200000000001e+01   4.1956849999999997e+02  -1.8082899999999999e+01   4.8959000000000003e+01   6.1349000000000000e+00  -5.9482399999999998e+01  -3.8712299999999999e+01   4.0848640000000000e+02  -7.5617000000000001e+00  -3.2224200000000003e+01  -4.0784000000000002e+00
   3.5465800000000002e+01  -3.8031599999999997e+01   4.6168830000000003e+02  -2.0240600000000001e+01   5.3802500000000002e+01   7.0206999999999997e+00  -5.6441699999999997e+01  -3.4331899999999997e+01   3.7653530000000001e+02  -4.0072000000000001e+00  -2.9260600000000000e+01  -3.4369999999999998e+00
   4.0204799999999999e+01  -4.3571500000000000e+01   5.0449439999999998e+02  -2.2226500000000001e+01   5.8389200000000002e+01   7.8144999999999998e+00  -5.1381300000000003e+01  -2.8283799999999999e+01   3.3944770000000000e+02  -8.6699999999999999e-02  -2.5777400000000000e+01  -2.4948000000000001e+00
   4.4392899999999997e+01  -4.8385899999999999e+01   5.4249670000000003e+02  -2.4040500000000002e+01   6.2604700000000001e+01   8.5775000000000006e+00  -4.4922600000000003e+01  -2.0968200000000000e+01   2.9948710000000000e+02   4.3636999999999997e+00  -2.2121099999999998e+01  -1.3403000000000000e+00
   4.7610999999999997e+01  -5.2167099999999998e+01   5.7595230000000004e+02  -2.5606300000000001e+01   6.6601299999999995e+01   9.1913999999999998e+00  -3.7686999999999998e+01  -1.2874400000000000e+01   2.6013589999999999e+02   8.8621999999999996e+00  -1.8859200000000001e+01   3.9800000000000002e-02
   4.9903399999999998e+01  -5.6299999999999997e+01   6.0734920000000000e+02  -2.6990600000000001e+01   7.0017499999999998e+01   9.7570999999999994e+00  -3.1072900000000001e+01  -4.8250999999999999e+00   2.2792359999999999e+02   1.2667100000000000e+01  -1.6203499999999998e+01   1.3492000000000000e+00
   5.1424300000000002e+01  -5.9905299999999997e+01   6.3411369999999999e+02  -2.8355899999999998e+01   7.3129199999999997e+01   1.0156200000000000e+01  -2.6367599999999999e+01   1.2230000000000001e+00   2.0319850000000000e+02   1.5345000000000001e+01  -1.4115500000000001e+01   2.1631000000000000e+00
   5.2460299999999997e+01  -6.3114899999999999e+01   6.5650329999999997e+02  -2.9234300000000001e+01   7.5898300000000006e+01   1.0546500000000000e+01  -2.2661000000000001e+01  -3.0908000000000002e+00   1.9127119999999999e+02   1.5489500000000000e+01  -1.3230300000000000e+01   2.0127000000000002e+00
   5.2636600000000001e+01  -6.6500399999999999e+01   6.7631939999999997e+02  -2.9912199999999999e+01   7.8267799999999994e+01   1.0844700000000000e+01  -1.9487200000000001e+01  -4.4249000000000001e+00   1.7351100000000000e+02   1.5287200000000000e+01  -1.2162300000000000e+01   1.8579000000000001e+00
   5.2526400000000002e+01  -6.9797899999999998e+01   6.9201779999999997e+02  -3.0504100000000001e+01   8.0142399999999995e+01   1.1002500000000000e+01  -1.5469900000000001e+01  -8.0493000000000006e+00   1.5322590000000000e+02   1.4035000000000000e+01  -1.0901800000000000e+01   1.5748000000000000e+00
   5.2526400000000002e+01  -7.3161400000000000e+01   7.0256920000000002e+02  -3.0943300000000001e+01   8.1455600000000004e+01   1.1252500000000000e+01  -1.2029700000000000e+01  -9.5612999999999992e+00   1.2963260000000000e+02   1.2435900000000000e+01  -9.2756000000000007e+00   1.2253000000000001e+00
   5.2416200000000003e+01  -7.5557599999999994e+01   7.1131910000000005e+02  -3.1000599999999999e+01   8.2311999999999998e+01   1.1349000000000000e+01  -8.1233000000000004e+00  -7.4267000000000003e+00   1.0281810000000000e+02   1.0605700000000001e+01  -7.6109999999999998e+00   1.0792999999999999e+00
   5.2438200000000002e+01  -7.7162400000000005e+01   7.1560829999999999e+02  -3.0580500000000001e+01   8.2635499999999993e+01   1.1423500000000001e+01  -4.3945999999999996e+00  -4.0914000000000001e+00   7.9398899999999998e+01   8.5347000000000008e+00  -5.8021000000000003e+00   7.6529999999999998e-01
   5.2989300000000000e+01  -7.8261600000000001e+01   7.1715239999999994e+02  -2.9998100000000001e+01   8.2549899999999994e+01   1.1414700000000000e+01  -2.4413999999999998e+00  -3.5580000000000001e-01   5.3977300000000000e+01   6.3287000000000004e+00  -3.9354000000000000e+00   7.6529999999999998e-01
   5.4333900000000000e+01  -7.8217600000000004e+01   7.1526520000000005e+02  -2.8986100000000000e+01   8.1902799999999999e+01   1.1195499999999999e+01  -5.7709999999999995e-01   5.3810000000000002e+00   3.4040500000000002e+01   4.3540000000000001e+00  -2.2997000000000001e+00   6.0599999999999998e-01
   5.4884900000000002e+01  -7.7712000000000003e+01   7.0900300000000004e+02  -2.7706700000000001e+01   8.0827500000000001e+01   1.1020099999999999e+01   8.8780000000000003e-01   5.0919999999999996e+00   1.8979099999999999e+01   2.6200999999999999e+00  -1.0680000000000001e+00   5.9270000000000000e-01
   5.5391900000000000e+01  -7.5953299999999999e+01   6.9905210000000000e+02  -2.6179099999999998e+01   7.9219300000000004e+01   1.0664899999999999e+01   1.7978000000000001e+00   4.4249000000000001e+00   8.7059999999999995e+00   1.2907999999999999e+00  -2.5979999999999998e-01   3.2290000000000002e-01
   5.5744500000000002e+01  -7.4018699999999995e+01   6.8875800000000004e+02  -2.4307800000000000e+01   7.7715800000000002e+01   1.0331600000000000e+01   1.2428999999999999e+00  -2.8910000000000002e-01   2.4377000000000000e+00   2.8899999999999998e-01   3.0790000000000001e-01   8.8000000000000005e-03
   5.5303699999999999e+01  -7.1226799999999997e+01   6.7743460000000005e+02  -2.2207400000000000e+01   7.6126700000000000e+01   9.8667999999999996e+00  -2.6629999999999998e-01  -8.8900000000000007e-02   3.3083000000000000e+00   2.2159999999999999e-01   5.5810000000000004e-01   1.3270000000000001e-01
   5.4576300000000003e+01  -6.8874600000000001e+01   6.6765520000000004e+02  -2.0212000000000000e+01   7.4613699999999994e+01   9.3405000000000005e+00   1.5980000000000001e+00   1.4676000000000000e+00   3.9177000000000000e+00   5.4910000000000003e-01   2.8870000000000001e-01   1.1940000000000001e-01
   5.3386000000000003e+01  -6.7115899999999996e+01   6.5761850000000004e+02  -1.8426600000000001e+01   7.3481300000000005e+01   9.0248000000000008e+00   1.4871000000000001e+00   1.5559999999999999e-01   2.1764999999999999e+00   2.4079999999999999e-01   2.7900000000000003e-01   8.4000000000000005e-02
   5.2239800000000002e+01  -6.7049899999999994e+01   6.4921169999999995e+02  -1.6918099999999999e+01   7.2301299999999998e+01   8.7924000000000007e+00   2.6629999999999998e-01   8.4499999999999997e-01   4.5270999999999999e+00   2.6970000000000000e-01   4.9070000000000003e-01   1.2390000000000000e-01
   5.1049599999999998e+01  -6.6742199999999997e+01   6.4174850000000004e+02  -1.5562300000000000e+01   7.1378299999999996e+01   8.4941999999999993e+00   1.3983000000000001e+00   5.7809999999999995e-01   2.7858999999999998e+00   3.9489999999999997e-01   3.0790000000000001e-01   9.2899999999999996e-02
   4.9947499999999998e+01  -6.6852099999999993e+01   6.3437109999999996e+02  -1.4340299999999999e+01   7.0417199999999994e+01   8.2967999999999993e+00   1.1984999999999999e+00   7.7820000000000000e-01   4.0918000000000001e+00   2.9859999999999998e-01   3.5599999999999998e-01   1.3710000000000000e-01
   4.8668999999999997e+01  -6.6962000000000003e+01   6.2802310000000000e+02  -1.3337800000000000e+01   6.9798699999999997e+01   8.0995000000000008e+00   1.0431999999999999e+00   7.7820000000000000e-01   3.5695000000000001e+00   3.0819999999999997e-01   4.2340000000000000e-01   4.4200000000000003e-02
   4.7324500000000000e+01  -6.7797399999999996e+01   6.2536379999999997e+02  -1.2640800000000000e+01   6.9399000000000001e+01   7.9722999999999997e+00   1.0209999999999999e+00   6.6710000000000003e-01   2.8730000000000002e+00   3.6599999999999999e-01   3.1750000000000000e-01   8.8499999999999995e-02
   4.6222299999999997e+01  -6.8896600000000007e+01   6.2364810000000000e+02  -1.1896100000000001e+01   6.9189599999999999e+01   7.9021999999999997e+00   9.9880000000000002e-01   8.6719999999999997e-01   3.5695000000000001e+00   4.2380000000000001e-01   3.4639999999999999e-01   1.3270000000000001e-01
   4.5230499999999999e+01  -7.0017700000000005e+01   6.2244709999999998e+02  -1.0941400000000000e+01   6.9065899999999999e+01   7.7838000000000003e+00   1.2428999999999999e+00   2.0010000000000000e-01   3.1341999999999999e+00   3.3710000000000001e-01   3.9450000000000002e-01   8.8499999999999995e-02
   4.4084299999999999e+01  -7.1402699999999996e+01   6.2399130000000002e+02  -1.0273099999999999e+01   6.9322900000000004e+01   7.6654000000000000e+00   1.0875999999999999e+00   8.2269999999999999e-01   3.8306000000000000e+00   4.0460000000000002e-01   2.7900000000000003e-01   1.2390000000000000e-01
   4.3555300000000003e+01  -7.2941500000000005e+01   6.2656479999999999e+02  -9.4806000000000008e+00   6.9570300000000003e+01   7.7180000000000000e+00   1.1762999999999999e+00   7.3380000000000001e-01   2.6989000000000001e+00   3.9489999999999997e-01   4.2340000000000000e-01   1.1940000000000001e-01
   4.2938099999999999e+01  -7.4678200000000004e+01   6.2862360000000001e+02  -8.7550000000000008e+00   6.9941400000000002e+01   7.7530999999999999e+00   1.2428999999999999e+00   4.2249999999999999e-01   2.6118000000000001e+00   3.2750000000000001e-01   2.9830000000000001e-01   8.4000000000000005e-02
   4.2387000000000000e+01  -7.6678799999999995e+01   6.3214070000000004e+02  -8.0770999999999997e+00   7.0160300000000007e+01   7.7838000000000003e+00   9.7660000000000002e-01   9.3389999999999995e-01   3.2212000000000001e+00   3.7569999999999998e-01   3.3679999999999999e-01   1.1060000000000000e-01
   4.2497199999999999e+01  -7.8547399999999996e+01   6.3505740000000003e+02  -7.2751999999999999e+00   7.0483800000000002e+01   7.8276000000000003e+00   1.3317000000000001e+00   4.8920000000000002e-01   2.9600000000000000e+00   4.6239999999999998e-01   2.8870000000000001e-01   1.0620000000000000e-01
   4.2276800000000001e+01  -8.0635800000000003e+01   6.3840290000000005e+02  -6.4158999999999997e+00   7.0854900000000001e+01   7.8582999999999998e+00   9.3220000000000003e-01   7.1150000000000002e-01   3.3953000000000002e+00   2.4079999999999999e-01   3.2710000000000000e-01   8.4000000000000005e-02
   4.2695599999999999e+01  -8.2438500000000005e+01   6.4080489999999998e+02  -5.3369999999999997e+00   7.1178500000000000e+01   7.9329000000000001e+00   1.0653999999999999e+00   6.6710000000000003e-01   3.1341999999999999e+00   4.2380000000000001e-01   3.6559999999999998e-01   7.5200000000000003e-02
   4.3401000000000003e+01  -8.4768699999999995e+01   6.4337840000000006e+02  -4.4299999999999997e+00   7.1092799999999997e+01   8.0687999999999995e+00   9.7660000000000002e-01   6.4480000000000004e-01   3.0470999999999999e+00   4.0460000000000002e-01   4.2340000000000000e-01   7.5200000000000003e-02
   4.4018099999999997e+01  -8.6549400000000006e+01   6.4603769999999997e+02  -3.3224999999999998e+00   7.1273600000000002e+01   8.1302000000000003e+00   1.0209999999999999e+00   5.3369999999999995e-01   3.2212000000000001e+00   3.7569999999999998e-01   3.5599999999999998e-01   1.1940000000000001e-01
   4.5208399999999997e+01  -8.8373999999999995e+01   6.4835379999999998e+02  -2.1959000000000000e+00   7.1206999999999994e+01   8.2179000000000002e+00   1.0431999999999999e+00   5.7809999999999995e-01   2.8730000000000002e+00   2.6970000000000000e-01   3.1750000000000000e-01   8.8499999999999995e-02
   4.6552999999999997e+01  -9.0968100000000007e+01   6.5101310000000001e+02  -1.0407000000000000e+00   7.1435400000000001e+01   8.3318999999999992e+00   9.9880000000000002e-01   6.4480000000000004e-01   3.2212000000000001e+00   3.9489999999999997e-01   2.8870000000000001e-01   9.2899999999999996e-02
   4.8691099999999999e+01  -9.3276399999999995e+01   6.5478760000000000e+02   3.5330000000000000e-01   7.1425899999999999e+01   8.5116999999999994e+00   1.0209999999999999e+00   7.5600000000000001e-01   3.3083000000000000e+00   3.4680000000000000e-01   4.1370000000000001e-01   1.1940000000000001e-01
   5.0300100000000000e+01  -9.5738500000000002e+01   6.5787580000000003e+02   1.9190000000000000e+00   7.1273600000000002e+01   8.4854000000000003e+00   1.1096999999999999e+00   4.6689999999999998e-01   3.3953000000000002e+00   3.1790000000000002e-01   3.1750000000000000e-01   1.1060000000000000e-01
   5.1909199999999998e+01  -9.7651100000000000e+01   6.5959150000000000e+02   3.6758000000000002e+00   7.1064300000000003e+01   8.5424000000000007e+00   1.0209999999999999e+00   8.2269999999999999e-01   2.5247000000000002e+00   3.0819999999999997e-01   2.6939999999999997e-01   5.3100000000000001e-02
   5.4113399999999999e+01  -9.8750299999999996e+01   6.6362339999999995e+02   5.9863000000000000e+00   7.0893000000000001e+01   8.5600000000000005e+00   9.5440000000000003e-01   6.2260000000000004e-01   3.1341999999999999e+00   3.1790000000000002e-01   3.3679999999999999e-01   1.1060000000000000e-01
   5.6031100000000002e+01  -9.9783500000000004e+01   6.6525329999999997e+02   8.3539999999999992e+00   7.0455299999999994e+01   8.3933000000000000e+00   1.1762999999999999e+00   8.4499999999999997e-01   3.4824000000000002e+00   3.8529999999999998e-01   3.3679999999999999e-01   5.3100000000000001e-02
   5.8036900000000003e+01  -1.0070680000000000e+02   6.6714049999999997e+02   1.1285100000000000e+01   6.9712999999999994e+01   8.1740999999999993e+00   1.0875999999999999e+00   6.8930000000000002e-01   3.6564999999999999e+00   2.8899999999999998e-01   4.2340000000000000e-01   1.0620000000000000e-01
   6.0219099999999997e+01  -1.0081670000000000e+02   6.6714049999999997e+02   1.4178000000000001e+01   6.8685299999999998e+01   8.0117999999999991e+00   9.3220000000000003e-01   8.6719999999999997e-01   3.6564999999999999e+00   2.6970000000000000e-01   3.0790000000000001e-01   1.0170000000000000e-01
   6.2423299999999998e+01  -1.0068480000000000e+02   6.6422379999999998e+02   1.7500499999999999e+01   6.7372100000000003e+01   7.6829000000000001e+00   7.9900000000000004e-01   5.3369999999999995e-01   2.8730000000000002e+00   3.6599999999999999e-01   2.5979999999999998e-01   7.5200000000000003e-02
   6.3701799999999999e+01  -9.9761499999999998e+01   6.5873370000000000e+02   2.0698899999999998e+01   6.5868600000000001e+01   7.2004999999999999e+00   9.1000000000000003e-01   6.2260000000000004e-01   3.0470999999999999e+00   3.2750000000000001e-01   4.2340000000000000e-01   7.9600000000000004e-02
   6.5002200000000002e+01  -9.7805000000000007e+01   6.5032690000000002e+02   2.4155000000000001e+01   6.3784599999999998e+01   6.6654999999999998e+00   1.0653999999999999e+00   8.4499999999999997e-01   3.6564999999999999e+00   3.9489999999999997e-01   3.4639999999999999e-01   1.1500000000000000e-01
   6.5332899999999995e+01  -9.4793199999999999e+01   6.3522889999999995e+02   2.7448899999999998e+01   6.1434199999999997e+01   5.9463999999999997e+00   8.4340000000000004e-01   4.2249999999999999e-01   2.7858999999999998e+00   4.1420000000000001e-01   3.1750000000000000e-01   1.1060000000000000e-01
   6.4517300000000006e+01  -9.0836200000000005e+01   6.1832950000000005e+02   3.0876500000000000e+01   5.8741300000000003e+01   5.1482999999999999e+00   9.5440000000000003e-01   8.2269999999999999e-01   3.6564999999999999e+00   3.7569999999999998e-01   3.1750000000000000e-01   1.0170000000000000e-01
   6.2070599999999999e+01  -8.4966600000000000e+01   5.9739829999999995e+02   3.4256300000000003e+01   5.5810400000000001e+01   4.0739000000000001e+00   9.9880000000000002e-01   5.5589999999999995e-01   3.1341999999999999e+00   3.1790000000000002e-01   3.7530000000000002e-01   1.2390000000000000e-01
   6.0329300000000003e+01  -8.1712999999999994e+01   5.7989840000000004e+02   3.7149099999999997e+01   5.3383800000000001e+01   3.3679000000000001e+00   1.0431999999999999e+00   6.6710000000000003e-01   3.6564999999999999e+00   4.1420000000000001e-01   4.5219999999999999e-01   4.4000000000000003e-03
   5.9337400000000002e+01  -7.9734499999999997e+01   5.6634460000000001e+02   3.9411900000000003e+01   5.1404499999999999e+01   2.8416000000000001e+00   8.4340000000000004e-01   8.4499999999999997e-01   3.1341999999999999e+00   3.6599999999999999e-01   3.0790000000000001e-01   1.5479999999999999e-01
   5.5105300000000000e+01  -7.7096400000000003e+01   5.5184709999999995e+02   4.1598199999999999e+01   4.9920099999999998e+01   2.2540000000000000e+00   1.1540999999999999e+00   6.2260000000000004e-01   3.4824000000000002e+00   3.9489999999999997e-01   3.5599999999999998e-01   1.2830000000000000e-01
   5.3408099999999997e+01  -7.6195099999999996e+01   5.4352610000000004e+02   4.2877600000000001e+01   4.8939900000000002e+01   1.9953000000000001e+00   1.0431999999999999e+00   5.1139999999999997e-01   3.3083000000000000e+00   3.3710000000000001e-01   3.3679999999999999e-01   9.2899999999999996e-02
   4.9815199999999997e+01  -7.7030500000000004e+01   5.3246000000000004e+02   4.3689100000000003e+01   4.8121600000000001e+01   1.9295000000000000e+00   7.5460000000000005e-01   8.6719999999999997e-01   3.2212000000000001e+00   3.5639999999999999e-01   3.4639999999999999e-01   9.2899999999999996e-02
   4.7721200000000003e+01  -7.7030500000000004e+01   5.2036440000000005e+02   4.4109200000000001e+01   4.6970199999999998e+01   1.8067000000000000e+00   5.7709999999999995e-01   4.8920000000000002e-01   3.3083000000000000e+00   3.5639999999999999e-01   3.1750000000000000e-01   8.8499999999999995e-02
   4.4436900000000001e+01  -7.6612799999999993e+01   5.0466600000000000e+02   4.4099699999999999e+01   4.5866300000000003e+01   1.6795000000000000e+00   1.0431999999999999e+00   6.6710000000000003e-01   2.5247000000000002e+00   4.5269999999999999e-01   2.5019999999999998e-01   1.1940000000000001e-01
   4.2761699999999998e+01  -7.6436899999999994e+01   4.8742349999999999e+02   4.3641399999999997e+01   4.4239100000000001e+01   1.6225000000000001e+00   8.6560000000000004e-01   8.8939999999999997e-01   3.3083000000000000e+00   3.9489999999999997e-01   4.1370000000000001e-01   8.4000000000000005e-02
   4.0050600000000003e+01  -7.5931299999999993e+01   4.6503390000000002e+02   4.2887099999999997e+01   4.2535800000000002e+01   1.5524000000000000e+00   9.1000000000000003e-01   8.6719999999999997e-01   3.3953000000000002e+00   2.9859999999999998e-01   2.9830000000000001e-01   1.4160000000000000e-01
   3.7692000000000000e+01  -7.5667500000000004e+01   4.4170069999999998e+02   4.1493200000000002e+01   4.0537500000000001e+01   1.6400999999999999e+00   8.2120000000000004e-01   5.7809999999999995e-01   3.4824000000000002e+00   2.8899999999999998e-01   3.7530000000000002e-01   1.0170000000000000e-01
   3.5157200000000003e+01  -7.4546300000000002e+01   4.1442149999999998e+02   3.9860599999999998e+01   3.8339300000000001e+01   1.7716000000000001e+00   8.4340000000000004e-01   8.0049999999999999e-01   3.2212000000000001e+00   4.0460000000000002e-01   3.5599999999999998e-01   1.1940000000000001e-01
   3.2335799999999999e+01  -7.3051500000000004e+01   3.8439710000000002e+02   3.7769700000000000e+01   3.5627299999999998e+01   1.9821000000000000e+00   9.7660000000000002e-01   7.5600000000000001e-01   3.0470999999999999e+00   3.0819999999999997e-01   4.2340000000000000e-01   1.0170000000000000e-01
   2.8941299999999998e+01  -7.1820400000000006e+01   3.5145620000000002e+02   3.5277799999999999e+01   3.2962899999999998e+01   2.2627999999999999e+00   1.0209999999999999e+00   8.6719999999999997e-01   2.7858999999999998e+00   3.9489999999999997e-01   3.6559999999999998e-01   9.2899999999999996e-02
   2.6119900000000001e+01  -6.9929800000000000e+01   3.1628480000000002e+02   3.2327700000000000e+01   2.9822600000000001e+01   2.5960999999999999e+00   1.0653999999999999e+00   8.4499999999999997e-01   2.6118000000000001e+00   4.6239999999999998e-01   3.1750000000000000e-01   1.0170000000000000e-01
   2.2042100000000001e+01  -6.5620999999999995e+01   2.7888310000000001e+02   2.9177000000000000e+01   2.6530200000000001e+01   2.7145000000000001e+00   1.1540999999999999e+00   6.0040000000000004e-01   3.3953000000000002e+00   3.4680000000000000e-01   3.1750000000000000e-01   1.0620000000000000e-01
   1.8427199999999999e+01  -6.1685899999999997e+01   2.4053770000000000e+02   2.5510800000000000e+01   2.3047400000000000e+01   2.9687999999999999e+00   9.7660000000000002e-01   7.1150000000000002e-01   3.3083000000000000e+00   4.8159999999999997e-01   3.8490000000000002e-01   1.4599999999999999e-01
   1.3864500000000000e+01  -5.5420600000000000e+01   2.0056250000000000e+02   2.1930499999999999e+01   1.9545500000000001e+01   2.9906999999999999e+00   9.3220000000000003e-01   6.2260000000000004e-01   3.3083000000000000e+00   3.0819999999999997e-01   3.5599999999999998e-01   8.8499999999999995e-02
   9.9410000000000007e+00  -4.7836300000000001e+01   1.6410440000000000e+02   1.8598400000000002e+01   1.6196000000000002e+01   2.7934000000000001e+00   9.5440000000000003e-01   7.5600000000000001e-01   3.0470999999999999e+00   4.2380000000000001e-01   4.8110000000000003e-01   1.2390000000000000e-01
   7.5605000000000002e+00  -3.8669100000000000e+01   1.2798940000000000e+02   1.4970400000000000e+01   1.2713200000000001e+01   2.3504999999999998e+00   7.3240000000000005e-01   7.3380000000000001e-01   3.0470999999999999e+00   3.7569999999999998e-01   3.3679999999999999e-01   1.1500000000000000e-01
   4.9814999999999996e+00  -2.9765799999999999e+01   9.3075400000000002e+01   1.1342400000000000e+01   9.2970000000000006e+00   1.8506000000000000e+00   1.0209999999999999e+00   8.6719999999999997e-01   3.9177000000000000e+00   3.8529999999999998e-01   3.9450000000000002e-01   1.5040000000000001e-01
   3.0638999999999998e+00  -1.6091999999999999e+01   6.7254499999999993e+01   8.8981999999999992e+00   6.7847999999999997e+00   8.1569999999999998e-01   1.2650999999999999e+00   6.4480000000000004e-01   3.6564999999999999e+00   3.5639999999999999e-01   2.2130000000000000e-01   1.3270000000000001e-01
   2.3365000000000000e+00  -8.6175999999999995e+00   4.1862499999999997e+01   5.7093999999999996e+00   4.1108000000000002e+00   3.2450000000000001e-01   9.9880000000000002e-01   7.3380000000000001e-01   2.9600000000000000e+00   3.1790000000000002e-01   3.5599999999999998e-01   1.1940000000000001e-01
   1.2122999999999999e+00  -1.4948999999999999e+00   2.3161600000000000e+01   3.6949000000000001e+00   2.2932999999999999e+00  -9.6500000000000002e-02   1.0431999999999999e+00   8.2269999999999999e-01   2.6989000000000001e+00   3.9489999999999997e-01   3.6559999999999998e-01   1.1940000000000001e-01
   2.2040000000000001e-01   2.3742000000000001e+00   1.1409200000000000e+01   2.2149999999999999e+00   1.1324000000000001e+00  -4.2540000000000000e-01   8.6560000000000004e-01   8.6719999999999997e-01   2.4377000000000000e+00   3.4680000000000000e-01   2.7900000000000003e-01   1.0170000000000000e-01
  -3.9679999999999999e-01   3.1436999999999999e+00   2.6593000000000000e+00   1.0407000000000000e+00   2.7600000000000002e-01  -3.6840000000000001e-01   7.9900000000000004e-01   7.7820000000000000e-01   3.3083000000000000e+00   3.1790000000000002e-01   3.9450000000000002e-01   1.1060000000000000e-01
  -7.0530000000000004e-01  -1.5388999999999999e+00  -1.2867999999999999e+00   2.0999999999999999e-01   3.8100000000000002e-02  -9.2100000000000001e-02   1.0209999999999999e+00   8.4499999999999997e-01   3.0470999999999999e+00   3.4680000000000000e-01   3.0790000000000001e-01   1.0620000000000000e-01
   5.5110000000000003e-01   7.0350000000000001e-01  -1.7160000000000000e-01   4.2959999999999998e-01   3.8100000000000002e-02  -6.5799999999999997e-02   1.0875999999999999e+00   6.8930000000000002e-01   3.6564999999999999e+00   3.1790000000000002e-01   3.8490000000000002e-01   1.0170000000000000e-01
  -2.2040000000000001e-01   1.7590000000000000e-01  -8.5780000000000001e-01   3.7240000000000001e-01   7.6100000000000001e-02  -1.4910000000000001e-01   9.3220000000000003e-01   6.0040000000000004e-01   3.7435999999999998e+00   4.1420000000000001e-01   3.1750000000000000e-01   9.2899999999999996e-02
   0.0000000000000000e+00  -6.1550000000000005e-01  -6.8630000000000002e-01   2.0999999999999999e-01  -5.7099999999999998e-02  -1.4030000000000001e-01   1.0653999999999999e+00   6.4480000000000004e-01   2.6118000000000001e+00   4.1420000000000001e-01   3.2710000000000000e-01   1.2390000000000000e-01
  -5.9509999999999996e-01   9.2330000000000001e-01  -1.3725000000000001e+00   3.8190000000000002e-01  -1.3320000000000001e-01  -1.0960000000000000e-01   8.6560000000000004e-01   5.7809999999999995e-01   3.5695000000000001e+00   4.0460000000000002e-01   3.4639999999999999e-01   1.1060000000000000e-01
  -3.7469999999999998e-01  -3.0780000000000002e-01   2.5740000000000002e-01   2.5779999999999997e-01  -1.1420000000000000e-01  -1.9289999999999999e-01   9.9880000000000002e-01   6.0040000000000004e-01   3.3083000000000000e+00   4.0460000000000002e-01   3.6559999999999998e-01   9.2899999999999996e-02
  -3.3060000000000000e-01   5.0560000000000005e-01  -7.7210000000000001e-01   3.1509999999999999e-01  -1.3320000000000001e-01  -1.4030000000000001e-01   1.0431999999999999e+00   7.7820000000000000e-01   3.7435999999999998e+00   3.9489999999999997e-01   3.2710000000000000e-01   1.0620000000000000e-01
  -3.0859999999999999e-01   4.1770000000000002e-01  -7.7210000000000001e-01   4.1049999999999998e-01   4.7600000000000003e-02  -1.7540000000000000e-01   9.5440000000000003e-01   7.3380000000000001e-01   2.9600000000000000e+00   3.3710000000000001e-01   3.9450000000000002e-01   1.2390000000000000e-01
  -2.8649999999999998e-01  -1.5390000000000001e-01  -8.5800000000000001e-02   2.6729999999999998e-01   5.7099999999999998e-02  -1.0520000000000000e-01   9.7660000000000002e-01   5.3369999999999995e-01   3.0470999999999999e+00   4.2380000000000001e-01   4.1370000000000001e-01   8.8499999999999995e-02
  -2.8649999999999998e-01   4.8359999999999997e-01  -9.4359999999999999e-01   2.1959999999999999e-01   7.6100000000000001e-02  -1.2280000000000001e-01   9.3220000000000003e-01   8.4499999999999997e-01   2.7858999999999998e+00   3.8529999999999998e-01   3.3679999999999999e-01   1.4160000000000000e-01
  -2.2040000000000001e-01  -4.3999999999999997e-02  -5.1470000000000005e-01   3.7240000000000001e-01  -1.1420000000000000e-01  -1.4470000000000000e-01   1.0653999999999999e+00   6.0040000000000004e-01   3.2212000000000001e+00   3.1790000000000002e-01   3.4639999999999999e-01   1.1500000000000000e-01
  -4.8490000000000000e-01   3.5170000000000001e-01  -3.4310000000000002e-01   3.9140000000000003e-01  -7.6100000000000001e-02  -8.3299999999999999e-02   1.0875999999999999e+00   6.6710000000000003e-01   3.3083000000000000e+00   3.7569999999999998e-01   3.1750000000000000e-01   1.1940000000000001e-01
  -6.6100000000000006e-02   1.0990000000000000e-01  -7.7210000000000001e-01   2.9599999999999999e-01  -9.4999999999999998e-03  -1.0960000000000000e-01   9.9880000000000002e-01   7.7820000000000000e-01   3.0470999999999999e+00   3.4680000000000000e-01   3.4639999999999999e-01   1.1500000000000000e-01
  -3.7469999999999998e-01   1.0990000000000000e-01  -2.5740000000000002e-01   3.2460000000000000e-01  -6.6600000000000006e-02  -1.5350000000000000e-01   1.0653999999999999e+00   5.5589999999999995e-01   3.3083000000000000e+00   3.9489999999999997e-01   2.5979999999999998e-01   1.2390000000000000e-01
  -2.2040000000000001e-01   2.8580000000000000e-01  -5.1470000000000005e-01   2.8639999999999999e-01  -1.1420000000000000e-01  -1.0090000000000000e-01   9.9880000000000002e-01   8.0049999999999999e-01   3.7435999999999998e+00   3.5639999999999999e-01   4.0410000000000001e-01   1.0170000000000000e-01
  -1.5429999999999999e-01  -1.0990000000000000e-01  -6.0050000000000003e-01   3.0549999999999999e-01  -3.8100000000000002e-02  -1.0090000000000000e-01   8.8780000000000003e-01   6.8930000000000002e-01   2.7858999999999998e+00   3.2750000000000001e-01   3.6559999999999998e-01   9.2899999999999996e-02
  -2.6450000000000001e-01   3.5170000000000001e-01  -6.0050000000000003e-01   2.6729999999999998e-01  -1.1420000000000000e-01  -1.3159999999999999e-01   9.9880000000000002e-01   8.2269999999999999e-01   2.6118000000000001e+00   3.9489999999999997e-01   3.6559999999999998e-01   1.1940000000000001e-01
  -2.8649999999999998e-01   2.4179999999999999e-01  -6.0050000000000003e-01   3.3420000000000000e-01   4.7600000000000003e-02  -1.1400000000000000e-01   9.1000000000000003e-01   7.3380000000000001e-01   3.2212000000000001e+00   4.1420000000000001e-01   4.0410000000000001e-01   1.1060000000000000e-01
  -1.9839999999999999e-01   4.3999999999999997e-02  -1.0294000000000001e+00   3.2460000000000000e-01   9.4999999999999998e-03  -1.0520000000000000e-01   7.9900000000000004e-01   6.4480000000000004e-01   3.2212000000000001e+00   3.5639999999999999e-01   3.8490000000000002e-01   1.1940000000000001e-01
  -5.2900000000000003e-01   3.0780000000000002e-01  -6.0050000000000003e-01   2.0999999999999999e-01  -5.7099999999999998e-02  -1.6660000000000000e-01   9.7660000000000002e-01   8.6719999999999997e-01   3.7435999999999998e+00   3.2750000000000001e-01   2.8870000000000001e-01   1.3270000000000001e-01
  -3.0859999999999999e-01   6.6000000000000003e-02  -3.4310000000000002e-01   3.1509999999999999e-01  -6.6600000000000006e-02  -1.1400000000000000e-01   1.0431999999999999e+00   5.7809999999999995e-01   2.6118000000000001e+00   3.0819999999999997e-01   3.5599999999999998e-01   8.4000000000000005e-02
  -2.8649999999999998e-01   4.3969999999999998e-01  -4.2890000000000000e-01   2.4820000000000000e-01  -1.4269999999999999e-01  -1.2280000000000001e-01   9.1000000000000003e-01   7.7820000000000000e-01   3.2212000000000001e+00   3.5639999999999999e-01   2.9830000000000001e-01   9.7299999999999998e-02
  -2.6450000000000001e-01   3.2979999999999998e-01  -8.5800000000000001e-02   2.6729999999999998e-01  -3.8100000000000002e-02  -1.3159999999999999e-01   1.1984999999999999e+00   8.6719999999999997e-01   2.2635999999999998e+00   4.2380000000000001e-01   3.5599999999999998e-01   1.4599999999999999e-01
  -2.2040000000000001e-01   6.6000000000000003e-02  -2.5740000000000002e-01   2.2910000000000000e-01  -4.7600000000000003e-02  -1.0520000000000000e-01   8.2120000000000004e-01   7.7820000000000000e-01   2.6118000000000001e+00   3.1790000000000002e-01   4.4259999999999999e-01   9.7299999999999998e-02
  -1.7630000000000001e-01   1.9789999999999999e-01  -3.4310000000000002e-01   2.0050000000000001e-01  -1.2370000000000000e-01  -9.6500000000000002e-02   8.4340000000000004e-01   7.5600000000000001e-01   3.5695000000000001e+00   2.7939999999999998e-01   3.0790000000000001e-01   1.0170000000000000e-01
  -3.5270000000000001e-01   2.6379999999999998e-01  -2.5740000000000002e-01   2.9599999999999999e-01  -6.6600000000000006e-02  -9.6500000000000002e-02   9.9880000000000002e-01   7.7820000000000000e-01   3.3953000000000002e+00   4.7199999999999998e-01   2.8870000000000001e-01   1.3710000000000000e-01
  -3.3060000000000000e-01   2.1980000000000000e-01  -3.4310000000000002e-01   2.3870000000000000e-01  -8.5599999999999996e-02  -1.0960000000000000e-01   1.0653999999999999e+00   5.7809999999999995e-01   2.6118000000000001e+00   3.5639999999999999e-01   2.7900000000000003e-01   1.5479999999999999e-01
  -8.8200000000000001e-02   2.1980000000000000e-01  -6.0050000000000003e-01   2.5779999999999997e-01  -1.3320000000000001e-01  -1.1840000000000001e-01   9.9880000000000002e-01   7.3380000000000001e-01   3.9177000000000000e+00   3.4680000000000000e-01   4.1370000000000001e-01   1.0620000000000000e-01
  -4.8490000000000000e-01   2.4179999999999999e-01  -1.1152000000000000e+00   3.6280000000000001e-01  -6.6600000000000006e-02  -8.7700000000000000e-02   9.3220000000000003e-01   8.0049999999999999e-01   3.2212000000000001e+00   4.2380000000000001e-01   2.8870000000000001e-01   1.1940000000000001e-01
  -4.4080000000000003e-01   3.2979999999999998e-01  -8.5780000000000001e-01   3.1509999999999999e-01  -5.7099999999999998e-02  -9.2100000000000001e-02   9.5440000000000003e-01   7.5600000000000001e-01   3.3083000000000000e+00   2.9859999999999998e-01   3.6559999999999998e-01   1.1060000000000000e-01
  -2.2040000000000001e-01   3.0780000000000002e-01  -6.8630000000000002e-01   2.0999999999999999e-01  -5.7099999999999998e-02  -1.1400000000000000e-01   8.4340000000000004e-01   6.8930000000000002e-01   3.3083000000000000e+00   3.4680000000000000e-01   3.7530000000000002e-01   9.2899999999999996e-02
  -1.9839999999999999e-01   2.8580000000000000e-01  -8.5800000000000001e-02   3.3420000000000000e-01   0.0000000000000000e+00  -4.8200000000000000e-02   9.7660000000000002e-01   8.6719999999999997e-01   2.9600000000000000e+00   3.9489999999999997e-01   2.5979999999999998e-01   1.1060000000000000e-01
  -1.5429999999999999e-01   3.9570000000000000e-01  -1.1152000000000000e+00   2.7689999999999998e-01   0.0000000000000000e+00  -1.4030000000000001e-01   1.2428999999999999e+00   8.0049999999999999e-01   2.6989000000000001e+00   4.3350000000000000e-01   4.3300000000000000e-01   7.9600000000000004e-02
  -2.6450000000000001e-01   1.7590000000000000e-01  -7.7210000000000001e-01   4.0100000000000002e-01  -1.1420000000000000e-01  -1.1400000000000000e-01   8.4340000000000004e-01   8.8939999999999997e-01   3.5695000000000001e+00   3.1790000000000002e-01   3.3679999999999999e-01   8.4000000000000005e-02
  -1.7630000000000001e-01   4.1770000000000002e-01  -1.6298999999999999e+00   2.8639999999999999e-01  -1.9980000000000001e-01  -6.5799999999999997e-02   1.0209999999999999e+00   6.4480000000000004e-01   2.9600000000000000e+00   3.1790000000000002e-01   3.3679999999999999e-01   1.1060000000000000e-01
  -4.6289999999999998e-01   3.0780000000000002e-01  -4.2890000000000000e-01   3.2460000000000000e-01   0.0000000000000000e+00  -1.0090000000000000e-01   9.7660000000000002e-01   8.8939999999999997e-01   2.6118000000000001e+00   3.0819999999999997e-01   3.4639999999999999e-01   1.0170000000000000e-01
  -3.3060000000000000e-01   2.4179999999999999e-01  -4.2890000000000000e-01   3.2460000000000000e-01  -6.6600000000000006e-02  -1.3589999999999999e-01   1.0209999999999999e+00   8.6719999999999997e-01   3.6564999999999999e+00   3.3710000000000001e-01   3.1750000000000000e-01   9.2899999999999996e-02
  -3.5270000000000001e-01   2.8580000000000000e-01  -3.4310000000000002e-01   3.0549999999999999e-01  -1.1420000000000000e-01  -1.0090000000000000e-01   1.0653999999999999e+00   7.1150000000000002e-01   3.1341999999999999e+00   2.7939999999999998e-01   3.4639999999999999e-01   8.8499999999999995e-02
  -4.6289999999999998e-01   3.0780000000000002e-01  -6.0050000000000003e-01   2.8639999999999999e-01  -6.6600000000000006e-02  -1.4030000000000001e-01   9.5440000000000003e-01   9.7840000000000005e-01   2.6989000000000001e+00   3.6599999999999999e-01   4.0410000000000001e-01   7.9600000000000004e-02
  -3.9679999999999999e-01   2.6379999999999998e-01  -4.2890000000000000e-01   2.4820000000000000e-01  -5.7099999999999998e-02  -7.8899999999999998e-02   9.9880000000000002e-01   7.7820000000000000e-01   2.7858999999999998e+00   3.8529999999999998e-01   2.8870000000000001e-01   1.3710000000000000e-01
  -1.9839999999999999e-01   1.0990000000000000e-01  -1.1152000000000000e+00   3.0549999999999999e-01  -1.8079999999999999e-01  -1.2280000000000001e-01   9.5440000000000003e-01   8.6719999999999997e-01   3.5695000000000001e+00   3.9489999999999997e-01   3.1750000000000000e-01   1.0170000000000000e-01
  -4.6289999999999998e-01   2.6379999999999998e-01  -2.5740000000000002e-01   2.3870000000000000e-01  -9.4999999999999998e-03  -8.3299999999999999e-02   1.1096999999999999e+00   7.3380000000000001e-01   3.1341999999999999e+00   3.6599999999999999e-01   3.2710000000000000e-01   1.5920000000000001e-01
  -3.9679999999999999e-01   1.5390000000000001e-01  -2.5740000000000002e-01   2.6729999999999998e-01  -6.6600000000000006e-02  -1.1840000000000001e-01   9.7660000000000002e-01   8.4499999999999997e-01   2.9600000000000000e+00   4.2380000000000001e-01   3.8490000000000002e-01   7.5200000000000003e-02
  -4.8490000000000000e-01   8.7900000000000006e-02  -6.8630000000000002e-01   2.0050000000000001e-01  -5.7099999999999998e-02  -1.4470000000000000e-01   1.0209999999999999e+00   6.8930000000000002e-01   3.6564999999999999e+00   3.2750000000000001e-01   3.7530000000000002e-01   9.7299999999999998e-02
  -6.6100000000000006e-02   2.6379999999999998e-01  -7.7210000000000001e-01   3.2460000000000000e-01  -9.5200000000000007e-02  -7.4499999999999997e-02   8.8780000000000003e-01   7.5600000000000001e-01   2.8730000000000002e+00   2.7939999999999998e-01   4.0410000000000001e-01   1.2390000000000000e-01
  -4.6289999999999998e-01   8.7900000000000006e-02  -1.2010000000000001e+00   2.9599999999999999e-01  -2.8500000000000001e-02  -7.8899999999999998e-02   9.7660000000000002e-01   8.0049999999999999e-01   3.3083000000000000e+00   3.5639999999999999e-01   4.3300000000000000e-01   1.4599999999999999e-01
  -3.7469999999999998e-01   1.9789999999999999e-01  -6.0050000000000003e-01   2.2910000000000000e-01  -9.5200000000000007e-02  -9.2100000000000001e-02   1.1540999999999999e+00   6.8930000000000002e-01   3.3953000000000002e+00   3.0819999999999997e-01   2.6939999999999997e-01   9.2899999999999996e-02
  -5.0700000000000001e-01   2.8580000000000000e-01  -5.1470000000000005e-01   3.0549999999999999e-01  -1.1420000000000000e-01  -1.0520000000000000e-01   7.9900000000000004e-01   7.3380000000000001e-01   2.9600000000000000e+00   4.3350000000000000e-01   3.1750000000000000e-01   6.6400000000000001e-02
  -4.1880000000000001e-01   4.3999999999999997e-02  -5.1470000000000005e-01   2.5779999999999997e-01  -3.8100000000000002e-02  -1.0520000000000000e-01   9.9880000000000002e-01   6.6710000000000003e-01   2.2635999999999998e+00   4.0460000000000002e-01   4.7149999999999997e-01   1.1500000000000000e-01
  -3.9679999999999999e-01   3.2979999999999998e-01  -6.8630000000000002e-01   2.7689999999999998e-01  -1.0470000000000000e-01  -7.0199999999999999e-02   9.1000000000000003e-01   9.1169999999999995e-01   3.0470999999999999e+00   3.5639999999999999e-01   2.7900000000000003e-01   1.3270000000000001e-01
  -4.6289999999999998e-01   3.5170000000000001e-01  -4.2890000000000000e-01   2.5779999999999997e-01  -8.5599999999999996e-02  -8.7700000000000000e-02   9.7660000000000002e-01   8.2269999999999999e-01   3.2212000000000001e+00   4.0460000000000002e-01   4.1370000000000001e-01   7.0800000000000002e-02
  -1.7630000000000001e-01   2.8580000000000000e-01  -3.4310000000000002e-01   2.1959999999999999e-01  -9.5200000000000007e-02  -1.0090000000000000e-01   1.1540999999999999e+00   6.8930000000000002e-01   3.4824000000000002e+00   4.7199999999999998e-01   3.1750000000000000e-01   1.2830000000000000e-01
  -3.7469999999999998e-01   2.8580000000000000e-01  -7.7210000000000001e-01   2.5779999999999997e-01  -4.7600000000000003e-02  -1.4030000000000001e-01   8.6560000000000004e-01   6.6710000000000003e-01   2.5247000000000002e+00   2.7939999999999998e-01   3.8490000000000002e-01   1.1500000000000000e-01
  -1.5429999999999999e-01   1.5390000000000001e-01   0.0000000000000000e+00   2.4820000000000000e-01  -8.5599999999999996e-02  -1.6230000000000000e-01   9.1000000000000003e-01   6.0040000000000004e-01   2.6118000000000001e+00   4.7199999999999998e-01   4.2340000000000000e-01   8.8499999999999995e-02
  -6.3919999999999999e-01   4.1770000000000002e-01  -1.7160000000000000e-01   2.9599999999999999e-01  -9.5200000000000007e-02  -9.2100000000000001e-02   1.0653999999999999e+00   7.7820000000000000e-01   2.6118000000000001e+00   3.3710000000000001e-01   3.0790000000000001e-01   1.2830000000000000e-01
  -3.0859999999999999e-01   2.4179999999999999e-01  -3.4310000000000002e-01   3.2460000000000000e-01  -5.7099999999999998e-02  -7.8899999999999998e-02   9.5440000000000003e-01   7.5600000000000001e-01   3.1341999999999999e+00   3.5639999999999999e-01   4.2340000000000000e-01   1.3270000000000001e-01
  -7.0530000000000004e-01   2.4179999999999999e-01  -1.2867999999999999e+00   2.6729999999999998e-01  -1.7130000000000001e-01  -1.6230000000000000e-01   8.2120000000000004e-01   6.8930000000000002e-01   3.1341999999999999e+00   3.7569999999999998e-01   3.7530000000000002e-01   9.7299999999999998e-02
  -3.0859999999999999e-01   4.1770000000000002e-01  -1.3725000000000001e+00   3.0549999999999999e-01  -1.5229999999999999e-01  -7.0199999999999999e-02   9.3220000000000003e-01   7.3380000000000001e-01   3.0470999999999999e+00   4.5269999999999999e-01   3.7530000000000002e-01   1.6810000000000000e-01
  -3.3060000000000000e-01   0.0000000000000000e+00  -8.5780000000000001e-01   1.8140000000000001e-01  -1.1420000000000000e-01  -1.3589999999999999e-01   8.2120000000000004e-01   6.6710000000000003e-01   2.6989000000000001e+00   4.6239999999999998e-01   3.4639999999999999e-01   9.2899999999999996e-02
  -8.8200000000000001e-02   2.8580000000000000e-01  -1.1152000000000000e+00   2.1959999999999999e-01  -7.6100000000000001e-02  -4.8200000000000000e-02   8.2120000000000004e-01   8.2269999999999999e-01   3.0470999999999999e+00   2.9859999999999998e-01   3.6559999999999998e-01   1.3710000000000000e-01
  -3.0859999999999999e-01   2.1980000000000000e-01  -9.4359999999999999e-01   2.0050000000000001e-01  -1.2370000000000000e-01  -3.5099999999999999e-02   1.0209999999999999e+00   7.3380000000000001e-01   3.2212000000000001e+00   3.5639999999999999e-01   4.2340000000000000e-01   1.3710000000000000e-01
  -4.1880000000000001e-01   1.0990000000000000e-01  -1.2867999999999999e+00   1.6230000000000000e-01  -1.4269999999999999e-01  -9.2100000000000001e-02   8.8780000000000003e-01   8.6719999999999997e-01   2.7858999999999998e+00   2.8899999999999998e-01   3.1750000000000000e-01   9.7299999999999998e-02
  -3.7469999999999998e-01   3.0780000000000002e-01  -7.7210000000000001e-01   2.8639999999999999e-01  -7.6100000000000001e-02  -1.1840000000000001e-01   9.5440000000000003e-01   6.8930000000000002e-01   2.9600000000000000e+00   3.6599999999999999e-01   4.7149999999999997e-01   1.0620000000000000e-01
  -4.1880000000000001e-01   2.6379999999999998e-01  -1.0294000000000001e+00   3.7240000000000001e-01  -1.9000000000000000e-02  -8.7700000000000000e-02   9.1000000000000003e-01   6.8930000000000002e-01   2.7858999999999998e+00   3.4680000000000000e-01   3.9450000000000002e-01   7.5200000000000003e-02
  -3.5270000000000001e-01   1.3189999999999999e-01  -1.1152000000000000e+00   2.5779999999999997e-01  -9.5200000000000007e-02  -7.4499999999999997e-02   1.1318999999999999e+00   7.1150000000000002e-01   2.6989000000000001e+00   3.8529999999999998e-01   4.4259999999999999e-01   1.0170000000000000e-01
  -2.4249999999999999e-01   3.7369999999999998e-01  -9.4359999999999999e-01   3.3420000000000000e-01  -1.3320000000000001e-01  -6.1400000000000003e-02   8.6560000000000004e-01   7.1150000000000002e-01   3.1341999999999999e+00   3.8529999999999998e-01   3.7530000000000002e-01   1.2390000000000000e-01
  -4.8490000000000000e-01   3.2979999999999998e-01  -1.1152000000000000e+00   3.8190000000000002e-01  -1.1420000000000000e-01  -1.1840000000000001e-01   1.0209999999999999e+00   6.6710000000000003e-01   3.4824000000000002e+00   3.7569999999999998e-01   3.8490000000000002e-01   1.0620000000000000e-01
  -3.9679999999999999e-01   4.8359999999999997e-01  -1.0294000000000001e+00   3.6280000000000001e-01  -3.8100000000000002e-02  -1.3159999999999999e-01   1.1096999999999999e+00   8.6719999999999997e-01   3.5695000000000001e+00   4.8159999999999997e-01   3.5599999999999998e-01   6.6400000000000001e-02
  -2.6450000000000001e-01   1.3189999999999999e-01  -1.0294000000000001e+00   2.6729999999999998e-01   1.9000000000000000e-02  -1.0960000000000000e-01   9.7660000000000002e-01   6.8930000000000002e-01   3.0470999999999999e+00   4.4309999999999999e-01   3.3679999999999999e-01   7.9600000000000004e-02
  -4.4080000000000003e-01   2.8580000000000000e-01  -7.7210000000000001e-01   1.9089999999999999e-01  -1.7130000000000001e-01  -6.5799999999999997e-02   8.4340000000000004e-01   6.4480000000000004e-01   3.5695000000000001e+00   4.7199999999999998e-01   2.6939999999999997e-01   1.1940000000000001e-01
  -3.7469999999999998e-01  -6.6000000000000003e-02  -5.1470000000000005e-01   3.0549999999999999e-01  -3.8100000000000002e-02  -1.1400000000000000e-01   1.0653999999999999e+00   8.4499999999999997e-01   2.9600000000000000e+00   2.8899999999999998e-01   3.8490000000000002e-01   7.0800000000000002e-02
  -2.8649999999999998e-01   1.9789999999999999e-01  -7.7210000000000001e-01   2.5779999999999997e-01  -1.0470000000000000e-01  -1.4030000000000001e-01   9.5440000000000003e-01   7.7820000000000000e-01   3.8306000000000000e+00   3.2750000000000001e-01   4.0410000000000001e-01   1.2390000000000000e-01
  -2.6450000000000001e-01   2.8580000000000000e-01  -1.2867999999999999e+00   2.4820000000000000e-01   9.4999999999999998e-03  -1.4470000000000000e-01   1.0431999999999999e+00   7.5600000000000001e-01   3.3953000000000002e+00   3.8529999999999998e-01   3.5599999999999998e-01   9.7299999999999998e-02
  -6.6130000000000000e-01   3.0780000000000002e-01  -4.2890000000000000e-01   3.4370000000000001e-01  -1.3320000000000001e-01  -7.4499999999999997e-02   1.0875999999999999e+00   8.0049999999999999e-01   2.3506000000000000e+00   3.5639999999999999e-01   3.4639999999999999e-01   1.1940000000000001e-01
  -2.8649999999999998e-01   4.1770000000000002e-01  -1.1152000000000000e+00   3.0549999999999999e-01  -1.9980000000000001e-01  -1.3159999999999999e-01   1.0209999999999999e+00   8.0049999999999999e-01   2.7858999999999998e+00   3.9489999999999997e-01   3.1750000000000000e-01   1.0170000000000000e-01
  -3.5270000000000001e-01   1.9789999999999999e-01  -1.0294000000000001e+00   2.7689999999999998e-01  -7.6100000000000001e-02  -1.1400000000000000e-01   8.8780000000000003e-01   6.4480000000000004e-01   3.3953000000000002e+00   4.7199999999999998e-01   2.8870000000000001e-01   1.2390000000000000e-01
  -2.2040000000000001e-01   3.0780000000000002e-01  -1.5441000000000000e+00   3.3420000000000000e-01  -5.7099999999999998e-02  -1.0090000000000000e-01   9.7660000000000002e-01   7.3380000000000001e-01   2.4377000000000000e+00   3.3710000000000001e-01   2.9830000000000001e-01   1.2830000000000000e-01
  -2.4249999999999999e-01   3.0780000000000002e-01  -9.4359999999999999e-01   3.0549999999999999e-01   0.0000000000000000e+00  -1.5350000000000000e-01   1.0209999999999999e+00   8.8939999999999997e-01   3.6564999999999999e+00   3.9489999999999997e-01   3.6559999999999998e-01   8.8499999999999995e-02
  -3.0859999999999999e-01   2.6379999999999998e-01  -9.4359999999999999e-01   3.6280000000000001e-01  -8.5599999999999996e-02  -8.3299999999999999e-02   1.0431999999999999e+00   8.0049999999999999e-01   2.6118000000000001e+00   4.0460000000000002e-01   3.2710000000000000e-01   8.8499999999999995e-02
  -3.3060000000000000e-01   2.4179999999999999e-01  -7.7210000000000001e-01   2.7689999999999998e-01  -1.3320000000000001e-01  -8.7700000000000000e-02   9.3220000000000003e-01   8.4499999999999997e-01   2.8730000000000002e+00   4.0460000000000002e-01   3.2710000000000000e-01   9.7299999999999998e-02
  -3.0859999999999999e-01   2.8580000000000000e-01  -7.7210000000000001e-01   1.9089999999999999e-01   0.0000000000000000e+00  -1.4910000000000001e-01   8.2120000000000004e-01   8.0049999999999999e-01   3.6564999999999999e+00   3.2750000000000001e-01   3.6559999999999998e-01   7.0800000000000002e-02
  -4.6289999999999998e-01   1.5390000000000001e-01  -1.7157000000000000e+00   2.7689999999999998e-01  -1.2370000000000000e-01  -2.6300000000000000e-02   9.5440000000000003e-01   7.7820000000000000e-01   2.6118000000000001e+00   3.2750000000000001e-01   3.9450000000000002e-01   9.2899999999999996e-02
  -3.0859999999999999e-01   1.3189999999999999e-01  -1.7157000000000000e+00   2.3870000000000000e-01  -8.5599999999999996e-02  -1.2280000000000001e-01   1.1096999999999999e+00   8.0049999999999999e-01   3.1341999999999999e+00   4.0460000000000002e-01   3.6559999999999998e-01   7.5200000000000003e-02
  -1.1020000000000001e-01   3.5170000000000001e-01  -5.1470000000000005e-01   3.0549999999999999e-01  -4.7600000000000003e-02  -1.3159999999999999e-01   1.0431999999999999e+00   7.3380000000000001e-01   3.3953000000000002e+00   3.6599999999999999e-01   2.9830000000000001e-01   9.2899999999999996e-02
  -2.2040000000000001e-01   2.8580000000000000e-01  -8.5780000000000001e-01   3.2460000000000000e-01  -2.8500000000000001e-02  -1.0090000000000000e-01   8.8780000000000003e-01   7.7820000000000000e-01   2.9600000000000000e+00   3.5639999999999999e-01   3.5599999999999998e-01   1.2390000000000000e-01
  -3.0859999999999999e-01   8.7900000000000006e-02  -6.0050000000000003e-01   1.9089999999999999e-01  -1.6180000000000000e-01  -1.0520000000000000e-01   1.1762999999999999e+00   7.3380000000000001e-01   3.2212000000000001e+00   3.8529999999999998e-01   3.8490000000000002e-01   7.5200000000000003e-02
  -2.4249999999999999e-01   3.0780000000000002e-01  -4.2890000000000000e-01   2.0999999999999999e-01  -2.0930000000000001e-01  -1.4030000000000001e-01   9.1000000000000003e-01   7.3380000000000001e-01   2.9600000000000000e+00   3.0819999999999997e-01   3.1750000000000000e-01   1.2830000000000000e-01
  -2.8649999999999998e-01   3.2979999999999998e-01  -4.2890000000000000e-01   2.9599999999999999e-01   3.8100000000000002e-02  -1.4910000000000001e-01   9.5440000000000003e-01   9.3389999999999995e-01   2.6989000000000001e+00   3.3710000000000001e-01   3.8490000000000002e-01   1.0620000000000000e-01
  -3.7469999999999998e-01   2.8580000000000000e-01  -9.4359999999999999e-01   2.4820000000000000e-01  -1.5229999999999999e-01  -1.1400000000000000e-01   9.5440000000000003e-01   8.2269999999999999e-01   2.8730000000000002e+00   2.8899999999999998e-01   3.8490000000000002e-01   6.6400000000000001e-02
  -5.2900000000000003e-01   4.6170000000000000e-01  -1.2867999999999999e+00   2.0999999999999999e-01  -1.5229999999999999e-01  -4.8200000000000000e-02   9.3220000000000003e-01   9.1169999999999995e-01   3.2212000000000001e+00   3.9489999999999997e-01   3.7530000000000002e-01   9.7299999999999998e-02
  -3.9679999999999999e-01   4.1770000000000002e-01  -4.2890000000000000e-01   3.7240000000000001e-01  -2.4740000000000001e-01  -1.0520000000000000e-01   8.6560000000000004e-01   7.7820000000000000e-01   3.1341999999999999e+00   3.4680000000000000e-01   4.3300000000000000e-01   6.6400000000000001e-02
  -2.8649999999999998e-01   2.4179999999999999e-01  -1.2010000000000001e+00   2.7689999999999998e-01  -6.6600000000000006e-02  -9.6500000000000002e-02   1.2428999999999999e+00   6.2260000000000004e-01   3.0470999999999999e+00   4.1420000000000001e-01   3.4639999999999999e-01   1.0620000000000000e-01
  -4.8490000000000000e-01   2.4179999999999999e-01  -7.7210000000000001e-01   3.0549999999999999e-01  -6.6600000000000006e-02  -1.1840000000000001e-01   9.7660000000000002e-01   7.3380000000000001e-01   3.4824000000000002e+00   4.1420000000000001e-01   3.3679999999999999e-01   1.1060000000000000e-01
  -5.2900000000000003e-01   3.2979999999999998e-01  -1.5441000000000000e+00   3.5330000000000000e-01  -8.5599999999999996e-02  -6.1400000000000003e-02   9.3220000000000003e-01   6.8930000000000002e-01   2.0893999999999999e+00   4.6239999999999998e-01   3.2710000000000000e-01   1.2830000000000000e-01
  -4.8490000000000000e-01   2.1980000000000000e-01  -1.0294000000000001e+00   1.7190000000000000e-01  -9.5200000000000007e-02  -1.1840000000000001e-01   8.2120000000000004e-01   8.8939999999999997e-01   3.0470999999999999e+00   4.6239999999999998e-01   3.0790000000000001e-01   1.1940000000000001e-01
  -5.2900000000000003e-01   1.5390000000000001e-01  -1.2010000000000001e+00   2.4820000000000000e-01  -1.2370000000000000e-01  -8.3299999999999999e-02   9.3220000000000003e-01   6.8930000000000002e-01   2.5247000000000002e+00   3.1790000000000002e-01   3.4639999999999999e-01   7.5200000000000003e-02
  -2.4249999999999999e-01   2.1980000000000000e-01  -1.2010000000000001e+00   2.2910000000000000e-01  -5.7099999999999998e-02  -8.3299999999999999e-02   8.4340000000000004e-01   7.5600000000000001e-01   3.4824000000000002e+00   3.8529999999999998e-01   3.0790000000000001e-01   1.1060000000000000e-01
  -3.7469999999999998e-01   1.7590000000000000e-01  -6.0050000000000003e-01   3.3420000000000000e-01  -7.6100000000000001e-02  -1.0090000000000000e-01   9.7660000000000002e-01   8.8939999999999997e-01   3.2212000000000001e+00   4.0460000000000002e-01   3.7530000000000002e-01   1.2390000000000000e-01
  -1.7630000000000001e-01  -1.3189999999999999e-01  -9.4359999999999999e-01   3.6280000000000001e-01  -1.0470000000000000e-01  -1.0090000000000000e-01   9.5440000000000003e-01   8.6719999999999997e-01   3.2212000000000001e+00   4.0460000000000002e-01   4.3300000000000000e-01   8.8499999999999995e-02
  -6.1719999999999997e-01   1.5390000000000001e-01  -1.4582999999999999e+00   3.3420000000000000e-01  -1.3320000000000001e-01  -1.0090000000000000e-01   8.8780000000000003e-01   7.7820000000000000e-01   2.6989000000000001e+00   2.9859999999999998e-01   3.5599999999999998e-01   1.4160000000000000e-01
  -3.3060000000000000e-01   4.3969999999999998e-01   1.7160000000000000e-01   2.3870000000000000e-01  -9.5200000000000007e-02  -7.4499999999999997e-02   7.7680000000000005e-01   9.3389999999999995e-01   2.6118000000000001e+00   4.4309999999999999e-01   3.2710000000000000e-01   1.3710000000000000e-01
  -3.7469999999999998e-01   1.7590000000000000e-01  -1.2867999999999999e+00   2.1959999999999999e-01  -3.8100000000000002e-02  -9.6500000000000002e-02   7.5460000000000005e-01   7.3380000000000001e-01   3.2212000000000001e+00   4.2380000000000001e-01   3.4639999999999999e-01   1.1500000000000000e-01
  -4.8490000000000000e-01   3.7369999999999998e-01  -9.4359999999999999e-01   3.2460000000000000e-01  -1.9000000000000000e-02  -1.3159999999999999e-01   9.7660000000000002e-01   8.4499999999999997e-01   3.4824000000000002e+00   3.2750000000000001e-01   3.8490000000000002e-01   8.8499999999999995e-02
  -3.5270000000000001e-01   3.7369999999999998e-01  -1.0294000000000001e+00   2.9599999999999999e-01  -5.7099999999999998e-02  -1.3159999999999999e-01   9.5440000000000003e-01   7.5600000000000001e-01   2.6118000000000001e+00   4.5269999999999999e-01   3.6559999999999998e-01   1.0620000000000000e-01
  -3.5270000000000001e-01   4.6170000000000000e-01  -6.8630000000000002e-01   2.1959999999999999e-01  -1.7130000000000001e-01  -7.8899999999999998e-02   8.6560000000000004e-01   8.2269999999999999e-01   3.2212000000000001e+00   4.0460000000000002e-01   3.6559999999999998e-01   1.1060000000000000e-01
  -2.8649999999999998e-01   3.9570000000000000e-01  -9.4359999999999999e-01   3.7240000000000001e-01  -1.2370000000000000e-01  -1.0960000000000000e-01   9.1000000000000003e-01   8.0049999999999999e-01   2.6989000000000001e+00   4.1420000000000001e-01   4.2340000000000000e-01   1.0170000000000000e-01
  -3.3060000000000000e-01   3.5170000000000001e-01  -4.2890000000000000e-01   2.7689999999999998e-01  -5.7099999999999998e-02  -8.7700000000000000e-02   1.0653999999999999e+00   6.4480000000000004e-01   3.0470999999999999e+00   3.6599999999999999e-01   2.9830000000000001e-01   1.2390000000000000e-01
  -3.7469999999999998e-01   4.6170000000000000e-01  -7.7210000000000001e-01   2.3870000000000000e-01  -9.5200000000000007e-02  -8.7700000000000000e-02   9.5440000000000003e-01   7.1150000000000002e-01   2.6118000000000001e+00   3.7569999999999998e-01   3.8490000000000002e-01   1.2390000000000000e-01
  -3.3060000000000000e-01   2.4179999999999999e-01  -1.4582999999999999e+00   3.2460000000000000e-01  -8.5599999999999996e-02  -1.0520000000000000e-01   1.0431999999999999e+00   8.0049999999999999e-01   2.8730000000000002e+00   3.5639999999999999e-01   3.3679999999999999e-01   1.0620000000000000e-01
  -3.0859999999999999e-01   4.1770000000000002e-01  -7.7210000000000001e-01   2.3870000000000000e-01  -1.8079999999999999e-01  -1.0960000000000000e-01   9.3220000000000003e-01   6.2260000000000004e-01   3.4824000000000002e+00   3.8529999999999998e-01   3.6559999999999998e-01   1.2830000000000000e-01
  -5.5110000000000003e-01   1.5390000000000001e-01  -8.5780000000000001e-01   2.3870000000000000e-01  -1.5229999999999999e-01  -4.8200000000000000e-02   8.6560000000000004e-01   7.1150000000000002e-01   2.8730000000000002e+00   4.1420000000000001e-01   3.8490000000000002e-01   1.1060000000000000e-01
  -2.2040000000000001e-01   8.7900000000000006e-02  -1.1152000000000000e+00   3.2460000000000000e-01  -9.5200000000000007e-02  -1.0520000000000000e-01   1.0209999999999999e+00   7.3380000000000001e-01   2.6118000000000001e+00   3.1790000000000002e-01   3.2710000000000000e-01   1.2830000000000000e-01
  -1.7630000000000001e-01   2.8580000000000000e-01  -6.0050000000000003e-01   2.9599999999999999e-01  -6.6600000000000006e-02  -6.1400000000000003e-02   9.1000000000000003e-01   7.1150000000000002e-01   3.3083000000000000e+00   3.7569999999999998e-01   3.7530000000000002e-01   1.0170000000000000e-01
  -2.6450000000000001e-01   3.0780000000000002e-01  -1.2010000000000001e+00   3.1509999999999999e-01  -1.9000000000000000e-02  -1.3159999999999999e-01   7.3240000000000005e-01   8.0049999999999999e-01   2.8730000000000002e+00   4.0460000000000002e-01   3.8490000000000002e-01   1.3710000000000000e-01
  -2.4249999999999999e-01   2.8580000000000000e-01  -5.1470000000000005e-01   2.3870000000000000e-01  -1.9030000000000000e-01  -8.3299999999999999e-02   8.8780000000000003e-01   7.7820000000000000e-01   2.9600000000000000e+00   2.7939999999999998e-01   4.3300000000000000e-01   1.4160000000000000e-01
  -2.2040000000000001e-01   3.0780000000000002e-01  -1.2867999999999999e+00   4.1049999999999998e-01  -1.8079999999999999e-01  -4.3900000000000002e-02   8.8780000000000003e-01   8.6719999999999997e-01   3.6564999999999999e+00   3.4680000000000000e-01   3.1750000000000000e-01   1.4160000000000000e-01
  -4.1880000000000001e-01   2.1980000000000000e-01  -1.0294000000000001e+00   2.6729999999999998e-01  -1.8079999999999999e-01  -1.6230000000000000e-01   7.5460000000000005e-01   9.5609999999999995e-01   2.6989000000000001e+00   3.0819999999999997e-01   3.0790000000000001e-01   1.1060000000000000e-01
  -2.6450000000000001e-01   4.1770000000000002e-01  -1.2867999999999999e+00   3.3420000000000000e-01  -8.5599999999999996e-02  -7.4499999999999997e-02   9.3220000000000003e-01   8.8939999999999997e-01   3.0470999999999999e+00   3.9489999999999997e-01   4.4259999999999999e-01   1.2830000000000000e-01
  -4.8490000000000000e-01   2.6379999999999998e-01  -2.5740000000000002e-01   2.3870000000000000e-01  -7.6100000000000001e-02  -1.2720000000000001e-01   9.3220000000000003e-01   8.2269999999999999e-01   2.7858999999999998e+00   4.5269999999999999e-01   4.0410000000000001e-01   9.7299999999999998e-02
  -3.0859999999999999e-01   2.4179999999999999e-01  -4.2890000000000000e-01   3.0549999999999999e-01  -5.7099999999999998e-02  -1.0960000000000000e-01   8.2120000000000004e-01   8.2269999999999999e-01   3.0470999999999999e+00   4.3350000000000000e-01   3.3679999999999999e-01   1.0170000000000000e-01
  -4.6289999999999998e-01   4.3969999999999998e-01  -1.2010000000000001e+00   2.7689999999999998e-01  -9.5200000000000007e-02  -1.0520000000000000e-01   9.1000000000000003e-01   6.4480000000000004e-01   2.9600000000000000e+00   4.2380000000000001e-01   2.5019999999999998e-01   1.0170000000000000e-01
  -1.9839999999999999e-01   8.7900000000000006e-02  -1.2867999999999999e+00   2.2910000000000000e-01  -1.6180000000000000e-01  -1.0520000000000000e-01   7.3240000000000005e-01   9.3389999999999995e-01   2.2635999999999998e+00   4.2380000000000001e-01   2.5979999999999998e-01   1.3270000000000001e-01
  -2.8649999999999998e-01   2.1980000000000000e-01  -7.7210000000000001e-01   3.1509999999999999e-01  -1.6180000000000000e-01  -6.5799999999999997e-02   1.0209999999999999e+00   8.4499999999999997e-01   2.7858999999999998e+00   3.9489999999999997e-01   2.9830000000000001e-01   1.1060000000000000e-01
  -2.6450000000000001e-01   2.8580000000000000e-01  -1.1152000000000000e+00   3.6280000000000001e-01  -6.6600000000000006e-02  -1.0520000000000000e-01   9.3220000000000003e-01   6.0040000000000004e-01   2.3506000000000000e+00   3.6599999999999999e-01   3.6559999999999998e-01   1.4160000000000000e-01
  -5.2900000000000003e-01   2.4179999999999999e-01  -6.8630000000000002e-01   1.9089999999999999e-01  -1.9000000000000000e-02  -1.2280000000000001e-01   7.9900000000000004e-01   8.6719999999999997e-01   3.0470999999999999e+00   3.5639999999999999e-01   3.1750000000000000e-01   1.1940000000000001e-01
  -3.9679999999999999e-01   3.0780000000000002e-01  -6.8630000000000002e-01   3.4370000000000001e-01  -1.8079999999999999e-01  -1.2280000000000001e-01   8.2120000000000004e-01   6.2260000000000004e-01   4.0918000000000001e+00   3.9489999999999997e-01   4.2340000000000000e-01   5.7500000000000002e-02
  -3.3060000000000000e-01   8.7900000000000006e-02  -1.7157000000000000e+00   2.0050000000000001e-01  -1.3320000000000001e-01  -1.0090000000000000e-01   8.6560000000000004e-01   6.4480000000000004e-01   3.2212000000000001e+00   4.5269999999999999e-01   4.1370000000000001e-01   1.0620000000000000e-01
  -1.5429999999999999e-01   4.1770000000000002e-01  -1.7160000000000000e-01   2.8639999999999999e-01  -1.9000000000000000e-02  -1.0090000000000000e-01   6.8799999999999994e-01   8.6719999999999997e-01   3.8306000000000000e+00   4.1420000000000001e-01   3.8490000000000002e-01   1.3270000000000001e-01
  -3.7469999999999998e-01   1.7590000000000000e-01  -6.0050000000000003e-01   3.2460000000000000e-01  -2.8500000000000001e-02  -9.2100000000000001e-02   9.3220000000000003e-01   7.3380000000000001e-01   3.1341999999999999e+00   4.6239999999999998e-01   4.6189999999999998e-01   9.7299999999999998e-02
  -5.0700000000000001e-01   1.7590000000000000e-01  -1.3725000000000001e+00   3.0549999999999999e-01  -1.3320000000000001e-01  -1.0090000000000000e-01   7.1020000000000005e-01   9.7840000000000005e-01   3.3083000000000000e+00   4.0460000000000002e-01   3.1750000000000000e-01   8.8499999999999995e-02
  -5.2900000000000003e-01   2.1980000000000000e-01  -1.0294000000000001e+00   2.1959999999999999e-01  -9.5200000000000007e-02  -5.2600000000000001e-02   9.3220000000000003e-01   8.2269999999999999e-01   2.9600000000000000e+00   4.3350000000000000e-01   3.3679999999999999e-01   8.4000000000000005e-02
  -3.9679999999999999e-01  -4.3999999999999997e-02  -1.2867999999999999e+00   2.8639999999999999e-01  -1.7130000000000001e-01  -6.1400000000000003e-02   9.1000000000000003e-01   3.7800000000000000e-01   2.4377000000000000e+00   2.7939999999999998e-01   3.2710000000000000e-01   9.2899999999999996e-02
  -3.5270000000000001e-01   3.0780000000000002e-01  -6.0050000000000003e-01   2.9599999999999999e-01  -9.5200000000000007e-02  -1.2720000000000001e-01   9.5440000000000003e-01   8.2269999999999999e-01   1.9153000000000000e+00   3.7569999999999998e-01   3.3679999999999999e-01   7.0800000000000002e-02
  -1.1020000000000001e-01   1.7590000000000000e-01   0.0000000000000000e+00   2.3870000000000000e-01  -1.6180000000000000e-01  -8.3299999999999999e-02   1.1762999999999999e+00   7.3380000000000001e-01   3.6564999999999999e+00   3.7569999999999998e-01   3.8490000000000002e-01   6.6400000000000001e-02
  -4.8490000000000000e-01   1.9789999999999999e-01  -1.7160000000000000e-01   2.2910000000000000e-01  -1.8079999999999999e-01  -1.0090000000000000e-01   9.1000000000000003e-01   8.6719999999999997e-01   2.5247000000000002e+00   3.1790000000000002e-01   4.4259999999999999e-01   1.5479999999999999e-01
  -4.8490000000000000e-01  -4.3999999999999997e-02  -1.2867999999999999e+00   2.9599999999999999e-01  -1.2370000000000000e-01  -9.6500000000000002e-02   9.3220000000000003e-01   8.8939999999999997e-01   3.5695000000000001e+00   2.9859999999999998e-01   4.3300000000000000e-01   1.1940000000000001e-01
  -3.9679999999999999e-01   3.9570000000000000e-01  -1.2010000000000001e+00   2.6729999999999998e-01  -1.3320000000000001e-01  -7.0199999999999999e-02   8.6560000000000004e-01   7.5600000000000001e-01   2.5247000000000002e+00   4.0460000000000002e-01   2.9830000000000001e-01   1.4160000000000000e-01
  -2.6450000000000001e-01   3.2979999999999998e-01  -5.1470000000000005e-01   2.8639999999999999e-01  -1.4269999999999999e-01  -1.2280000000000001e-01   9.3220000000000003e-01   6.8930000000000002e-01   3.5695000000000001e+00   2.7939999999999998e-01   3.1750000000000000e-01   1.0620000000000000e-01
  -2.2040000000000001e-01   3.2979999999999998e-01  -6.8630000000000002e-01   2.3870000000000000e-01  -2.8500000000000001e-02  -1.2720000000000001e-01   9.3220000000000003e-01   5.5589999999999995e-01   3.1341999999999999e+00   3.5639999999999999e-01   3.2710000000000000e-01   7.9600000000000004e-02
  -3.3060000000000000e-01   5.0560000000000005e-01  -8.5780000000000001e-01   2.8639999999999999e-01  -1.1420000000000000e-01  -1.1840000000000001e-01   8.6560000000000004e-01   8.4499999999999997e-01   3.1341999999999999e+00   3.8529999999999998e-01   4.1370000000000001e-01   1.1060000000000000e-01
  -3.3060000000000000e-01   1.9789999999999999e-01  -6.8630000000000002e-01   2.3870000000000000e-01  -1.0470000000000000e-01  -7.0199999999999999e-02   9.7660000000000002e-01   6.8930000000000002e-01   2.5247000000000002e+00   3.5639999999999999e-01   3.2710000000000000e-01   1.1500000000000000e-01
  -4.6289999999999998e-01   2.4179999999999999e-01  -9.4359999999999999e-01   2.6729999999999998e-01  -2.0930000000000001e-01  -1.1840000000000001e-01   8.4340000000000004e-01   8.6719999999999997e-01   2.8730000000000002e+00   3.5639999999999999e-01   3.6559999999999998e-01   9.2899999999999996e-02
  -4.1880000000000001e-01   3.2979999999999998e-01  -1.0294000000000001e+00   3.5330000000000000e-01  -1.3320000000000001e-01  -1.4030000000000001e-01   9.5440000000000003e-01   8.0049999999999999e-01   2.8730000000000002e+00   3.8529999999999998e-01   3.9450000000000002e-01   1.1060000000000000e-01
  -5.5110000000000003e-01   4.8359999999999997e-01  -2.2303999999999999e+00   3.1509999999999999e-01  -1.5229999999999999e-01  -1.1840000000000001e-01   6.6579999999999995e-01   8.6719999999999997e-01   3.2212000000000001e+00   3.4680000000000000e-01   3.9450000000000002e-01   1.1060000000000000e-01
  -3.9679999999999999e-01   1.5390000000000001e-01  -6.0050000000000003e-01   2.6729999999999998e-01  -1.5229999999999999e-01  -7.4499999999999997e-02   8.6560000000000004e-01   9.5609999999999995e-01   3.0470999999999999e+00   3.7569999999999998e-01   3.9450000000000002e-01   8.4000000000000005e-02
  -3.3060000000000000e-01   1.7590000000000000e-01  -1.0294000000000001e+00   2.5779999999999997e-01  -9.5200000000000007e-02  -3.9500000000000000e-02   1.0209999999999999e+00   6.6710000000000003e-01   2.7858999999999998e+00   4.7199999999999998e-01   2.4060000000000001e-01   7.5200000000000003e-02
  -3.3060000000000000e-01   2.6379999999999998e-01  -1.6298999999999999e+00   3.2460000000000000e-01  -1.4269999999999999e-01  -1.0960000000000000e-01   8.2120000000000004e-01   8.2269999999999999e-01   2.4377000000000000e+00   4.2380000000000001e-01   3.2710000000000000e-01   9.2899999999999996e-02
  -1.5429999999999999e-01   1.9789999999999999e-01  -8.5780000000000001e-01   2.5779999999999997e-01  -9.5200000000000007e-02  -8.7700000000000000e-02   1.1540999999999999e+00   7.3380000000000001e-01   2.6989000000000001e+00   2.7939999999999998e-01   3.5599999999999998e-01   1.0170000000000000e-01
  -5.7310000000000005e-01   3.7369999999999998e-01  -1.1152000000000000e+00   3.1509999999999999e-01  -2.8500000000000001e-02  -7.0199999999999999e-02   8.6560000000000004e-01   1.0894999999999999e+00   3.4824000000000002e+00   3.6599999999999999e-01   3.6559999999999998e-01   6.6400000000000001e-02
  -2.6450000000000001e-01   2.8580000000000000e-01  -6.0050000000000003e-01   2.7689999999999998e-01  -1.3320000000000001e-01  -1.0520000000000000e-01   8.4340000000000004e-01   8.6719999999999997e-01   2.3506000000000000e+00   3.8529999999999998e-01   3.0790000000000001e-01   1.4160000000000000e-01
  -3.0859999999999999e-01   1.5390000000000001e-01  -2.5740000000000002e-01   3.0549999999999999e-01  -7.6100000000000001e-02  -1.0960000000000000e-01   1.0431999999999999e+00   6.8930000000000002e-01   3.2212000000000001e+00   3.9489999999999997e-01   3.2710000000000000e-01   1.1500000000000000e-01
  -3.3060000000000000e-01   2.4179999999999999e-01  -5.1470000000000005e-01   2.4820000000000000e-01  -1.0470000000000000e-01  -7.8899999999999998e-02   9.3220000000000003e-01   8.0049999999999999e-01   2.4377000000000000e+00   2.9859999999999998e-01   3.2710000000000000e-01   8.8499999999999995e-02
  -3.7469999999999998e-01   2.1980000000000000e-01  -1.2010000000000001e+00   2.3870000000000000e-01  -2.8500000000000001e-02  -1.1840000000000001e-01   9.9880000000000002e-01   6.8930000000000002e-01   3.0470999999999999e+00   4.3350000000000000e-01   3.7530000000000002e-01   9.7299999999999998e-02
  -1.9839999999999999e-01   2.8580000000000000e-01  -6.8630000000000002e-01   3.2460000000000000e-01  -1.3320000000000001e-01  -1.4910000000000001e-01   8.4340000000000004e-01   8.0049999999999999e-01   3.2212000000000001e+00   3.6599999999999999e-01   4.2340000000000000e-01   8.8499999999999995e-02
  -4.4080000000000003e-01   1.9789999999999999e-01  -7.7210000000000001e-01   1.8140000000000001e-01  -4.7600000000000003e-02  -9.2100000000000001e-02   7.5460000000000005e-01   7.1150000000000002e-01   3.1341999999999999e+00   3.9489999999999997e-01   4.0410000000000001e-01   9.7299999999999998e-02
  -3.3060000000000000e-01   1.9789999999999999e-01  -6.8630000000000002e-01   3.4370000000000001e-01  -9.5200000000000007e-02  -5.7000000000000002e-02   7.3240000000000005e-01   6.8930000000000002e-01   2.9600000000000000e+00   4.1420000000000001e-01   3.6559999999999998e-01   1.1940000000000001e-01
  -1.7630000000000001e-01   2.8580000000000000e-01   0.0000000000000000e+00   3.1509999999999999e-01  -1.7130000000000001e-01  -1.4030000000000001e-01   8.4340000000000004e-01   7.7820000000000000e-01   3.1341999999999999e+00   3.3710000000000001e-01   3.1750000000000000e-01   1.1060000000000000e-01
  -1.3230000000000000e-01   3.0780000000000002e-01  -1.7157000000000000e+00   2.4820000000000000e-01  -1.3320000000000001e-01  -1.1840000000000001e-01   8.2120000000000004e-01   8.0049999999999999e-01   2.9600000000000000e+00   3.5639999999999999e-01   3.4639999999999999e-01   6.1899999999999997e-02
  -2.6450000000000001e-01   3.0780000000000002e-01  -1.4582999999999999e+00   3.5330000000000000e-01  -3.8100000000000002e-02  -1.0960000000000000e-01   8.8780000000000003e-01   7.7820000000000000e-01   1.9153000000000000e+00   3.9489999999999997e-01   3.2710000000000000e-01   1.1940000000000001e-01
  -2.6450000000000001e-01   1.7590000000000000e-01  -1.2867999999999999e+00   3.1509999999999999e-01  -1.5229999999999999e-01  -1.0960000000000000e-01   7.7680000000000005e-01   9.7840000000000005e-01   2.9600000000000000e+00   3.3710000000000001e-01   2.8870000000000001e-01   1.3270000000000001e-01
  -5.7310000000000005e-01   4.1770000000000002e-01  -1.2867999999999999e+00   2.1959999999999999e-01  -1.4269999999999999e-01  -1.4470000000000000e-01   8.4340000000000004e-01   6.8930000000000002e-01   3.2212000000000001e+00   4.9130000000000001e-01   3.2710000000000000e-01   9.7299999999999998e-02
  -4.8490000000000000e-01   2.8580000000000000e-01  -8.5780000000000001e-01   1.9089999999999999e-01  -1.3320000000000001e-01  -5.2600000000000001e-02   7.5460000000000005e-01   8.2269999999999999e-01   2.5247000000000002e+00   3.2750000000000001e-01   2.5979999999999998e-01   1.1940000000000001e-01
  -2.4249999999999999e-01   8.7900000000000006e-02  -1.0294000000000001e+00   2.5779999999999997e-01  -8.5599999999999996e-02  -7.0199999999999999e-02   7.7680000000000005e-01   7.1150000000000002e-01   3.0470999999999999e+00   3.9489999999999997e-01   3.1750000000000000e-01   9.2899999999999996e-02
  -3.9679999999999999e-01   3.9570000000000000e-01  -6.8630000000000002e-01   2.8639999999999999e-01  -7.6100000000000001e-02  -7.8899999999999998e-02   9.5440000000000003e-01   1.0894999999999999e+00   2.2635999999999998e+00   3.8529999999999998e-01   3.3679999999999999e-01   1.1940000000000001e-01
  -3.9679999999999999e-01   2.6379999999999998e-01  -9.4359999999999999e-01   2.9599999999999999e-01  -1.8079999999999999e-01  -7.4499999999999997e-02   9.5440000000000003e-01   1.1563000000000001e+00   3.4824000000000002e+00   4.1420000000000001e-01   4.0410000000000001e-01   1.1060000000000000e-01
  -3.3060000000000000e-01   1.3189999999999999e-01  -1.1152000000000000e+00   3.2460000000000000e-01  -5.7099999999999998e-02  -1.1400000000000000e-01   9.1000000000000003e-01   7.7820000000000000e-01   3.3953000000000002e+00   3.3710000000000001e-01   2.5979999999999998e-01   4.8700000000000000e-02
  -3.0859999999999999e-01   3.0780000000000002e-01  -1.3725000000000001e+00   3.2460000000000000e-01  -2.0930000000000001e-01  -1.0090000000000000e-01   8.4340000000000004e-01   7.1150000000000002e-01   2.6989000000000001e+00   3.8529999999999998e-01   3.5599999999999998e-01   1.1940000000000001e-01
  -2.6450000000000001e-01   3.5170000000000001e-01  -1.3725000000000001e+00   2.3870000000000000e-01  -1.4269999999999999e-01  -1.4030000000000001e-01   9.3220000000000003e-01   7.5600000000000001e-01   3.1341999999999999e+00   3.4680000000000000e-01   3.9450000000000002e-01   7.0800000000000002e-02
  -4.1880000000000001e-01   3.7369999999999998e-01  -1.2867999999999999e+00   3.0549999999999999e-01  -1.0470000000000000e-01  -1.0090000000000000e-01   1.0209999999999999e+00   8.6719999999999997e-01   3.4824000000000002e+00   3.8529999999999998e-01   3.8490000000000002e-01   1.1500000000000000e-01
  -2.8649999999999998e-01   3.7369999999999998e-01  -1.8872000000000000e+00   3.5330000000000000e-01  -7.6100000000000001e-02  -1.3159999999999999e-01   1.0209999999999999e+00   7.3380000000000001e-01   3.2212000000000001e+00   3.7569999999999998e-01   3.6559999999999998e-01   1.0620000000000000e-01
  -3.5270000000000001e-01   1.7590000000000000e-01  -1.3725000000000001e+00   3.5330000000000000e-01  -1.4269999999999999e-01  -1.2280000000000001e-01   8.6560000000000004e-01   7.7820000000000000e-01   2.8730000000000002e+00   4.0460000000000002e-01   3.3679999999999999e-01   1.2830000000000000e-01
  -3.9679999999999999e-01   2.1980000000000000e-01  -6.8630000000000002e-01   2.0050000000000001e-01  -9.5200000000000007e-02  -5.7000000000000002e-02   1.1096999999999999e+00   9.1169999999999995e-01   2.8730000000000002e+00   3.9489999999999997e-01   3.1750000000000000e-01   1.2390000000000000e-01
  -3.5270000000000001e-01   2.1980000000000000e-01  -5.1470000000000005e-01   2.6729999999999998e-01  -9.5200000000000007e-02  -7.4499999999999997e-02   7.5460000000000005e-01   8.0049999999999999e-01   3.3083000000000000e+00   4.2380000000000001e-01   3.2710000000000000e-01   1.1060000000000000e-01
  -3.0859999999999999e-01   3.0780000000000002e-01  -3.4310000000000002e-01   3.2460000000000000e-01  -1.8079999999999999e-01  -8.7700000000000000e-02   8.2120000000000004e-01   6.0040000000000004e-01   2.3506000000000000e+00   3.1790000000000002e-01   4.3300000000000000e-01   1.0620000000000000e-01
  -5.5110000000000003e-01   8.7900000000000006e-02  -6.0050000000000003e-01   2.1959999999999999e-01  -1.5229999999999999e-01  -1.0960000000000000e-01   7.3240000000000005e-01   8.4499999999999997e-01   3.2212000000000001e+00   3.3710000000000001e-01   3.8490000000000002e-01   1.0170000000000000e-01
  -3.9679999999999999e-01   2.6379999999999998e-01  -1.0294000000000001e+00   2.0050000000000001e-01  -7.6100000000000001e-02  -7.4499999999999997e-02   9.1000000000000003e-01   8.6719999999999997e-01   2.8730000000000002e+00   3.4680000000000000e-01   2.9830000000000001e-01   1.1940000000000001e-01
  -4.6289999999999998e-01   2.4179999999999999e-01  -1.6298999999999999e+00   3.0549999999999999e-01  -1.0470000000000000e-01  -8.7700000000000000e-02   8.4340000000000004e-01   7.1150000000000002e-01   3.0470999999999999e+00   3.5639999999999999e-01   4.1370000000000001e-01   1.0170000000000000e-01
  -4.1880000000000001e-01   3.0780000000000002e-01  -3.4310000000000002e-01   3.1509999999999999e-01  -1.4269999999999999e-01  -3.0700000000000002e-02   9.1000000000000003e-01   8.2269999999999999e-01   2.4377000000000000e+00   4.3350000000000000e-01   2.6939999999999997e-01   1.2390000000000000e-01
  -3.3060000000000000e-01   3.2979999999999998e-01  -1.2010000000000001e+00   2.3870000000000000e-01  -1.9000000000000000e-02  -1.3589999999999999e-01   8.4340000000000004e-01   1.0450999999999999e+00   3.2212000000000001e+00   3.3710000000000001e-01   4.1370000000000001e-01   1.1500000000000000e-01
  -4.6289999999999998e-01   1.7590000000000000e-01  -6.0050000000000003e-01   2.7689999999999998e-01  -1.9000000000000000e-02  -1.0520000000000000e-01   8.8780000000000003e-01   8.8939999999999997e-01   3.5695000000000001e+00   3.6599999999999999e-01   4.0410000000000001e-01   1.6810000000000000e-01
  -3.5270000000000001e-01  -2.1999999999999999e-02  -6.0050000000000003e-01   1.7190000000000000e-01  -1.0470000000000000e-01  -7.8899999999999998e-02   9.9880000000000002e-01   9.1169999999999995e-01   2.6118000000000001e+00   4.3350000000000000e-01   3.2710000000000000e-01   8.4000000000000005e-02
  -2.8649999999999998e-01   1.3189999999999999e-01  -1.8015000000000001e+00   2.1959999999999999e-01  -1.6180000000000000e-01  -9.2100000000000001e-02   8.8780000000000003e-01   7.7820000000000000e-01   3.2212000000000001e+00   4.1420000000000001e-01   2.9830000000000001e-01   1.0170000000000000e-01
  -2.8649999999999998e-01   2.1980000000000000e-01  -1.2867999999999999e+00   2.7689999999999998e-01  -1.6180000000000000e-01  -1.1400000000000000e-01   9.5440000000000003e-01   7.5600000000000001e-01   2.2635999999999998e+00   3.9489999999999997e-01   2.7900000000000003e-01   1.1500000000000000e-01
  -2.6450000000000001e-01   4.8359999999999997e-01  -6.0050000000000003e-01   3.7240000000000001e-01  -2.8500000000000001e-02  -8.7700000000000000e-02   8.6560000000000004e-01   8.6719999999999997e-01   2.6989000000000001e+00   4.5269999999999999e-01   3.9450000000000002e-01   1.2390000000000000e-01
  -4.1880000000000001e-01   3.2979999999999998e-01  -5.1470000000000005e-01   2.6729999999999998e-01  -1.4269999999999999e-01  -1.0520000000000000e-01   9.5440000000000003e-01   8.4499999999999997e-01   3.0470999999999999e+00   3.3710000000000001e-01   3.8490000000000002e-01   7.9600000000000004e-02
  -4.6289999999999998e-01   1.7590000000000000e-01  -1.2867999999999999e+00   2.9599999999999999e-01  -2.3790000000000000e-01  -1.0090000000000000e-01   8.4340000000000004e-01   7.3380000000000001e-01   1.9153000000000000e+00   4.7199999999999998e-01   5.0029999999999997e-01   8.4000000000000005e-02
  -5.2900000000000003e-01   3.5170000000000001e-01  -1.2867999999999999e+00   2.2910000000000000e-01  -2.1890000000000001e-01  -6.5799999999999997e-02   8.8780000000000003e-01   8.0049999999999999e-01   2.5247000000000002e+00   3.9489999999999997e-01   3.0790000000000001e-01   1.1060000000000000e-01
  -3.3060000000000000e-01   1.7590000000000000e-01  -1.4582999999999999e+00   1.6230000000000000e-01  -9.5200000000000007e-02  -1.2280000000000001e-01   9.1000000000000003e-01   8.8939999999999997e-01   2.5247000000000002e+00   3.5639999999999999e-01   3.7530000000000002e-01   9.2899999999999996e-02
  -4.4080000000000003e-01   3.7369999999999998e-01  -1.6298999999999999e+00   2.6729999999999998e-01  -1.4269999999999999e-01  -1.2720000000000001e-01   9.9880000000000002e-01   6.2260000000000004e-01   2.3506000000000000e+00   5.1049999999999995e-01   3.5599999999999998e-01   1.1940000000000001e-01
  -1.1020000000000001e-01   1.5390000000000001e-01  -9.4359999999999999e-01   3.3420000000000000e-01  -1.6180000000000000e-01  -1.1840000000000001e-01   9.9880000000000002e-01   7.1150000000000002e-01   2.9600000000000000e+00   3.7569999999999998e-01   2.9830000000000001e-01   4.4200000000000003e-02
  -4.1880000000000001e-01   1.3189999999999999e-01  -6.8630000000000002e-01   2.7689999999999998e-01  -3.8100000000000002e-02  -4.8200000000000000e-02   9.3220000000000003e-01   8.4499999999999997e-01   2.8730000000000002e+00   4.8159999999999997e-01   3.4639999999999999e-01   1.2390000000000000e-01
  -4.1880000000000001e-01   3.2979999999999998e-01  -1.2010000000000001e+00   2.0999999999999999e-01  -1.0470000000000000e-01  -1.2720000000000001e-01   1.1096999999999999e+00   9.1169999999999995e-01   2.8730000000000002e+00   4.2380000000000001e-01   4.6189999999999998e-01   1.2390000000000000e-01
  -3.5270000000000001e-01   1.7590000000000000e-01  -8.5780000000000001e-01   2.3870000000000000e-01  -9.5200000000000007e-02  -1.0960000000000000e-01   1.0875999999999999e+00   6.4480000000000004e-01   3.6564999999999999e+00   4.0460000000000002e-01   3.0790000000000001e-01   1.1500000000000000e-01
  -3.3060000000000000e-01   1.9789999999999999e-01  -1.6298999999999999e+00   3.8190000000000002e-01  -4.7600000000000003e-02  -1.6230000000000000e-01   9.7660000000000002e-01   9.5609999999999995e-01   2.5247000000000002e+00   4.2380000000000001e-01   3.9450000000000002e-01   8.4000000000000005e-02
  -1.3230000000000000e-01   2.1980000000000000e-01  -1.7157000000000000e+00   2.0999999999999999e-01  -1.3320000000000001e-01  -1.2720000000000001e-01   8.4340000000000004e-01   8.8939999999999997e-01   2.8730000000000002e+00   4.0460000000000002e-01   2.3089999999999999e-01   1.0170000000000000e-01
  -2.8649999999999998e-01   3.2979999999999998e-01  -8.5780000000000001e-01   2.6729999999999998e-01  -1.4269999999999999e-01  -1.5790000000000001e-01   1.0653999999999999e+00   7.3380000000000001e-01   3.3083000000000000e+00   3.4680000000000000e-01   2.8870000000000001e-01   1.2830000000000000e-01
  -4.6289999999999998e-01   1.7590000000000000e-01  -9.4359999999999999e-01   2.1959999999999999e-01  -1.1420000000000000e-01  -1.1840000000000001e-01   9.7660000000000002e-01   6.4480000000000004e-01   2.8730000000000002e+00   3.3710000000000001e-01   3.6559999999999998e-01   8.4000000000000005e-02
  -5.5110000000000003e-01   3.2979999999999998e-01  -9.4359999999999999e-01   2.0050000000000001e-01  -9.5200000000000007e-02  -1.0090000000000000e-01   7.9900000000000004e-01   8.8939999999999997e-01   2.9600000000000000e+00   3.6599999999999999e-01   3.6559999999999998e-01   1.0620000000000000e-01
  -5.5110000000000003e-01   1.7590000000000000e-01  -8.5780000000000001e-01   3.1509999999999999e-01  -1.6180000000000000e-01  -9.6500000000000002e-02   8.8780000000000003e-01   6.6710000000000003e-01   2.9600000000000000e+00   3.2750000000000001e-01   3.5599999999999998e-01   1.0620000000000000e-01
  -5.0700000000000001e-01   2.8580000000000000e-01  -1.7157000000000000e+00   2.2910000000000000e-01  -1.1420000000000000e-01  -1.0090000000000000e-01   1.0431999999999999e+00   8.2269999999999999e-01   3.1341999999999999e+00   4.0460000000000002e-01   3.0790000000000001e-01   9.2899999999999996e-02
  -3.7469999999999998e-01   6.6000000000000003e-02  -1.1152000000000000e+00   2.4820000000000000e-01  -1.1420000000000000e-01  -5.2600000000000001e-02   9.5440000000000003e-01   8.8939999999999997e-01   2.6989000000000001e+00   3.5639999999999999e-01   4.5219999999999999e-01   1.0620000000000000e-01
  -4.1880000000000001e-01   1.5390000000000001e-01  -1.8015000000000001e+00   2.3870000000000000e-01  -7.6100000000000001e-02  -6.5799999999999997e-02   8.8780000000000003e-01   8.8939999999999997e-01   2.8730000000000002e+00   2.7939999999999998e-01   2.7900000000000003e-01   1.3710000000000000e-01
  -2.4249999999999999e-01   2.6379999999999998e-01  -1.0294000000000001e+00   2.8639999999999999e-01  -3.8100000000000002e-02  -4.8200000000000000e-02   9.7660000000000002e-01   7.7820000000000000e-01   2.6118000000000001e+00   3.0819999999999997e-01   3.2710000000000000e-01   7.9600000000000004e-02
  -2.8649999999999998e-01   8.7900000000000006e-02  -1.2867999999999999e+00   2.2910000000000000e-01  -6.6600000000000006e-02  -1.2280000000000001e-01   9.5440000000000003e-01   9.5609999999999995e-01   2.9600000000000000e+00   3.8529999999999998e-01   3.6559999999999998e-01   1.1500000000000000e-01
  -4.4080000000000003e-01   4.1770000000000002e-01  -9.4359999999999999e-01   2.1959999999999999e-01  -1.7130000000000001e-01  -1.0960000000000000e-01   8.6560000000000004e-01   7.7820000000000000e-01   3.1341999999999999e+00   3.7569999999999998e-01   3.4639999999999999e-01   1.2390000000000000e-01
  -4.4080000000000003e-01   2.1999999999999999e-02  -7.7210000000000001e-01   3.0549999999999999e-01  -9.5200000000000007e-02  -1.0090000000000000e-01   8.2120000000000004e-01   7.7820000000000000e-01   2.8730000000000002e+00   4.2380000000000001e-01   3.1750000000000000e-01   9.7299999999999998e-02
  -3.3060000000000000e-01  -4.3999999999999997e-02  -9.4359999999999999e-01   1.8140000000000001e-01  -1.4269999999999999e-01  -6.5799999999999997e-02   8.4340000000000004e-01   8.6719999999999997e-01   2.9600000000000000e+00   4.2380000000000001e-01   3.0790000000000001e-01   8.8499999999999995e-02
  -4.6289999999999998e-01  -6.6000000000000003e-02  -1.0294000000000001e+00   2.0999999999999999e-01  -1.8079999999999999e-01  -1.1400000000000000e-01   1.0875999999999999e+00   8.8939999999999997e-01   2.6118000000000001e+00   3.8529999999999998e-01   3.1750000000000000e-01   9.7299999999999998e-02
  -1.9839999999999999e-01   1.0990000000000000e-01  -8.5800000000000001e-02   3.3420000000000000e-01  -5.7099999999999998e-02  -1.0960000000000000e-01   8.4340000000000004e-01   6.4480000000000004e-01   2.4377000000000000e+00   3.7569999999999998e-01   3.0790000000000001e-01   9.2899999999999996e-02
  -4.6289999999999998e-01   1.9789999999999999e-01  -6.8630000000000002e-01   3.7240000000000001e-01  -1.2370000000000000e-01  -1.1840000000000001e-01   7.3240000000000005e-01   9.1169999999999995e-01   2.8730000000000002e+00   3.4680000000000000e-01   3.8490000000000002e-01   1.0170000000000000e-01
  -3.5270000000000001e-01   1.0990000000000000e-01  -2.5740000000000002e-01   2.7689999999999998e-01  -1.4269999999999999e-01  -1.0960000000000000e-01   1.0653999999999999e+00   7.5600000000000001e-01   3.4824000000000002e+00   4.2380000000000001e-01   3.3679999999999999e-01   9.7299999999999998e-02
  -3.5270000000000001e-01   2.6379999999999998e-01  -4.2890000000000000e-01   3.2460000000000000e-01  -1.9030000000000000e-01  -5.7000000000000002e-02   1.0875999999999999e+00   8.8939999999999997e-01   2.9600000000000000e+00   4.2380000000000001e-01   3.4639999999999999e-01   6.6400000000000001e-02
  -3.5270000000000001e-01   4.3999999999999997e-02  -5.1470000000000005e-01   2.3870000000000000e-01  -9.5200000000000007e-02  -1.3159999999999999e-01   8.4340000000000004e-01   7.1150000000000002e-01   3.1341999999999999e+00   2.9859999999999998e-01   3.8490000000000002e-01   8.8499999999999995e-02
  -8.8200000000000001e-02   1.9789999999999999e-01  -1.1152000000000000e+00   3.0549999999999999e-01  -6.6600000000000006e-02  -7.0199999999999999e-02   1.0431999999999999e+00   8.8939999999999997e-01   2.6989000000000001e+00   4.0460000000000002e-01   3.1750000000000000e-01   1.1940000000000001e-01
  -2.8649999999999998e-01   4.6170000000000000e-01  -1.0294000000000001e+00   2.5779999999999997e-01  -1.9980000000000001e-01  -1.1840000000000001e-01   9.1000000000000003e-01   8.4499999999999997e-01   2.6989000000000001e+00   3.3710000000000001e-01   3.3679999999999999e-01   1.1940000000000001e-01
  -3.5270000000000001e-01   3.2979999999999998e-01  -8.5780000000000001e-01   2.6729999999999998e-01  -1.2370000000000000e-01  -5.2600000000000001e-02   7.7680000000000005e-01   6.8930000000000002e-01   2.4377000000000000e+00   4.2380000000000001e-01   3.2710000000000000e-01   1.0170000000000000e-01
  -4.6289999999999998e-01   3.7369999999999998e-01  -2.3161999999999998e+00   1.9089999999999999e-01  -8.5599999999999996e-02  -1.2720000000000001e-01   7.1020000000000005e-01   7.5600000000000001e-01   2.5247000000000002e+00   4.4309999999999999e-01   3.0790000000000001e-01   1.1500000000000000e-01
  -3.0859999999999999e-01   3.2979999999999998e-01  -3.4310000000000002e-01   2.6729999999999998e-01  -1.3320000000000001e-01  -8.7700000000000000e-02   9.3220000000000003e-01   7.1150000000000002e-01   3.0470999999999999e+00   4.1420000000000001e-01   3.4639999999999999e-01   5.3100000000000001e-02
  -1.9839999999999999e-01   1.7590000000000000e-01  -1.9730000000000001e+00   3.4370000000000001e-01  -1.2370000000000000e-01  -7.8899999999999998e-02   9.1000000000000003e-01   6.8930000000000002e-01   2.9600000000000000e+00   3.5639999999999999e-01   3.4639999999999999e-01   7.9600000000000004e-02
  -6.8330000000000002e-01   1.5390000000000001e-01  -1.3725000000000001e+00   2.5779999999999997e-01  -1.2370000000000000e-01  -7.8899999999999998e-02   8.6560000000000004e-01   8.2269999999999999e-01   2.8730000000000002e+00   4.6239999999999998e-01   3.7530000000000002e-01   7.9600000000000004e-02
  -2.8649999999999998e-01   1.3189999999999999e-01  -1.2867999999999999e+00   2.2910000000000000e-01  -1.0470000000000000e-01  -1.4030000000000001e-01   1.0653999999999999e+00   7.7820000000000000e-01   2.6118000000000001e+00   4.3350000000000000e-01   2.7900000000000003e-01   1.1060000000000000e-01
  -4.8490000000000000e-01   4.3999999999999997e-02  -1.6298999999999999e+00   3.0549999999999999e-01  -1.9980000000000001e-01  -1.0090000000000000e-01   8.2120000000000004e-01   9.3389999999999995e-01   3.2212000000000001e+00   2.5050000000000000e-01   3.0790000000000001e-01   1.4160000000000000e-01
  -3.5270000000000001e-01   0.0000000000000000e+00  -1.5441000000000000e+00   1.9089999999999999e-01  -1.9030000000000000e-01  -8.3299999999999999e-02   8.6560000000000004e-01   9.5609999999999995e-01   2.6989000000000001e+00   4.7199999999999998e-01   3.8490000000000002e-01   8.4000000000000005e-02
  -4.6289999999999998e-01   2.1980000000000000e-01  -1.9730000000000001e+00   3.5330000000000000e-01  -1.6180000000000000e-01  -8.7700000000000000e-02   1.0875999999999999e+00   6.8930000000000002e-01   2.0024000000000002e+00   3.6599999999999999e-01   4.1370000000000001e-01   1.1940000000000001e-01
  -3.7469999999999998e-01   8.7900000000000006e-02  -1.6298999999999999e+00   3.2460000000000000e-01  -1.4269999999999999e-01  -9.6500000000000002e-02   7.9900000000000004e-01   9.7840000000000005e-01   2.8730000000000002e+00   2.8899999999999998e-01   3.4639999999999999e-01   8.4000000000000005e-02
  -5.5110000000000003e-01   4.3999999999999997e-02  -9.4359999999999999e-01   2.6729999999999998e-01  -6.6600000000000006e-02  -1.0960000000000000e-01   9.7660000000000002e-01   9.1169999999999995e-01   3.5695000000000001e+00   3.8529999999999998e-01   3.9450000000000002e-01   7.9600000000000004e-02
  -2.4249999999999999e-01   6.6000000000000003e-02  -4.2890000000000000e-01   1.0500000000000000e-01  -1.7130000000000001e-01  -1.3589999999999999e-01   9.1000000000000003e-01   7.1150000000000002e-01   3.2212000000000001e+00   3.5639999999999999e-01   3.4639999999999999e-01   1.1060000000000000e-01
  -4.8490000000000000e-01   3.5170000000000001e-01  -1.0294000000000001e+00   3.2460000000000000e-01  -1.9000000000000000e-02  -1.5790000000000001e-01   8.2120000000000004e-01   9.3389999999999995e-01   2.5247000000000002e+00   3.5639999999999999e-01   3.6559999999999998e-01   1.2830000000000000e-01
  -3.7469999999999998e-01   2.4179999999999999e-01  -3.4310000000000002e-01   4.1049999999999998e-01  -1.0470000000000000e-01  -1.0960000000000000e-01   9.9880000000000002e-01   7.3380000000000001e-01   2.6118000000000001e+00   3.4680000000000000e-01   3.5599999999999998e-01   1.1060000000000000e-01
  -3.9679999999999999e-01   1.9789999999999999e-01  -1.3725000000000001e+00   2.0050000000000001e-01  -1.1420000000000000e-01  -1.2720000000000001e-01   9.1000000000000003e-01   1.0894999999999999e+00   2.7858999999999998e+00   3.4680000000000000e-01   3.6559999999999998e-01   1.1060000000000000e-01
  -2.6450000000000001e-01   1.5390000000000001e-01  -9.4359999999999999e-01   3.4370000000000001e-01  -1.4269999999999999e-01  -1.0090000000000000e-01   9.9880000000000002e-01   6.8930000000000002e-01   3.4824000000000002e+00   3.7569999999999998e-01   3.3679999999999999e-01   8.4000000000000005e-02
  -3.9679999999999999e-01   1.7590000000000000e-01  -7.7210000000000001e-01   2.8639999999999999e-01  -1.3320000000000001e-01  -1.1840000000000001e-01   7.7680000000000005e-01   8.8939999999999997e-01   2.8730000000000002e+00   4.1420000000000001e-01   3.7530000000000002e-01   1.1500000000000000e-01
  -5.2900000000000003e-01   1.0990000000000000e-01  -1.2010000000000001e+00   2.2910000000000000e-01  -1.5229999999999999e-01  -9.6500000000000002e-02   9.7660000000000002e-01   6.2260000000000004e-01   3.5695000000000001e+00   3.9489999999999997e-01   3.5599999999999998e-01   1.1940000000000001e-01
  -3.0859999999999999e-01   2.8580000000000000e-01  -1.9730000000000001e+00   3.0549999999999999e-01  -6.6600000000000006e-02  -1.2720000000000001e-01   9.1000000000000003e-01   8.2269999999999999e-01   2.6118000000000001e+00   4.0460000000000002e-01   2.8870000000000001e-01   1.1060000000000000e-01
  -3.9679999999999999e-01   1.7590000000000000e-01  -1.2010000000000001e+00   2.2910000000000000e-01  -7.6100000000000001e-02  -8.3299999999999999e-02   8.8780000000000003e-01   8.2269999999999999e-01   3.3083000000000000e+00   3.3710000000000001e-01   2.6939999999999997e-01   1.3270000000000001e-01
  -3.3060000000000000e-01   8.7900000000000006e-02  -1.2867999999999999e+00   3.0549999999999999e-01  -8.5599999999999996e-02  -1.0520000000000000e-01   8.2120000000000004e-01   7.7820000000000000e-01   2.9600000000000000e+00   3.6599999999999999e-01   3.3679999999999999e-01   6.6400000000000001e-02
  -3.7469999999999998e-01   2.1980000000000000e-01  -1.3725000000000001e+00   2.0999999999999999e-01  -5.7099999999999998e-02  -8.3299999999999999e-02   7.9900000000000004e-01   9.5609999999999995e-01   3.2212000000000001e+00   4.3350000000000000e-01   3.2710000000000000e-01   1.1940000000000001e-01
  -3.0859999999999999e-01   2.1980000000000000e-01  -1.0294000000000001e+00   3.9140000000000003e-01  -1.4269999999999999e-01  -9.6500000000000002e-02   8.6560000000000004e-01   7.7820000000000000e-01   3.3083000000000000e+00   4.0460000000000002e-01   3.6559999999999998e-01   1.0620000000000000e-01
  -5.5110000000000003e-01   4.3969999999999998e-01  -2.5740000000000002e-01   4.0100000000000002e-01  -8.5599999999999996e-02  -1.1840000000000001e-01   9.5440000000000003e-01   8.0049999999999999e-01   3.1341999999999999e+00   4.6239999999999998e-01   4.0410000000000001e-01   1.0620000000000000e-01
  -5.2900000000000003e-01   3.2979999999999998e-01  -1.4582999999999999e+00   2.5779999999999997e-01  -1.9000000000000000e-02  -8.3299999999999999e-02   7.1020000000000005e-01   8.0049999999999999e-01   2.6118000000000001e+00   4.1420000000000001e-01   3.3679999999999999e-01   8.4000000000000005e-02
  -2.6450000000000001e-01   4.3999999999999997e-02  -1.1152000000000000e+00   2.3870000000000000e-01  -5.7099999999999998e-02  -9.6500000000000002e-02   9.1000000000000003e-01   9.1169999999999995e-01   2.9600000000000000e+00   3.7569999999999998e-01   4.0410000000000001e-01   6.6400000000000001e-02
  -3.9679999999999999e-01  -8.7900000000000006e-02   0.0000000000000000e+00   1.9089999999999999e-01  -1.7130000000000001e-01  -9.6500000000000002e-02   8.6560000000000004e-01   6.6710000000000003e-01   2.1764999999999999e+00   4.1420000000000001e-01   2.7900000000000003e-01   1.6370000000000001e-01
  -1.9839999999999999e-01   8.7900000000000006e-02  -1.3725000000000001e+00   2.9599999999999999e-01  -1.4269999999999999e-01  -7.4499999999999997e-02   1.1540999999999999e+00   8.8939999999999997e-01   2.5247000000000002e+00   4.3350000000000000e-01   3.1750000000000000e-01   1.1940000000000001e-01
  -2.6450000000000001e-01   4.3999999999999997e-02  -1.2010000000000001e+00   3.8190000000000002e-01  -8.5599999999999996e-02  -1.1400000000000000e-01   1.2206999999999999e+00   9.1169999999999995e-01   2.5247000000000002e+00   4.3350000000000000e-01   3.8490000000000002e-01   1.0170000000000000e-01
  -4.1880000000000001e-01   1.9789999999999999e-01  -6.0050000000000003e-01   3.3420000000000000e-01  -1.4269999999999999e-01  -9.6500000000000002e-02   9.3220000000000003e-01   6.4480000000000004e-01   2.8730000000000002e+00   3.8529999999999998e-01   2.5979999999999998e-01   9.2899999999999996e-02
  -2.2040000000000001e-01   3.2979999999999998e-01  -1.3725000000000001e+00   2.8639999999999999e-01  -2.2839999999999999e-01  -1.1400000000000000e-01   9.1000000000000003e-01   8.0049999999999999e-01   3.7435999999999998e+00   3.5639999999999999e-01   3.5599999999999998e-01   8.4000000000000005e-02
  -2.6450000000000001e-01   2.8580000000000000e-01  -1.0294000000000001e+00   1.8140000000000001e-01  -6.6600000000000006e-02  -9.6500000000000002e-02   9.3220000000000003e-01   6.4480000000000004e-01   3.0470999999999999e+00   4.6239999999999998e-01   3.3679999999999999e-01   1.0170000000000000e-01
  -3.5270000000000001e-01   2.1980000000000000e-01  -1.2867999999999999e+00   3.0549999999999999e-01  -1.7130000000000001e-01  -5.7000000000000002e-02   9.9880000000000002e-01   6.8930000000000002e-01   2.7858999999999998e+00   3.9489999999999997e-01   3.1750000000000000e-01   4.4200000000000003e-02
  -4.4080000000000003e-01   3.9570000000000000e-01  -6.0050000000000003e-01   3.0549999999999999e-01  -8.5599999999999996e-02  -1.0520000000000000e-01   9.7660000000000002e-01   6.8930000000000002e-01   3.0470999999999999e+00   3.9489999999999997e-01   2.5979999999999998e-01   9.7299999999999998e-02
  -3.3060000000000000e-01   2.4179999999999999e-01  -6.0050000000000003e-01   3.2460000000000000e-01  -1.0470000000000000e-01  -8.7700000000000000e-02   1.0653999999999999e+00   8.6719999999999997e-01   3.6564999999999999e+00   2.4079999999999999e-01   3.7530000000000002e-01   1.0170000000000000e-01
  -3.0859999999999999e-01   3.9570000000000000e-01  -9.4359999999999999e-01   3.6280000000000001e-01  -2.0930000000000001e-01  -1.0090000000000000e-01   9.5440000000000003e-01   8.2269999999999999e-01   2.9600000000000000e+00   4.0460000000000002e-01   2.8870000000000001e-01   1.2390000000000000e-01
  -1.9839999999999999e-01   2.1980000000000000e-01  -1.4582999999999999e+00   2.9599999999999999e-01  -2.0930000000000001e-01  -7.8899999999999998e-02   9.7660000000000002e-01   8.4499999999999997e-01   2.3506000000000000e+00   3.6599999999999999e-01   3.1750000000000000e-01   1.1940000000000001e-01
  -3.5270000000000001e-01   1.0990000000000000e-01   1.7160000000000000e-01   1.8140000000000001e-01  -7.6100000000000001e-02  -1.0520000000000000e-01   1.0209999999999999e+00   6.8930000000000002e-01   2.8730000000000002e+00   4.6239999999999998e-01   3.3679999999999999e-01   1.3710000000000000e-01
  -1.1020000000000001e-01   2.1980000000000000e-01  -1.0294000000000001e+00   4.2959999999999998e-01  -1.2370000000000000e-01  -9.6500000000000002e-02   9.7660000000000002e-01   7.3380000000000001e-01   2.9600000000000000e+00   3.3710000000000001e-01   4.0410000000000001e-01   7.9600000000000004e-02
  -4.4080000000000003e-01   4.8359999999999997e-01  -1.4582999999999999e+00   2.4820000000000000e-01  -1.0470000000000000e-01  -1.4470000000000000e-01   8.8780000000000003e-01   8.2269999999999999e-01   2.9600000000000000e+00   3.0819999999999997e-01   3.9450000000000002e-01   6.1899999999999997e-02
  -4.8490000000000000e-01   1.5390000000000001e-01  -8.5780000000000001e-01   3.1509999999999999e-01  -9.5200000000000007e-02  -9.2100000000000001e-02   8.6560000000000004e-01   7.1150000000000002e-01   2.1764999999999999e+00   3.4680000000000000e-01   3.2710000000000000e-01   9.2899999999999996e-02
  -2.4249999999999999e-01  -4.3999999999999997e-02  -8.5780000000000001e-01   3.2460000000000000e-01  -4.7600000000000003e-02  -1.1400000000000000e-01   9.9880000000000002e-01   9.3389999999999995e-01   2.7858999999999998e+00   3.6599999999999999e-01   3.0790000000000001e-01   9.7299999999999998e-02
  -3.7469999999999998e-01   2.4179999999999999e-01  -1.2010000000000001e+00   2.3870000000000000e-01  -1.6180000000000000e-01  -7.4499999999999997e-02   9.9880000000000002e-01   7.7820000000000000e-01   3.3953000000000002e+00   3.8529999999999998e-01   3.0790000000000001e-01   1.0620000000000000e-01
  -2.4249999999999999e-01   1.5390000000000001e-01  -1.7157000000000000e+00   3.7240000000000001e-01  -1.0470000000000000e-01  -1.2720000000000001e-01   7.7680000000000005e-01   8.2269999999999999e-01   3.4824000000000002e+00   4.7199999999999998e-01   3.9450000000000002e-01   1.1060000000000000e-01
  -4.6289999999999998e-01   8.7900000000000006e-02  -1.7157000000000000e+00   2.2910000000000000e-01  -1.2370000000000000e-01  -1.3159999999999999e-01   7.1020000000000005e-01   8.6719999999999997e-01   3.2212000000000001e+00   3.9489999999999997e-01   3.1750000000000000e-01   7.5200000000000003e-02
  -4.4080000000000003e-01   1.5390000000000001e-01  -9.4359999999999999e-01   3.2460000000000000e-01  -1.0470000000000000e-01  -7.0199999999999999e-02   1.2206999999999999e+00   8.0049999999999999e-01   2.9600000000000000e+00   3.6599999999999999e-01   3.0790000000000001e-01   8.8499999999999995e-02
  -2.1999999999999999e-02   2.6379999999999998e-01  -9.4359999999999999e-01   2.0999999999999999e-01  -1.3320000000000001e-01  -1.1400000000000000e-01   1.1096999999999999e+00   6.8930000000000002e-01   2.7858999999999998e+00   3.8529999999999998e-01   3.0790000000000001e-01   7.9600000000000004e-02
  -4.1880000000000001e-01   2.1980000000000000e-01  -1.2867999999999999e+00   3.0549999999999999e-01  -9.4999999999999998e-03  -7.4499999999999997e-02   9.7660000000000002e-01   7.7820000000000000e-01   3.0470999999999999e+00   4.6239999999999998e-01   3.2710000000000000e-01   9.2899999999999996e-02
  -3.7469999999999998e-01   2.1999999999999999e-02  -1.3725000000000001e+00   3.1509999999999999e-01  -8.5599999999999996e-02  -8.3299999999999999e-02   9.9880000000000002e-01   7.1150000000000002e-01   2.9600000000000000e+00   3.9489999999999997e-01   3.6559999999999998e-01   1.0620000000000000e-01
  -4.1880000000000001e-01   2.4179999999999999e-01  -1.2867999999999999e+00   2.3870000000000000e-01  -2.2839999999999999e-01  -9.2100000000000001e-02   9.1000000000000003e-01   8.8939999999999997e-01   2.9600000000000000e+00   2.9859999999999998e-01   3.4639999999999999e-01   1.2830000000000000e-01
  -4.1880000000000001e-01   1.3189999999999999e-01  -6.8630000000000002e-01   2.6729999999999998e-01  -9.5200000000000007e-02  -8.7700000000000000e-02   9.3220000000000003e-01   8.4499999999999997e-01   2.4377000000000000e+00   3.7569999999999998e-01   3.5599999999999998e-01   1.3270000000000001e-01
  -5.0700000000000001e-01   2.4179999999999999e-01  -1.3725000000000001e+00   2.3870000000000000e-01  -1.5229999999999999e-01  -1.1400000000000000e-01   1.0209999999999999e+00   8.0049999999999999e-01   2.7858999999999998e+00   3.2750000000000001e-01   3.6559999999999998e-01   1.0620000000000000e-01
  -3.9679999999999999e-01   0.0000000000000000e+00  -7.7210000000000001e-01   2.7689999999999998e-01  -1.2370000000000000e-01  -1.2720000000000001e-01   9.9880000000000002e-01   7.5600000000000001e-01   2.7858999999999998e+00   3.5639999999999999e-01   3.3679999999999999e-01   1.1940000000000001e-01
  -4.6289999999999998e-01   3.2979999999999998e-01  -1.1152000000000000e+00   3.3420000000000000e-01  -8.5599999999999996e-02  -1.0520000000000000e-01   8.4340000000000004e-01   9.1169999999999995e-01   3.0470999999999999e+00   4.1420000000000001e-01   3.0790000000000001e-01   1.0620000000000000e-01
  -3.5270000000000001e-01   1.7590000000000000e-01  -1.4582999999999999e+00   3.9140000000000003e-01  -8.5599999999999996e-02  -1.2720000000000001e-01   1.0431999999999999e+00   7.3380000000000001e-01   2.8730000000000002e+00   4.1420000000000001e-01   3.8490000000000002e-01   9.2899999999999996e-02
  -3.0859999999999999e-01   1.7590000000000000e-01  -1.0294000000000001e+00   2.4820000000000000e-01  -1.1420000000000000e-01  -7.0199999999999999e-02   9.5440000000000003e-01   8.2269999999999999e-01   2.2635999999999998e+00   3.9489999999999997e-01   3.8490000000000002e-01   7.9600000000000004e-02
  -5.0700000000000001e-01   8.7900000000000006e-02  -1.2010000000000001e+00   2.7689999999999998e-01  -6.6600000000000006e-02  -5.2600000000000001e-02   7.9900000000000004e-01   7.3380000000000001e-01   2.6989000000000001e+00   4.2380000000000001e-01   3.1750000000000000e-01   1.3270000000000001e-01
  -3.5270000000000001e-01   1.9789999999999999e-01  -1.3725000000000001e+00   2.8639999999999999e-01  -1.5229999999999999e-01  -7.8899999999999998e-02   8.8780000000000003e-01   7.7820000000000000e-01   2.6989000000000001e+00   3.8529999999999998e-01   2.7900000000000003e-01   1.4599999999999999e-01
  -2.4249999999999999e-01   2.4179999999999999e-01  -1.7160000000000000e-01   2.9599999999999999e-01  -1.8079999999999999e-01  -1.0090000000000000e-01   1.2650999999999999e+00   7.7820000000000000e-01   2.2635999999999998e+00   2.7939999999999998e-01   3.9450000000000002e-01   8.4000000000000005e-02
  -3.7469999999999998e-01   4.3999999999999997e-02  -1.7160000000000000e-01   3.3420000000000000e-01  -2.0930000000000001e-01  -4.3900000000000002e-02   7.5460000000000005e-01   8.4499999999999997e-01   2.9600000000000000e+00   3.2750000000000001e-01   2.7900000000000003e-01   1.0620000000000000e-01
  -3.5270000000000001e-01   2.6379999999999998e-01  -4.2890000000000000e-01   3.1509999999999999e-01  -8.5599999999999996e-02  -7.8899999999999998e-02   9.1000000000000003e-01   9.5609999999999995e-01   2.9600000000000000e+00   3.2750000000000001e-01   3.3679999999999999e-01   1.2390000000000000e-01
  -3.3060000000000000e-01   1.9789999999999999e-01  -9.4359999999999999e-01   1.5279999999999999e-01  -1.3320000000000001e-01  -9.6500000000000002e-02   9.5440000000000003e-01   9.1169999999999995e-01   2.8730000000000002e+00   3.1790000000000002e-01   3.0790000000000001e-01   1.4160000000000000e-01
  -5.0700000000000001e-01   8.7900000000000006e-02  -1.3725000000000001e+00   2.7689999999999998e-01  -1.8079999999999999e-01  -1.2280000000000001e-01   8.4340000000000004e-01   8.0049999999999999e-01   2.1764999999999999e+00   3.3710000000000001e-01   3.7530000000000002e-01   1.2830000000000000e-01
  -4.1880000000000001e-01   1.5390000000000001e-01  -3.4310000000000002e-01   3.1509999999999999e-01  -7.6100000000000001e-02  -8.3299999999999999e-02   9.3220000000000003e-01   8.6719999999999997e-01   3.2212000000000001e+00   3.3710000000000001e-01   3.9450000000000002e-01   1.1940000000000001e-01
  -5.0700000000000001e-01   2.1980000000000000e-01  -1.0294000000000001e+00   2.7689999999999998e-01  -1.0470000000000000e-01  -1.6660000000000000e-01   1.0431999999999999e+00   6.4480000000000004e-01   2.8730000000000002e+00   2.8899999999999998e-01   4.1370000000000001e-01   7.9600000000000004e-02
  -3.7469999999999998e-01   3.5170000000000001e-01  -1.5441000000000000e+00   3.4370000000000001e-01  -8.5599999999999996e-02  -9.6500000000000002e-02   1.1096999999999999e+00   8.2269999999999999e-01   3.1341999999999999e+00   5.0090000000000001e-01   3.0790000000000001e-01   1.3270000000000001e-01
  -3.7469999999999998e-01   6.6000000000000003e-02  -6.0050000000000003e-01   3.5330000000000000e-01  -1.6180000000000000e-01  -1.1400000000000000e-01   7.9900000000000004e-01   8.6719999999999997e-01   2.6989000000000001e+00   3.7569999999999998e-01   3.5599999999999998e-01   1.1060000000000000e-01
  -4.8490000000000000e-01   3.0780000000000002e-01  -1.2867999999999999e+00   2.3870000000000000e-01  -1.7130000000000001e-01  -9.6500000000000002e-02   8.8780000000000003e-01   8.2269999999999999e-01   2.1764999999999999e+00   3.6599999999999999e-01   3.5599999999999998e-01   1.1060000000000000e-01
  -2.8649999999999998e-01   2.1980000000000000e-01  -9.4359999999999999e-01   2.7689999999999998e-01  -7.6100000000000001e-02  -7.4499999999999997e-02   1.0209999999999999e+00   8.0049999999999999e-01   2.5247000000000002e+00   3.3710000000000001e-01   3.0790000000000001e-01   9.7299999999999998e-02
  -3.9679999999999999e-01   3.9570000000000000e-01  -1.2010000000000001e+00   2.7689999999999998e-01  -3.8100000000000002e-02  -1.0090000000000000e-01   8.8780000000000003e-01   7.1150000000000002e-01   2.2635999999999998e+00   4.0460000000000002e-01   4.9070000000000003e-01   9.7299999999999998e-02
  -3.3060000000000000e-01   1.9789999999999999e-01  -5.1470000000000005e-01   1.7190000000000000e-01  -2.2839999999999999e-01  -9.6500000000000002e-02   8.8780000000000003e-01   8.2269999999999999e-01   2.7858999999999998e+00   3.4680000000000000e-01   3.2710000000000000e-01   1.0620000000000000e-01
  -3.5270000000000001e-01   1.7590000000000000e-01  -1.0294000000000001e+00   1.5279999999999999e-01  -1.6180000000000000e-01  -8.3299999999999999e-02   8.6560000000000004e-01   7.7820000000000000e-01   2.9600000000000000e+00   2.8899999999999998e-01   3.6559999999999998e-01   1.3270000000000001e-01
  -3.5270000000000001e-01   1.0990000000000000e-01  -2.5740000000000002e-01   1.9089999999999999e-01  -1.2370000000000000e-01  -1.2720000000000001e-01   7.9900000000000004e-01   8.6719999999999997e-01   2.4377000000000000e+00   3.8529999999999998e-01   2.9830000000000001e-01   1.0170000000000000e-01
  -3.0859999999999999e-01   2.4179999999999999e-01  -6.0050000000000003e-01   2.7689999999999998e-01  -9.5200000000000007e-02  -1.2720000000000001e-01   8.8780000000000003e-01   8.6719999999999997e-01   2.6118000000000001e+00   3.6599999999999999e-01   4.0410000000000001e-01   1.1940000000000001e-01
  -4.4080000000000003e-01   3.9570000000000000e-01  -1.2010000000000001e+00   2.7689999999999998e-01  -2.1890000000000001e-01  -1.5790000000000001e-01   9.7660000000000002e-01   8.6719999999999997e-01   3.4824000000000002e+00   3.8529999999999998e-01   2.9830000000000001e-01   9.7299999999999998e-02
  -5.2900000000000003e-01   3.0780000000000002e-01  -6.0050000000000003e-01   3.9140000000000003e-01  -1.3320000000000001e-01  -9.6500000000000002e-02   8.8780000000000003e-01   8.6719999999999997e-01   3.2212000000000001e+00   3.8529999999999998e-01   3.6559999999999998e-01   8.8499999999999995e-02
  -3.5270000000000001e-01   2.8580000000000000e-01  -1.0294000000000001e+00   2.3870000000000000e-01  -1.7130000000000001e-01  -7.8899999999999998e-02   9.9880000000000002e-01   5.1139999999999997e-01   2.5247000000000002e+00   3.7569999999999998e-01   3.0790000000000001e-01   9.7299999999999998e-02
  -4.1880000000000001e-01   2.8580000000000000e-01  -8.5780000000000001e-01   2.7689999999999998e-01  -1.0470000000000000e-01  -1.3159999999999999e-01   9.9880000000000002e-01   8.4499999999999997e-01   2.0024000000000002e+00   4.1420000000000001e-01   4.0410000000000001e-01   7.5200000000000003e-02
  -2.2040000000000001e-01   6.6000000000000003e-02  -1.2867999999999999e+00   2.6729999999999998e-01  -2.8500000000000001e-02  -8.7700000000000000e-02   8.6560000000000004e-01   9.3389999999999995e-01   2.6118000000000001e+00   4.4309999999999999e-01   3.5599999999999998e-01   1.0170000000000000e-01
  -4.8490000000000000e-01   1.5390000000000001e-01  -1.7157000000000000e+00   2.7689999999999998e-01  -1.9030000000000000e-01  -1.1840000000000001e-01   7.9900000000000004e-01   6.8930000000000002e-01   2.8730000000000002e+00   2.7939999999999998e-01   3.0790000000000001e-01   7.9600000000000004e-02
  -3.7469999999999998e-01   1.3189999999999999e-01  -1.2867999999999999e+00   2.6729999999999998e-01  -2.8500000000000001e-02  -1.0090000000000000e-01   7.1020000000000005e-01   8.4499999999999997e-01   3.0470999999999999e+00   3.7569999999999998e-01   3.4639999999999999e-01   1.1060000000000000e-01
  -6.8330000000000002e-01  -4.3999999999999997e-02  -8.5780000000000001e-01   1.5279999999999999e-01  -1.5229999999999999e-01  -1.3159999999999999e-01   9.9880000000000002e-01   6.6710000000000003e-01   3.0470999999999999e+00   4.6239999999999998e-01   3.0790000000000001e-01   1.3710000000000000e-01
  -3.0859999999999999e-01   1.3189999999999999e-01  -1.0294000000000001e+00   1.7190000000000000e-01  -2.2839999999999999e-01  -7.8899999999999998e-02   9.3220000000000003e-01   8.4499999999999997e-01   2.4377000000000000e+00   3.3710000000000001e-01   2.9830000000000001e-01   1.3270000000000001e-01
  -4.6289999999999998e-01   8.7900000000000006e-02  -1.5441000000000000e+00   3.2460000000000000e-01  -8.5599999999999996e-02  -1.1840000000000001e-01   8.8780000000000003e-01   8.0049999999999999e-01   2.2635999999999998e+00   3.8529999999999998e-01   2.8870000000000001e-01   1.1940000000000001e-01
  -2.8649999999999998e-01   2.6379999999999998e-01  -3.4310000000000002e-01   2.6729999999999998e-01  -1.5229999999999999e-01  -6.5799999999999997e-02   8.4340000000000004e-01   8.8939999999999997e-01   2.6989000000000001e+00   3.0819999999999997e-01   3.8490000000000002e-01   1.2830000000000000e-01
  -3.7469999999999998e-01   3.5170000000000001e-01  -1.7157000000000000e+00   2.4820000000000000e-01  -9.5200000000000007e-02  -8.7700000000000000e-02   8.6560000000000004e-01   8.6719999999999997e-01   2.4377000000000000e+00   4.5269999999999999e-01   2.7900000000000003e-01   8.8499999999999995e-02
  -4.1880000000000001e-01   4.3999999999999997e-02  -6.0050000000000003e-01   1.8140000000000001e-01  -1.3320000000000001e-01  -9.6500000000000002e-02   8.8780000000000003e-01   7.1150000000000002e-01   3.2212000000000001e+00   3.4680000000000000e-01   2.9830000000000001e-01   1.0170000000000000e-01
  -3.7469999999999998e-01   1.0990000000000000e-01  -1.3725000000000001e+00   2.8639999999999999e-01  -1.9030000000000000e-01  -7.4499999999999997e-02   7.9900000000000004e-01   8.0049999999999999e-01   3.3083000000000000e+00   3.6599999999999999e-01   3.5599999999999998e-01   1.3710000000000000e-01
  -4.4080000000000003e-01   1.5390000000000001e-01  -1.0294000000000001e+00   2.5779999999999997e-01  -8.5599999999999996e-02  -6.5799999999999997e-02   7.9900000000000004e-01   6.8930000000000002e-01   2.6989000000000001e+00   3.1790000000000002e-01   3.3679999999999999e-01   1.0620000000000000e-01
  -3.3060000000000000e-01   1.7590000000000000e-01  -8.5800000000000001e-02   2.8639999999999999e-01  -1.3320000000000001e-01  -1.3159999999999999e-01   1.0653999999999999e+00   8.0049999999999999e-01   2.2635999999999998e+00   3.6599999999999999e-01   2.6939999999999997e-01   7.0800000000000002e-02
  -3.9679999999999999e-01   3.7369999999999998e-01  -1.2010000000000001e+00   2.7689999999999998e-01  -1.9030000000000000e-01  -8.7700000000000000e-02   9.5440000000000003e-01   8.0049999999999999e-01   2.3506000000000000e+00   3.1790000000000002e-01   3.6559999999999998e-01   1.2830000000000000e-01
  -4.1880000000000001e-01   1.5390000000000001e-01  -3.4310000000000002e-01   3.3420000000000000e-01  -1.9030000000000000e-01  -7.4499999999999997e-02   9.3220000000000003e-01   7.3380000000000001e-01   3.2212000000000001e+00   4.5269999999999999e-01   3.5599999999999998e-01   1.2830000000000000e-01
  -5.2900000000000003e-01   2.6379999999999998e-01  -4.2890000000000000e-01   2.4820000000000000e-01  -1.6180000000000000e-01  -1.0090000000000000e-01   8.8780000000000003e-01   9.1169999999999995e-01   2.4377000000000000e+00   3.2750000000000001e-01   4.1370000000000001e-01   1.3710000000000000e-01
  -2.6450000000000001e-01   2.8580000000000000e-01  -8.5780000000000001e-01   2.9599999999999999e-01  -6.6600000000000006e-02  -6.1400000000000003e-02   1.1318999999999999e+00   6.6710000000000003e-01   2.7858999999999998e+00   3.1790000000000002e-01   4.0410000000000001e-01   1.0170000000000000e-01
  -4.1880000000000001e-01   2.6379999999999998e-01  -1.5441000000000000e+00   2.0999999999999999e-01  -5.7099999999999998e-02  -1.0960000000000000e-01   9.9880000000000002e-01   8.2269999999999999e-01   2.8730000000000002e+00   3.6599999999999999e-01   3.1750000000000000e-01   1.3270000000000001e-01
  -6.6100000000000006e-02   2.6379999999999998e-01  -1.5441000000000000e+00   2.4820000000000000e-01  -1.5229999999999999e-01  -6.5799999999999997e-02   8.8780000000000003e-01   8.0049999999999999e-01   3.0470999999999999e+00   4.1420000000000001e-01   3.6559999999999998e-01   9.7299999999999998e-02
  -3.9679999999999999e-01   1.7590000000000000e-01  -1.1152000000000000e+00   3.0549999999999999e-01  -1.0470000000000000e-01  -1.0960000000000000e-01   7.7680000000000005e-01   7.3380000000000001e-01   2.7858999999999998e+00   3.3710000000000001e-01   3.3679999999999999e-01   1.2830000000000000e-01
  -3.7469999999999998e-01   3.5170000000000001e-01  -1.0294000000000001e+00   2.3870000000000000e-01  -1.7130000000000001e-01  -8.3299999999999999e-02   8.6560000000000004e-01   8.4499999999999997e-01   2.4377000000000000e+00   4.6239999999999998e-01   3.5599999999999998e-01   1.1940000000000001e-01
  -3.9679999999999999e-01   1.5390000000000001e-01  -1.2010000000000001e+00   3.5330000000000000e-01  -1.4269999999999999e-01  -1.0520000000000000e-01   8.4340000000000004e-01   6.8930000000000002e-01   2.5247000000000002e+00   3.4680000000000000e-01   3.6559999999999998e-01   1.2390000000000000e-01
  -5.0700000000000001e-01   1.9789999999999999e-01  -1.4582999999999999e+00   3.0549999999999999e-01  -2.1890000000000001e-01  -5.7000000000000002e-02   8.8780000000000003e-01   8.0049999999999999e-01   2.4377000000000000e+00   4.1420000000000001e-01   3.0790000000000001e-01   1.5479999999999999e-01
  -2.8649999999999998e-01   2.8580000000000000e-01  -1.2867999999999999e+00   2.8639999999999999e-01  -1.1420000000000000e-01  -1.0520000000000000e-01   8.4340000000000004e-01   8.0049999999999999e-01   3.3953000000000002e+00   3.2750000000000001e-01   3.2710000000000000e-01   1.0170000000000000e-01
  -2.6450000000000001e-01   2.6379999999999998e-01  -8.5800000000000001e-02   2.0050000000000001e-01  -2.2839999999999999e-01  -1.0520000000000000e-01   7.9900000000000004e-01   8.0049999999999999e-01   2.7858999999999998e+00   3.7569999999999998e-01   3.0790000000000001e-01   8.8499999999999995e-02
  -5.7310000000000005e-01   1.0990000000000000e-01  -8.5780000000000001e-01   3.7240000000000001e-01  -1.7130000000000001e-01  -9.6500000000000002e-02   9.9880000000000002e-01   7.7820000000000000e-01   2.6118000000000001e+00   4.2380000000000001e-01   3.5599999999999998e-01   1.1940000000000001e-01
  -3.5270000000000001e-01   2.8580000000000000e-01  -1.1152000000000000e+00   3.2460000000000000e-01  -1.3320000000000001e-01  -7.4499999999999997e-02   8.6560000000000004e-01   7.5600000000000001e-01   3.0470999999999999e+00   3.0819999999999997e-01   3.6559999999999998e-01   1.1500000000000000e-01
  -5.0700000000000001e-01   3.7369999999999998e-01  -1.1152000000000000e+00   2.1959999999999999e-01  -1.2370000000000000e-01  -1.0090000000000000e-01   1.0875999999999999e+00   7.1150000000000002e-01   2.9600000000000000e+00   3.4680000000000000e-01   3.4639999999999999e-01   1.2390000000000000e-01
  -3.5270000000000001e-01   2.8580000000000000e-01  -5.1470000000000005e-01   3.6280000000000001e-01  -1.8079999999999999e-01  -1.2280000000000001e-01   8.4340000000000004e-01   8.4499999999999997e-01   2.1764999999999999e+00   3.1790000000000002e-01   3.6559999999999998e-01   8.8499999999999995e-02
  -3.5270000000000001e-01   3.2979999999999998e-01  -6.0050000000000003e-01   2.2910000000000000e-01  -8.5599999999999996e-02  -6.5799999999999997e-02   8.4340000000000004e-01   8.4499999999999997e-01   2.8730000000000002e+00   4.2380000000000001e-01   4.1370000000000001e-01   1.0170000000000000e-01
  -3.0859999999999999e-01   1.9789999999999999e-01  -6.0050000000000003e-01   2.0050000000000001e-01  -1.1420000000000000e-01  -1.5350000000000000e-01   7.3240000000000005e-01   8.6719999999999997e-01   2.5247000000000002e+00   3.5639999999999999e-01   3.5599999999999998e-01   1.3710000000000000e-01
  -4.6289999999999998e-01   2.1980000000000000e-01  -7.7210000000000001e-01   2.7689999999999998e-01  -1.2370000000000000e-01  -1.0090000000000000e-01   1.0653999999999999e+00   8.8939999999999997e-01   2.8730000000000002e+00   3.5639999999999999e-01   3.8490000000000002e-01   9.7299999999999998e-02
  -4.8490000000000000e-01   3.9570000000000000e-01  -1.2010000000000001e+00   2.3870000000000000e-01  -3.8100000000000002e-02  -1.0090000000000000e-01   1.0431999999999999e+00   8.8939999999999997e-01   2.8730000000000002e+00   4.1420000000000001e-01   3.3679999999999999e-01   1.1500000000000000e-01
  -1.9839999999999999e-01   3.9570000000000000e-01  -9.4359999999999999e-01   2.7689999999999998e-01  -1.1420000000000000e-01  -8.7700000000000000e-02   1.0209999999999999e+00   6.4480000000000004e-01   3.1341999999999999e+00   3.9489999999999997e-01   3.2710000000000000e-01   1.4599999999999999e-01
  -3.5270000000000001e-01   3.7369999999999998e-01  -6.8630000000000002e-01   2.7689999999999998e-01  -1.3320000000000001e-01  -8.3299999999999999e-02   8.8780000000000003e-01   8.2269999999999999e-01   3.7435999999999998e+00   4.6239999999999998e-01   3.2710000000000000e-01   1.2390000000000000e-01
  -3.3060000000000000e-01   2.4179999999999999e-01  -1.2010000000000001e+00   3.0549999999999999e-01  -2.1890000000000001e-01  -6.1400000000000003e-02   9.7660000000000002e-01   6.2260000000000004e-01   3.3953000000000002e+00   4.3350000000000000e-01   3.4639999999999999e-01   1.0170000000000000e-01
  -3.0859999999999999e-01   1.3189999999999999e-01  -1.2867999999999999e+00   2.3870000000000000e-01  -1.7130000000000001e-01  -1.4030000000000001e-01   9.5440000000000003e-01   7.5600000000000001e-01   2.6989000000000001e+00   4.1420000000000001e-01   2.9830000000000001e-01   1.1500000000000000e-01
  -2.8649999999999998e-01   3.9570000000000000e-01  -1.3725000000000001e+00   2.3870000000000000e-01  -1.3320000000000001e-01  -5.2600000000000001e-02   8.4340000000000004e-01   6.8930000000000002e-01   3.5695000000000001e+00   3.2750000000000001e-01   3.0790000000000001e-01   1.0170000000000000e-01
  -3.3060000000000000e-01   2.4179999999999999e-01  -1.0294000000000001e+00   2.9599999999999999e-01  -5.7099999999999998e-02  -9.2100000000000001e-02   9.1000000000000003e-01   6.0040000000000004e-01   2.6989000000000001e+00   4.1420000000000001e-01   2.7900000000000003e-01   1.1940000000000001e-01
  -3.7469999999999998e-01   5.0560000000000005e-01  -1.6298999999999999e+00   2.5779999999999997e-01  -1.6180000000000000e-01  -5.7000000000000002e-02   7.1020000000000005e-01   8.4499999999999997e-01   3.1341999999999999e+00   3.5639999999999999e-01   3.4639999999999999e-01   1.1940000000000001e-01
  -4.6289999999999998e-01   2.4179999999999999e-01  -1.6298999999999999e+00   1.5279999999999999e-01  -1.7130000000000001e-01  -4.8200000000000000e-02   9.7660000000000002e-01   7.3380000000000001e-01   3.2212000000000001e+00   3.4680000000000000e-01   2.3089999999999999e-01   1.5040000000000001e-01
  -3.0859999999999999e-01   2.1999999999999999e-02  -6.8630000000000002e-01   2.3870000000000000e-01  -1.5229999999999999e-01  -6.5799999999999997e-02   7.5460000000000005e-01   7.5600000000000001e-01   2.8730000000000002e+00   3.6599999999999999e-01   3.1750000000000000e-01   8.8499999999999995e-02
  -4.6289999999999998e-01   2.4179999999999999e-01  -6.0050000000000003e-01   3.6280000000000001e-01  -5.7099999999999998e-02  -6.1400000000000003e-02   8.4340000000000004e-01   9.1169999999999995e-01   2.6118000000000001e+00   3.4680000000000000e-01   3.0790000000000001e-01   1.0170000000000000e-01
  -2.6450000000000001e-01   2.8580000000000000e-01  -4.2890000000000000e-01   3.0549999999999999e-01  -1.2370000000000000e-01  -1.1840000000000001e-01   7.5460000000000005e-01   9.7840000000000005e-01   2.8730000000000002e+00   3.7569999999999998e-01   4.2340000000000000e-01   6.6400000000000001e-02
  -5.2900000000000003e-01   1.3189999999999999e-01  -1.2867999999999999e+00   2.1959999999999999e-01  -1.3320000000000001e-01  -9.2100000000000001e-02   7.7680000000000005e-01   8.8939999999999997e-01   2.6118000000000001e+00   3.2750000000000001e-01   2.6939999999999997e-01   1.2830000000000000e-01
  -2.8649999999999998e-01   6.6000000000000003e-02  -6.0050000000000003e-01   2.0999999999999999e-01  -1.4269999999999999e-01  -1.0960000000000000e-01   8.4340000000000004e-01   8.8939999999999997e-01   2.9600000000000000e+00   3.4680000000000000e-01   2.8870000000000001e-01   9.2899999999999996e-02
  -4.6289999999999998e-01   8.7900000000000006e-02  -6.0050000000000003e-01   2.5779999999999997e-01  -1.2370000000000000e-01  -7.0199999999999999e-02   8.6560000000000004e-01   7.7820000000000000e-01   2.8730000000000002e+00   2.8899999999999998e-01   3.2710000000000000e-01   1.1940000000000001e-01
  -4.1880000000000001e-01   2.6379999999999998e-01  -1.3725000000000001e+00   3.7240000000000001e-01  -1.5229999999999999e-01  -1.0520000000000000e-01   1.0653999999999999e+00   8.6719999999999997e-01   3.4824000000000002e+00   4.2380000000000001e-01   3.6559999999999998e-01   8.8499999999999995e-02
  -4.4080000000000003e-01   2.1980000000000000e-01  -9.4359999999999999e-01   3.1509999999999999e-01  -1.1420000000000000e-01  -1.1400000000000000e-01   8.6560000000000004e-01   1.0005999999999999e+00   2.3506000000000000e+00   4.3350000000000000e-01   3.6559999999999998e-01   1.1500000000000000e-01
  -5.5110000000000003e-01   1.7590000000000000e-01  -1.1152000000000000e+00   1.9089999999999999e-01  -1.8079999999999999e-01  -8.7700000000000000e-02   8.6560000000000004e-01   9.1169999999999995e-01   2.7858999999999998e+00   3.8529999999999998e-01   4.0410000000000001e-01   1.2390000000000000e-01
  -4.6289999999999998e-01   1.7590000000000000e-01  -1.2010000000000001e+00   3.2460000000000000e-01  -2.1890000000000001e-01  -8.3299999999999999e-02   7.3240000000000005e-01   8.2269999999999999e-01   3.3953000000000002e+00   3.9489999999999997e-01   2.7900000000000003e-01   1.0620000000000000e-01
  -3.3060000000000000e-01   1.3189999999999999e-01  -8.5780000000000001e-01   2.8639999999999999e-01  -7.6100000000000001e-02  -1.5790000000000001e-01   7.9900000000000004e-01   9.3389999999999995e-01   3.1341999999999999e+00   4.6239999999999998e-01   3.0790000000000001e-01   1.0620000000000000e-01
  -3.5270000000000001e-01   6.6000000000000003e-02  -9.4359999999999999e-01   2.9599999999999999e-01  -1.8079999999999999e-01  -1.3589999999999999e-01   8.4340000000000004e-01   8.4499999999999997e-01   2.9600000000000000e+00   3.6599999999999999e-01   2.8870000000000001e-01   1.1500000000000000e-01
  -4.6289999999999998e-01   2.4179999999999999e-01  -9.4359999999999999e-01   1.9089999999999999e-01  -1.3320000000000001e-01  -8.7700000000000000e-02   8.4340000000000004e-01   8.6719999999999997e-01   2.4377000000000000e+00   3.5639999999999999e-01   3.1750000000000000e-01   1.1940000000000001e-01
  -5.0700000000000001e-01   3.7369999999999998e-01  -6.8630000000000002e-01   1.1459999999999999e-01  -1.9980000000000001e-01  -8.8000000000000005e-03   8.6560000000000004e-01   6.4480000000000004e-01   2.4377000000000000e+00   2.8899999999999998e-01   3.2710000000000000e-01   9.7299999999999998e-02
  -4.4080000000000003e-01   2.6379999999999998e-01  -1.2010000000000001e+00   2.3870000000000000e-01  -5.7099999999999998e-02  -1.3159999999999999e-01   7.7680000000000005e-01   7.5600000000000001e-01   2.7858999999999998e+00   3.8529999999999998e-01   3.3679999999999999e-01   1.0620000000000000e-01
  -4.8490000000000000e-01   3.5170000000000001e-01  -1.0294000000000001e+00   3.2460000000000000e-01  -9.5200000000000007e-02  -1.3589999999999999e-01   8.4340000000000004e-01   6.6710000000000003e-01   3.3083000000000000e+00   4.3350000000000000e-01   3.6559999999999998e-01   1.1060000000000000e-01
  -4.1880000000000001e-01  -2.1999999999999999e-02  -1.8015000000000001e+00   2.1959999999999999e-01  -1.1420000000000000e-01  -1.0960000000000000e-01   1.1096999999999999e+00   8.4499999999999997e-01   3.3953000000000002e+00   4.2380000000000001e-01   4.4259999999999999e-01   1.1060000000000000e-01
  -2.8649999999999998e-01   6.6000000000000003e-02  -1.3725000000000001e+00   2.6729999999999998e-01   9.4999999999999998e-03  -6.5799999999999997e-02   1.0431999999999999e+00   6.8930000000000002e-01   2.6989000000000001e+00   4.0460000000000002e-01   4.0410000000000001e-01   9.7299999999999998e-02
  -4.4080000000000003e-01   2.1980000000000000e-01  -5.1470000000000005e-01   2.0050000000000001e-01  -1.0470000000000000e-01  -1.0090000000000000e-01   7.5460000000000005e-01   6.2260000000000004e-01   2.7858999999999998e+00   4.8159999999999997e-01   3.2710000000000000e-01   1.1060000000000000e-01
  -4.1880000000000001e-01   1.9789999999999999e-01  -1.2010000000000001e+00   3.2460000000000000e-01  -1.8079999999999999e-01  -1.0520000000000000e-01   9.7660000000000002e-01   7.5600000000000001e-01   3.1341999999999999e+00   3.9489999999999997e-01   3.9450000000000002e-01   1.0170000000000000e-01
  -4.4080000000000003e-01   2.1980000000000000e-01  -1.1152000000000000e+00   3.9140000000000003e-01  -1.9980000000000001e-01  -9.2100000000000001e-02   9.5440000000000003e-01   8.0049999999999999e-01   2.7858999999999998e+00   4.0460000000000002e-01   3.3679999999999999e-01   1.5479999999999999e-01
  -5.7310000000000005e-01   3.9570000000000000e-01  -1.8872000000000000e+00   2.1959999999999999e-01  -1.0470000000000000e-01  -9.6500000000000002e-02   6.4370000000000005e-01   9.1169999999999995e-01   3.3083000000000000e+00   3.9489999999999997e-01   3.9450000000000002e-01   1.0170000000000000e-01
  -5.7310000000000005e-01   1.7590000000000000e-01  -8.5780000000000001e-01   2.8639999999999999e-01  -1.4269999999999999e-01  -1.1400000000000000e-01   7.9900000000000004e-01   8.2269999999999999e-01   2.6118000000000001e+00   4.7199999999999998e-01   3.2710000000000000e-01   1.3270000000000001e-01
  -2.6450000000000001e-01   2.1980000000000000e-01  -6.8630000000000002e-01   2.9599999999999999e-01  -1.4269999999999999e-01  -8.7700000000000000e-02   7.5460000000000005e-01   7.1150000000000002e-01   2.5247000000000002e+00   3.9489999999999997e-01   3.8490000000000002e-01   1.0620000000000000e-01
  -3.5270000000000001e-01   2.1980000000000000e-01  -1.5441000000000000e+00   2.4820000000000000e-01  -8.5599999999999996e-02  -1.8420000000000000e-01   8.4340000000000004e-01   9.3389999999999995e-01   2.6118000000000001e+00   3.5639999999999999e-01   3.5599999999999998e-01   1.1940000000000001e-01
  -3.7469999999999998e-01   1.5390000000000001e-01  -1.3725000000000001e+00   2.0050000000000001e-01  -1.3320000000000001e-01  -1.0520000000000000e-01   9.1000000000000003e-01   8.2269999999999999e-01   2.9600000000000000e+00   4.3350000000000000e-01   2.8870000000000001e-01   7.0800000000000002e-02
  -4.1880000000000001e-01   4.1770000000000002e-01  -1.5441000000000000e+00   3.6280000000000001e-01  -4.7600000000000003e-02  -1.2720000000000001e-01   9.9880000000000002e-01   6.4480000000000004e-01   2.7858999999999998e+00   3.2750000000000001e-01   3.3679999999999999e-01   1.3270000000000001e-01
  -3.7469999999999998e-01   2.4179999999999999e-01  -1.5441000000000000e+00   2.7689999999999998e-01  -1.7130000000000001e-01  -1.2280000000000001e-01   1.0431999999999999e+00   8.0049999999999999e-01   2.7858999999999998e+00   4.3350000000000000e-01   3.5599999999999998e-01   1.1500000000000000e-01
  -3.0859999999999999e-01   2.8580000000000000e-01  -8.5780000000000001e-01   2.8639999999999999e-01  -1.1420000000000000e-01  -6.1400000000000003e-02   7.9900000000000004e-01   8.2269999999999999e-01   3.4824000000000002e+00   3.6599999999999999e-01   2.4060000000000001e-01   7.9600000000000004e-02
  -4.6289999999999998e-01   8.7900000000000006e-02  -1.5441000000000000e+00   2.6729999999999998e-01  -1.9030000000000000e-01  -1.0520000000000000e-01   8.6560000000000004e-01   7.5600000000000001e-01   3.0470999999999999e+00   3.1790000000000002e-01   2.7900000000000003e-01   9.7299999999999998e-02
  -4.8490000000000000e-01   1.0990000000000000e-01  -9.4359999999999999e-01   2.4820000000000000e-01  -1.2370000000000000e-01  -1.0520000000000000e-01   8.4340000000000004e-01   6.6710000000000003e-01   3.0470999999999999e+00   4.3350000000000000e-01   3.1750000000000000e-01   1.1060000000000000e-01
  -3.3060000000000000e-01   2.1980000000000000e-01   8.5800000000000001e-02   2.0050000000000001e-01  -2.4740000000000001e-01  -9.2100000000000001e-02   8.2120000000000004e-01   1.0450999999999999e+00   2.7858999999999998e+00   4.6239999999999998e-01   3.3679999999999999e-01   9.7299999999999998e-02
  -3.7469999999999998e-01   2.6379999999999998e-01  -1.3725000000000001e+00   2.3870000000000000e-01  -6.6600000000000006e-02  -9.2100000000000001e-02   8.2120000000000004e-01   8.0049999999999999e-01   1.9153000000000000e+00   4.1420000000000001e-01   2.9830000000000001e-01   1.2390000000000000e-01
  -2.4249999999999999e-01   1.0990000000000000e-01  -9.4359999999999999e-01   2.6729999999999998e-01  -1.4269999999999999e-01  -1.4030000000000001e-01   1.0209999999999999e+00   8.8939999999999997e-01   3.3953000000000002e+00   4.9130000000000001e-01   3.5599999999999998e-01   1.2830000000000000e-01
  -6.6130000000000000e-01   3.7369999999999998e-01  -1.0294000000000001e+00   2.5779999999999997e-01  -1.2370000000000000e-01  -1.5350000000000000e-01   7.3240000000000005e-01   8.6719999999999997e-01   2.0893999999999999e+00   4.2380000000000001e-01   3.5599999999999998e-01   1.5920000000000001e-01
  -4.8490000000000000e-01  -1.0990000000000000e-01  -1.3725000000000001e+00   2.5779999999999997e-01  -4.7600000000000003e-02  -1.2280000000000001e-01   8.8780000000000003e-01   7.5600000000000001e-01   2.5247000000000002e+00   3.0819999999999997e-01   3.2710000000000000e-01   7.9600000000000004e-02
  -4.1880000000000001e-01   3.0780000000000002e-01   1.7160000000000000e-01   2.2910000000000000e-01  -1.6180000000000000e-01  -1.0520000000000000e-01   8.6560000000000004e-01   8.4499999999999997e-01   2.1764999999999999e+00   4.0460000000000002e-01   2.5019999999999998e-01   1.5920000000000001e-01
  -3.5270000000000001e-01   2.1980000000000000e-01  -1.2010000000000001e+00   3.0549999999999999e-01  -1.0470000000000000e-01  -1.0090000000000000e-01   8.6560000000000004e-01   8.4499999999999997e-01   3.8306000000000000e+00   3.6599999999999999e-01   3.4639999999999999e-01   9.7299999999999998e-02
  -3.9679999999999999e-01   3.2979999999999998e-01  -9.4359999999999999e-01   1.5279999999999999e-01  -1.3320000000000001e-01  -4.8200000000000000e-02   9.5440000000000003e-01   7.3380000000000001e-01   3.3953000000000002e+00   2.7939999999999998e-01   2.8870000000000001e-01   8.4000000000000005e-02
  -4.8490000000000000e-01   1.5390000000000001e-01  -1.5441000000000000e+00   2.8639999999999999e-01  -1.4269999999999999e-01  -8.3299999999999999e-02   8.4340000000000004e-01   6.8930000000000002e-01   3.0470999999999999e+00   2.7939999999999998e-01   3.4639999999999999e-01   1.5920000000000001e-01
  -2.8649999999999998e-01   2.1980000000000000e-01  -1.3725000000000001e+00   2.3870000000000000e-01  -1.7130000000000001e-01  -1.1400000000000000e-01   1.0431999999999999e+00   8.2269999999999999e-01   2.7858999999999998e+00   3.7569999999999998e-01   4.0410000000000001e-01   1.1500000000000000e-01
