# Supplementary material for: Footwear and Foam Surface Alter Gait Initiation of Typical Subjects
Source: PLoS One. 2015 Aug 13;10(8):e0135821. doi: 10.1371/journal.pone.0135821 (PMC4536224; doi:10.1371/journal.pone.0135821)
Supplement: S1 Dataset — (ZIP) [file pone.0135821.s001.zip › 10_shod_av1_04.txt]

   2.2240500000000001e+01  -2.3083000000000000e+00   3.5463020000000000e+02   2.0899400000000000e+01   3.4932600000000001e+01  -1.5699000000000001e+00  -2.1640100000000000e+01   1.6677000000000000e+00   3.3405000000000001e+02   1.8668299999999999e+01  -3.2541699999999999e+01   2.0922999999999998e+00
   2.1579200000000000e+01  -3.0337000000000001e+00   3.5076990000000001e+02   2.0317000000000000e+01   3.4789900000000003e+01  -1.3945000000000001e+00  -2.3904000000000000e+01  -1.9567000000000001e+00   3.3396289999999999e+02   1.8215599999999998e+01  -3.2156900000000000e+01   1.9552000000000000e+00
   2.1469000000000001e+01  -4.7923999999999998e+00   3.4785320000000002e+02   1.9362200000000001e+01   3.4533000000000001e+01  -1.2365999999999999e+00  -2.1795400000000001e+01  -5.5589999999999995e-01   3.3274410000000000e+02   1.8417899999999999e+01  -3.2599499999999999e+01   2.1364999999999998e+00
   2.0829799999999999e+01  -5.9135999999999997e+00   3.4236309999999997e+02   1.8407499999999999e+01   3.4142800000000001e+01  -1.0392999999999999e+00  -2.3748600000000000e+01  -5.3369999999999995e-01   3.3605230000000000e+02   1.8215599999999998e+01  -3.2378200000000000e+01   1.9640000000000000e+00
   2.0388999999999999e+01  -6.9028000000000000e+00   3.3472829999999999e+02   1.7185400000000001e+01   3.3467199999999998e+01  -7.8930000000000000e-01  -2.2683199999999999e+01  -1.4676000000000000e+00   3.3605230000000000e+02   1.8032599999999999e+01  -3.2820799999999998e+01   1.9596000000000000e+00
   1.9397099999999998e+01  -8.0899999999999999e+00   3.2143180000000001e+02   1.5781900000000000e+01   3.2391900000000000e+01  -5.5249999999999999e-01  -2.3992699999999999e+01  -2.8016999999999999e+00   3.3988299999999998e+02   1.7608699999999999e+01  -3.2945900000000002e+01   1.9065000000000001e+00
   1.9154599999999999e+01  -9.4309999999999992e+00   3.0770639999999997e+02   1.4321199999999999e+01   3.0954999999999998e+01  -2.9820000000000002e-01  -2.3371300000000002e+01  -2.1124000000000001e+00   3.4345249999999999e+02   1.7570200000000000e+01  -3.3542400000000001e+01   1.8091999999999999e+00
   1.8184799999999999e+01  -9.8705999999999996e+00   2.8986340000000001e+02   1.2679000000000000e+01   2.9289700000000000e+01  -1.4030000000000001e-01  -2.5701699999999999e+01  -4.1802999999999999e+00   3.4832780000000002e+02   1.7223400000000002e+01  -3.3657899999999998e+01   1.7296000000000000e+00
   1.6862200000000001e+01  -9.7606999999999999e+00   2.7030470000000003e+02   1.1351900000000001e+01   2.7576899999999998e+01   2.6300000000000000e-02  -2.5302199999999999e+01  -4.2915000000000001e+00   3.5259379999999999e+02   1.6818899999999999e+01  -3.4321800000000003e+01   1.5880000000000001e+00
   1.5363400000000000e+01  -8.8154000000000003e+00   2.5289060000000001e+02   9.8625000000000007e+00   2.5949700000000000e+01   6.5799999999999997e-02  -2.8254200000000001e+01  -5.6478999999999999e+00   3.6138690000000003e+02   1.6212000000000000e+01  -3.4870300000000000e+01   1.5173000000000001e+00
   1.3313400000000000e+01  -8.0899999999999999e+00   2.4002300000000000e+02   8.6022999999999996e+00   2.4893400000000000e+01   2.0610000000000001e-01  -2.8986599999999999e+01  -6.2705000000000002e+00   3.7226940000000002e+02   1.6000100000000000e+01  -3.6140400000000000e+01   1.4067000000000001e+00
   1.1924799999999999e+01  -6.7270000000000003e+00   2.2964320000000001e+02   7.7047999999999996e+00   2.4084599999999998e+01   1.3589999999999999e-01  -3.2426800000000000e+01  -8.5385000000000009e+00   3.8611200000000002e+02   1.5431699999999999e+01  -3.7179600000000001e+01   1.2695000000000001e+00
   1.0359800000000000e+01  -5.9356000000000000e+00   2.1943490000000000e+02   6.8072999999999997e+00   2.3408999999999999e+01   1.2720000000000001e-01  -3.5179000000000002e+01  -9.5836000000000006e+00   4.0230520000000001e+02   1.4844099999999999e+01  -3.8796100000000003e+01   9.5099999999999996e-01
   9.3018000000000001e+00  -4.9462999999999999e+00   2.1154280000000000e+02   5.9958000000000000e+00   2.2818999999999999e+01   8.3299999999999999e-02  -3.9551400000000001e+01  -1.2296300000000000e+01   4.1684420000000000e+02   1.3649699999999999e+01  -3.9854500000000002e+01   6.9450000000000001e-01
   8.0673999999999992e+00  -3.8691000000000000e+00   2.0459430000000000e+02   5.4897999999999998e+00   2.2210000000000001e+01   9.6500000000000002e-02  -4.2303600000000003e+01  -1.4586600000000001e+01   4.2894560000000001e+02   1.2214399999999999e+01  -4.1192000000000000e+01   2.9640000000000000e-01
   6.9874000000000001e+00  -2.8799000000000001e+00   1.9756010000000001e+02   4.7450999999999999e+00   2.1686599999999999e+01   1.7500000000000002e-02  -4.5965699999999998e+01  -1.7054800000000000e+01   4.4191750000000002e+02   1.0702000000000000e+01  -4.2154200000000003e+01  -3.9800000000000002e-02
   6.0395000000000003e+00  -2.2643000000000000e+00   1.9275620000000001e+02   4.2294999999999998e+00   2.1286899999999999e+01   2.1899999999999999e-02  -4.8429400000000001e+01  -1.8789100000000001e+01   4.5401889999999997e+02   9.4689999999999994e+00  -4.3356900000000003e+01  -3.4949999999999998e-01
   5.8632000000000000e+00  -2.0445000000000002e+00   1.8735180000000000e+02   3.6471000000000000e+00   2.0754000000000001e+01   2.1899999999999999e-02  -5.1314700000000002e+01  -2.0323399999999999e+01   4.6638150000000002e+02   8.2553000000000001e+00  -4.4357599999999998e+01  -5.8389999999999997e-01
   5.6428000000000003e+00  -2.0884000000000000e+00   1.8246209999999999e+02   3.3607000000000000e+00   2.0440000000000001e+01   8.3299999999999999e-02  -5.2713000000000001e+01  -2.1479600000000001e+01   4.7395569999999998e+02   7.1957000000000004e+00  -4.5242800000000003e+01  -8.6699999999999999e-01
   5.5326000000000004e+00  -1.9784999999999999e+00   1.7954550000000000e+02   2.8451000000000000e+00   2.0145000000000000e+01   9.6500000000000002e-02  -5.4399799999999999e+01  -2.3325199999999999e+01   4.8109460000000001e+02   6.1554000000000002e+00  -4.5791300000000000e+01  -1.0661000000000000e+00
   5.1798999999999999e+00  -1.5388999999999999e+00   1.7877340000000001e+02   2.6160000000000001e+00   2.0049900000000001e+01   2.2359999999999999e-01  -5.5376399999999997e+01  -2.4748300000000000e+01   4.8684059999999999e+02   5.2401999999999997e+00  -4.6320500000000003e+01  -1.3182000000000000e+00
   5.3342000000000001e+00  -2.1543999999999999e+00   1.7997440000000000e+02   2.2149999999999999e+00   2.0297300000000000e+01   2.8499999999999998e-01  -5.6863399999999999e+01  -2.6838400000000000e+01   4.9232540000000000e+02   4.3636999999999997e+00  -4.6561100000000003e+01  -1.6101000000000001e+00
   5.5326000000000004e+00  -3.0996999999999999e+00   1.8331989999999999e+02   1.7854000000000001e+00   2.0706499999999998e+01   4.3409999999999999e-01  -5.8128500000000003e+01  -2.8839700000000001e+01   4.9676549999999997e+02   3.6122999999999998e+00  -4.7128799999999998e+01  -1.9154000000000000e+00
   5.8632000000000000e+00  -4.1109000000000000e+00   1.8820959999999999e+02   1.5467000000000000e+00   2.1382100000000001e+01   6.0080000000000000e-01  -5.9460200000000000e+01  -3.1174399999999999e+01   5.0181500000000000e+02   2.8513000000000002e+00  -4.7282699999999998e+01  -2.1985000000000001e+00
   6.4363000000000001e+00  -5.9135999999999997e+00   1.9670220000000000e+02   1.2316000000000000e+00   2.2248000000000001e+01   8.2879999999999998e-01  -6.1124899999999997e+01  -3.3642600000000002e+01   5.0468790000000001e+02   2.2444000000000002e+00  -4.7311599999999999e+01  -2.4815999999999998e+00
   7.4062000000000001e+00  -7.7602000000000002e+00   2.0631000000000000e+02   9.8340000000000005e-01   2.3370899999999999e+01   1.0348999999999999e+00  -6.2345599999999997e+01  -3.6444200000000002e+01   5.0634210000000002e+02   1.6375999999999999e+00  -4.7273099999999999e+01  -2.7778999999999998e+00
   8.5523000000000007e+00  -9.9146000000000001e+00   2.2020699999999999e+02   7.9239999999999999e-01   2.4636500000000002e+01   1.3506000000000000e+00  -6.3455300000000001e+01  -3.9334899999999998e+01   5.0590679999999998e+02   1.2523000000000000e+00  -4.6840100000000000e+01  -3.0388999999999999e+00
   1.0051200000000000e+01  -1.1981100000000000e+01   2.3719220000000001e+02   7.8290000000000004e-01   2.6444500000000001e+01   1.6181000000000001e+00  -6.4653899999999993e+01  -4.1758600000000001e+01   5.0225029999999998e+02   1.0306999999999999e+00  -4.6108800000000002e+01  -3.2336000000000000e+00
   1.2365600000000001e+01  -1.3981600000000000e+01   2.5494940000000000e+02   1.1839000000000000e+00   2.8204899999999999e+01   1.9382999999999999e+00  -6.5497299999999996e+01  -4.3848700000000001e+01   4.9598190000000000e+02   1.0306999999999999e+00  -4.5204300000000003e+01  -3.4546999999999999e+00
   1.4746200000000000e+01  -1.5872199999999999e+01   2.7579489999999998e+02   1.6134999999999999e+00   3.0012899999999998e+01   2.1663000000000001e+00  -6.5985600000000005e+01  -4.5316299999999998e+01   4.8771120000000002e+02   1.2425999999999999e+00  -4.3982300000000002e+01  -3.5344000000000002e+00
   1.7788000000000000e+01  -1.7367000000000001e+01   2.9895650000000001e+02   2.2437000000000000e+00   3.2115900000000003e+01   2.3812000000000002e+00  -6.6074299999999994e+01  -4.6050100000000000e+01   4.7796050000000002e+02   1.9555000000000000e+00  -4.2798800000000000e+01  -3.4325999999999999e+00
   2.1645399999999999e+01  -1.9169699999999999e+01   3.2503480000000002e+02   3.0169999999999999e+00   3.4599600000000002e+01   2.4689000000000001e+00  -6.5430700000000002e+01  -4.6583700000000000e+01   4.6524970000000002e+02   3.0343000000000000e+00  -4.1028399999999998e+01  -3.4546999999999999e+00
   2.5723199999999999e+01  -2.1565899999999999e+01   3.5634580000000000e+02   4.0959000000000003e+00   3.7492400000000004e+01   2.6486999999999998e+00  -6.4099000000000004e+01  -4.4960500000000003e+01   4.4731529999999998e+02   4.4889000000000001e+00  -3.9017400000000002e+01  -3.4369999999999998e+00
   3.0285900000000002e+01  -2.3346599999999999e+01   3.9246080000000001e+02   5.4897999999999998e+00   4.0841999999999999e+01   2.8153000000000001e+00  -6.3588500000000003e+01  -4.7495399999999997e+01   4.2372199999999998e+02   6.1843000000000004e+00  -3.6169199999999996e+01  -2.8487000000000000e+00
   3.4738399999999999e+01  -2.6446300000000001e+01   4.3046300000000002e+02   6.3967999999999998e+00   4.4553100000000001e+01   3.1267000000000000e+00  -6.0858499999999999e+01  -4.1536200000000001e+01   3.9621089999999998e+02   8.9102999999999994e+00  -3.3215299999999999e+01  -2.3489000000000000e+00
   3.9764000000000003e+01  -3.0139500000000002e+01   4.7060980000000001e+02   7.4088000000000003e+00   4.8321399999999997e+01   3.3809999999999998e+00  -5.6463900000000002e+01  -3.4442999999999998e+01   3.6295389999999998e+02   1.2532299999999999e+01  -2.9664700000000000e+01  -1.1721999999999999e+00
   4.4194499999999998e+01  -3.3766800000000003e+01   5.0706799999999998e+02   8.4495000000000005e+00   5.1880299999999998e+01   3.6747999999999998e+00  -5.0116199999999999e+01  -2.4281300000000002e+01   3.2525689999999997e+02   1.6462399999999999e+01  -2.5796700000000001e+01   1.7690000000000000e-01
   4.6883600000000001e+01  -3.6932400000000001e+01   5.4009469999999999e+02   9.0319000000000003e+00   5.5020600000000002e+01   3.9072000000000000e+00  -4.2414499999999997e+01  -1.3119000000000000e+01   2.9034570000000002e+02   2.0537099999999999e+01  -2.2390499999999999e+01   1.7340000000000000e+00
   4.9198000000000000e+01  -4.0339900000000000e+01   5.6728819999999996e+02   9.4901999999999997e+00   5.7846800000000002e+01   4.1879000000000000e+00  -3.6910200000000003e+01  -4.7584000000000000e+00   2.6379239999999999e+02   2.3889299999999999e+01  -1.9744399999999999e+01   3.1053000000000002e+00
   5.0256100000000004e+01  -4.3329700000000003e+01   5.9130759999999998e+02   9.6906999999999996e+00   6.0349400000000003e+01   4.4554000000000000e+00  -3.3225800000000000e+01   2.2458000000000000e+00   2.4281090000000000e+02   2.6403500000000001e+01  -1.7877700000000001e+01   4.1227000000000000e+00
   5.0718899999999998e+01  -4.7154800000000002e+01   6.1018010000000004e+02   9.4901999999999997e+00   6.2528599999999997e+01   4.7667000000000002e+00  -2.9807800000000000e+01  -1.8232999999999999e+00   2.3410489999999999e+02   2.6750299999999999e+01  -1.7127199999999998e+01   3.9590000000000001e+00
   5.0608699999999999e+01  -5.0760100000000001e+01   6.2725099999999998e+02   9.4329000000000001e+00   6.4460300000000004e+01   4.9771999999999998e+00  -2.6545100000000001e+01  -2.8906000000000001e+00   2.1852109999999999e+02   2.6586500000000001e+01  -1.6328600000000002e+01   3.7688000000000001e+00
   5.0366300000000003e+01  -5.3771900000000002e+01   6.4252059999999994e+02   9.3659999999999997e+00   6.6382499999999993e+01   5.1570000000000000e+00  -2.4591999999999999e+01  -8.3827999999999996e+00   2.0093490000000000e+02   2.5266800000000000e+01  -1.4971900000000000e+01   3.4104999999999999e+00
   5.0145800000000001e+01  -5.6871499999999997e+01   6.5641750000000002e+02   9.5855999999999995e+00   6.8133399999999995e+01   5.2885999999999997e+00  -2.0019800000000000e+01  -9.1610999999999994e+00   1.8117230000000001e+02   2.3667800000000000e+01  -1.3778800000000000e+01   2.8531000000000000e+00
   4.9440500000000000e+01  -5.9443600000000004e+01   6.6902769999999998e+02   9.5473999999999997e+00   6.9570300000000003e+01   5.4114000000000004e+00  -1.6557400000000001e+01  -8.9164999999999992e+00   1.5705660000000000e+02   2.1230699999999999e+01  -1.2094900000000001e+01   2.5036999999999998e+00
   4.9286200000000001e+01  -6.1971699999999998e+01   6.8009379999999999e+02   9.9102999999999994e+00   7.0816900000000004e+01   5.4814999999999996e+00  -1.1896500000000000e+01  -6.9820000000000002e+00   1.3172210000000001e+02   1.8514199999999999e+01  -1.0411000000000000e+01   2.0392000000000001e+00
   4.9220100000000002e+01  -6.3664499999999997e+01   6.8841489999999999e+02   1.0378100000000000e+01   7.1796999999999997e+01   5.4683999999999999e+00  -7.9680000000000000e+00  -4.6473000000000004e+00   1.0064160000000000e+02   1.4863400000000000e+01  -8.0152000000000001e+00   1.6146000000000000e+00
   4.9528700000000001e+01  -6.4587800000000001e+01   6.9450549999999998e+02   1.1103700000000000e+01   7.2358400000000003e+01   5.4114000000000004e+00  -5.1714000000000002e+00  -2.6459999999999999e+00   7.4436499999999995e+01   1.1145099999999999e+01  -5.8212999999999999e+00   1.2209000000000001e+00
   4.9749099999999999e+01  -6.4719700000000003e+01   6.9776530000000002e+02   1.1877000000000001e+01   7.2634399999999999e+01   5.2446999999999999e+00  -2.0196999999999998e+00   1.4231000000000000e+00   4.5793700000000001e+01   7.5521000000000003e+00  -3.5697999999999999e+00   9.0239999999999998e-01
   5.0476500000000001e+01  -6.4851600000000005e+01   6.9707899999999995e+02   1.2869999999999999e+01   7.2339399999999998e+01   5.0561999999999996e+00  -9.1000000000000003e-01   5.2253999999999996e+00   2.7946300000000001e+01   4.7008000000000001e+00  -1.8667000000000000e+00   7.1660000000000001e-01
   5.0807099999999998e+01  -6.4082200000000000e+01   6.9381930000000000e+02   1.3700600000000000e+01   7.1720900000000000e+01   4.8413000000000004e+00   4.4400000000000002e-02   5.9813999999999998e+00   1.5061400000000001e+01   2.6297999999999999e+00  -7.4090000000000000e-01   9.1120000000000001e-01
   5.0917299999999997e+01  -6.3510599999999997e+01   6.8661339999999996e+02   1.4693500000000000e+01   7.0969099999999997e+01   4.6044999999999998e+00   1.8866000000000001e+00   1.6010000000000000e+00   4.1788999999999996e+00   5.6830000000000003e-01   1.3469999999999999e-01   1.9020000000000001e-01
   5.0652799999999999e+01  -6.3005000000000003e+01   6.7932180000000005e+02   1.5581400000000000e+01   6.9960400000000007e+01   4.4554000000000000e+00   6.8799999999999994e-01  -6.0040000000000004e-01   4.7012999999999998e+00   1.7340000000000000e-01   5.9660000000000002e-01  -4.4000000000000003e-03
   5.0234000000000002e+01  -6.2917000000000002e+01   6.7220169999999996e+02   1.6326100000000000e+01   6.8989800000000002e+01   4.3063000000000002e+00   1.3539000000000001e+00   6.6699999999999995e-02   2.2635999999999998e+00   2.6970000000000000e-01   3.4639999999999999e-01   5.7500000000000002e-02
   4.9726999999999997e+01  -6.2807099999999998e+01   6.6370910000000003e+02   1.7290400000000002e+01   6.7838399999999993e+01   4.1090000000000000e+00   1.6424000000000001e+00   2.3570000000000002e+00   3.9177000000000000e+00   5.3939999999999999e-01   1.8279999999999999e-01   1.3270000000000001e-01
   4.8999699999999997e+01  -6.2895000000000003e+01   6.5650329999999997e+02   1.8168800000000001e+01   6.6848699999999994e+01   3.9862000000000002e+00   9.9880000000000002e-01  -4.4469999999999998e-01   2.4377000000000000e+00   3.0819999999999997e-01   3.2710000000000000e-01   7.9600000000000004e-02
   4.8668999999999997e+01  -6.2851100000000002e+01   6.5006949999999995e+02   1.9056699999999999e+01   6.5982799999999997e+01   3.8020000000000000e+00   6.4370000000000005e-01   3.5580000000000001e-01   4.6142000000000003e+00   3.8529999999999998e-01   4.5219999999999999e-01   1.2390000000000000e-01
   4.8162100000000002e+01  -6.3048900000000003e+01   6.4466510000000005e+02   1.9963699999999999e+01   6.5021699999999996e+01   3.6880000000000002e+00   1.5758000000000001e+00   1.3341000000000001e+00   2.6118000000000001e+00   5.1049999999999995e-01   3.6559999999999998e-01   1.1940000000000001e-01
   4.7522799999999997e+01  -6.2960999999999999e+01   6.4063329999999996e+02   2.1052099999999999e+01   6.4308000000000007e+01   3.5038000000000000e+00   7.9900000000000004e-01   3.7800000000000000e-01   3.1341999999999999e+00   3.6599999999999999e-01   4.0410000000000001e-01   9.2899999999999996e-02
   4.7280400000000000e+01  -6.3048900000000003e+01   6.3548630000000003e+02   2.2102300000000000e+01   6.3622900000000001e+01   3.3546999999999998e+00   7.7680000000000005e-01   8.2269999999999999e-01   4.1788999999999996e+00   3.4680000000000000e-01   4.0410000000000001e-01   1.1060000000000000e-01
   4.6508899999999997e+01  -6.3334699999999998e+01   6.3291279999999995e+02   2.3009399999999999e+01   6.3166100000000000e+01   3.2012000000000000e+00   1.3539000000000001e+00   6.2260000000000004e-01   3.0470999999999999e+00   4.2380000000000001e-01   3.4639999999999999e-01   9.7299999999999998e-02
   4.6134200000000000e+01  -6.4192099999999996e+01   6.3214070000000004e+02   2.4212299999999999e+01   6.2785499999999999e+01   3.0960000000000001e+00   7.7680000000000005e-01   8.4499999999999997e-01   3.6564999999999999e+00   3.9489999999999997e-01   2.8870000000000001e-01   1.5920000000000001e-01
   4.5472900000000003e+01  -6.4543800000000005e+01   6.3128290000000004e+02   2.5167100000000001e+01   6.2718899999999998e+01   2.9775999999999998e+00   1.0431999999999999e+00   5.7809999999999995e-01   2.9600000000000000e+00   4.1420000000000001e-01   2.8870000000000001e-01   1.2390000000000000e-01
   4.4767600000000002e+01  -6.5686999999999998e+01   6.3171180000000004e+02   2.6284099999999999e+01   6.2642699999999998e+01   2.9600000000000000e+00   1.0431999999999999e+00   7.5600000000000001e-01   2.9600000000000000e+00   3.2750000000000001e-01   4.3300000000000000e-01   5.7500000000000002e-02
   4.4525100000000002e+01  -6.6918000000000006e+01   6.3325590000000000e+02   2.7420300000000001e+01   6.2604700000000001e+01   2.9205999999999999e+00   9.3220000000000003e-01   6.8930000000000002e-01   3.2212000000000001e+00   3.7569999999999998e-01   3.5599999999999998e-01   7.0800000000000002e-02
   4.4392899999999997e+01  -6.8346999999999994e+01   6.3617259999999999e+02   2.8403700000000001e+01   6.2766500000000001e+01   2.9117999999999999e+00   1.0431999999999999e+00   4.6689999999999998e-01   3.2212000000000001e+00   4.1420000000000001e-01   3.7530000000000002e-01   1.1060000000000000e-01
   4.4569200000000002e+01  -6.9665999999999997e+01   6.3814559999999994e+02   2.9530300000000000e+01   6.2842599999999997e+01   2.8986000000000001e+00   9.3220000000000003e-01   6.0040000000000004e-01   3.2212000000000001e+00   3.7569999999999998e-01   3.4639999999999999e-01   1.1060000000000000e-01
   4.4701400000000000e+01  -7.1138900000000007e+01   6.4303530000000001e+02   3.0800100000000000e+01   6.3099499999999999e+01   2.9293000000000000e+00   1.0653999999999999e+00   5.5589999999999995e-01   3.3083000000000000e+00   3.7569999999999998e-01   2.6939999999999997e-01   1.4160000000000000e-01
   4.5230499999999999e+01  -7.2567800000000005e+01   6.4612350000000004e+02   3.1955300000000001e+01   6.3242199999999997e+01   2.8592000000000000e+00   1.1762999999999999e+00   6.4480000000000004e-01   3.0470999999999999e+00   3.8529999999999998e-01   4.7149999999999997e-01   1.0620000000000000e-01
   4.6045999999999999e+01  -7.4392499999999998e+01   6.4955480000000000e+02   3.3482900000000001e+01   6.3346899999999998e+01   2.8504000000000000e+00   8.6560000000000004e-01   8.4499999999999997e-01   2.8730000000000002e+00   3.9489999999999997e-01   3.8490000000000002e-01   1.1940000000000001e-01
   4.6575000000000003e+01  -7.5711500000000001e+01   6.5161360000000002e+02   3.4590400000000002e+01   6.3280299999999997e+01   2.9468999999999999e+00   1.0875999999999999e+00   7.5600000000000001e-01   4.0048000000000004e+00   3.7569999999999998e-01   3.4639999999999999e-01   1.3270000000000001e-01
   4.7368499999999997e+01  -7.7624099999999999e+01   6.5427290000000005e+02   3.6137099999999997e+01   6.3251800000000003e+01   2.9205999999999999e+00   1.0653999999999999e+00   7.3380000000000001e-01   3.7435999999999998e+00   3.1790000000000002e-01   3.5599999999999998e-01   1.1500000000000000e-01
   4.8558799999999998e+01  -7.9250799999999998e+01   6.5727539999999999e+02   3.7664700000000003e+01   6.3032899999999998e+01   2.8767000000000000e+00   9.1000000000000003e-01   7.5600000000000001e-01   3.9177000000000000e+00   4.3350000000000000e-01   2.2130000000000000e-01   9.7299999999999998e-02
   4.9660899999999998e+01  -8.0613799999999998e+01   6.6053510000000006e+02   3.9421399999999998e+01   6.3013900000000000e+01   2.8504000000000000e+00   1.0653999999999999e+00   5.7809999999999995e-01   3.1341999999999999e+00   3.4680000000000000e-01   3.8490000000000002e-01   8.8499999999999995e-02
   5.1027500000000003e+01  -8.2196600000000004e+01   6.6370910000000003e+02   4.1168599999999998e+01   6.3023400000000002e+01   2.6880999999999999e+00   9.5440000000000003e-01   5.7809999999999995e-01   2.6118000000000001e+00   5.0090000000000001e-01   3.3679999999999999e-01   9.7299999999999998e-02
   5.2305999999999997e+01  -8.3537599999999998e+01   6.6722630000000004e+02   4.3164000000000001e+01   6.2814000000000000e+01   2.6048000000000000e+00   1.0209999999999999e+00   6.6710000000000003e-01   2.6118000000000001e+00   3.3710000000000001e-01   2.5979999999999998e-01   1.1060000000000000e-01
   5.3584400000000002e+01  -8.4197100000000006e+01   6.6911350000000004e+02   4.5245399999999997e+01   6.2585700000000003e+01   2.4601000000000002e+00   9.3220000000000003e-01   8.2269999999999999e-01   4.3529999999999998e+00   3.7569999999999998e-01   4.0410000000000001e-01   1.1500000000000000e-01
   5.4818800000000003e+01  -8.5142399999999995e+01   6.7040030000000002e+02   4.7345799999999997e+01   6.2071800000000003e+01   2.2584000000000000e+00   8.4340000000000004e-01   6.6710000000000003e-01   3.2212000000000001e+00   3.9489999999999997e-01   3.2710000000000000e-01   1.3710000000000000e-01
   5.5920900000000003e+01  -8.5230400000000003e+01   6.6954240000000004e+02   4.9427100000000003e+01   6.1681600000000003e+01   2.0611000000000002e+00   1.1540999999999999e+00   7.1150000000000002e-01   4.0918000000000001e+00   3.7569999999999998e-01   3.0790000000000001e-01   9.7299999999999998e-02
   5.6956899999999997e+01  -8.5670000000000002e+01   6.6928510000000006e+02   5.1451200000000000e+01   6.1177300000000002e+01   1.7891999999999999e+00   1.1096999999999999e+00   5.3369999999999995e-01   2.9600000000000000e+00   3.1790000000000002e-01   4.2340000000000000e-01   8.8499999999999995e-02
   5.7970799999999997e+01  -8.6461500000000001e+01   6.6919929999999999e+02   5.3771200000000000e+01   6.0444600000000001e+01   1.6006000000000000e+00   8.6560000000000004e-01   7.1150000000000002e-01   3.6564999999999999e+00   3.3710000000000001e-01   2.7900000000000003e-01   1.1060000000000000e-01
   5.9359499999999997e+01  -8.6945099999999996e+01   6.6799829999999997e+02   5.6148600000000002e+01   5.9597700000000003e+01   1.3111999999999999e+00   9.7660000000000002e-01   5.3369999999999995e-01   3.5695000000000001e+00   3.5639999999999999e-01   3.1750000000000000e-01   1.5040000000000001e-01
   6.0968499999999999e+01  -8.7362799999999993e+01   6.6645420000000001e+02   5.8554499999999997e+01   5.8722200000000001e+01   1.0261000000000000e+00   8.8780000000000003e-01   5.7809999999999995e-01   3.4824000000000002e+00   3.4680000000000000e-01   3.9450000000000002e-01   9.2899999999999996e-02
   6.1651800000000001e+01  -8.7868399999999994e+01   6.6362339999999995e+02   6.0998699999999999e+01   5.7656500000000001e+01   6.5339999999999998e-01   1.1984999999999999e+00   7.3380000000000001e-01   3.4824000000000002e+00   3.1790000000000002e-01   4.2340000000000000e-01   9.7299999999999998e-02
   6.2533499999999997e+01  -8.5999799999999993e+01   6.5590279999999996e+02   6.3280500000000004e+01   5.6143400000000000e+01   5.2600000000000001e-02   1.0431999999999999e+00   4.8920000000000002e-01   4.6142000000000003e+00   3.8529999999999998e-01   2.7900000000000003e-01   1.0170000000000000e-01
   6.2930300000000003e+01  -8.5032499999999999e+01   6.4174850000000004e+02   6.5610100000000003e+01   5.4202199999999998e+01  -3.9910000000000001e-01   9.3220000000000003e-01   6.8930000000000002e-01   3.2212000000000001e+00   3.0819999999999997e-01   3.3679999999999999e-01   8.8499999999999995e-02
   6.4870000000000005e+01  -8.3845399999999998e+01   6.3600099999999998e+02   6.7433599999999998e+01   5.2384700000000002e+01  -7.9369999999999996e-01   1.1984999999999999e+00   7.3380000000000001e-01   3.2212000000000001e+00   4.4309999999999999e-01   3.2710000000000000e-01   1.5920000000000001e-01
   6.2974400000000003e+01  -8.3867400000000004e+01   6.2707950000000005e+02   6.9285799999999995e+01   5.1223700000000001e+01  -1.1051000000000000e+00   9.1000000000000003e-01   3.7800000000000000e-01   3.3083000000000000e+00   4.6239999999999998e-01   3.3679999999999999e-01   9.7299999999999998e-02
   6.1938400000000001e+01  -8.2130700000000004e+01   6.1901580000000001e+02   7.1023499999999999e+01   5.0148499999999999e+01  -1.5261000000000000e+00   9.7660000000000002e-01   6.8930000000000002e-01   3.0470999999999999e+00   4.3350000000000000e-01   3.7530000000000002e-01   1.1500000000000000e-01
   5.9557800000000000e+01  -8.3119900000000001e+01   6.0949379999999996e+02   7.2111900000000006e+01   4.9406199999999998e+01  -1.5480000000000000e+00   1.0431999999999999e+00   8.0049999999999999e-01   3.7435999999999998e+00   3.7569999999999998e-01   4.1370000000000001e-01   1.1060000000000000e-01
   5.7375700000000002e+01  -8.4812700000000007e+01   6.0434680000000003e+02   7.2751599999999996e+01   4.8778199999999998e+01  -1.5610999999999999e+00   7.7680000000000005e-01   5.3369999999999995e-01   2.9600000000000000e+00   3.3710000000000001e-01   3.6559999999999998e-01   9.7299999999999998e-02
   5.6031100000000002e+01  -8.5823899999999995e+01   5.9508209999999997e+02   7.3228899999999996e+01   4.7940800000000003e+01  -1.3856999999999999e+00   8.4340000000000004e-01   6.2260000000000004e-01   2.9600000000000000e+00   3.3710000000000001e-01   2.7900000000000003e-01   1.2830000000000000e-01
   5.3848900000000000e+01  -8.7164900000000003e+01   5.8341549999999995e+02   7.2923400000000001e+01   4.7027299999999997e+01  -1.2410000000000001e+00   8.8780000000000003e-01   6.4480000000000004e-01   2.9600000000000000e+00   2.6970000000000000e-01   3.2710000000000000e-01   1.2390000000000000e-01
   5.2261899999999997e+01  -8.8286100000000005e+01   5.7029060000000004e+02   7.2331500000000005e+01   4.5932899999999997e+01  -1.0700000000000001e+00   1.0209999999999999e+00   6.4480000000000004e-01   3.3953000000000002e+00   3.4680000000000000e-01   4.0410000000000001e-01   7.9600000000000004e-02
   4.9683000000000000e+01  -8.9275400000000005e+01   5.5339120000000003e+02   7.1262200000000007e+01   4.4943300000000001e+01  -8.9900000000000002e-01   1.0653999999999999e+00   4.8920000000000002e-01   3.1341999999999999e+00   4.3350000000000000e-01   4.5219999999999999e-01   1.3710000000000000e-01
   4.7853499999999997e+01  -8.8725800000000007e+01   5.3366089999999997e+02   6.9744100000000003e+01   4.3411200000000001e+01  -6.7969999999999997e-01   9.9880000000000002e-01   9.5609999999999995e-01   3.3953000000000002e+00   4.0460000000000002e-01   3.4639999999999999e-01   1.4160000000000000e-01
   4.4370800000000003e+01  -8.7978300000000004e+01   5.1161450000000002e+02   6.7863299999999995e+01   4.1945799999999998e+01  -5.1749999999999996e-01   7.5460000000000005e-01   8.2269999999999999e-01   2.8730000000000002e+00   3.6599999999999999e-01   4.2340000000000000e-01   8.4000000000000005e-02
   4.2871899999999997e+01  -8.3933300000000003e+01   4.8502150000000000e+02   6.5887000000000000e+01   4.0090200000000003e+01  -8.0249999999999999e-01   1.0875999999999999e+00   5.7809999999999995e-01   4.0918000000000001e+00   3.3710000000000001e-01   3.9450000000000002e-01   1.4599999999999999e-01
   3.8022700000000000e+01  -8.6285600000000002e+01   4.5885750000000002e+02   6.2554900000000004e+01   3.8358300000000000e+01  -1.8859999999999999e-01   1.0875999999999999e+00   9.7840000000000005e-01   3.2212000000000001e+00   3.2750000000000001e-01   3.6559999999999998e-01   1.0620000000000000e-01
   3.3371800000000000e+01  -8.7033000000000001e+01   4.2857580000000002e+02   5.8840899999999998e+01   3.6188699999999997e+01   2.5430000000000003e-01   9.7660000000000002e-01   6.6710000000000003e-01   3.0470999999999999e+00   3.5639999999999999e-01   4.0410000000000001e-01   1.3710000000000000e-01
   3.0594500000000000e+01  -7.9822400000000002e+01   3.9349020000000002e+02   5.5365699999999997e+01   3.3628999999999998e+01   6.8850000000000000e-01   9.3220000000000003e-01   8.2269999999999999e-01   2.8730000000000002e+00   3.2750000000000001e-01   3.2710000000000000e-01   1.6370000000000001e-01
   2.5635000000000002e+01  -7.8767200000000003e+01   3.5445859999999999e+02   5.0458300000000001e+01   3.0926500000000001e+01   1.3243000000000000e+00   8.6560000000000004e-01   8.4499999999999997e-01   3.2212000000000001e+00   4.0460000000000002e-01   3.3679999999999999e-01   1.2390000000000000e-01
   2.0984100000000002e+01  -7.5293800000000005e+01   3.1499810000000002e+02   4.5465000000000003e+01   2.7729099999999999e+01   1.8593000000000000e+00   8.4340000000000004e-01   8.8939999999999997e-01   2.7858999999999998e+00   4.3350000000000000e-01   3.8490000000000002e-01   1.1940000000000001e-01
   1.6509599999999999e+01  -6.8742699999999999e+01   2.7407920000000001e+02   4.0127899999999997e+01   2.4465199999999999e+01   2.2627999999999999e+00   1.0431999999999999e+00   8.0049999999999999e-01   2.7858999999999998e+00   3.5639999999999999e-01   3.2710000000000000e-01   7.9600000000000004e-02
   1.2564000000000000e+01  -6.2257500000000000e+01   2.2912850000000000e+02   3.4160800000000002e+01   2.0744499999999999e+01   2.5259000000000000e+00   1.2206999999999999e+00   4.8920000000000002e-01   3.4824000000000002e+00   2.6970000000000000e-01   4.1370000000000001e-01   9.7299999999999998e-02
   8.9049999999999994e+00  -5.4035699999999999e+01   1.8615080000000000e+02   2.8317699999999999e+01   1.7052399999999999e+01   2.5259000000000000e+00   7.5460000000000005e-01   1.0227999999999999e+00   2.9600000000000000e+00   4.4309999999999999e-01   3.4639999999999999e-01   1.0170000000000000e-01
   7.2958999999999996e+00  -4.3285699999999999e+01   1.4368780000000001e+02   2.2512899999999998e+01   1.3131900000000000e+01   2.0785999999999998e+00   7.3240000000000005e-01   6.0040000000000004e-01   3.2212000000000001e+00   3.9489999999999997e-01   3.5599999999999998e-01   1.2830000000000000e-01
   5.0697000000000001e+00  -3.2425800000000002e+01   1.0594300000000000e+02   1.7070799999999998e+01   9.5729000000000006e+00   1.4690000000000001e+00   1.3095000000000001e+00   3.5580000000000001e-01   3.8306000000000000e+00   3.7569999999999998e-01   3.2710000000000000e-01   1.6370000000000001e-01
   3.5266999999999999e+00  -1.7740800000000000e+01   7.4374499999999998e+01   1.2812700000000000e+01   6.9275000000000002e+00   5.6569999999999998e-01   9.1000000000000003e-01   8.2269999999999999e-01   2.8730000000000002e+00   3.4680000000000000e-01   3.4639999999999999e-01   7.5200000000000003e-02
   3.5708000000000002e+00  -8.3537999999999997e+00   4.5894300000000001e+01   8.4780999999999995e+00   4.2060000000000004e+00   1.7500000000000002e-02   9.1000000000000003e-01   8.0049999999999999e-01   2.9600000000000000e+00   4.0460000000000002e-01   3.3679999999999999e-01   1.1060000000000000e-01
   1.4327000000000001e+00  -3.5170000000000001e-01   2.5735099999999999e+01   5.1364999999999998e+00   2.2743000000000002e+00  -4.5169999999999999e-01   9.7660000000000002e-01   5.5589999999999995e-01   3.3953000000000002e+00   3.4680000000000000e-01   2.7900000000000003e-01   1.5040000000000001e-01
   5.5110000000000003e-01   3.2536000000000000e+00   1.1066100000000000e+01   2.9119999999999999e+00   1.1514000000000000e+00  -7.8930000000000000e-01   8.2120000000000004e-01   5.3369999999999995e-01   2.9600000000000000e+00   2.8899999999999998e-01   3.2710000000000000e-01   1.0170000000000000e-01
   6.3919999999999999e-01   2.9678000000000000e+00   2.0588000000000002e+00   1.0502000000000000e+00   5.7099999999999998e-02  -2.5430000000000003e-01   9.3220000000000003e-01   4.8920000000000002e-01   2.5247000000000002e+00   3.9489999999999997e-01   3.0790000000000001e-01   1.0620000000000000e-01
  -1.2564000000000000e+00  -1.2531000000000001e+00  -5.1470000000000005e-01   2.6729999999999998e-01   1.0470000000000000e-01  -1.0090000000000000e-01   7.5460000000000005e-01   1.0005999999999999e+00   2.9600000000000000e+00   3.3710000000000001e-01   3.4639999999999999e-01   1.1500000000000000e-01
   4.8490000000000000e-01   1.3189999999999999e-01  -6.0050000000000003e-01   4.7739999999999999e-01  -9.4999999999999998e-03  -9.2100000000000001e-02   1.0431999999999999e+00   7.3380000000000001e-01   2.5247000000000002e+00   3.2750000000000001e-01   3.2710000000000000e-01   9.2899999999999996e-02
  -3.3060000000000000e-01   9.2330000000000001e-01  -7.7210000000000001e-01   4.1049999999999998e-01   3.8100000000000002e-02  -1.5790000000000001e-01   9.5440000000000003e-01   8.0049999999999999e-01   3.3953000000000002e+00   2.7939999999999998e-01   4.0410000000000001e-01   1.1940000000000001e-01
  -2.4249999999999999e-01  -8.3540000000000003e-01  -4.2890000000000000e-01   3.0549999999999999e-01  -1.2370000000000000e-01  -1.7100000000000001e-01   9.3220000000000003e-01   7.5600000000000001e-01   3.9177000000000000e+00   3.7569999999999998e-01   3.4639999999999999e-01   1.1060000000000000e-01
  -4.8490000000000000e-01   1.1651000000000000e+00  -6.8630000000000002e-01   4.4869999999999999e-01   1.9000000000000000e-02  -1.5790000000000001e-01   8.8780000000000003e-01   7.3380000000000001e-01   3.1341999999999999e+00   4.9130000000000001e-01   2.6939999999999997e-01   1.4160000000000000e-01
  -2.2040000000000001e-01  -2.8580000000000000e-01  -1.7160000000000000e-01   3.3420000000000000e-01   1.9000000000000000e-02  -1.1840000000000001e-01   9.5440000000000003e-01   6.0040000000000004e-01   3.4824000000000002e+00   3.6599999999999999e-01   3.8490000000000002e-01   8.8499999999999995e-02
  -2.4249999999999999e-01   2.1980000000000000e-01  -1.0294000000000001e+00   4.7739999999999999e-01   0.0000000000000000e+00  -1.3589999999999999e-01   1.1096999999999999e+00   6.8930000000000002e-01   2.8730000000000002e+00   3.5639999999999999e-01   3.3679999999999999e-01   1.2390000000000000e-01
  -4.1880000000000001e-01   5.9360000000000002e-01  -9.4359999999999999e-01   3.7240000000000001e-01  -1.9000000000000000e-02  -1.4910000000000001e-01   6.8799999999999994e-01   6.6710000000000003e-01   3.1341999999999999e+00   3.6599999999999999e-01   2.6939999999999997e-01   9.2899999999999996e-02
  -8.8200000000000001e-02  -1.9789999999999999e-01  -1.0294000000000001e+00   4.0100000000000002e-01   1.0470000000000000e-01  -7.4499999999999997e-02   9.7660000000000002e-01   8.0049999999999999e-01   3.3953000000000002e+00   4.8159999999999997e-01   3.6559999999999998e-01   9.2899999999999996e-02
  -3.0859999999999999e-01   6.3749999999999996e-01  -1.2867999999999999e+00   3.6280000000000001e-01  -9.4999999999999998e-03  -1.2720000000000001e-01   8.8780000000000003e-01   5.7809999999999995e-01   3.4824000000000002e+00   3.7569999999999998e-01   2.6939999999999997e-01   1.3710000000000000e-01
  -2.8649999999999998e-01   0.0000000000000000e+00  -8.5780000000000001e-01   3.5330000000000000e-01  -1.9000000000000000e-02  -1.3589999999999999e-01   1.0653999999999999e+00   6.4480000000000004e-01   3.6564999999999999e+00   4.0460000000000002e-01   4.1370000000000001e-01   1.2390000000000000e-01
  -3.9679999999999999e-01   2.6379999999999998e-01  -1.7160000000000000e-01   3.2460000000000000e-01   7.6100000000000001e-02  -2.0610000000000001e-01   1.0431999999999999e+00   5.5589999999999995e-01   2.4377000000000000e+00   3.9489999999999997e-01   4.0410000000000001e-01   1.1940000000000001e-01
  -1.3230000000000000e-01   5.0560000000000005e-01  -3.4310000000000002e-01   3.5330000000000000e-01  -1.9000000000000000e-02  -1.7100000000000001e-01   9.7660000000000002e-01   7.3380000000000001e-01   2.5247000000000002e+00   3.3710000000000001e-01   3.2710000000000000e-01   1.5920000000000001e-01
  -3.3060000000000000e-01   1.5390000000000001e-01  -1.1152000000000000e+00   4.3919999999999998e-01  -4.7600000000000003e-02  -1.4470000000000000e-01   9.5440000000000003e-01   6.6710000000000003e-01   3.3083000000000000e+00   4.1420000000000001e-01   2.9830000000000001e-01   1.3710000000000000e-01
  -2.4249999999999999e-01   3.7369999999999998e-01  -1.1152000000000000e+00   3.3420000000000000e-01  -1.0470000000000000e-01  -1.0960000000000000e-01   7.1020000000000005e-01   5.3369999999999995e-01   3.3083000000000000e+00   3.3710000000000001e-01   3.2710000000000000e-01   1.3270000000000001e-01
  -4.4080000000000003e-01   3.5170000000000001e-01  -9.4359999999999999e-01   3.5330000000000000e-01  -1.2370000000000000e-01  -7.4499999999999997e-02   9.7660000000000002e-01   7.1150000000000002e-01   3.2212000000000001e+00   3.6599999999999999e-01   2.8870000000000001e-01   1.2390000000000000e-01
  -1.7630000000000001e-01   2.1980000000000000e-01  -1.2010000000000001e+00   2.9599999999999999e-01   2.8500000000000001e-02  -1.5350000000000000e-01   1.0875999999999999e+00   6.2260000000000004e-01   2.8730000000000002e+00   4.2380000000000001e-01   3.5599999999999998e-01   1.0170000000000000e-01
  -3.3060000000000000e-01   2.1980000000000000e-01  -6.8630000000000002e-01   3.6280000000000001e-01  -1.9000000000000000e-02  -1.0520000000000000e-01   1.0653999999999999e+00   7.3380000000000001e-01   3.7435999999999998e+00   3.1790000000000002e-01   3.5599999999999998e-01   8.8499999999999995e-02
  -1.9839999999999999e-01   1.7590000000000000e-01  -3.4310000000000002e-01   3.8190000000000002e-01  -8.5599999999999996e-02  -1.1840000000000001e-01   9.5440000000000003e-01   6.8930000000000002e-01   3.4824000000000002e+00   4.7199999999999998e-01   3.6559999999999998e-01   1.2390000000000000e-01
  -3.0859999999999999e-01   1.5390000000000001e-01  -1.4582999999999999e+00   2.2910000000000000e-01  -5.7099999999999998e-02  -1.7979999999999999e-01   7.5460000000000005e-01   8.6719999999999997e-01   3.1341999999999999e+00   3.4680000000000000e-01   4.2340000000000000e-01   1.1940000000000001e-01
  -1.7630000000000001e-01   3.2979999999999998e-01  -9.4359999999999999e-01   3.4370000000000001e-01  -6.6600000000000006e-02  -1.1400000000000000e-01   1.0431999999999999e+00   6.6710000000000003e-01   3.0470999999999999e+00   4.4309999999999999e-01   2.6939999999999997e-01   9.7299999999999998e-02
  -1.5429999999999999e-01   1.5390000000000001e-01  -1.2867999999999999e+00   4.4869999999999999e-01  -5.7099999999999998e-02  -1.6230000000000000e-01   1.0431999999999999e+00   7.3380000000000001e-01   3.5695000000000001e+00   3.8529999999999998e-01   3.4639999999999999e-01   1.3270000000000001e-01
  -3.5270000000000001e-01   1.0990000000000000e-01  -6.0050000000000003e-01   3.5330000000000000e-01  -6.6600000000000006e-02  -1.4910000000000001e-01   7.5460000000000005e-01   9.5609999999999995e-01   2.9600000000000000e+00   3.8529999999999998e-01   3.6559999999999998e-01   1.2830000000000000e-01
  -6.6100000000000006e-02   1.7590000000000000e-01  -1.1152000000000000e+00   3.3420000000000000e-01  -4.7600000000000003e-02  -1.8420000000000000e-01   8.8780000000000003e-01   7.5600000000000001e-01   2.8730000000000002e+00   4.2380000000000001e-01   3.3679999999999999e-01   1.2830000000000000e-01
  -4.4080000000000003e-01   1.5390000000000001e-01  -7.7210000000000001e-01   2.3870000000000000e-01   0.0000000000000000e+00  -1.0960000000000000e-01   8.8780000000000003e-01   6.4480000000000004e-01   3.4824000000000002e+00   4.1420000000000001e-01   3.1750000000000000e-01   1.1940000000000001e-01
  -1.7630000000000001e-01   3.7369999999999998e-01   0.0000000000000000e+00   3.2460000000000000e-01   0.0000000000000000e+00  -1.6230000000000000e-01   9.3220000000000003e-01   9.1169999999999995e-01   3.3083000000000000e+00   4.3350000000000000e-01   2.5979999999999998e-01   6.6400000000000001e-02
  -3.9679999999999999e-01   2.4179999999999999e-01  -6.8630000000000002e-01   4.0100000000000002e-01   5.7099999999999998e-02  -1.4030000000000001e-01   9.9880000000000002e-01   5.5589999999999995e-01   2.8730000000000002e+00   3.6599999999999999e-01   3.3679999999999999e-01   1.0170000000000000e-01
  -1.9839999999999999e-01   3.0780000000000002e-01  -8.5800000000000001e-02   3.3420000000000000e-01  -8.5599999999999996e-02  -2.0169999999999999e-01   7.3240000000000005e-01   9.1169999999999995e-01   3.5695000000000001e+00   3.0819999999999997e-01   3.7530000000000002e-01   1.2830000000000000e-01
  -3.3060000000000000e-01   1.5390000000000001e-01  -6.0050000000000003e-01   3.3420000000000000e-01   4.7600000000000003e-02  -1.3589999999999999e-01   9.5440000000000003e-01   6.8930000000000002e-01   3.4824000000000002e+00   4.1420000000000001e-01   3.2710000000000000e-01   1.0620000000000000e-01
  -8.8200000000000001e-02   2.1980000000000000e-01  -7.7210000000000001e-01   3.2460000000000000e-01  -5.7099999999999998e-02  -9.6500000000000002e-02   9.3220000000000003e-01   6.2260000000000004e-01   3.4824000000000002e+00   3.9489999999999997e-01   3.3679999999999999e-01   1.3710000000000000e-01
  -3.3060000000000000e-01   4.3969999999999998e-01  -1.5441000000000000e+00   2.8639999999999999e-01  -4.7600000000000003e-02  -1.0090000000000000e-01   9.1000000000000003e-01   6.8930000000000002e-01   2.5247000000000002e+00   4.4309999999999999e-01   2.6939999999999997e-01   9.2899999999999996e-02
  -4.4100000000000000e-02   2.4179999999999999e-01  -2.5740000000000002e-01   3.4370000000000001e-01   0.0000000000000000e+00  -1.2720000000000001e-01   1.0431999999999999e+00   7.1150000000000002e-01   3.8306000000000000e+00   3.8529999999999998e-01   4.0410000000000001e-01   9.7299999999999998e-02
  -3.7469999999999998e-01   3.7369999999999998e-01  -4.2890000000000000e-01   3.1509999999999999e-01  -1.9000000000000000e-02  -1.6230000000000000e-01   8.8780000000000003e-01   6.2260000000000004e-01   3.0470999999999999e+00   4.5269999999999999e-01   3.1750000000000000e-01   1.0620000000000000e-01
  -3.0859999999999999e-01   3.9570000000000000e-01  -1.0294000000000001e+00   3.0549999999999999e-01  -8.5599999999999996e-02  -1.1400000000000000e-01   9.3220000000000003e-01   9.7840000000000005e-01   3.2212000000000001e+00   4.4309999999999999e-01   2.9830000000000001e-01   1.1060000000000000e-01
  -2.8649999999999998e-01   2.1980000000000000e-01  -1.5441000000000000e+00   3.1509999999999999e-01  -1.9000000000000000e-02  -1.4470000000000000e-01   7.9900000000000004e-01   6.0040000000000004e-01   2.6118000000000001e+00   4.6239999999999998e-01   3.0790000000000001e-01   1.2390000000000000e-01
  -3.9679999999999999e-01   2.1980000000000000e-01   3.4310000000000002e-01   3.1509999999999999e-01   0.0000000000000000e+00  -1.3159999999999999e-01   9.5440000000000003e-01   6.8930000000000002e-01   4.1788999999999996e+00   3.9489999999999997e-01   3.2710000000000000e-01   1.2390000000000000e-01
  -3.9679999999999999e-01   3.9570000000000000e-01  -5.1470000000000005e-01   3.5330000000000000e-01  -8.5599999999999996e-02  -1.2720000000000001e-01   9.1000000000000003e-01   6.4480000000000004e-01   3.4824000000000002e+00   3.7569999999999998e-01   3.2710000000000000e-01   8.4000000000000005e-02
  -3.7469999999999998e-01   1.7590000000000000e-01  -6.0050000000000003e-01   3.2460000000000000e-01  -4.7600000000000003e-02  -1.3589999999999999e-01   8.8780000000000003e-01   9.5609999999999995e-01   3.1341999999999999e+00   4.4309999999999999e-01   3.0790000000000001e-01   1.3710000000000000e-01
  -1.7630000000000001e-01   1.0990000000000000e-01  -8.5800000000000001e-02   2.9599999999999999e-01  -5.7099999999999998e-02  -1.5790000000000001e-01   8.6560000000000004e-01   7.1150000000000002e-01   3.1341999999999999e+00   4.0460000000000002e-01   3.1750000000000000e-01   7.9600000000000004e-02
  -2.6450000000000001e-01   6.6000000000000003e-02  -6.0050000000000003e-01   2.7689999999999998e-01  -6.6600000000000006e-02  -1.5350000000000000e-01   7.3240000000000005e-01   8.0049999999999999e-01   2.9600000000000000e+00   2.8899999999999998e-01   4.5219999999999999e-01   1.2390000000000000e-01
  -3.7469999999999998e-01   2.6379999999999998e-01  -6.8630000000000002e-01   2.8639999999999999e-01  -9.5200000000000007e-02  -1.3589999999999999e-01   8.6560000000000004e-01   6.0040000000000004e-01   3.2212000000000001e+00   3.6599999999999999e-01   3.7530000000000002e-01   9.7299999999999998e-02
  -3.5270000000000001e-01   4.1770000000000002e-01  -8.5780000000000001e-01   4.2959999999999998e-01  -1.2370000000000000e-01  -8.3299999999999999e-02   9.9880000000000002e-01   7.5600000000000001e-01   3.2212000000000001e+00   3.1790000000000002e-01   4.1370000000000001e-01   7.0800000000000002e-02
  -3.3060000000000000e-01   3.2979999999999998e-01  -1.7160000000000000e-01   2.8639999999999999e-01  -1.1420000000000000e-01  -1.5350000000000000e-01   6.6579999999999995e-01   7.7820000000000000e-01   2.7858999999999998e+00   3.4680000000000000e-01   3.7530000000000002e-01   1.5920000000000001e-01
  -3.5270000000000001e-01   1.9789999999999999e-01  -1.6298999999999999e+00   3.1509999999999999e-01  -9.5200000000000007e-02  -1.4030000000000001e-01   9.5440000000000003e-01   6.2260000000000004e-01   3.0470999999999999e+00   4.4309999999999999e-01   4.1370000000000001e-01   1.0620000000000000e-01
  -8.8200000000000001e-02   6.6000000000000003e-02  -3.4310000000000002e-01   3.5330000000000000e-01  -1.0470000000000000e-01  -1.5790000000000001e-01   1.0653999999999999e+00   8.4499999999999997e-01   3.1341999999999999e+00   4.6239999999999998e-01   2.5979999999999998e-01   1.1500000000000000e-01
  -4.1880000000000001e-01   3.9570000000000000e-01  -1.9730000000000001e+00   3.2460000000000000e-01  -4.7600000000000003e-02  -5.2600000000000001e-02   8.8780000000000003e-01   7.1150000000000002e-01   2.8730000000000002e+00   4.9130000000000001e-01   3.2710000000000000e-01   1.4599999999999999e-01
  -2.2040000000000001e-01   3.9570000000000000e-01  -4.2890000000000000e-01   4.2959999999999998e-01  -3.8100000000000002e-02  -1.7540000000000000e-01   7.9900000000000004e-01   6.8930000000000002e-01   3.1341999999999999e+00   3.5639999999999999e-01   3.7530000000000002e-01   1.1060000000000000e-01
  -5.5110000000000003e-01   1.0990000000000000e-01  -1.2867999999999999e+00   3.6280000000000001e-01  -1.2370000000000000e-01  -9.6500000000000002e-02   8.6560000000000004e-01   7.5600000000000001e-01   3.0470999999999999e+00   3.9489999999999997e-01   2.5019999999999998e-01   6.1899999999999997e-02
  -3.5270000000000001e-01   3.2979999999999998e-01  -4.2890000000000000e-01   3.5330000000000000e-01  -9.5200000000000007e-02  -1.3159999999999999e-01   9.5440000000000003e-01   7.7820000000000000e-01   2.6118000000000001e+00   4.1420000000000001e-01   3.4639999999999999e-01   1.0620000000000000e-01
  -1.9839999999999999e-01   1.7590000000000000e-01  -1.3725000000000001e+00   2.9599999999999999e-01  -1.9000000000000000e-02  -1.2280000000000001e-01   9.1000000000000003e-01   7.3380000000000001e-01   2.8730000000000002e+00   3.7569999999999998e-01   4.0410000000000001e-01   9.7299999999999998e-02
  -2.8649999999999998e-01   8.7900000000000006e-02   1.7160000000000000e-01   2.4820000000000000e-01  -8.5599999999999996e-02  -1.3589999999999999e-01   9.5440000000000003e-01   6.8930000000000002e-01   3.3083000000000000e+00   3.8529999999999998e-01   3.6559999999999998e-01   1.1060000000000000e-01
  -1.5429999999999999e-01   2.8580000000000000e-01  -4.2890000000000000e-01   3.0549999999999999e-01  -5.7099999999999998e-02  -8.3299999999999999e-02   9.3220000000000003e-01   8.0049999999999999e-01   2.7858999999999998e+00   3.8529999999999998e-01   4.4259999999999999e-01   8.8499999999999995e-02
  -4.4080000000000003e-01   2.1980000000000000e-01  -6.0050000000000003e-01   3.4370000000000001e-01   1.9000000000000000e-02  -1.6230000000000000e-01   9.7660000000000002e-01   6.6710000000000003e-01   2.9600000000000000e+00   4.1420000000000001e-01   3.5599999999999998e-01   1.1500000000000000e-01
  -2.8649999999999998e-01   4.3969999999999998e-01  -2.5740000000000002e-01   3.3420000000000000e-01  -5.7099999999999998e-02  -9.2100000000000001e-02   8.8780000000000003e-01   6.4480000000000004e-01   2.6118000000000001e+00   3.8529999999999998e-01   3.6559999999999998e-01   1.4160000000000000e-01
  -4.6289999999999998e-01   3.5170000000000001e-01  -7.7210000000000001e-01   3.0549999999999999e-01  -8.5599999999999996e-02  -1.3589999999999999e-01   9.5440000000000003e-01   5.7809999999999995e-01   3.3953000000000002e+00   3.8529999999999998e-01   3.0790000000000001e-01   1.1940000000000001e-01
  -2.1999999999999999e-02   2.6379999999999998e-01  -1.2867999999999999e+00   3.1509999999999999e-01  -3.8100000000000002e-02  -1.5350000000000000e-01   9.5440000000000003e-01   4.6689999999999998e-01   3.2212000000000001e+00   4.2380000000000001e-01   3.8490000000000002e-01   1.5040000000000001e-01
  -4.6289999999999998e-01   3.5170000000000001e-01  -8.5780000000000001e-01   3.3420000000000000e-01   1.9000000000000000e-02  -1.1840000000000001e-01   9.7660000000000002e-01   6.8930000000000002e-01   3.5695000000000001e+00   4.4309999999999999e-01   3.6559999999999998e-01   9.7299999999999998e-02
  -2.2040000000000001e-01   3.2979999999999998e-01  -6.8630000000000002e-01   3.1509999999999999e-01  -1.0470000000000000e-01  -1.5350000000000000e-01   6.2150000000000005e-01   1.0005999999999999e+00   3.8306000000000000e+00   3.9489999999999997e-01   3.5599999999999998e-01   1.3270000000000001e-01
  -2.2040000000000001e-01   3.7369999999999998e-01  -1.7160000000000000e-01   2.7689999999999998e-01  -6.6600000000000006e-02  -1.4030000000000001e-01   7.9900000000000004e-01   6.6710000000000003e-01   2.6118000000000001e+00   3.5639999999999999e-01   2.8870000000000001e-01   1.2390000000000000e-01
  -2.8649999999999998e-01   2.1999999999999999e-02  -4.2890000000000000e-01   2.6729999999999998e-01  -1.4269999999999999e-01  -9.6500000000000002e-02   7.7680000000000005e-01   8.6719999999999997e-01   3.7435999999999998e+00   2.9859999999999998e-01   3.2710000000000000e-01   1.2830000000000000e-01
  -3.3060000000000000e-01   1.7590000000000000e-01  -1.0294000000000001e+00   3.1509999999999999e-01  -3.8100000000000002e-02  -8.7700000000000000e-02   1.2206999999999999e+00   6.8930000000000002e-01   2.6118000000000001e+00   4.0460000000000002e-01   2.5979999999999998e-01   1.2390000000000000e-01
  -1.1020000000000001e-01   2.1980000000000000e-01  -7.7210000000000001e-01   2.9599999999999999e-01  -4.7600000000000003e-02  -1.4030000000000001e-01   8.8780000000000003e-01   6.0040000000000004e-01   2.6989000000000001e+00   2.6010000000000000e-01   3.5599999999999998e-01   1.4160000000000000e-01
  -2.6450000000000001e-01   3.7369999999999998e-01  -1.2867999999999999e+00   3.0549999999999999e-01  -5.7099999999999998e-02  -1.4470000000000000e-01   9.5440000000000003e-01   7.7820000000000000e-01   2.4377000000000000e+00   4.1420000000000001e-01   3.3679999999999999e-01   1.2830000000000000e-01
  -3.7469999999999998e-01   2.1980000000000000e-01  -1.7160000000000000e-01   2.9599999999999999e-01  -1.2370000000000000e-01  -1.4030000000000001e-01   9.3220000000000003e-01   6.8930000000000002e-01   3.4824000000000002e+00   4.3350000000000000e-01   3.6559999999999998e-01   1.0620000000000000e-01
  -2.2040000000000001e-01  -4.3999999999999997e-02  -1.6298999999999999e+00   3.2460000000000000e-01  -1.5229999999999999e-01  -9.2100000000000001e-02   8.4340000000000004e-01   7.5600000000000001e-01   3.0470999999999999e+00   3.6599999999999999e-01   4.1370000000000001e-01   1.3710000000000000e-01
  -2.8649999999999998e-01   3.0780000000000002e-01  -6.0050000000000003e-01   3.1509999999999999e-01  -2.8500000000000001e-02  -1.3159999999999999e-01   7.9900000000000004e-01   6.2260000000000004e-01   2.6989000000000001e+00   3.6599999999999999e-01   2.9830000000000001e-01   1.4160000000000000e-01
  -4.4080000000000003e-01   6.6000000000000003e-02  -7.7210000000000001e-01   3.2460000000000000e-01  -1.4269999999999999e-01  -1.6660000000000000e-01   8.4340000000000004e-01   9.3389999999999995e-01   3.0470999999999999e+00   3.8529999999999998e-01   3.0790000000000001e-01   1.1060000000000000e-01
  -3.7469999999999998e-01   1.3189999999999999e-01   3.4310000000000002e-01   2.4820000000000000e-01  -4.7600000000000003e-02  -1.2280000000000001e-01   1.1318999999999999e+00   6.8930000000000002e-01   3.4824000000000002e+00   3.9489999999999997e-01   3.7530000000000002e-01   1.3710000000000000e-01
  -8.8200000000000001e-02   1.7590000000000000e-01  -1.1152000000000000e+00   2.9599999999999999e-01  -1.5229999999999999e-01  -1.3159999999999999e-01   7.9900000000000004e-01   7.7820000000000000e-01   4.4401000000000002e+00   3.8529999999999998e-01   3.5599999999999998e-01   1.0620000000000000e-01
  -3.3060000000000000e-01   4.3999999999999997e-02  -6.8630000000000002e-01   2.8639999999999999e-01  -2.8500000000000001e-02  -9.2100000000000001e-02   1.0875999999999999e+00   7.1150000000000002e-01   3.3953000000000002e+00   4.1420000000000001e-01   3.0790000000000001e-01   1.0620000000000000e-01
  -3.7469999999999998e-01   5.9360000000000002e-01  -3.4310000000000002e-01   2.4820000000000000e-01  -4.7600000000000003e-02  -1.0520000000000000e-01   9.5440000000000003e-01   7.7820000000000000e-01   3.1341999999999999e+00   4.7199999999999998e-01   3.4639999999999999e-01   1.1060000000000000e-01
  -3.0859999999999999e-01  -4.3999999999999997e-02  -6.8630000000000002e-01   3.7240000000000001e-01  -1.4269999999999999e-01  -1.4910000000000001e-01   9.1000000000000003e-01   8.0049999999999999e-01   2.6989000000000001e+00   3.8529999999999998e-01   2.9830000000000001e-01   1.3710000000000000e-01
  -3.5270000000000001e-01   3.2979999999999998e-01  -1.7157000000000000e+00   3.7240000000000001e-01  -6.6600000000000006e-02  -1.7100000000000001e-01   8.6560000000000004e-01   7.3380000000000001e-01   2.9600000000000000e+00   3.4680000000000000e-01   3.8490000000000002e-01   8.8499999999999995e-02
  -3.7469999999999998e-01   4.8359999999999997e-01  -6.0050000000000003e-01   3.1509999999999999e-01  -1.0470000000000000e-01  -8.7700000000000000e-02   8.8780000000000003e-01   6.8930000000000002e-01   2.6118000000000001e+00   3.6599999999999999e-01   3.4639999999999999e-01   1.1500000000000000e-01
  -5.5110000000000003e-01   3.7369999999999998e-01  -1.0294000000000001e+00   1.5279999999999999e-01  -1.5229999999999999e-01  -6.5799999999999997e-02   8.2120000000000004e-01   7.5600000000000001e-01   3.6564999999999999e+00   3.6599999999999999e-01   2.8870000000000001e-01   1.3270000000000001e-01
  -4.6289999999999998e-01   5.2759999999999996e-01  -8.5780000000000001e-01   1.9089999999999999e-01  -9.5200000000000007e-02  -1.4910000000000001e-01   1.0431999999999999e+00   6.6710000000000003e-01   3.0470999999999999e+00   4.3350000000000000e-01   3.6559999999999998e-01   1.3710000000000000e-01
  -5.0700000000000001e-01   3.2979999999999998e-01  -6.8630000000000002e-01   2.8639999999999999e-01  -5.7099999999999998e-02  -9.6500000000000002e-02   9.3220000000000003e-01   8.4499999999999997e-01   2.8730000000000002e+00   3.9489999999999997e-01   3.5599999999999998e-01   1.4160000000000000e-01
  -3.3060000000000000e-01   1.5390000000000001e-01  -8.5780000000000001e-01   3.7240000000000001e-01  -2.8500000000000001e-02  -7.4499999999999997e-02   9.7660000000000002e-01   8.0049999999999999e-01   2.5247000000000002e+00   4.5269999999999999e-01   3.4639999999999999e-01   1.4160000000000000e-01
  -4.6289999999999998e-01   4.6170000000000000e-01  -8.5780000000000001e-01   2.7689999999999998e-01   2.8500000000000001e-02  -1.4030000000000001e-01   8.4340000000000004e-01   7.5600000000000001e-01   3.2212000000000001e+00   4.0460000000000002e-01   4.1370000000000001e-01   8.8499999999999995e-02
  -4.8490000000000000e-01  -6.6000000000000003e-02  -6.0050000000000003e-01   2.6729999999999998e-01  -1.5229999999999999e-01  -1.0520000000000000e-01   9.3220000000000003e-01   6.4480000000000004e-01   3.2212000000000001e+00   3.8529999999999998e-01   3.8490000000000002e-01   1.3710000000000000e-01
  -2.2040000000000001e-01   3.9570000000000000e-01  -1.0294000000000001e+00   2.8639999999999999e-01  -7.6100000000000001e-02  -1.4030000000000001e-01   7.3240000000000005e-01   6.6710000000000003e-01   2.9600000000000000e+00   3.4680000000000000e-01   3.1750000000000000e-01   1.2390000000000000e-01
  -5.9509999999999996e-01   1.7590000000000000e-01  -1.3725000000000001e+00   2.3870000000000000e-01  -8.5599999999999996e-02  -9.6500000000000002e-02   8.2120000000000004e-01   7.3380000000000001e-01   3.1341999999999999e+00   4.0460000000000002e-01   3.5599999999999998e-01   1.1060000000000000e-01
  -2.4249999999999999e-01   1.5390000000000001e-01  -8.5780000000000001e-01   3.3420000000000000e-01  -7.6100000000000001e-02  -1.0960000000000000e-01   1.1096999999999999e+00   6.6710000000000003e-01   2.5247000000000002e+00   4.5269999999999999e-01   2.7900000000000003e-01   1.1500000000000000e-01
  -5.5110000000000003e-01   1.5390000000000001e-01  -6.8630000000000002e-01   3.7240000000000001e-01  -8.5599999999999996e-02  -9.6500000000000002e-02   7.3240000000000005e-01   6.8930000000000002e-01   3.3083000000000000e+00   4.4309999999999999e-01   4.0410000000000001e-01   9.7299999999999998e-02
  -4.6289999999999998e-01   1.7590000000000000e-01  -1.0294000000000001e+00   2.7689999999999998e-01  -1.5229999999999999e-01  -1.4470000000000000e-01   7.9900000000000004e-01   7.1150000000000002e-01   2.4377000000000000e+00   3.3710000000000001e-01   2.3089999999999999e-01   1.1500000000000000e-01
  -2.6450000000000001e-01   3.2979999999999998e-01  -6.0050000000000003e-01   2.1959999999999999e-01  -1.5229999999999999e-01  -8.7700000000000000e-02   8.6560000000000004e-01   8.8939999999999997e-01   3.3083000000000000e+00   3.3710000000000001e-01   2.4060000000000001e-01   1.5479999999999999e-01
  -3.3060000000000000e-01   2.8580000000000000e-01  -6.8630000000000002e-01   3.0549999999999999e-01  -5.7099999999999998e-02  -1.0960000000000000e-01   6.6579999999999995e-01   5.1139999999999997e-01   2.6118000000000001e+00   3.7569999999999998e-01   3.8490000000000002e-01   1.4599999999999999e-01
  -3.3060000000000000e-01   4.3999999999999997e-02  -1.1152000000000000e+00   3.1509999999999999e-01  -1.5229999999999999e-01  -1.1840000000000001e-01   8.8780000000000003e-01   6.4480000000000004e-01   2.7858999999999998e+00   3.3710000000000001e-01   3.4639999999999999e-01   1.2390000000000000e-01
  -2.6450000000000001e-01   4.6170000000000000e-01  -1.0294000000000001e+00   3.2460000000000000e-01  -4.7600000000000003e-02  -1.5790000000000001e-01   7.5460000000000005e-01   7.3380000000000001e-01   3.3953000000000002e+00   4.1420000000000001e-01   3.6559999999999998e-01   1.0170000000000000e-01
  -3.7469999999999998e-01   1.7590000000000000e-01  -8.5780000000000001e-01   3.3420000000000000e-01  -4.7600000000000003e-02  -1.3589999999999999e-01   8.4340000000000004e-01   8.4499999999999997e-01   3.7435999999999998e+00   4.1420000000000001e-01   3.2710000000000000e-01   1.0620000000000000e-01
  -2.4249999999999999e-01   2.1980000000000000e-01  -6.0050000000000003e-01   3.3420000000000000e-01  -7.6100000000000001e-02  -1.8420000000000000e-01   7.5460000000000005e-01   6.4480000000000004e-01   3.5695000000000001e+00   4.7199999999999998e-01   3.1750000000000000e-01   1.4599999999999999e-01
  -3.7469999999999998e-01   1.7590000000000000e-01  -1.8015000000000001e+00   4.1049999999999998e-01  -9.5200000000000007e-02  -1.3159999999999999e-01   9.9880000000000002e-01   8.8939999999999997e-01   3.0470999999999999e+00   4.0460000000000002e-01   2.7900000000000003e-01   1.2830000000000000e-01
  -4.6289999999999998e-01   3.7369999999999998e-01  -1.2010000000000001e+00   3.3420000000000000e-01   9.4999999999999998e-03  -1.5350000000000000e-01   6.8799999999999994e-01   6.8930000000000002e-01   3.4824000000000002e+00   4.4309999999999999e-01   2.9830000000000001e-01   1.3270000000000001e-01
  -5.2900000000000003e-01   2.1980000000000000e-01  -1.4582999999999999e+00   3.3420000000000000e-01  -1.3320000000000001e-01  -1.4910000000000001e-01   9.9880000000000002e-01   7.1150000000000002e-01   3.5695000000000001e+00   3.5639999999999999e-01   4.1370000000000001e-01   1.0620000000000000e-01
  -3.3060000000000000e-01   4.8359999999999997e-01  -8.5780000000000001e-01   3.5330000000000000e-01  -1.1420000000000000e-01  -1.1840000000000001e-01   8.2120000000000004e-01   7.1150000000000002e-01   3.2212000000000001e+00   3.7569999999999998e-01   4.1370000000000001e-01   1.0620000000000000e-01
  -3.5270000000000001e-01   2.6379999999999998e-01  -6.0050000000000003e-01   1.6230000000000000e-01  -4.7600000000000003e-02  -1.4030000000000001e-01   9.3220000000000003e-01   8.0049999999999999e-01   3.2212000000000001e+00   3.2750000000000001e-01   3.0790000000000001e-01   1.2830000000000000e-01
  -4.8490000000000000e-01   1.7590000000000000e-01  -8.5780000000000001e-01   3.7240000000000001e-01  -7.6100000000000001e-02  -1.4910000000000001e-01   7.9900000000000004e-01   6.4480000000000004e-01   3.1341999999999999e+00   3.8529999999999998e-01   3.4639999999999999e-01   9.7299999999999998e-02
  -4.1880000000000001e-01   2.6379999999999998e-01  -7.7210000000000001e-01   3.6280000000000001e-01  -3.8100000000000002e-02  -1.1400000000000000e-01   6.4370000000000005e-01   7.7820000000000000e-01   3.2212000000000001e+00   3.6599999999999999e-01   3.0790000000000001e-01   1.5040000000000001e-01
  -3.7469999999999998e-01   3.5170000000000001e-01  -1.2010000000000001e+00   2.9599999999999999e-01  -2.8500000000000001e-02  -1.0090000000000000e-01   6.6579999999999995e-01   8.6719999999999997e-01   2.7858999999999998e+00   4.1420000000000001e-01   3.6559999999999998e-01   1.0170000000000000e-01
  -3.0859999999999999e-01   1.9789999999999999e-01  -9.4359999999999999e-01   3.2460000000000000e-01  -1.4269999999999999e-01  -1.1400000000000000e-01   8.6560000000000004e-01   5.7809999999999995e-01   2.5247000000000002e+00   2.7939999999999998e-01   3.8490000000000002e-01   1.3710000000000000e-01
  -2.8649999999999998e-01   2.8580000000000000e-01  -1.1152000000000000e+00   2.3870000000000000e-01  -1.7130000000000001e-01  -1.4910000000000001e-01   9.3220000000000003e-01   6.6710000000000003e-01   2.9600000000000000e+00   3.5639999999999999e-01   3.4639999999999999e-01   1.1060000000000000e-01
  -5.0700000000000001e-01   2.1980000000000000e-01  -1.7157000000000000e+00   3.2460000000000000e-01  -1.3320000000000001e-01  -1.4470000000000000e-01   9.5440000000000003e-01   8.0049999999999999e-01   3.1341999999999999e+00   3.8529999999999998e-01   3.4639999999999999e-01   1.1940000000000001e-01
  -4.1880000000000001e-01   1.7590000000000000e-01  -5.1470000000000005e-01   3.4370000000000001e-01  -1.0470000000000000e-01  -1.4910000000000001e-01   8.8780000000000003e-01   8.6719999999999997e-01   2.6118000000000001e+00   3.3710000000000001e-01   3.4639999999999999e-01   6.6400000000000001e-02
  -3.7469999999999998e-01   6.6000000000000003e-02  -4.2890000000000000e-01   3.2460000000000000e-01  -9.5200000000000007e-02  -1.7979999999999999e-01   9.5440000000000003e-01   7.5600000000000001e-01   3.1341999999999999e+00   3.7569999999999998e-01   3.6559999999999998e-01   1.0620000000000000e-01
  -2.6450000000000001e-01   3.2979999999999998e-01  -1.2867999999999999e+00   3.1509999999999999e-01  -1.2370000000000000e-01  -1.0960000000000000e-01   9.3220000000000003e-01   7.7820000000000000e-01   3.8306000000000000e+00   4.8159999999999997e-01   3.4639999999999999e-01   1.2390000000000000e-01
  -2.4249999999999999e-01   3.9570000000000000e-01  -1.7157000000000000e+00   4.1049999999999998e-01  -1.1420000000000000e-01  -1.5790000000000001e-01   7.9900000000000004e-01   5.7809999999999995e-01   3.5695000000000001e+00   4.6239999999999998e-01   3.3679999999999999e-01   1.0170000000000000e-01
  -2.6450000000000001e-01   2.1980000000000000e-01  -1.0294000000000001e+00   3.5330000000000000e-01  -9.5200000000000007e-02  -1.1400000000000000e-01   9.9880000000000002e-01   6.0040000000000004e-01   2.6118000000000001e+00   3.0819999999999997e-01   2.3089999999999999e-01   1.3270000000000001e-01
  -3.3060000000000000e-01   2.1980000000000000e-01  -2.3161999999999998e+00   2.8639999999999999e-01  -6.6600000000000006e-02  -1.1840000000000001e-01   9.3220000000000003e-01   8.4499999999999997e-01   2.9600000000000000e+00   3.8529999999999998e-01   2.9830000000000001e-01   1.1500000000000000e-01
  -2.8649999999999998e-01   3.7369999999999998e-01  -6.8630000000000002e-01   2.6729999999999998e-01  -9.4999999999999998e-03  -1.4910000000000001e-01   1.0653999999999999e+00   8.2269999999999999e-01   3.5695000000000001e+00   4.0460000000000002e-01   3.2710000000000000e-01   1.1500000000000000e-01
  -3.9679999999999999e-01   1.0990000000000000e-01  -1.1152000000000000e+00   3.2460000000000000e-01  -1.4269999999999999e-01  -1.3589999999999999e-01   8.2120000000000004e-01   7.3380000000000001e-01   2.1764999999999999e+00   3.3710000000000001e-01   2.7900000000000003e-01   1.1940000000000001e-01
  -5.2900000000000003e-01   2.8580000000000000e-01  -1.2010000000000001e+00   3.0549999999999999e-01  -1.3320000000000001e-01  -1.3159999999999999e-01   8.4340000000000004e-01   8.2269999999999999e-01   2.7858999999999998e+00   4.0460000000000002e-01   3.4639999999999999e-01   1.0620000000000000e-01
  -5.9509999999999996e-01   1.3189999999999999e-01  -7.7210000000000001e-01   3.1509999999999999e-01   2.8500000000000001e-02  -1.0520000000000000e-01   9.9880000000000002e-01   6.0040000000000004e-01   2.6118000000000001e+00   4.2380000000000001e-01   2.8870000000000001e-01   1.1500000000000000e-01
  -8.8200000000000001e-02   1.3189999999999999e-01  -1.0294000000000001e+00   2.4820000000000000e-01  -1.9030000000000000e-01  -9.6500000000000002e-02   9.3220000000000003e-01   8.0049999999999999e-01   3.0470999999999999e+00   4.0460000000000002e-01   4.2340000000000000e-01   9.7299999999999998e-02
  -5.0700000000000001e-01   3.0780000000000002e-01  -8.5780000000000001e-01   4.1049999999999998e-01  -1.6180000000000000e-01  -9.2100000000000001e-02   8.4340000000000004e-01   7.7820000000000000e-01   2.9600000000000000e+00   3.8529999999999998e-01   3.8490000000000002e-01   1.6370000000000001e-01
  -3.0859999999999999e-01   3.9570000000000000e-01  -1.2010000000000001e+00   3.3420000000000000e-01  -1.2370000000000000e-01  -7.8899999999999998e-02   7.9900000000000004e-01   8.0049999999999999e-01   3.3953000000000002e+00   3.9489999999999997e-01   3.4639999999999999e-01   1.2830000000000000e-01
  -3.7469999999999998e-01   1.5390000000000001e-01  -1.0294000000000001e+00   2.3870000000000000e-01  -1.9000000000000000e-02  -1.3589999999999999e-01   7.5460000000000005e-01   7.5600000000000001e-01   2.6989000000000001e+00   4.0460000000000002e-01   3.6559999999999998e-01   1.1500000000000000e-01
  -5.7310000000000005e-01   1.9789999999999999e-01  -8.5780000000000001e-01   3.4370000000000001e-01  -5.7099999999999998e-02  -1.7100000000000001e-01   8.4340000000000004e-01   5.3369999999999995e-01   3.0470999999999999e+00   4.3350000000000000e-01   3.8490000000000002e-01   1.3710000000000000e-01
  -3.0859999999999999e-01  -1.3189999999999999e-01  -1.5441000000000000e+00   2.5779999999999997e-01  -8.5599999999999996e-02  -1.1840000000000001e-01   9.9880000000000002e-01   8.4499999999999997e-01   2.7858999999999998e+00   3.4680000000000000e-01   3.0790000000000001e-01   1.3270000000000001e-01
  -1.7630000000000001e-01   8.7900000000000006e-02  -1.8872000000000000e+00   3.0549999999999999e-01  -3.8100000000000002e-02  -1.1400000000000000e-01   9.3220000000000003e-01   7.7820000000000000e-01   2.6989000000000001e+00   3.8529999999999998e-01   3.4639999999999999e-01   1.0620000000000000e-01
  -4.8490000000000000e-01   6.6000000000000003e-02  -1.3725000000000001e+00   3.4370000000000001e-01  -2.1890000000000001e-01  -6.1400000000000003e-02   9.1000000000000003e-01   6.6710000000000003e-01   2.8730000000000002e+00   3.6599999999999999e-01   3.4639999999999999e-01   1.4599999999999999e-01
  -1.9839999999999999e-01   1.5390000000000001e-01  -3.4310000000000002e-01   1.5279999999999999e-01  -1.1420000000000000e-01  -1.4910000000000001e-01   1.0875999999999999e+00   7.5600000000000001e-01   2.8730000000000002e+00   3.6599999999999999e-01   3.6559999999999998e-01   9.2899999999999996e-02
  -4.6289999999999998e-01   3.0780000000000002e-01  -1.2867999999999999e+00   2.7689999999999998e-01  -1.9000000000000000e-02  -8.7700000000000000e-02   9.5440000000000003e-01   5.5589999999999995e-01   2.1764999999999999e+00   4.6239999999999998e-01   2.9830000000000001e-01   1.5040000000000001e-01
  -4.6289999999999998e-01   5.9360000000000002e-01  -1.7157000000000000e+00   2.8639999999999999e-01  -1.6180000000000000e-01  -1.0960000000000000e-01   1.2428999999999999e+00   5.7809999999999995e-01   3.3083000000000000e+00   4.0460000000000002e-01   3.5599999999999998e-01   1.5479999999999999e-01
  -5.2900000000000003e-01   3.0780000000000002e-01  -6.0050000000000003e-01   3.0549999999999999e-01  -2.8500000000000001e-02  -1.3159999999999999e-01   8.8780000000000003e-01   1.2007000000000001e+00   2.9600000000000000e+00   3.8529999999999998e-01   3.4639999999999999e-01   8.8499999999999995e-02
  -1.3230000000000000e-01   2.6379999999999998e-01  -1.2867999999999999e+00   2.1959999999999999e-01  -2.1890000000000001e-01  -1.0520000000000000e-01   8.4340000000000004e-01   4.6689999999999998e-01   3.0470999999999999e+00   3.8529999999999998e-01   2.9830000000000001e-01   1.2390000000000000e-01
  -3.7469999999999998e-01   2.4179999999999999e-01  -7.7210000000000001e-01   2.5779999999999997e-01  -9.5200000000000007e-02  -1.3159999999999999e-01   1.1318999999999999e+00   7.5600000000000001e-01   3.1341999999999999e+00   3.8529999999999998e-01   3.4639999999999999e-01   9.2899999999999996e-02
  -3.5270000000000001e-01   3.0780000000000002e-01  -1.2010000000000001e+00   2.6729999999999998e-01  -7.6100000000000001e-02  -1.0520000000000000e-01   9.9880000000000002e-01   8.8939999999999997e-01   3.6564999999999999e+00   3.6599999999999999e-01   4.3300000000000000e-01   1.1060000000000000e-01
  -5.2900000000000003e-01   4.1770000000000002e-01  -6.8630000000000002e-01   2.1959999999999999e-01  -6.6600000000000006e-02  -1.4910000000000001e-01   8.6560000000000004e-01   7.1150000000000002e-01   3.0470999999999999e+00   3.6599999999999999e-01   3.2710000000000000e-01   1.1060000000000000e-01
  -4.6289999999999998e-01   4.8359999999999997e-01  -1.2867999999999999e+00   3.8190000000000002e-01  -6.6600000000000006e-02  -1.1400000000000000e-01   8.4340000000000004e-01   8.8939999999999997e-01   3.9177000000000000e+00   3.9489999999999997e-01   3.3679999999999999e-01   9.2899999999999996e-02
  -3.5270000000000001e-01   2.6379999999999998e-01  -1.2867999999999999e+00   3.5330000000000000e-01  -1.3320000000000001e-01  -1.6230000000000000e-01   8.2120000000000004e-01   7.3380000000000001e-01   3.4824000000000002e+00   4.2380000000000001e-01   2.9830000000000001e-01   1.3270000000000001e-01
  -2.2040000000000001e-01   1.9789999999999999e-01  -1.5441000000000000e+00   2.7689999999999998e-01  -1.9030000000000000e-01  -1.0520000000000000e-01   7.7680000000000005e-01   6.2260000000000004e-01   3.3953000000000002e+00   3.3710000000000001e-01   2.5979999999999998e-01   9.7299999999999998e-02
  -4.1880000000000001e-01   1.3189999999999999e-01  -1.7157000000000000e+00   2.4820000000000000e-01  -4.7600000000000003e-02  -1.1400000000000000e-01   9.1000000000000003e-01   9.5609999999999995e-01   3.6564999999999999e+00   3.4680000000000000e-01   2.6939999999999997e-01   1.0620000000000000e-01
  -3.3060000000000000e-01   1.3189999999999999e-01  -3.4310000000000002e-01   3.1509999999999999e-01  -9.5200000000000007e-02  -1.1840000000000001e-01   1.0653999999999999e+00   8.0049999999999999e-01   2.6989000000000001e+00   3.7569999999999998e-01   4.2340000000000000e-01   8.8499999999999995e-02
  -2.8649999999999998e-01   2.4179999999999999e-01  -1.2010000000000001e+00   1.7190000000000000e-01  -1.0470000000000000e-01  -9.6500000000000002e-02   9.5440000000000003e-01   7.1150000000000002e-01   3.3083000000000000e+00   3.5639999999999999e-01   4.2340000000000000e-01   6.6400000000000001e-02
  -3.5270000000000001e-01   2.8580000000000000e-01  -6.8630000000000002e-01   1.8140000000000001e-01  -6.6600000000000006e-02  -1.2280000000000001e-01   9.3220000000000003e-01   5.1139999999999997e-01   3.1341999999999999e+00   3.4680000000000000e-01   2.8870000000000001e-01   1.3270000000000001e-01
  -6.6130000000000000e-01   4.3969999999999998e-01  -1.4582999999999999e+00   2.4820000000000000e-01  -1.1420000000000000e-01  -8.7700000000000000e-02   9.5440000000000003e-01   6.2260000000000004e-01   3.3083000000000000e+00   3.6599999999999999e-01   2.8870000000000001e-01   1.3710000000000000e-01
  -2.4249999999999999e-01   3.2979999999999998e-01  -1.2010000000000001e+00   1.6230000000000000e-01  -1.5229999999999999e-01  -1.4470000000000000e-01   7.9900000000000004e-01   7.3380000000000001e-01   3.4824000000000002e+00   4.0460000000000002e-01   4.1370000000000001e-01   1.0170000000000000e-01
  -4.4080000000000003e-01   1.5390000000000001e-01  -1.0294000000000001e+00   2.8639999999999999e-01  -1.0470000000000000e-01  -9.2100000000000001e-02   7.9900000000000004e-01   6.2260000000000004e-01   3.1341999999999999e+00   4.1420000000000001e-01   2.8870000000000001e-01   1.0620000000000000e-01
  -1.9839999999999999e-01   2.8580000000000000e-01  -9.4359999999999999e-01   2.7689999999999998e-01  -8.5599999999999996e-02  -9.2100000000000001e-02   8.6560000000000004e-01   1.0450999999999999e+00   3.3953000000000002e+00   3.6599999999999999e-01   3.8490000000000002e-01   1.2830000000000000e-01
  -2.8649999999999998e-01   2.6379999999999998e-01  -7.7210000000000001e-01   2.4820000000000000e-01  -6.6600000000000006e-02  -1.0090000000000000e-01   7.9900000000000004e-01   5.5589999999999995e-01   2.6118000000000001e+00   4.7199999999999998e-01   2.9830000000000001e-01   1.5479999999999999e-01
  -3.0859999999999999e-01   4.1770000000000002e-01  -4.2890000000000000e-01   2.4820000000000000e-01  -1.2370000000000000e-01  -1.0960000000000000e-01   9.5440000000000003e-01   4.6689999999999998e-01   2.6989000000000001e+00   4.3350000000000000e-01   2.9830000000000001e-01   1.0620000000000000e-01
  -3.5270000000000001e-01   1.0990000000000000e-01  -5.1470000000000005e-01   3.3420000000000000e-01   9.4999999999999998e-03  -1.0090000000000000e-01   8.6560000000000004e-01   7.1150000000000002e-01   3.1341999999999999e+00   3.9489999999999997e-01   3.5599999999999998e-01   1.3710000000000000e-01
  -2.6450000000000001e-01   3.0780000000000002e-01  -8.5780000000000001e-01   2.5779999999999997e-01  -4.7600000000000003e-02  -4.3900000000000002e-02   7.1020000000000005e-01   5.7809999999999995e-01   2.6118000000000001e+00   3.2750000000000001e-01   3.7530000000000002e-01   1.3710000000000000e-01
  -2.8649999999999998e-01   1.0990000000000000e-01  -1.1152000000000000e+00   3.1509999999999999e-01  -4.7600000000000003e-02  -1.2720000000000001e-01   8.2120000000000004e-01   6.4480000000000004e-01   2.5247000000000002e+00   4.4309999999999999e-01   3.5599999999999998e-01   1.1940000000000001e-01
  -1.3230000000000000e-01   1.7590000000000000e-01  -1.2867999999999999e+00   3.5330000000000000e-01  -1.0470000000000000e-01  -1.3589999999999999e-01   8.2120000000000004e-01   9.1169999999999995e-01   3.1341999999999999e+00   3.2750000000000001e-01   3.2710000000000000e-01   1.1500000000000000e-01
  -5.5110000000000003e-01   2.6379999999999998e-01  -1.1152000000000000e+00   2.0999999999999999e-01  -1.0470000000000000e-01  -1.4030000000000001e-01   7.7680000000000005e-01   6.6710000000000003e-01   4.0048000000000004e+00   3.7569999999999998e-01   2.9830000000000001e-01   1.5479999999999999e-01
  -1.9839999999999999e-01   2.4179999999999999e-01  -7.7210000000000001e-01   2.7689999999999998e-01  -6.6600000000000006e-02  -1.4910000000000001e-01   1.0431999999999999e+00   6.2260000000000004e-01   2.8730000000000002e+00   4.1420000000000001e-01   3.6559999999999998e-01   1.0170000000000000e-01
  -2.6450000000000001e-01   3.5170000000000001e-01  -1.2867999999999999e+00   3.4370000000000001e-01  -1.3320000000000001e-01  -9.2100000000000001e-02   7.5460000000000005e-01   9.5609999999999995e-01   2.9600000000000000e+00   3.9489999999999997e-01   3.9450000000000002e-01   1.2830000000000000e-01
  -1.9839999999999999e-01   4.3969999999999998e-01  -1.6298999999999999e+00   3.2460000000000000e-01   2.8500000000000001e-02  -1.2280000000000001e-01   9.9880000000000002e-01   7.5600000000000001e-01   3.1341999999999999e+00   3.0819999999999997e-01   2.9830000000000001e-01   8.4000000000000005e-02
  -3.5270000000000001e-01   2.1980000000000000e-01  -8.5780000000000001e-01   3.8190000000000002e-01  -8.5599999999999996e-02  -1.3589999999999999e-01   9.1000000000000003e-01   7.1150000000000002e-01   2.6989000000000001e+00   3.3710000000000001e-01   4.5219999999999999e-01   1.3270000000000001e-01
  -2.2040000000000001e-01   1.7590000000000000e-01  -3.4310000000000002e-01   2.0999999999999999e-01  -5.7099999999999998e-02  -1.1400000000000000e-01   7.3240000000000005e-01   7.3380000000000001e-01   3.0470999999999999e+00   4.1420000000000001e-01   3.2710000000000000e-01   1.4599999999999999e-01
  -3.9679999999999999e-01   3.0780000000000002e-01  -1.1152000000000000e+00   2.5779999999999997e-01  -1.5229999999999999e-01  -1.0960000000000000e-01   9.3220000000000003e-01   7.3380000000000001e-01   2.8730000000000002e+00   3.8529999999999998e-01   3.2710000000000000e-01   1.5479999999999999e-01
  -4.8490000000000000e-01   1.0990000000000000e-01  -1.2867999999999999e+00   2.7689999999999998e-01  -8.5599999999999996e-02  -6.1400000000000003e-02   7.3240000000000005e-01   7.3380000000000001e-01   3.7435999999999998e+00   4.1420000000000001e-01   2.9830000000000001e-01   8.8499999999999995e-02
  -4.1880000000000001e-01   2.6379999999999998e-01  -3.4310000000000002e-01   2.5779999999999997e-01  -2.8500000000000001e-02  -1.1840000000000001e-01   9.5440000000000003e-01   6.4480000000000004e-01   3.4824000000000002e+00   4.0460000000000002e-01   3.7530000000000002e-01   1.1500000000000000e-01
  -3.5270000000000001e-01   4.3999999999999997e-02  -1.4582999999999999e+00   2.0050000000000001e-01  -1.3320000000000001e-01  -1.0960000000000000e-01   7.5460000000000005e-01   8.0049999999999999e-01   4.0918000000000001e+00   3.9489999999999997e-01   3.7530000000000002e-01   1.5479999999999999e-01
  -3.9679999999999999e-01   3.0780000000000002e-01  -7.7210000000000001e-01   1.6230000000000000e-01  -3.8100000000000002e-02  -1.0960000000000000e-01   8.6560000000000004e-01   5.5589999999999995e-01   3.0470999999999999e+00   4.0460000000000002e-01   4.0410000000000001e-01   1.2390000000000000e-01
  -2.8649999999999998e-01   1.3189999999999999e-01  -1.6298999999999999e+00   3.0549999999999999e-01  -1.3320000000000001e-01  -1.0520000000000000e-01   9.1000000000000003e-01   6.6710000000000003e-01   3.3083000000000000e+00   3.0819999999999997e-01   3.3679999999999999e-01   1.0620000000000000e-01
  -2.8649999999999998e-01   3.2979999999999998e-01  -1.4582999999999999e+00   2.5779999999999997e-01  -1.9030000000000000e-01  -1.4470000000000000e-01   8.2120000000000004e-01   9.7840000000000005e-01   2.5247000000000002e+00   4.9130000000000001e-01   3.1750000000000000e-01   1.3710000000000000e-01
  -3.9679999999999999e-01   4.3969999999999998e-01  -1.0294000000000001e+00   2.8639999999999999e-01  -7.6100000000000001e-02  -1.0960000000000000e-01   9.7660000000000002e-01   7.5600000000000001e-01   2.4377000000000000e+00   3.5639999999999999e-01   3.2710000000000000e-01   1.0170000000000000e-01
  -3.9679999999999999e-01   3.7369999999999998e-01  -3.4310000000000002e-01   2.0999999999999999e-01  -9.5200000000000007e-02  -1.2720000000000001e-01   7.3240000000000005e-01   7.7820000000000000e-01   4.0048000000000004e+00   4.1420000000000001e-01   2.7900000000000003e-01   1.8140000000000001e-01
  -3.3060000000000000e-01  -4.3999999999999997e-02  -1.1152000000000000e+00   2.4820000000000000e-01  -1.1420000000000000e-01  -1.3589999999999999e-01   9.3220000000000003e-01   7.5600000000000001e-01   2.6118000000000001e+00   4.1420000000000001e-01   2.3089999999999999e-01   1.2830000000000000e-01
  -1.3230000000000000e-01   4.1770000000000002e-01  -4.2890000000000000e-01   2.6729999999999998e-01  -3.8100000000000002e-02  -1.2720000000000001e-01   8.2120000000000004e-01   8.6719999999999997e-01   3.2212000000000001e+00   4.6239999999999998e-01   3.2710000000000000e-01   1.6370000000000001e-01
  -4.1880000000000001e-01   2.6379999999999998e-01  -1.2010000000000001e+00   2.7689999999999998e-01  -1.4269999999999999e-01  -8.3299999999999999e-02   6.2150000000000005e-01   7.5600000000000001e-01   3.5695000000000001e+00   3.8529999999999998e-01   3.5599999999999998e-01   1.1500000000000000e-01
  -3.9679999999999999e-01   2.6379999999999998e-01  -1.2867999999999999e+00   3.2460000000000000e-01  -1.7130000000000001e-01  -9.6500000000000002e-02   9.9880000000000002e-01   6.4480000000000004e-01   3.3083000000000000e+00   4.0460000000000002e-01   3.1750000000000000e-01   1.2830000000000000e-01
  -4.6289999999999998e-01   3.5170000000000001e-01  -1.4582999999999999e+00   2.4820000000000000e-01  -1.1420000000000000e-01  -1.1400000000000000e-01   8.4340000000000004e-01   6.2260000000000004e-01   3.3953000000000002e+00   3.4680000000000000e-01   2.7900000000000003e-01   9.2899999999999996e-02
  -2.4249999999999999e-01   2.4179999999999999e-01  -1.6298999999999999e+00   2.2910000000000000e-01  -1.3320000000000001e-01  -1.1400000000000000e-01   9.5440000000000003e-01   8.0049999999999999e-01   3.5695000000000001e+00   4.6239999999999998e-01   3.9450000000000002e-01   1.6810000000000000e-01
  -2.8649999999999998e-01   1.7590000000000000e-01  -1.2010000000000001e+00   2.3870000000000000e-01  -6.6600000000000006e-02  -9.2100000000000001e-02   8.2120000000000004e-01   6.8930000000000002e-01   2.4377000000000000e+00   3.8529999999999998e-01   3.3679999999999999e-01   1.2830000000000000e-01
  -3.5270000000000001e-01   1.9789999999999999e-01  -1.3725000000000001e+00   3.0549999999999999e-01  -3.8100000000000002e-02  -1.4910000000000001e-01   9.9880000000000002e-01   7.7820000000000000e-01   3.3953000000000002e+00   4.4309999999999999e-01   3.6559999999999998e-01   1.0170000000000000e-01
  -6.1719999999999997e-01   8.7900000000000006e-02  -1.2010000000000001e+00   3.9140000000000003e-01  -9.4999999999999998e-03  -1.5790000000000001e-01   1.0431999999999999e+00   8.6719999999999997e-01   2.5247000000000002e+00   4.9130000000000001e-01   3.9450000000000002e-01   1.0620000000000000e-01
  -2.8649999999999998e-01   6.6000000000000003e-02  -5.1470000000000005e-01   3.0549999999999999e-01  -1.3320000000000001e-01  -9.2100000000000001e-02   1.0653999999999999e+00   6.0040000000000004e-01   3.3953000000000002e+00   3.7569999999999998e-01   2.6939999999999997e-01   1.2390000000000000e-01
  -3.0859999999999999e-01   3.9570000000000000e-01  -1.2010000000000001e+00   2.9599999999999999e-01   1.9000000000000000e-02  -1.0090000000000000e-01   6.8799999999999994e-01   8.8939999999999997e-01   3.3083000000000000e+00   3.8529999999999998e-01   3.4639999999999999e-01   1.2390000000000000e-01
  -2.8649999999999998e-01   2.1980000000000000e-01  -1.2867999999999999e+00   2.4820000000000000e-01  -1.3320000000000001e-01  -1.7540000000000000e-01   7.5460000000000005e-01   9.1169999999999995e-01   3.5695000000000001e+00   4.5269999999999999e-01   3.3679999999999999e-01   1.3710000000000000e-01
  -3.5270000000000001e-01   1.7590000000000000e-01  -1.3725000000000001e+00   3.8190000000000002e-01  -2.3790000000000000e-01  -1.1840000000000001e-01   7.7680000000000005e-01   7.7820000000000000e-01   2.5247000000000002e+00   4.7199999999999998e-01   4.0410000000000001e-01   1.3270000000000001e-01
  -1.9839999999999999e-01   2.1980000000000000e-01  -5.1470000000000005e-01   2.8639999999999999e-01  -1.3320000000000001e-01  -1.3159999999999999e-01   8.4340000000000004e-01   8.6719999999999997e-01   3.2212000000000001e+00   4.4309999999999999e-01   3.2710000000000000e-01   1.5040000000000001e-01
  -4.6289999999999998e-01   3.2979999999999998e-01  -8.5780000000000001e-01   2.9599999999999999e-01  -6.6600000000000006e-02  -9.2100000000000001e-02   7.7680000000000005e-01   9.5609999999999995e-01   3.0470999999999999e+00   4.1420000000000001e-01   3.7530000000000002e-01   1.2830000000000000e-01
  -2.8649999999999998e-01   3.2979999999999998e-01  -1.2010000000000001e+00   2.1959999999999999e-01  -1.7130000000000001e-01  -9.2100000000000001e-02   8.4340000000000004e-01   7.3380000000000001e-01   3.0470999999999999e+00   3.2750000000000001e-01   3.5599999999999998e-01   1.0620000000000000e-01
  -2.8649999999999998e-01   3.2979999999999998e-01  -7.7210000000000001e-01   3.8190000000000002e-01  -2.2839999999999999e-01  -9.6500000000000002e-02   9.7660000000000002e-01   6.0040000000000004e-01   3.8306000000000000e+00   3.9489999999999997e-01   3.9450000000000002e-01   1.1940000000000001e-01
  -3.0859999999999999e-01   4.3969999999999998e-01  -2.5740000000000002e-01   2.1959999999999999e-01  -1.1420000000000000e-01  -1.1840000000000001e-01   7.5460000000000005e-01   8.6719999999999997e-01   2.6989000000000001e+00   4.2380000000000001e-01   2.7900000000000003e-01   6.6400000000000001e-02
  -3.9679999999999999e-01   3.9570000000000000e-01  -1.2867999999999999e+00   4.1049999999999998e-01  -5.7099999999999998e-02  -1.1400000000000000e-01   8.6560000000000004e-01   6.8930000000000002e-01   2.8730000000000002e+00   4.1420000000000001e-01   3.7530000000000002e-01   1.3270000000000001e-01
  -3.9679999999999999e-01   2.8580000000000000e-01  -5.1470000000000005e-01   3.5330000000000000e-01  -1.0470000000000000e-01  -1.4910000000000001e-01   8.6560000000000004e-01   7.3380000000000001e-01   2.8730000000000002e+00   4.2380000000000001e-01   3.8490000000000002e-01   1.4599999999999999e-01
  -4.6289999999999998e-01   6.6000000000000003e-02  -1.0294000000000001e+00   1.9089999999999999e-01  -1.8079999999999999e-01  -7.0199999999999999e-02   7.9900000000000004e-01   8.2269999999999999e-01   3.3953000000000002e+00   4.1420000000000001e-01   3.6559999999999998e-01   1.2390000000000000e-01
  -5.2900000000000003e-01   3.5170000000000001e-01  -9.4359999999999999e-01   1.4319999999999999e-01  -9.5200000000000007e-02  -1.2280000000000001e-01   8.8780000000000003e-01   7.7820000000000000e-01   3.3953000000000002e+00   4.1420000000000001e-01   3.0790000000000001e-01   8.8499999999999995e-02
  -2.4249999999999999e-01   3.0780000000000002e-01  -1.3725000000000001e+00   2.7689999999999998e-01  -4.7600000000000003e-02  -9.6500000000000002e-02   9.3220000000000003e-01   7.7820000000000000e-01   3.3083000000000000e+00   3.7569999999999998e-01   3.0790000000000001e-01   9.2899999999999996e-02
  -4.6289999999999998e-01   2.4179999999999999e-01  -1.1152000000000000e+00   4.2959999999999998e-01  -6.6600000000000006e-02  -1.1400000000000000e-01   9.3220000000000003e-01   8.6719999999999997e-01   3.0470999999999999e+00   4.1420000000000001e-01   3.2710000000000000e-01   1.1060000000000000e-01
  -2.8649999999999998e-01   2.1999999999999999e-02  -4.2890000000000000e-01   2.5779999999999997e-01  -4.7600000000000003e-02  -1.3159999999999999e-01   8.4340000000000004e-01   7.3380000000000001e-01   2.8730000000000002e+00   3.6599999999999999e-01   3.5599999999999998e-01   1.1940000000000001e-01
  -4.8490000000000000e-01   2.1980000000000000e-01  -1.1152000000000000e+00   2.1959999999999999e-01  -1.4269999999999999e-01  -8.7700000000000000e-02   9.5440000000000003e-01   6.4480000000000004e-01   3.3953000000000002e+00   3.5639999999999999e-01   3.7530000000000002e-01   1.2830000000000000e-01
  -3.7469999999999998e-01   2.8580000000000000e-01  -7.7210000000000001e-01   2.4820000000000000e-01  -3.8100000000000002e-02  -1.3589999999999999e-01   9.1000000000000003e-01   5.5589999999999995e-01   3.0470999999999999e+00   4.0460000000000002e-01   3.3679999999999999e-01   9.7299999999999998e-02
  -4.1880000000000001e-01   4.6170000000000000e-01  -1.9730000000000001e+00   2.7689999999999998e-01  -1.6180000000000000e-01  -1.1400000000000000e-01   9.5440000000000003e-01   6.6710000000000003e-01   2.8730000000000002e+00   3.1790000000000002e-01   3.4639999999999999e-01   1.1060000000000000e-01
  -1.1020000000000001e-01   3.5170000000000001e-01  -1.2867999999999999e+00   4.2959999999999998e-01  -2.8500000000000001e-02  -1.3589999999999999e-01   8.4340000000000004e-01   6.4480000000000004e-01   3.2212000000000001e+00   4.1420000000000001e-01   3.6559999999999998e-01   7.0800000000000002e-02
  -1.3230000000000000e-01   3.9570000000000000e-01  -4.2890000000000000e-01   2.8639999999999999e-01  -1.0470000000000000e-01  -1.2280000000000001e-01   9.1000000000000003e-01   7.7820000000000000e-01   2.4377000000000000e+00   4.2380000000000001e-01   2.7900000000000003e-01   1.0620000000000000e-01
  -3.9679999999999999e-01   8.7900000000000006e-02  -3.4310000000000002e-01   2.4820000000000000e-01  -4.7600000000000003e-02  -1.4030000000000001e-01   7.7680000000000005e-01   6.8930000000000002e-01   2.5247000000000002e+00   3.8529999999999998e-01   3.2710000000000000e-01   1.3710000000000000e-01
  -4.1880000000000001e-01   3.2979999999999998e-01  -2.0588000000000002e+00   3.1509999999999999e-01  -7.6100000000000001e-02  -4.8200000000000000e-02   9.1000000000000003e-01   6.2260000000000004e-01   2.7858999999999998e+00   4.9130000000000001e-01   3.2710000000000000e-01   1.2390000000000000e-01
  -4.8490000000000000e-01   4.1770000000000002e-01  -1.2867999999999999e+00   2.8639999999999999e-01  -5.7099999999999998e-02  -1.1840000000000001e-01   6.4370000000000005e-01   6.4480000000000004e-01   3.0470999999999999e+00   3.1790000000000002e-01   3.0790000000000001e-01   1.3710000000000000e-01
  -3.9679999999999999e-01   3.5170000000000001e-01  -7.7210000000000001e-01   2.9599999999999999e-01   9.4999999999999998e-03  -1.4470000000000000e-01   7.9900000000000004e-01   7.5600000000000001e-01   2.6989000000000001e+00   4.9130000000000001e-01   4.5219999999999999e-01   8.4000000000000005e-02
  -3.9679999999999999e-01   3.2979999999999998e-01  -2.5740000000000002e-01   3.1509999999999999e-01  -9.5200000000000007e-02  -1.1400000000000000e-01   7.3240000000000005e-01   9.5609999999999995e-01   2.7858999999999998e+00   3.8529999999999998e-01   2.5019999999999998e-01   1.1940000000000001e-01
  -2.8649999999999998e-01   3.9570000000000000e-01  -6.8630000000000002e-01   2.3870000000000000e-01  -1.3320000000000001e-01  -1.1400000000000000e-01   7.7680000000000005e-01   7.1150000000000002e-01   3.5695000000000001e+00   3.9489999999999997e-01   2.9830000000000001e-01   1.2390000000000000e-01
  -2.8649999999999998e-01   2.1980000000000000e-01  -1.7157000000000000e+00   3.1509999999999999e-01  -1.6180000000000000e-01  -1.0090000000000000e-01   7.9900000000000004e-01   9.3389999999999995e-01   3.9177000000000000e+00   3.0819999999999997e-01   3.6559999999999998e-01   8.4000000000000005e-02
  -3.7469999999999998e-01   6.6000000000000003e-02  -1.3725000000000001e+00   2.5779999999999997e-01  -1.3320000000000001e-01  -5.7000000000000002e-02   8.8780000000000003e-01   8.4499999999999997e-01   3.2212000000000001e+00   4.3350000000000000e-01   3.1750000000000000e-01   1.0620000000000000e-01
  -2.8649999999999998e-01   5.4959999999999998e-01  -1.0294000000000001e+00   2.9599999999999999e-01  -5.7099999999999998e-02  -1.5790000000000001e-01   1.0431999999999999e+00   6.8930000000000002e-01   2.2635999999999998e+00   4.1420000000000001e-01   3.8490000000000002e-01   1.2830000000000000e-01
  -3.7469999999999998e-01   2.6379999999999998e-01  -8.5780000000000001e-01   2.9599999999999999e-01  -8.5599999999999996e-02  -1.3159999999999999e-01   6.8799999999999994e-01   1.0227999999999999e+00   2.7858999999999998e+00   4.1420000000000001e-01   2.8870000000000001e-01   1.3270000000000001e-01
  -4.8490000000000000e-01   3.0780000000000002e-01  -1.3725000000000001e+00   3.1509999999999999e-01  -1.5229999999999999e-01  -1.1840000000000001e-01   8.4340000000000004e-01   8.6719999999999997e-01   3.0470999999999999e+00   3.9489999999999997e-01   3.4639999999999999e-01   1.3710000000000000e-01
   4.4080000000000003e-01   1.7590000000000000e-01  -1.1152000000000000e+00   2.3870000000000000e-01  -1.9980000000000001e-01  -5.2600000000000001e-02   8.8780000000000003e-01   5.7809999999999995e-01   3.9177000000000000e+00   3.8529999999999998e-01   3.5599999999999998e-01   1.3270000000000001e-01
  -3.9679999999999999e-01   5.2759999999999996e-01  -1.2867999999999999e+00   3.4370000000000001e-01  -1.4269999999999999e-01  -1.0960000000000000e-01   6.6579999999999995e-01   7.5600000000000001e-01   2.3506000000000000e+00   4.4309999999999999e-01   3.8490000000000002e-01   1.5040000000000001e-01
  -6.6130000000000000e-01   3.0780000000000002e-01  -6.0050000000000003e-01   3.0549999999999999e-01  -1.3320000000000001e-01  -1.8420000000000000e-01   7.9900000000000004e-01   7.3380000000000001e-01   3.2212000000000001e+00   3.3710000000000001e-01   2.3089999999999999e-01   9.2899999999999996e-02
  -6.8330000000000002e-01   2.1980000000000000e-01  -6.8630000000000002e-01   3.2460000000000000e-01  -2.8500000000000001e-02  -1.5350000000000000e-01   1.1318999999999999e+00   6.6710000000000003e-01   2.8730000000000002e+00   4.2380000000000001e-01   3.0790000000000001e-01   1.2830000000000000e-01
  -1.1020000000000001e-01   4.1770000000000002e-01  -1.2010000000000001e+00   2.5779999999999997e-01  -8.5599999999999996e-02  -1.0960000000000000e-01   7.7680000000000005e-01   7.5600000000000001e-01   2.4377000000000000e+00   3.9489999999999997e-01   2.9830000000000001e-01   1.2390000000000000e-01
  -2.8649999999999998e-01   1.7590000000000000e-01  -8.5780000000000001e-01   3.8190000000000002e-01  -1.7130000000000001e-01  -8.7700000000000000e-02   7.9900000000000004e-01   7.1150000000000002e-01   2.7858999999999998e+00   3.2750000000000001e-01   4.0410000000000001e-01   1.1940000000000001e-01
  -2.6450000000000001e-01   3.5170000000000001e-01  -1.2867999999999999e+00   3.1509999999999999e-01  -6.6600000000000006e-02  -1.3159999999999999e-01   7.7680000000000005e-01   7.3380000000000001e-01   2.9600000000000000e+00   4.3350000000000000e-01   2.9830000000000001e-01   1.0620000000000000e-01
  -5.0700000000000001e-01   3.5170000000000001e-01  -2.5740000000000002e-01   2.7689999999999998e-01  -9.4999999999999998e-03  -1.0090000000000000e-01   7.3240000000000005e-01   6.8930000000000002e-01   3.3083000000000000e+00   4.3350000000000000e-01   3.6559999999999998e-01   9.2899999999999996e-02
  -3.5270000000000001e-01   1.7590000000000000e-01  -3.4310000000000002e-01   3.1509999999999999e-01  -3.8100000000000002e-02  -1.2280000000000001e-01   7.7680000000000005e-01   8.0049999999999999e-01   3.4824000000000002e+00   3.0819999999999997e-01   4.0410000000000001e-01   1.3270000000000001e-01
  -3.0859999999999999e-01   5.2759999999999996e-01  -9.4359999999999999e-01   3.0549999999999999e-01  -1.0470000000000000e-01  -1.2280000000000001e-01   9.3220000000000003e-01   6.2260000000000004e-01   3.3953000000000002e+00   4.1420000000000001e-01   3.2710000000000000e-01   8.4000000000000005e-02
  -3.7469999999999998e-01   1.7590000000000000e-01  -1.4582999999999999e+00   2.0999999999999999e-01  -1.9000000000000000e-02  -1.1400000000000000e-01   9.3220000000000003e-01   7.3380000000000001e-01   3.1341999999999999e+00   4.0460000000000002e-01   3.0790000000000001e-01   1.4160000000000000e-01
  -8.8200000000000001e-02   1.0990000000000000e-01  -4.2890000000000000e-01   2.2910000000000000e-01  -1.1420000000000000e-01  -1.1400000000000000e-01   7.5460000000000005e-01   9.3389999999999995e-01   3.0470999999999999e+00   4.3350000000000000e-01   4.2340000000000000e-01   1.2390000000000000e-01
  -6.1719999999999997e-01   1.5390000000000001e-01  -1.4582999999999999e+00   3.8190000000000002e-01  -1.0470000000000000e-01  -1.4470000000000000e-01   6.8799999999999994e-01   9.1169999999999995e-01   2.0893999999999999e+00   3.7569999999999998e-01   3.6559999999999998e-01   1.2830000000000000e-01
   0.0000000000000000e+00   3.2979999999999998e-01  -8.5780000000000001e-01   3.9140000000000003e-01  -8.5599999999999996e-02  -1.4470000000000000e-01   7.1020000000000005e-01   6.0040000000000004e-01   3.5695000000000001e+00   4.4309999999999999e-01   3.9450000000000002e-01   8.4000000000000005e-02
  -5.5110000000000003e-01   2.1980000000000000e-01  -1.6298999999999999e+00   1.9089999999999999e-01  -1.9030000000000000e-01  -9.2100000000000001e-02   8.2120000000000004e-01   6.2260000000000004e-01   2.8730000000000002e+00   4.3350000000000000e-01   2.5979999999999998e-01   8.4000000000000005e-02
  -2.6450000000000001e-01   1.7590000000000000e-01  -1.0294000000000001e+00   3.7240000000000001e-01  -6.6600000000000006e-02  -1.1840000000000001e-01   7.7680000000000005e-01   6.6710000000000003e-01   3.3953000000000002e+00   4.4309999999999999e-01   3.5599999999999998e-01   1.0170000000000000e-01
  -4.1880000000000001e-01   1.3189999999999999e-01  -6.8630000000000002e-01   2.7689999999999998e-01  -1.6180000000000000e-01  -9.2100000000000001e-02   9.1000000000000003e-01   7.1150000000000002e-01   2.6989000000000001e+00   3.8529999999999998e-01   2.9830000000000001e-01   1.7249999999999999e-01
  -3.9679999999999999e-01   1.7590000000000000e-01  -8.5780000000000001e-01   3.1509999999999999e-01  -9.5200000000000007e-02  -1.3589999999999999e-01   8.2120000000000004e-01   6.8930000000000002e-01   1.9153000000000000e+00   3.8529999999999998e-01   3.8490000000000002e-01   6.6400000000000001e-02
  -4.4080000000000003e-01   1.0990000000000000e-01  -1.5441000000000000e+00   2.5779999999999997e-01  -1.2370000000000000e-01  -1.5350000000000000e-01   8.8780000000000003e-01   6.2260000000000004e-01   2.9600000000000000e+00   3.6599999999999999e-01   3.0790000000000001e-01   1.2390000000000000e-01
  -2.8649999999999998e-01   3.0780000000000002e-01  -9.4359999999999999e-01   2.4820000000000000e-01  -7.6100000000000001e-02  -7.8899999999999998e-02   7.5460000000000005e-01   8.0049999999999999e-01   3.0470999999999999e+00   3.8529999999999998e-01   3.6559999999999998e-01   1.0620000000000000e-01
  -3.9679999999999999e-01   1.9789999999999999e-01  -1.3725000000000001e+00   2.9599999999999999e-01  -1.3320000000000001e-01  -1.1840000000000001e-01   8.2120000000000004e-01   5.1139999999999997e-01   2.4377000000000000e+00   3.8529999999999998e-01   3.4639999999999999e-01   1.3710000000000000e-01
  -4.4080000000000003e-01   3.9570000000000000e-01  -8.5780000000000001e-01   3.4370000000000001e-01  -6.6600000000000006e-02  -9.2100000000000001e-02   5.3269999999999995e-01   7.7820000000000000e-01   2.8730000000000002e+00   4.8159999999999997e-01   3.6559999999999998e-01   1.6370000000000001e-01
  -5.0700000000000001e-01   1.5390000000000001e-01  -7.7210000000000001e-01   3.0549999999999999e-01  -5.7099999999999998e-02  -1.8859999999999999e-01   8.8780000000000003e-01   9.7840000000000005e-01   3.3083000000000000e+00   4.1420000000000001e-01   3.9450000000000002e-01   1.1940000000000001e-01
  -2.8649999999999998e-01   2.4179999999999999e-01  -8.5780000000000001e-01   2.9599999999999999e-01  -2.8500000000000001e-02  -1.5350000000000000e-01   9.5440000000000003e-01   8.6719999999999997e-01   3.0470999999999999e+00   3.5639999999999999e-01   3.9450000000000002e-01   1.2390000000000000e-01
  -2.8649999999999998e-01   3.7369999999999998e-01  -1.2867999999999999e+00   2.3870000000000000e-01  -9.5200000000000007e-02  -1.1840000000000001e-01   6.2150000000000005e-01   9.1169999999999995e-01   3.1341999999999999e+00   3.9489999999999997e-01   3.5599999999999998e-01   9.2899999999999996e-02
  -5.5110000000000003e-01   2.8580000000000000e-01  -9.4359999999999999e-01   1.7190000000000000e-01  -8.5599999999999996e-02  -9.2100000000000001e-02   7.3240000000000005e-01   6.8930000000000002e-01   2.7858999999999998e+00   3.3710000000000001e-01   4.3300000000000000e-01   1.0620000000000000e-01
  -3.5270000000000001e-01   6.6000000000000003e-02  -1.1152000000000000e+00   2.4820000000000000e-01  -9.5200000000000007e-02  -1.3159999999999999e-01   9.7660000000000002e-01   6.4480000000000004e-01   3.6564999999999999e+00   4.5269999999999999e-01   3.1750000000000000e-01   1.3710000000000000e-01
  -5.2900000000000003e-01   3.2979999999999998e-01  -1.3725000000000001e+00   2.5779999999999997e-01  -1.1420000000000000e-01  -1.0090000000000000e-01   9.7660000000000002e-01   6.2260000000000004e-01   3.1341999999999999e+00   4.5269999999999999e-01   3.5599999999999998e-01   1.4160000000000000e-01
  -2.8649999999999998e-01   1.5390000000000001e-01  -1.1152000000000000e+00   2.9599999999999999e-01  -6.6600000000000006e-02  -1.3159999999999999e-01   8.8780000000000003e-01   6.4480000000000004e-01   2.6118000000000001e+00   4.3350000000000000e-01   3.2710000000000000e-01   1.2390000000000000e-01
  -4.6289999999999998e-01   1.7590000000000000e-01  -1.1152000000000000e+00   1.9089999999999999e-01  -1.9030000000000000e-01  -8.3299999999999999e-02   8.2120000000000004e-01   6.8930000000000002e-01   3.1341999999999999e+00   3.6599999999999999e-01   3.1750000000000000e-01   1.4599999999999999e-01
  -2.8649999999999998e-01   4.6170000000000000e-01  -1.3725000000000001e+00   3.3420000000000000e-01  -1.4269999999999999e-01  -9.6500000000000002e-02   1.0653999999999999e+00   7.3380000000000001e-01   2.6989000000000001e+00   3.6599999999999999e-01   2.7900000000000003e-01   1.3270000000000001e-01
  -3.9679999999999999e-01   1.9789999999999999e-01  -1.8015000000000001e+00   2.4820000000000000e-01  -9.5200000000000007e-02  -1.3589999999999999e-01   8.8780000000000003e-01   7.7820000000000000e-01   2.6118000000000001e+00   3.3710000000000001e-01   2.9830000000000001e-01   1.1940000000000001e-01
  -3.7469999999999998e-01   3.2979999999999998e-01  -1.1152000000000000e+00   3.9140000000000003e-01  -1.0470000000000000e-01  -9.2100000000000001e-02   1.0209999999999999e+00   7.3380000000000001e-01   2.6989000000000001e+00   4.1420000000000001e-01   3.6559999999999998e-01   9.2899999999999996e-02
  -3.5270000000000001e-01   2.1980000000000000e-01  -8.5780000000000001e-01   3.7240000000000001e-01  -1.4269999999999999e-01  -9.6500000000000002e-02   9.3220000000000003e-01   7.7820000000000000e-01   3.3083000000000000e+00   3.4680000000000000e-01   4.0410000000000001e-01   1.1060000000000000e-01
  -5.0700000000000001e-01   1.5390000000000001e-01  -1.5441000000000000e+00   2.6729999999999998e-01  -5.7099999999999998e-02  -1.3159999999999999e-01   7.7680000000000005e-01   7.3380000000000001e-01   2.7858999999999998e+00   4.6239999999999998e-01   4.2340000000000000e-01   1.0170000000000000e-01
  -1.9839999999999999e-01   1.7590000000000000e-01  -9.4359999999999999e-01   1.9089999999999999e-01  -7.6100000000000001e-02  -1.0960000000000000e-01   8.2120000000000004e-01   6.2260000000000004e-01   3.0470999999999999e+00   4.3350000000000000e-01   2.8870000000000001e-01   1.2390000000000000e-01
  -3.9679999999999999e-01   3.0780000000000002e-01  -1.6298999999999999e+00   2.0050000000000001e-01  -1.6180000000000000e-01  -8.3299999999999999e-02   9.3220000000000003e-01   6.6710000000000003e-01   3.3953000000000002e+00   4.9130000000000001e-01   4.2340000000000000e-01   1.0170000000000000e-01
  -6.1719999999999997e-01   4.3969999999999998e-01  -6.8630000000000002e-01   2.9599999999999999e-01  -7.6100000000000001e-02  -1.0520000000000000e-01   9.1000000000000003e-01   7.3380000000000001e-01   2.4377000000000000e+00   4.3350000000000000e-01   3.6559999999999998e-01   8.4000000000000005e-02
  -3.7469999999999998e-01   6.6000000000000003e-02  -8.5780000000000001e-01   2.6729999999999998e-01  -3.8100000000000002e-02  -1.4470000000000000e-01   8.4340000000000004e-01   6.2260000000000004e-01   2.7858999999999998e+00   4.7199999999999998e-01   3.8490000000000002e-01   1.5479999999999999e-01
  -3.0859999999999999e-01   3.5170000000000001e-01  -1.3725000000000001e+00   2.9599999999999999e-01  -1.1420000000000000e-01  -1.3159999999999999e-01   7.5460000000000005e-01   5.5589999999999995e-01   3.0470999999999999e+00   3.5639999999999999e-01   3.8490000000000002e-01   1.3270000000000001e-01
  -3.7469999999999998e-01   1.3189999999999999e-01  -1.5441000000000000e+00   3.2460000000000000e-01  -7.6100000000000001e-02  -1.0520000000000000e-01   9.5440000000000003e-01   6.8930000000000002e-01   2.9600000000000000e+00   4.4309999999999999e-01   3.5599999999999998e-01   9.7299999999999998e-02
  -3.3060000000000000e-01   1.9789999999999999e-01  -1.2010000000000001e+00   2.1959999999999999e-01  -1.5229999999999999e-01  -1.3589999999999999e-01   6.8799999999999994e-01   7.5600000000000001e-01   2.8730000000000002e+00   4.4309999999999999e-01   2.9830000000000001e-01   1.1500000000000000e-01
  -3.3060000000000000e-01   2.6379999999999998e-01  -4.2890000000000000e-01   3.6280000000000001e-01  -1.9000000000000000e-02  -1.2280000000000001e-01   8.8780000000000003e-01   5.7809999999999995e-01   4.0048000000000004e+00   5.1049999999999995e-01   3.8490000000000002e-01   1.4160000000000000e-01
  -4.6289999999999998e-01   3.0780000000000002e-01  -1.2867999999999999e+00   2.9599999999999999e-01  -3.8100000000000002e-02  -1.0960000000000000e-01   1.0209999999999999e+00   8.0049999999999999e-01   2.8730000000000002e+00   4.0460000000000002e-01   3.4639999999999999e-01   6.6400000000000001e-02
  -4.1880000000000001e-01   2.8580000000000000e-01  -1.0294000000000001e+00   2.2910000000000000e-01  -5.7099999999999998e-02  -1.3589999999999999e-01   7.5460000000000005e-01   8.0049999999999999e-01   2.6118000000000001e+00   3.4680000000000000e-01   2.8870000000000001e-01   1.5479999999999999e-01
  -5.5110000000000003e-01   2.6379999999999998e-01  -1.4582999999999999e+00   3.4370000000000001e-01  -5.7099999999999998e-02  -6.5799999999999997e-02   8.4340000000000004e-01   5.3369999999999995e-01   2.1764999999999999e+00   3.2750000000000001e-01   3.4639999999999999e-01   1.0620000000000000e-01
  -2.2040000000000001e-01   2.4179999999999999e-01  -1.3725000000000001e+00   2.4820000000000000e-01  -1.7130000000000001e-01  -1.1840000000000001e-01   8.2120000000000004e-01   6.2260000000000004e-01   2.8730000000000002e+00   3.1790000000000002e-01   4.4259999999999999e-01   1.5920000000000001e-01
  -4.1880000000000001e-01   2.8580000000000000e-01  -9.4359999999999999e-01   3.5330000000000000e-01  -1.1420000000000000e-01  -1.1840000000000001e-01   8.8780000000000003e-01   7.3380000000000001e-01   3.6564999999999999e+00   3.5639999999999999e-01   4.0410000000000001e-01   1.0170000000000000e-01
  -1.5429999999999999e-01   2.1980000000000000e-01  -7.7210000000000001e-01   3.0549999999999999e-01  -1.0470000000000000e-01  -1.1400000000000000e-01   8.4340000000000004e-01   9.7840000000000005e-01   2.3506000000000000e+00   3.9489999999999997e-01   3.2710000000000000e-01   1.0170000000000000e-01
  -2.8649999999999998e-01   2.8580000000000000e-01  -1.2867999999999999e+00   2.4820000000000000e-01  -6.6600000000000006e-02  -8.7700000000000000e-02   7.9900000000000004e-01   7.7820000000000000e-01   3.2212000000000001e+00   4.1420000000000001e-01   4.1370000000000001e-01   1.3270000000000001e-01
  -4.6289999999999998e-01   3.9570000000000000e-01  -1.2867999999999999e+00   2.5779999999999997e-01  -2.8500000000000001e-02  -1.0090000000000000e-01   8.2120000000000004e-01   8.8939999999999997e-01   3.0470999999999999e+00   3.6599999999999999e-01   3.7530000000000002e-01   1.2390000000000000e-01
  -4.4080000000000003e-01   1.9789999999999999e-01  -1.1152000000000000e+00   3.1509999999999999e-01  -4.7600000000000003e-02  -1.2280000000000001e-01   9.7660000000000002e-01   8.0049999999999999e-01   2.4377000000000000e+00   4.0460000000000002e-01   3.7530000000000002e-01   1.1940000000000001e-01
  -3.7469999999999998e-01   3.0780000000000002e-01  -1.1152000000000000e+00   2.6729999999999998e-01  -1.9000000000000000e-02  -1.2280000000000001e-01   9.7660000000000002e-01   8.6719999999999997e-01   2.6118000000000001e+00   4.2380000000000001e-01   3.6559999999999998e-01   1.0620000000000000e-01
  -1.7630000000000001e-01   2.4179999999999999e-01  -1.0294000000000001e+00   3.1509999999999999e-01  -1.2370000000000000e-01  -1.0960000000000000e-01   9.1000000000000003e-01   8.2269999999999999e-01   3.0470999999999999e+00   3.6599999999999999e-01   2.8870000000000001e-01   7.9600000000000004e-02
  -3.7469999999999998e-01   2.1980000000000000e-01  -7.7210000000000001e-01   3.5330000000000000e-01  -8.5599999999999996e-02  -1.0090000000000000e-01   8.4340000000000004e-01   6.6710000000000003e-01   3.5695000000000001e+00   3.7569999999999998e-01   3.4639999999999999e-01   1.1060000000000000e-01
  -3.7469999999999998e-01   3.7369999999999998e-01  -6.0050000000000003e-01   2.0999999999999999e-01  -7.6100000000000001e-02  -1.3589999999999999e-01   8.8780000000000003e-01   6.0040000000000004e-01   2.9600000000000000e+00   3.8529999999999998e-01   3.7530000000000002e-01   1.1060000000000000e-01
  -3.9679999999999999e-01   1.7590000000000000e-01  -1.3725000000000001e+00   2.6729999999999998e-01  -1.2370000000000000e-01  -8.3299999999999999e-02   7.9900000000000004e-01   8.6719999999999997e-01   2.8730000000000002e+00   3.6599999999999999e-01   4.3300000000000000e-01   1.1500000000000000e-01
  -5.2900000000000003e-01   2.8580000000000000e-01  -5.1470000000000005e-01   3.2460000000000000e-01  -7.6100000000000001e-02  -1.2720000000000001e-01   8.6560000000000004e-01   6.2260000000000004e-01   3.0470999999999999e+00   4.1420000000000001e-01   4.4259999999999999e-01   1.5479999999999999e-01
  -3.0859999999999999e-01   2.8580000000000000e-01  -1.3725000000000001e+00   3.8190000000000002e-01  -7.6100000000000001e-02  -9.6500000000000002e-02   7.9900000000000004e-01   8.2269999999999999e-01   2.3506000000000000e+00   4.6239999999999998e-01   3.3679999999999999e-01   8.4000000000000005e-02
  -3.5270000000000001e-01   3.0780000000000002e-01  -1.0294000000000001e+00   2.5779999999999997e-01  -1.4269999999999999e-01  -1.0090000000000000e-01   9.1000000000000003e-01   9.3389999999999995e-01   3.5695000000000001e+00   4.3350000000000000e-01   3.7530000000000002e-01   1.2830000000000000e-01
  -3.7469999999999998e-01   2.1999999999999999e-02  -2.5740000000000002e-01   3.0549999999999999e-01  -9.4999999999999998e-03  -9.6500000000000002e-02   8.4340000000000004e-01   7.1150000000000002e-01   3.1341999999999999e+00   4.5269999999999999e-01   3.5599999999999998e-01   1.3710000000000000e-01
  -2.6450000000000001e-01   3.9570000000000000e-01  -1.2867999999999999e+00   2.3870000000000000e-01  -9.5200000000000007e-02  -1.0960000000000000e-01   8.4340000000000004e-01   8.2269999999999999e-01   3.0470999999999999e+00   4.2380000000000001e-01   3.4639999999999999e-01   1.2390000000000000e-01
  -2.2040000000000001e-01   1.0990000000000000e-01  -7.7210000000000001e-01   3.5330000000000000e-01  -9.5200000000000007e-02  -1.2720000000000001e-01   9.3220000000000003e-01   8.4499999999999997e-01   2.6989000000000001e+00   3.4680000000000000e-01   2.8870000000000001e-01   1.3710000000000000e-01
  -2.8649999999999998e-01   2.6379999999999998e-01  -6.8630000000000002e-01   2.1959999999999999e-01   4.7600000000000003e-02  -2.0169999999999999e-01   8.6560000000000004e-01   7.1150000000000002e-01   3.0470999999999999e+00   4.7199999999999998e-01   3.4639999999999999e-01   1.5479999999999999e-01
  -3.0859999999999999e-01   4.3999999999999997e-02  -1.1152000000000000e+00   2.5779999999999997e-01  -1.3320000000000001e-01  -1.2720000000000001e-01   7.7680000000000005e-01   7.5600000000000001e-01   2.8730000000000002e+00   3.7569999999999998e-01   2.5979999999999998e-01   8.4000000000000005e-02
  -5.0700000000000001e-01   4.1770000000000002e-01   0.0000000000000000e+00   2.9599999999999999e-01  -7.6100000000000001e-02  -1.1400000000000000e-01   7.5460000000000005e-01   8.0049999999999999e-01   2.2635999999999998e+00   4.3350000000000000e-01   2.7900000000000003e-01   1.1940000000000001e-01
  -2.6450000000000001e-01   3.0780000000000002e-01  -1.2010000000000001e+00   2.9599999999999999e-01  -1.3320000000000001e-01  -1.3589999999999999e-01   9.1000000000000003e-01   7.1150000000000002e-01   2.7858999999999998e+00   3.6599999999999999e-01   4.2340000000000000e-01   1.5920000000000001e-01
  -2.8649999999999998e-01   2.1999999999999999e-02  -7.7210000000000001e-01   3.6280000000000001e-01  -5.7099999999999998e-02  -1.2720000000000001e-01   8.2120000000000004e-01   9.5609999999999995e-01   3.5695000000000001e+00   4.0460000000000002e-01   3.6559999999999998e-01   1.0170000000000000e-01
  -4.1880000000000001e-01   2.8580000000000000e-01  -1.3725000000000001e+00   2.2910000000000000e-01  -1.1420000000000000e-01  -5.2600000000000001e-02   7.7680000000000005e-01   5.3369999999999995e-01   2.4377000000000000e+00   4.4309999999999999e-01   2.9830000000000001e-01   1.0620000000000000e-01
  -3.0859999999999999e-01   1.7590000000000000e-01  -1.2867999999999999e+00   2.8639999999999999e-01  -8.5599999999999996e-02  -9.2100000000000001e-02   7.5460000000000005e-01   5.5589999999999995e-01   2.4377000000000000e+00   3.1790000000000002e-01   2.7900000000000003e-01   1.2830000000000000e-01
  -3.0859999999999999e-01   3.2979999999999998e-01  -1.5441000000000000e+00   3.2460000000000000e-01  -1.2370000000000000e-01  -1.5350000000000000e-01   7.9900000000000004e-01   8.0049999999999999e-01   2.6989000000000001e+00   4.2380000000000001e-01   2.8870000000000001e-01   1.1940000000000001e-01
  -1.1020000000000001e-01   2.8580000000000000e-01  -1.2867999999999999e+00   3.1509999999999999e-01  -2.0930000000000001e-01  -9.6500000000000002e-02   8.6560000000000004e-01   6.0040000000000004e-01   2.9600000000000000e+00   4.0460000000000002e-01   3.1750000000000000e-01   1.0620000000000000e-01
  -3.9679999999999999e-01   2.6379999999999998e-01  -1.1152000000000000e+00   2.6729999999999998e-01  -2.8500000000000001e-02  -1.4030000000000001e-01   7.7680000000000005e-01   6.6710000000000003e-01   2.6118000000000001e+00   3.3710000000000001e-01   3.4639999999999999e-01   7.9600000000000004e-02
  -5.0700000000000001e-01   4.8359999999999997e-01  -1.3725000000000001e+00   3.6280000000000001e-01  -1.2370000000000000e-01  -9.6500000000000002e-02   9.1000000000000003e-01   8.6719999999999997e-01   2.7858999999999998e+00   4.0460000000000002e-01   3.4639999999999999e-01   1.1940000000000001e-01
  -3.3060000000000000e-01   1.7590000000000000e-01  -1.5441000000000000e+00   2.6729999999999998e-01  -7.6100000000000001e-02  -1.1840000000000001e-01   9.9880000000000002e-01   1.0450999999999999e+00   2.5247000000000002e+00   4.1420000000000001e-01   4.3300000000000000e-01   1.2390000000000000e-01
  -5.2900000000000003e-01   1.5390000000000001e-01  -1.8872000000000000e+00   2.8639999999999999e-01  -6.6600000000000006e-02  -1.2280000000000001e-01   8.6560000000000004e-01   7.5600000000000001e-01   3.3953000000000002e+00   3.6599999999999999e-01   2.9830000000000001e-01   1.0170000000000000e-01
  -4.8490000000000000e-01   1.9789999999999999e-01  -6.8630000000000002e-01   2.3870000000000000e-01  -5.7099999999999998e-02  -1.0960000000000000e-01   7.1020000000000005e-01   8.4499999999999997e-01   3.4824000000000002e+00   3.1790000000000002e-01   3.6559999999999998e-01   1.4599999999999999e-01
  -6.6130000000000000e-01   3.2979999999999998e-01  -1.2010000000000001e+00   1.8140000000000001e-01  -1.8079999999999999e-01  -1.4030000000000001e-01   9.7660000000000002e-01   9.1169999999999995e-01   3.4824000000000002e+00   4.2380000000000001e-01   2.8870000000000001e-01   9.2899999999999996e-02
  -1.9839999999999999e-01   2.1980000000000000e-01  -1.2010000000000001e+00   4.3919999999999998e-01  -1.9980000000000001e-01  -5.2600000000000001e-02   9.9880000000000002e-01   8.2269999999999999e-01   3.2212000000000001e+00   3.3710000000000001e-01   3.9450000000000002e-01   6.6400000000000001e-02
  -4.1880000000000001e-01   2.6379999999999998e-01  -1.6298999999999999e+00   2.0999999999999999e-01  -1.0470000000000000e-01  -8.3299999999999999e-02   8.2120000000000004e-01   6.2260000000000004e-01   2.6989000000000001e+00   3.5639999999999999e-01   3.8490000000000002e-01   1.0170000000000000e-01
  -1.9839999999999999e-01   4.3999999999999997e-02  -6.8630000000000002e-01   3.3420000000000000e-01  -1.3320000000000001e-01  -1.2280000000000001e-01   8.8780000000000003e-01   6.2260000000000004e-01   2.1764999999999999e+00   4.1420000000000001e-01   3.3679999999999999e-01   1.3270000000000001e-01
  -3.0859999999999999e-01   3.2979999999999998e-01  -1.6298999999999999e+00   2.5779999999999997e-01  -1.2370000000000000e-01  -1.0520000000000000e-01   9.5440000000000003e-01   6.0040000000000004e-01   3.4824000000000002e+00   4.2380000000000001e-01   3.4639999999999999e-01   1.0170000000000000e-01
  -2.4249999999999999e-01   4.1770000000000002e-01  -5.1470000000000005e-01   2.1959999999999999e-01  -1.1420000000000000e-01  -1.4470000000000000e-01   9.7660000000000002e-01   9.7840000000000005e-01   3.2212000000000001e+00   3.6599999999999999e-01   3.8490000000000002e-01   1.1500000000000000e-01
  -4.8490000000000000e-01   5.2759999999999996e-01  -1.0294000000000001e+00   2.8639999999999999e-01  -5.7099999999999998e-02  -1.5790000000000001e-01   9.1000000000000003e-01   9.5609999999999995e-01   2.7858999999999998e+00   3.4680000000000000e-01   3.6559999999999998e-01   1.1060000000000000e-01
  -3.9679999999999999e-01   3.0780000000000002e-01  -1.1152000000000000e+00   2.6729999999999998e-01  -1.7130000000000001e-01  -9.2100000000000001e-02   8.2120000000000004e-01   8.2269999999999999e-01   3.0470999999999999e+00   4.8159999999999997e-01   3.0790000000000001e-01   1.0620000000000000e-01
  -3.7469999999999998e-01   3.9570000000000000e-01  -6.8630000000000002e-01   2.3870000000000000e-01  -9.5200000000000007e-02  -1.3159999999999999e-01   7.9900000000000004e-01   7.3380000000000001e-01   3.4824000000000002e+00   3.8529999999999998e-01   3.6559999999999998e-01   1.2830000000000000e-01
  -3.5270000000000001e-01   3.0780000000000002e-01  -9.4359999999999999e-01   2.0999999999999999e-01  -1.7130000000000001e-01  -9.6500000000000002e-02   7.3240000000000005e-01   7.5600000000000001e-01   3.1341999999999999e+00   3.5639999999999999e-01   2.9830000000000001e-01   1.5479999999999999e-01
  -3.0859999999999999e-01   3.7369999999999998e-01  -6.0050000000000003e-01   2.4820000000000000e-01  -2.8500000000000001e-02  -1.3589999999999999e-01   7.3240000000000005e-01   6.4480000000000004e-01   2.6989000000000001e+00   4.6239999999999998e-01   3.5599999999999998e-01   1.0620000000000000e-01
  -3.3060000000000000e-01   4.1770000000000002e-01  -6.8630000000000002e-01   3.0549999999999999e-01  -8.5599999999999996e-02  -6.1400000000000003e-02   8.4340000000000004e-01   8.4499999999999997e-01   2.4377000000000000e+00   4.2380000000000001e-01   3.0790000000000001e-01   1.3270000000000001e-01
  -3.0859999999999999e-01   2.6379999999999998e-01  -1.0294000000000001e+00   2.9599999999999999e-01  -1.0470000000000000e-01  -7.8899999999999998e-02   8.4340000000000004e-01   8.4499999999999997e-01   2.7858999999999998e+00   4.1420000000000001e-01   3.4639999999999999e-01   8.8499999999999995e-02
  -3.7469999999999998e-01   4.3969999999999998e-01  -1.3725000000000001e+00   2.1959999999999999e-01  -1.2370000000000000e-01  -1.2720000000000001e-01   7.3240000000000005e-01   8.6719999999999997e-01   3.3083000000000000e+00   3.8529999999999998e-01   3.3679999999999999e-01   1.0620000000000000e-01
  -3.5270000000000001e-01   6.6000000000000003e-02  -1.1152000000000000e+00   2.4820000000000000e-01  -1.1420000000000000e-01  -1.0520000000000000e-01   7.5460000000000005e-01   7.7820000000000000e-01   2.9600000000000000e+00   3.5639999999999999e-01   3.2710000000000000e-01   1.1940000000000001e-01
  -1.7630000000000001e-01   3.2979999999999998e-01  -7.7210000000000001e-01   2.7689999999999998e-01  -1.2370000000000000e-01  -8.3299999999999999e-02   9.9880000000000002e-01   8.2269999999999999e-01   3.1341999999999999e+00   3.8529999999999998e-01   3.7530000000000002e-01   9.7299999999999998e-02
  -4.1880000000000001e-01   0.0000000000000000e+00  -6.0050000000000003e-01   2.5779999999999997e-01  -6.6600000000000006e-02  -1.5790000000000001e-01   8.8780000000000003e-01   8.0049999999999999e-01   2.6118000000000001e+00   4.3350000000000000e-01   3.4639999999999999e-01   7.5200000000000003e-02
  -2.8649999999999998e-01   3.0780000000000002e-01  -9.4359999999999999e-01   2.4820000000000000e-01  -1.9000000000000000e-02  -1.4910000000000001e-01   6.8799999999999994e-01   7.1150000000000002e-01   3.1341999999999999e+00   3.8529999999999998e-01   3.0790000000000001e-01   1.0170000000000000e-01
  -5.7310000000000005e-01   1.3189999999999999e-01  -7.7210000000000001e-01   3.9140000000000003e-01  -1.2370000000000000e-01  -1.2280000000000001e-01   6.2150000000000005e-01   8.0049999999999999e-01   3.3953000000000002e+00   4.1420000000000001e-01   3.2710000000000000e-01   1.4599999999999999e-01
  -2.4249999999999999e-01   5.9360000000000002e-01  -3.4310000000000002e-01   2.7689999999999998e-01  -6.6600000000000006e-02  -1.0960000000000000e-01   6.6579999999999995e-01   8.8939999999999997e-01   3.3083000000000000e+00   3.0819999999999997e-01   3.6559999999999998e-01   1.5479999999999999e-01
  -3.5270000000000001e-01   3.7369999999999998e-01  -4.2890000000000000e-01   3.3420000000000000e-01  -3.8100000000000002e-02  -1.2720000000000001e-01   9.3220000000000003e-01   5.5589999999999995e-01   2.9600000000000000e+00   4.6239999999999998e-01   4.1370000000000001e-01   1.4160000000000000e-01
  -3.9679999999999999e-01   8.7900000000000006e-02  -8.5780000000000001e-01   2.9599999999999999e-01  -5.7099999999999998e-02  -1.3159999999999999e-01   8.4340000000000004e-01   7.3380000000000001e-01   3.1341999999999999e+00   3.4680000000000000e-01   3.1750000000000000e-01   1.3270000000000001e-01
  -3.5270000000000001e-01   6.6000000000000003e-02  -2.0588000000000002e+00   2.7689999999999998e-01  -8.5599999999999996e-02  -1.4030000000000001e-01   9.1000000000000003e-01   6.6710000000000003e-01   3.1341999999999999e+00   3.7569999999999998e-01   4.1370000000000001e-01   1.1060000000000000e-01
  -4.4080000000000003e-01   2.8580000000000000e-01  -1.0294000000000001e+00   2.9599999999999999e-01  -1.3320000000000001e-01  -1.0090000000000000e-01   9.7660000000000002e-01   8.6719999999999997e-01   2.1764999999999999e+00   3.5639999999999999e-01   3.9450000000000002e-01   7.5200000000000003e-02
  -3.7469999999999998e-01   1.7590000000000000e-01  -1.1152000000000000e+00   1.9089999999999999e-01  -1.0470000000000000e-01  -1.2720000000000001e-01   6.8799999999999994e-01   7.1150000000000002e-01   2.4377000000000000e+00   3.6599999999999999e-01   4.2340000000000000e-01   1.1060000000000000e-01
  -5.0700000000000001e-01   2.1980000000000000e-01  -1.3725000000000001e+00   2.8639999999999999e-01  -1.4269999999999999e-01  -1.4910000000000001e-01   9.7660000000000002e-01   6.6710000000000003e-01   2.8730000000000002e+00   4.7199999999999998e-01   3.3679999999999999e-01   7.9600000000000004e-02
  -5.7310000000000005e-01   2.4179999999999999e-01  -2.0588000000000002e+00   3.0549999999999999e-01  -2.1890000000000001e-01  -9.6500000000000002e-02   7.3240000000000005e-01   7.3380000000000001e-01   2.8730000000000002e+00   3.9489999999999997e-01   4.0410000000000001e-01   1.1500000000000000e-01
  -4.4080000000000003e-01   3.2979999999999998e-01  -1.2867999999999999e+00   1.7190000000000000e-01  -1.2370000000000000e-01  -1.6660000000000000e-01   7.7680000000000005e-01   8.8939999999999997e-01   2.6989000000000001e+00   3.9489999999999997e-01   3.5599999999999998e-01   1.2830000000000000e-01
  -3.0859999999999999e-01   1.5390000000000001e-01  -9.4359999999999999e-01   3.4370000000000001e-01  -1.7130000000000001e-01  -1.0960000000000000e-01   8.8780000000000003e-01   8.2269999999999999e-01   2.5247000000000002e+00   4.6239999999999998e-01   4.0410000000000001e-01   1.3270000000000001e-01
  -3.5270000000000001e-01   3.5170000000000001e-01  -7.7210000000000001e-01   2.2910000000000000e-01  -5.7099999999999998e-02  -1.0520000000000000e-01   7.7680000000000005e-01   8.4499999999999997e-01   2.7858999999999998e+00   4.4309999999999999e-01   2.5019999999999998e-01   1.5040000000000001e-01
  -6.3919999999999999e-01   3.2979999999999998e-01  -1.0294000000000001e+00   2.4820000000000000e-01  -9.5200000000000007e-02  -9.2100000000000001e-02   7.5460000000000005e-01   7.1150000000000002e-01   2.7858999999999998e+00   3.4680000000000000e-01   3.9450000000000002e-01   1.2830000000000000e-01
  -2.8649999999999998e-01   5.0560000000000005e-01  -1.3725000000000001e+00   3.7240000000000001e-01  -9.5200000000000007e-02  -1.0960000000000000e-01   9.5440000000000003e-01   8.0049999999999999e-01   3.4824000000000002e+00   3.6599999999999999e-01   3.4639999999999999e-01   8.8499999999999995e-02
  -4.6289999999999998e-01   3.5170000000000001e-01  -2.5740000000000002e-01   2.8639999999999999e-01  -1.0470000000000000e-01  -7.4499999999999997e-02   8.6560000000000004e-01   8.2269999999999999e-01   3.0470999999999999e+00   3.7569999999999998e-01   4.0410000000000001e-01   1.1060000000000000e-01
  -2.8649999999999998e-01   3.2979999999999998e-01  -1.2867999999999999e+00   3.2460000000000000e-01  -6.6600000000000006e-02  -1.3159999999999999e-01   7.7680000000000005e-01   8.2269999999999999e-01   3.3953000000000002e+00   4.3350000000000000e-01   4.0410000000000001e-01   7.5200000000000003e-02
  -3.5270000000000001e-01   1.5390000000000001e-01  -1.1152000000000000e+00   2.5779999999999997e-01  -1.2370000000000000e-01  -1.0520000000000000e-01   1.0431999999999999e+00   6.4480000000000004e-01   2.9600000000000000e+00   3.8529999999999998e-01   3.3679999999999999e-01   1.1940000000000001e-01
  -3.0859999999999999e-01   1.3189999999999999e-01  -1.2010000000000001e+00   2.8639999999999999e-01  -1.1420000000000000e-01  -9.6500000000000002e-02   6.8799999999999994e-01   6.6710000000000003e-01   3.3083000000000000e+00   3.9489999999999997e-01   3.3679999999999999e-01   1.3710000000000000e-01
  -3.0859999999999999e-01   4.3969999999999998e-01  -7.7210000000000001e-01   4.0100000000000002e-01  -1.6180000000000000e-01  -7.8899999999999998e-02   9.5440000000000003e-01   8.4499999999999997e-01   3.4824000000000002e+00   4.2380000000000001e-01   4.2340000000000000e-01   1.1500000000000000e-01
  -2.2040000000000001e-01   3.5170000000000001e-01  -1.8015000000000001e+00   2.5779999999999997e-01  -9.5200000000000007e-02  -1.3159999999999999e-01   6.2150000000000005e-01   7.5600000000000001e-01   2.7858999999999998e+00   3.6599999999999999e-01   3.6559999999999998e-01   1.1940000000000001e-01
  -3.9679999999999999e-01   3.5170000000000001e-01  -9.4359999999999999e-01   3.5330000000000000e-01  -1.4269999999999999e-01  -1.4910000000000001e-01   7.7680000000000005e-01   7.5600000000000001e-01   2.9600000000000000e+00   3.8529999999999998e-01   3.2710000000000000e-01   1.5479999999999999e-01
  -3.7469999999999998e-01   3.5170000000000001e-01  -8.5780000000000001e-01   2.4820000000000000e-01  -1.8079999999999999e-01  -9.6500000000000002e-02   9.1000000000000003e-01   8.0049999999999999e-01   2.9600000000000000e+00   4.6239999999999998e-01   2.7900000000000003e-01   1.0620000000000000e-01
  -3.9679999999999999e-01   2.4179999999999999e-01  -8.5780000000000001e-01   3.3420000000000000e-01  -1.6180000000000000e-01  -8.7700000000000000e-02   8.4340000000000004e-01   6.8930000000000002e-01   2.6989000000000001e+00   3.9489999999999997e-01   2.8870000000000001e-01   1.4160000000000000e-01
  -2.8649999999999998e-01   3.0780000000000002e-01  -1.2010000000000001e+00   2.7689999999999998e-01  -2.8500000000000001e-02  -1.0090000000000000e-01   7.7680000000000005e-01   6.0040000000000004e-01   3.5695000000000001e+00   4.0460000000000002e-01   3.3679999999999999e-01   1.4160000000000000e-01
  -3.0859999999999999e-01   3.9570000000000000e-01  -9.4359999999999999e-01   3.0549999999999999e-01  -1.1420000000000000e-01  -1.2280000000000001e-01   7.9900000000000004e-01   6.2260000000000004e-01   3.3953000000000002e+00   3.7569999999999998e-01   3.9450000000000002e-01   1.0170000000000000e-01
  -3.5270000000000001e-01   1.3189999999999999e-01  -1.0294000000000001e+00   3.1509999999999999e-01  -1.3320000000000001e-01  -7.8899999999999998e-02   6.8799999999999994e-01   9.3389999999999995e-01   2.6118000000000001e+00   3.4680000000000000e-01   3.1750000000000000e-01   1.1060000000000000e-01
  -2.6450000000000001e-01   3.2979999999999998e-01  -9.4359999999999999e-01   1.9089999999999999e-01  -2.4740000000000001e-01  -1.0520000000000000e-01   7.3240000000000005e-01   7.1150000000000002e-01   3.2212000000000001e+00   4.1420000000000001e-01   3.2710000000000000e-01   1.2830000000000000e-01
  -4.4080000000000003e-01   3.2979999999999998e-01  -4.2890000000000000e-01   2.0999999999999999e-01  -7.6100000000000001e-02  -1.0960000000000000e-01   7.7680000000000005e-01   7.1150000000000002e-01   3.0470999999999999e+00   2.5050000000000000e-01   4.3300000000000000e-01   1.1060000000000000e-01
  -2.2040000000000001e-01   1.3189999999999999e-01  -8.5780000000000001e-01   2.7689999999999998e-01  -6.6600000000000006e-02  -9.6500000000000002e-02   1.1318999999999999e+00   9.1169999999999995e-01   2.5247000000000002e+00   4.3350000000000000e-01   3.2710000000000000e-01   1.1060000000000000e-01
  -1.1020000000000001e-01   2.1980000000000000e-01  -1.2867999999999999e+00   3.1509999999999999e-01  -1.0470000000000000e-01  -1.3159999999999999e-01   8.8780000000000003e-01   9.1169999999999995e-01   2.8730000000000002e+00   4.3350000000000000e-01   3.8490000000000002e-01   1.3270000000000001e-01
  -3.0859999999999999e-01   2.6379999999999998e-01  -7.7210000000000001e-01   2.8639999999999999e-01  -1.5229999999999999e-01  -1.0520000000000000e-01   7.9900000000000004e-01   7.1150000000000002e-01   2.3506000000000000e+00   3.7569999999999998e-01   3.6559999999999998e-01   1.0620000000000000e-01
  -3.3060000000000000e-01   3.5170000000000001e-01  -1.0294000000000001e+00   1.5279999999999999e-01  -9.5200000000000007e-02  -7.4499999999999997e-02   5.9930000000000005e-01   6.6710000000000003e-01   2.3506000000000000e+00   3.0819999999999997e-01   4.0410000000000001e-01   1.4160000000000000e-01
  -2.6450000000000001e-01   1.3189999999999999e-01  -1.1152000000000000e+00   2.2910000000000000e-01  -1.1420000000000000e-01  -1.0960000000000000e-01   8.6560000000000004e-01   6.4480000000000004e-01   2.9600000000000000e+00   3.8529999999999998e-01   2.8870000000000001e-01   1.4160000000000000e-01
  -2.8649999999999998e-01   3.7369999999999998e-01  -1.2010000000000001e+00   2.2910000000000000e-01  -1.1420000000000000e-01  -1.2280000000000001e-01   8.8780000000000003e-01   7.3380000000000001e-01   3.0470999999999999e+00   4.6239999999999998e-01   4.3300000000000000e-01   1.1940000000000001e-01
  -1.7630000000000001e-01   1.7590000000000000e-01  -1.9730000000000001e+00   2.6729999999999998e-01  -7.6100000000000001e-02  -9.6500000000000002e-02   8.8780000000000003e-01   7.7820000000000000e-01   2.3506000000000000e+00   3.0819999999999997e-01   3.6559999999999998e-01   1.3270000000000001e-01
  -3.3060000000000000e-01   2.4179999999999999e-01  -1.1152000000000000e+00   3.1509999999999999e-01  -1.3320000000000001e-01  -6.5799999999999997e-02   7.3240000000000005e-01   5.5589999999999995e-01   2.9600000000000000e+00   4.7199999999999998e-01   2.9830000000000001e-01   1.1060000000000000e-01
  -5.0700000000000001e-01   8.7900000000000006e-02  -1.2867999999999999e+00   2.1959999999999999e-01  -1.0470000000000000e-01  -8.7700000000000000e-02   8.6560000000000004e-01   8.0049999999999999e-01   2.6989000000000001e+00   4.1420000000000001e-01   3.6559999999999998e-01   1.9460000000000000e-01
  -4.4080000000000003e-01   3.0780000000000002e-01  -9.4359999999999999e-01   2.6729999999999998e-01  -1.7130000000000001e-01  -1.1840000000000001e-01   7.7680000000000005e-01   6.2260000000000004e-01   3.1341999999999999e+00   3.1790000000000002e-01   3.9450000000000002e-01   1.4160000000000000e-01
  -3.9679999999999999e-01   1.0990000000000000e-01  -1.1152000000000000e+00   4.5829999999999999e-01  -1.6180000000000000e-01  -1.1840000000000001e-01   9.9880000000000002e-01   9.1169999999999995e-01   2.6118000000000001e+00   4.0460000000000002e-01   3.3679999999999999e-01   9.7299999999999998e-02
  -3.7469999999999998e-01   1.0990000000000000e-01  -1.2867999999999999e+00   3.1509999999999999e-01  -5.7099999999999998e-02  -1.1840000000000001e-01   7.9900000000000004e-01   6.8930000000000002e-01   2.9600000000000000e+00   4.0460000000000002e-01   3.5599999999999998e-01   1.3710000000000000e-01
  -2.4249999999999999e-01   3.2979999999999998e-01  -6.8630000000000002e-01   3.1509999999999999e-01  -1.0470000000000000e-01  -9.6500000000000002e-02   6.2150000000000005e-01   7.5600000000000001e-01   2.6118000000000001e+00   3.9489999999999997e-01   3.2710000000000000e-01   1.3710000000000000e-01
  -1.7630000000000001e-01   1.9789999999999999e-01  -1.1152000000000000e+00   2.6729999999999998e-01  -1.7130000000000001e-01  -1.2720000000000001e-01   9.1000000000000003e-01   9.7840000000000005e-01   2.3506000000000000e+00   2.8899999999999998e-01   3.2710000000000000e-01   1.0170000000000000e-01
  -3.0859999999999999e-01   1.3189999999999999e-01  -1.0294000000000001e+00   2.9599999999999999e-01  -5.7099999999999998e-02  -1.0960000000000000e-01   8.6560000000000004e-01   7.3380000000000001e-01   2.6989000000000001e+00   4.4309999999999999e-01   3.2710000000000000e-01   7.9600000000000004e-02
  -4.4080000000000003e-01   6.6000000000000003e-02  -1.1152000000000000e+00   2.6729999999999998e-01  -3.8100000000000002e-02  -1.3589999999999999e-01   9.7660000000000002e-01   8.6719999999999997e-01   2.6989000000000001e+00   4.5269999999999999e-01   3.5599999999999998e-01   1.5040000000000001e-01
  -3.0859999999999999e-01   3.0780000000000002e-01  -1.0294000000000001e+00   2.6729999999999998e-01  -5.7099999999999998e-02  -9.2100000000000001e-02   8.4340000000000004e-01   7.5600000000000001e-01   2.8730000000000002e+00   3.9489999999999997e-01   2.8870000000000001e-01   1.2830000000000000e-01
  -2.8649999999999998e-01   8.7900000000000006e-02  -1.3725000000000001e+00   2.0050000000000001e-01  -5.7099999999999998e-02  -1.0090000000000000e-01   9.3220000000000003e-01   6.8930000000000002e-01   2.6118000000000001e+00   3.9489999999999997e-01   3.1750000000000000e-01   7.9600000000000004e-02
  -4.6289999999999998e-01   1.5390000000000001e-01  -1.7157000000000000e+00   2.3870000000000000e-01  -9.5200000000000007e-02  -1.4470000000000000e-01   8.4340000000000004e-01   7.5600000000000001e-01   2.2635999999999998e+00   4.5269999999999999e-01   3.1750000000000000e-01   1.4160000000000000e-01
  -3.5270000000000001e-01  -4.3999999999999997e-02  -1.2867999999999999e+00   2.6729999999999998e-01  -1.6180000000000000e-01  -1.1840000000000001e-01   6.8799999999999994e-01   6.8930000000000002e-01   2.7858999999999998e+00   3.6599999999999999e-01   3.9450000000000002e-01   1.1500000000000000e-01
  -4.6289999999999998e-01   3.2979999999999998e-01  -1.5441000000000000e+00   3.5330000000000000e-01  -7.6100000000000001e-02  -1.4030000000000001e-01   9.5440000000000003e-01   9.7840000000000005e-01   2.9600000000000000e+00   4.6239999999999998e-01   3.4639999999999999e-01   1.1500000000000000e-01
  -3.9679999999999999e-01   3.0780000000000002e-01  -1.4582999999999999e+00   2.0999999999999999e-01  -3.8100000000000002e-02  -1.1400000000000000e-01   8.8780000000000003e-01   8.0049999999999999e-01   2.3506000000000000e+00   3.5639999999999999e-01   3.9450000000000002e-01   6.6400000000000001e-02
  -2.6450000000000001e-01   3.5170000000000001e-01  -8.5780000000000001e-01   2.8639999999999999e-01  -1.2370000000000000e-01  -1.1400000000000000e-01   7.9900000000000004e-01   9.1169999999999995e-01   2.6989000000000001e+00   3.8529999999999998e-01   2.9830000000000001e-01   3.5400000000000001e-02
  -4.6289999999999998e-01   2.1980000000000000e-01  -1.1152000000000000e+00   2.0999999999999999e-01  -1.8079999999999999e-01  -1.2280000000000001e-01   7.7680000000000005e-01   8.4499999999999997e-01   2.5247000000000002e+00   3.5639999999999999e-01   2.4060000000000001e-01   1.5920000000000001e-01
  -6.6130000000000000e-01   3.0780000000000002e-01  -1.6298999999999999e+00   3.0549999999999999e-01  -8.5599999999999996e-02  -1.1840000000000001e-01   6.6579999999999995e-01   5.3369999999999995e-01   2.5247000000000002e+00   3.9489999999999997e-01   3.5599999999999998e-01   1.1500000000000000e-01
  -3.9679999999999999e-01   3.2979999999999998e-01  -1.0294000000000001e+00   2.7689999999999998e-01  -3.8100000000000002e-02  -1.4470000000000000e-01   8.8780000000000003e-01   5.5589999999999995e-01   3.3953000000000002e+00   4.4309999999999999e-01   4.3300000000000000e-01   8.8499999999999995e-02
  -3.7469999999999998e-01   2.6379999999999998e-01  -1.3725000000000001e+00   3.3420000000000000e-01  -1.8079999999999999e-01  -9.6500000000000002e-02   7.7680000000000005e-01   5.1139999999999997e-01   2.6118000000000001e+00   4.3350000000000000e-01   3.2710000000000000e-01   1.1940000000000001e-01
  -2.6450000000000001e-01   3.2979999999999998e-01  -1.3725000000000001e+00   3.0549999999999999e-01  -1.0470000000000000e-01  -8.3299999999999999e-02   7.9900000000000004e-01   6.2260000000000004e-01   2.9600000000000000e+00   3.9489999999999997e-01   3.5599999999999998e-01   1.5040000000000001e-01
  -3.0859999999999999e-01   8.7900000000000006e-02  -1.2867999999999999e+00   2.0999999999999999e-01  -1.3320000000000001e-01  -1.3589999999999999e-01   9.1000000000000003e-01   7.7820000000000000e-01   2.6118000000000001e+00   3.9489999999999997e-01   3.6559999999999998e-01   1.1940000000000001e-01
  -2.8649999999999998e-01   2.1999999999999999e-02  -5.1470000000000005e-01   1.9089999999999999e-01  -1.7130000000000001e-01  -9.6500000000000002e-02   8.8780000000000003e-01   8.8939999999999997e-01   2.7858999999999998e+00   3.3710000000000001e-01   2.9830000000000001e-01   1.0170000000000000e-01
  -4.6289999999999998e-01   2.1999999999999999e-02  -9.4359999999999999e-01   3.9140000000000003e-01  -1.0470000000000000e-01  -1.5350000000000000e-01   9.9880000000000002e-01   6.4480000000000004e-01   2.6118000000000001e+00   4.4309999999999999e-01   3.7530000000000002e-01   1.2390000000000000e-01
  -4.1880000000000001e-01   1.5390000000000001e-01  -1.5441000000000000e+00   2.3870000000000000e-01  -6.6600000000000006e-02  -5.2600000000000001e-02   9.9880000000000002e-01   6.8930000000000002e-01   3.4824000000000002e+00   3.3710000000000001e-01   2.5979999999999998e-01   1.4599999999999999e-01
  -4.6289999999999998e-01   1.9789999999999999e-01  -1.5441000000000000e+00   3.2460000000000000e-01  -1.3320000000000001e-01  -7.4499999999999997e-02   9.7660000000000002e-01   8.2269999999999999e-01   3.3953000000000002e+00   3.8529999999999998e-01   3.4639999999999999e-01   1.1940000000000001e-01
  -4.8490000000000000e-01   2.1980000000000000e-01  -3.4310000000000002e-01   2.8639999999999999e-01  -1.4269999999999999e-01  -1.0520000000000000e-01   8.4340000000000004e-01   6.2260000000000004e-01   3.0470999999999999e+00   4.6239999999999998e-01   3.6559999999999998e-01   9.2899999999999996e-02
  -2.6450000000000001e-01   1.0990000000000000e-01  -9.4359999999999999e-01   2.0999999999999999e-01  -9.5200000000000007e-02  -1.2280000000000001e-01   9.5440000000000003e-01   8.0049999999999999e-01   3.0470999999999999e+00   3.8529999999999998e-01   3.1750000000000000e-01   1.4160000000000000e-01
  -4.6289999999999998e-01   2.4179999999999999e-01  -6.0050000000000003e-01   3.4370000000000001e-01  -6.6600000000000006e-02  -1.1840000000000001e-01   9.3220000000000003e-01   6.8930000000000002e-01   2.6989000000000001e+00   3.5639999999999999e-01   3.3679999999999999e-01   9.2899999999999996e-02
  -5.0700000000000001e-01   3.2979999999999998e-01  -2.3161999999999998e+00   2.9599999999999999e-01  -1.6180000000000000e-01  -1.0090000000000000e-01   7.1020000000000005e-01   7.1150000000000002e-01   2.9600000000000000e+00   4.3350000000000000e-01   4.5219999999999999e-01   1.3270000000000001e-01
  -2.8649999999999998e-01   5.4959999999999998e-01  -6.0050000000000003e-01   3.7240000000000001e-01  -1.2370000000000000e-01  -1.2720000000000001e-01   1.0431999999999999e+00   6.4480000000000004e-01   4.0918000000000001e+00   4.3350000000000000e-01   3.8490000000000002e-01   1.2830000000000000e-01
  -3.0859999999999999e-01   2.8580000000000000e-01  -1.3725000000000001e+00   2.5779999999999997e-01  -1.8079999999999999e-01  -8.7700000000000000e-02   7.1020000000000005e-01   6.8930000000000002e-01   2.6118000000000001e+00   3.9489999999999997e-01   3.4639999999999999e-01   1.1940000000000001e-01
  -2.6450000000000001e-01   6.6000000000000003e-02  -9.4359999999999999e-01   2.2910000000000000e-01  -9.5200000000000007e-02  -9.2100000000000001e-02   9.3220000000000003e-01   7.1150000000000002e-01   3.3953000000000002e+00   3.2750000000000001e-01   3.6559999999999998e-01   1.2390000000000000e-01
  -2.4249999999999999e-01   2.8580000000000000e-01  -7.7210000000000001e-01   3.3420000000000000e-01  -7.6100000000000001e-02  -1.4910000000000001e-01   9.1000000000000003e-01   6.8930000000000002e-01   2.2635999999999998e+00   4.9130000000000001e-01   3.8490000000000002e-01   1.1940000000000001e-01
  -4.8490000000000000e-01   3.7369999999999998e-01  -1.3725000000000001e+00   2.7689999999999998e-01  -7.6100000000000001e-02  -8.7700000000000000e-02   1.1762999999999999e+00   8.0049999999999999e-01   3.0470999999999999e+00   2.8899999999999998e-01   2.7900000000000003e-01   1.1500000000000000e-01
  -3.7469999999999998e-01   3.5170000000000001e-01  -1.8872000000000000e+00   2.9599999999999999e-01  -9.5200000000000007e-02  -1.5350000000000000e-01   9.3220000000000003e-01   8.0049999999999999e-01   2.9600000000000000e+00   3.8529999999999998e-01   2.8870000000000001e-01   1.3270000000000001e-01
  -2.8649999999999998e-01   3.2979999999999998e-01  -1.1152000000000000e+00   3.1509999999999999e-01  -1.7130000000000001e-01  -8.3299999999999999e-02   7.1020000000000005e-01   8.6719999999999997e-01   2.6989000000000001e+00   4.5269999999999999e-01   3.5599999999999998e-01   1.1060000000000000e-01
  -5.2900000000000003e-01   5.7160000000000000e-01  -1.7157000000000000e+00   3.5330000000000000e-01  -3.8100000000000002e-02  -1.2280000000000001e-01   7.7680000000000005e-01   7.5600000000000001e-01   2.8730000000000002e+00   4.4309999999999999e-01   3.8490000000000002e-01   1.3710000000000000e-01
  -2.4249999999999999e-01   2.8580000000000000e-01  -1.4582999999999999e+00   3.2460000000000000e-01  -6.6600000000000006e-02  -1.3159999999999999e-01   5.9930000000000005e-01   6.4480000000000004e-01   2.9600000000000000e+00   4.8159999999999997e-01   3.5599999999999998e-01   9.7299999999999998e-02
  -3.9679999999999999e-01   8.7900000000000006e-02  -1.2867999999999999e+00   2.2910000000000000e-01  -7.6100000000000001e-02  -1.3589999999999999e-01   7.5460000000000005e-01   9.7840000000000005e-01   4.0918000000000001e+00   4.3350000000000000e-01   3.3679999999999999e-01   1.5920000000000001e-01
  -5.2900000000000003e-01   3.5170000000000001e-01  -1.1152000000000000e+00   2.5779999999999997e-01  -9.5200000000000007e-02  -9.6500000000000002e-02   9.1000000000000003e-01   8.0049999999999999e-01   2.6989000000000001e+00   3.8529999999999998e-01   3.8490000000000002e-01   1.1500000000000000e-01
