# Supplementary material for: Footwear and Foam Surface Alter Gait Initiation of Typical Subjects
Source: PLoS One. 2015 Aug 13;10(8):e0135821. doi: 10.1371/journal.pone.0135821 (PMC4536224; doi:10.1371/journal.pone.0135821)
Supplement: S1 Dataset — (ZIP) [file pone.0135821.s001.zip › 11_barefoot_av1_01.txt]

   2.0609400000000001e+01  -1.5542400000000001e+01   3.9228930000000003e+02   2.0307400000000001e+01   4.5000399999999999e+01   3.0700000000000002e-02  -2.3992699999999999e+01   5.3369999999999995e-01   3.6373750000000001e+02   2.4380600000000001e+01  -3.0973299999999998e+01   3.8750000000000000e+00
   1.9485199999999999e+01  -1.8312300000000000e+01   3.9005889999999999e+02   1.8798900000000000e+01   4.5200200000000002e+01   5.3059999999999996e-01  -2.3215900000000001e+01   2.2200000000000001e-02   3.6643639999999999e+02   2.3937500000000000e+01  -3.1492899999999999e+01   3.6494000000000000e+00
   1.7743900000000000e+01  -2.0796500000000002e+01   3.8594130000000001e+02   1.7089900000000000e+01   4.5362000000000002e+01   1.0744000000000000e+00  -2.3926100000000002e+01  -7.3380000000000001e-01   3.7044110000000001e+02   2.3407699999999998e+01  -3.1704599999999999e+01   3.5432000000000001e+00
   1.6487500000000001e+01  -2.3698300000000000e+01   3.7907850000000002e+02   1.5400000000000000e+01   4.5171700000000001e+01   1.6664000000000001e+00  -2.3637599999999999e+01  -2.2012999999999998e+00   3.7462000000000000e+02   2.2791200000000000e+01  -3.2358899999999998e+01   3.3485999999999998e+00
   1.5738099999999999e+01  -2.6534199999999998e+01   3.6621100000000001e+02   1.3796099999999999e+01   4.3915599999999998e+01   2.1619000000000002e+00  -2.4791699999999999e+01  -3.3353000000000002e+00   3.8045299999999997e+02   2.2049499999999998e+01  -3.2965100000000000e+01   3.1495000000000002e+00
   1.4900499999999999e+01  -2.9348099999999999e+01   3.4879689999999999e+02   1.2134800000000000e+01   4.2383499999999998e+01   2.6355000000000000e+00  -2.4991499999999998e+01  -4.7140000000000004e+00   3.8698259999999999e+02   2.1278800000000000e+01  -3.3898400000000002e+01   2.9062000000000001e+00
   1.4569800000000001e+01  -3.0821000000000002e+01   3.2795139999999998e+02   1.0712199999999999e+01   4.0404200000000003e+01   3.0828000000000002e+00  -2.5968100000000000e+01  -7.6935000000000002e+00   3.9838740000000001e+02   1.9920600000000000e+01  -3.5043500000000002e+01   2.5346000000000002e+00
   1.3688200000000000e+01  -3.0117500000000000e+01   3.0624810000000002e+02   9.3565000000000005e+00   3.7996699999999997e+01   3.2056000000000000e+00  -2.6389800000000001e+01  -1.0250600000000000e+01   4.1005349999999999e+02   1.8822500000000002e+01  -3.6621499999999997e+01   2.0613000000000001e+00
   1.3004899999999999e+01  -2.7743300000000001e+01   2.8574579999999997e+02   8.3731000000000009e+00   3.5636800000000001e+01   3.1046999999999998e+00  -2.7455100000000002e+01  -1.2896699999999999e+01   4.2198079999999999e+02   1.7541300000000000e+01  -3.8228400000000001e+01   1.6101000000000001e+00
   1.2828500000000000e+01  -2.2313300000000002e+01   2.6224099999999999e+02   7.6093000000000002e+00   3.2972400000000000e+01   2.4864000000000002e+00  -3.0340499999999999e+01  -1.4364200000000000e+01   4.2972910000000002e+02   1.6433499999999999e+01  -3.9123199999999997e+01   1.3138000000000001e+00
   1.2542000000000000e+01  -1.5212600000000000e+01   2.4293969999999999e+02   7.2561000000000000e+00   3.0764700000000001e+01   1.7145999999999999e+00  -3.2493400000000001e+01  -1.6276499999999999e+01   4.3643279999999999e+02   1.5277600000000000e+01  -3.9864100000000001e+01   8.7580000000000002e-01
   1.2013000000000000e+01  -7.4744000000000002e+00   2.2552560000000000e+02   6.8360000000000003e+00   2.8642700000000001e+01   8.2879999999999998e-01  -3.6532899999999998e+01  -1.8766900000000000e+01   4.3834809999999999e+02   1.4140900000000000e+01  -4.0258600000000001e+01   8.3599999999999997e-01
   1.0624300000000000e+01   6.3749999999999996e-01   2.1197170000000000e+02   6.7214000000000000e+00   2.7300899999999999e+01  -1.3159999999999999e-01  -4.1216000000000001e+01  -1.8633500000000002e+01   4.3965400000000000e+02   1.3476300000000000e+01  -4.0220100000000002e+01   7.0779999999999998e-01
   8.7286999999999999e+00   7.5404000000000000e+00   2.0296440000000001e+02   6.6641000000000004e+00   2.6282699999999998e+01  -9.9980000000000002e-01  -4.4167900000000003e+01  -1.8611200000000000e+01   4.3930570000000000e+02   1.2657500000000001e+01  -4.0537700000000001e+01   5.2200000000000002e-01
   5.5105000000000004e+00   1.1277600000000000e+01   1.9430029999999999e+02   6.4158999999999997e+00   2.5540500000000002e+01  -1.3989000000000000e+00  -4.6809100000000001e+01  -1.8855799999999999e+01   4.4287520000000001e+02   1.2108400000000000e+01  -4.0874400000000001e+01   3.1409999999999999e-01
   2.5569000000000002e+00   1.2003000000000000e+01   1.8649390000000000e+02   6.1390000000000002e+00   2.4979099999999999e+01  -1.3813000000000000e+00  -4.8340600000000002e+01  -1.8678000000000001e+01   4.5053649999999999e+02   1.1713500000000000e+01  -4.1807800000000000e+01   2.4329999999999999e-01
  -3.5270000000000001e-01   1.0728000000000000e+01   1.8186160000000001e+02   5.8525999999999998e+00   2.4522300000000001e+01  -1.0656000000000001e+00  -4.9738900000000001e+01  -1.9078199999999999e+01   4.6194139999999999e+02   1.1472700000000000e+01  -4.3116399999999999e+01   1.0620000000000000e-01
  -2.9316000000000000e+00   8.5955999999999992e+00   1.7825870000000000e+02   5.4611000000000001e+00   2.4265400000000000e+01  -8.4199999999999997e-01  -5.0160600000000002e+01  -2.0456800000000001e+01   4.7552280000000002e+02   1.1299300000000001e+01  -4.4761699999999998e+01  -1.5920000000000001e-01
  -5.3783000000000003e+00   7.5404000000000000e+00   1.7800139999999999e+02   5.3083999999999998e+00   2.4522300000000001e+01  -5.9199999999999997e-01  -5.0493499999999997e+01  -2.1835400000000000e+01   4.9189010000000002e+02   1.1251099999999999e+01  -4.6628399999999999e+01  -3.4060000000000001e-01
  -6.9653000000000000e+00   5.8696000000000002e+00   1.8057490000000001e+02   5.1173999999999999e+00   2.4893400000000000e+01  -3.3770000000000000e-01  -5.0138399999999997e+01  -2.3058399999999999e+01   5.0877980000000002e+02   1.1231800000000000e+01  -4.8649000000000001e+01  -6.0599999999999998e-01
  -7.6927000000000003e+00   4.5065999999999997e+00   1.8374889999999999e+02   5.1555999999999997e+00   2.5416799999999999e+01  -1.0520000000000000e-01  -5.0027400000000000e+01  -2.5771100000000001e+01   5.2566949999999997e+02   1.1193300000000001e+01  -5.0361800000000002e+01  -8.9349999999999996e-01
  -8.7065999999999999e+00   2.7698999999999998e+00   1.8649390000000000e+02   5.1173999999999999e+00   2.5873600000000000e+01   2.0610000000000001e-01  -5.0360300000000002e+01  -2.7772300000000001e+01   5.4090499999999997e+02   1.1154800000000000e+01  -5.2180300000000003e+01  -1.1059000000000001e+00
  -8.2217000000000002e+00   7.0350000000000001e-01   1.9026840000000001e+02   5.2129000000000003e+00   2.6368400000000001e+01   5.0870000000000004e-01  -5.0648899999999998e+01  -3.0418399999999998e+01   5.5492169999999999e+02   1.1097000000000000e+01  -5.3662100000000002e+01  -1.3756999999999999e+00
  -6.3480999999999996e+00  -1.5608000000000000e+00   1.9404290000000000e+02   5.0697000000000001e+00   2.6844200000000001e+01   6.9289999999999996e-01  -5.1470100000000002e+01  -3.2997700000000002e+01   5.6345360000000005e+02   1.0615300000000000e+01  -5.4816800000000001e+01  -1.5791999999999999e+00
  -6.1056999999999997e+00  -1.5388999999999999e+00   2.0004780000000000e+02   5.1651999999999996e+00   2.7491299999999999e+01   7.9369999999999996e-01  -5.2335700000000003e+01  -3.5287999999999997e+01   5.6998310000000004e+02   1.0355200000000000e+01  -5.5557699999999997e+01  -1.8357000000000001e+00
  -6.2820000000000000e+00  -1.8686000000000000e+00   2.0442280000000000e+02   5.3274999999999997e+00   2.8347700000000000e+01   8.9019999999999999e-01  -5.3023699999999998e+01  -3.7422600000000003e+01   5.7442319999999995e+02   1.0172200000000000e+01  -5.5894399999999997e+01  -2.0525000000000002e+00
  -6.2378999999999998e+00  -2.1764000000000001e+00   2.0888350000000000e+02   5.4134000000000002e+00   2.8661700000000000e+01   1.0788000000000000e+00  -5.3778300000000002e+01  -3.8956899999999997e+01   5.7599019999999996e+02   9.8351000000000006e+00  -5.6163800000000002e+01  -2.1454000000000000e+00
  -6.2378999999999998e+00  -3.2315999999999998e+00   2.1497420000000000e+02   5.5662000000000003e+00   2.9280200000000001e+01   1.2585999999999999e+00  -5.4777099999999997e+01  -4.0424399999999999e+01   5.7703499999999997e+02   9.5654000000000003e+00  -5.6298600000000000e+01  -2.3399999999999999e+00
  -5.7750000000000004e+00  -4.6825000000000001e+00   2.2123640000000000e+02   5.6330000000000000e+00   3.0193700000000000e+01   1.4822000000000000e+00  -5.5687100000000001e+01  -4.1469499999999996e+01   5.7747029999999995e+02   9.3053000000000008e+00  -5.6491000000000000e+01  -2.4418000000000002e+00
  -5.4885000000000002e+00  -6.3312999999999997e+00   2.3084420000000000e+02   5.8334999999999999e+00   3.1383199999999999e+01   1.7628999999999999e+00  -5.6219799999999999e+01  -4.3159399999999998e+01   5.7363959999999997e+02   8.8429000000000002e+00  -5.6173499999999997e+01  -2.6806000000000001e+00
  -4.2762000000000002e+00  -8.5076000000000001e+00   2.4534160000000000e+02   6.2630999999999997e+00   3.3229300000000002e+01   2.0741999999999998e+00  -5.6552700000000002e+01  -4.5027200000000001e+01   5.6667480000000000e+02   8.4093999999999998e+00  -5.5480699999999999e+01  -2.9150999999999998e+00
  -2.5348000000000002e+00  -1.1717300000000000e+01   2.6404250000000002e+02   6.6832000000000003e+00   3.5560699999999997e+01   2.5215000000000001e+00  -5.5220999999999997e+01  -4.6294600000000003e+01   5.5535699999999997e+02   7.8121999999999998e+00  -5.4557000000000002e+01  -3.3706999999999998e+00
  -1.9839999999999999e-01  -1.5498400000000000e+01   2.9106439999999998e+02   7.4184000000000001e+00   3.8758000000000003e+01   3.0213999999999999e+00  -5.4399799999999999e+01  -4.7539800000000000e+01   5.4395209999999997e+02   7.3883000000000001e+00  -5.3402299999999997e+01  -3.5962999999999998e+00
   2.3365000000000000e+00  -1.9631300000000000e+01   3.2400540000000001e+02   8.1631000000000000e+00   4.2792700000000004e+01   3.5432999999999999e+00  -5.5465200000000003e+01  -4.9118600000000001e+01   5.2941300000000001e+02   6.9260000000000002e+00  -5.1872399999999999e+01  -3.7378000000000000e+00
   5.6207000000000003e+00  -2.4489699999999999e+01   3.6123550000000000e+02   9.3947000000000003e+00   4.7160499999999999e+01   4.1308999999999996e+00  -5.4999099999999999e+01  -5.0652799999999999e+01   5.1278449999999998e+02   6.3287000000000004e+00  -5.0342500000000001e+01  -3.9058999999999999e+00
   9.6324000000000005e+00  -2.9414000000000001e+01   4.0129649999999998e+02   1.0693099999999999e+01   5.1975499999999997e+01   4.6790000000000003e+00  -5.4399799999999999e+01  -5.2965299999999999e+01   4.9302190000000002e+02   5.7988999999999997e+00  -4.8456600000000002e+01  -4.1315000000000000e+00
   1.4746200000000000e+01  -3.4931899999999999e+01   4.4418840000000000e+02   1.2153900000000000e+01   5.6952300000000001e+01   5.1657999999999999e+00  -5.1403500000000001e+01  -5.4299500000000002e+01   4.6934150000000000e+02   5.3173000000000004e+00  -4.6204999999999998e+01  -4.3925000000000001e+00
   2.1028199999999998e+01  -4.1417099999999998e+01   4.9171269999999998e+02   1.3719700000000000e+01   6.2224100000000000e+01   5.6525999999999996e+00  -4.8429400000000001e+01  -5.5989400000000003e+01   4.4008929999999998e+02   4.7201000000000004e+00  -4.3318399999999997e+01  -4.5915999999999997e+00
   2.7905300000000000e+01  -4.9287199999999999e+01   5.4266819999999996e+02   1.5400000000000000e+01   6.7943100000000001e+01   6.2839999999999998e+00  -4.3812800000000003e+01  -5.5300100000000000e+01   4.0387220000000002e+02   4.2481000000000000e+00  -3.9931500000000000e+01  -4.6314000000000002e+00
   3.4584099999999999e+01  -5.6981499999999997e+01   5.9559680000000003e+02   1.7309500000000000e+01   7.3842900000000000e+01   6.8979999999999997e+00  -3.8996499999999997e+01  -5.3854799999999997e+01   3.6295389999999998e+02   3.5545000000000000e+00  -3.5919100000000000e+01  -4.6357999999999997e+00
   4.0667700000000004e+01  -6.4741699999999994e+01   6.5127049999999997e+02   1.9457699999999999e+01   8.0066199999999995e+01   7.3583999999999996e+00  -3.2382399999999997e+01  -5.2453899999999997e+01   3.1202370000000002e+02   2.9958000000000000e+00  -3.0934899999999999e+01  -4.6314000000000002e+00
   4.6663200000000003e+01  -7.1490600000000001e+01   7.0428489999999999e+02   2.1453099999999999e+01   8.6023200000000003e+01   7.7180000000000000e+00  -2.5102499999999999e+01  -4.8118000000000002e+01   2.5177809999999999e+02   2.1770000000000000e+00  -2.4901800000000001e+01  -4.5518000000000001e+00
   5.1909199999999998e+01  -7.7470200000000006e+01   7.4932140000000004e+02   2.3190799999999999e+01   9.0942800000000005e+01   7.9810999999999996e+00  -1.5714000000000000e+01  -4.3715299999999999e+01   1.8343580000000000e+02   1.5316000000000001e+00  -1.8291499999999999e+01  -3.9590000000000001e+00
   5.6251500000000000e+01  -8.2614300000000000e+01   7.8423540000000003e+02   2.4680199999999999e+01   9.4625500000000002e+01   8.1257999999999999e+00  -9.5215999999999994e+00  -3.3420200000000001e+01   1.1848890000000000e+02   5.7799999999999996e-01  -1.1267400000000000e+01  -2.8974000000000002e+00
   5.9337400000000002e+01  -8.6769199999999998e+01   8.1134299999999996e+02   2.5902200000000001e+01   9.7480199999999996e+01   8.2266999999999992e+00  -2.4410000000000001e-01  -1.9278300000000002e+01   6.0680999999999997e+01   6.0690000000000000e-01  -6.1100000000000003e+00  -1.9861000000000000e+00
   6.0836300000000001e+01  -9.0484399999999994e+01   8.3004390000000001e+02   2.7067000000000000e+01   9.9468999999999994e+01   8.3231999999999999e+00   1.1984999999999999e+00  -8.5830000000000002e+00   2.6118099999999998e+01   2.6010000000000000e-01  -1.9052000000000000e+00  -8.2720000000000005e-01
   6.1475499999999997e+01  -9.2990600000000001e+01   8.4042370000000005e+02   2.7783100000000001e+01   1.0053480000000000e+02   8.3187999999999995e+00   6.1257999999999999e+00  -4.2915000000000001e+00   7.7484000000000002e+00   7.7100000000000002e-02  -1.7319999999999999e-01  -4.6450000000000002e-01
   6.1365299999999998e+01  -9.4023799999999994e+01   8.4334040000000005e+02   2.8451400000000000e+01   1.0076320000000000e+02   8.1828000000000003e+00   5.5489999999999995e-01   2.6015999999999999e+00   4.9623999999999997e+00   1.7340000000000000e-01   4.2340000000000000e-01   1.3299999999999999e-02
   6.1387300000000003e+01  -9.4441500000000005e+01   8.4093840000000000e+02   2.8995600000000000e+01   1.0021129999999999e+02   7.9592000000000001e+00   2.1972999999999998e+00   3.3350000000000002e-01   2.6989000000000001e+00   2.1190000000000001e-01   2.0210000000000000e-01  -1.3299999999999999e-02
   6.0241100000000003e+01  -9.4727300000000000e+01   8.3321789999999999e+02   2.9100600000000000e+01   9.9040800000000004e+01   7.8101000000000003e+00   1.3983000000000001e+00   1.2674000000000001e+00   5.2236000000000002e+00   2.5050000000000000e-01   2.6939999999999997e-01   1.1500000000000000e-01
   5.8565899999999999e+01  -9.4837199999999996e+01   8.1966409999999996e+02   2.9387100000000000e+01   9.7480199999999996e+01   7.6433999999999997e+00   1.4427000000000001e+00   1.1563000000000001e+00   3.7435999999999998e+00   2.6970000000000000e-01   3.4639999999999999e-01  -4.4000000000000003e-03
   5.6846699999999998e+01  -9.3562200000000004e+01   8.0508079999999995e+02   2.9310700000000001e+01   9.5672200000000004e+01   7.4461000000000004e+00   1.5315000000000001e+00   1.4676000000000000e+00   5.1365999999999996e+00   2.5050000000000000e-01   2.5019999999999998e-01   1.1940000000000001e-01
   5.5017200000000003e+01  -9.2441000000000003e+01   7.8792409999999995e+02   2.9282000000000000e+01   9.3264700000000005e+01   7.2575000000000003e+00   1.2428999999999999e+00   1.6232000000000000e+00   4.0918000000000001e+00   3.1790000000000002e-01   2.8870000000000001e-01   1.0620000000000000e-01
   5.3363999999999997e+01  -9.1605599999999995e+01   7.6827959999999996e+02   2.9043299999999999e+01   9.0781099999999995e+01   7.0820999999999996e+00   1.2206999999999999e+00   8.8939999999999997e-01   3.0470999999999999e+00   2.1190000000000001e-01   2.1170000000000000e-01   8.4000000000000005e-02
   5.2570500000000003e+01  -9.0858199999999997e+01   7.4769150000000002e+02   2.8842800000000000e+01   8.8154700000000005e+01   6.8891999999999998e+00   1.3317000000000001e+00   1.5787000000000000e+00   4.7882999999999996e+00   3.3710000000000001e-01   2.5019999999999998e-01   1.0620000000000000e-01
   5.2173699999999997e+01  -9.0462500000000006e+01   7.3027739999999994e+02   2.8861899999999999e+01   8.5671099999999996e+01   6.6830999999999996e+00   1.4649000000000001e+00   1.2007000000000001e+00   4.4401000000000002e+00   2.7939999999999998e-01   2.5019999999999998e-01   8.8499999999999995e-02
   5.2085599999999999e+01  -9.0088700000000003e+01   7.1363530000000003e+02   2.8785599999999999e+01   8.3292100000000005e+01   6.5076999999999998e+00   1.2650999999999999e+00   1.4676000000000000e+00   3.8306000000000000e+00   3.0819999999999997e-01   3.1750000000000000e-01   1.0620000000000000e-01
   5.1644700000000000e+01  -8.9671099999999996e+01   6.9922360000000003e+02   2.8909700000000001e+01   8.1322299999999998e+01   6.2182000000000004e+00   1.5315000000000001e+00   1.3119000000000001e+00   4.6142000000000003e+00   2.8899999999999998e-01   3.1750000000000000e-01   1.5040000000000001e-01
   5.1688800000000001e+01  -8.9451200000000000e+01   6.8747130000000004e+02   2.9033799999999999e+01   7.9428700000000006e+01   6.0121000000000002e+00   1.2206999999999999e+00   1.3564000000000001e+00   3.6564999999999999e+00   2.7939999999999998e-01   2.5979999999999998e-01   8.8499999999999995e-02
   5.1247999999999998e+01  -8.9759000000000000e+01   6.7846400000000006e+02   2.9711700000000000e+01   7.8125000000000000e+01   5.8455000000000004e+00   1.1762999999999999e+00   1.4898000000000000e+00   4.4401000000000002e+00   2.6970000000000000e-01   2.2130000000000000e-01   1.2830000000000000e-01
   5.0608699999999999e+01  -9.0946100000000001e+01   6.7426059999999995e+02   3.0313199999999998e+01   7.7278099999999995e+01   5.6657000000000002e+00   1.3983000000000001e+00   1.2230000000000001e+00   4.3529999999999998e+00   2.6010000000000000e-01   2.6939999999999997e-01   1.2830000000000000e-01
   4.9484600000000000e+01  -9.3034499999999994e+01   6.7203020000000004e+02   3.1220199999999998e+01   7.6716700000000003e+01   5.7489999999999997e+00   1.2206999999999999e+00   1.6010000000000000e+00   3.5695000000000001e+00   2.4079999999999999e-01   2.5019999999999998e-01   1.2390000000000000e-01
   4.8382500000000000e+01  -9.4947100000000006e+01   6.7297379999999998e+02   3.2327700000000000e+01   7.6355099999999993e+01   5.6832000000000003e+00   1.5315000000000001e+00   1.5565000000000000e+00   4.0048000000000004e+00   3.0819999999999997e-01   3.1750000000000000e-01   1.0170000000000000e-01
   4.7456699999999998e+01  -9.6156199999999998e+01   6.7391740000000004e+02   3.3883899999999997e+01   7.6079099999999997e+01   5.5122000000000000e+00   1.4427000000000001e+00   1.3564000000000001e+00   4.3529999999999998e+00   2.1190000000000001e-01   2.5019999999999998e-01   8.4000000000000005e-02
   4.6552999999999997e+01  -9.7651100000000000e+01   6.7734879999999998e+02   3.5822000000000003e+01   7.5898300000000006e+01   5.3148999999999997e+00   1.2650999999999999e+00   1.6232000000000000e+00   3.6564999999999999e+00   3.1790000000000002e-01   2.4060000000000001e-01   1.0170000000000000e-01
   4.5803500000000000e+01  -9.9211900000000000e+01   6.8198109999999997e+02   3.8504899999999999e+01   7.5593800000000002e+01   5.0956000000000001e+00   1.3983000000000001e+00   1.5565000000000000e+00   3.7435999999999998e+00   3.4680000000000000e-01   2.5019999999999998e-01   7.5200000000000003e-02
   4.6288499999999999e+01  -9.9651600000000002e+01   6.8652760000000001e+02   4.1941899999999997e+01   7.4937200000000004e+01   4.7317000000000000e+00   1.2873000000000001e+00   1.5565000000000000e+00   4.1788999999999996e+00   3.7569999999999998e-01   3.7530000000000002e-01   1.1060000000000000e-01
   4.6905700000000003e+01  -1.0028910000000000e+02   6.9115999999999997e+02   4.5990099999999998e+01   7.4014200000000002e+01   4.2361000000000004e+00   1.3539000000000001e+00   1.3564000000000001e+00   3.6564999999999999e+00   2.9859999999999998e-01   2.6939999999999997e-01   1.2830000000000000e-01
   4.8029800000000002e+01  -1.0020120000000000e+02   6.9450549999999998e+02   5.0859299999999998e+01   7.2891300000000001e+01   3.6090000000000000e+00   1.3317000000000001e+00   1.3786000000000000e+00   4.5270999999999999e+00   2.5050000000000000e-01   1.9239999999999999e-01   1.7249999999999999e-01
   5.0344200000000001e+01  -9.8552400000000006e+01   6.9930939999999998e+02   5.6673699999999997e+01   7.1549599999999998e+01   2.7757999999999998e+00   1.2650999999999999e+00   1.4008000000000000e+00   3.6564999999999999e+00   2.9859999999999998e-01   2.6939999999999997e-01   1.3270000000000001e-01
   5.3077500000000001e+01  -9.5870400000000004e+01   7.0720150000000001e+02   6.3566899999999997e+01   7.0445700000000002e+01   1.7101999999999999e+00   1.3539000000000001e+00   1.4676000000000000e+00   3.9177000000000000e+00   3.9489999999999997e-01   3.4639999999999999e-01   1.2830000000000000e-01
   5.5105300000000000e+01  -9.1649600000000007e+01   7.1535100000000000e+02   7.1023499999999999e+01   6.9341899999999995e+01   5.2180000000000004e-01   1.2428999999999999e+00   1.5787000000000000e+00   3.8306000000000000e+00   2.8899999999999998e-01   3.2710000000000000e-01   1.4599999999999999e-01
   5.6934800000000003e+01  -8.9077500000000001e+01   7.2821860000000004e+02   7.8499099999999999e+01   6.8770899999999997e+01  -5.6569999999999998e-01   1.4427000000000001e+00   1.5343000000000000e+00   3.5695000000000001e+00   1.6380000000000000e-01   2.3089999999999999e-01   9.2899999999999996e-02
   5.8852499999999999e+01  -8.7142899999999997e+01   7.3919889999999998e+02   8.5516499999999994e+01   6.8000200000000007e+01  -1.5918000000000001e+00   1.2206999999999999e+00   1.6677000000000000e+00   3.9177000000000000e+00   2.1190000000000001e-01   3.0790000000000001e-01   7.5200000000000003e-02
   5.9006799999999998e+01  -8.2130700000000004e+01   7.4897820000000002e+02   9.1598200000000006e+01   6.7086600000000004e+01  -2.2978999999999998e+00   1.2650999999999999e+00   1.3786000000000000e+00   4.7882999999999996e+00   3.2750000000000001e-01   2.2130000000000000e-01   1.6370000000000001e-01
   6.2092700000000001e+01  -9.0990099999999998e+01   7.6081640000000004e+02   9.7861400000000003e+01   6.6249300000000005e+01  -2.9994999999999998e+00   1.4649000000000001e+00   1.3786000000000000e+00   3.6564999999999999e+00   3.7569999999999998e-01   3.5599999999999998e-01   1.1940000000000001e-01
   6.3591500000000003e+01  -8.5648099999999999e+01   7.6467669999999998e+02   1.0350390000000000e+02   6.5735399999999998e+01  -4.1265000000000001e+00   1.1984999999999999e+00   1.5120000000000000e+00   3.8306000000000000e+00   3.7569999999999998e-01   3.2710000000000000e-01   6.1899999999999997e-02
   6.7030100000000004e+01  -8.7890400000000000e+01   7.7171090000000004e+02   1.0806760000000000e+02   6.4888499999999993e+01  -4.4949000000000003e+00   1.4427000000000001e+00   1.4676000000000000e+00   3.6564999999999999e+00   2.6010000000000000e-01   2.9830000000000001e-01   1.2390000000000000e-01
   6.6435000000000002e+01  -9.2902600000000007e+01   7.7780160000000001e+02   1.1179110000000000e+02   6.4460300000000004e+01  -4.9947999999999997e+00   1.3983000000000001e+00   1.3564000000000001e+00   3.6564999999999999e+00   2.0230000000000001e-01   3.7530000000000002e-01   1.2390000000000000e-01
   6.9895600000000002e+01  -9.6705799999999996e+01   7.8500739999999996e+02   1.1520910000000001e+02   6.4260400000000004e+01  -5.3762999999999996e+00   1.1984999999999999e+00   1.6232000000000000e+00   3.4824000000000002e+00   2.8899999999999998e-01   2.9830000000000001e-01   1.5920000000000001e-01
   7.1526700000000005e+01  -1.0228959999999999e+02   7.9058339999999998e+02   1.1831200000000000e+02   6.4441199999999995e+01  -5.2667000000000002e+00   1.3317000000000001e+00   1.3119000000000001e+00   2.9600000000000000e+00   2.5050000000000000e-01   2.8870000000000001e-01   1.8579999999999999e-01
   7.2716999999999999e+01  -1.0596090000000000e+02   7.9530150000000003e+02   1.2058430000000000e+02   6.4393699999999995e+01  -5.3719000000000001e+00   1.1540999999999999e+00   1.5565000000000000e+00   3.7435999999999998e+00   2.6970000000000000e-01   2.3089999999999999e-01   1.0620000000000000e-01
   7.3510499999999993e+01  -1.1055549999999999e+02   7.9573040000000003e+02   1.2212139999999999e+02   6.4260400000000004e+01  -5.3148999999999997e+00   8.4340000000000004e-01   1.3786000000000000e+00   4.2659000000000002e+00   3.1790000000000002e-01   4.1370000000000001e-01   8.4000000000000005e-02
   7.2915400000000005e+01  -1.1427070000000001e+02   7.9024019999999996e+02   1.2234099999999999e+02   6.3641900000000000e+01  -5.0167000000000002e+00   1.1984999999999999e+00   1.3119000000000001e+00   4.0918000000000001e+00   2.9859999999999998e-01   2.5979999999999998e-01   1.5920000000000001e-01
   7.1703100000000006e+01  -1.1822770000000000e+02   7.7831629999999996e+02   1.2130040000000000e+02   6.2785499999999999e+01  -4.5518999999999998e+00   1.1762999999999999e+00   1.4898000000000000e+00   3.1341999999999999e+00   2.6010000000000000e-01   2.6939999999999997e-01   1.3710000000000000e-01
   6.9190200000000004e+01  -1.2150330000000000e+02   7.5910069999999996e+02   1.1938130000000000e+02   6.1405700000000003e+01  -3.9028000000000000e+00   1.3095000000000001e+00   1.5787000000000000e+00   3.3083000000000000e+00   3.1790000000000002e-01   3.4639999999999999e-01   1.0170000000000000e-01
   6.5773700000000005e+01  -1.2306410000000000e+02   7.3207880000000000e+02   1.1590600000000001e+02   5.9483499999999999e+01  -3.1398000000000001e+00   9.9880000000000002e-01   1.4453000000000000e+00   3.1341999999999999e+00   1.9270000000000001e-01   3.1750000000000000e-01   1.2830000000000000e-01
   6.1431399999999996e+01  -1.2367970000000000e+02   6.9793690000000004e+02   1.1122780000000000e+02   5.7057000000000002e+01  -2.2934999999999999e+00   1.4871000000000001e+00   1.2674000000000001e+00   4.2659000000000002e+00   2.9859999999999998e-01   2.3089999999999999e-01   1.3270000000000001e-01
   5.6339700000000001e+01  -1.2264640000000000e+02   6.5616020000000003e+02   1.0548020000000000e+02   5.3973799999999997e+01  -1.5261000000000000e+00   1.2650999999999999e+00   1.3564000000000001e+00   4.7882999999999996e+00   3.0819999999999997e-01   2.3089999999999999e-01   1.2390000000000000e-01
   5.1027500000000003e+01  -1.1932689999999999e+02   6.1043740000000003e+02   9.8730199999999996e+01   5.0633800000000001e+01  -7.8930000000000000e-01   1.1318999999999999e+00   1.6454000000000000e+00   3.5695000000000001e+00   3.1790000000000002e-01   2.7900000000000003e-01   1.8140000000000001e-01
   4.6310499999999998e+01  -1.1479830000000000e+02   5.5759460000000001e+02   9.1187700000000007e+01   4.6579999999999998e+01  -2.1049999999999999e-01   1.2206999999999999e+00   1.6232000000000000e+00   4.5270999999999999e+00   3.1790000000000002e-01   2.6939999999999997e-01   1.1940000000000001e-01
   4.0204799999999999e+01  -1.1169860000000000e+02   5.0303609999999998e+02   8.2623599999999996e+01   4.2469200000000001e+01   7.4550000000000005e-01   1.4205000000000001e+00   1.2007000000000001e+00   4.5270999999999999e+00   3.3710000000000001e-01   3.1750000000000000e-01   1.4160000000000000e-01
   3.4606099999999998e+01  -1.0490570000000000e+02   4.4504629999999997e+02   7.3639499999999998e+01   3.8044300000000000e+01   1.4559000000000000e+00   1.2428999999999999e+00   1.6010000000000000e+00   4.0918000000000001e+00   2.6010000000000000e-01   3.3679999999999999e-01   7.9600000000000004e-02
   2.8169799999999999e+01  -9.7607100000000003e+01   3.8551229999999998e+02   6.4330699999999993e+01   3.3448200000000000e+01   2.0830000000000002e+00   1.0431999999999999e+00   1.7121000000000000e+00   3.9177000000000000e+00   2.5050000000000000e-01   2.8870000000000001e-01   1.2830000000000000e-01
   2.1557200000000002e+01  -8.7252899999999997e+01   3.2486320000000001e+02   5.4792800000000000e+01   2.8556999999999999e+01   2.5478000000000001e+00   1.2650999999999999e+00   1.2007000000000001e+00   4.2659000000000002e+00   3.2750000000000001e-01   2.9830000000000001e-01   9.7299999999999998e-02
   1.5561700000000000e+01  -7.6261099999999999e+01   2.6335620000000000e+02   4.5168999999999997e+01   2.3751500000000000e+01   2.9030000000000000e+00   1.2650999999999999e+00   1.4231000000000000e+00   4.4401000000000002e+00   2.5050000000000000e-01   3.1750000000000000e-01   1.3710000000000000e-01
   9.2797000000000001e+00  -6.2169600000000003e+01   2.0270710000000000e+02   3.5755200000000002e+01   1.8831800000000001e+01   2.9117999999999999e+00   1.3761000000000001e+00   1.4453000000000000e+00   3.9177000000000000e+00   3.1790000000000002e-01   3.5599999999999998e-01   1.1940000000000001e-01
   4.7390999999999996e+00  -4.6275500000000001e+01   1.4934960000000001e+02   2.6971499999999999e+01   1.4112000000000000e+01   2.3856000000000002e+00   1.3983000000000001e+00   1.4898000000000000e+00   3.9177000000000000e+00   4.2380000000000001e-01   2.4060000000000001e-01   1.3270000000000001e-01
   2.5789000000000000e+00  -3.0601199999999999e+01   1.0079590000000000e+02   1.9133099999999999e+01   9.6966000000000001e+00   1.8636999999999999e+00   1.4649000000000001e+00   1.2897000000000001e+00   3.3953000000000002e+00   3.3710000000000001e-01   2.6939999999999997e-01   9.7299999999999998e-02
   4.8490000000000000e-01  -1.6311800000000002e+01   6.5453000000000003e+01   1.3003600000000000e+01   6.3945999999999996e+00   6.1390000000000000e-01   1.1540999999999999e+00   1.5787000000000000e+00   4.1788999999999996e+00   3.6599999999999999e-01   2.2130000000000000e-01   1.4160000000000000e-01
   7.2740000000000005e-01  -4.4626999999999999e+00   4.1776699999999998e+01   9.4997000000000007e+00   4.2630999999999997e+00  -3.6399999999999999e-01   1.1984999999999999e+00   1.6454000000000000e+00   4.0918000000000001e+00   2.2159999999999999e-01   3.5599999999999998e-01   1.0620000000000000e-01
   7.9349999999999998e-01  -2.8578999999999999e+00   2.9080700000000000e+01   6.5972999999999997e+00   2.8262000000000000e+00  -3.5080000000000000e-01   1.2206999999999999e+00   1.6677000000000000e+00   3.8306000000000000e+00   3.0819999999999997e-01   2.5979999999999998e-01   1.0620000000000000e-01
   6.6100000000000006e-02  -2.1980000000000000e-01   1.7585699999999999e+01   4.2773000000000003e+00   1.7129000000000001e+00  -3.5080000000000000e-01   1.2428999999999999e+00   1.5565000000000000e+00   3.9177000000000000e+00   3.2750000000000001e-01   3.3679999999999999e-01   1.0170000000000000e-01
  -7.9349999999999998e-01  -1.7590000000000000e-01   8.3209999999999997e+00   2.1673000000000000e+00   7.5180000000000002e-01  -2.5869999999999999e-01   1.2650999999999999e+00   1.5565000000000000e+00   4.5270999999999999e+00   2.7939999999999998e-01   3.1750000000000000e-01   1.1940000000000001e-01
  -1.3887000000000000e+00   6.5949999999999998e-01   1.2010000000000001e+00   9.3569999999999998e-01   4.7600000000000003e-02  -2.1049999999999999e-01   1.2428999999999999e+00   1.6232000000000000e+00   3.4824000000000002e+00   3.2750000000000001e-01   2.8870000000000001e-01   1.5040000000000001e-01
  -9.9190000000000000e-01   1.3190000000000000e+00  -1.0294000000000001e+00   4.6779999999999999e-01   0.0000000000000000e+00  -2.2800000000000001e-01   1.1096999999999999e+00   1.4676000000000000e+00   4.5270999999999999e+00   2.6010000000000000e-01   2.7900000000000003e-01   9.2899999999999996e-02
  -1.1902999999999999e+00   5.0560000000000005e-01  -5.1470000000000005e-01   4.6779999999999999e-01  -4.7600000000000003e-02  -1.7979999999999999e-01   1.3983000000000001e+00   1.4898000000000000e+00   4.0048000000000004e+00   3.2750000000000001e-01   3.6559999999999998e-01   1.1060000000000000e-01
  -1.3005000000000000e+00   5.4959999999999998e-01  -8.5780000000000001e-01   4.6779999999999999e-01  -3.8100000000000002e-02  -1.7100000000000001e-01   1.2428999999999999e+00   1.5787000000000000e+00   3.5695000000000001e+00   2.6970000000000000e-01   3.8490000000000002e-01   1.5479999999999999e-01
  -1.0139000000000000e+00   7.6939999999999997e-01  -8.5780000000000001e-01   3.9140000000000003e-01  -1.4269999999999999e-01  -8.7700000000000000e-02   1.2650999999999999e+00   1.2452000000000001e+00   4.0918000000000001e+00   2.6010000000000000e-01   2.8870000000000001e-01   9.2899999999999996e-02
  -1.1241000000000001e+00   6.3749999999999996e-01  -6.8630000000000002e-01   3.7240000000000001e-01  -1.0470000000000000e-01  -1.0960000000000000e-01   1.4205000000000001e+00   1.4898000000000000e+00   4.2659000000000002e+00   2.4079999999999999e-01   3.2710000000000000e-01   1.1940000000000001e-01
  -1.1902999999999999e+00   6.5949999999999998e-01  -1.0294000000000001e+00   3.9140000000000003e-01  -1.1420000000000000e-01  -1.0960000000000000e-01   1.3539000000000001e+00   1.5343000000000000e+00   4.0918000000000001e+00   3.0819999999999997e-01   3.0790000000000001e-01   8.4000000000000005e-02
  -1.1021000000000001e+00   7.4739999999999995e-01  -1.4582999999999999e+00   3.1509999999999999e-01  -9.5200000000000007e-02  -7.8899999999999998e-02   1.3761000000000001e+00   1.5565000000000000e+00   4.0918000000000001e+00   2.8899999999999998e-01   3.3679999999999999e-01   1.4160000000000000e-01
  -1.3225000000000000e+00   4.8359999999999997e-01  -4.2890000000000000e-01   4.1049999999999998e-01  -6.6600000000000006e-02  -7.0199999999999999e-02   1.2873000000000001e+00   1.4008000000000000e+00   3.3953000000000002e+00   2.7939999999999998e-01   3.4639999999999999e-01   1.3270000000000001e-01
  -1.1902999999999999e+00   5.7160000000000000e-01   0.0000000000000000e+00   2.7689999999999998e-01  -7.6100000000000001e-02  -5.2600000000000001e-02   1.2650999999999999e+00   1.5343000000000000e+00   3.3083000000000000e+00   2.4079999999999999e-01   2.9830000000000001e-01   1.3710000000000000e-01
  -1.1241000000000001e+00   4.8359999999999997e-01  -8.5780000000000001e-01   1.9089999999999999e-01  -1.5229999999999999e-01  -1.2280000000000001e-01   1.3539000000000001e+00   1.6010000000000000e+00   3.5695000000000001e+00   3.0819999999999997e-01   2.2130000000000000e-01   1.1940000000000001e-01
  -1.1902999999999999e+00   3.7369999999999998e-01  -3.4310000000000002e-01   3.9140000000000003e-01  -9.5200000000000007e-02  -1.1840000000000001e-01   1.3095000000000001e+00   1.3564000000000001e+00   4.7012999999999998e+00   2.8899999999999998e-01   2.8870000000000001e-01   1.4160000000000000e-01
  -1.1462000000000001e+00   7.9139999999999999e-01  -4.2890000000000000e-01   4.1049999999999998e-01  -2.8500000000000001e-02  -1.3589999999999999e-01   1.1096999999999999e+00   1.7343999999999999e+00   4.2659000000000002e+00   2.4079999999999999e-01   3.1750000000000000e-01   1.4160000000000000e-01
  -1.3005000000000000e+00   6.1550000000000005e-01  -3.4310000000000002e-01   4.1049999999999998e-01  -1.2370000000000000e-01  -8.7700000000000000e-02   1.2873000000000001e+00   1.5343000000000000e+00   3.8306000000000000e+00   3.7569999999999998e-01   1.9239999999999999e-01   1.2390000000000000e-01
  -1.1902999999999999e+00   5.9360000000000002e-01  -1.2867999999999999e+00   3.1509999999999999e-01  -1.2370000000000000e-01  -9.6500000000000002e-02   1.3539000000000001e+00   1.4453000000000000e+00   4.2659000000000002e+00   2.1190000000000001e-01   2.5019999999999998e-01   1.3270000000000001e-01
  -1.1462000000000001e+00   5.0560000000000005e-01  -2.5740000000000002e-01   2.3870000000000000e-01  -1.2370000000000000e-01  -1.6660000000000000e-01   1.1984999999999999e+00   1.4676000000000000e+00   3.2212000000000001e+00   2.6010000000000000e-01   2.8870000000000001e-01   1.5920000000000001e-01
  -1.2343999999999999e+00   7.4739999999999995e-01  -1.3725000000000001e+00   3.1509999999999999e-01  -8.5599999999999996e-02  -1.3159999999999999e-01   1.1762999999999999e+00   1.4898000000000000e+00   3.7435999999999998e+00   2.9859999999999998e-01   2.3089999999999999e-01   1.3270000000000001e-01
  -1.0580000000000001e+00   6.3749999999999996e-01  -1.0294000000000001e+00   3.0549999999999999e-01  -1.9030000000000000e-01  -5.7000000000000002e-02   1.1762999999999999e+00   1.7343999999999999e+00   4.1788999999999996e+00   2.0230000000000001e-01   3.5599999999999998e-01   1.0170000000000000e-01
  -1.1681999999999999e+00   9.0129999999999999e-01  -1.0294000000000001e+00   3.2460000000000000e-01  -1.4269999999999999e-01  -1.0090000000000000e-01   1.2650999999999999e+00   1.5343000000000000e+00   3.6564999999999999e+00   2.9859999999999998e-01   2.8870000000000001e-01   1.2390000000000000e-01
  -1.3005000000000000e+00   5.4959999999999998e-01  -8.5780000000000001e-01   2.8639999999999999e-01  -1.0470000000000000e-01  -1.0520000000000000e-01   1.2206999999999999e+00   1.3786000000000000e+00   3.2212000000000001e+00   3.0819999999999997e-01   2.5019999999999998e-01   9.7299999999999998e-02
  -1.3666000000000000e+00   5.9360000000000002e-01  -9.4359999999999999e-01   3.7240000000000001e-01  -2.0930000000000001e-01  -1.2280000000000001e-01   1.2428999999999999e+00   1.3341000000000001e+00   4.1788999999999996e+00   3.2750000000000001e-01   2.8870000000000001e-01   1.0620000000000000e-01
  -1.3666000000000000e+00   5.2759999999999996e-01  -6.8630000000000002e-01   4.1049999999999998e-01  -7.6100000000000001e-02  -1.0520000000000000e-01   1.3983000000000001e+00   1.5120000000000000e+00   3.5695000000000001e+00   3.3710000000000001e-01   2.7900000000000003e-01   1.4599999999999999e-01
  -1.2122999999999999e+00   6.8149999999999999e-01  -7.7210000000000001e-01   3.8190000000000002e-01  -1.0470000000000000e-01  -8.3299999999999999e-02   1.0431999999999999e+00   1.4453000000000000e+00   4.3529999999999998e+00   2.9859999999999998e-01   2.8870000000000001e-01   1.2830000000000000e-01
  -1.0360000000000000e+00   5.7160000000000000e-01  -1.5441000000000000e+00   3.8190000000000002e-01  -2.8500000000000001e-02  -1.1400000000000000e-01   1.2206999999999999e+00   1.4231000000000000e+00   3.4824000000000002e+00   2.7939999999999998e-01   2.5979999999999998e-01   1.1060000000000000e-01
  -1.1241000000000001e+00   7.2550000000000003e-01  -8.5780000000000001e-01   3.0549999999999999e-01  -2.1890000000000001e-01  -1.1400000000000000e-01   1.2206999999999999e+00   1.5787000000000000e+00   3.4824000000000002e+00   2.8899999999999998e-01   2.5019999999999998e-01   1.1500000000000000e-01
  -1.3887000000000000e+00   6.3749999999999996e-01  -8.5780000000000001e-01   2.0050000000000001e-01  -1.8079999999999999e-01  -1.2280000000000001e-01   1.2650999999999999e+00   1.5787000000000000e+00   4.2659000000000002e+00   2.5050000000000000e-01   3.1750000000000000e-01   1.4160000000000000e-01
  -1.4107000000000001e+00   5.9360000000000002e-01  -2.5740000000000002e-01   3.8190000000000002e-01  -9.5200000000000007e-02  -1.0090000000000000e-01   1.2873000000000001e+00   1.4453000000000000e+00   3.9177000000000000e+00   2.6010000000000000e-01   2.5019999999999998e-01   1.2830000000000000e-01
  -1.3005000000000000e+00   5.9360000000000002e-01   3.4310000000000002e-01   2.4820000000000000e-01  -2.8500000000000001e-02  -1.2720000000000001e-01   1.2873000000000001e+00   1.5120000000000000e+00   4.1788999999999996e+00   2.4079999999999999e-01   2.5979999999999998e-01   1.2830000000000000e-01
  -1.3446000000000000e+00   5.7160000000000000e-01  -9.4359999999999999e-01   3.2460000000000000e-01  -2.8500000000000001e-02  -1.1840000000000001e-01   1.1984999999999999e+00   1.5343000000000000e+00   4.0048000000000004e+00   3.4680000000000000e-01   3.2710000000000000e-01   1.0620000000000000e-01
  -1.2343999999999999e+00   6.5949999999999998e-01  -1.7160000000000000e-01   2.2910000000000000e-01  -1.1420000000000000e-01  -1.0090000000000000e-01   1.2650999999999999e+00   1.4453000000000000e+00   3.6564999999999999e+00   2.8899999999999998e-01   2.6939999999999997e-01   1.0170000000000000e-01
  -1.3225000000000000e+00   5.4959999999999998e-01  -1.0294000000000001e+00   2.2910000000000000e-01  -8.5599999999999996e-02  -1.0090000000000000e-01   9.7660000000000002e-01   1.5565000000000000e+00   4.3529999999999998e+00   3.3710000000000001e-01   2.7900000000000003e-01   1.1940000000000001e-01
  -1.1681999999999999e+00   6.8149999999999999e-01  -4.2890000000000000e-01   3.9140000000000003e-01  -9.4999999999999998e-03  -1.0960000000000000e-01   1.2650999999999999e+00   1.5565000000000000e+00   4.1788999999999996e+00   3.5639999999999999e-01   3.4639999999999999e-01   1.2390000000000000e-01
  -1.3225000000000000e+00   3.5170000000000001e-01  -8.5780000000000001e-01   3.7240000000000001e-01  -1.6180000000000000e-01  -9.2100000000000001e-02   1.5980000000000001e+00   1.4676000000000000e+00   4.6142000000000003e+00   2.1190000000000001e-01   3.1750000000000000e-01   1.4160000000000000e-01
  -1.1902999999999999e+00   7.4739999999999995e-01  -7.7210000000000001e-01   3.0549999999999999e-01  -1.3320000000000001e-01  -9.6500000000000002e-02   1.1762999999999999e+00   1.5120000000000000e+00   3.0470999999999999e+00   2.9859999999999998e-01   2.7900000000000003e-01   1.2830000000000000e-01
  -1.2122999999999999e+00   5.7160000000000000e-01  -2.5740000000000002e-01   2.6729999999999998e-01  -1.1420000000000000e-01  -1.2280000000000001e-01   1.3761000000000001e+00   1.4676000000000000e+00   4.1788999999999996e+00   2.6010000000000000e-01   2.4060000000000001e-01   1.2390000000000000e-01
  -1.1902999999999999e+00   8.7929999999999997e-01  -4.2890000000000000e-01   3.4370000000000001e-01  -1.0470000000000000e-01  -9.6500000000000002e-02   1.1762999999999999e+00   1.4231000000000000e+00   3.9177000000000000e+00   2.5050000000000000e-01   2.7900000000000003e-01   1.5920000000000001e-01
  -1.1462000000000001e+00   4.6170000000000000e-01  -5.1470000000000005e-01   3.1509999999999999e-01  -8.5599999999999996e-02  -1.5790000000000001e-01   1.2206999999999999e+00   1.5343000000000000e+00   3.5695000000000001e+00   2.8899999999999998e-01   2.7900000000000003e-01   1.0170000000000000e-01
  -1.3446000000000000e+00   8.5740000000000005e-01  -1.2867999999999999e+00   3.7240000000000001e-01  -8.5599999999999996e-02  -1.0960000000000000e-01   1.2428999999999999e+00   1.5343000000000000e+00   3.5695000000000001e+00   2.1190000000000001e-01   2.8870000000000001e-01   1.2390000000000000e-01
  -1.3225000000000000e+00   7.2550000000000003e-01  -5.1470000000000005e-01   3.6280000000000001e-01  -8.5599999999999996e-02  -1.0090000000000000e-01   1.2650999999999999e+00   1.4008000000000000e+00   3.7435999999999998e+00   2.6970000000000000e-01   2.9830000000000001e-01   1.1500000000000000e-01
  -1.1902999999999999e+00   6.8149999999999999e-01  -5.1470000000000005e-01   3.3420000000000000e-01  -1.0470000000000000e-01  -1.3159999999999999e-01   1.2650999999999999e+00   1.4676000000000000e+00   4.0918000000000001e+00   2.9859999999999998e-01   2.3089999999999999e-01   1.3270000000000001e-01
  -1.3005000000000000e+00   6.1550000000000005e-01  -1.1152000000000000e+00   3.1509999999999999e-01  -1.5229999999999999e-01  -1.0960000000000000e-01   1.3095000000000001e+00   1.5120000000000000e+00   3.3083000000000000e+00   2.6970000000000000e-01   2.1170000000000000e-01   1.1500000000000000e-01
  -1.0580000000000001e+00   5.0560000000000005e-01  -1.8872000000000000e+00   3.2460000000000000e-01  -9.4999999999999998e-03  -8.7700000000000000e-02   1.2428999999999999e+00   1.4676000000000000e+00   3.9177000000000000e+00   3.5639999999999999e-01   2.7900000000000003e-01   1.3270000000000001e-01
  -1.2784000000000000e+00   7.6939999999999997e-01  -4.2890000000000000e-01   3.3420000000000000e-01  -1.1420000000000000e-01  -1.1400000000000000e-01   1.3095000000000001e+00   1.6454000000000000e+00   4.5270999999999999e+00   2.4079999999999999e-01   3.7530000000000002e-01   1.0170000000000000e-01
  -1.4767999999999999e+00   3.7369999999999998e-01  -7.7210000000000001e-01   3.3420000000000000e-01  -1.3320000000000001e-01  -1.0960000000000000e-01   1.2650999999999999e+00   1.7121000000000000e+00   3.4824000000000002e+00   3.9489999999999997e-01   2.6939999999999997e-01   9.7299999999999998e-02
  -1.4107000000000001e+00   7.9139999999999999e-01  -1.7160000000000000e-01   2.6729999999999998e-01  -1.2370000000000000e-01  -1.2280000000000001e-01   1.1984999999999999e+00   1.3119000000000001e+00   4.0048000000000004e+00   2.6970000000000000e-01   2.5979999999999998e-01   1.0170000000000000e-01
  -1.3225000000000000e+00   7.0350000000000001e-01  -2.5740000000000002e-01   2.5779999999999997e-01  -1.1420000000000000e-01  -1.6660000000000000e-01   1.1318999999999999e+00   1.4231000000000000e+00   4.0048000000000004e+00   3.4680000000000000e-01   2.5019999999999998e-01   1.4160000000000000e-01
  -1.5208999999999999e+00   9.4530000000000003e-01  -1.2867999999999999e+00   3.6280000000000001e-01  -5.7099999999999998e-02  -7.0199999999999999e-02   1.3317000000000001e+00   1.4676000000000000e+00   4.1788999999999996e+00   3.8529999999999998e-01   2.1170000000000000e-01   1.1940000000000001e-01
  -6.8330000000000002e-01  -2.1999999999999999e-02   2.5740000000000002e-01   1.6230000000000000e-01  -2.3790000000000000e-01  -8.3299999999999999e-02   1.2206999999999999e+00   1.6677000000000000e+00   4.0048000000000004e+00   2.6010000000000000e-01   2.4060000000000001e-01   1.1940000000000001e-01
  -1.8514999999999999e+00   9.4530000000000003e-01  -2.5740000000000002e-01   3.8190000000000002e-01  -1.2370000000000000e-01  -8.7700000000000000e-02   1.4205000000000001e+00   1.3564000000000001e+00   3.3083000000000000e+00   2.7939999999999998e-01   1.8279999999999999e-01   8.8499999999999995e-02
  -9.2579999999999996e-01   3.9570000000000000e-01  -2.5740000000000002e-01   1.6230000000000000e-01  -2.2839999999999999e-01  -6.5799999999999997e-02   1.0653999999999999e+00   1.5565000000000000e+00   3.8306000000000000e+00   3.2750000000000001e-01   1.8279999999999999e-01   1.0170000000000000e-01
  -1.4988999999999999e+00   2.8580000000000000e-01  -1.3725000000000001e+00   2.7689999999999998e-01  -1.5229999999999999e-01  -2.1899999999999999e-02   1.1984999999999999e+00   1.5787000000000000e+00   4.0918000000000001e+00   3.1790000000000002e-01   2.2130000000000000e-01   1.6370000000000001e-01
  -1.1902999999999999e+00   9.4530000000000003e-01  -8.5780000000000001e-01   4.2009999999999997e-01  -1.3320000000000001e-01  -1.0520000000000000e-01   1.3761000000000001e+00   1.3119000000000001e+00   3.2212000000000001e+00   2.4079999999999999e-01   3.3679999999999999e-01   8.4000000000000005e-02
  -1.4548000000000001e+00  -2.1999999999999999e-02  -1.2010000000000001e+00   1.1459999999999999e-01  -1.4269999999999999e-01  -1.2720000000000001e-01   1.2873000000000001e+00   1.5120000000000000e+00   3.6564999999999999e+00   2.6970000000000000e-01   3.3679999999999999e-01   7.5200000000000003e-02
  -1.2122999999999999e+00   1.0992000000000000e+00  -9.4359999999999999e-01   3.9140000000000003e-01  -1.0470000000000000e-01  -1.2720000000000001e-01   1.1984999999999999e+00   1.3119000000000001e+00   4.0918000000000001e+00   2.9859999999999998e-01   3.0790000000000001e-01   1.0170000000000000e-01
  -1.4327000000000001e+00   4.6170000000000000e-01  -6.8630000000000002e-01   2.6729999999999998e-01  -1.1420000000000000e-01  -9.2100000000000001e-02   1.1318999999999999e+00   1.2674000000000001e+00   4.0918000000000001e+00   3.5639999999999999e-01   2.5019999999999998e-01   7.5200000000000003e-02
  -1.3666000000000000e+00   5.2759999999999996e-01  -1.1152000000000000e+00   2.7689999999999998e-01  -1.2370000000000000e-01  -1.4030000000000001e-01   1.1762999999999999e+00   1.4453000000000000e+00   3.6564999999999999e+00   3.4680000000000000e-01   2.2130000000000000e-01   1.3710000000000000e-01
  -1.1681999999999999e+00   8.1340000000000001e-01  -1.2867999999999999e+00   3.5330000000000000e-01  -2.2839999999999999e-01  -1.1400000000000000e-01   1.1096999999999999e+00   1.5120000000000000e+00   4.0918000000000001e+00   3.2750000000000001e-01   2.5979999999999998e-01   1.1940000000000001e-01
  -1.7193000000000001e+00   4.8359999999999997e-01  -1.2867999999999999e+00   2.9599999999999999e-01  -1.1420000000000000e-01  -1.0520000000000000e-01   1.2650999999999999e+00   1.6454000000000000e+00   4.5270999999999999e+00   3.1790000000000002e-01   2.2130000000000000e-01   1.0170000000000000e-01
  -1.3446000000000000e+00   9.6730000000000005e-01  -1.7160000000000000e-01   3.3420000000000000e-01  -6.6600000000000006e-02  -1.0090000000000000e-01   1.4649000000000001e+00   1.6454000000000000e+00   4.0048000000000004e+00   3.2750000000000001e-01   3.1750000000000000e-01   1.4599999999999999e-01
  -1.4548000000000001e+00   5.4959999999999998e-01  -6.0050000000000003e-01   2.6729999999999998e-01  -1.5229999999999999e-01  -7.4499999999999997e-02   1.1318999999999999e+00   1.5565000000000000e+00   3.6564999999999999e+00   3.0819999999999997e-01   2.0210000000000000e-01   1.0620000000000000e-01
  -1.1462000000000001e+00   4.8359999999999997e-01  -6.8630000000000002e-01   3.1509999999999999e-01  -2.1890000000000001e-01  -1.0090000000000000e-01   1.1318999999999999e+00   1.5787000000000000e+00   3.5695000000000001e+00   2.8899999999999998e-01   2.8870000000000001e-01   1.4599999999999999e-01
  -1.3666000000000000e+00   4.6170000000000000e-01  -1.2867999999999999e+00   2.9599999999999999e-01  -6.6600000000000006e-02  -1.0520000000000000e-01   1.3539000000000001e+00   1.6010000000000000e+00   3.8306000000000000e+00   2.8899999999999998e-01   2.5979999999999998e-01   7.0800000000000002e-02
  -1.3446000000000000e+00   4.1770000000000002e-01  -1.1152000000000000e+00   3.2460000000000000e-01  -1.5229999999999999e-01  -1.4030000000000001e-01   1.2428999999999999e+00   1.4898000000000000e+00   3.5695000000000001e+00   3.1790000000000002e-01   2.1170000000000000e-01   1.0170000000000000e-01
  -1.0360000000000000e+00   5.7160000000000000e-01  -6.0050000000000003e-01   2.5779999999999997e-01  -1.2370000000000000e-01  -9.2100000000000001e-02   1.3761000000000001e+00   1.6010000000000000e+00   4.0048000000000004e+00   2.9859999999999998e-01   3.0790000000000001e-01   1.0170000000000000e-01
  -1.2122999999999999e+00   6.1550000000000005e-01  -7.7210000000000001e-01   2.6729999999999998e-01  -1.3320000000000001e-01  -1.6230000000000000e-01   1.1540999999999999e+00   1.5120000000000000e+00   3.2212000000000001e+00   3.0819999999999997e-01   3.3679999999999999e-01   7.9600000000000004e-02
  -1.4107000000000001e+00   4.8359999999999997e-01  -1.5441000000000000e+00   3.9140000000000003e-01  -1.4269999999999999e-01  -6.5799999999999997e-02   1.1096999999999999e+00   1.3564000000000001e+00   4.3529999999999998e+00   3.6599999999999999e-01   2.7900000000000003e-01   1.2390000000000000e-01
  -1.3666000000000000e+00   7.2550000000000003e-01  -8.5800000000000001e-02   4.0100000000000002e-01  -1.3320000000000001e-01  -1.3589999999999999e-01   1.2873000000000001e+00   1.5565000000000000e+00   3.7435999999999998e+00   3.5639999999999999e-01   2.5019999999999998e-01   1.2830000000000000e-01
  -1.3666000000000000e+00   5.4959999999999998e-01  -4.2890000000000000e-01   2.6729999999999998e-01  -2.8500000000000001e-02  -1.0960000000000000e-01   1.2428999999999999e+00   1.4453000000000000e+00   3.8306000000000000e+00   3.3710000000000001e-01   2.7900000000000003e-01   1.1500000000000000e-01
  -1.4327000000000001e+00   6.8149999999999999e-01  -7.7210000000000001e-01   3.5330000000000000e-01  -1.4269999999999999e-01  -1.0520000000000000e-01   1.2873000000000001e+00   1.6010000000000000e+00   3.5695000000000001e+00   3.2750000000000001e-01   3.6559999999999998e-01   1.1500000000000000e-01
  -1.4988999999999999e+00   7.4739999999999995e-01  -4.2890000000000000e-01   2.9599999999999999e-01  -1.9030000000000000e-01  -8.3299999999999999e-02   1.2873000000000001e+00   1.4231000000000000e+00   3.6564999999999999e+00   3.6599999999999999e-01   2.6939999999999997e-01   1.2830000000000000e-01
  -1.2564000000000000e+00   4.1770000000000002e-01  -9.4359999999999999e-01   2.3870000000000000e-01  -1.4269999999999999e-01  -8.7700000000000000e-02   1.1984999999999999e+00   1.6010000000000000e+00   4.2659000000000002e+00   2.5050000000000000e-01   2.1170000000000000e-01   1.2390000000000000e-01
  -1.2343999999999999e+00   5.2759999999999996e-01  -6.0050000000000003e-01   3.0549999999999999e-01  -1.7130000000000001e-01  -1.2720000000000001e-01   1.2873000000000001e+00   1.5120000000000000e+00   4.0048000000000004e+00   3.0819999999999997e-01   2.6939999999999997e-01   1.0170000000000000e-01
  -1.2343999999999999e+00   7.9139999999999999e-01   1.7160000000000000e-01   3.4370000000000001e-01  -1.6180000000000000e-01  -9.6500000000000002e-02   1.4427000000000001e+00   1.6677000000000000e+00   3.7435999999999998e+00   2.6970000000000000e-01   2.0210000000000000e-01   1.2390000000000000e-01
  -1.1902999999999999e+00   5.4959999999999998e-01  -7.7210000000000001e-01   2.8639999999999999e-01  -1.3320000000000001e-01  -1.1400000000000000e-01   1.1762999999999999e+00   1.6232000000000000e+00   3.9177000000000000e+00   3.9489999999999997e-01   2.8870000000000001e-01   1.1940000000000001e-01
  -1.3446000000000000e+00   7.2550000000000003e-01  -7.7210000000000001e-01   2.7689999999999998e-01  -2.0930000000000001e-01  -1.0520000000000000e-01   1.1318999999999999e+00   1.4676000000000000e+00   3.5695000000000001e+00   3.5639999999999999e-01   2.9830000000000001e-01   1.3270000000000001e-01
  -1.3225000000000000e+00   7.2550000000000003e-01  -8.5780000000000001e-01   3.0549999999999999e-01  -1.9980000000000001e-01  -6.1400000000000003e-02   1.2873000000000001e+00   1.4453000000000000e+00   3.0470999999999999e+00   2.6970000000000000e-01   3.4639999999999999e-01   1.2390000000000000e-01
  -1.2122999999999999e+00   5.7160000000000000e-01  -1.1152000000000000e+00   3.0549999999999999e-01  -1.6180000000000000e-01  -1.0520000000000000e-01   1.3983000000000001e+00   1.5787000000000000e+00   3.6564999999999999e+00   2.5050000000000000e-01   3.0790000000000001e-01   1.4599999999999999e-01
  -1.3225000000000000e+00   6.8149999999999999e-01  -4.2890000000000000e-01   3.6280000000000001e-01  -8.5599999999999996e-02  -9.2100000000000001e-02   1.2206999999999999e+00   1.6899000000000000e+00   3.7435999999999998e+00   3.9489999999999997e-01   3.1750000000000000e-01   1.3710000000000000e-01
  -1.1902999999999999e+00   5.9360000000000002e-01   4.2890000000000000e-01   4.2009999999999997e-01  -6.6600000000000006e-02  -4.3900000000000002e-02   1.3761000000000001e+00   1.5787000000000000e+00   3.3083000000000000e+00   3.0819999999999997e-01   3.3679999999999999e-01   9.7299999999999998e-02
  -1.2343999999999999e+00   7.2550000000000003e-01  -1.2867999999999999e+00   2.4820000000000000e-01  -1.9030000000000000e-01  -8.7700000000000000e-02   1.1096999999999999e+00   1.4008000000000000e+00   2.8730000000000002e+00   3.1790000000000002e-01   3.0790000000000001e-01   1.2830000000000000e-01
  -1.4767999999999999e+00   5.7160000000000000e-01  -6.8630000000000002e-01   2.5779999999999997e-01  -1.5229999999999999e-01  -9.2100000000000001e-02   1.1984999999999999e+00   1.6010000000000000e+00   3.9177000000000000e+00   3.0819999999999997e-01   3.1750000000000000e-01   1.4160000000000000e-01
  -1.4548000000000001e+00   7.2550000000000003e-01  -6.0050000000000003e-01   3.2460000000000000e-01  -8.5599999999999996e-02  -1.0960000000000000e-01   1.2206999999999999e+00   1.3786000000000000e+00   3.4824000000000002e+00   2.9859999999999998e-01   3.0790000000000001e-01   1.3710000000000000e-01
  -1.3005000000000000e+00   6.8149999999999999e-01  -6.0050000000000003e-01   2.5779999999999997e-01  -1.5229999999999999e-01  -6.5799999999999997e-02   1.1540999999999999e+00   1.7121000000000000e+00   3.4824000000000002e+00   2.5050000000000000e-01   4.0410000000000001e-01   1.1060000000000000e-01
  -1.4107000000000001e+00   6.8149999999999999e-01  -7.7210000000000001e-01   3.3420000000000000e-01  -1.4269999999999999e-01  -8.7700000000000000e-02   1.2206999999999999e+00   1.6677000000000000e+00   3.6564999999999999e+00   2.9859999999999998e-01   3.0790000000000001e-01   9.2899999999999996e-02
  -1.4107000000000001e+00   6.1550000000000005e-01  -4.2890000000000000e-01   4.1049999999999998e-01  -1.8079999999999999e-01  -7.8899999999999998e-02   1.1540999999999999e+00   1.6232000000000000e+00   4.0918000000000001e+00   3.3710000000000001e-01   2.8870000000000001e-01   1.2390000000000000e-01
  -1.4107000000000001e+00   6.5949999999999998e-01  -1.2867999999999999e+00   2.7689999999999998e-01  -1.8079999999999999e-01  -1.0090000000000000e-01   1.1318999999999999e+00   1.5120000000000000e+00   4.0918000000000001e+00   3.2750000000000001e-01   3.0790000000000001e-01   1.2830000000000000e-01
  -1.4548000000000001e+00   5.4959999999999998e-01  -6.0050000000000003e-01   2.9599999999999999e-01  -1.1420000000000000e-01  -1.2280000000000001e-01   1.1096999999999999e+00   1.7121000000000000e+00   3.3083000000000000e+00   2.8899999999999998e-01   2.1170000000000000e-01   1.1940000000000001e-01
  -1.3887000000000000e+00   7.0350000000000001e-01  -9.4359999999999999e-01   3.2460000000000000e-01  -8.5599999999999996e-02  -1.1840000000000001e-01   1.1318999999999999e+00   1.4008000000000000e+00   3.9177000000000000e+00   3.4680000000000000e-01   2.6939999999999997e-01   1.0170000000000000e-01
  -1.2564000000000000e+00   4.6170000000000000e-01  -1.1152000000000000e+00   3.0549999999999999e-01  -1.7130000000000001e-01  -1.0520000000000000e-01   1.2428999999999999e+00   1.4898000000000000e+00   4.0048000000000004e+00   2.5050000000000000e-01   3.7530000000000002e-01   1.5040000000000001e-01
  -1.1241000000000001e+00   5.7160000000000000e-01  -6.8630000000000002e-01   2.7689999999999998e-01  -1.8079999999999999e-01  -8.7700000000000000e-02   1.2206999999999999e+00   1.6010000000000000e+00   3.4824000000000002e+00   3.3710000000000001e-01   2.1170000000000000e-01   1.3710000000000000e-01
  -1.3446000000000000e+00   6.5949999999999998e-01  -1.1152000000000000e+00   2.5779999999999997e-01  -1.5229999999999999e-01  -3.5099999999999999e-02   1.1540999999999999e+00   1.6232000000000000e+00   4.0048000000000004e+00   3.1790000000000002e-01   3.5599999999999998e-01   1.5920000000000001e-01
  -1.2564000000000000e+00   5.9360000000000002e-01   0.0000000000000000e+00   2.6729999999999998e-01  -1.8079999999999999e-01  -1.5350000000000000e-01   1.0875999999999999e+00   1.5343000000000000e+00   3.7435999999999998e+00   2.8899999999999998e-01   2.7900000000000003e-01   1.1940000000000001e-01
  -1.2564000000000000e+00   7.9139999999999999e-01  -6.8630000000000002e-01   3.4370000000000001e-01  -1.3320000000000001e-01  -1.0520000000000000e-01   1.3317000000000001e+00   1.5343000000000000e+00   4.2659000000000002e+00   2.6010000000000000e-01   3.2710000000000000e-01   1.1500000000000000e-01
  -1.4548000000000001e+00   7.6939999999999997e-01  -1.3725000000000001e+00   2.2910000000000000e-01  -1.3320000000000001e-01  -1.0520000000000000e-01   1.2650999999999999e+00   1.3786000000000000e+00   4.0048000000000004e+00   2.6010000000000000e-01   2.8870000000000001e-01   1.4599999999999999e-01
  -1.1681999999999999e+00   5.2759999999999996e-01  -9.4359999999999999e-01   2.1959999999999999e-01  -1.2370000000000000e-01  -1.0520000000000000e-01   1.2873000000000001e+00   1.5787000000000000e+00   3.6564999999999999e+00   2.1190000000000001e-01   3.5599999999999998e-01   1.0620000000000000e-01
  -1.0580000000000001e+00   7.6939999999999997e-01  -8.5780000000000001e-01   2.3870000000000000e-01  -1.6180000000000000e-01  -7.0199999999999999e-02   1.3539000000000001e+00   1.6677000000000000e+00   4.0918000000000001e+00   2.6010000000000000e-01   2.5019999999999998e-01   7.5200000000000003e-02
  -1.4107000000000001e+00   5.2759999999999996e-01  -9.4359999999999999e-01   3.8190000000000002e-01  -1.9980000000000001e-01  -9.6500000000000002e-02   1.1762999999999999e+00   1.6454000000000000e+00   3.4824000000000002e+00   3.9489999999999997e-01   3.2710000000000000e-01   1.1060000000000000e-01
  -1.1021000000000001e+00   3.5170000000000001e-01  -1.0294000000000001e+00   1.3370000000000001e-01  -1.9980000000000001e-01  -1.0520000000000000e-01   1.0875999999999999e+00   1.4898000000000000e+00   3.0470999999999999e+00   2.7939999999999998e-01   3.1750000000000000e-01   1.2830000000000000e-01
  -1.3446000000000000e+00   5.2759999999999996e-01  -3.4310000000000002e-01   3.8190000000000002e-01  -1.9030000000000000e-01  -9.6500000000000002e-02   1.2428999999999999e+00   1.3786000000000000e+00   4.4401000000000002e+00   2.6970000000000000e-01   3.1750000000000000e-01   1.2830000000000000e-01
  -1.1241000000000001e+00   6.8149999999999999e-01  -3.4310000000000002e-01   3.7240000000000001e-01  -1.8079999999999999e-01  -8.7700000000000000e-02   1.1096999999999999e+00   1.6232000000000000e+00   3.8306000000000000e+00   3.7569999999999998e-01   3.0790000000000001e-01   1.1940000000000001e-01
  -1.5428999999999999e+00   4.8359999999999997e-01  -1.6298999999999999e+00   2.3870000000000000e-01  -1.6180000000000000e-01  -1.0960000000000000e-01   1.4205000000000001e+00   1.2230000000000001e+00   3.9177000000000000e+00   2.6010000000000000e-01   2.6939999999999997e-01   9.7299999999999998e-02
  -1.0139000000000000e+00   6.8149999999999999e-01  -3.4310000000000002e-01   3.5330000000000000e-01  -2.2839999999999999e-01  -1.4470000000000000e-01   1.1984999999999999e+00   1.4676000000000000e+00   4.2659000000000002e+00   3.1790000000000002e-01   2.6939999999999997e-01   8.4000000000000005e-02
  -1.3887000000000000e+00   7.2550000000000003e-01  -3.4310000000000002e-01   3.0549999999999999e-01  -1.6180000000000000e-01  -7.4499999999999997e-02   1.2873000000000001e+00   1.3786000000000000e+00   3.1341999999999999e+00   2.6970000000000000e-01   3.0790000000000001e-01   1.1060000000000000e-01
  -1.2343999999999999e+00   5.9360000000000002e-01  -1.0294000000000001e+00   2.6729999999999998e-01  -1.9030000000000000e-01  -8.7700000000000000e-02   1.0431999999999999e+00   1.6677000000000000e+00   3.6564999999999999e+00   2.6010000000000000e-01   3.6559999999999998e-01   1.3270000000000001e-01
  -1.5870000000000000e+00   3.7369999999999998e-01  -1.2867999999999999e+00   2.3870000000000000e-01  -1.3320000000000001e-01  -1.0960000000000000e-01   1.2206999999999999e+00   1.5565000000000000e+00   3.8306000000000000e+00   2.9859999999999998e-01   2.5979999999999998e-01   1.1940000000000001e-01
  -1.2122999999999999e+00   6.1550000000000005e-01  -3.4310000000000002e-01   2.6729999999999998e-01  -1.6180000000000000e-01  -5.2600000000000001e-02   1.2873000000000001e+00   1.2897000000000001e+00   3.6564999999999999e+00   3.1790000000000002e-01   2.9830000000000001e-01   1.6370000000000001e-01
  -1.5428999999999999e+00   4.8359999999999997e-01  -1.0294000000000001e+00   3.2460000000000000e-01  -8.5599999999999996e-02  -7.4499999999999997e-02   1.0875999999999999e+00   1.7343999999999999e+00   4.8754000000000000e+00   2.7939999999999998e-01   2.7900000000000003e-01   1.5040000000000001e-01
  -1.1462000000000001e+00   7.2550000000000003e-01  -5.1470000000000005e-01   2.6729999999999998e-01  -1.3320000000000001e-01  -1.1400000000000000e-01   1.1984999999999999e+00   1.3786000000000000e+00   3.5695000000000001e+00   3.2750000000000001e-01   3.4639999999999999e-01   1.0620000000000000e-01
  -1.5870000000000000e+00   6.5949999999999998e-01  -1.2010000000000001e+00   3.3420000000000000e-01  -7.6100000000000001e-02  -9.6500000000000002e-02   1.2206999999999999e+00   1.5120000000000000e+00   3.9177000000000000e+00   3.3710000000000001e-01   2.9830000000000001e-01   1.6370000000000001e-01
  -1.2343999999999999e+00   6.5949999999999998e-01  -8.5800000000000001e-02   2.6729999999999998e-01  -1.5229999999999999e-01  -6.1400000000000003e-02   1.2206999999999999e+00   1.3119000000000001e+00   3.7435999999999998e+00   3.5639999999999999e-01   2.5979999999999998e-01   7.9600000000000004e-02
  -1.4548000000000001e+00   6.8149999999999999e-01  -1.0294000000000001e+00   2.6729999999999998e-01  -1.0470000000000000e-01  -8.3299999999999999e-02   1.3539000000000001e+00   1.5565000000000000e+00   5.0495000000000001e+00   2.7939999999999998e-01   2.5979999999999998e-01   1.5040000000000001e-01
  -1.3666000000000000e+00   4.6170000000000000e-01  -6.8630000000000002e-01   3.1509999999999999e-01  -1.5229999999999999e-01  -7.0199999999999999e-02   1.0875999999999999e+00   1.7565999999999999e+00   2.9600000000000000e+00   3.4680000000000000e-01   2.8870000000000001e-01   1.1060000000000000e-01
  -1.2784000000000000e+00   8.1340000000000001e-01  -5.1470000000000005e-01   3.7240000000000001e-01  -1.6180000000000000e-01  -1.0090000000000000e-01   1.2873000000000001e+00   1.2452000000000001e+00   4.9623999999999997e+00   3.7569999999999998e-01   2.8870000000000001e-01   1.5920000000000001e-01
  -1.4548000000000001e+00   5.9360000000000002e-01  -7.7210000000000001e-01   3.3420000000000000e-01  -1.8079999999999999e-01  -9.6500000000000002e-02   1.2650999999999999e+00   1.3786000000000000e+00   4.6142000000000003e+00   2.2159999999999999e-01   2.2130000000000000e-01   1.2390000000000000e-01
  -1.3666000000000000e+00   6.3749999999999996e-01  -6.0050000000000003e-01   2.9599999999999999e-01  -1.0470000000000000e-01  -9.2100000000000001e-02   1.1984999999999999e+00   1.3341000000000001e+00   3.7435999999999998e+00   3.0819999999999997e-01   3.1750000000000000e-01   7.5200000000000003e-02
  -1.4988999999999999e+00   3.0780000000000002e-01  -5.1470000000000005e-01   2.1959999999999999e-01  -1.8079999999999999e-01  -1.0520000000000000e-01   1.1762999999999999e+00   1.6454000000000000e+00   4.0048000000000004e+00   3.1790000000000002e-01   1.6360000000000000e-01   1.5040000000000001e-01
  -1.2343999999999999e+00   9.0129999999999999e-01  -8.5780000000000001e-01   2.8639999999999999e-01  -1.5229999999999999e-01  -1.0520000000000000e-01   1.1984999999999999e+00   1.6899000000000000e+00   3.5695000000000001e+00   2.8899999999999998e-01   1.8279999999999999e-01   1.0620000000000000e-01
  -1.7854000000000001e+00   9.2330000000000001e-01  -1.3725000000000001e+00   2.5779999999999997e-01  -1.1420000000000000e-01  -8.3299999999999999e-02   1.3983000000000001e+00   1.5343000000000000e+00   3.9177000000000000e+00   3.7569999999999998e-01   2.6939999999999997e-01   1.1060000000000000e-01
  -1.2343999999999999e+00   8.1340000000000001e-01  -9.4359999999999999e-01   3.5330000000000000e-01  -1.9030000000000000e-01  -9.6500000000000002e-02   1.0875999999999999e+00   1.5120000000000000e+00   3.5695000000000001e+00   2.6010000000000000e-01   2.7900000000000003e-01   9.7299999999999998e-02
  -1.4107000000000001e+00   7.6939999999999997e-01  -1.5441000000000000e+00   2.5779999999999997e-01  -2.2839999999999999e-01  -1.0520000000000000e-01   1.2206999999999999e+00   1.3786000000000000e+00   3.5695000000000001e+00   2.9859999999999998e-01   2.5019999999999998e-01   1.1940000000000001e-01
  -1.1902999999999999e+00   5.4959999999999998e-01  -9.4359999999999999e-01   2.4820000000000000e-01  -2.6640000000000003e-01  -6.5799999999999997e-02   1.2428999999999999e+00   1.4231000000000000e+00   4.0918000000000001e+00   3.3710000000000001e-01   2.6939999999999997e-01   1.2390000000000000e-01
  -1.3887000000000000e+00   5.9360000000000002e-01  -1.5441000000000000e+00   2.9599999999999999e-01  -1.1420000000000000e-01  -1.0960000000000000e-01   1.0653999999999999e+00   1.5343000000000000e+00   3.8306000000000000e+00   2.8899999999999998e-01   3.1750000000000000e-01   1.1940000000000001e-01
  -1.1462000000000001e+00   6.3749999999999996e-01  -6.0050000000000003e-01   3.3420000000000000e-01  -6.6600000000000006e-02  -8.3299999999999999e-02   1.1096999999999999e+00   1.3786000000000000e+00   4.7012999999999998e+00   2.7939999999999998e-01   2.5979999999999998e-01   8.8499999999999995e-02
  -1.6532000000000000e+00   5.7160000000000000e-01  -2.5740000000000002e-01   3.0549999999999999e-01  -1.2370000000000000e-01  -8.7700000000000000e-02   1.1540999999999999e+00   1.5787000000000000e+00   3.2212000000000001e+00   3.2750000000000001e-01   3.0790000000000001e-01   9.7299999999999998e-02
  -1.4107000000000001e+00   7.2550000000000003e-01  -9.4359999999999999e-01   3.7240000000000001e-01  -1.7130000000000001e-01  -5.7000000000000002e-02   1.1762999999999999e+00   1.6677000000000000e+00   4.5270999999999999e+00   2.6010000000000000e-01   2.4060000000000001e-01   1.3710000000000000e-01
  -1.4767999999999999e+00   6.1550000000000005e-01  -1.6298999999999999e+00   3.0549999999999999e-01  -3.4260000000000002e-01  -1.0520000000000000e-01   1.0875999999999999e+00   1.7565999999999999e+00   2.6989000000000001e+00   4.2380000000000001e-01   2.9830000000000001e-01   1.9910000000000000e-01
  -1.4107000000000001e+00   6.1550000000000005e-01  -8.5800000000000001e-02   3.6280000000000001e-01  -8.5599999999999996e-02  -1.1840000000000001e-01   1.1984999999999999e+00   1.4676000000000000e+00   4.0048000000000004e+00   3.7569999999999998e-01   2.6939999999999997e-01   1.1060000000000000e-01
  -1.2122999999999999e+00   7.6939999999999997e-01  -4.2890000000000000e-01   2.6729999999999998e-01  -2.0930000000000001e-01  -9.2100000000000001e-02   1.0653999999999999e+00   1.5787000000000000e+00   3.5695000000000001e+00   2.7939999999999998e-01   3.4639999999999999e-01   1.2390000000000000e-01
  -1.4327000000000001e+00   5.9360000000000002e-01  -1.3725000000000001e+00   2.8639999999999999e-01  -1.9030000000000000e-01  -1.4030000000000001e-01   1.1762999999999999e+00   1.3564000000000001e+00   2.8730000000000002e+00   3.3710000000000001e-01   2.8870000000000001e-01   9.2899999999999996e-02
  -1.2784000000000000e+00   5.9360000000000002e-01  -4.2890000000000000e-01   1.7190000000000000e-01  -1.4269999999999999e-01  -5.2600000000000001e-02   1.1762999999999999e+00   1.6677000000000000e+00   3.7435999999999998e+00   3.1790000000000002e-01   2.6939999999999997e-01   1.2830000000000000e-01
  -1.4767999999999999e+00   5.9360000000000002e-01  -1.4582999999999999e+00   3.3420000000000000e-01  -2.4740000000000001e-01  -8.7700000000000000e-02   1.2650999999999999e+00   1.2897000000000001e+00   3.6564999999999999e+00   4.1420000000000001e-01   2.3089999999999999e-01   1.0170000000000000e-01
  -1.3005000000000000e+00   5.4959999999999998e-01  -1.2867999999999999e+00   2.6729999999999998e-01  -1.6180000000000000e-01  -7.8899999999999998e-02   1.1762999999999999e+00   1.4898000000000000e+00   3.7435999999999998e+00   3.0819999999999997e-01   2.9830000000000001e-01   1.2830000000000000e-01
  -1.2564000000000000e+00   5.9360000000000002e-01  -8.5780000000000001e-01   3.7240000000000001e-01  -1.6180000000000000e-01  -1.1840000000000001e-01   1.3095000000000001e+00   1.5787000000000000e+00   3.3953000000000002e+00   3.5639999999999999e-01   2.5979999999999998e-01   1.3270000000000001e-01
  -1.2784000000000000e+00   7.0350000000000001e-01  -3.4310000000000002e-01   2.6729999999999998e-01  -1.4269999999999999e-01  -7.0199999999999999e-02   1.2873000000000001e+00   1.6454000000000000e+00   4.0918000000000001e+00   3.1790000000000002e-01   2.5979999999999998e-01   1.2830000000000000e-01
  -1.4988999999999999e+00   6.1550000000000005e-01  -1.3725000000000001e+00   2.8639999999999999e-01  -1.4269999999999999e-01  -7.4499999999999997e-02   1.3095000000000001e+00   1.6899000000000000e+00   3.2212000000000001e+00   2.6010000000000000e-01   2.4060000000000001e-01   1.1500000000000000e-01
  -1.3225000000000000e+00   8.3540000000000003e-01  -1.2010000000000001e+00   2.7689999999999998e-01  -2.4740000000000001e-01  -8.3299999999999999e-02   1.1318999999999999e+00   1.4676000000000000e+00   3.3953000000000002e+00   2.3119999999999999e-01   3.3679999999999999e-01   1.1500000000000000e-01
  -1.3225000000000000e+00   4.1770000000000002e-01  -8.5780000000000001e-01   3.2460000000000000e-01  -1.0470000000000000e-01  -9.2100000000000001e-02   1.2650999999999999e+00   1.6899000000000000e+00   3.0470999999999999e+00   2.8899999999999998e-01   2.8870000000000001e-01   8.8499999999999995e-02
  -1.1681999999999999e+00   7.4739999999999995e-01  -1.7160000000000000e-01   3.5330000000000000e-01  -1.9980000000000001e-01  -1.3589999999999999e-01   1.1540999999999999e+00   1.4898000000000000e+00   3.9177000000000000e+00   3.8529999999999998e-01   3.0790000000000001e-01   1.0170000000000000e-01
  -1.4327000000000001e+00   7.6939999999999997e-01  -8.5780000000000001e-01   3.7240000000000001e-01  -1.5229999999999999e-01  -1.0520000000000000e-01   1.5536000000000001e+00   1.4898000000000000e+00   2.8730000000000002e+00   2.5050000000000000e-01   2.3089999999999999e-01   1.4160000000000000e-01
  -1.2343999999999999e+00   6.5949999999999998e-01  -9.4359999999999999e-01   2.9599999999999999e-01  -8.5599999999999996e-02  -5.2600000000000001e-02   1.1096999999999999e+00   1.5120000000000000e+00   3.8306000000000000e+00   2.6970000000000000e-01   2.5019999999999998e-01   1.2390000000000000e-01
  -1.3225000000000000e+00   5.2759999999999996e-01  -1.7160000000000000e-01   2.3870000000000000e-01  -2.2839999999999999e-01  -9.6500000000000002e-02   1.3983000000000001e+00   1.5343000000000000e+00   3.6564999999999999e+00   2.2159999999999999e-01   2.0210000000000000e-01   1.2390000000000000e-01
  -1.3887000000000000e+00   6.5949999999999998e-01  -8.5780000000000001e-01   3.5330000000000000e-01  -1.7130000000000001e-01  -8.7700000000000000e-02   1.3095000000000001e+00   1.6454000000000000e+00   4.0048000000000004e+00   3.2750000000000001e-01   3.0790000000000001e-01   1.1500000000000000e-01
  -1.1681999999999999e+00   8.3540000000000003e-01  -7.7210000000000001e-01   2.4820000000000000e-01  -2.6640000000000003e-01  -1.4910000000000001e-01   1.0431999999999999e+00   1.6454000000000000e+00   3.4824000000000002e+00   2.7939999999999998e-01   2.5019999999999998e-01   1.1500000000000000e-01
  -1.5208999999999999e+00   7.2550000000000003e-01  -1.5441000000000000e+00   2.9599999999999999e-01  -2.4740000000000001e-01  -1.0520000000000000e-01   1.0875999999999999e+00   1.4676000000000000e+00   3.1341999999999999e+00   3.0819999999999997e-01   2.3089999999999999e-01   1.2830000000000000e-01
  -1.2343999999999999e+00   5.0560000000000005e-01  -3.4310000000000002e-01   1.8140000000000001e-01  -1.7130000000000001e-01  -7.4499999999999997e-02   1.2873000000000001e+00   1.5565000000000000e+00   4.0048000000000004e+00   3.5639999999999999e-01   1.7319999999999999e-01   1.5040000000000001e-01
  -1.3887000000000000e+00   5.0560000000000005e-01  -1.2867999999999999e+00   2.1959999999999999e-01  -1.5229999999999999e-01  -8.7700000000000000e-02   1.3317000000000001e+00   1.4898000000000000e+00   3.1341999999999999e+00   3.6599999999999999e-01   2.7900000000000003e-01   1.3710000000000000e-01
  -1.2343999999999999e+00   7.2550000000000003e-01  -7.7210000000000001e-01   3.6280000000000001e-01  -1.2370000000000000e-01  -1.0520000000000000e-01   1.1096999999999999e+00   1.4676000000000000e+00   3.2212000000000001e+00   2.3119999999999999e-01   3.4639999999999999e-01   9.7299999999999998e-02
  -1.4548000000000001e+00   6.1550000000000005e-01  -1.1152000000000000e+00   4.0100000000000002e-01  -1.3320000000000001e-01  -4.8200000000000000e-02   1.1984999999999999e+00   1.6899000000000000e+00   3.8306000000000000e+00   3.2750000000000001e-01   2.8870000000000001e-01   1.1060000000000000e-01
  -1.3005000000000000e+00   7.6939999999999997e-01  -1.0294000000000001e+00   3.9140000000000003e-01  -5.7099999999999998e-02  -1.0090000000000000e-01   1.1096999999999999e+00   1.6010000000000000e+00   3.3953000000000002e+00   3.1790000000000002e-01   2.8870000000000001e-01   1.3710000000000000e-01
  -1.3446000000000000e+00   3.9570000000000000e-01  -6.8630000000000002e-01   3.4370000000000001e-01  -1.6180000000000000e-01  -1.0520000000000000e-01   1.1762999999999999e+00   1.4676000000000000e+00   3.7435999999999998e+00   3.2750000000000001e-01   1.4430000000000001e-01   1.1500000000000000e-01
  -1.1681999999999999e+00   6.1550000000000005e-01  -9.4359999999999999e-01   3.5330000000000000e-01  -7.6100000000000001e-02  -9.6500000000000002e-02   1.1984999999999999e+00   1.3564000000000001e+00   4.0918000000000001e+00   2.1190000000000001e-01   2.4060000000000001e-01   1.1940000000000001e-01
  -1.1681999999999999e+00   5.9360000000000002e-01  -9.4359999999999999e-01   3.5330000000000000e-01  -1.3320000000000001e-01  -8.3299999999999999e-02   1.1984999999999999e+00   1.6232000000000000e+00   3.3953000000000002e+00   2.7939999999999998e-01   2.6939999999999997e-01   1.1940000000000001e-01
  -1.4327000000000001e+00   8.1340000000000001e-01  -1.8015000000000001e+00   1.7190000000000000e-01  -1.8079999999999999e-01  -1.1400000000000000e-01   1.1318999999999999e+00   1.5565000000000000e+00   3.0470999999999999e+00   3.6599999999999999e-01   2.7900000000000003e-01   1.2390000000000000e-01
  -1.3446000000000000e+00   4.3969999999999998e-01  -1.3725000000000001e+00   2.6729999999999998e-01  -1.1420000000000000e-01  -1.0960000000000000e-01   1.3317000000000001e+00   1.6454000000000000e+00   3.6564999999999999e+00   3.7569999999999998e-01   3.2710000000000000e-01   1.6370000000000001e-01
  -1.4988999999999999e+00   5.2759999999999996e-01  -5.1470000000000005e-01   2.3870000000000000e-01  -8.5599999999999996e-02  -5.2600000000000001e-02   1.1540999999999999e+00   1.6677000000000000e+00   2.9600000000000000e+00   2.5050000000000000e-01   2.6939999999999997e-01   1.5920000000000001e-01
  -1.4107000000000001e+00   5.4959999999999998e-01  -8.5800000000000001e-02   2.9599999999999999e-01  -1.1420000000000000e-01  -7.4499999999999997e-02   1.3539000000000001e+00   1.6010000000000000e+00   4.0918000000000001e+00   2.6970000000000000e-01   2.2130000000000000e-01   1.1940000000000001e-01
  -1.4767999999999999e+00   5.7160000000000000e-01  -1.0294000000000001e+00   2.5779999999999997e-01  -1.0470000000000000e-01  -1.3159999999999999e-01   1.4205000000000001e+00   1.4898000000000000e+00   3.2212000000000001e+00   3.2750000000000001e-01   2.9830000000000001e-01   7.0800000000000002e-02
  -1.0360000000000000e+00   5.0560000000000005e-01  -5.1470000000000005e-01   3.3420000000000000e-01  -1.9030000000000000e-01  -5.2600000000000001e-02   1.1096999999999999e+00   1.6010000000000000e+00   3.7435999999999998e+00   2.9859999999999998e-01   2.7900000000000003e-01   1.7249999999999999e-01
  -1.4988999999999999e+00   5.4959999999999998e-01  -9.4359999999999999e-01   2.9599999999999999e-01  -1.2370000000000000e-01  -1.6230000000000000e-01   1.2650999999999999e+00   1.5120000000000000e+00   3.9177000000000000e+00   3.6599999999999999e-01   3.2710000000000000e-01   1.1940000000000001e-01
  -1.1021000000000001e+00   7.6939999999999997e-01  -8.5800000000000001e-02   2.3870000000000000e-01  -1.9980000000000001e-01  -1.0090000000000000e-01   1.1318999999999999e+00   1.4453000000000000e+00   3.3083000000000000e+00   3.7569999999999998e-01   2.0210000000000000e-01   1.3270000000000001e-01
  -2.0939999999999999e+00   6.1550000000000005e-01  -1.5441000000000000e+00   3.1509999999999999e-01  -2.0930000000000001e-01  -1.2280000000000001e-01   1.0875999999999999e+00   1.3564000000000001e+00   4.0048000000000004e+00   2.6010000000000000e-01   3.0790000000000001e-01   1.2390000000000000e-01
  -8.8170000000000004e-01   7.0350000000000001e-01  -1.7160000000000000e-01   3.4370000000000001e-01  -1.9030000000000000e-01  -1.2280000000000001e-01   1.2650999999999999e+00   1.4231000000000000e+00   3.9177000000000000e+00   2.7939999999999998e-01   2.5019999999999998e-01   8.8499999999999995e-02
  -1.8735999999999999e+00   6.5949999999999998e-01  -8.5780000000000001e-01   4.2959999999999998e-01  -1.9000000000000000e-02  -7.8899999999999998e-02   1.2650999999999999e+00   1.6232000000000000e+00   3.7435999999999998e+00   2.0230000000000001e-01   2.7900000000000003e-01   9.2899999999999996e-02
  -1.0801000000000001e+00   6.8149999999999999e-01  -6.8630000000000002e-01   3.2460000000000000e-01  -1.7130000000000001e-01  -5.7000000000000002e-02   1.3095000000000001e+00   1.4453000000000000e+00   3.2212000000000001e+00   2.5050000000000000e-01   2.7900000000000003e-01   1.2830000000000000e-01
  -1.3446000000000000e+00   7.0350000000000001e-01  -6.8630000000000002e-01   2.0050000000000001e-01  -1.7130000000000001e-01  -7.0199999999999999e-02   1.0875999999999999e+00   1.5120000000000000e+00   3.8306000000000000e+00   3.2750000000000001e-01   2.4060000000000001e-01   1.2830000000000000e-01
  -1.2343999999999999e+00   5.7160000000000000e-01  -1.2010000000000001e+00   2.3870000000000000e-01  -1.6180000000000000e-01  -9.6500000000000002e-02   1.2428999999999999e+00   1.4453000000000000e+00   3.3953000000000002e+00   2.9859999999999998e-01   3.0790000000000001e-01   1.3710000000000000e-01
  -1.3666000000000000e+00   6.1550000000000005e-01  -1.3725000000000001e+00   3.6280000000000001e-01  -1.8079999999999999e-01  -4.8200000000000000e-02   1.1540999999999999e+00   1.6454000000000000e+00   3.4824000000000002e+00   2.6970000000000000e-01   2.8870000000000001e-01   1.1060000000000000e-01
  -1.4988999999999999e+00   6.1550000000000005e-01  -1.2010000000000001e+00   3.5330000000000000e-01  -7.6100000000000001e-02  -8.3299999999999999e-02   1.2650999999999999e+00   1.2452000000000001e+00   4.0918000000000001e+00   3.5639999999999999e-01   2.2130000000000000e-01   1.4160000000000000e-01
  -1.2784000000000000e+00   5.9360000000000002e-01   0.0000000000000000e+00   2.2910000000000000e-01  -2.6640000000000003e-01  -1.1400000000000000e-01   1.3095000000000001e+00   1.6899000000000000e+00   3.6564999999999999e+00   3.4680000000000000e-01   3.6559999999999998e-01   7.0800000000000002e-02
  -1.3225000000000000e+00   7.0350000000000001e-01  -1.5441000000000000e+00   2.4820000000000000e-01  -1.4269999999999999e-01  -7.4499999999999997e-02   1.1762999999999999e+00   1.5565000000000000e+00   3.3953000000000002e+00   2.7939999999999998e-01   2.5979999999999998e-01   1.6810000000000000e-01
  -1.3666000000000000e+00   7.0350000000000001e-01  -1.2010000000000001e+00   2.0999999999999999e-01  -1.9980000000000001e-01  -7.4499999999999997e-02   1.2650999999999999e+00   1.4676000000000000e+00   3.9177000000000000e+00   2.6970000000000000e-01   2.8870000000000001e-01   1.3710000000000000e-01
  -1.4327000000000001e+00   5.4959999999999998e-01  -1.0294000000000001e+00   3.4370000000000001e-01  -1.6180000000000000e-01  -1.0960000000000000e-01   1.2428999999999999e+00   1.4898000000000000e+00   3.8306000000000000e+00   3.0819999999999997e-01   3.2710000000000000e-01   1.4160000000000000e-01
  -1.0801000000000001e+00   7.0350000000000001e-01  -4.2890000000000000e-01   2.9599999999999999e-01  -1.5229999999999999e-01  -1.2720000000000001e-01   1.2206999999999999e+00   1.3786000000000000e+00   3.9177000000000000e+00   2.5050000000000000e-01   2.1170000000000000e-01   9.7299999999999998e-02
  -1.4988999999999999e+00   5.9360000000000002e-01  -1.3725000000000001e+00   4.0100000000000002e-01  -1.0470000000000000e-01  -1.1400000000000000e-01   1.0875999999999999e+00   1.7121000000000000e+00   2.9600000000000000e+00   3.1790000000000002e-01   3.5599999999999998e-01   7.9600000000000004e-02
  -1.4548000000000001e+00   5.2759999999999996e-01  -8.5800000000000001e-02   3.9140000000000003e-01  -2.0930000000000001e-01  -1.1400000000000000e-01   1.1762999999999999e+00   1.5343000000000000e+00   3.7435999999999998e+00   3.5639999999999999e-01   2.5019999999999998e-01   1.1500000000000000e-01
  -1.4988999999999999e+00   5.9360000000000002e-01  -1.2010000000000001e+00   2.6729999999999998e-01  -1.9030000000000000e-01  -2.1899999999999999e-02   1.4871000000000001e+00   1.4008000000000000e+00   4.1788999999999996e+00   3.1790000000000002e-01   2.7900000000000003e-01   1.4599999999999999e-01
  -1.0139000000000000e+00   3.9570000000000000e-01  -1.0294000000000001e+00   3.4370000000000001e-01  -1.3320000000000001e-01  -1.0960000000000000e-01   1.2650999999999999e+00   1.5343000000000000e+00   3.9177000000000000e+00   3.5639999999999999e-01   3.5599999999999998e-01   1.1060000000000000e-01
  -1.2784000000000000e+00   4.1770000000000002e-01  -8.5780000000000001e-01   2.2910000000000000e-01  -2.4740000000000001e-01  -3.5099999999999999e-02   1.2428999999999999e+00   1.4676000000000000e+00   4.0918000000000001e+00   3.5639999999999999e-01   2.4060000000000001e-01   1.3270000000000001e-01
  -1.1241000000000001e+00   7.0350000000000001e-01  -3.4310000000000002e-01   3.0549999999999999e-01  -1.2370000000000000e-01  -1.5350000000000000e-01   1.2650999999999999e+00   1.6232000000000000e+00   3.4824000000000002e+00   2.4079999999999999e-01   2.7900000000000003e-01   1.3270000000000001e-01
  -1.2564000000000000e+00   5.2759999999999996e-01  -1.0294000000000001e+00   3.4370000000000001e-01  -1.3320000000000001e-01  -1.1400000000000000e-01   1.0431999999999999e+00   1.5120000000000000e+00   4.4401000000000002e+00   2.6970000000000000e-01   2.6939999999999997e-01   1.1060000000000000e-01
  -1.2343999999999999e+00   3.7369999999999998e-01  -1.1152000000000000e+00   2.8639999999999999e-01  -1.6180000000000000e-01  -1.0090000000000000e-01   1.0653999999999999e+00   1.5343000000000000e+00   3.5695000000000001e+00   2.6010000000000000e-01   2.7900000000000003e-01   1.1500000000000000e-01
  -1.3225000000000000e+00   5.7160000000000000e-01   3.4310000000000002e-01   3.1509999999999999e-01  -2.0930000000000001e-01  -1.4030000000000001e-01   1.1984999999999999e+00   1.5343000000000000e+00   3.4824000000000002e+00   3.5639999999999999e-01   2.8870000000000001e-01   1.1060000000000000e-01
  -1.3446000000000000e+00   4.6170000000000000e-01  -8.5780000000000001e-01   2.6729999999999998e-01  -2.5690000000000002e-01  -3.0700000000000002e-02   1.2428999999999999e+00   1.4898000000000000e+00   4.0048000000000004e+00   3.4680000000000000e-01   2.7900000000000003e-01   1.4599999999999999e-01
  -1.3666000000000000e+00   6.3749999999999996e-01  -1.0294000000000001e+00   3.1509999999999999e-01  -1.5229999999999999e-01  -9.2100000000000001e-02   1.2428999999999999e+00   1.6677000000000000e+00   3.6564999999999999e+00   4.0460000000000002e-01   2.7900000000000003e-01   9.2899999999999996e-02
  -1.2343999999999999e+00   7.4739999999999995e-01  -1.0294000000000001e+00   2.0999999999999999e-01  -1.5229999999999999e-01  -3.9500000000000000e-02   1.2873000000000001e+00   1.3786000000000000e+00   3.3953000000000002e+00   2.9859999999999998e-01   2.5979999999999998e-01   1.4160000000000000e-01
  -1.4988999999999999e+00   6.3749999999999996e-01  -1.2010000000000001e+00   3.4370000000000001e-01  -1.3320000000000001e-01  -1.1400000000000000e-01   1.2206999999999999e+00   1.6232000000000000e+00   3.3953000000000002e+00   2.6010000000000000e-01   2.6939999999999997e-01   1.1060000000000000e-01
  -1.3887000000000000e+00   6.1550000000000005e-01  -1.2867999999999999e+00   3.6280000000000001e-01  -6.6600000000000006e-02  -7.4499999999999997e-02   1.2650999999999999e+00   1.4453000000000000e+00   3.2212000000000001e+00   3.6599999999999999e-01   2.6939999999999997e-01   1.0620000000000000e-01
  -1.2122999999999999e+00   6.1550000000000005e-01  -1.3725000000000001e+00   2.8639999999999999e-01  -9.5200000000000007e-02  -8.7700000000000000e-02   1.1540999999999999e+00   1.6454000000000000e+00   3.8306000000000000e+00   3.0819999999999997e-01   3.5599999999999998e-01   1.1940000000000001e-01
  -1.3005000000000000e+00   7.0350000000000001e-01  -1.2010000000000001e+00   2.7689999999999998e-01  -1.3320000000000001e-01  -1.4030000000000001e-01   1.1984999999999999e+00   1.5787000000000000e+00   3.6564999999999999e+00   2.6970000000000000e-01   3.0790000000000001e-01   1.3710000000000000e-01
  -1.1021000000000001e+00   5.2759999999999996e-01  -1.2010000000000001e+00   2.4820000000000000e-01  -1.4269999999999999e-01  -1.0090000000000000e-01   1.1096999999999999e+00   1.5343000000000000e+00   3.2212000000000001e+00   3.1790000000000002e-01   2.5019999999999998e-01   1.6370000000000001e-01
  -1.2343999999999999e+00   6.5949999999999998e-01  -1.3725000000000001e+00   3.0549999999999999e-01  -5.7099999999999998e-02  -1.1840000000000001e-01   1.1984999999999999e+00   1.3341000000000001e+00   2.9600000000000000e+00   2.2159999999999999e-01   2.0210000000000000e-01   1.2830000000000000e-01
  -1.3666000000000000e+00   6.5949999999999998e-01  -1.3725000000000001e+00   3.2460000000000000e-01  -1.7130000000000001e-01  -1.2280000000000001e-01   1.3317000000000001e+00   1.5120000000000000e+00   3.8306000000000000e+00   3.9489999999999997e-01   2.7900000000000003e-01   1.2830000000000000e-01
  -1.3225000000000000e+00   5.9360000000000002e-01  -1.1152000000000000e+00   1.6230000000000000e-01  -1.8079999999999999e-01  -8.3299999999999999e-02   1.1096999999999999e+00   1.4676000000000000e+00   3.8306000000000000e+00   3.4680000000000000e-01   2.9830000000000001e-01   1.3270000000000001e-01
  -1.1902999999999999e+00   6.1550000000000005e-01  -6.0050000000000003e-01   2.4820000000000000e-01  -6.6600000000000006e-02  -1.3589999999999999e-01   1.3539000000000001e+00   1.4231000000000000e+00   3.0470999999999999e+00   3.3710000000000001e-01   2.6939999999999997e-01   1.1500000000000000e-01
  -1.0580000000000001e+00   3.9570000000000000e-01  -9.4359999999999999e-01   2.8639999999999999e-01  -1.5229999999999999e-01  -9.2100000000000001e-02   1.1762999999999999e+00   1.5120000000000000e+00   3.0470999999999999e+00   3.5639999999999999e-01   2.2130000000000000e-01   1.6370000000000001e-01
  -1.3005000000000000e+00   4.6170000000000000e-01  -2.5740000000000002e-01   2.7689999999999998e-01  -1.9980000000000001e-01  -1.1840000000000001e-01   1.1762999999999999e+00   1.4008000000000000e+00   4.4401000000000002e+00   2.4079999999999999e-01   3.0790000000000001e-01   1.0620000000000000e-01
  -1.3666000000000000e+00   4.8359999999999997e-01  -8.5780000000000001e-01   3.2460000000000000e-01  -1.5229999999999999e-01  -9.6500000000000002e-02   1.1984999999999999e+00   1.4008000000000000e+00   4.5270999999999999e+00   2.8899999999999998e-01   3.1750000000000000e-01   1.1500000000000000e-01
  -1.5428999999999999e+00   6.8149999999999999e-01  -1.8015000000000001e+00   2.5779999999999997e-01  -2.2839999999999999e-01  -1.4030000000000001e-01   1.0653999999999999e+00   1.5565000000000000e+00   3.7435999999999998e+00   2.5050000000000000e-01   3.2710000000000000e-01   1.6370000000000001e-01
  -1.3887000000000000e+00   4.6170000000000000e-01  -7.7210000000000001e-01   2.7689999999999998e-01  -1.1420000000000000e-01  -9.6500000000000002e-02   1.0875999999999999e+00   1.5565000000000000e+00   4.0048000000000004e+00   2.8899999999999998e-01   2.8870000000000001e-01   1.4160000000000000e-01
  -1.4548000000000001e+00   5.9360000000000002e-01  -1.2010000000000001e+00   3.5330000000000000e-01  -2.1890000000000001e-01  -4.3900000000000002e-02   1.0875999999999999e+00   1.5565000000000000e+00   3.9177000000000000e+00   3.2750000000000001e-01   3.6559999999999998e-01   1.4160000000000000e-01
  -1.1681999999999999e+00   5.4959999999999998e-01  -6.8630000000000002e-01   3.1509999999999999e-01  -1.5229999999999999e-01  -9.2100000000000001e-02   1.1984999999999999e+00   1.5787000000000000e+00   3.3953000000000002e+00   2.9859999999999998e-01   2.3089999999999999e-01   1.3710000000000000e-01
  -1.3225000000000000e+00   6.3749999999999996e-01  -1.2867999999999999e+00   4.0100000000000002e-01  -1.2370000000000000e-01  -1.2280000000000001e-01   1.0875999999999999e+00   1.4453000000000000e+00   3.2212000000000001e+00   2.6970000000000000e-01   3.0790000000000001e-01   9.7299999999999998e-02
  -1.3887000000000000e+00   5.9360000000000002e-01  -9.4359999999999999e-01   2.3870000000000000e-01  -1.6180000000000000e-01  -9.2100000000000001e-02   1.1096999999999999e+00   1.5343000000000000e+00   4.3529999999999998e+00   3.3710000000000001e-01   2.7900000000000003e-01   1.1060000000000000e-01
  -1.2784000000000000e+00   6.5949999999999998e-01  -1.8872000000000000e+00   3.4370000000000001e-01  -2.0930000000000001e-01  -1.1840000000000001e-01   1.2650999999999999e+00   1.6232000000000000e+00   3.4824000000000002e+00   3.6599999999999999e-01   3.2710000000000000e-01   1.6370000000000001e-01
  -1.1681999999999999e+00   5.7160000000000000e-01  -6.8630000000000002e-01   2.9599999999999999e-01  -1.5229999999999999e-01  -1.3159999999999999e-01   1.1984999999999999e+00   1.5787000000000000e+00   4.1788999999999996e+00   2.1190000000000001e-01   2.1170000000000000e-01   1.4160000000000000e-01
  -1.3225000000000000e+00   5.2759999999999996e-01  -5.1470000000000005e-01   2.3870000000000000e-01  -1.5229999999999999e-01  -8.3299999999999999e-02   1.1984999999999999e+00   1.5565000000000000e+00   4.0918000000000001e+00   2.8899999999999998e-01   1.9239999999999999e-01   1.4160000000000000e-01
  -1.1681999999999999e+00   7.2550000000000003e-01  -6.8630000000000002e-01   2.8639999999999999e-01  -8.5599999999999996e-02  -1.0960000000000000e-01   1.2206999999999999e+00   1.3786000000000000e+00   3.0470999999999999e+00   3.5639999999999999e-01   2.9830000000000001e-01   1.7249999999999999e-01
  -1.1241000000000001e+00   7.4739999999999995e-01  -1.3725000000000001e+00   3.0549999999999999e-01  -1.7130000000000001e-01  -9.6500000000000002e-02   1.0875999999999999e+00   1.5120000000000000e+00   2.9600000000000000e+00   2.9859999999999998e-01   3.0790000000000001e-01   1.0170000000000000e-01
  -1.4988999999999999e+00   4.6170000000000000e-01  -6.8630000000000002e-01   2.5779999999999997e-01  -1.7130000000000001e-01  -1.1400000000000000e-01   1.0653999999999999e+00   1.3119000000000001e+00   3.7435999999999998e+00   2.8899999999999998e-01   3.0790000000000001e-01   1.3710000000000000e-01
  -1.1902999999999999e+00   5.4959999999999998e-01  -8.5780000000000001e-01   3.2460000000000000e-01  -1.8079999999999999e-01  -7.0199999999999999e-02   1.0431999999999999e+00   1.4453000000000000e+00   4.0918000000000001e+00   2.6970000000000000e-01   2.8870000000000001e-01   1.1940000000000001e-01
  -1.4107000000000001e+00   7.0350000000000001e-01  -1.2867999999999999e+00   3.5330000000000000e-01  -1.5229999999999999e-01  -6.1400000000000003e-02   1.2650999999999999e+00   1.5565000000000000e+00   3.5695000000000001e+00   2.2159999999999999e-01   2.3089999999999999e-01   1.3710000000000000e-01
  -1.2122999999999999e+00   7.6939999999999997e-01  -9.4359999999999999e-01   3.5330000000000000e-01  -3.0449999999999999e-01  -6.1400000000000003e-02   1.1540999999999999e+00   1.6010000000000000e+00   3.4824000000000002e+00   3.2750000000000001e-01   2.7900000000000003e-01   5.7500000000000002e-02
  -1.2564000000000000e+00   7.0350000000000001e-01  -1.1152000000000000e+00   2.9599999999999999e-01  -1.7130000000000001e-01  -7.8899999999999998e-02   1.1984999999999999e+00   1.3564000000000001e+00   3.4824000000000002e+00   1.7340000000000000e-01   3.1750000000000000e-01   1.2390000000000000e-01
  -1.3005000000000000e+00   7.4739999999999995e-01  -3.4310000000000002e-01   3.3420000000000000e-01  -1.5229999999999999e-01  -1.2280000000000001e-01   1.1096999999999999e+00   1.5565000000000000e+00   3.3953000000000002e+00   2.1190000000000001e-01   2.5979999999999998e-01   1.4160000000000000e-01
  -1.4327000000000001e+00   7.2550000000000003e-01  -1.0294000000000001e+00   2.6729999999999998e-01  -2.6640000000000003e-01  -5.2600000000000001e-02   1.2428999999999999e+00   1.5120000000000000e+00   2.6118000000000001e+00   2.9859999999999998e-01   2.0210000000000000e-01   1.1940000000000001e-01
  -1.2564000000000000e+00   7.9139999999999999e-01  -1.0294000000000001e+00   2.9599999999999999e-01  -2.5690000000000002e-01  -5.7000000000000002e-02   1.0875999999999999e+00   1.7343999999999999e+00   3.8306000000000000e+00   3.0819999999999997e-01   2.7900000000000003e-01   1.7249999999999999e-01
  -1.2564000000000000e+00   6.8149999999999999e-01  -5.1470000000000005e-01   3.3420000000000000e-01  -1.0470000000000000e-01  -1.0520000000000000e-01   1.3761000000000001e+00   1.5343000000000000e+00   4.0048000000000004e+00   2.8899999999999998e-01   2.7900000000000003e-01   1.3270000000000001e-01
  -1.2784000000000000e+00   9.0129999999999999e-01  -1.2867999999999999e+00   3.8190000000000002e-01  -1.8079999999999999e-01  -7.4499999999999997e-02   1.3539000000000001e+00   1.5120000000000000e+00   3.2212000000000001e+00   2.7939999999999998e-01   3.5599999999999998e-01   7.9600000000000004e-02
  -1.2564000000000000e+00   6.3749999999999996e-01  -6.8630000000000002e-01   2.5779999999999997e-01  -3.2350000000000001e-01  -1.0520000000000000e-01   1.0875999999999999e+00   1.7121000000000000e+00   4.5270999999999999e+00   2.8899999999999998e-01   2.6939999999999997e-01   1.2830000000000000e-01
  -1.3887000000000000e+00   5.4959999999999998e-01  -1.7157000000000000e+00   3.0549999999999999e-01  -1.8079999999999999e-01  -1.0090000000000000e-01   1.0875999999999999e+00   1.3341000000000001e+00   3.4824000000000002e+00   2.7939999999999998e-01   2.2130000000000000e-01   1.5040000000000001e-01
  -1.0801000000000001e+00   6.3749999999999996e-01  -5.1470000000000005e-01   3.1509999999999999e-01  -2.0930000000000001e-01  -1.1840000000000001e-01   1.1762999999999999e+00   1.3119000000000001e+00   3.4824000000000002e+00   3.0819999999999997e-01   2.3089999999999999e-01   1.1940000000000001e-01
  -1.3225000000000000e+00   7.4739999999999995e-01  -7.7210000000000001e-01   3.7240000000000001e-01  -8.5599999999999996e-02  -8.7700000000000000e-02   1.1540999999999999e+00   1.6232000000000000e+00   3.3083000000000000e+00   3.2750000000000001e-01   2.5979999999999998e-01   1.0170000000000000e-01
  -1.3446000000000000e+00   7.4739999999999995e-01  -1.2010000000000001e+00   2.4820000000000000e-01  -8.5599999999999996e-02  -1.0520000000000000e-01   1.2206999999999999e+00   1.6454000000000000e+00   2.7858999999999998e+00   3.2750000000000001e-01   2.6939999999999997e-01   1.1060000000000000e-01
  -1.3666000000000000e+00   5.0560000000000005e-01  -7.7210000000000001e-01   2.3870000000000000e-01  -1.2370000000000000e-01  -1.4910000000000001e-01   1.2428999999999999e+00   1.7121000000000000e+00   2.9600000000000000e+00   3.0819999999999997e-01   3.5599999999999998e-01   1.2390000000000000e-01
  -1.3225000000000000e+00   6.1550000000000005e-01  -1.7157000000000000e+00   2.9599999999999999e-01  -7.6100000000000001e-02  -7.8899999999999998e-02   1.2428999999999999e+00   1.2007000000000001e+00   3.4824000000000002e+00   2.1190000000000001e-01   2.4060000000000001e-01   1.2390000000000000e-01
  -1.5208999999999999e+00   6.3749999999999996e-01  -8.5780000000000001e-01   2.8639999999999999e-01  -5.7099999999999998e-02  -1.2720000000000001e-01   9.9880000000000002e-01   1.4008000000000000e+00   3.8306000000000000e+00   2.9859999999999998e-01   2.5979999999999998e-01   1.4599999999999999e-01
  -1.3666000000000000e+00   4.3969999999999998e-01  -8.5780000000000001e-01   3.1509999999999999e-01  -1.2370000000000000e-01  -9.6500000000000002e-02   1.2873000000000001e+00   1.8232999999999999e+00   3.2212000000000001e+00   3.1790000000000002e-01   2.8870000000000001e-01   1.2830000000000000e-01
  -1.3666000000000000e+00   6.5949999999999998e-01  -8.5800000000000001e-02   2.9599999999999999e-01  -1.3320000000000001e-01  -8.7700000000000000e-02   1.2650999999999999e+00   1.3786000000000000e+00   3.6564999999999999e+00   2.6970000000000000e-01   2.3089999999999999e-01   1.1940000000000001e-01
  -1.2564000000000000e+00   5.2759999999999996e-01  -6.0050000000000003e-01   3.1509999999999999e-01  -1.5229999999999999e-01  -9.2100000000000001e-02   1.0875999999999999e+00   1.5565000000000000e+00   3.8306000000000000e+00   2.6970000000000000e-01   2.6939999999999997e-01   1.1500000000000000e-01
  -1.3887000000000000e+00   5.4959999999999998e-01  -1.1152000000000000e+00   3.1509999999999999e-01  -1.6180000000000000e-01  -4.8200000000000000e-02   1.1540999999999999e+00   1.3341000000000001e+00   2.9600000000000000e+00   2.4079999999999999e-01   2.5979999999999998e-01   1.7249999999999999e-01
  -1.3666000000000000e+00   6.1550000000000005e-01  -1.7160000000000000e-01   3.2460000000000000e-01  -1.5229999999999999e-01  -8.3299999999999999e-02   1.1540999999999999e+00   1.3786000000000000e+00   4.0048000000000004e+00   2.6970000000000000e-01   2.5979999999999998e-01   1.3270000000000001e-01
  -1.2784000000000000e+00   7.2550000000000003e-01  -1.2010000000000001e+00   3.5330000000000000e-01  -1.1420000000000000e-01  -9.6500000000000002e-02   1.3317000000000001e+00   1.5120000000000000e+00   2.9600000000000000e+00   3.3710000000000001e-01   3.2710000000000000e-01   1.0170000000000000e-01
  -1.4548000000000001e+00   7.9139999999999999e-01  -1.2010000000000001e+00   1.9089999999999999e-01  -1.1420000000000000e-01  -1.1840000000000001e-01   1.1540999999999999e+00   1.5565000000000000e+00   3.6564999999999999e+00   1.9270000000000001e-01   2.6939999999999997e-01   1.5920000000000001e-01
  -1.2784000000000000e+00   5.0560000000000005e-01  -1.2867999999999999e+00   3.1509999999999999e-01  -1.9030000000000000e-01  -6.1400000000000003e-02   1.1540999999999999e+00   1.7343999999999999e+00   4.0048000000000004e+00   2.6970000000000000e-01   2.3089999999999999e-01   1.2830000000000000e-01
  -1.3887000000000000e+00   4.1770000000000002e-01  -1.3725000000000001e+00   2.8639999999999999e-01  -2.2839999999999999e-01  -6.5799999999999997e-02   1.0209999999999999e+00   1.7121000000000000e+00   3.9177000000000000e+00   3.3710000000000001e-01   3.0790000000000001e-01   1.1500000000000000e-01
  -1.5649999999999999e+00   7.2550000000000003e-01  -1.1152000000000000e+00   3.2460000000000000e-01  -1.6180000000000000e-01  -7.8899999999999998e-02   1.1540999999999999e+00   1.5120000000000000e+00   3.6564999999999999e+00   2.9859999999999998e-01   3.6559999999999998e-01   1.3270000000000001e-01
  -8.1559999999999999e-01   7.0350000000000001e-01  -7.7210000000000001e-01   3.8190000000000002e-01  -2.1890000000000001e-01  -7.8899999999999998e-02   1.1318999999999999e+00   1.4898000000000000e+00   3.5695000000000001e+00   3.4680000000000000e-01   2.2130000000000000e-01   9.7299999999999998e-02
  -1.6752000000000000e+00   6.8149999999999999e-01  -1.6298999999999999e+00   2.0999999999999999e-01  -1.8079999999999999e-01  -7.0199999999999999e-02   1.1318999999999999e+00   1.6899000000000000e+00   3.8306000000000000e+00   2.9859999999999998e-01   2.6939999999999997e-01   1.3270000000000001e-01
  -1.5649999999999999e+00   4.6170000000000000e-01  -6.8630000000000002e-01   2.8639999999999999e-01  -1.6180000000000000e-01  -1.5350000000000000e-01   9.9880000000000002e-01   1.6454000000000000e+00   3.5695000000000001e+00   2.6010000000000000e-01   2.4060000000000001e-01   1.3270000000000001e-01
  -1.5649999999999999e+00   7.0350000000000001e-01  -1.1152000000000000e+00   2.2910000000000000e-01  -2.9499999999999998e-01  -3.9500000000000000e-02   1.0431999999999999e+00   1.5120000000000000e+00   3.8306000000000000e+00   2.7939999999999998e-01   3.2710000000000000e-01   1.5479999999999999e-01
  -1.3005000000000000e+00   7.0350000000000001e-01  -1.8015000000000001e+00   2.1959999999999999e-01  -2.1890000000000001e-01  -1.0090000000000000e-01   1.2206999999999999e+00   1.3341000000000001e+00   3.4824000000000002e+00   2.6010000000000000e-01   2.6939999999999997e-01   1.3270000000000001e-01
  -9.2579999999999996e-01   7.0350000000000001e-01  -1.1152000000000000e+00   3.5330000000000000e-01  -1.9980000000000001e-01  -1.1400000000000000e-01   1.3317000000000001e+00   1.5343000000000000e+00   4.3529999999999998e+00   2.6010000000000000e-01   2.6939999999999997e-01   1.4599999999999999e-01
  -1.1681999999999999e+00   5.4959999999999998e-01  -1.0294000000000001e+00   2.4820000000000000e-01  -1.0470000000000000e-01  -8.3299999999999999e-02   1.1762999999999999e+00   1.3341000000000001e+00   3.7435999999999998e+00   3.1790000000000002e-01   3.6559999999999998e-01   1.2390000000000000e-01
  -1.3225000000000000e+00   7.4739999999999995e-01  -1.8015000000000001e+00   4.0100000000000002e-01  -1.1420000000000000e-01  -5.7000000000000002e-02   1.1318999999999999e+00   1.5343000000000000e+00   3.7435999999999998e+00   2.7939999999999998e-01   2.7900000000000003e-01   7.5200000000000003e-02
  -1.4548000000000001e+00   4.8359999999999997e-01  -7.7210000000000001e-01   2.2910000000000000e-01  -9.5200000000000007e-02  -6.5799999999999997e-02   1.1318999999999999e+00   1.6899000000000000e+00   3.1341999999999999e+00   2.6970000000000000e-01   2.5019999999999998e-01   9.7299999999999998e-02
  -1.3005000000000000e+00   5.7160000000000000e-01  -5.1470000000000005e-01   2.5779999999999997e-01  -2.5690000000000002e-01  -5.7000000000000002e-02   1.1762999999999999e+00   1.5120000000000000e+00   3.7435999999999998e+00   2.1190000000000001e-01   3.2710000000000000e-01   1.3270000000000001e-01
  -1.4327000000000001e+00   5.9360000000000002e-01  -1.0294000000000001e+00   3.7240000000000001e-01  -1.2370000000000000e-01  -1.1400000000000000e-01   1.2873000000000001e+00   1.5343000000000000e+00   4.0048000000000004e+00   3.2750000000000001e-01   3.9450000000000002e-01   1.4160000000000000e-01
  -1.3225000000000000e+00   7.4739999999999995e-01  -1.2010000000000001e+00   2.6729999999999998e-01  -1.7130000000000001e-01  -6.5799999999999997e-02   1.2428999999999999e+00   1.7565999999999999e+00   3.0470999999999999e+00   3.5639999999999999e-01   2.8870000000000001e-01   1.0620000000000000e-01
  -1.2343999999999999e+00   6.1550000000000005e-01  -1.6298999999999999e+00   2.5779999999999997e-01  -1.7130000000000001e-01  -8.7700000000000000e-02   1.3317000000000001e+00   1.6677000000000000e+00   3.1341999999999999e+00   2.8899999999999998e-01   2.5979999999999998e-01   1.3270000000000001e-01
  -1.3225000000000000e+00   6.5949999999999998e-01  -1.2010000000000001e+00   3.2460000000000000e-01  -1.2370000000000000e-01  -9.6500000000000002e-02   1.1984999999999999e+00   1.4008000000000000e+00   3.4824000000000002e+00   2.8899999999999998e-01   2.7900000000000003e-01   1.2390000000000000e-01
  -1.4327000000000001e+00   4.6170000000000000e-01  -6.0050000000000003e-01   2.0999999999999999e-01  -9.5200000000000007e-02  -8.7700000000000000e-02   1.1318999999999999e+00   1.7343999999999999e+00   3.6564999999999999e+00   2.6970000000000000e-01   2.5019999999999998e-01   1.0620000000000000e-01
  -1.3005000000000000e+00   7.2550000000000003e-01  -4.2890000000000000e-01   4.2959999999999998e-01  -1.1420000000000000e-01  -1.0960000000000000e-01   1.1096999999999999e+00   1.5343000000000000e+00   3.6564999999999999e+00   3.3710000000000001e-01   2.5979999999999998e-01   1.0620000000000000e-01
  -1.4107000000000001e+00   5.0560000000000005e-01  -9.4359999999999999e-01   3.7240000000000001e-01  -8.5599999999999996e-02  -1.0520000000000000e-01   1.0209999999999999e+00   1.5343000000000000e+00   3.0470999999999999e+00   2.7939999999999998e-01   2.6939999999999997e-01   1.2390000000000000e-01
  -1.4988999999999999e+00   7.4739999999999995e-01  -1.4582999999999999e+00   2.8639999999999999e-01  -1.9980000000000001e-01  -9.6500000000000002e-02   1.0875999999999999e+00   1.5120000000000000e+00   3.6564999999999999e+00   3.0819999999999997e-01   3.1750000000000000e-01   1.0170000000000000e-01
  -1.2784000000000000e+00   5.7160000000000000e-01  -6.0050000000000003e-01   2.6729999999999998e-01  -2.6640000000000003e-01  -1.0090000000000000e-01   1.1762999999999999e+00   1.4231000000000000e+00   3.8306000000000000e+00   3.2750000000000001e-01   3.1750000000000000e-01   1.1060000000000000e-01
  -1.1681999999999999e+00   8.5740000000000005e-01  -1.2010000000000001e+00   2.7689999999999998e-01  -1.9030000000000000e-01  -7.8899999999999998e-02   1.0875999999999999e+00   1.3786000000000000e+00   3.8306000000000000e+00   2.6010000000000000e-01   2.9830000000000001e-01   1.7249999999999999e-01
  -1.1462000000000001e+00   7.6939999999999997e-01  -4.2890000000000000e-01   3.5330000000000000e-01  -1.0470000000000000e-01  -8.3299999999999999e-02   1.2428999999999999e+00   1.5120000000000000e+00   3.8306000000000000e+00   2.8899999999999998e-01   3.0790000000000001e-01   7.0800000000000002e-02
  -1.3446000000000000e+00   5.4959999999999998e-01  -1.6298999999999999e+00   2.5779999999999997e-01  -2.0930000000000001e-01  -1.0090000000000000e-01   1.3761000000000001e+00   1.4453000000000000e+00   3.7435999999999998e+00   3.1790000000000002e-01   3.0790000000000001e-01   1.0620000000000000e-01
  -1.2343999999999999e+00   5.9360000000000002e-01  -7.7210000000000001e-01   3.9140000000000003e-01  -2.2839999999999999e-01  -9.6500000000000002e-02   1.1540999999999999e+00   1.3564000000000001e+00   4.1788999999999996e+00   2.8899999999999998e-01   3.5599999999999998e-01   5.7500000000000002e-02
  -1.4988999999999999e+00   6.3749999999999996e-01  -1.1152000000000000e+00   1.9089999999999999e-01  -1.2370000000000000e-01  -1.1840000000000001e-01   1.1540999999999999e+00   1.5343000000000000e+00   3.9177000000000000e+00   2.9859999999999998e-01   1.8279999999999999e-01   1.0620000000000000e-01
  -1.5649999999999999e+00   8.3540000000000003e-01  -1.5441000000000000e+00   3.2460000000000000e-01  -1.7130000000000001e-01  -6.1400000000000003e-02   9.9880000000000002e-01   1.5787000000000000e+00   3.8306000000000000e+00   2.7939999999999998e-01   2.4060000000000001e-01   1.4160000000000000e-01
  -1.4767999999999999e+00   4.8359999999999997e-01  -9.4359999999999999e-01   3.4370000000000001e-01  -1.1420000000000000e-01  -1.0960000000000000e-01   1.1984999999999999e+00   1.4453000000000000e+00   3.3083000000000000e+00   2.8899999999999998e-01   3.0790000000000001e-01   9.7299999999999998e-02
  -1.1241000000000001e+00   5.9360000000000002e-01  -6.8630000000000002e-01   1.8140000000000001e-01  -1.9980000000000001e-01  -1.3589999999999999e-01   1.1984999999999999e+00   1.5787000000000000e+00   3.9177000000000000e+00   3.1790000000000002e-01   2.3089999999999999e-01   1.0620000000000000e-01
  -1.2122999999999999e+00   5.2759999999999996e-01  -6.8630000000000002e-01   3.5330000000000000e-01  -1.4269999999999999e-01  -1.0520000000000000e-01   1.0875999999999999e+00   1.5565000000000000e+00   3.7435999999999998e+00   3.6599999999999999e-01   2.7900000000000003e-01   1.1940000000000001e-01
  -1.3446000000000000e+00   6.1550000000000005e-01  -7.7210000000000001e-01   1.8140000000000001e-01  -6.6600000000000006e-02  -9.6500000000000002e-02   1.1540999999999999e+00   1.6454000000000000e+00   4.2659000000000002e+00   3.8529999999999998e-01   2.6939999999999997e-01   1.1940000000000001e-01
  -1.3887000000000000e+00   3.9570000000000000e-01  -6.8630000000000002e-01   2.6729999999999998e-01  -1.4269999999999999e-01  -1.0520000000000000e-01   9.7660000000000002e-01   1.7121000000000000e+00   3.6564999999999999e+00   4.2380000000000001e-01   2.7900000000000003e-01   1.3270000000000001e-01
  -1.2343999999999999e+00   5.2759999999999996e-01  -6.8630000000000002e-01   3.2460000000000000e-01  -9.5200000000000007e-02  -1.2280000000000001e-01   1.1318999999999999e+00   1.4453000000000000e+00   3.3083000000000000e+00   3.2750000000000001e-01   2.0210000000000000e-01   1.2830000000000000e-01
  -1.4107000000000001e+00   7.0350000000000001e-01  -1.3725000000000001e+00   2.4820000000000000e-01  -2.4740000000000001e-01  -1.1400000000000000e-01   1.0875999999999999e+00   1.4898000000000000e+00   3.4824000000000002e+00   2.6010000000000000e-01   2.6939999999999997e-01   1.0170000000000000e-01
  -1.2122999999999999e+00   5.4959999999999998e-01  -1.1152000000000000e+00   2.9599999999999999e-01  -7.6100000000000001e-02  -9.2100000000000001e-02   1.3095000000000001e+00   1.4676000000000000e+00   3.8306000000000000e+00   3.1790000000000002e-01   3.1750000000000000e-01   1.4160000000000000e-01
  -1.5208999999999999e+00   7.0350000000000001e-01  -7.7210000000000001e-01   2.0999999999999999e-01  -2.3790000000000000e-01  -1.0960000000000000e-01   1.1318999999999999e+00   1.3341000000000001e+00   4.3529999999999998e+00   2.8899999999999998e-01   3.2710000000000000e-01   1.4599999999999999e-01
  -1.2122999999999999e+00   4.6170000000000000e-01  -6.8630000000000002e-01   2.3870000000000000e-01  -1.0470000000000000e-01  -1.0520000000000000e-01   1.1762999999999999e+00   1.5787000000000000e+00   3.1341999999999999e+00   3.2750000000000001e-01   3.2710000000000000e-01   9.7299999999999998e-02
  -1.3005000000000000e+00   7.0350000000000001e-01  -5.1470000000000005e-01   3.7240000000000001e-01  -1.9980000000000001e-01  -7.8899999999999998e-02   1.1762999999999999e+00   1.6232000000000000e+00   3.4824000000000002e+00   3.1790000000000002e-01   2.7900000000000003e-01   1.0620000000000000e-01
  -1.1462000000000001e+00   2.6379999999999998e-01  -3.4310000000000002e-01   2.2910000000000000e-01  -1.3320000000000001e-01  -7.4499999999999997e-02   1.1096999999999999e+00   1.6899000000000000e+00   3.8306000000000000e+00   3.3710000000000001e-01   2.9830000000000001e-01   1.3710000000000000e-01
  -1.2564000000000000e+00   4.1770000000000002e-01  -2.5740000000000002e-01   2.6729999999999998e-01  -1.6180000000000000e-01  -1.0960000000000000e-01   1.0875999999999999e+00   1.6232000000000000e+00   3.9177000000000000e+00   2.9859999999999998e-01   2.8870000000000001e-01   8.4000000000000005e-02
  -1.2564000000000000e+00   5.2759999999999996e-01  -1.4582999999999999e+00   2.8639999999999999e-01  -2.6640000000000003e-01  -8.7700000000000000e-02   1.1762999999999999e+00   1.4231000000000000e+00   3.3953000000000002e+00   2.6010000000000000e-01   2.7900000000000003e-01   1.5479999999999999e-01
  -1.3666000000000000e+00   5.7160000000000000e-01  -7.7210000000000001e-01   3.0549999999999999e-01  -2.0930000000000001e-01  -1.2280000000000001e-01   1.2650999999999999e+00   1.4676000000000000e+00   3.7435999999999998e+00   2.6970000000000000e-01   3.1750000000000000e-01   1.0620000000000000e-01
  -1.4107000000000001e+00   3.7369999999999998e-01   8.5800000000000001e-02   3.9140000000000003e-01  -9.5200000000000007e-02  -9.2100000000000001e-02   1.0875999999999999e+00   1.4231000000000000e+00   3.2212000000000001e+00   3.2750000000000001e-01   2.7900000000000003e-01   1.4160000000000000e-01
  -1.4548000000000001e+00   7.4739999999999995e-01  -5.1470000000000005e-01   2.8639999999999999e-01  -1.4269999999999999e-01  -3.5099999999999999e-02   1.0431999999999999e+00   1.4453000000000000e+00   4.0048000000000004e+00   2.1190000000000001e-01   2.7900000000000003e-01   1.4599999999999999e-01
  -1.4767999999999999e+00   6.1550000000000005e-01  -1.2010000000000001e+00   2.8639999999999999e-01  -2.0930000000000001e-01  -8.3299999999999999e-02   1.2428999999999999e+00   1.5787000000000000e+00   3.3953000000000002e+00   3.3710000000000001e-01   2.5979999999999998e-01   1.0170000000000000e-01
  -1.5649999999999999e+00   5.2759999999999996e-01  -1.2010000000000001e+00   2.8639999999999999e-01  -1.5229999999999999e-01  -9.6500000000000002e-02   1.0653999999999999e+00   1.5565000000000000e+00   3.5695000000000001e+00   3.4680000000000000e-01   2.4060000000000001e-01   1.2390000000000000e-01
  -1.1241000000000001e+00   5.2759999999999996e-01  -1.2867999999999999e+00   2.2910000000000000e-01  -1.5229999999999999e-01  -1.0090000000000000e-01   1.0875999999999999e+00   1.3786000000000000e+00   3.0470999999999999e+00   2.7939999999999998e-01   2.5019999999999998e-01   1.2830000000000000e-01
  -1.2343999999999999e+00   6.3749999999999996e-01  -1.3725000000000001e+00   2.6729999999999998e-01  -7.6100000000000001e-02  -1.1400000000000000e-01   1.1984999999999999e+00   1.5343000000000000e+00   3.1341999999999999e+00   3.7569999999999998e-01   3.3679999999999999e-01   1.1500000000000000e-01
  -1.4988999999999999e+00   6.8149999999999999e-01  -1.3725000000000001e+00   2.9599999999999999e-01  -1.5229999999999999e-01  -8.3299999999999999e-02   1.2206999999999999e+00   1.6232000000000000e+00   3.6564999999999999e+00   3.5639999999999999e-01   2.3089999999999999e-01   1.1500000000000000e-01
  -1.4767999999999999e+00   6.1550000000000005e-01  -6.0050000000000003e-01   3.7240000000000001e-01  -1.0470000000000000e-01  -7.0199999999999999e-02   1.1318999999999999e+00   1.4453000000000000e+00   3.3953000000000002e+00   3.0819999999999997e-01   2.9830000000000001e-01   1.1940000000000001e-01
  -1.0360000000000000e+00   7.2550000000000003e-01  -6.8630000000000002e-01   2.2910000000000000e-01  -5.7099999999999998e-02  -7.4499999999999997e-02   1.0653999999999999e+00   1.6454000000000000e+00   4.2659000000000002e+00   2.5050000000000000e-01   3.1750000000000000e-01   1.6810000000000000e-01
  -1.2122999999999999e+00   7.2550000000000003e-01  -1.0294000000000001e+00   2.8639999999999999e-01  -2.0930000000000001e-01  -1.3159999999999999e-01   1.0653999999999999e+00   1.5343000000000000e+00   3.7435999999999998e+00   3.7569999999999998e-01   4.2340000000000000e-01   1.1940000000000001e-01
  -1.3446000000000000e+00   6.1550000000000005e-01  -1.3725000000000001e+00   2.8639999999999999e-01  -4.7600000000000003e-02  -9.6500000000000002e-02   1.0431999999999999e+00   1.5120000000000000e+00   3.3953000000000002e+00   2.7939999999999998e-01   3.4639999999999999e-01   1.1940000000000001e-01
  -1.3887000000000000e+00   3.9570000000000000e-01  -6.8630000000000002e-01   3.2460000000000000e-01  -1.9980000000000001e-01  -8.3299999999999999e-02   1.3095000000000001e+00   1.5343000000000000e+00   3.3083000000000000e+00   2.7939999999999998e-01   2.5019999999999998e-01   9.7299999999999998e-02
  -1.3446000000000000e+00   4.1770000000000002e-01  -1.2010000000000001e+00   2.7689999999999998e-01  -1.3320000000000001e-01  -1.7100000000000001e-01   1.1762999999999999e+00   1.6010000000000000e+00   3.9177000000000000e+00   3.1790000000000002e-01   1.9239999999999999e-01   1.1500000000000000e-01
  -1.2343999999999999e+00   6.5949999999999998e-01  -5.1470000000000005e-01   2.7689999999999998e-01  -1.2370000000000000e-01  -4.8200000000000000e-02   1.1762999999999999e+00   1.5120000000000000e+00   3.9177000000000000e+00   3.1790000000000002e-01   2.2130000000000000e-01   1.0170000000000000e-01
  -1.5208999999999999e+00   5.7160000000000000e-01  -1.0294000000000001e+00   1.8140000000000001e-01  -1.7130000000000001e-01  -8.7700000000000000e-02   1.1762999999999999e+00   1.6010000000000000e+00   3.7435999999999998e+00   3.0819999999999997e-01   2.4060000000000001e-01   1.1500000000000000e-01
  -1.2564000000000000e+00   4.3969999999999998e-01  -1.3725000000000001e+00   4.0100000000000002e-01  -6.6600000000000006e-02  -1.0960000000000000e-01   1.2650999999999999e+00   1.4898000000000000e+00   4.2659000000000002e+00   3.0819999999999997e-01   3.2710000000000000e-01   1.1500000000000000e-01
  -1.2564000000000000e+00   4.1770000000000002e-01  -8.5780000000000001e-01   3.7240000000000001e-01  -1.9000000000000000e-02  -1.0090000000000000e-01   1.1762999999999999e+00   1.4453000000000000e+00   2.8730000000000002e+00   2.7939999999999998e-01   3.4639999999999999e-01   1.1060000000000000e-01
  -1.4107000000000001e+00   5.9360000000000002e-01  -1.2867999999999999e+00   3.3420000000000000e-01  -1.9030000000000000e-01  -1.1400000000000000e-01   1.1984999999999999e+00   1.5343000000000000e+00   3.5695000000000001e+00   3.5639999999999999e-01   3.2710000000000000e-01   1.1500000000000000e-01
  -1.3666000000000000e+00   6.1550000000000005e-01  -6.0050000000000003e-01   2.3870000000000000e-01  -1.6180000000000000e-01  -5.2600000000000001e-02   1.5315000000000001e+00   1.3341000000000001e+00   3.4824000000000002e+00   3.3710000000000001e-01   2.8870000000000001e-01   1.0170000000000000e-01
  -1.3887000000000000e+00   5.2759999999999996e-01  -1.0294000000000001e+00   3.7240000000000001e-01  -1.4269999999999999e-01  -7.0199999999999999e-02   1.2650999999999999e+00   1.6677000000000000e+00   3.8306000000000000e+00   2.8899999999999998e-01   3.0790000000000001e-01   1.1500000000000000e-01
  -1.2122999999999999e+00   7.0350000000000001e-01  -7.7210000000000001e-01   3.0549999999999999e-01  -9.5200000000000007e-02  -9.6500000000000002e-02   1.3761000000000001e+00   1.5120000000000000e+00   4.0048000000000004e+00   3.1790000000000002e-01   3.1750000000000000e-01   8.8499999999999995e-02
  -1.2343999999999999e+00   7.2550000000000003e-01  -6.8630000000000002e-01   2.0999999999999999e-01  -1.0470000000000000e-01  -1.1400000000000000e-01   1.2428999999999999e+00   1.6010000000000000e+00   3.5695000000000001e+00   3.1790000000000002e-01   2.1170000000000000e-01   1.1940000000000001e-01
  -1.1681999999999999e+00   5.4959999999999998e-01   2.5740000000000002e-01   3.5330000000000000e-01  -1.5229999999999999e-01  -1.0960000000000000e-01   1.3539000000000001e+00   1.5565000000000000e+00   3.5695000000000001e+00   2.8899999999999998e-01   3.0790000000000001e-01   5.7500000000000002e-02
  -1.4988999999999999e+00   7.2550000000000003e-01  -1.2867999999999999e+00   3.0549999999999999e-01  -1.0470000000000000e-01  -1.0520000000000000e-01   1.1984999999999999e+00   1.4453000000000000e+00   3.7435999999999998e+00   3.4680000000000000e-01   2.8870000000000001e-01   1.1940000000000001e-01
  -1.2122999999999999e+00   6.5949999999999998e-01  -1.0294000000000001e+00   2.2910000000000000e-01  -1.9980000000000001e-01  -1.2280000000000001e-01   1.1762999999999999e+00   1.6010000000000000e+00   3.2212000000000001e+00   2.7939999999999998e-01   3.1750000000000000e-01   1.2830000000000000e-01
  -1.1681999999999999e+00   4.6170000000000000e-01  -7.7210000000000001e-01   3.8190000000000002e-01  -9.5200000000000007e-02  -1.0520000000000000e-01   1.1096999999999999e+00   1.4231000000000000e+00   3.4824000000000002e+00   3.2750000000000001e-01   2.7900000000000003e-01   9.2899999999999996e-02
  -1.3887000000000000e+00   6.8149999999999999e-01  -1.3725000000000001e+00   3.2460000000000000e-01  -1.4269999999999999e-01  -1.1840000000000001e-01   1.2206999999999999e+00   1.2674000000000001e+00   3.3083000000000000e+00   2.9859999999999998e-01   3.5599999999999998e-01   1.1060000000000000e-01
  -1.3225000000000000e+00   3.5170000000000001e-01  -1.8015000000000001e+00   2.1959999999999999e-01  -1.2370000000000000e-01  -8.3299999999999999e-02   1.1318999999999999e+00   1.5343000000000000e+00   3.7435999999999998e+00   3.3710000000000001e-01   2.3089999999999999e-01   1.4160000000000000e-01
  -1.1902999999999999e+00   4.6170000000000000e-01  -6.0050000000000003e-01   1.6230000000000000e-01  -2.3790000000000000e-01  -1.1400000000000000e-01   1.3317000000000001e+00   1.4008000000000000e+00   3.0470999999999999e+00   3.5639999999999999e-01   2.4060000000000001e-01   1.4599999999999999e-01
  -1.1681999999999999e+00   6.1550000000000005e-01  -1.0294000000000001e+00   2.6729999999999998e-01  -1.6180000000000000e-01  -1.4470000000000000e-01   1.2428999999999999e+00   1.4453000000000000e+00   4.0048000000000004e+00   3.8529999999999998e-01   2.7900000000000003e-01   1.0170000000000000e-01
  -1.0801000000000001e+00   6.5949999999999998e-01  -8.5780000000000001e-01   2.9599999999999999e-01  -6.6600000000000006e-02  -1.1840000000000001e-01   1.2428999999999999e+00   1.4453000000000000e+00   3.4824000000000002e+00   3.1790000000000002e-01   2.7900000000000003e-01   1.1940000000000001e-01
  -1.2343999999999999e+00   4.3969999999999998e-01  -7.7210000000000001e-01   3.2460000000000000e-01  -1.3320000000000001e-01  -9.2100000000000001e-02   1.2873000000000001e+00   1.5787000000000000e+00   3.7435999999999998e+00   2.7939999999999998e-01   2.2130000000000000e-01   1.2390000000000000e-01
  -1.2784000000000000e+00   6.5949999999999998e-01  -1.9730000000000001e+00   2.4820000000000000e-01  -1.7130000000000001e-01  -7.0199999999999999e-02   1.1540999999999999e+00   1.3341000000000001e+00   4.0918000000000001e+00   3.1790000000000002e-01   3.1750000000000000e-01   7.5200000000000003e-02
  -1.3666000000000000e+00   7.0350000000000001e-01  -1.2010000000000001e+00   2.9599999999999999e-01  -2.0930000000000001e-01  -1.0520000000000000e-01   9.9880000000000002e-01   1.4231000000000000e+00   2.4377000000000000e+00   3.4680000000000000e-01   3.0790000000000001e-01   1.1060000000000000e-01
  -1.4548000000000001e+00   6.3749999999999996e-01  -1.7157000000000000e+00   3.9140000000000003e-01  -1.9030000000000000e-01  -1.7500000000000002e-02   1.2428999999999999e+00   1.5787000000000000e+00   4.1788999999999996e+00   3.5639999999999999e-01   3.0790000000000001e-01   1.1940000000000001e-01
  -1.3666000000000000e+00   4.1770000000000002e-01  -1.4582999999999999e+00   3.0549999999999999e-01  -1.3320000000000001e-01  -8.7700000000000000e-02   1.1984999999999999e+00   1.4231000000000000e+00   3.9177000000000000e+00   2.6010000000000000e-01   3.1750000000000000e-01   1.1500000000000000e-01
  -1.4327000000000001e+00   7.0350000000000001e-01  -2.5740000000000002e-01   1.9089999999999999e-01  -1.2370000000000000e-01  -6.5799999999999997e-02   9.3220000000000003e-01   1.7788999999999999e+00   3.7435999999999998e+00   3.3710000000000001e-01   2.9830000000000001e-01   1.3710000000000000e-01
  -1.3005000000000000e+00   6.1550000000000005e-01  -7.7210000000000001e-01   3.1509999999999999e-01  -2.2839999999999999e-01  -7.8899999999999998e-02   1.0653999999999999e+00   1.7121000000000000e+00   3.3953000000000002e+00   3.4680000000000000e-01   2.7900000000000003e-01   9.2899999999999996e-02
  -1.3446000000000000e+00   3.5170000000000001e-01  -1.5441000000000000e+00   2.6729999999999998e-01  -1.9030000000000000e-01  -7.8899999999999998e-02   1.0653999999999999e+00   1.6454000000000000e+00   3.0470999999999999e+00   3.6599999999999999e-01   2.5979999999999998e-01   1.2390000000000000e-01
  -1.4548000000000001e+00   7.4739999999999995e-01  -1.5441000000000000e+00   2.5779999999999997e-01  -1.6180000000000000e-01  -7.8899999999999998e-02   1.1984999999999999e+00   1.7121000000000000e+00   4.2659000000000002e+00   4.4309999999999999e-01   2.5979999999999998e-01   1.4160000000000000e-01
  -1.3005000000000000e+00   6.3749999999999996e-01  -8.5780000000000001e-01   2.8639999999999999e-01  -9.5200000000000007e-02  -1.0520000000000000e-01   1.0431999999999999e+00   1.7565999999999999e+00   3.5695000000000001e+00   3.2750000000000001e-01   2.7900000000000003e-01   9.7299999999999998e-02
  -1.3887000000000000e+00   6.3749999999999996e-01  -5.1470000000000005e-01   2.3870000000000000e-01  -1.5229999999999999e-01  -1.2280000000000001e-01   1.1540999999999999e+00   1.5120000000000000e+00   4.0918000000000001e+00   3.2750000000000001e-01   3.0790000000000001e-01   1.2830000000000000e-01
  -1.3446000000000000e+00   6.3749999999999996e-01  -1.1152000000000000e+00   3.3420000000000000e-01  -9.5200000000000007e-02  -3.9500000000000000e-02   1.1096999999999999e+00   1.6454000000000000e+00   3.6564999999999999e+00   3.5639999999999999e-01   2.5979999999999998e-01   1.2830000000000000e-01
  -1.4107000000000001e+00   7.0350000000000001e-01  -1.0294000000000001e+00   2.4820000000000000e-01  -2.3790000000000000e-01  -4.8200000000000000e-02   1.1762999999999999e+00   1.5343000000000000e+00   3.6564999999999999e+00   2.1190000000000001e-01   2.7900000000000003e-01   1.6810000000000000e-01
  -1.5208999999999999e+00   6.3749999999999996e-01  -6.8630000000000002e-01   2.3870000000000000e-01  -2.1890000000000001e-01  -7.8899999999999998e-02   1.2650999999999999e+00   1.5120000000000000e+00   3.7435999999999998e+00   2.8899999999999998e-01   3.0790000000000001e-01   1.0170000000000000e-01
