# Supplementary material for: Footwear and Foam Surface Alter Gait Initiation of Typical Subjects
Source: PLoS One. 2015 Aug 13;10(8):e0135821. doi: 10.1371/journal.pone.0135821 (PMC4536224; doi:10.1371/journal.pone.0135821)
Supplement: S1 Dataset — (ZIP) [file pone.0135821.s001.zip › 11_barefoot_av1_02.txt]

   1.7479399999999998e+01  -1.4135400000000001e+01   3.7719130000000001e+02   7.8670999999999998e+00   4.0423299999999998e+01   3.4200000000000003e-01  -2.0352799999999998e+01  -8.5830000000000002e+00   3.9029079999999999e+02   8.4864999999999995e+00  -4.3106699999999996e+01   8.8910000000000000e-01
   1.7060600000000001e+01  -1.6004100000000001e+01   3.7281630000000001e+02   6.6449999999999996e+00   4.0366199999999999e+01   6.1829999999999996e-01  -1.9842300000000002e+01  -8.9387000000000008e+00   3.9429559999999998e+02   7.8989000000000003e+00  -4.3703299999999999e+01   7.4760000000000004e-01
   1.7038599999999999e+01  -1.8532200000000000e+01   3.6312279999999998e+02   5.5279999999999996e+00   3.9709600000000002e+01   9.6040000000000003e-01  -2.0619100000000000e+01  -1.0206200000000001e+01   3.9760390000000001e+02   7.2919999999999998e+00  -4.4136299999999999e+01   5.3080000000000005e-01
   1.6267099999999999e+01  -2.0774500000000000e+01   3.5119880000000001e+02   4.3917999999999999e+00   3.8872199999999999e+01   1.3900999999999999e+00  -2.0974200000000000e+01  -1.0873200000000001e+01   4.0256630000000001e+02   6.5888000000000000e+00  -4.5021500000000003e+01   4.5119999999999999e-01
   1.6355300000000000e+01  -2.2511199999999999e+01   3.3953219999999999e+02   3.4657000000000000e+00   3.7711300000000001e+01   1.7497000000000000e+00  -2.1995200000000001e+01  -1.1495799999999999e+01   4.0866059999999999e+02   5.7218999999999998e+00  -4.5829799999999999e+01   1.8140000000000001e-01
   1.5980499999999999e+01  -2.3786200000000001e+01   3.2469159999999999e+02   2.6637000000000000e+00   3.6255299999999998e+01   2.0084000000000000e+00  -2.2061800000000002e+01  -1.2407500000000001e+01   4.1501589999999999e+02   4.8837999999999999e+00  -4.6772700000000000e+01  -7.0800000000000002e-02
   1.5936500000000001e+01  -2.3280600000000000e+01   3.1096620000000001e+02   2.2818000000000001e+00   3.4961199999999998e+01   2.0785999999999998e+00  -2.4414400000000001e+01  -1.4853400000000001e+01   4.1684420000000000e+02   3.8338999999999999e+00  -4.7109499999999997e+01  -1.6810000000000000e-01
   1.4988600000000000e+01  -2.1631900000000002e+01   2.9732659999999998e+02   1.8617999999999999e+00   3.3705100000000002e+01   2.0478999999999998e+00  -2.5768300000000000e+01  -1.4786700000000000e+01   4.1980430000000001e+02   3.0920999999999998e+00  -4.7484800000000000e+01  -4.2909999999999998e-01
   1.4393500000000000e+01  -1.9081800000000001e+01   2.8119920000000002e+02   1.7758000000000000e+00   3.2125500000000002e+01   1.8899999999999999e+00  -2.7854700000000001e+01  -1.4764500000000000e+01   4.2111020000000002e+02   2.3986000000000001e+00  -4.7840800000000002e+01  -5.4849999999999999e-01
   1.3511799999999999e+01  -1.4728999999999999e+01   2.6730230000000000e+02   1.6803999999999999e+00   3.0755199999999999e+01   1.4822000000000000e+00  -2.9585899999999999e+01  -1.5476000000000001e+01   4.2502789999999999e+02   1.8976999999999999e+00  -4.8187199999999997e+01  -6.6349999999999998e-01
   1.2762400000000000e+01  -9.8925999999999998e+00   2.5666510000000000e+02   1.6899000000000000e+00   2.9451499999999999e+01   9.6909999999999996e-01  -3.1272700000000000e+01  -1.5965199999999999e+01   4.2790089999999998e+02   1.2907999999999999e+00  -4.8754899999999999e+01  -8.2279999999999998e-01
   1.0999000000000001e+01  -4.6604999999999999e+00   2.4517009999999999e+02   1.8236000000000001e+00   2.8442799999999998e+01   3.9029999999999998e-01  -3.2471200000000003e+01  -1.5631700000000000e+01   4.3147030000000001e+02   7.1279999999999999e-01  -4.9245600000000003e+01  -1.0882000000000001e+00
   9.7205999999999992e+00   1.3189999999999999e-01   2.3916520000000000e+02   1.9095000000000000e+00   2.7919499999999999e+01  -1.7979999999999999e-01  -3.3625300000000003e+01  -1.6832400000000000e+01   4.3503980000000001e+02   2.4079999999999999e-01  -4.9736300000000000e+01  -1.3138000000000001e+00
   7.4943000000000000e+00   3.7372000000000001e+00   2.3401820000000001e+02   1.8236000000000001e+00   2.7462700000000002e+01  -5.3500000000000003e-01  -3.5090200000000003e+01  -1.7966400000000000e+01   4.4000220000000002e+02  -2.7939999999999998e-01  -5.0515700000000002e+01  -1.4819000000000000e+00
   5.6647999999999996e+00   5.4958999999999998e+00   2.2869960000000000e+02   1.8427000000000000e+00   2.7396100000000001e+01  -7.5429999999999997e-01  -3.5356499999999997e+01  -1.8055399999999999e+01   4.4461640000000000e+02  -7.8990000000000005e-01  -5.1227699999999999e+01  -1.5969000000000000e+00
   3.8132999999999999e+00   6.2652999999999999e+00   2.2535400000000001e+02   1.5849000000000000e+00   2.7053500000000000e+01  -8.2440000000000002e-01  -3.6066800000000001e+01  -1.8900300000000001e+01   4.5131999999999999e+02  -1.1944999999999999e+00  -5.2103299999999997e+01  -1.7959000000000001e+00
   2.2924000000000002e+00   5.4958999999999998e+00   2.2252310000000000e+02   1.3270999999999999e+00   2.6977399999999999e+01  -7.3229999999999995e-01  -3.6466299999999997e+01  -1.9478400000000001e+01   4.6046140000000003e+02  -1.6857000000000000e+00  -5.3296500000000002e+01  -1.9331000000000000e+00
   2.4249999999999999e-01   4.9242999999999997e+00   2.2046430000000001e+02   1.2506999999999999e+00   2.7101099999999999e+01  -6.8410000000000004e-01  -3.6843600000000002e+01  -2.0412299999999998e+01   4.7038619999999997e+02  -2.1192000000000002e+00  -5.4508899999999997e+01  -2.1587000000000001e+00
  -1.1462000000000001e+00   4.3308000000000000e+00   2.1943490000000000e+02   9.3569999999999998e-01   2.7015499999999999e+01  -5.3059999999999996e-01  -3.7265300000000003e+01  -2.1768699999999999e+01   4.8065929999999997e+02  -2.5720000000000001e+00  -5.5961799999999997e+01  -2.3134999999999999e+00
  -2.1600999999999999e+00   2.7919000000000000e+00   2.1737610000000001e+02   7.8290000000000004e-01   2.7024999999999999e+01  -4.1660000000000003e-01  -3.8108699999999999e+01  -2.3102900000000002e+01   4.9302190000000002e+02  -3.0535999999999999e+00  -5.7491700000000002e+01  -2.4639000000000002e+00
  -3.0198000000000000e+00   1.5168999999999999e+00   2.1677560000000000e+02   5.5379999999999996e-01   2.7015499999999999e+01  -2.2800000000000001e-01  -3.8774600000000000e+01  -2.4815000000000001e+01   5.0581970000000001e+02  -3.6219000000000001e+00  -5.9358400000000003e+01  -2.6274999999999999e+00
  -3.4386000000000001e+00   6.1550000000000005e-01   2.1746190000000001e+02   5.1559999999999995e-01   2.7291399999999999e+01  -5.2600000000000001e-02  -3.9085299999999997e+01  -2.6038000000000000e+01   5.1705050000000006e+02  -3.9687000000000001e+00  -6.0753599999999999e+01  -2.8045000000000000e+00
  -3.9676000000000000e+00  -4.3969999999999998e-01   2.1866290000000001e+02   3.9140000000000003e-01   2.7462700000000002e+01   1.7540000000000000e-01  -3.9684600000000003e+01  -2.7594500000000000e+01   5.2671420000000001e+02  -4.4118000000000004e+00  -6.1985199999999999e+01  -2.9857999999999998e+00
  -4.2541000000000002e+00  -1.4509000000000001e+00   2.1814820000000000e+02   2.0050000000000001e-01   2.7510300000000001e+01   3.8590000000000002e-01  -4.0461399999999998e+01  -2.8750699999999998e+01   5.3568140000000005e+02  -4.6623000000000001e+00  -6.3082099999999997e+01  -3.1009000000000002e+00
  -4.4305000000000003e+00  -2.2423000000000002e+00   2.1849130000000000e+02   1.0500000000000000e-01   2.7576899999999998e+01   4.9109999999999998e-01  -4.0927500000000002e+01  -2.9884699999999999e+01   5.4273320000000001e+02  -5.0861000000000001e+00  -6.3986600000000003e+01  -3.3397000000000001e+00
  -4.4745999999999997e+00  -2.6819999999999999e+00   2.1969229999999999e+02   0.0000000000000000e+00   2.7700600000000001e+01   6.0080000000000000e-01  -4.1815300000000001e+01  -3.1196600000000000e+01   5.4586739999999998e+02  -5.3944000000000001e+00  -6.4477300000000000e+01  -3.5078000000000000e+00
  -4.7390999999999996e+00  -3.1436999999999999e+00   2.1934909999999999e+02  -1.5279999999999999e-01   2.7634000000000000e+01   6.7530000000000001e-01  -4.2525500000000001e+01  -3.2730899999999998e+01   5.4839220000000000e+02  -5.7026000000000003e+00  -6.4756299999999996e+01  -3.6272000000000002e+00
  -4.9595000000000002e+00  -3.5394000000000001e+00   2.1943490000000000e+02   1.9099999999999999e-02   2.7691099999999999e+01   7.2789999999999999e-01  -4.3368899999999996e+01  -3.3820399999999999e+01   5.4830510000000004e+02  -5.9531000000000001e+00  -6.4804400000000001e+01  -3.8041999999999998e+00
  -5.1138000000000003e+00  -4.1329000000000002e+00   2.2003540000000001e+02  -1.5279999999999999e-01   2.7833800000000000e+01   8.5950000000000004e-01  -4.4367699999999999e+01  -3.4776600000000002e+01   5.4726040000000000e+02  -6.2228000000000003e+00  -6.4592799999999997e+01  -3.9811000000000001e+00
  -5.4443999999999999e+00  -5.1661000000000001e+00   2.2286630000000000e+02  -1.8140000000000001e-01   2.8128799999999998e+01   9.8670000000000002e-01  -4.4989100000000001e+01  -3.5532600000000002e+01   5.4551919999999996e+02  -6.4539999999999997e+00  -6.4429199999999994e+01  -4.1006000000000000e+00
  -5.2900999999999998e+00  -6.6170999999999998e+00   2.2784170000000000e+02  -1.7190000000000000e-01   2.8699800000000000e+01   1.2102999999999999e+00  -4.5033499999999997e+01  -3.6355300000000000e+01   5.4247209999999995e+02  -6.6466000000000003e+00  -6.4025099999999995e+01  -4.2819000000000003e+00
  -4.9595000000000002e+00  -7.4744000000000002e+00   2.3556229999999999e+02  -2.0999999999999999e-01   2.9518100000000000e+01   1.3506000000000000e+00  -4.5610599999999998e+01  -3.7089100000000002e+01   5.3785789999999997e+02  -6.8296000000000001e+00  -6.3640200000000000e+01  -4.4279000000000002e+00
  -4.4965999999999999e+00  -8.9913000000000007e+00   2.4525579999999999e+02  -2.1959999999999999e-01   3.0545800000000000e+01   1.4690000000000001e+00  -4.5521799999999999e+01  -3.7733899999999998e+01   5.3141539999999998e+02  -6.9260000000000002e+00  -6.2880000000000003e+01  -4.5606000000000000e+00
  -4.2541000000000002e+00  -1.0596100000000000e+01   2.5512100000000001e+02  -3.0549999999999999e-01   3.1878100000000000e+01   1.6795000000000000e+00  -4.5277700000000003e+01  -3.8311999999999998e+01   5.2471180000000004e+02  -7.1185999999999998e+00  -6.2216099999999997e+01  -4.6977000000000002e+00
  -3.3723999999999998e+00  -1.1783200000000001e+01   2.6867480000000000e+02  -2.0050000000000001e-01   3.3191200000000002e+01   1.8813000000000000e+00  -4.4034799999999997e+01  -3.8200899999999997e+01   5.1635400000000004e+02  -7.2342000000000004e+00  -6.1205800000000004e+01  -4.9145000000000003e+00
  -2.9977000000000000e+00  -1.3212100000000000e+01   2.8325810000000001e+02  -1.3370000000000001e-01   3.4837499999999999e+01   2.0653999999999999e+00  -4.4079200000000000e+01  -4.0335500000000003e+01   5.1156569999999999e+02  -7.5521000000000003e+00  -6.0493800000000000e+01  -5.1311999999999998e+00
  -1.9617000000000000e+00  -1.5278600000000001e+01   3.0161579999999998e+02   0.0000000000000000e+00   3.6835799999999999e+01   2.3635999999999999e+00  -4.4234499999999997e+01  -4.1669600000000003e+01   5.0190199999999999e+02  -7.6772999999999998e+00  -5.9464199999999998e+01  -5.2859999999999996e+00
  -3.9679999999999999e-01  -1.7982600000000001e+01   3.2434850000000000e+02   3.2460000000000000e-01   3.9214799999999997e+01   2.6968999999999999e+00  -4.4145699999999998e+01  -4.3137200000000000e+01   4.9267360000000002e+02  -7.7544000000000004e+00  -5.8280700000000003e+01  -5.4851000000000001e+00
   2.2924000000000002e+00  -2.0972300000000001e+01   3.4759589999999997e+02   5.5379999999999996e-01   4.1565199999999997e+01   3.1309999999999998e+00  -4.3058199999999999e+01  -4.4649200000000000e+01   4.8205230000000000e+02  -7.8411000000000000e+00  -5.7222299999999997e+01  -5.6886000000000001e+00
   5.2019000000000002e+00  -2.4116000000000000e+01   3.7401729999999998e+02   7.6380000000000003e-01   4.4220100000000002e+01   3.6221999999999999e+00  -4.1948399999999999e+01  -4.6250200000000000e+01   4.7021210000000002e+02  -7.9663000000000004e+00  -5.5875200000000000e+01  -5.8743999999999996e+00
   8.6184999999999992e+00  -2.8556699999999999e+01   4.0447050000000002e+02   1.1648000000000001e+00   4.7331800000000001e+01   4.0431999999999997e+00  -3.8885500000000000e+01  -4.5916600000000003e+01   4.5610840000000002e+02  -7.6002999999999998e+00  -5.4479999999999997e+01  -5.6444000000000001e+00
   1.3071000000000000e+01  -3.3349100000000000e+01   4.4101440000000002e+02   1.6516999999999999e+00   5.1061999999999998e+01   4.4598000000000004e+00  -4.0150599999999997e+01  -5.1987000000000002e+01   4.4104689999999999e+02  -8.0530000000000008e+00  -5.2276499999999999e+01  -6.4272999999999998e+00
   1.9022400000000001e+01  -3.9438600000000001e+01   4.8107549999999998e+02   2.2723000000000000e+00   5.4839799999999997e+01   4.8851000000000004e+00  -3.4335599999999999e+01  -5.0363799999999998e+01   4.2050069999999999e+02  -7.6292000000000000e+00  -5.0477200000000003e+01  -6.4096000000000002e+00
   2.5282299999999999e+01  -4.5967700000000001e+01   5.2259479999999996e+02   3.0265000000000000e+00   5.8760300000000001e+01   5.4157000000000002e+00  -3.4735100000000003e+01  -5.2831899999999997e+01   3.9664620000000002e+02  -7.4653999999999998e+00  -4.7119100000000003e+01  -6.7369000000000003e+00
   3.1828800000000001e+01  -5.2892499999999998e+01   5.6788869999999997e+02   3.7330999999999999e+00   6.3156599999999997e+01   5.8806000000000003e+00  -3.0518000000000001e+01  -5.3054299999999998e+01   3.6251859999999999e+02  -6.9066999999999998e+00  -4.3520499999999998e+01  -6.6264000000000003e+00
   3.8088799999999999e+01  -5.9839300000000001e+01   6.1738589999999999e+02   4.5827999999999998e+00   6.7990600000000001e+01   6.4330999999999996e+00  -2.8120999999999999e+01  -5.1431100000000001e+01   3.2403800000000001e+02  -6.2420000000000000e+00  -3.8536299999999997e+01  -6.4583000000000004e+00
   4.3621400000000001e+01  -6.7313699999999997e+01   6.6765520000000004e+02   5.3465999999999996e+00   7.2938900000000004e+01   6.8365999999999998e+00  -2.3082699999999999e+01  -5.0074700000000000e+01   2.7336900000000003e+02  -5.3654999999999999e+00  -3.2782299999999999e+01  -6.1044000000000000e+00
   4.8757199999999997e+01  -7.3754900000000006e+01   7.1560829999999999e+02   6.4253999999999998e+00   7.7725300000000004e+01   7.1917999999999997e+00  -1.8155500000000000e+01  -4.4738100000000003e+01   2.1860810000000001e+02  -4.3540000000000001e+00  -2.5748600000000000e+01  -5.5559000000000003e+00
   5.2856999999999999e+01  -8.0042199999999994e+01   7.5575509999999997e+02   7.0269000000000004e+00   8.1493600000000001e+01   7.5644999999999998e+00  -1.1452600000000000e+01  -3.7711700000000000e+01   1.5636009999999999e+02  -3.0632000000000001e+00  -1.8445499999999999e+01  -4.6048000000000000e+00
   5.6119300000000003e+01  -8.5538100000000000e+01   7.8663729999999998e+02   7.7333999999999996e+00   8.4576800000000006e+01   7.8758999999999997e+00  -5.8151000000000002e+00  -2.6927399999999999e+01   9.9074500000000000e+01  -1.8206000000000000e+00  -1.1296300000000000e+01  -3.2734000000000001e+00
   5.8411600000000000e+01  -9.0528400000000005e+01   8.1125729999999999e+02   8.3157999999999994e+00   8.6774900000000002e+01   8.1959999999999997e+00   1.1762999999999999e+00  -1.5520500000000000e+01   4.9885500000000000e+01  -8.3809999999999996e-01  -5.5038000000000000e+00  -2.1011000000000002e+00
   6.0086799999999997e+01  -9.5035100000000000e+01   8.2626940000000002e+02   8.9172999999999991e+00   8.8002499999999998e+01   8.4372000000000007e+00   1.7978000000000001e+00  -7.5823999999999998e+00   2.0110900000000001e+01  -1.9270000000000001e-01  -1.5299000000000000e+00  -7.3870000000000002e-01
   6.1255099999999999e+01  -9.8244699999999995e+01   8.3476199999999994e+02   9.5473999999999997e+00   8.8659000000000006e+01   8.6257000000000001e+00   3.7065999999999999e+00  -2.5348999999999999e+00   5.8330000000000002e+00   1.8300000000000000e-01  -1.4430000000000001e-01  -3.0520000000000003e-01
   6.1585700000000003e+01  -1.0028910000000000e+02   8.3596299999999997e+02   1.0043900000000001e+01   8.8611500000000007e+01   8.6696000000000009e+00   4.0395000000000003e+00   1.7343999999999999e+00   5.5719000000000003e+00   3.4680000000000000e-01   2.2130000000000000e-01   8.8499999999999995e-02
   6.1651800000000001e+01  -1.0244350000000000e+02   8.3253160000000003e+02   1.0492599999999999e+01   8.8002499999999998e+01   8.6914999999999996e+00   1.6424000000000001e+00   1.4676000000000000e+00   4.3529999999999998e+00   2.0230000000000001e-01   1.8279999999999999e-01   1.1500000000000000e-01
   6.1144900000000000e+01  -1.0369660000000000e+02   8.2524000000000001e+02   1.1008200000000000e+01   8.6841499999999996e+01   8.7660999999999998e+00   1.1762999999999999e+00   1.2230000000000001e+00   5.1365999999999996e+00   2.3119999999999999e-01   3.8490000000000002e-01   7.0800000000000002e-02
   6.0307299999999998e+01  -1.0244350000000000e+02   8.0988469999999995e+02   1.1638299999999999e+01   8.4985900000000001e+01   8.4765999999999995e+00   1.7978000000000001e+00   1.4231000000000000e+00   4.1788999999999996e+00   2.4079999999999999e-01   2.1170000000000000e-01   1.2830000000000000e-01
   5.9712100000000000e+01  -1.0068480000000000e+02   7.9075490000000002e+02   1.2373500000000000e+01   8.2806799999999996e+01   8.1828000000000003e+00   1.6868000000000001e+00   1.3119000000000001e+00   4.6142000000000003e+00   2.0230000000000001e-01   2.5979999999999998e-01   1.5479999999999999e-01
   5.8345500000000001e+01  -9.9079999999999998e+01   7.6939480000000003e+02   1.2650399999999999e+01   8.0342200000000005e+01   7.9329000000000001e+00   1.6646000000000001e+00   1.5565000000000000e+00   4.7012999999999998e+00   2.5050000000000000e-01   3.6559999999999998e-01   8.4000000000000005e-02
   5.7023000000000003e+01  -9.8904200000000003e+01   7.4897820000000002e+02   1.2936800000000000e+01   7.8020300000000006e+01   7.8056999999999999e+00   1.8866000000000001e+00   1.4453000000000000e+00   4.0918000000000001e+00   2.5050000000000000e-01   2.5979999999999998e-01   1.2390000000000000e-01
   5.6185400000000001e+01  -9.8442499999999995e+01   7.3122100000000000e+02   1.3481000000000000e+01   7.5746099999999998e+01   7.5995999999999997e+00   1.5536000000000001e+00   1.4453000000000000e+00   3.7435999999999998e+00   2.4079999999999999e-01   2.7900000000000003e-01   1.1060000000000000e-01
   5.5457999999999998e+01  -9.7651100000000000e+01   7.1380690000000004e+02   1.4216200000000001e+01   7.3576400000000007e+01   7.2618999999999998e+00   1.7534000000000001e+00   1.2007000000000001e+00   4.7882999999999996e+00   2.3119999999999999e-01   3.0790000000000001e-01   1.2830000000000000e-01
   5.5568199999999997e+01  -9.6288100000000000e+01   6.9836580000000004e+02   1.5218600000000000e+01   7.1616200000000006e+01   6.8673000000000002e+00   1.6868000000000001e+00   1.2897000000000001e+00   4.4401000000000002e+00   2.6010000000000000e-01   2.9830000000000001e-01   1.0170000000000000e-01
   5.4906900000000000e+01  -9.5342799999999997e+01   6.8515509999999995e+02   1.6297499999999999e+01   6.9874799999999993e+01   6.4988999999999999e+00   1.6868000000000001e+00   1.4676000000000000e+00   4.0048000000000004e+00   2.9859999999999998e-01   2.2130000000000000e-01   8.8499999999999995e-02
   5.5061199999999999e+01  -9.4991100000000003e+01   6.7649090000000001e+02   1.7806000000000001e+01   6.8380799999999994e+01   6.0778999999999996e+00   1.7534000000000001e+00   1.2230000000000001e+00   3.3953000000000002e+00   2.3119999999999999e-01   3.1750000000000000e-01   8.4000000000000005e-02
   5.5171500000000002e+01  -9.3650099999999995e+01   6.7091499999999996e+02   1.9935099999999998e+01   6.7105699999999999e+01   5.4946999999999999e+00   1.5758000000000001e+00   1.3786000000000000e+00   4.5270999999999999e+00   2.3119999999999999e-01   2.3089999999999999e-01   1.2390000000000000e-01
   5.4929000000000002e+01  -9.3012600000000006e+01   6.6997140000000002e+02   2.2541499999999999e+01   6.6249300000000005e+01   5.0255000000000001e+00   1.8200000000000001e+00   1.5120000000000000e+00   4.6142000000000003e+00   2.5050000000000000e-01   3.1750000000000000e-01   1.1940000000000001e-01
   5.4664499999999997e+01  -9.3738000000000000e+01   6.7288800000000003e+02   2.5463000000000001e+01   6.5725899999999996e+01   4.5255000000000001e+00   1.6646000000000001e+00   1.4898000000000000e+00   4.0918000000000001e+00   2.5050000000000000e-01   2.5979999999999998e-01   1.4160000000000000e-01
   5.4245699999999999e+01  -9.4463499999999996e+01   6.7794929999999999e+02   2.8928799999999999e+01   6.5649799999999999e+01   4.1090000000000000e+00   1.7090000000000001e+00   1.4231000000000000e+00   5.0495000000000001e+00   2.4079999999999999e-01   2.6939999999999997e-01   5.7500000000000002e-02
   5.5039200000000001e+01  -9.3804000000000002e+01   6.8635609999999997e+02   3.3377899999999997e+01   6.5078800000000001e+01   3.4863000000000000e+00   1.6646000000000001e+00   1.3786000000000000e+00   3.4824000000000002e+00   2.7939999999999998e-01   2.3089999999999999e-01   9.2899999999999996e-02
   5.5347799999999999e+01  -9.1495699999999999e+01   6.9570650000000001e+02   3.8266199999999998e+01   6.5012200000000007e+01   2.6135999999999999e+00   1.4649000000000001e+00   1.2007000000000001e+00   4.7012999999999998e+00   2.9859999999999998e-01   1.8279999999999999e-01   1.1940000000000001e-01
   5.6494000000000000e+01  -9.0110699999999994e+01   7.0660100000000000e+02   4.4118800000000000e+01   6.4536400000000000e+01   1.8110999999999999e+00   1.6424000000000001e+00   1.5565000000000000e+00   4.0048000000000004e+00   2.7939999999999998e-01   3.5599999999999998e-01   7.0800000000000002e-02
   5.6824599999999997e+01  -8.8308099999999996e+01   7.1689509999999996e+02   5.0429600000000001e+01   6.4184299999999993e+01   9.4279999999999997e-01   1.5980000000000001e+00   1.4231000000000000e+00   4.1788999999999996e+00   2.8899999999999998e-01   2.7900000000000003e-01   9.7299999999999998e-02
   5.7618099999999998e+01  -8.6439499999999995e+01   7.2684600000000000e+02   5.6893300000000004e+01   6.3575299999999999e+01   2.6310000000000000e-01   1.7090000000000001e+00   1.4008000000000000e+00   3.9177000000000000e+00   2.6970000000000000e-01   2.8870000000000001e-01   1.1060000000000000e-01
   5.9822299999999998e+01  -8.2130700000000004e+01   7.3225040000000001e+02   6.3958399999999997e+01   6.2557099999999998e+01  -1.2059000000000000e+00   1.5536000000000001e+00   1.5787000000000000e+00   3.7435999999999998e+00   2.5050000000000000e-01   2.7900000000000003e-01   8.8499999999999995e-02
   6.0263199999999998e+01  -8.0437899999999999e+01   7.3636800000000005e+02   6.9791899999999998e+01   6.1519900000000000e+01  -1.2980000000000000e+00   1.5315000000000001e+00   1.4453000000000000e+00   4.6142000000000003e+00   2.5050000000000000e-01   2.0210000000000000e-01   1.0170000000000000e-01
   6.0461599999999997e+01  -8.5384299999999996e+01   7.4220129999999995e+02   7.4937899999999999e+01   6.0682499999999997e+01  -2.1267999999999998e+00   1.6424000000000001e+00   1.4676000000000000e+00   4.5270999999999999e+00   3.6599999999999999e-01   2.4060000000000001e-01   7.9600000000000004e-02
   6.1828200000000002e+01  -8.4988600000000005e+01   7.5086550000000000e+02   8.0809600000000003e+01   6.0073500000000003e+01  -2.6793999999999998e+00   1.7090000000000001e+00   1.4231000000000000e+00   4.7012999999999998e+00   3.0819999999999997e-01   3.6559999999999998e-01   1.1500000000000000e-01
   6.4539400000000001e+01  -8.3339799999999997e+01   7.5901490000000001e+02   8.6356700000000004e+01   5.9531100000000002e+01  -3.1924000000000001e+00   1.7534000000000001e+00   1.4676000000000000e+00   4.3529999999999998e+00   3.0819999999999997e-01   2.9830000000000001e-01   1.1500000000000000e-01
   6.6126400000000004e+01  -8.4812700000000007e+01   7.6793640000000005e+02   9.1235399999999998e+01   5.9131399999999999e+01  -3.7273999999999998e+00   1.7312000000000001e+00   1.6899000000000000e+00   4.3529999999999998e+00   3.3710000000000001e-01   3.3679999999999999e-01   8.4000000000000005e-02
   6.7294600000000003e+01  -8.8088200000000001e+01   7.7660059999999999e+02   9.5722700000000003e+01   5.8912500000000001e+01  -4.2492999999999999e+00   1.7534000000000001e+00   1.3341000000000001e+00   4.7012999999999998e+00   2.6010000000000000e-01   2.9830000000000001e-01   1.0620000000000000e-01
   6.8308599999999998e+01  -9.0154700000000005e+01   7.8715200000000004e+02   1.0008590000000000e+02   5.9026699999999998e+01  -4.7184999999999997e+00   1.7534000000000001e+00   1.3786000000000000e+00   3.7435999999999998e+00   2.0230000000000001e-01   2.7900000000000003e-01   1.0170000000000000e-01
   6.9278400000000005e+01  -9.2418999999999997e+01   7.9564459999999997e+02   1.0399079999999999e+02   5.9226599999999998e+01  -5.0693000000000001e+00   1.5093000000000001e+00   1.6232000000000000e+00   3.7435999999999998e+00   2.8899999999999998e-01   3.3679999999999999e-01   1.2390000000000000e-01
   6.9939700000000002e+01  -1.0099260000000000e+02   8.0662490000000003e+02   1.0668320000000000e+02   5.9854599999999998e+01  -4.6703000000000001e+00   1.7090000000000001e+00   1.6010000000000000e+00   4.8754000000000000e+00   2.3119999999999999e-01   2.5979999999999998e-01   1.1940000000000001e-01
   7.0843400000000003e+01  -1.0301510000000000e+02   8.1211509999999998e+02   1.0959520000000001e+02   6.0073500000000003e+01  -4.8764000000000003e+00   1.6646000000000001e+00   1.2674000000000001e+00   4.3529999999999998e+00   2.9859999999999998e-01   2.3089999999999999e-01   1.1940000000000001e-01
   7.1680999999999997e+01  -1.0886270000000000e+02   8.1717629999999997e+02   1.1131370000000000e+02   6.0339900000000000e+01  -4.8236999999999997e+00   1.9088000000000001e+00   1.2230000000000001e+00   4.6142000000000003e+00   3.2750000000000001e-01   2.9830000000000001e-01   1.4599999999999999e-01
   7.1835300000000004e+01  -1.1473230000000000e+02   8.1769100000000003e+02   1.1225890000000000e+02   6.0444600000000001e+01  -4.6615000000000002e+00   1.6202000000000001e+00   1.7121000000000000e+00   3.6564999999999999e+00   4.0460000000000002e-01   2.8870000000000001e-01   1.2830000000000000e-01
   7.2915400000000005e+01  -1.1937090000000001e+02   8.1451700000000005e+02   1.1281270000000001e+02   6.0130600000000001e+01  -4.5080000000000000e+00   1.6202000000000001e+00   1.4898000000000000e+00   4.0048000000000004e+00   3.6599999999999999e-01   3.2710000000000000e-01   1.3270000000000001e-01
   7.3422300000000007e+01  -1.2462500000000000e+02   8.0430880000000002e+02   1.1221120000000001e+02   5.9435899999999997e+01  -4.2492999999999999e+00   1.2650999999999999e+00   1.3341000000000001e+00   4.3529999999999998e+00   2.7939999999999998e-01   2.4060000000000001e-01   1.1940000000000001e-01
   7.3135800000000003e+01  -1.2976910000000001e+02   7.8655150000000003e+02   1.1054989999999999e+02   5.8208399999999997e+01  -3.8765000000000001e+00   1.6424000000000001e+00   1.3786000000000000e+00   4.3529999999999998e+00   2.5050000000000000e-01   2.5979999999999998e-01   1.5040000000000001e-01
   7.2474500000000006e+01  -1.3271490000000000e+02   7.6338990000000001e+02   1.0782890000000000e+02   5.6524099999999997e+01  -3.5082000000000000e+00   1.3983000000000001e+00   1.4453000000000000e+00   4.0048000000000004e+00   3.0819999999999997e-01   2.2130000000000000e-01   1.1940000000000001e-01
   7.0578900000000004e+01  -1.3352830000000000e+02   7.3044889999999998e+02   1.0397170000000000e+02   5.4354500000000002e+01  -2.9775999999999998e+00   1.6868000000000001e+00   1.4898000000000000e+00   4.0918000000000001e+00   2.8899999999999998e-01   2.6939999999999997e-01   8.4000000000000005e-02
   6.7250500000000002e+01  -1.3583660000000000e+02   6.8832910000000004e+02   9.8453299999999999e+01   5.1566299999999998e+01  -1.9864999999999999e+00   1.7312000000000001e+00   1.4676000000000000e+00   4.4401000000000002e+00   3.6599999999999999e-01   2.6939999999999997e-01   1.0620000000000000e-01
   6.1872300000000003e+01  -1.3352830000000000e+02   6.3891759999999999e+02   9.2285700000000006e+01   4.8426099999999998e+01  -1.0611999999999999e+00   1.5758000000000001e+00   1.6899000000000000e+00   4.0048000000000004e+00   3.1790000000000002e-01   2.4060000000000001e-01   1.5920000000000001e-01
   5.5942900000000002e+01  -1.2976910000000001e+02   5.8736159999999995e+02   8.5153700000000001e+01   4.4933799999999998e+01  -2.0610000000000001e-01   1.5093000000000001e+00   1.5343000000000000e+00   4.3529999999999998e+00   2.9859999999999998e-01   2.1170000000000000e-01   1.1500000000000000e-01
   4.8823300000000003e+01  -1.2433920000000001e+02   5.2937170000000003e+02   7.7515699999999995e+01   4.1155999999999999e+01   6.9730000000000003e-01   1.5980000000000001e+00   1.4676000000000000e+00   4.5270999999999999e+00   2.7939999999999998e-01   3.5599999999999998e-01   9.7299999999999998e-02
   4.1791899999999998e+01  -1.1688670000000000e+02   4.6923730000000000e+02   6.9295400000000001e+01   3.7007100000000001e+01   1.4033000000000000e+00   1.6424000000000001e+00   1.3341000000000001e+00   3.9177000000000000e+00   2.6010000000000000e-01   2.6939999999999997e-01   1.5479999999999999e-01
   3.4121200000000002e+01  -1.0917050000000000e+02   4.0618619999999999e+02   6.0368499999999997e+01   3.2744000000000000e+01   2.1882000000000001e+00   1.7756000000000001e+00   1.5787000000000000e+00   4.3529999999999998e+00   3.5639999999999999e-01   3.2710000000000000e-01   1.3270000000000001e-01
   2.6141999999999999e+01  -9.7057500000000005e+01   3.4056160000000000e+02   5.1241199999999999e+01   2.8090699999999998e+01   2.6267000000000000e+00   1.7312000000000001e+00   1.4453000000000000e+00   3.3953000000000002e+00   4.0460000000000002e-01   3.0790000000000001e-01   9.2899999999999996e-02
   1.9463200000000001e+01  -8.3493700000000004e+01   2.7605220000000003e+02   4.1932400000000001e+01   2.3247199999999999e+01   2.8065000000000002e+00   1.7978000000000001e+00   1.5120000000000000e+00   3.7435999999999998e+00   2.6010000000000000e-01   3.7530000000000002e-01   1.3270000000000001e-01
   1.3269399999999999e+01  -6.7621499999999997e+01   2.1137119999999999e+02   3.2776400000000002e+01   1.8108599999999999e+01   2.8022000000000000e+00   1.7978000000000001e+00   1.3564000000000001e+00   4.7882999999999996e+00   2.9859999999999998e-01   2.6939999999999997e-01   1.1060000000000000e-01
   7.6927000000000003e+00  -5.2013199999999998e+01   1.5123679999999999e+02   2.3954599999999999e+01   1.3255599999999999e+01   2.4470000000000001e+00   1.6646000000000001e+00   1.4453000000000000e+00   4.4401000000000002e+00   2.4079999999999999e-01   2.6939999999999997e-01   1.0620000000000000e-01
   4.2100000000000000e+00  -3.3678899999999999e+01   9.9594999999999999e+01   1.6555299999999999e+01   8.8497000000000003e+00   1.6445000000000001e+00   1.6424000000000001e+00   1.4008000000000000e+00   4.4401000000000002e+00   3.1790000000000002e-01   3.4639999999999999e-01   9.2899999999999996e-02
   1.6972000000000000e+00  -1.5652300000000000e+01   6.4766800000000003e+01   1.1886600000000000e+01   5.8141999999999996e+00   4.7360000000000002e-01   1.4427000000000001e+00   1.4676000000000000e+00   4.4401000000000002e+00   2.3119999999999999e-01   3.0790000000000001e-01   1.4160000000000000e-01
   1.9397000000000000e+00  -2.5501000000000000e+00   4.7266900000000000e+01   9.3756000000000004e+00   4.2249999999999996e+00  -7.2360000000000002e-01   1.6868000000000001e+00   1.4676000000000000e+00   4.5270999999999999e+00   2.7939999999999998e-01   3.8490000000000002e-01   1.0620000000000000e-01
   1.1902999999999999e+00  -7.0350000000000001e-01   3.2769399999999997e+01   6.8263999999999996e+00   2.9594000000000000e+00  -6.0950000000000004e-01   1.7312000000000001e+00   1.5565000000000000e+00   4.4401000000000002e+00   2.6970000000000000e-01   2.1170000000000000e-01   1.5479999999999999e-01
   8.8200000000000001e-02   8.5740000000000005e-01   2.0073399999999999e+01   4.4204999999999997e+00   1.7508999999999999e+00  -4.2540000000000000e-01   1.4649000000000001e+00   1.6677000000000000e+00   4.2659000000000002e+00   3.4680000000000000e-01   2.5019999999999998e-01   1.4599999999999999e-01
  -9.4779999999999998e-01   8.7929999999999997e-01   8.4925999999999995e+00   2.2246000000000001e+00   8.2789999999999997e-01  -2.6310000000000000e-01   1.5980000000000001e+00   1.5343000000000000e+00   4.0918000000000001e+00   2.4079999999999999e-01   2.7900000000000003e-01   1.2830000000000000e-01
  -1.7634000000000001e+00   1.1651000000000000e+00   2.5740000000000002e-01   7.8290000000000004e-01   1.1420000000000000e-01  -1.2720000000000001e-01   1.7756000000000001e+00   1.3564000000000001e+00   4.5270999999999999e+00   3.1790000000000002e-01   3.1750000000000000e-01   1.0620000000000000e-01
  -1.2784000000000000e+00   3.2979999999999998e-01  -1.7160000000000000e-01   4.2959999999999998e-01  -9.5200000000000007e-02  -8.3299999999999999e-02   1.7978000000000001e+00   1.4008000000000000e+00   5.0495000000000001e+00   2.6010000000000000e-01   3.2710000000000000e-01   1.1060000000000000e-01
  -1.3666000000000000e+00   9.4530000000000003e-01  -2.5740000000000002e-01   3.4370000000000001e-01  -1.1420000000000000e-01  -6.1400000000000003e-02   1.6868000000000001e+00   1.3786000000000000e+00   4.0048000000000004e+00   2.7939999999999998e-01   3.1750000000000000e-01   1.1940000000000001e-01
  -1.5428999999999999e+00   6.8149999999999999e-01  -1.1152000000000000e+00   3.2460000000000000e-01  -8.5599999999999996e-02  -7.0199999999999999e-02   1.5758000000000001e+00   1.4231000000000000e+00   4.3529999999999998e+00   2.8899999999999998e-01   2.8870000000000001e-01   1.3270000000000001e-01
  -1.0801000000000001e+00   7.4739999999999995e-01  -6.0050000000000003e-01   4.0100000000000002e-01  -6.6600000000000006e-02  -1.3159999999999999e-01   1.7534000000000001e+00   1.4231000000000000e+00   3.9177000000000000e+00   2.6970000000000000e-01   3.1750000000000000e-01   1.3710000000000000e-01
  -1.5428999999999999e+00   9.8929999999999996e-01  -2.5740000000000002e-01   2.7689999999999998e-01  -4.7600000000000003e-02  -4.3900000000000002e-02   1.6202000000000001e+00   1.5787000000000000e+00   4.5270999999999999e+00   2.9859999999999998e-01   3.0790000000000001e-01   1.1060000000000000e-01
  -1.2122999999999999e+00   7.2550000000000003e-01  -6.0050000000000003e-01   3.3420000000000000e-01  -1.1420000000000000e-01  -6.5799999999999997e-02   1.4871000000000001e+00   1.7343999999999999e+00   3.3953000000000002e+00   2.7939999999999998e-01   3.1750000000000000e-01   1.5479999999999999e-01
  -1.6972000000000000e+00   7.6939999999999997e-01  -5.1470000000000005e-01   4.1049999999999998e-01  -7.6100000000000001e-02  -9.2100000000000001e-02   1.6202000000000001e+00   1.4676000000000000e+00   4.5270999999999999e+00   2.3119999999999999e-01   2.5019999999999998e-01   1.0620000000000000e-01
  -1.3887000000000000e+00   7.2550000000000003e-01  -1.7160000000000000e-01   3.4370000000000001e-01  -6.6600000000000006e-02  -1.0090000000000000e-01   1.8200000000000001e+00   1.6232000000000000e+00   4.5270999999999999e+00   2.0230000000000001e-01   2.7900000000000003e-01   1.2390000000000000e-01
  -1.4327000000000001e+00   6.1550000000000005e-01  -2.5740000000000002e-01   3.7240000000000001e-01  -6.6600000000000006e-02  -6.1400000000000003e-02   1.7090000000000001e+00   1.4898000000000000e+00   3.5695000000000001e+00   3.8529999999999998e-01   3.4639999999999999e-01   8.8499999999999995e-02
  -1.4767999999999999e+00   7.2550000000000003e-01  -2.5740000000000002e-01   3.9140000000000003e-01  -7.6100000000000001e-02  -7.8899999999999998e-02   1.3761000000000001e+00   1.6232000000000000e+00   4.9623999999999997e+00   2.6970000000000000e-01   2.0210000000000000e-01   1.4599999999999999e-01
  -1.5428999999999999e+00   8.5740000000000005e-01   1.7160000000000000e-01   4.2959999999999998e-01  -6.6600000000000006e-02  -7.8899999999999998e-02   1.5758000000000001e+00   1.4453000000000000e+00   3.8306000000000000e+00   3.7569999999999998e-01   3.1750000000000000e-01   1.5920000000000001e-01
  -1.4107000000000001e+00   9.8929999999999996e-01  -8.5800000000000001e-02   3.3420000000000000e-01  -1.4269999999999999e-01  -8.3299999999999999e-02   1.7534000000000001e+00   1.6232000000000000e+00   4.6142000000000003e+00   2.6970000000000000e-01   2.2130000000000000e-01   1.3270000000000001e-01
  -1.3446000000000000e+00   8.1340000000000001e-01  -5.1470000000000005e-01   2.3870000000000000e-01  -9.5200000000000007e-02  -9.2100000000000001e-02   1.5536000000000001e+00   1.5787000000000000e+00   4.1788999999999996e+00   2.6010000000000000e-01   2.6939999999999997e-01   1.1060000000000000e-01
  -1.4107000000000001e+00   6.8149999999999999e-01  -2.5740000000000002e-01   3.8190000000000002e-01  -1.3320000000000001e-01  -3.0700000000000002e-02   1.6202000000000001e+00   1.4231000000000000e+00   3.8306000000000000e+00   3.3710000000000001e-01   3.8490000000000002e-01   1.4160000000000000e-01
  -1.4988999999999999e+00   8.3540000000000003e-01  -6.0050000000000003e-01   4.2009999999999997e-01  -5.7099999999999998e-02  -8.3299999999999999e-02   1.6868000000000001e+00   1.4231000000000000e+00   3.4824000000000002e+00   3.4680000000000000e-01   2.8870000000000001e-01   1.5920000000000001e-01
  -1.5428999999999999e+00   6.8149999999999999e-01  -4.2890000000000000e-01   2.2910000000000000e-01  -1.1420000000000000e-01  -9.2100000000000001e-02   1.5315000000000001e+00   1.5565000000000000e+00   3.8306000000000000e+00   2.6010000000000000e-01   2.9830000000000001e-01   9.2899999999999996e-02
  -1.3666000000000000e+00   8.3540000000000003e-01  -6.0050000000000003e-01   3.2460000000000000e-01  -1.5229999999999999e-01  -7.8899999999999998e-02   1.6868000000000001e+00   1.5343000000000000e+00   4.7012999999999998e+00   3.3710000000000001e-01   2.8870000000000001e-01   1.1940000000000001e-01
  -1.4327000000000001e+00   7.9139999999999999e-01   8.5800000000000001e-02   2.1959999999999999e-01  -8.5599999999999996e-02  -1.0090000000000000e-01   1.5315000000000001e+00   1.6899000000000000e+00   3.9177000000000000e+00   2.6010000000000000e-01   2.2130000000000000e-01   1.5479999999999999e-01
  -1.4767999999999999e+00   7.6939999999999997e-01  -2.5740000000000002e-01   4.4869999999999999e-01  -7.6100000000000001e-02  -8.7700000000000000e-02   1.7312000000000001e+00   1.4898000000000000e+00   4.0048000000000004e+00   3.6599999999999999e-01   3.1750000000000000e-01   1.2390000000000000e-01
  -1.3887000000000000e+00   7.9139999999999999e-01  -6.0050000000000003e-01   3.3420000000000000e-01  -7.6100000000000001e-02  -9.6500000000000002e-02   1.7090000000000001e+00   1.4898000000000000e+00   4.7012999999999998e+00   3.4680000000000000e-01   3.0790000000000001e-01   1.5479999999999999e-01
  -1.6311000000000000e+00   7.0350000000000001e-01  -8.5780000000000001e-01   2.9599999999999999e-01   0.0000000000000000e+00  -1.0520000000000000e-01   1.4427000000000001e+00   1.4453000000000000e+00   4.0918000000000001e+00   2.0230000000000001e-01   3.8490000000000002e-01   1.2390000000000000e-01
  -1.3005000000000000e+00   8.1340000000000001e-01  -5.1470000000000005e-01   3.9140000000000003e-01  -1.4269999999999999e-01  -9.2100000000000001e-02   1.5758000000000001e+00   1.5787000000000000e+00   4.1788999999999996e+00   2.9859999999999998e-01   2.7900000000000003e-01   1.3270000000000001e-01
  -1.4548000000000001e+00   7.9139999999999999e-01  -7.7210000000000001e-01   3.1509999999999999e-01  -9.5200000000000007e-02  -4.8200000000000000e-02   1.5758000000000001e+00   1.3786000000000000e+00   4.1788999999999996e+00   3.2750000000000001e-01   2.6939999999999997e-01   1.3710000000000000e-01
  -1.4548000000000001e+00   7.4739999999999995e-01  -7.7210000000000001e-01   4.2009999999999997e-01  -2.8500000000000001e-02  -9.6500000000000002e-02   1.4649000000000001e+00   1.4453000000000000e+00   4.1788999999999996e+00   2.8899999999999998e-01   2.9830000000000001e-01   1.2390000000000000e-01
  -1.5870000000000000e+00   7.9139999999999999e-01  -1.7160000000000000e-01   2.7689999999999998e-01  -1.1420000000000000e-01  -8.3299999999999999e-02   1.6868000000000001e+00   1.5120000000000000e+00   4.1788999999999996e+00   3.0819999999999997e-01   3.3679999999999999e-01   1.6370000000000001e-01
  -1.4548000000000001e+00   7.2550000000000003e-01  -2.5740000000000002e-01   3.9140000000000003e-01  -6.6600000000000006e-02  -5.7000000000000002e-02   1.5315000000000001e+00   1.7343999999999999e+00   4.0918000000000001e+00   3.5639999999999999e-01   2.9830000000000001e-01   1.1060000000000000e-01
  -1.3887000000000000e+00   6.8149999999999999e-01  -5.1470000000000005e-01   2.6729999999999998e-01  -2.0930000000000001e-01  -9.2100000000000001e-02   1.7312000000000001e+00   1.5343000000000000e+00   4.4401000000000002e+00   3.6599999999999999e-01   3.6559999999999998e-01   1.4160000000000000e-01
  -1.5208999999999999e+00   6.8149999999999999e-01  -1.0294000000000001e+00   3.6280000000000001e-01  -1.6180000000000000e-01  -7.4499999999999997e-02   1.5980000000000001e+00   1.4676000000000000e+00   4.4401000000000002e+00   2.5050000000000000e-01   3.6559999999999998e-01   1.3710000000000000e-01
  -1.6091000000000000e+00   9.4530000000000003e-01  -4.2890000000000000e-01   3.1509999999999999e-01  -7.6100000000000001e-02  -1.0960000000000000e-01   1.5315000000000001e+00   1.4453000000000000e+00   4.0918000000000001e+00   2.0230000000000001e-01   2.9830000000000001e-01   6.1899999999999997e-02
  -1.4327000000000001e+00   8.5740000000000005e-01  -8.5800000000000001e-02   3.2460000000000000e-01  -1.1420000000000000e-01  -6.1400000000000003e-02   1.5980000000000001e+00   1.4231000000000000e+00   4.7012999999999998e+00   2.6970000000000000e-01   2.1170000000000000e-01   1.7249999999999999e-01
  -1.5208999999999999e+00   8.1340000000000001e-01  -6.0050000000000003e-01   3.9140000000000003e-01  -8.5599999999999996e-02  -9.6500000000000002e-02   1.6868000000000001e+00   1.6677000000000000e+00   4.5270999999999999e+00   3.2750000000000001e-01   3.4639999999999999e-01   1.1060000000000000e-01
  -1.3005000000000000e+00   6.5949999999999998e-01  -5.1470000000000005e-01   2.0050000000000001e-01  -1.5229999999999999e-01  -3.0700000000000002e-02   1.3983000000000001e+00   1.5565000000000000e+00   4.7012999999999998e+00   2.7939999999999998e-01   2.5019999999999998e-01   1.1940000000000001e-01
  -1.5649999999999999e+00   6.3749999999999996e-01  -5.1470000000000005e-01   3.1509999999999999e-01  -2.0930000000000001e-01  -1.0960000000000000e-01   1.5980000000000001e+00   1.5120000000000000e+00   4.2659000000000002e+00   2.7939999999999998e-01   3.8490000000000002e-01   1.0170000000000000e-01
  -1.4107000000000001e+00   6.1550000000000005e-01  -4.2890000000000000e-01   3.4370000000000001e-01  -8.5599999999999996e-02  -1.5350000000000000e-01   1.6202000000000001e+00   1.3119000000000001e+00   4.6142000000000003e+00   3.1790000000000002e-01   2.0210000000000000e-01   1.4160000000000000e-01
  -1.6311000000000000e+00   8.3540000000000003e-01  -9.4359999999999999e-01   3.5330000000000000e-01  -1.3320000000000001e-01  -7.0199999999999999e-02   1.5758000000000001e+00   1.4008000000000000e+00   3.8306000000000000e+00   2.8899999999999998e-01   2.7900000000000003e-01   1.2830000000000000e-01
  -1.6311000000000000e+00   7.4739999999999995e-01  -4.2890000000000000e-01   3.7240000000000001e-01  -1.6180000000000000e-01  -1.2280000000000001e-01   1.5536000000000001e+00   1.4231000000000000e+00   4.2659000000000002e+00   2.6970000000000000e-01   3.3679999999999999e-01   1.2830000000000000e-01
  -1.6311000000000000e+00   8.3540000000000003e-01   3.4310000000000002e-01   2.9599999999999999e-01  -1.8079999999999999e-01  -1.0090000000000000e-01   1.4871000000000001e+00   1.5343000000000000e+00   4.8754000000000000e+00   2.6970000000000000e-01   2.3089999999999999e-01   1.1060000000000000e-01
  -1.8956000000000000e+00   7.0350000000000001e-01  -9.4359999999999999e-01   3.5330000000000000e-01  -1.8079999999999999e-01  -7.4499999999999997e-02   1.5758000000000001e+00   1.4676000000000000e+00   4.5270999999999999e+00   2.4079999999999999e-01   2.6939999999999997e-01   1.1940000000000001e-01
  -1.3005000000000000e+00   9.8929999999999996e-01  -9.4359999999999999e-01   3.5330000000000000e-01  -1.1420000000000000e-01  -7.4499999999999997e-02   1.6202000000000001e+00   1.4231000000000000e+00   3.9177000000000000e+00   2.8899999999999998e-01   2.8870000000000001e-01   1.3710000000000000e-01
  -1.8075000000000001e+00   1.2091000000000001e+00  -4.2890000000000000e-01   2.5779999999999997e-01  -9.5200000000000007e-02  -7.4499999999999997e-02   1.3983000000000001e+00   1.6010000000000000e+00   4.4401000000000002e+00   2.9859999999999998e-01   2.9830000000000001e-01   9.7299999999999998e-02
  -1.5870000000000000e+00   5.2759999999999996e-01  -5.1470000000000005e-01   3.8190000000000002e-01  -1.9030000000000000e-01  -8.7700000000000000e-02   1.7090000000000001e+00   1.5343000000000000e+00   4.1788999999999996e+00   3.0819999999999997e-01   3.1750000000000000e-01   1.0620000000000000e-01
  -1.2564000000000000e+00   7.6939999999999997e-01  -4.2890000000000000e-01   2.6729999999999998e-01  -1.1420000000000000e-01  -2.6300000000000000e-02   1.4427000000000001e+00   1.6010000000000000e+00   3.8306000000000000e+00   3.3710000000000001e-01   2.8870000000000001e-01   7.9600000000000004e-02
  -1.5870000000000000e+00   6.3749999999999996e-01  -8.5800000000000001e-02   2.4820000000000000e-01  -1.9030000000000000e-01  -6.5799999999999997e-02   1.4427000000000001e+00   1.4231000000000000e+00   4.2659000000000002e+00   2.0230000000000001e-01   3.6559999999999998e-01   1.5920000000000001e-01
  -1.2784000000000000e+00   9.2330000000000001e-01  -8.5800000000000001e-02   2.8639999999999999e-01  -2.3790000000000000e-01  -8.3299999999999999e-02   1.5536000000000001e+00   1.4676000000000000e+00   4.4401000000000002e+00   3.3710000000000001e-01   2.3089999999999999e-01   8.4000000000000005e-02
  -2.0499000000000001e+00   8.3540000000000003e-01  -1.5441000000000000e+00   2.9599999999999999e-01  -1.2370000000000000e-01  -9.2100000000000001e-02   1.9088000000000001e+00   4.6689999999999998e-01   3.9177000000000000e+00   3.3710000000000001e-01   2.6939999999999997e-01  -2.0790000000000000e-01
  -1.0801000000000001e+00   8.7929999999999997e-01   2.5740000000000002e-01   2.9599999999999999e-01  -2.1890000000000001e-01  -3.5099999999999999e-02   2.1307000000000000e+00  -1.9567000000000001e+00   4.5270999999999999e+00   2.4079999999999999e-01   1.9239999999999999e-01  -7.7410000000000001e-01
  -1.7193000000000001e+00   7.4739999999999995e-01  -1.1152000000000000e+00   2.5779999999999997e-01  -3.0449999999999999e-01  -4.3900000000000002e-02   2.4857999999999998e+00  -4.9585999999999997e+00   5.0495000000000001e+00   2.2159999999999999e-01   2.2130000000000000e-01  -1.5703000000000000e+00
  -1.4988999999999999e+00   7.4739999999999995e-01  -3.4310000000000002e-01   2.5779999999999997e-01  -2.4740000000000001e-01  -4.3900000000000002e-02   3.2183000000000002e+00  -7.8714000000000004e+00   4.5270999999999999e+00   2.0230000000000001e-01   1.4430000000000001e-01  -2.2825000000000002e+00
  -1.8294999999999999e+00   6.8149999999999999e-01  -8.5800000000000001e-02   2.9599999999999999e-01  -6.6600000000000006e-02  -8.3299999999999999e-02   3.6177999999999999e+00  -1.1295700000000000e+01   5.0495000000000001e+00   1.3489999999999999e-01   1.6360000000000000e-01  -3.3088000000000002e+00
  -1.5649999999999999e+00   1.0112000000000001e+00   3.4310000000000002e-01   2.5779999999999997e-01  -1.4269999999999999e-01  -7.8899999999999998e-02   4.3057999999999996e+00  -1.3852800000000000e+01   4.4401000000000002e+00   5.7799999999999997e-02   1.1550000000000001e-01  -4.1050000000000004e+00
  -1.5870000000000000e+00   7.9139999999999999e-01  -2.5740000000000002e-01   2.3870000000000000e-01  -1.6180000000000000e-01  -5.2600000000000001e-02   4.9494999999999996e+00  -1.4030700000000000e+01   5.0495000000000001e+00  -3.8500000000000000e-02   1.3469999999999999e-01  -4.1757999999999997e+00
  -1.6311000000000000e+00   5.0560000000000005e-01   8.5800000000000001e-02   2.2910000000000000e-01  -1.1420000000000000e-01  -1.0520000000000000e-01   4.5056000000000003e+00  -1.5609400000000001e+01   3.0470999999999999e+00  -2.3119999999999999e-01   3.4639999999999999e-01  -4.2731000000000003e+00
  -1.2564000000000000e+00   6.3749999999999996e-01  -8.5800000000000001e-02   2.5779999999999997e-01  -1.9030000000000000e-01  -7.4499999999999997e-02   4.3723999999999998e+00  -1.5809600000000000e+01   3.2212000000000001e+00  -4.6239999999999998e-01   5.1000000000000001e-01  -4.4455999999999998e+00
  -1.7413000000000001e+00   7.9139999999999999e-01  -3.4310000000000002e-01   4.0100000000000002e-01  -8.5599999999999996e-02  -1.0520000000000000e-01   4.2614000000000001e+00  -1.5186999999999999e+01   3.2212000000000001e+00  -6.1650000000000005e-01   6.3510000000000000e-01  -4.1802000000000001e+00
  -1.5428999999999999e+00   7.2550000000000003e-01   2.5740000000000002e-01   3.0549999999999999e-01  -1.9980000000000001e-01  -3.9500000000000000e-02   3.2404999999999999e+00  -1.4519900000000000e+01   2.8730000000000002e+00  -5.4910000000000003e-01   8.6599999999999999e-01  -3.7378000000000000e+00
  -1.8956000000000000e+00   6.3749999999999996e-01  -8.5780000000000001e-01   3.1509999999999999e-01  -8.5599999999999996e-02  -1.0090000000000000e-01   2.4857999999999998e+00  -1.2941200000000000e+01   2.0024000000000002e+00  -6.2609999999999999e-01   8.3709999999999996e-01  -3.3264999999999998e+00
  -1.3225000000000000e+00   1.0112000000000001e+00  -1.2010000000000001e+00   3.4370000000000001e-01  -3.2350000000000001e-01  -5.2600000000000001e-02   2.0640999999999998e+00  -8.0493000000000006e+00   2.2635999999999998e+00  -2.5050000000000000e-01   6.5429999999999999e-01  -1.8844000000000001e+00
  -1.8294999999999999e+00   7.2550000000000003e-01  -8.5800000000000001e-02   2.6729999999999998e-01  -1.6180000000000000e-01  -4.4000000000000003e-03   1.2650999999999999e+00   1.7788999999999999e+00   3.7435999999999998e+00   2.7939999999999998e-01   3.4639999999999999e-01   1.8579999999999999e-01
  -1.4107000000000001e+00   8.1340000000000001e-01  -1.2010000000000001e+00   3.6280000000000001e-01  -1.1420000000000000e-01  -1.0520000000000000e-01   2.5746000000000002e+00   1.6454000000000000e+00   3.5695000000000001e+00   5.7799999999999996e-01   1.2509999999999999e-01  -3.9800000000000002e-02
  -1.8075000000000001e+00   9.4530000000000003e-01  -1.2010000000000001e+00   2.8639999999999999e-01  -4.7600000000000003e-02  -1.0960000000000000e-01   9.7660000000000002e-01   1.4453000000000000e+00   4.9623999999999997e+00   2.1190000000000001e-01   3.5599999999999998e-01   1.3710000000000000e-01
  -1.5208999999999999e+00   7.2550000000000003e-01  -3.4310000000000002e-01   3.8190000000000002e-01  -1.4269999999999999e-01  -7.8899999999999998e-02   1.5536000000000001e+00   8.4499999999999997e-01   3.4824000000000002e+00   2.7939999999999998e-01   3.3679999999999999e-01   1.0170000000000000e-01
  -1.6752000000000000e+00   8.1340000000000001e-01  -6.8630000000000002e-01   2.2910000000000000e-01  -1.9980000000000001e-01  -6.1400000000000003e-02   1.8866000000000001e+00   2.4460000000000001e-01   4.9623999999999997e+00   4.0460000000000002e-01   1.3469999999999999e-01  -2.7870000000000000e-01
  -1.5870000000000000e+00   8.1340000000000001e-01  -1.7160000000000000e-01   2.7689999999999998e-01  -2.0930000000000001e-01  -4.8200000000000000e-02   1.5758000000000001e+00   0.0000000000000000e+00   4.5270999999999999e+00   2.7939999999999998e-01   2.1170000000000000e-01  -1.5479999999999999e-01
  -1.7193000000000001e+00   8.5740000000000005e-01  -9.4359999999999999e-01   2.9599999999999999e-01  -1.0470000000000000e-01  -7.0199999999999999e-02   1.6202000000000001e+00  -1.7790000000000000e-01   3.7435999999999998e+00   3.4680000000000000e-01   2.3089999999999999e-01  -1.7690000000000000e-01
  -1.3666000000000000e+00   7.6939999999999997e-01   5.1470000000000005e-01   3.9140000000000003e-01  -5.7099999999999998e-02  -1.3589999999999999e-01   1.6646000000000001e+00   3.1130000000000002e-01   4.6142000000000003e+00   2.6010000000000000e-01   2.6939999999999997e-01  -2.8749999999999998e-01
  -1.4548000000000001e+00   9.2330000000000001e-01  -8.5800000000000001e-02   3.4370000000000001e-01  -7.6100000000000001e-02  -5.7000000000000002e-02   1.8200000000000001e+00  -6.6699999999999995e-02   4.6142000000000003e+00   3.2750000000000001e-01   2.7900000000000003e-01  -1.7690000000000000e-01
  -1.6311000000000000e+00   6.1550000000000005e-01  -8.5780000000000001e-01   3.1509999999999999e-01  -1.5229999999999999e-01  -3.9500000000000000e-02   1.6646000000000001e+00   2.2239999999999999e-01   4.1788999999999996e+00   2.6970000000000000e-01   3.3679999999999999e-01  -1.9910000000000000e-01
  -1.5649999999999999e+00   6.5949999999999998e-01  -6.0050000000000003e-01   3.3420000000000000e-01  -2.0930000000000001e-01  -7.0199999999999999e-02   1.5758000000000001e+00   2.6679999999999998e-01   4.7012999999999998e+00   2.3119999999999999e-01   2.5979999999999998e-01  -1.7690000000000000e-01
  -1.5208999999999999e+00   7.9139999999999999e-01  -8.5780000000000001e-01   4.0100000000000002e-01  -1.6180000000000000e-01  -1.0090000000000000e-01   1.7090000000000001e+00   0.0000000000000000e+00   3.3953000000000002e+00   3.2750000000000001e-01   2.5019999999999998e-01  -1.8579999999999999e-01
  -1.7634000000000001e+00   7.9139999999999999e-01  -1.0294000000000001e+00   2.5779999999999997e-01  -2.1890000000000001e-01  -6.5799999999999997e-02   1.6868000000000001e+00   4.0020000000000000e-01   4.2659000000000002e+00   3.4680000000000000e-01   2.5019999999999998e-01  -1.7249999999999999e-01
  -1.7634000000000001e+00   6.8149999999999999e-01  -8.5800000000000001e-02   4.2009999999999997e-01  -2.5690000000000002e-01  -7.4499999999999997e-02   1.5980000000000001e+00   3.3350000000000002e-01   4.7882999999999996e+00   4.0460000000000002e-01   2.9830000000000001e-01  -1.8140000000000001e-01
  -1.6532000000000000e+00   7.2550000000000003e-01  -6.0050000000000003e-01   2.6729999999999998e-01  -2.1890000000000001e-01  -7.8899999999999998e-02   1.7312000000000001e+00   4.4499999999999998e-02   3.6564999999999999e+00   2.7939999999999998e-01   2.6939999999999997e-01  -1.9910000000000000e-01
  -1.5649999999999999e+00   6.5949999999999998e-01  -2.5740000000000002e-01   3.2460000000000000e-01  -1.9980000000000001e-01  -1.2720000000000001e-01   1.6646000000000001e+00   2.2200000000000001e-02   5.2236000000000002e+00   3.5639999999999999e-01   2.7900000000000003e-01  -2.2120000000000001e-01
  -1.5649999999999999e+00   7.0350000000000001e-01  -6.8630000000000002e-01   2.6729999999999998e-01  -1.6180000000000000e-01  -4.8200000000000000e-02   1.6646000000000001e+00   8.8900000000000007e-02   3.9177000000000000e+00   3.0819999999999997e-01   2.7900000000000003e-01  -1.8579999999999999e-01
  -1.4767999999999999e+00   8.1340000000000001e-01  -4.2890000000000000e-01   2.5779999999999997e-01  -1.3320000000000001e-01  -1.3159999999999999e-01   1.7534000000000001e+00   2.0010000000000000e-01   5.2236000000000002e+00   2.5050000000000000e-01   2.7900000000000003e-01  -1.9460000000000000e-01
  -1.4988999999999999e+00   8.5740000000000005e-01   1.7160000000000000e-01   3.1509999999999999e-01  -6.6600000000000006e-02  -3.9500000000000000e-02   1.6202000000000001e+00   2.2200000000000001e-02   3.3953000000000002e+00   2.5050000000000000e-01   2.4060000000000001e-01  -2.3440000000000000e-01
  -1.5208999999999999e+00   8.5740000000000005e-01  -8.5800000000000001e-02   3.4370000000000001e-01  -2.2839999999999999e-01  -6.1400000000000003e-02   1.7090000000000001e+00   6.6699999999999995e-02   3.7435999999999998e+00   2.9859999999999998e-01   2.8870000000000001e-01  -1.5479999999999999e-01
  -1.5208999999999999e+00   8.1340000000000001e-01  -1.7160000000000000e-01   2.2910000000000000e-01  -2.1890000000000001e-01  -4.3900000000000002e-02   1.7312000000000001e+00   2.6679999999999998e-01   4.5270999999999999e+00   2.5050000000000000e-01   2.5979999999999998e-01  -1.7690000000000000e-01
  -1.6311000000000000e+00   9.0129999999999999e-01  -3.4310000000000002e-01   3.1509999999999999e-01  -9.5200000000000007e-02  -5.7000000000000002e-02   1.7756000000000001e+00  -1.5559999999999999e-01   4.3529999999999998e+00   2.4079999999999999e-01   2.5019999999999998e-01  -2.1679999999999999e-01
  -1.5870000000000000e+00   9.6730000000000005e-01  -3.4310000000000002e-01   2.2910000000000000e-01  -1.7130000000000001e-01  -1.0090000000000000e-01   1.5536000000000001e+00  -4.4499999999999998e-02   4.3529999999999998e+00   2.1190000000000001e-01   2.5019999999999998e-01  -2.3440000000000000e-01
  -1.3446000000000000e+00   8.7929999999999997e-01  -1.7160000000000000e-01   2.7689999999999998e-01  -1.4269999999999999e-01  -8.3299999999999999e-02   1.5758000000000001e+00   4.4499999999999998e-02   4.3529999999999998e+00   2.7939999999999998e-01   2.6939999999999997e-01  -2.3000000000000001e-01
  -1.5208999999999999e+00   7.9139999999999999e-01  -3.4310000000000002e-01   3.8190000000000002e-01  -2.1890000000000001e-01  -4.8200000000000000e-02   1.5980000000000001e+00  -2.2200000000000001e-02   4.4401000000000002e+00   3.3710000000000001e-01   2.3089999999999999e-01  -2.0790000000000000e-01
  -1.4988999999999999e+00   8.5740000000000005e-01  -5.1470000000000005e-01   1.8140000000000001e-01  -1.7130000000000001e-01  -1.0960000000000000e-01   1.6202000000000001e+00   1.7790000000000000e-01   3.8306000000000000e+00   2.4079999999999999e-01   3.2710000000000000e-01  -2.1229999999999999e-01
  -1.7193000000000001e+00   8.3540000000000003e-01  -9.4359999999999999e-01   2.3870000000000000e-01  -1.0470000000000000e-01  -7.0199999999999999e-02   1.6424000000000001e+00   8.8900000000000007e-02   3.6564999999999999e+00   2.6970000000000000e-01   2.5979999999999998e-01  -2.0790000000000000e-01
  -1.7193000000000001e+00   6.1550000000000005e-01   3.4310000000000002e-01   3.4370000000000001e-01  -1.5229999999999999e-01  -2.6300000000000000e-02   1.9532000000000000e+00   8.8900000000000007e-02   4.3529999999999998e+00   3.3710000000000001e-01   1.9239999999999999e-01  -2.0790000000000000e-01
  -1.5428999999999999e+00   9.4530000000000003e-01  -5.1470000000000005e-01   3.4370000000000001e-01  -2.2839999999999999e-01  -4.8200000000000000e-02   1.5315000000000001e+00   1.1119999999999999e-01   4.6142000000000003e+00   2.8899999999999998e-01   3.3679999999999999e-01  -2.7429999999999999e-01
  -1.5428999999999999e+00   8.1340000000000001e-01  -1.0294000000000001e+00   2.8639999999999999e-01  -1.4269999999999999e-01  -2.1899999999999999e-02   1.7534000000000001e+00   8.8900000000000007e-02   4.3529999999999998e+00   2.6970000000000000e-01   2.6939999999999997e-01  -2.4770000000000000e-01
  -1.6532000000000000e+00   7.9139999999999999e-01   3.4310000000000002e-01   2.4820000000000000e-01  -1.8079999999999999e-01  -8.3299999999999999e-02   1.8866000000000001e+00   0.0000000000000000e+00   5.0495000000000001e+00   2.7939999999999998e-01   2.7900000000000003e-01  -2.6100000000000001e-01
  -1.5428999999999999e+00   7.9139999999999999e-01  -7.7210000000000001e-01   2.5779999999999997e-01  -1.8079999999999999e-01  -1.1400000000000000e-01   1.7756000000000001e+00   2.2200000000000001e-02   4.1788999999999996e+00   2.4079999999999999e-01   1.9239999999999999e-01  -2.5209999999999999e-01
  -1.5870000000000000e+00   1.0771999999999999e+00  -4.2890000000000000e-01   3.3420000000000000e-01  -1.4269999999999999e-01  -1.0090000000000000e-01   1.8422000000000001e+00   4.4499999999999998e-02   4.0918000000000001e+00   4.2380000000000001e-01   1.8279999999999999e-01  -2.8310000000000002e-01
  -1.5870000000000000e+00   8.3540000000000003e-01   5.1470000000000005e-01   2.6729999999999998e-01  -1.4269999999999999e-01  -1.3589999999999999e-01   2.0640999999999998e+00   1.3339999999999999e-01   4.3529999999999998e+00   2.9859999999999998e-01   3.3679999999999999e-01  -2.6979999999999998e-01
  -1.8514999999999999e+00   9.0129999999999999e-01  -6.0050000000000003e-01   2.4820000000000000e-01  -1.7130000000000001e-01  -3.9500000000000000e-02   1.7534000000000001e+00   2.8910000000000002e-01   3.8306000000000000e+00   3.1790000000000002e-01   2.3089999999999999e-01  -2.6540000000000002e-01
  -1.5649999999999999e+00   6.8149999999999999e-01  -6.8630000000000002e-01   2.0050000000000001e-01  -1.7130000000000001e-01  -7.4499999999999997e-02   1.9532000000000000e+00  -2.2200000000000001e-02   3.7435999999999998e+00   3.4680000000000000e-01   2.4060000000000001e-01  -1.9460000000000000e-01
  -1.6091000000000000e+00   8.5740000000000005e-01  -2.5740000000000002e-01   4.5829999999999999e-01  -1.1420000000000000e-01  -7.0199999999999999e-02   1.7978000000000001e+00   1.5559999999999999e-01   5.0495000000000001e+00   2.9859999999999998e-01   2.4060000000000001e-01  -2.9189999999999999e-01
  -1.4767999999999999e+00   8.5740000000000005e-01  -1.2867999999999999e+00   3.3420000000000000e-01  -2.2839999999999999e-01  -3.0700000000000002e-02   1.8866000000000001e+00   2.4460000000000001e-01   4.0048000000000004e+00   3.3710000000000001e-01   2.5979999999999998e-01  -2.6100000000000001e-01
  -1.5649999999999999e+00   9.2330000000000001e-01  -6.0050000000000003e-01   3.1509999999999999e-01  -9.5200000000000007e-02  -7.0199999999999999e-02   1.7756000000000001e+00   6.6699999999999995e-02   3.8306000000000000e+00   3.2750000000000001e-01   2.3089999999999999e-01  -2.3890000000000000e-01
  -1.4327000000000001e+00   6.8149999999999999e-01  -1.7160000000000000e-01   3.0549999999999999e-01  -1.4269999999999999e-01  -6.5799999999999997e-02   1.9532000000000000e+00   2.4460000000000001e-01   4.5270999999999999e+00   2.6970000000000000e-01   2.2130000000000000e-01  -2.3890000000000000e-01
  -1.6091000000000000e+00   6.8149999999999999e-01  -4.2890000000000000e-01   2.7689999999999998e-01  -1.5229999999999999e-01  -7.8899999999999998e-02   1.8422000000000001e+00   2.8910000000000002e-01   4.0918000000000001e+00   2.3119999999999999e-01   2.3089999999999999e-01  -2.0349999999999999e-01
  -1.5428999999999999e+00   8.3540000000000003e-01  -6.8630000000000002e-01   3.6280000000000001e-01  -1.1420000000000000e-01  -9.6500000000000002e-02   1.8422000000000001e+00   3.1130000000000002e-01   4.6142000000000003e+00   3.3710000000000001e-01   2.3089999999999999e-01  -2.3440000000000000e-01
  -1.8075000000000001e+00   9.0129999999999999e-01  -6.0050000000000003e-01   3.0549999999999999e-01  -1.5229999999999999e-01  -8.3299999999999999e-02   1.7090000000000001e+00   3.1130000000000002e-01   4.4401000000000002e+00   2.5050000000000000e-01   2.0210000000000000e-01  -1.9910000000000000e-01
  -1.1462000000000001e+00   5.9360000000000002e-01  -8.5800000000000001e-02   2.6729999999999998e-01  -2.6640000000000003e-01  -8.3299999999999999e-02   1.8644000000000001e+00   3.5580000000000001e-01   4.6142000000000003e+00   2.2159999999999999e-01   2.8870000000000001e-01  -1.5040000000000001e-01
  -2.0720000000000001e+00   8.7929999999999997e-01  -1.1152000000000000e+00   3.0549999999999999e-01  -1.2370000000000000e-01  -1.0960000000000000e-01   1.6868000000000001e+00   3.1130000000000002e-01   3.8306000000000000e+00   2.4079999999999999e-01   2.5979999999999998e-01  -1.6810000000000000e-01
  -1.7634000000000001e+00   9.0129999999999999e-01  -3.4310000000000002e-01   2.6729999999999998e-01  -1.7130000000000001e-01  -4.3900000000000002e-02   1.7534000000000001e+00   3.5580000000000001e-01   4.4401000000000002e+00   2.6010000000000000e-01   2.5979999999999998e-01  -1.8579999999999999e-01
  -1.7193000000000001e+00   5.9360000000000002e-01  -8.5780000000000001e-01   3.5330000000000000e-01  -1.1420000000000000e-01  -9.2100000000000001e-02   1.7534000000000001e+00   3.7800000000000000e-01   3.6564999999999999e+00   3.7569999999999998e-01   2.2130000000000000e-01  -1.5479999999999999e-01
  -1.0139000000000000e+00   7.9139999999999999e-01   0.0000000000000000e+00   3.1509999999999999e-01  -1.3320000000000001e-01  -4.8200000000000000e-02   1.4649000000000001e+00   4.6689999999999998e-01   5.1365999999999996e+00   2.8899999999999998e-01   2.4060000000000001e-01  -9.7299999999999998e-02
  -2.0720000000000001e+00   8.5740000000000005e-01  -1.0294000000000001e+00   4.0100000000000002e-01  -1.0470000000000000e-01  -1.3200000000000000e-02   1.8644000000000001e+00   5.3369999999999995e-01   2.7858999999999998e+00   3.3710000000000001e-01   2.1170000000000000e-01  -1.4599999999999999e-01
  -1.4988999999999999e+00   9.2330000000000001e-01   8.5780000000000001e-01   1.9089999999999999e-01  -2.5690000000000002e-01  -8.7700000000000000e-02   1.6424000000000001e+00   9.1169999999999995e-01   5.8330000000000002e+00   2.6010000000000000e-01   3.3679999999999999e-01  -1.1060000000000000e-01
  -2.0720000000000001e+00   1.0112000000000001e+00  -1.0294000000000001e+00   2.0050000000000001e-01  -1.9980000000000001e-01  -8.3299999999999999e-02   2.0196999999999998e+00  -2.4460000000000001e-01   3.5695000000000001e+00   2.6010000000000000e-01   1.5400000000000000e-01  -9.7299999999999998e-02
  -1.4988999999999999e+00   6.5949999999999998e-01  -6.8630000000000002e-01   2.8639999999999999e-01  -1.7130000000000001e-01  -4.3900000000000002e-02   1.7756000000000001e+00   8.6719999999999997e-01   3.5695000000000001e+00   3.2750000000000001e-01   3.1750000000000000e-01  -1.4160000000000000e-01
  -1.8294999999999999e+00   1.0551999999999999e+00  -2.5740000000000002e-01   2.4820000000000000e-01  -1.0470000000000000e-01  -3.9500000000000000e-02   1.5758000000000001e+00   1.1339999999999999e+00   3.8306000000000000e+00   2.0230000000000001e-01   3.2710000000000000e-01  -1.1940000000000001e-01
  -1.3005000000000000e+00   6.8149999999999999e-01  -7.7210000000000001e-01   1.5279999999999999e-01  -1.9000000000000000e-02  -9.6500000000000002e-02   1.7312000000000001e+00  -8.8900000000000007e-02   3.8306000000000000e+00   2.7939999999999998e-01   2.2130000000000000e-01  -8.4000000000000005e-02
  -1.8735999999999999e+00   6.8149999999999999e-01  -1.1152000000000000e+00   2.8639999999999999e-01  -2.2839999999999999e-01  -4.4000000000000003e-03   1.5315000000000001e+00   5.1139999999999997e-01   4.8754000000000000e+00   2.8899999999999998e-01   3.0790000000000001e-01  -8.4000000000000005e-02
  -9.6989999999999998e-01   7.2550000000000003e-01   1.7160000000000000e-01   1.6230000000000000e-01  -2.4740000000000001e-01  -1.7500000000000002e-02   1.6202000000000001e+00   5.3369999999999995e-01   4.0048000000000004e+00   2.6010000000000000e-01   2.8870000000000001e-01  -4.4200000000000003e-02
  -2.2042000000000002e+00   7.0350000000000001e-01  -3.4310000000000002e-01   3.0549999999999999e-01  -3.8100000000000002e-02  -8.7700000000000000e-02   1.6646000000000001e+00   6.2260000000000004e-01   3.8306000000000000e+00   2.9859999999999998e-01   2.4060000000000001e-01  -2.6499999999999999e-02
  -1.3887000000000000e+00   8.3540000000000003e-01   2.5740000000000002e-01   3.3420000000000000e-01  -1.3320000000000001e-01  -3.5099999999999999e-02   1.4649000000000001e+00   8.6719999999999997e-01   4.0918000000000001e+00   2.5050000000000000e-01   3.3679999999999999e-01  -1.0170000000000000e-01
  -1.6091000000000000e+00   7.2550000000000003e-01  -5.1470000000000005e-01   4.5829999999999999e-01  -1.7130000000000001e-01  -5.2600000000000001e-02   1.9975000000000001e+00  -2.2200000000000001e-02   4.1788999999999996e+00   2.4079999999999999e-01   2.8870000000000001e-01   2.0349999999999999e-01
  -1.5428999999999999e+00   7.6939999999999997e-01  -5.1470000000000005e-01   3.3420000000000000e-01  -1.7130000000000001e-01  -7.8899999999999998e-02   1.7534000000000001e+00   1.0894999999999999e+00   4.7012999999999998e+00   3.8529999999999998e-01   3.3679999999999999e-01   6.6400000000000001e-02
  -1.3005000000000000e+00   6.8149999999999999e-01  -2.5740000000000002e-01   2.2910000000000000e-01  -1.9030000000000000e-01  -6.1400000000000003e-02   1.2650999999999999e+00   2.3347000000000002e+00   3.4824000000000002e+00   2.2159999999999999e-01   2.6939999999999997e-01   7.0800000000000002e-02
  -1.6752000000000000e+00   6.5949999999999998e-01  -2.5740000000000002e-01   3.0549999999999999e-01  -1.9980000000000001e-01  -9.6500000000000002e-02   1.8644000000000001e+00   1.2674000000000001e+00   2.8730000000000002e+00   2.4079999999999999e-01   2.5019999999999998e-01   1.4599999999999999e-01
  -1.5428999999999999e+00   6.1550000000000005e-01  -7.7210000000000001e-01   2.9599999999999999e-01  -1.8079999999999999e-01  -4.3900000000000002e-02   1.6202000000000001e+00   1.5343000000000000e+00   4.8754000000000000e+00   3.2750000000000001e-01   3.8490000000000002e-01   3.9800000000000002e-02
  -1.6752000000000000e+00   1.0551999999999999e+00   0.0000000000000000e+00   3.5330000000000000e-01  -1.6180000000000000e-01  -7.8899999999999998e-02   1.9753000000000001e+00   9.5609999999999995e-01   3.6564999999999999e+00   2.9859999999999998e-01   2.1170000000000000e-01   8.4000000000000005e-02
  -1.3225000000000000e+00   5.0560000000000005e-01  -2.5740000000000002e-01   2.8639999999999999e-01  -1.8079999999999999e-01  -6.1400000000000003e-02   1.3317000000000001e+00   1.6677000000000000e+00   3.3953000000000002e+00   3.4680000000000000e-01   2.8870000000000001e-01   1.4599999999999999e-01
  -1.6532000000000000e+00   8.5740000000000005e-01  -1.4582999999999999e+00   3.4370000000000001e-01  -3.3310000000000001e-01  -4.8200000000000000e-02   1.5758000000000001e+00   1.7788999999999999e+00   3.8306000000000000e+00   2.6010000000000000e-01   2.5019999999999998e-01   7.5200000000000003e-02
  -1.5428999999999999e+00   1.0331999999999999e+00  -6.8630000000000002e-01   2.7689999999999998e-01  -1.2370000000000000e-01  -9.2100000000000001e-02   1.6202000000000001e+00   1.0894999999999999e+00   4.2659000000000002e+00   3.4680000000000000e-01   3.3679999999999999e-01   1.1060000000000000e-01
  -1.6972000000000000e+00   9.4530000000000003e-01  -3.4310000000000002e-01   3.7240000000000001e-01  -1.6180000000000000e-01  -4.8200000000000000e-02   1.5093000000000001e+00   1.4898000000000000e+00   4.2659000000000002e+00   3.9489999999999997e-01   2.7900000000000003e-01   5.3100000000000001e-02
  -1.5428999999999999e+00   7.9139999999999999e-01  -5.1470000000000005e-01   2.0999999999999999e-01  -1.4269999999999999e-01  -7.0199999999999999e-02   1.6868000000000001e+00   1.5565000000000000e+00   3.7435999999999998e+00   2.6010000000000000e-01   3.1750000000000000e-01   7.9600000000000004e-02
  -1.7634000000000001e+00   8.1340000000000001e-01  -3.4310000000000002e-01   2.2910000000000000e-01  -1.7130000000000001e-01  -8.7700000000000000e-02   1.5536000000000001e+00   1.6232000000000000e+00   3.7435999999999998e+00   2.8899999999999998e-01   2.8870000000000001e-01   8.4000000000000005e-02
  -1.4988999999999999e+00   8.1340000000000001e-01  -3.4310000000000002e-01   2.6729999999999998e-01  -1.5229999999999999e-01  -7.4499999999999997e-02   1.5536000000000001e+00   1.3564000000000001e+00   4.0048000000000004e+00   3.0819999999999997e-01   2.5019999999999998e-01   7.5200000000000003e-02
  -1.6532000000000000e+00   7.4739999999999995e-01  -8.5780000000000001e-01   3.5330000000000000e-01  -9.5200000000000007e-02  -7.4499999999999997e-02   1.7090000000000001e+00   1.4231000000000000e+00   4.1788999999999996e+00   2.1190000000000001e-01   3.4639999999999999e-01   1.3710000000000000e-01
  -1.6532000000000000e+00   6.8149999999999999e-01  -1.2010000000000001e+00   2.1959999999999999e-01  -1.9030000000000000e-01  -8.3299999999999999e-02   1.5093000000000001e+00   1.4008000000000000e+00   4.6142000000000003e+00   2.0230000000000001e-01   3.6559999999999998e-01   7.5200000000000003e-02
  -1.5649999999999999e+00   8.1340000000000001e-01  -8.5780000000000001e-01   3.2460000000000000e-01  -1.4269999999999999e-01  -9.2100000000000001e-02   1.6646000000000001e+00   1.4898000000000000e+00   4.2659000000000002e+00   3.4680000000000000e-01   3.6559999999999998e-01   1.0170000000000000e-01
  -1.7854000000000001e+00   7.6939999999999997e-01  -6.8630000000000002e-01   2.9599999999999999e-01  -2.1890000000000001e-01  -4.8200000000000000e-02   1.7090000000000001e+00   1.3786000000000000e+00   4.0918000000000001e+00   3.0819999999999997e-01   2.7900000000000003e-01   7.5200000000000003e-02
  -1.6091000000000000e+00   8.7929999999999997e-01  -6.8630000000000002e-01   2.6729999999999998e-01  -1.7130000000000001e-01  -7.4499999999999997e-02   1.6868000000000001e+00   1.2452000000000001e+00   4.3529999999999998e+00   2.1190000000000001e-01   3.5599999999999998e-01   1.1940000000000001e-01
  -1.5649999999999999e+00   8.7929999999999997e-01  -2.5740000000000002e-01   2.9599999999999999e-01  -1.2370000000000000e-01  -7.0199999999999999e-02   1.4871000000000001e+00   1.3341000000000001e+00   3.8306000000000000e+00   2.7939999999999998e-01   3.1750000000000000e-01   1.1500000000000000e-01
  -1.5428999999999999e+00   7.0350000000000001e-01  -1.7160000000000000e-01   3.0549999999999999e-01  -1.8079999999999999e-01  -1.4030000000000001e-01   1.4427000000000001e+00   1.4453000000000000e+00   4.5270999999999999e+00   2.6970000000000000e-01   2.0210000000000000e-01   1.1940000000000001e-01
  -1.6091000000000000e+00   5.7160000000000000e-01  -2.5740000000000002e-01   3.3420000000000000e-01  -1.6180000000000000e-01  -9.6500000000000002e-02   1.5980000000000001e+00   1.5343000000000000e+00   4.0918000000000001e+00   3.3710000000000001e-01   3.2710000000000000e-01   9.2899999999999996e-02
  -1.6091000000000000e+00   7.2550000000000003e-01  -4.2890000000000000e-01   2.4820000000000000e-01  -1.4269999999999999e-01  -7.8899999999999998e-02   1.4871000000000001e+00   1.2452000000000001e+00   4.9623999999999997e+00   2.7939999999999998e-01   2.4060000000000001e-01   5.3100000000000001e-02
  -1.5649999999999999e+00   8.7929999999999997e-01  -6.8630000000000002e-01   2.7689999999999998e-01  -1.9030000000000000e-01  -8.7700000000000000e-02   1.6868000000000001e+00   1.4898000000000000e+00   4.0048000000000004e+00   2.4079999999999999e-01   2.8870000000000001e-01   1.1060000000000000e-01
  -1.4988999999999999e+00   7.2550000000000003e-01  -9.4359999999999999e-01   3.4370000000000001e-01  -1.5229999999999999e-01  -6.1400000000000003e-02   1.5758000000000001e+00   1.4898000000000000e+00   4.1788999999999996e+00   3.1790000000000002e-01   3.2710000000000000e-01   7.5200000000000003e-02
  -1.5208999999999999e+00   7.9139999999999999e-01  -1.1152000000000000e+00   2.8639999999999999e-01  -1.4269999999999999e-01  -7.8899999999999998e-02   1.4427000000000001e+00   1.6010000000000000e+00   3.4824000000000002e+00   2.4079999999999999e-01   2.6939999999999997e-01   9.7299999999999998e-02
  -1.5649999999999999e+00   9.0129999999999999e-01  -7.7210000000000001e-01   4.2959999999999998e-01  -1.7130000000000001e-01  -3.5099999999999999e-02   1.5980000000000001e+00   1.3119000000000001e+00   3.7435999999999998e+00   2.5050000000000000e-01   3.4639999999999999e-01   8.8499999999999995e-02
  -1.8294999999999999e+00   9.4530000000000003e-01  -2.5740000000000002e-01   1.9089999999999999e-01  -1.8079999999999999e-01  -2.1899999999999999e-02   1.3983000000000001e+00   1.2452000000000001e+00   3.4824000000000002e+00   3.5639999999999999e-01   2.8870000000000001e-01   1.1940000000000001e-01
  -1.6091000000000000e+00   9.8929999999999996e-01  -3.4310000000000002e-01   3.2460000000000000e-01  -1.9030000000000000e-01  -7.8899999999999998e-02   1.4871000000000001e+00   1.2452000000000001e+00   4.2659000000000002e+00   2.9859999999999998e-01   2.4060000000000001e-01   8.4000000000000005e-02
  -1.7413000000000001e+00   7.4739999999999995e-01   2.5740000000000002e-01   3.1509999999999999e-01  -1.9030000000000000e-01  -6.5799999999999997e-02   1.7756000000000001e+00   1.2230000000000001e+00   3.5695000000000001e+00   2.6010000000000000e-01   3.1750000000000000e-01   6.1899999999999997e-02
  -1.5649999999999999e+00   9.0129999999999999e-01  -1.2010000000000001e+00   2.3870000000000000e-01  -2.0930000000000001e-01  -9.6500000000000002e-02   1.7312000000000001e+00   1.3786000000000000e+00   4.3529999999999998e+00   2.4079999999999999e-01   4.0410000000000001e-01   9.2899999999999996e-02
  -1.5428999999999999e+00   7.6939999999999997e-01   8.5800000000000001e-02   3.1509999999999999e-01  -8.5599999999999996e-02  -5.7000000000000002e-02   1.4649000000000001e+00   1.5565000000000000e+00   3.5695000000000001e+00   2.8899999999999998e-01   2.3089999999999999e-01   7.9600000000000004e-02
  -1.6311000000000000e+00   8.1340000000000001e-01  -8.5780000000000001e-01   2.4820000000000000e-01  -2.6640000000000003e-01  -7.4499999999999997e-02   1.6424000000000001e+00   1.3786000000000000e+00   3.9177000000000000e+00   3.9489999999999997e-01   2.5979999999999998e-01   1.3710000000000000e-01
  -1.6532000000000000e+00   8.7929999999999997e-01  -5.1470000000000005e-01   2.3870000000000000e-01  -2.0930000000000001e-01  -3.9500000000000000e-02   1.6424000000000001e+00   1.3564000000000001e+00   4.0048000000000004e+00   3.3710000000000001e-01   2.3089999999999999e-01   1.0170000000000000e-01
  -1.6532000000000000e+00   7.4739999999999995e-01  -6.8630000000000002e-01   3.2460000000000000e-01  -1.2370000000000000e-01  -8.7700000000000000e-02   1.5315000000000001e+00   1.4008000000000000e+00   5.1365999999999996e+00   2.9859999999999998e-01   2.8870000000000001e-01   7.9600000000000004e-02
  -1.4548000000000001e+00   8.3540000000000003e-01  -9.4359999999999999e-01   3.0549999999999999e-01  -2.2839999999999999e-01  -1.1840000000000001e-01   1.5315000000000001e+00   1.4008000000000000e+00   4.0918000000000001e+00   2.6970000000000000e-01   4.0410000000000001e-01   8.8499999999999995e-02
  -1.5428999999999999e+00   7.0350000000000001e-01  -1.7160000000000000e-01   3.4370000000000001e-01  -1.2370000000000000e-01  -9.6500000000000002e-02   1.5315000000000001e+00   1.4898000000000000e+00   4.1788999999999996e+00   2.6970000000000000e-01   2.8870000000000001e-01   8.4000000000000005e-02
  -1.5208999999999999e+00   7.9139999999999999e-01  -7.7210000000000001e-01   3.1509999999999999e-01  -2.7600000000000002e-01  -5.7000000000000002e-02   1.5315000000000001e+00   1.4453000000000000e+00   3.6564999999999999e+00   4.1420000000000001e-01   2.1170000000000000e-01   1.1060000000000000e-01
  -1.6532000000000000e+00   9.2330000000000001e-01  -1.5441000000000000e+00   2.0999999999999999e-01  -1.9980000000000001e-01  -6.5799999999999997e-02   1.4649000000000001e+00   1.5120000000000000e+00   3.6564999999999999e+00   2.9859999999999998e-01   2.7900000000000003e-01   1.1500000000000000e-01
  -1.6752000000000000e+00   8.7929999999999997e-01  -1.2010000000000001e+00   2.8639999999999999e-01  -1.4269999999999999e-01  -1.0520000000000000e-01   1.7756000000000001e+00   1.4231000000000000e+00   3.5695000000000001e+00   3.5639999999999999e-01   2.9830000000000001e-01   6.6400000000000001e-02
  -1.7193000000000001e+00   7.0350000000000001e-01  -7.7210000000000001e-01   3.3420000000000000e-01  -2.3790000000000000e-01  -8.3299999999999999e-02   1.7090000000000001e+00   1.3341000000000001e+00   4.2659000000000002e+00   2.6970000000000000e-01   2.7900000000000003e-01   7.9600000000000004e-02
  -1.5870000000000000e+00   7.9139999999999999e-01  -4.2890000000000000e-01   3.4370000000000001e-01  -1.1420000000000000e-01  -5.2600000000000001e-02   1.6646000000000001e+00   1.5120000000000000e+00   3.8306000000000000e+00   3.0819999999999997e-01   2.5979999999999998e-01   7.9600000000000004e-02
  -1.6532000000000000e+00   1.0551999999999999e+00  -4.2890000000000000e-01   2.4820000000000000e-01  -1.9030000000000000e-01  -1.0090000000000000e-01   1.5758000000000001e+00   1.4008000000000000e+00   3.5695000000000001e+00   3.9489999999999997e-01   2.7900000000000003e-01   6.1899999999999997e-02
  -1.5649999999999999e+00   7.2550000000000003e-01  -1.2010000000000001e+00   2.7689999999999998e-01  -1.9980000000000001e-01  -7.0199999999999999e-02   1.2428999999999999e+00   1.6899000000000000e+00   3.7435999999999998e+00   2.4079999999999999e-01   2.5019999999999998e-01   1.1940000000000001e-01
  -1.5870000000000000e+00   6.8149999999999999e-01  -6.0050000000000003e-01   2.4820000000000000e-01  -9.5200000000000007e-02  -9.2100000000000001e-02   1.7312000000000001e+00   1.4231000000000000e+00   4.3529999999999998e+00   2.8899999999999998e-01   2.1170000000000000e-01   1.1060000000000000e-01
  -1.6752000000000000e+00   7.6939999999999997e-01   2.5740000000000002e-01   3.0549999999999999e-01  -1.9980000000000001e-01  -3.9500000000000000e-02   1.4649000000000001e+00   1.5565000000000000e+00   3.6564999999999999e+00   3.5639999999999999e-01   3.5599999999999998e-01   4.8700000000000000e-02
  -1.6311000000000000e+00   9.8929999999999996e-01  -3.4310000000000002e-01   3.2460000000000000e-01  -2.2839999999999999e-01  -4.3900000000000002e-02   1.5980000000000001e+00   1.4453000000000000e+00   4.4401000000000002e+00   3.2750000000000001e-01   3.4639999999999999e-01   9.2899999999999996e-02
  -1.3887000000000000e+00   8.3540000000000003e-01  -6.8630000000000002e-01   2.3870000000000000e-01  -1.9980000000000001e-01  -1.1840000000000001e-01   1.4649000000000001e+00   1.3564000000000001e+00   3.3953000000000002e+00   3.4680000000000000e-01   2.5019999999999998e-01   1.6810000000000000e-01
  -2.2042000000000002e+00   8.3540000000000003e-01  -7.7210000000000001e-01   3.1509999999999999e-01  -1.2370000000000000e-01  -7.8899999999999998e-02   1.5980000000000001e+00   1.4453000000000000e+00   4.0918000000000001e+00   3.2750000000000001e-01   2.6939999999999997e-01   1.1060000000000000e-01
  -1.2784000000000000e+00   8.3540000000000003e-01  -1.0294000000000001e+00   2.8639999999999999e-01  -2.2839999999999999e-01  -6.5799999999999997e-02   1.5980000000000001e+00   1.3119000000000001e+00   3.9177000000000000e+00   4.4309999999999999e-01   3.2710000000000000e-01   1.1500000000000000e-01
  -1.4548000000000001e+00   1.0551999999999999e+00  -6.0050000000000003e-01   3.6280000000000001e-01  -4.7600000000000003e-02  -3.9500000000000000e-02   1.6424000000000001e+00   1.4676000000000000e+00   4.2659000000000002e+00   2.6010000000000000e-01   2.3089999999999999e-01   6.1899999999999997e-02
  -1.2122999999999999e+00   5.4959999999999998e-01   0.0000000000000000e+00   2.9599999999999999e-01  -2.0930000000000001e-01  -1.7500000000000002e-02   1.6868000000000001e+00   1.4676000000000000e+00   4.1788999999999996e+00   3.0819999999999997e-01   2.9830000000000001e-01   7.5200000000000003e-02
  -1.7854000000000001e+00   9.2330000000000001e-01  -1.7160000000000000e-01   3.1509999999999999e-01  -1.9030000000000000e-01  -5.2600000000000001e-02   1.5093000000000001e+00   1.4453000000000000e+00   4.2659000000000002e+00   2.5050000000000000e-01   3.2710000000000000e-01   1.1500000000000000e-01
  -1.5208999999999999e+00   7.6939999999999997e-01  -6.0050000000000003e-01   2.9599999999999999e-01  -1.6180000000000000e-01  -8.7700000000000000e-02   1.6646000000000001e+00   1.3119000000000001e+00   4.0918000000000001e+00   2.6970000000000000e-01   2.5019999999999998e-01   1.5479999999999999e-01
  -1.9177000000000000e+00   8.1340000000000001e-01  -6.0050000000000003e-01   2.8639999999999999e-01  -1.9000000000000000e-02  -8.3299999999999999e-02   1.7090000000000001e+00   1.3564000000000001e+00   3.8306000000000000e+00   3.1790000000000002e-01   3.9450000000000002e-01   7.9600000000000004e-02
  -1.4548000000000001e+00   9.4530000000000003e-01  -8.5800000000000001e-02   4.3919999999999998e-01  -1.5229999999999999e-01  -3.9500000000000000e-02   1.2650999999999999e+00   1.4231000000000000e+00   3.7435999999999998e+00   2.5050000000000000e-01   3.1750000000000000e-01   7.5200000000000003e-02
  -1.6091000000000000e+00   6.1550000000000005e-01  -7.7210000000000001e-01   3.1509999999999999e-01  -1.5229999999999999e-01  -1.1400000000000000e-01   1.5980000000000001e+00   1.3786000000000000e+00   4.0048000000000004e+00   3.4680000000000000e-01   3.0790000000000001e-01   9.2899999999999996e-02
  -1.5428999999999999e+00   7.2550000000000003e-01  -6.8630000000000002e-01   2.1959999999999999e-01  -3.2350000000000001e-01  -3.9500000000000000e-02   1.6202000000000001e+00   1.5787000000000000e+00   4.6142000000000003e+00   3.5639999999999999e-01   3.6559999999999998e-01   3.5400000000000001e-02
  -1.8514999999999999e+00   8.5740000000000005e-01  -1.1152000000000000e+00   2.4820000000000000e-01  -1.8079999999999999e-01  -5.7000000000000002e-02   1.5980000000000001e+00   1.1785000000000001e+00   4.0048000000000004e+00   3.3710000000000001e-01   3.0790000000000001e-01   1.1500000000000000e-01
  -1.3005000000000000e+00   5.9360000000000002e-01  -1.1152000000000000e+00   3.2460000000000000e-01  -2.2839999999999999e-01  -8.7700000000000000e-02   1.5093000000000001e+00   1.3564000000000001e+00   4.5270999999999999e+00   3.2750000000000001e-01   3.4639999999999999e-01   1.0620000000000000e-01
  -2.0720000000000001e+00   1.0992000000000000e+00  -1.2010000000000001e+00   3.5330000000000000e-01  -7.6100000000000001e-02  -8.7700000000000000e-02   1.7312000000000001e+00   1.4453000000000000e+00   3.9177000000000000e+00   2.6970000000000000e-01   2.8870000000000001e-01   5.7500000000000002e-02
  -1.4327000000000001e+00   7.9139999999999999e-01  -6.0050000000000003e-01   2.1959999999999999e-01  -1.9980000000000001e-01  -4.8200000000000000e-02   1.5315000000000001e+00   1.3119000000000001e+00   4.0048000000000004e+00   2.3119999999999999e-01   3.0790000000000001e-01   9.7299999999999998e-02
  -1.7413000000000001e+00   9.4530000000000003e-01   0.0000000000000000e+00   2.6729999999999998e-01  -1.3320000000000001e-01  -3.9500000000000000e-02   1.4427000000000001e+00   1.4898000000000000e+00   3.7435999999999998e+00   3.7569999999999998e-01   3.8490000000000002e-01   1.1060000000000000e-01
  -1.5428999999999999e+00   6.5949999999999998e-01  -6.0050000000000003e-01   2.8639999999999999e-01  -1.9030000000000000e-01  -5.2600000000000001e-02   1.5758000000000001e+00   1.2674000000000001e+00   3.4824000000000002e+00   2.7939999999999998e-01   2.6939999999999997e-01   7.0800000000000002e-02
  -1.4548000000000001e+00   5.9360000000000002e-01  -7.7210000000000001e-01   4.2009999999999997e-01  -1.5229999999999999e-01  -7.8899999999999998e-02   1.4649000000000001e+00   1.3341000000000001e+00   4.2659000000000002e+00   2.6970000000000000e-01   2.9830000000000001e-01   1.0170000000000000e-01
  -1.5649999999999999e+00   7.2550000000000003e-01  -1.7160000000000000e-01   2.0050000000000001e-01  -2.6640000000000003e-01  -5.7000000000000002e-02   1.5536000000000001e+00   1.5565000000000000e+00   3.9177000000000000e+00   3.0819999999999997e-01   3.5599999999999998e-01   1.0620000000000000e-01
  -1.3887000000000000e+00   9.0129999999999999e-01  -1.2010000000000001e+00   3.0549999999999999e-01  -1.8079999999999999e-01  -7.8899999999999998e-02   1.4205000000000001e+00   1.2897000000000001e+00   4.1788999999999996e+00   2.9859999999999998e-01   3.8490000000000002e-01   8.8499999999999995e-02
  -1.6311000000000000e+00   8.5740000000000005e-01  -1.0294000000000001e+00   2.0999999999999999e-01  -2.3790000000000000e-01  -7.8899999999999998e-02   1.4427000000000001e+00   1.3341000000000001e+00   3.9177000000000000e+00   3.6599999999999999e-01   3.3679999999999999e-01   9.2899999999999996e-02
  -1.3666000000000000e+00   7.2550000000000003e-01  -6.8630000000000002e-01   2.2910000000000000e-01  -2.1890000000000001e-01  -5.7000000000000002e-02   1.4205000000000001e+00   1.2674000000000001e+00   4.5270999999999999e+00   2.9859999999999998e-01   1.7319999999999999e-01   7.0800000000000002e-02
  -1.6532000000000000e+00   7.0350000000000001e-01  -6.0050000000000003e-01   2.6729999999999998e-01  -2.1890000000000001e-01  -7.8899999999999998e-02   1.6868000000000001e+00   1.4898000000000000e+00   3.3083000000000000e+00   2.7939999999999998e-01   2.4060000000000001e-01   8.8499999999999995e-02
  -1.4327000000000001e+00   8.5740000000000005e-01  -9.4359999999999999e-01   2.0999999999999999e-01  -2.2839999999999999e-01  -1.0090000000000000e-01   1.4205000000000001e+00   1.3786000000000000e+00   5.0495000000000001e+00   2.6010000000000000e-01   3.0790000000000001e-01   1.1060000000000000e-01
  -1.6091000000000000e+00   8.3540000000000003e-01  -1.2867999999999999e+00   2.5779999999999997e-01  -1.4269999999999999e-01  -8.3299999999999999e-02   1.5315000000000001e+00   1.4008000000000000e+00   4.3529999999999998e+00   3.0819999999999997e-01   3.4639999999999999e-01   2.6499999999999999e-02
  -1.4548000000000001e+00   6.8149999999999999e-01  -8.5800000000000001e-02   2.9599999999999999e-01  -1.9980000000000001e-01  -9.2100000000000001e-02   1.5093000000000001e+00   1.3786000000000000e+00   4.2659000000000002e+00   3.0819999999999997e-01   2.5979999999999998e-01   1.1060000000000000e-01
  -1.6972000000000000e+00   1.0112000000000001e+00  -1.1152000000000000e+00   3.0549999999999999e-01  -2.0930000000000001e-01  -7.0199999999999999e-02   1.7534000000000001e+00   1.3564000000000001e+00   3.4824000000000002e+00   3.0819999999999997e-01   2.3089999999999999e-01   5.7500000000000002e-02
  -1.7193000000000001e+00   7.9139999999999999e-01  -3.4310000000000002e-01   2.4820000000000000e-01  -1.8079999999999999e-01  -3.0700000000000002e-02   1.2873000000000001e+00   1.4676000000000000e+00   4.5270999999999999e+00   3.4680000000000000e-01   2.6939999999999997e-01   6.6400000000000001e-02
  -1.5870000000000000e+00   9.6730000000000005e-01  -6.0050000000000003e-01   2.1959999999999999e-01  -1.8079999999999999e-01  -4.8200000000000000e-02   1.5758000000000001e+00   1.4898000000000000e+00   4.3529999999999998e+00   2.6970000000000000e-01   2.5019999999999998e-01   2.6499999999999999e-02
  -1.7413000000000001e+00   5.7160000000000000e-01  -6.0050000000000003e-01   3.4370000000000001e-01  -1.6180000000000000e-01  -7.8899999999999998e-02   1.7534000000000001e+00   1.5565000000000000e+00   4.4401000000000002e+00   2.9859999999999998e-01   2.0210000000000000e-01   7.0800000000000002e-02
  -1.6752000000000000e+00   7.6939999999999997e-01   0.0000000000000000e+00   3.0549999999999999e-01  -1.9980000000000001e-01  -7.0199999999999999e-02   1.6646000000000001e+00   1.4008000000000000e+00   3.8306000000000000e+00   3.5639999999999999e-01   2.1170000000000000e-01   8.4000000000000005e-02
  -1.5428999999999999e+00   9.2330000000000001e-01  -1.0294000000000001e+00   2.8639999999999999e-01  -1.6180000000000000e-01  -1.7500000000000002e-02   1.4427000000000001e+00   1.4231000000000000e+00   3.9177000000000000e+00   2.6010000000000000e-01   3.2710000000000000e-01   5.7500000000000002e-02
  -1.6752000000000000e+00   8.3540000000000003e-01   2.5740000000000002e-01   3.4370000000000001e-01  -1.5229999999999999e-01  -5.2600000000000001e-02   1.7090000000000001e+00   1.3341000000000001e+00   3.6564999999999999e+00   2.9859999999999998e-01   3.1750000000000000e-01   1.1500000000000000e-01
  -1.6532000000000000e+00   9.6730000000000005e-01  -1.1152000000000000e+00   2.9599999999999999e-01  -1.9980000000000001e-01  -7.8899999999999998e-02   1.4427000000000001e+00   1.4008000000000000e+00   3.2212000000000001e+00   3.4680000000000000e-01   2.4060000000000001e-01   5.3100000000000001e-02
  -1.5428999999999999e+00   8.1340000000000001e-01  -1.1152000000000000e+00   3.8190000000000002e-01  -1.8079999999999999e-01  -8.7700000000000000e-02   1.5536000000000001e+00   1.6454000000000000e+00   4.5270999999999999e+00   2.7939999999999998e-01   3.8490000000000002e-01   8.8499999999999995e-02
  -1.6752000000000000e+00   8.1340000000000001e-01  -8.5780000000000001e-01   2.4820000000000000e-01  -2.4740000000000001e-01  -6.1400000000000003e-02   1.5315000000000001e+00   1.4676000000000000e+00   4.0048000000000004e+00   3.2750000000000001e-01   2.3089999999999999e-01   7.9600000000000004e-02
  -1.6752000000000000e+00   6.8149999999999999e-01  -9.4359999999999999e-01   3.0549999999999999e-01  -1.9980000000000001e-01  -1.7500000000000002e-02   1.4871000000000001e+00   1.3341000000000001e+00   4.5270999999999999e+00   3.1790000000000002e-01   2.5979999999999998e-01   5.7500000000000002e-02
  -1.7634000000000001e+00   8.3540000000000003e-01  -1.2867999999999999e+00   3.4370000000000001e-01  -1.2370000000000000e-01  -6.1400000000000003e-02   1.7534000000000001e+00   1.6010000000000000e+00   4.1788999999999996e+00   2.9859999999999998e-01   2.1170000000000000e-01   1.0620000000000000e-01
  -1.5870000000000000e+00   8.3540000000000003e-01  -1.0294000000000001e+00   3.0549999999999999e-01  -4.7600000000000003e-02  -7.4499999999999997e-02   1.4427000000000001e+00   1.4898000000000000e+00   4.0048000000000004e+00   3.5639999999999999e-01   2.8870000000000001e-01   7.9600000000000004e-02
  -1.4548000000000001e+00   8.1340000000000001e-01  -1.2867999999999999e+00   3.3420000000000000e-01  -1.9980000000000001e-01  -4.8200000000000000e-02   1.4871000000000001e+00   1.5343000000000000e+00   4.2659000000000002e+00   2.9859999999999998e-01   2.6939999999999997e-01   6.1899999999999997e-02
  -1.5208999999999999e+00   8.5740000000000005e-01  -9.4359999999999999e-01   2.8639999999999999e-01  -2.7600000000000002e-01  -5.7000000000000002e-02   1.5093000000000001e+00   1.1117999999999999e+00   4.1788999999999996e+00   2.9859999999999998e-01   2.6939999999999997e-01   1.0620000000000000e-01
  -1.6752000000000000e+00   6.8149999999999999e-01  -1.0294000000000001e+00   2.1959999999999999e-01  -2.1890000000000001e-01  -2.6300000000000000e-02   1.5536000000000001e+00   1.3564000000000001e+00   4.2659000000000002e+00   2.9859999999999998e-01   2.3089999999999999e-01   7.9600000000000004e-02
  -1.5208999999999999e+00   9.2330000000000001e-01  -7.7210000000000001e-01   2.4820000000000000e-01  -9.5200000000000007e-02  -7.8899999999999998e-02   1.6424000000000001e+00   1.3564000000000001e+00   5.3977000000000004e+00   3.4680000000000000e-01   3.1750000000000000e-01   7.0800000000000002e-02
  -1.6752000000000000e+00   8.5740000000000005e-01  -7.7210000000000001e-01   2.9599999999999999e-01  -9.5200000000000007e-02  -6.1400000000000003e-02   1.5980000000000001e+00   1.4231000000000000e+00   4.1788999999999996e+00   3.2750000000000001e-01   2.5019999999999998e-01   6.6400000000000001e-02
  -1.6532000000000000e+00   9.8929999999999996e-01  -6.0050000000000003e-01   3.3420000000000000e-01  -1.4269999999999999e-01  -7.8899999999999998e-02   1.6424000000000001e+00   1.2230000000000001e+00   4.0918000000000001e+00   3.5639999999999999e-01   3.4639999999999999e-01   7.9600000000000004e-02
  -1.7193000000000001e+00   6.8149999999999999e-01  -6.0050000000000003e-01   2.8639999999999999e-01  -1.9030000000000000e-01  -7.4499999999999997e-02   1.4649000000000001e+00   1.4453000000000000e+00   4.1788999999999996e+00   3.5639999999999999e-01   3.2710000000000000e-01   7.9600000000000004e-02
  -1.5208999999999999e+00   6.8149999999999999e-01  -6.8630000000000002e-01   2.6729999999999998e-01  -1.7130000000000001e-01  -9.2100000000000001e-02   1.4871000000000001e+00   1.3786000000000000e+00   3.9177000000000000e+00   3.5639999999999999e-01   2.8870000000000001e-01   1.4599999999999999e-01
  -1.7413000000000001e+00   7.9139999999999999e-01  -5.1470000000000005e-01   3.5330000000000000e-01  -1.9980000000000001e-01  -5.7000000000000002e-02   1.6646000000000001e+00   1.3564000000000001e+00   3.9177000000000000e+00   3.1790000000000002e-01   2.5019999999999998e-01   7.5200000000000003e-02
  -1.5649999999999999e+00   9.8929999999999996e-01  -1.0294000000000001e+00   2.0050000000000001e-01  -4.7600000000000003e-02  -1.0090000000000000e-01   1.5758000000000001e+00   1.5565000000000000e+00   3.9177000000000000e+00   3.4680000000000000e-01   2.9830000000000001e-01   1.1500000000000000e-01
  -1.5649999999999999e+00   9.6730000000000005e-01  -8.5780000000000001e-01   3.7240000000000001e-01  -1.8079999999999999e-01  -1.3159999999999999e-01   1.5315000000000001e+00   1.4453000000000000e+00   4.7012999999999998e+00   3.3710000000000001e-01   3.0790000000000001e-01   6.6400000000000001e-02
  -1.7413000000000001e+00   9.8929999999999996e-01  -7.7210000000000001e-01   2.7689999999999998e-01  -2.1890000000000001e-01  -3.5099999999999999e-02   1.7978000000000001e+00   1.0672999999999999e+00   4.0048000000000004e+00   2.4079999999999999e-01   3.3679999999999999e-01   1.1940000000000001e-01
  -1.7634000000000001e+00   9.6730000000000005e-01  -8.5800000000000001e-02   2.3870000000000000e-01  -9.5200000000000007e-02  -5.2600000000000001e-02   1.5980000000000001e+00   1.2452000000000001e+00   3.8306000000000000e+00   3.8529999999999998e-01   3.6559999999999998e-01   1.1500000000000000e-01
  -1.6311000000000000e+00   9.2330000000000001e-01  -6.0050000000000003e-01   3.8190000000000002e-01  -1.9030000000000000e-01  -6.5799999999999997e-02   1.4649000000000001e+00   1.2230000000000001e+00   3.4824000000000002e+00   2.9859999999999998e-01   2.5979999999999998e-01   8.4000000000000005e-02
  -1.5870000000000000e+00   8.5740000000000005e-01  -9.4359999999999999e-01   3.0549999999999999e-01  -9.5200000000000007e-02  -7.0199999999999999e-02   1.5758000000000001e+00   1.5343000000000000e+00   3.7435999999999998e+00   3.0819999999999997e-01   3.0790000000000001e-01   8.8499999999999995e-02
  -1.4548000000000001e+00   8.1340000000000001e-01  -4.2890000000000000e-01   2.9599999999999999e-01  -1.8079999999999999e-01  -6.5799999999999997e-02   1.5093000000000001e+00   1.3786000000000000e+00   4.1788999999999996e+00   4.0460000000000002e-01   3.5599999999999998e-01   8.8499999999999995e-02
  -1.8075000000000001e+00   8.7929999999999997e-01  -1.0294000000000001e+00   2.0999999999999999e-01  -1.6180000000000000e-01  -7.8899999999999998e-02   1.5536000000000001e+00   1.2007000000000001e+00   4.5270999999999999e+00   2.6970000000000000e-01   2.7900000000000003e-01   7.5200000000000003e-02
  -1.5870000000000000e+00   5.9360000000000002e-01  -1.0294000000000001e+00   2.9599999999999999e-01  -1.8079999999999999e-01  -7.0199999999999999e-02   1.2873000000000001e+00   1.2452000000000001e+00   4.6142000000000003e+00   2.4079999999999999e-01   3.8490000000000002e-01   1.3710000000000000e-01
  -1.6972000000000000e+00   9.0129999999999999e-01  -7.7210000000000001e-01   3.5330000000000000e-01  -1.7130000000000001e-01  -7.8899999999999998e-02   1.5315000000000001e+00   1.3341000000000001e+00   3.0470999999999999e+00   2.3119999999999999e-01   3.3679999999999999e-01   8.8499999999999995e-02
  -1.6091000000000000e+00   1.0331999999999999e+00  -1.2867999999999999e+00   2.0050000000000001e-01  -1.3320000000000001e-01  -8.3299999999999999e-02   1.4871000000000001e+00   1.6677000000000000e+00   4.3529999999999998e+00   3.1790000000000002e-01   3.1750000000000000e-01   8.4000000000000005e-02
  -1.7193000000000001e+00   8.5740000000000005e-01  -5.1470000000000005e-01   4.0100000000000002e-01  -1.9030000000000000e-01  -1.0090000000000000e-01   1.3317000000000001e+00   1.0894999999999999e+00   4.8754000000000000e+00   3.1790000000000002e-01   3.5599999999999998e-01   1.1060000000000000e-01
  -1.3666000000000000e+00   8.5740000000000005e-01  -1.7160000000000000e-01   2.8639999999999999e-01  -1.8079999999999999e-01  -7.8899999999999998e-02   1.6646000000000001e+00   1.1563000000000001e+00   4.1788999999999996e+00   2.9859999999999998e-01   3.7530000000000002e-01   1.5040000000000001e-01
  -1.6972000000000000e+00   9.0129999999999999e-01  -1.3725000000000001e+00   2.1959999999999999e-01  -2.3790000000000000e-01  -8.3299999999999999e-02   1.4649000000000001e+00   1.6232000000000000e+00   4.5270999999999999e+00   2.5050000000000000e-01   3.0790000000000001e-01   8.4000000000000005e-02
  -1.6972000000000000e+00   7.6939999999999997e-01  -1.1152000000000000e+00   3.7240000000000001e-01  -1.3320000000000001e-01  -5.7000000000000002e-02   1.5980000000000001e+00   1.3119000000000001e+00   4.0048000000000004e+00   3.0819999999999997e-01   3.3679999999999999e-01   1.5040000000000001e-01
  -1.6091000000000000e+00   5.9360000000000002e-01  -1.2867999999999999e+00   3.3420000000000000e-01  -1.2370000000000000e-01  -8.7700000000000000e-02   1.5536000000000001e+00   1.1339999999999999e+00   5.0495000000000001e+00   2.7939999999999998e-01   1.6360000000000000e-01   7.9600000000000004e-02
  -1.5649999999999999e+00   6.3749999999999996e-01  -4.2890000000000000e-01   4.0100000000000002e-01  -1.9030000000000000e-01  -3.0700000000000002e-02   1.7090000000000001e+00   1.2897000000000001e+00   3.6564999999999999e+00   3.2750000000000001e-01   3.4639999999999999e-01   7.9600000000000004e-02
  -1.6972000000000000e+00   8.3540000000000003e-01  -8.5800000000000001e-02   2.6729999999999998e-01  -1.9030000000000000e-01  -3.9500000000000000e-02   1.4649000000000001e+00   1.4676000000000000e+00   3.9177000000000000e+00   2.9859999999999998e-01   2.8870000000000001e-01   8.8499999999999995e-02
  -1.4767999999999999e+00   1.0331999999999999e+00  -1.0294000000000001e+00   3.3420000000000000e-01  -1.9030000000000000e-01  -1.3200000000000000e-02   1.3983000000000001e+00   1.6899000000000000e+00   3.6564999999999999e+00   3.1790000000000002e-01   2.3089999999999999e-01   9.2899999999999996e-02
  -1.5649999999999999e+00   6.5949999999999998e-01  -8.5800000000000001e-02   2.3870000000000000e-01  -2.1890000000000001e-01  -8.7700000000000000e-02   1.5980000000000001e+00   1.3119000000000001e+00   4.4401000000000002e+00   3.3710000000000001e-01   2.9830000000000001e-01   6.1899999999999997e-02
  -1.3887000000000000e+00   8.1340000000000001e-01   8.5780000000000001e-01   3.4370000000000001e-01  -1.1420000000000000e-01  -1.0090000000000000e-01   1.4649000000000001e+00   1.3119000000000001e+00   4.5270999999999999e+00   2.7939999999999998e-01   2.8870000000000001e-01   1.1500000000000000e-01
  -1.6532000000000000e+00   6.3749999999999996e-01  -6.8630000000000002e-01   3.2460000000000000e-01  -1.4269999999999999e-01  -9.2100000000000001e-02   1.5758000000000001e+00   1.5120000000000000e+00   3.9177000000000000e+00   3.8529999999999998e-01   3.2710000000000000e-01   1.0170000000000000e-01
  -1.7634000000000001e+00   7.2550000000000003e-01  -7.7210000000000001e-01   2.6729999999999998e-01  -9.5200000000000007e-02  -2.6300000000000000e-02   1.5536000000000001e+00   1.5787000000000000e+00   3.9177000000000000e+00   3.8529999999999998e-01   3.8490000000000002e-01   7.0800000000000002e-02
  -1.6972000000000000e+00   8.3540000000000003e-01  -4.2890000000000000e-01   3.1509999999999999e-01  -1.6180000000000000e-01  -5.7000000000000002e-02   1.6202000000000001e+00   1.1785000000000001e+00   4.4401000000000002e+00   2.7939999999999998e-01   2.6939999999999997e-01   1.1500000000000000e-01
  -1.8735999999999999e+00   9.0129999999999999e-01  -9.4359999999999999e-01   3.6280000000000001e-01  -2.0930000000000001e-01  -7.0199999999999999e-02   1.5093000000000001e+00   1.3119000000000001e+00   3.8306000000000000e+00   2.9859999999999998e-01   3.0790000000000001e-01   7.0800000000000002e-02
  -1.6311000000000000e+00   6.8149999999999999e-01  -7.7210000000000001e-01   2.6729999999999998e-01  -1.7130000000000001e-01  -6.5799999999999997e-02   1.4649000000000001e+00   1.4008000000000000e+00   3.6564999999999999e+00   2.4079999999999999e-01   3.4639999999999999e-01   7.5200000000000003e-02
  -1.8075000000000001e+00   5.7160000000000000e-01  -6.8630000000000002e-01   2.8639999999999999e-01  -1.5229999999999999e-01  -4.3900000000000002e-02   1.5980000000000001e+00   1.4008000000000000e+00   3.7435999999999998e+00   3.4680000000000000e-01   2.7900000000000003e-01   1.1060000000000000e-01
  -1.7413000000000001e+00   7.9139999999999999e-01  -3.4310000000000002e-01   3.6280000000000001e-01  -2.4740000000000001e-01  -6.1400000000000003e-02   1.4649000000000001e+00   1.4231000000000000e+00   3.1341999999999999e+00   2.1190000000000001e-01   3.0790000000000001e-01   7.9600000000000004e-02
  -1.5208999999999999e+00   7.4739999999999995e-01  -1.1152000000000000e+00   2.7689999999999998e-01  -1.3320000000000001e-01  -4.3900000000000002e-02   1.3983000000000001e+00   1.4008000000000000e+00   4.6142000000000003e+00   2.7939999999999998e-01   2.6939999999999997e-01   1.1060000000000000e-01
  -1.5649999999999999e+00   1.0551999999999999e+00  -6.0050000000000003e-01   3.1509999999999999e-01  -1.5229999999999999e-01  -6.5799999999999997e-02   1.5758000000000001e+00   1.5343000000000000e+00   4.7882999999999996e+00   3.9489999999999997e-01   2.8870000000000001e-01   7.5200000000000003e-02
  -1.6091000000000000e+00   9.2330000000000001e-01   6.8630000000000002e-01   2.9599999999999999e-01  -1.7130000000000001e-01  -7.8899999999999998e-02   1.5093000000000001e+00   1.5343000000000000e+00   3.2212000000000001e+00   3.0819999999999997e-01   2.9830000000000001e-01   7.0800000000000002e-02
  -1.4327000000000001e+00   7.0350000000000001e-01  -1.0294000000000001e+00   3.2460000000000000e-01  -2.0930000000000001e-01  -9.2100000000000001e-02   1.5093000000000001e+00   1.1117999999999999e+00   3.5695000000000001e+00   2.6010000000000000e-01   2.3089999999999999e-01   8.8499999999999995e-02
  -1.6972000000000000e+00   6.5949999999999998e-01  -7.7210000000000001e-01   2.6729999999999998e-01  -2.0930000000000001e-01  -3.9500000000000000e-02   1.5315000000000001e+00   1.5565000000000000e+00   3.8306000000000000e+00   3.2750000000000001e-01   3.1750000000000000e-01   5.3100000000000001e-02
  -1.5428999999999999e+00   9.0129999999999999e-01  -2.5740000000000002e-01   2.9599999999999999e-01  -1.5229999999999999e-01  -7.4499999999999997e-02   1.4427000000000001e+00   1.4231000000000000e+00   3.9177000000000000e+00   2.9859999999999998e-01   2.5979999999999998e-01   8.4000000000000005e-02
  -1.6972000000000000e+00   7.4739999999999995e-01  -5.1470000000000005e-01   3.0549999999999999e-01  -2.2839999999999999e-01  -3.5099999999999999e-02   1.7312000000000001e+00   1.4453000000000000e+00   3.8306000000000000e+00   3.1790000000000002e-01   2.9830000000000001e-01   1.0170000000000000e-01
  -1.6972000000000000e+00   9.4530000000000003e-01  -1.2010000000000001e+00   2.5779999999999997e-01  -2.4740000000000001e-01  -7.8899999999999998e-02   1.5536000000000001e+00   1.4008000000000000e+00   4.5270999999999999e+00   2.6970000000000000e-01   2.9830000000000001e-01   8.8499999999999995e-02
  -1.5649999999999999e+00   1.0112000000000001e+00  -6.0050000000000003e-01   3.8190000000000002e-01  -1.1420000000000000e-01  -5.2600000000000001e-02   1.6646000000000001e+00   1.4898000000000000e+00   3.5695000000000001e+00   3.0819999999999997e-01   2.7900000000000003e-01   7.0800000000000002e-02
  -1.9397000000000000e+00   8.7929999999999997e-01  -1.7157000000000000e+00   2.7689999999999998e-01  -1.2370000000000000e-01  -3.5099999999999999e-02   1.6424000000000001e+00   1.2452000000000001e+00   3.9177000000000000e+00   3.3710000000000001e-01   2.1170000000000000e-01   1.1500000000000000e-01
  -2.4249999999999999e-01   7.0350000000000001e-01  -6.8630000000000002e-01   2.3870000000000000e-01  -2.0930000000000001e-01  -4.3900000000000002e-02   1.7312000000000001e+00   1.5343000000000000e+00   4.4401000000000002e+00   2.8899999999999998e-01   3.0790000000000001e-01   1.1060000000000000e-01
  -1.3005000000000000e+00   7.4739999999999995e-01  -2.0588000000000002e+00   4.0100000000000002e-01  -1.7130000000000001e-01  -5.2600000000000001e-02   1.5315000000000001e+00   1.2897000000000001e+00   4.1788999999999996e+00   3.7569999999999998e-01   2.5019999999999998e-01   1.1060000000000000e-01
  -1.5428999999999999e+00   5.9360000000000002e-01   5.1470000000000005e-01   2.2910000000000000e-01  -2.5690000000000002e-01  -1.2720000000000001e-01   1.4649000000000001e+00   1.2674000000000001e+00   3.7435999999999998e+00   3.2750000000000001e-01   2.8870000000000001e-01   4.4200000000000003e-02
  -2.2703000000000002e+00   6.5949999999999998e-01  -2.5740000000000002e-01   3.8190000000000002e-01  -1.6180000000000000e-01  -1.1840000000000001e-01   1.7756000000000001e+00   1.4231000000000000e+00   4.5270999999999999e+00   4.0460000000000002e-01   2.8870000000000001e-01   8.4000000000000005e-02
  -1.6091000000000000e+00   6.5949999999999998e-01  -6.0050000000000003e-01   3.2460000000000000e-01  -1.4269999999999999e-01  -5.7000000000000002e-02   1.5536000000000001e+00   1.3341000000000001e+00   3.3083000000000000e+00   2.6010000000000000e-01   3.7530000000000002e-01   7.9600000000000004e-02
  -1.5870000000000000e+00   7.2550000000000003e-01  -1.4582999999999999e+00   1.7190000000000000e-01  -1.5229999999999999e-01  -8.8000000000000005e-03   1.6646000000000001e+00   1.2897000000000001e+00   4.1788999999999996e+00   2.9859999999999998e-01   2.5979999999999998e-01   5.3100000000000001e-02
  -1.3225000000000000e+00   1.0551999999999999e+00  -1.8872000000000000e+00   2.9599999999999999e-01  -1.5229999999999999e-01  -5.2600000000000001e-02   1.9532000000000000e+00   1.1117999999999999e+00   4.3529999999999998e+00   3.5639999999999999e-01   2.9830000000000001e-01   3.9800000000000002e-02
  -1.7193000000000001e+00   5.2759999999999996e-01  -1.0294000000000001e+00   2.0999999999999999e-01  -1.9030000000000000e-01  -9.6500000000000002e-02   1.5980000000000001e+00   1.5787000000000000e+00   3.8306000000000000e+00   2.6970000000000000e-01   2.5979999999999998e-01   1.0620000000000000e-01
  -1.6532000000000000e+00   7.4739999999999995e-01  -9.4359999999999999e-01   3.8190000000000002e-01  -1.9980000000000001e-01  -3.9500000000000000e-02   1.3539000000000001e+00   1.6232000000000000e+00   3.9177000000000000e+00   3.2750000000000001e-01   2.4060000000000001e-01   1.2830000000000000e-01
  -1.6972000000000000e+00   5.7160000000000000e-01  -6.0050000000000003e-01   3.5330000000000000e-01  -2.1890000000000001e-01  -7.8899999999999998e-02   1.4871000000000001e+00   1.1785000000000001e+00   4.0048000000000004e+00   4.0460000000000002e-01   2.6939999999999997e-01   9.2899999999999996e-02
  -1.8075000000000001e+00   7.2550000000000003e-01  -6.8630000000000002e-01   2.9599999999999999e-01  -9.5200000000000007e-02  -8.7700000000000000e-02   1.4649000000000001e+00   1.0005999999999999e+00   4.1788999999999996e+00   3.0819999999999997e-01   3.0790000000000001e-01   5.3100000000000001e-02
  -1.4327000000000001e+00   8.3540000000000003e-01  -8.5780000000000001e-01   3.6280000000000001e-01  -1.9030000000000000e-01  -7.4499999999999997e-02   1.3539000000000001e+00   1.4453000000000000e+00   3.5695000000000001e+00   3.0819999999999997e-01   2.8870000000000001e-01   1.3710000000000000e-01
  -1.6091000000000000e+00   5.7160000000000000e-01  -8.5800000000000001e-02   2.2910000000000000e-01  -1.4269999999999999e-01  -7.4499999999999997e-02   1.4649000000000001e+00   1.2897000000000001e+00   4.5270999999999999e+00   2.7939999999999998e-01   3.0790000000000001e-01   7.0800000000000002e-02
  -1.4767999999999999e+00   8.3540000000000003e-01   0.0000000000000000e+00   3.8190000000000002e-01  -2.0930000000000001e-01  -6.1400000000000003e-02   1.4427000000000001e+00   1.4898000000000000e+00   3.8306000000000000e+00   3.6599999999999999e-01   2.5019999999999998e-01   3.9800000000000002e-02
  -1.4767999999999999e+00   6.5949999999999998e-01  -1.7160000000000000e-01   2.9599999999999999e-01  -1.4269999999999999e-01  -5.2600000000000001e-02   1.4427000000000001e+00   1.3786000000000000e+00   3.8306000000000000e+00   1.9270000000000001e-01   2.4060000000000001e-01   8.4000000000000005e-02
  -1.5428999999999999e+00   7.9139999999999999e-01  -6.8630000000000002e-01   2.2910000000000000e-01  -1.9980000000000001e-01  -2.1899999999999999e-02   1.5980000000000001e+00   1.4008000000000000e+00   3.3953000000000002e+00   3.0819999999999997e-01   2.8870000000000001e-01   1.2390000000000000e-01
  -1.6752000000000000e+00   8.7929999999999997e-01  -9.4359999999999999e-01   3.4370000000000001e-01  -1.0470000000000000e-01  -1.1400000000000000e-01   1.5758000000000001e+00   1.5565000000000000e+00   4.5270999999999999e+00   3.6599999999999999e-01   3.9450000000000002e-01   7.0800000000000002e-02
  -1.5649999999999999e+00   7.2550000000000003e-01  -4.2890000000000000e-01   2.8639999999999999e-01  -1.4269999999999999e-01  -3.9500000000000000e-02   1.5315000000000001e+00   1.4898000000000000e+00   4.0048000000000004e+00   3.6599999999999999e-01   2.7900000000000003e-01   9.7299999999999998e-02
  -1.6311000000000000e+00   9.4530000000000003e-01  -1.0294000000000001e+00   3.9140000000000003e-01  -1.4269999999999999e-01  -7.8899999999999998e-02   1.7978000000000001e+00   1.4676000000000000e+00   3.6564999999999999e+00   2.7939999999999998e-01   3.6559999999999998e-01   8.8499999999999995e-02
  -1.4327000000000001e+00   7.6939999999999997e-01  -1.4582999999999999e+00   2.2910000000000000e-01  -1.4269999999999999e-01  -9.2100000000000001e-02   1.5758000000000001e+00   1.5120000000000000e+00   4.0048000000000004e+00   2.8899999999999998e-01   3.0790000000000001e-01   1.0170000000000000e-01
  -1.7193000000000001e+00   7.0350000000000001e-01  -8.5800000000000001e-02   2.0999999999999999e-01  -1.8079999999999999e-01  -7.4499999999999997e-02   1.4205000000000001e+00   1.4898000000000000e+00   4.0918000000000001e+00   3.2750000000000001e-01   3.1750000000000000e-01   1.4599999999999999e-01
  -1.4548000000000001e+00   9.2330000000000001e-01  -1.6298999999999999e+00   2.8639999999999999e-01  -1.8079999999999999e-01  -6.5799999999999997e-02   1.6424000000000001e+00   1.3786000000000000e+00   3.9177000000000000e+00   3.4680000000000000e-01   2.9830000000000001e-01   1.2390000000000000e-01
  -1.6752000000000000e+00   9.0129999999999999e-01  -2.5740000000000002e-01   3.3420000000000000e-01  -1.9980000000000001e-01  -7.8899999999999998e-02   1.7534000000000001e+00   1.3119000000000001e+00   3.8306000000000000e+00   2.6970000000000000e-01   2.8870000000000001e-01   1.1940000000000001e-01
  -1.8075000000000001e+00   8.3540000000000003e-01  -7.7210000000000001e-01   3.2460000000000000e-01  -9.5200000000000007e-02  -2.6300000000000000e-02   1.4871000000000001e+00   1.4453000000000000e+00   4.0918000000000001e+00   2.6010000000000000e-01   2.5019999999999998e-01   1.2830000000000000e-01
  -1.6752000000000000e+00   7.2550000000000003e-01  -7.7210000000000001e-01   2.5779999999999997e-01  -1.8079999999999999e-01  -6.1400000000000003e-02   1.7090000000000001e+00   1.4676000000000000e+00   4.0048000000000004e+00   2.9859999999999998e-01   3.4639999999999999e-01   9.2899999999999996e-02
  -1.6752000000000000e+00   6.3749999999999996e-01  -1.7160000000000000e-01   2.0999999999999999e-01  -2.0930000000000001e-01  -6.1400000000000003e-02   1.5093000000000001e+00   1.4453000000000000e+00   3.4824000000000002e+00   3.5639999999999999e-01   2.9830000000000001e-01   1.3710000000000000e-01
  -1.6091000000000000e+00   7.0350000000000001e-01  -1.1152000000000000e+00   2.7689999999999998e-01  -1.2370000000000000e-01  -2.1899999999999999e-02   1.5980000000000001e+00   1.6454000000000000e+00   4.2659000000000002e+00   2.5050000000000000e-01   2.7900000000000003e-01   6.6400000000000001e-02
  -1.7634000000000001e+00   7.9139999999999999e-01  -5.1470000000000005e-01   3.4370000000000001e-01  -1.2370000000000000e-01  -3.0700000000000002e-02   1.7090000000000001e+00   1.4676000000000000e+00   4.3529999999999998e+00   3.6599999999999999e-01   3.3679999999999999e-01   1.0170000000000000e-01
  -1.5649999999999999e+00   7.4739999999999995e-01   0.0000000000000000e+00   3.2460000000000000e-01  -1.1420000000000000e-01  -7.0199999999999999e-02   1.4205000000000001e+00   1.4676000000000000e+00   3.9177000000000000e+00   3.8529999999999998e-01   3.8490000000000002e-01   3.9800000000000002e-02
  -1.4327000000000001e+00   7.6939999999999997e-01  -1.2867999999999999e+00   3.3420000000000000e-01  -2.1890000000000001e-01  -7.0199999999999999e-02   1.6202000000000001e+00   1.5787000000000000e+00   3.8306000000000000e+00   3.4680000000000000e-01   3.4639999999999999e-01   9.2899999999999996e-02
  -1.5208999999999999e+00   7.9139999999999999e-01  -1.7160000000000000e-01   2.1959999999999999e-01  -1.9030000000000000e-01  -8.7700000000000000e-02   1.5758000000000001e+00   1.3786000000000000e+00   4.4401000000000002e+00   3.0819999999999997e-01   3.5599999999999998e-01   1.1940000000000001e-01
  -1.5870000000000000e+00   8.1340000000000001e-01  -7.7210000000000001e-01   3.5330000000000000e-01  -1.3320000000000001e-01  -4.3900000000000002e-02   1.5980000000000001e+00   1.6010000000000000e+00   2.7858999999999998e+00   3.4680000000000000e-01   3.4639999999999999e-01   6.1899999999999997e-02
  -1.5208999999999999e+00   9.6730000000000005e-01  -4.2890000000000000e-01   2.8639999999999999e-01  -1.8079999999999999e-01  -3.9500000000000000e-02   1.5315000000000001e+00   1.4008000000000000e+00   3.2212000000000001e+00   3.3710000000000001e-01   2.4060000000000001e-01   1.2390000000000000e-01
  -1.5870000000000000e+00   9.0129999999999999e-01  -1.7157000000000000e+00   2.8639999999999999e-01  -1.8079999999999999e-01  -5.7000000000000002e-02   1.5536000000000001e+00   1.3119000000000001e+00   3.9177000000000000e+00   3.6599999999999999e-01   2.7900000000000003e-01   7.5200000000000003e-02
  -1.6091000000000000e+00   7.4739999999999995e-01  -9.4359999999999999e-01   1.9089999999999999e-01  -1.3320000000000001e-01  -7.4499999999999997e-02   1.6424000000000001e+00   1.4008000000000000e+00   3.6564999999999999e+00   3.1790000000000002e-01   3.3679999999999999e-01   9.7299999999999998e-02
  -1.6091000000000000e+00   9.2330000000000001e-01  -6.8630000000000002e-01   2.2910000000000000e-01  -1.9980000000000001e-01  -7.0199999999999999e-02   1.4427000000000001e+00   1.4231000000000000e+00   3.8306000000000000e+00   3.5639999999999999e-01   2.1170000000000000e-01   7.0800000000000002e-02
  -1.4327000000000001e+00   8.5740000000000005e-01  -6.8630000000000002e-01   3.4370000000000001e-01  -1.0470000000000000e-01  -1.3589999999999999e-01   1.5315000000000001e+00   1.3564000000000001e+00   3.9177000000000000e+00   2.4079999999999999e-01   2.6939999999999997e-01   9.7299999999999998e-02
  -1.5208999999999999e+00   8.5740000000000005e-01  -1.3725000000000001e+00   3.8190000000000002e-01  -1.0470000000000000e-01  -5.2600000000000001e-02   1.7534000000000001e+00   1.2452000000000001e+00   3.4824000000000002e+00   2.8899999999999998e-01   2.5019999999999998e-01   9.2899999999999996e-02
  -1.4548000000000001e+00   1.0551999999999999e+00  -1.8872000000000000e+00   3.4370000000000001e-01  -3.8100000000000002e-02  -7.4499999999999997e-02   1.5758000000000001e+00   1.5120000000000000e+00   3.5695000000000001e+00   2.5050000000000000e-01   2.6939999999999997e-01   1.1940000000000001e-01
  -1.7413000000000001e+00   9.0129999999999999e-01  -2.0588000000000002e+00   2.8639999999999999e-01  -1.0470000000000000e-01  -8.3299999999999999e-02   1.4427000000000001e+00   1.4231000000000000e+00   4.0918000000000001e+00   3.2750000000000001e-01   2.2130000000000000e-01   1.1060000000000000e-01
  -1.5428999999999999e+00   8.5740000000000005e-01  -1.0294000000000001e+00   2.0050000000000001e-01  -1.9980000000000001e-01  -5.7000000000000002e-02   1.5536000000000001e+00   1.3564000000000001e+00   4.5270999999999999e+00   2.6970000000000000e-01   3.3679999999999999e-01   1.1500000000000000e-01
  -1.5428999999999999e+00   8.1340000000000001e-01  -6.8630000000000002e-01   3.1509999999999999e-01  -1.9980000000000001e-01  -3.5099999999999999e-02   1.6202000000000001e+00   1.1339999999999999e+00   2.8730000000000002e+00   3.2750000000000001e-01   2.7900000000000003e-01   3.1000000000000000e-02
  -1.6091000000000000e+00   1.0551999999999999e+00  -7.7210000000000001e-01   3.1509999999999999e-01  -1.6180000000000000e-01  -7.8899999999999998e-02   1.5980000000000001e+00   1.4231000000000000e+00   3.7435999999999998e+00   3.7569999999999998e-01   2.2130000000000000e-01   8.8499999999999995e-02
  -1.6311000000000000e+00   9.8929999999999996e-01  -5.1470000000000005e-01   3.8190000000000002e-01  -1.4269999999999999e-01  -5.7000000000000002e-02   1.4649000000000001e+00   1.2674000000000001e+00   4.2659000000000002e+00   2.9859999999999998e-01   2.7900000000000003e-01   7.5200000000000003e-02
  -1.4767999999999999e+00   7.9139999999999999e-01  -7.7210000000000001e-01   3.2460000000000000e-01  -1.9030000000000000e-01  -5.2600000000000001e-02   1.5093000000000001e+00   1.3341000000000001e+00   3.7435999999999998e+00   3.3710000000000001e-01   2.2130000000000000e-01   7.9600000000000004e-02
  -1.5428999999999999e+00   5.4959999999999998e-01  -1.7160000000000000e-01   2.2910000000000000e-01  -2.5690000000000002e-01  -3.5099999999999999e-02   1.5536000000000001e+00   1.5120000000000000e+00   4.3529999999999998e+00   3.2750000000000001e-01   2.4060000000000001e-01   8.4000000000000005e-02
  -1.5208999999999999e+00   6.3749999999999996e-01  -4.2890000000000000e-01   3.4370000000000001e-01  -1.8079999999999999e-01  -4.3900000000000002e-02   1.3983000000000001e+00   1.3119000000000001e+00   3.6564999999999999e+00   3.7569999999999998e-01   3.7530000000000002e-01   7.0800000000000002e-02
  -1.5428999999999999e+00   8.1340000000000001e-01  -7.7210000000000001e-01   2.8639999999999999e-01  -1.2370000000000000e-01  -6.5799999999999997e-02   1.5315000000000001e+00   1.3341000000000001e+00   3.9177000000000000e+00   3.4680000000000000e-01   2.8870000000000001e-01   8.8499999999999995e-02
  -1.5208999999999999e+00   9.6730000000000005e-01  -3.4310000000000002e-01   3.4370000000000001e-01  -1.6180000000000000e-01   8.8000000000000005e-03   1.6646000000000001e+00   1.6010000000000000e+00   4.0048000000000004e+00   2.9859999999999998e-01   2.5019999999999998e-01   9.7299999999999998e-02
  -1.8075000000000001e+00   8.5740000000000005e-01  -8.5780000000000001e-01   2.6729999999999998e-01  -2.1890000000000001e-01  -4.3900000000000002e-02   1.5536000000000001e+00   1.2230000000000001e+00   3.9177000000000000e+00   3.1790000000000002e-01   3.2710000000000000e-01   6.6400000000000001e-02
  -1.4767999999999999e+00   9.6730000000000005e-01  -5.1470000000000005e-01   2.5779999999999997e-01  -2.6640000000000003e-01  -5.2600000000000001e-02   1.6646000000000001e+00   1.3341000000000001e+00   3.6564999999999999e+00   2.5050000000000000e-01   2.6939999999999997e-01   1.0170000000000000e-01
  -1.4988999999999999e+00   7.0350000000000001e-01  -2.5740000000000002e-01   2.8639999999999999e-01  -2.2839999999999999e-01  -8.7700000000000000e-02   1.5093000000000001e+00   1.4453000000000000e+00   3.3083000000000000e+00   3.3710000000000001e-01   3.8490000000000002e-01   8.4000000000000005e-02
  -1.5649999999999999e+00   8.5740000000000005e-01  -5.1470000000000005e-01   2.5779999999999997e-01  -1.0470000000000000e-01  -6.5799999999999997e-02   1.4649000000000001e+00   1.3564000000000001e+00   3.4824000000000002e+00   2.9859999999999998e-01   2.2130000000000000e-01   6.6400000000000001e-02
  -1.6532000000000000e+00   9.0129999999999999e-01  -8.5780000000000001e-01   3.8190000000000002e-01  -2.2839999999999999e-01  -7.4499999999999997e-02   1.3983000000000001e+00   1.4453000000000000e+00   3.1341999999999999e+00   4.1420000000000001e-01   3.7530000000000002e-01   1.0620000000000000e-01
  -1.7634000000000001e+00   5.2759999999999996e-01  -4.2890000000000000e-01   3.2460000000000000e-01  -1.7130000000000001e-01  -1.2720000000000001e-01   1.7534000000000001e+00   1.2452000000000001e+00   3.6564999999999999e+00   3.0819999999999997e-01   2.7900000000000003e-01   8.4000000000000005e-02
  -1.6972000000000000e+00   8.7929999999999997e-01  -9.4359999999999999e-01   2.1959999999999999e-01  -1.3320000000000001e-01  -6.5799999999999997e-02   1.5536000000000001e+00   1.5343000000000000e+00   4.5270999999999999e+00   3.4680000000000000e-01   3.1750000000000000e-01   1.1500000000000000e-01
  -1.7193000000000001e+00   1.0331999999999999e+00  -4.2890000000000000e-01   3.5330000000000000e-01  -1.8079999999999999e-01  -4.3900000000000002e-02   1.6424000000000001e+00   1.2452000000000001e+00   4.2659000000000002e+00   3.5639999999999999e-01   3.1750000000000000e-01   5.3100000000000001e-02
  -1.6532000000000000e+00   8.3540000000000003e-01  -1.7160000000000000e-01   1.9089999999999999e-01  -8.5599999999999996e-02  -5.2600000000000001e-02   1.7756000000000001e+00   1.2897000000000001e+00   3.3083000000000000e+00   3.0819999999999997e-01   3.1750000000000000e-01   9.7299999999999998e-02
  -1.6091000000000000e+00   7.9139999999999999e-01  -6.8630000000000002e-01   3.7240000000000001e-01  -2.5690000000000002e-01  -5.7000000000000002e-02   1.7756000000000001e+00   1.6232000000000000e+00   3.9177000000000000e+00   3.1790000000000002e-01   2.4060000000000001e-01   1.0170000000000000e-01
  -1.5428999999999999e+00   7.0350000000000001e-01   1.7160000000000000e-01   2.6729999999999998e-01  -1.6180000000000000e-01  -4.3900000000000002e-02   1.6868000000000001e+00   1.5343000000000000e+00   4.4401000000000002e+00   2.5050000000000000e-01   3.0790000000000001e-01   6.6400000000000001e-02
  -1.6972000000000000e+00   8.5740000000000005e-01  -2.5740000000000002e-01   3.0549999999999999e-01  -1.1420000000000000e-01  -2.1899999999999999e-02   1.7090000000000001e+00   1.4676000000000000e+00   4.4401000000000002e+00   2.6970000000000000e-01   2.6939999999999997e-01   6.6400000000000001e-02
  -1.5428999999999999e+00   8.5740000000000005e-01  -7.7210000000000001e-01   3.2460000000000000e-01  -2.3790000000000000e-01  -6.1400000000000003e-02   1.8644000000000001e+00   1.1785000000000001e+00   5.0495000000000001e+00   3.0819999999999997e-01   3.3679999999999999e-01   2.6499999999999999e-02
  -1.5870000000000000e+00   8.3540000000000003e-01  -3.4310000000000002e-01   3.3420000000000000e-01  -1.8079999999999999e-01  -5.2600000000000001e-02   1.9088000000000001e+00   1.1339999999999999e+00   3.5695000000000001e+00   2.7939999999999998e-01   2.2130000000000000e-01   7.0800000000000002e-02
  -1.4107000000000001e+00   8.1340000000000001e-01  -1.1152000000000000e+00   3.0549999999999999e-01  -1.9980000000000001e-01  -1.0520000000000000e-01   1.3983000000000001e+00   2.0234000000000001e+00   4.0918000000000001e+00   3.0819999999999997e-01   3.3679999999999999e-01   3.9800000000000002e-02
  -1.5208999999999999e+00   7.6939999999999997e-01  -8.5780000000000001e-01   2.6729999999999998e-01  -1.3320000000000001e-01  -7.4499999999999997e-02   1.6868000000000001e+00   1.3119000000000001e+00   4.1788999999999996e+00   2.7939999999999998e-01   3.1750000000000000e-01   4.8700000000000000e-02
  -1.6311000000000000e+00   5.7160000000000000e-01  -7.7210000000000001e-01   2.4820000000000000e-01  -1.9980000000000001e-01  -5.2600000000000001e-02   1.7978000000000001e+00   1.0450999999999999e+00   3.4824000000000002e+00   3.3710000000000001e-01   2.1170000000000000e-01   9.7299999999999998e-02
  -1.5208999999999999e+00   9.6730000000000005e-01  -1.5441000000000000e+00   2.9599999999999999e-01  -1.4269999999999999e-01  -8.3299999999999999e-02   1.5758000000000001e+00   1.4898000000000000e+00   3.6564999999999999e+00   3.3710000000000001e-01   1.5400000000000000e-01   7.0800000000000002e-02
  -1.6532000000000000e+00   7.2550000000000003e-01  -2.5740000000000002e-01   3.2460000000000000e-01  -2.2839999999999999e-01  -6.5799999999999997e-02   1.5758000000000001e+00   1.5787000000000000e+00   4.0918000000000001e+00   2.7939999999999998e-01   2.5979999999999998e-01   1.0170000000000000e-01
  -1.4988999999999999e+00   9.2330000000000001e-01  -2.5740000000000002e-01   3.3420000000000000e-01  -1.4269999999999999e-01  -7.4499999999999997e-02   1.5093000000000001e+00   1.3786000000000000e+00   3.7435999999999998e+00   3.5639999999999999e-01   3.4639999999999999e-01   5.3100000000000001e-02
  -1.6532000000000000e+00   6.5949999999999998e-01  -1.7160000000000000e-01   2.4820000000000000e-01  -1.5229999999999999e-01  -9.6500000000000002e-02   1.6646000000000001e+00   1.2452000000000001e+00   4.0048000000000004e+00   2.6970000000000000e-01   2.5019999999999998e-01   7.0800000000000002e-02
  -1.6972000000000000e+00   5.4959999999999998e-01  -6.8630000000000002e-01   2.6729999999999998e-01  -2.1890000000000001e-01  -9.2100000000000001e-02   1.5536000000000001e+00   1.4008000000000000e+00   3.7435999999999998e+00   3.9489999999999997e-01   2.4060000000000001e-01   5.7500000000000002e-02
  -1.5428999999999999e+00   9.8929999999999996e-01  -8.5780000000000001e-01   2.6729999999999998e-01  -9.5200000000000007e-02  -7.4499999999999997e-02   1.5093000000000001e+00   1.7121000000000000e+00   3.8306000000000000e+00   3.7569999999999998e-01   2.7900000000000003e-01   7.0800000000000002e-02
  -1.5870000000000000e+00   6.5949999999999998e-01  -1.6298999999999999e+00   2.4820000000000000e-01  -2.0930000000000001e-01  -1.1840000000000001e-01   1.4871000000000001e+00   1.2452000000000001e+00   3.5695000000000001e+00   2.3119999999999999e-01   3.4639999999999999e-01   9.2899999999999996e-02
  -1.6311000000000000e+00   6.5949999999999998e-01  -6.0050000000000003e-01   3.2460000000000000e-01  -2.4740000000000001e-01  -4.8200000000000000e-02   1.5093000000000001e+00   1.2897000000000001e+00   4.1788999999999996e+00   3.1790000000000002e-01   3.1750000000000000e-01   8.4000000000000005e-02
  -1.8514999999999999e+00   9.2330000000000001e-01  -4.2890000000000000e-01   2.8639999999999999e-01  -1.9030000000000000e-01  -6.5799999999999997e-02   1.5093000000000001e+00   1.5787000000000000e+00   3.4824000000000002e+00   3.4680000000000000e-01   3.6559999999999998e-01   1.1500000000000000e-01
  -1.6311000000000000e+00   7.9139999999999999e-01  -4.2890000000000000e-01   2.6729999999999998e-01  -1.9980000000000001e-01  -8.7700000000000000e-02   1.7534000000000001e+00   1.2452000000000001e+00   3.2212000000000001e+00   2.7939999999999998e-01   2.4060000000000001e-01   1.1500000000000000e-01
  -1.4767999999999999e+00   8.5740000000000005e-01  -8.5780000000000001e-01   3.6280000000000001e-01  -1.9030000000000000e-01   0.0000000000000000e+00   1.6646000000000001e+00   1.5787000000000000e+00   3.6564999999999999e+00   3.4680000000000000e-01   2.7900000000000003e-01   1.1940000000000001e-01
  -1.6532000000000000e+00   7.9139999999999999e-01  -7.7210000000000001e-01   2.7689999999999998e-01  -2.1890000000000001e-01  -5.2600000000000001e-02   1.6868000000000001e+00   1.3564000000000001e+00   4.1788999999999996e+00   3.2750000000000001e-01   3.3679999999999999e-01   7.5200000000000003e-02
  -1.4327000000000001e+00   9.4530000000000003e-01  -5.1470000000000005e-01   2.9599999999999999e-01  -1.3320000000000001e-01  -5.2600000000000001e-02   1.5980000000000001e+00   1.4008000000000000e+00   4.5270999999999999e+00   3.7569999999999998e-01   2.7900000000000003e-01   7.9600000000000004e-02
  -1.6752000000000000e+00   9.2330000000000001e-01  -3.4310000000000002e-01   2.9599999999999999e-01  -1.5229999999999999e-01  -7.4499999999999997e-02   1.5980000000000001e+00   1.2230000000000001e+00   3.8306000000000000e+00   3.5639999999999999e-01   3.1750000000000000e-01   1.1500000000000000e-01
  -1.7413000000000001e+00   1.0331999999999999e+00  -5.1470000000000005e-01   2.3870000000000000e-01  -1.0470000000000000e-01  -8.7700000000000000e-02   1.5758000000000001e+00   1.2897000000000001e+00   4.1788999999999996e+00   3.4680000000000000e-01   3.3679999999999999e-01   1.1500000000000000e-01
  -1.4767999999999999e+00   9.2330000000000001e-01  -1.2867999999999999e+00   3.4370000000000001e-01  -2.0930000000000001e-01  -9.6500000000000002e-02   1.7090000000000001e+00   1.3786000000000000e+00   4.1788999999999996e+00   3.1790000000000002e-01   2.7900000000000003e-01   8.4000000000000005e-02
  -1.7413000000000001e+00   8.7929999999999997e-01  -1.2867999999999999e+00   2.3870000000000000e-01  -2.3790000000000000e-01  -3.9500000000000000e-02   1.5536000000000001e+00   1.3564000000000001e+00   3.9177000000000000e+00   3.5639999999999999e-01   3.2710000000000000e-01   1.2390000000000000e-01
  -1.5208999999999999e+00   6.5949999999999998e-01  -1.7160000000000000e-01   3.3420000000000000e-01  -1.3320000000000001e-01  -4.3900000000000002e-02   1.5536000000000001e+00   1.5343000000000000e+00   4.6142000000000003e+00   3.3710000000000001e-01   3.8490000000000002e-01   1.2830000000000000e-01
  -1.4988999999999999e+00   6.3749999999999996e-01  -2.5740000000000002e-01   3.3420000000000000e-01  -2.1890000000000001e-01  -1.3200000000000000e-02   1.4427000000000001e+00   1.4231000000000000e+00   4.0048000000000004e+00   2.5050000000000000e-01   2.5979999999999998e-01   9.2899999999999996e-02
  -1.5428999999999999e+00   1.1212000000000000e+00  -2.5740000000000002e-01   2.2910000000000000e-01  -2.4740000000000001e-01  -3.9500000000000000e-02   1.6646000000000001e+00   1.4676000000000000e+00   3.4824000000000002e+00   2.5050000000000000e-01   3.2710000000000000e-01   1.0170000000000000e-01
  -1.5870000000000000e+00   7.0350000000000001e-01  -3.4310000000000002e-01   3.9140000000000003e-01  -1.6180000000000000e-01  -3.5099999999999999e-02   1.4205000000000001e+00   1.6232000000000000e+00   4.5270999999999999e+00   2.9859999999999998e-01   2.4060000000000001e-01   8.4000000000000005e-02
  -1.5428999999999999e+00   7.4739999999999995e-01  -9.4359999999999999e-01   2.1959999999999999e-01  -2.4740000000000001e-01  -5.7000000000000002e-02   1.6868000000000001e+00   1.6677000000000000e+00   4.7012999999999998e+00   2.6010000000000000e-01   3.0790000000000001e-01   2.6499999999999999e-02
  -1.5870000000000000e+00   1.0771999999999999e+00  -1.2010000000000001e+00   2.6729999999999998e-01  -1.1420000000000000e-01  -9.6500000000000002e-02   1.6646000000000001e+00   1.1785000000000001e+00   4.0048000000000004e+00   2.8899999999999998e-01   2.6939999999999997e-01   9.2899999999999996e-02
  -1.4327000000000001e+00   7.6939999999999997e-01  -1.0294000000000001e+00   2.7689999999999998e-01  -2.0930000000000001e-01  -3.5099999999999999e-02   1.6868000000000001e+00   1.5343000000000000e+00   3.5695000000000001e+00   2.8899999999999998e-01   2.9830000000000001e-01   3.1000000000000000e-02
  -1.5208999999999999e+00   4.6170000000000000e-01  -3.4310000000000002e-01   2.8639999999999999e-01  -1.9030000000000000e-01  -1.0520000000000000e-01   1.5536000000000001e+00   1.4231000000000000e+00   4.3529999999999998e+00   3.1790000000000002e-01   3.5599999999999998e-01   5.7500000000000002e-02
  -1.5870000000000000e+00   6.1550000000000005e-01  -7.7210000000000001e-01   2.7689999999999998e-01  -2.0930000000000001e-01  -6.5799999999999997e-02   1.7978000000000001e+00   1.2452000000000001e+00   4.2659000000000002e+00   3.3710000000000001e-01   3.5599999999999998e-01   1.1060000000000000e-01
  -1.6972000000000000e+00   7.6939999999999997e-01  -1.6298999999999999e+00   2.5779999999999997e-01  -2.6640000000000003e-01  -7.0199999999999999e-02   1.7090000000000001e+00   1.5343000000000000e+00   3.5695000000000001e+00   3.6599999999999999e-01   3.0790000000000001e-01   9.7299999999999998e-02
  -1.7854000000000001e+00   7.6939999999999997e-01  -8.5780000000000001e-01   3.2460000000000000e-01  -1.9030000000000000e-01  -8.7700000000000000e-02   1.3317000000000001e+00   1.6454000000000000e+00   4.1788999999999996e+00   2.2159999999999999e-01   3.6559999999999998e-01   9.2899999999999996e-02
  -1.6091000000000000e+00   6.8149999999999999e-01  -7.7210000000000001e-01   1.9089999999999999e-01  -1.0470000000000000e-01  -4.8200000000000000e-02   1.4205000000000001e+00   1.5787000000000000e+00   3.8306000000000000e+00   2.8899999999999998e-01   3.5599999999999998e-01   5.7500000000000002e-02
  -1.6091000000000000e+00   8.3540000000000003e-01  -1.5441000000000000e+00   2.5779999999999997e-01  -1.6180000000000000e-01  -2.6300000000000000e-02   1.5980000000000001e+00   1.2897000000000001e+00   3.6564999999999999e+00   3.9489999999999997e-01   2.9830000000000001e-01   1.2390000000000000e-01
  -1.5428999999999999e+00   8.7929999999999997e-01  -7.7210000000000001e-01   2.8639999999999999e-01  -1.1420000000000000e-01  -1.0090000000000000e-01   1.4871000000000001e+00   1.3119000000000001e+00   4.2659000000000002e+00   4.2380000000000001e-01   3.0790000000000001e-01   8.4000000000000005e-02
  -1.4767999999999999e+00   6.1550000000000005e-01  -1.1152000000000000e+00   2.9599999999999999e-01  -2.5690000000000002e-01  -8.3299999999999999e-02   1.5093000000000001e+00   1.2230000000000001e+00   4.3529999999999998e+00   3.1790000000000002e-01   3.1750000000000000e-01   4.4200000000000003e-02
  -1.8075000000000001e+00   9.2330000000000001e-01  -6.8630000000000002e-01   2.8639999999999999e-01  -2.0930000000000001e-01  -7.4499999999999997e-02   1.6646000000000001e+00   1.1563000000000001e+00   4.2659000000000002e+00   3.7569999999999998e-01   3.2710000000000000e-01   6.6400000000000001e-02
  -1.5428999999999999e+00   8.3540000000000003e-01  -1.5441000000000000e+00   3.0549999999999999e-01  -2.5690000000000002e-01  -3.5099999999999999e-02   1.5980000000000001e+00   1.3119000000000001e+00   4.0048000000000004e+00   3.5639999999999999e-01   3.7530000000000002e-01   9.2899999999999996e-02
  -1.7413000000000001e+00   7.9139999999999999e-01  -1.2010000000000001e+00   1.6230000000000000e-01  -2.5690000000000002e-01  -9.6500000000000002e-02   1.4871000000000001e+00   1.7343999999999999e+00   3.9177000000000000e+00   2.4079999999999999e-01   3.2710000000000000e-01   1.1940000000000001e-01
  -1.4107000000000001e+00   8.3540000000000003e-01  -1.1152000000000000e+00   3.2460000000000000e-01  -1.9030000000000000e-01  -6.5799999999999997e-02   1.4649000000000001e+00   1.5565000000000000e+00   4.2659000000000002e+00   2.6970000000000000e-01   2.8870000000000001e-01   9.7299999999999998e-02
  -1.6311000000000000e+00   8.7929999999999997e-01  -1.6298999999999999e+00   2.8639999999999999e-01  -2.4740000000000001e-01   8.8000000000000005e-03   1.3983000000000001e+00   1.3786000000000000e+00   4.2659000000000002e+00   2.3119999999999999e-01   2.8870000000000001e-01   7.0800000000000002e-02
  -1.4548000000000001e+00   7.0350000000000001e-01  -3.4310000000000002e-01   2.7689999999999998e-01  -1.5229999999999999e-01  -8.7700000000000000e-02   1.4871000000000001e+00   1.4008000000000000e+00   4.5270999999999999e+00   2.6010000000000000e-01   2.5979999999999998e-01   6.1899999999999997e-02
  -1.9177000000000000e+00   1.0112000000000001e+00   8.5800000000000001e-02   3.0549999999999999e-01  -2.9499999999999998e-01  -8.3299999999999999e-02   1.6202000000000001e+00   1.4008000000000000e+00   3.9177000000000000e+00   2.8899999999999998e-01   4.1370000000000001e-01   1.1500000000000000e-01
  -1.7413000000000001e+00   8.7929999999999997e-01  -3.4310000000000002e-01   2.2910000000000000e-01  -2.6640000000000003e-01  -5.7000000000000002e-02   1.4205000000000001e+00   1.5343000000000000e+00   4.3529999999999998e+00   3.0819999999999997e-01   2.9830000000000001e-01   1.1500000000000000e-01
  -1.9617000000000000e+00   7.2550000000000003e-01  -8.5780000000000001e-01   4.2009999999999997e-01  -1.4269999999999999e-01  -7.4499999999999997e-02   1.7090000000000001e+00   1.2897000000000001e+00   4.4401000000000002e+00   2.5050000000000000e-01   2.2130000000000000e-01   6.6400000000000001e-02
  -1.6091000000000000e+00   8.3540000000000003e-01  -9.4359999999999999e-01   3.4370000000000001e-01  -1.5229999999999999e-01  -8.3299999999999999e-02   1.5093000000000001e+00   1.6677000000000000e+00   3.7435999999999998e+00   3.0819999999999997e-01   2.5019999999999998e-01   7.9600000000000004e-02
  -1.6311000000000000e+00   8.3540000000000003e-01  -3.4310000000000002e-01   3.3420000000000000e-01  -1.8079999999999999e-01  -6.5799999999999997e-02   1.4427000000000001e+00   1.2674000000000001e+00   3.9177000000000000e+00   3.3710000000000001e-01   2.5979999999999998e-01   8.4000000000000005e-02
  -1.4988999999999999e+00   8.1340000000000001e-01  -2.5740000000000002e-01   2.8639999999999999e-01  -1.4269999999999999e-01  -8.7700000000000000e-02   1.4205000000000001e+00   1.4008000000000000e+00   3.6564999999999999e+00   3.1790000000000002e-01   3.0790000000000001e-01   1.0170000000000000e-01
  -1.6972000000000000e+00   9.2330000000000001e-01  -1.3725000000000001e+00   3.1509999999999999e-01  -2.1890000000000001e-01  -4.3900000000000002e-02   1.4205000000000001e+00   1.4453000000000000e+00   3.3953000000000002e+00   3.2750000000000001e-01   2.7900000000000003e-01   9.7299999999999998e-02
  -1.6311000000000000e+00   8.7929999999999997e-01  -1.0294000000000001e+00   3.3420000000000000e-01  -1.2370000000000000e-01  -7.8899999999999998e-02   1.4649000000000001e+00   1.3341000000000001e+00   4.1788999999999996e+00   3.0819999999999997e-01   2.7900000000000003e-01   9.7299999999999998e-02
  -1.6752000000000000e+00   6.3749999999999996e-01  -1.5441000000000000e+00   3.3420000000000000e-01  -2.0930000000000001e-01  -3.9500000000000000e-02   1.3095000000000001e+00   1.5565000000000000e+00   4.4401000000000002e+00   3.1790000000000002e-01   3.1750000000000000e-01   8.4000000000000005e-02
  -1.6752000000000000e+00   8.5740000000000005e-01  -9.4359999999999999e-01   3.5330000000000000e-01  -1.2370000000000000e-01  -8.3299999999999999e-02   1.6868000000000001e+00   1.4008000000000000e+00   4.7012999999999998e+00   3.4680000000000000e-01   3.7530000000000002e-01   7.5200000000000003e-02
  -1.7193000000000001e+00   8.5740000000000005e-01  -3.4310000000000002e-01   2.5779999999999997e-01  -1.6180000000000000e-01  -3.9500000000000000e-02   1.4871000000000001e+00   1.3786000000000000e+00   3.6564999999999999e+00   2.9859999999999998e-01   3.3679999999999999e-01   9.7299999999999998e-02
  -1.6311000000000000e+00   7.9139999999999999e-01  -1.2867999999999999e+00   2.2910000000000000e-01  -8.5599999999999996e-02  -1.0960000000000000e-01   1.6202000000000001e+00   1.3341000000000001e+00   3.5695000000000001e+00   2.8899999999999998e-01   2.9830000000000001e-01   1.0170000000000000e-01
  -1.5870000000000000e+00   7.4739999999999995e-01  -9.4359999999999999e-01   2.8639999999999999e-01  -1.9030000000000000e-01  -3.9500000000000000e-02   1.5980000000000001e+00   1.2674000000000001e+00   4.3529999999999998e+00   3.8529999999999998e-01   2.9830000000000001e-01   1.0620000000000000e-01
