# Supplementary material for: Footwear and Foam Surface Alter Gait Initiation of Typical Subjects
Source: PLoS One. 2015 Aug 13;10(8):e0135821. doi: 10.1371/journal.pone.0135821 (PMC4536224; doi:10.1371/journal.pone.0135821)
Supplement: S1 Dataset — (ZIP) [file pone.0135821.s001.zip › 11_barefoot_av1_03.txt]

   1.8228800000000000e+01  -6.0454999999999997e+00   3.6801240000000001e+02   5.2702000000000000e+00   3.7977699999999999e+01  -7.1040000000000003e-01  -2.0707899999999999e+01  -4.8696000000000002e+00   3.8611200000000002e+02   6.7911000000000001e+00  -4.1673099999999998e+01   7.9179999999999995e-01
   1.7677800000000001e+01  -7.4964000000000004e+00   3.6904180000000002e+02   4.2294999999999998e+00   3.8567700000000002e+01  -3.9910000000000001e-01  -2.1196200000000001e+01  -5.6033999999999997e+00   3.8767899999999997e+02   6.4539999999999997e+00  -4.1576799999999999e+01   6.5029999999999999e-01
   1.6134799999999998e+01  -9.5409000000000006e+00   3.6792669999999998e+02   2.9215000000000000e+00   3.8843600000000002e+01  -3.9500000000000000e-02  -2.0596900000000002e+01  -5.0919999999999996e+00   3.8863670000000002e+02   6.0879000000000003e+00  -4.1875100000000003e+01   5.6620000000000004e-01
   1.4988600000000000e+01  -1.1673299999999999e+01   3.6458109999999999e+02   1.6708000000000001e+00   3.8738999999999997e+01   2.4120000000000000e-01  -2.0885400000000001e+01  -6.6707000000000001e+00   3.9142259999999999e+02   5.3461999999999996e+00  -4.2125300000000003e+01   4.5119999999999999e-01
   1.4305300000000001e+01  -1.3300100000000000e+01   3.6106400000000002e+02   4.6779999999999999e-01   3.8929299999999998e+01   6.0950000000000004e-01  -2.0552499999999998e+01  -8.2716999999999992e+00   3.9464389999999997e+02   4.4600000000000000e+00  -4.2856600000000000e+01   3.3620000000000000e-01
   1.4195100000000000e+01  -1.5674300000000001e+01   3.5231400000000002e+02  -7.2560000000000002e-01   3.8225099999999998e+01   8.5509999999999997e-01  -2.0841000000000001e+01  -9.7836999999999996e+00   4.0169569999999999e+02   3.4582000000000002e+00  -4.3645600000000002e+01   0.0000000000000000e+00
   1.3247299999999999e+01  -1.7608899999999998e+01   3.4253469999999999e+02  -1.6899000000000000e+00   3.7853999999999999e+01   1.2628999999999999e+00  -2.0730100000000000e+01  -1.0784300000000000e+01   4.0700639999999999e+02   2.3408000000000002e+00  -4.4665500000000002e+01  -2.5659999999999999e-01
   1.2321600000000000e+01  -1.9609400000000001e+01   3.3284109999999998e+02  -2.5969000000000002e+00   3.7102200000000003e+01   1.6093999999999999e+00  -2.1506900000000002e+01  -1.2785500000000001e+01   4.1597359999999998e+02   1.2425999999999999e+00  -4.5570000000000000e+01  -4.8659999999999998e-01
   1.1506000000000000e+01  -2.1456000000000000e+01   3.2083139999999997e+02  -3.4180000000000001e+00   3.6150700000000001e+01   1.9601999999999999e+00  -2.1773199999999999e+01  -1.3808299999999999e+01   4.2232900000000001e+02   1.2520000000000001e-01  -4.6580300000000001e+01  -7.5639999999999996e-01
   1.1087199999999999e+01  -2.2709000000000000e+01   3.0418930000000000e+02  -3.9525999999999999e+00   3.4751800000000003e+01   2.3153999999999999e+00  -2.2572299999999998e+01  -1.5298100000000000e+01   4.3051270000000000e+02  -1.0789000000000000e+00  -4.7734900000000003e+01  -1.1103000000000001e+00
   1.1065099999999999e+01  -2.3654299999999999e+01   2.8608890000000002e+02  -4.4396000000000004e+00   3.2934300000000000e+01   2.5083000000000002e+00  -2.3770800000000001e+01  -1.6854600000000001e+01   4.3895749999999998e+02  -2.4948999999999999e+00  -4.8880000000000003e+01  -1.4288000000000001e+00
   1.0580200000000000e+01  -2.1653800000000000e+01   2.6438560000000001e+02  -4.3345000000000002e+00   3.0793199999999999e+01   2.4205999999999999e+00  -2.5124700000000001e+01  -1.8322199999999999e+01   4.4818590000000000e+02  -3.7664000000000000e+00  -5.0073099999999997e+01  -1.8312999999999999e+00
   1.0337800000000000e+01  -1.8664100000000001e+01   2.4439800000000000e+02  -4.1150000000000002e+00   2.8528500000000001e+01   2.1795000000000000e+00  -2.6811499999999999e+01  -1.9967600000000001e+01   4.5680480000000000e+02  -5.2112999999999996e+00  -5.1323999999999998e+01  -2.2427000000000001e+00
   9.8749000000000002e+00  -1.2970300000000000e+01   2.2724119999999999e+02  -3.5897999999999999e+00   2.6796600000000002e+01   1.6400999999999999e+00  -2.9585899999999999e+01  -2.0901499999999999e+01   4.6168020000000001e+02  -6.4635999999999996e+00  -5.2026400000000002e+01  -2.6097999999999999e+00
   9.5663000000000000e+00  -7.4964000000000004e+00   2.1300110000000001e+02  -3.4466000000000001e+00   2.5312100000000001e+01   1.0348999999999999e+00  -3.1694400000000002e+01  -2.3325199999999999e+01   4.6594619999999998e+02  -7.6483999999999996e+00  -5.2728800000000000e+01  -3.0034999999999998e+00
   8.6625999999999994e+00  -1.6927000000000001e+00   2.0124879999999999e+02  -3.1410999999999998e+00   2.3979900000000001e+01   3.3329999999999999e-01  -3.5267800000000001e+01  -2.5348700000000001e+01   4.6794850000000002e+02  -8.7080000000000002e+00  -5.2940500000000000e+01  -3.2557000000000000e+00
   7.1417000000000002e+00   4.1548999999999996e+00   1.9138360000000000e+02  -2.7305999999999999e+00   2.3171099999999999e+01  -3.2890000000000003e-01  -3.7220900000000000e+01  -2.5860099999999999e+01   4.6812270000000001e+02  -9.5267999999999997e+00  -5.3123300000000000e+01  -3.6936000000000000e+00
   5.5105000000000004e+00   9.1452000000000009e+00   1.8597919999999999e+02  -2.5969000000000002e+00   2.2619100000000000e+01  -9.3410000000000004e-01  -3.8619199999999999e+01  -2.6371500000000001e+01   4.7308510000000001e+02  -1.0509399999999999e+01  -5.3844900000000003e+01  -3.9855000000000000e+00
   3.1520000000000001e+00   1.2926299999999999e+01   1.8297680000000000e+02  -2.4346000000000001e+00   2.2609600000000000e+01  -1.4119999999999999e+00  -3.9551400000000001e+01  -2.6882899999999999e+01   4.7743810000000002e+02  -1.1241500000000000e+01  -5.4701300000000003e+01  -4.1712999999999996e+00
   5.7310000000000005e-01   1.3893599999999999e+01   1.7997440000000000e+02  -2.5396000000000001e+00   2.2533500000000000e+01  -1.5654999999999999e+00  -4.0150599999999997e+01  -2.7172000000000001e+01   4.8501229999999998e+02  -1.1963900000000001e+01  -5.5894399999999997e+01  -4.4101999999999997e+00
  -1.8514999999999999e+00   1.3102200000000000e+01   1.7817290000000000e+02  -2.7879000000000000e+00   2.2514500000000002e+01  -1.5128999999999999e+00  -4.0994100000000003e+01  -2.7327600000000000e+01   4.9641719999999998e+02  -1.2936800000000000e+01  -5.7443600000000004e+01  -4.5693999999999999e+00
  -3.7471999999999999e+00   1.1695300000000000e+01   1.7714349999999999e+02  -3.0169999999999999e+00   2.2733300000000000e+01  -1.3900999999999999e+00  -4.1438000000000002e+01  -2.8617300000000000e+01   5.0721269999999998e+02  -1.3823100000000000e+01  -5.9031199999999998e+01  -4.8083000000000000e+00
  -5.5987000000000000e+00   9.7827000000000002e+00   1.7834450000000001e+02  -3.1602000000000001e+00   2.3028300000000002e+01  -1.1489000000000000e+00  -4.2037199999999999e+01  -2.9795800000000000e+01   5.1966229999999996e+02  -1.4776700000000000e+01  -6.0830500000000001e+01  -4.9587000000000003e+00
  -6.3701999999999996e+00   7.8041999999999998e+00   1.8066069999999999e+02  -3.4180000000000001e+00   2.3513600000000000e+01  -8.9019999999999999e-01  -4.2347900000000003e+01  -3.0329400000000000e+01   5.3202480000000003e+02  -1.5643700000000001e+01  -6.2514400000000002e+01  -5.1047000000000002e+00
  -6.8331000000000000e+00   5.8037000000000001e+00   1.8323419999999999e+02  -3.7044000000000001e+00   2.3970400000000001e+01  -6.3149999999999995e-01  -4.2991599999999998e+01  -3.1552399999999999e+01   5.4194970000000001e+02  -1.6472100000000001e+01  -6.4159800000000004e+01  -5.2329999999999997e+00
  -7.1856999999999998e+00   4.3967000000000001e+00   1.8615080000000000e+02  -3.7999000000000001e+00   2.4389099999999999e+01  -4.0780000000000000e-01  -4.3835000000000001e+01  -3.3020000000000003e+01   5.5161339999999996e+02  -1.7165600000000001e+01  -6.5497200000000007e+01  -5.3788999999999998e+00
  -6.7008000000000001e+00   3.0118000000000000e+00   1.8898169999999999e+02  -3.9908000000000001e+00   2.4893400000000000e+01  -1.4470000000000000e-01  -4.4345500000000001e+01  -3.4331899999999997e+01   5.6119000000000005e+02  -1.7743600000000001e+01  -6.6863600000000005e+01  -5.5647000000000002e+00
  -6.5465000000000000e+00   1.7366999999999999e+00   1.9515809999999999e+02  -4.2103999999999999e+00   2.5492899999999999e+01   9.2100000000000001e-02  -4.5055700000000002e+01  -3.6043999999999997e+01   5.6815480000000002e+02  -1.8340800000000002e+01  -6.7729500000000002e+01  -5.7549000000000001e+00
  -6.0835999999999997e+00   8.3540000000000003e-01   2.0073410000000001e+02  -4.3917999999999999e+00   2.6254200000000001e+01   2.1490000000000001e-01  -4.5499600000000001e+01  -3.7822899999999997e+01   5.7303020000000004e+02  -1.8928400000000000e+01  -6.8499300000000005e+01  -5.9893999999999998e+00
  -5.7530000000000001e+00  -5.0560000000000005e-01   2.0579530000000000e+02  -4.5922999999999998e+00   2.6853700000000000e+01   4.7799999999999998e-01  -4.6476199999999999e+01  -3.9957500000000003e+01   5.7651260000000002e+02  -1.9496800000000000e+01  -6.9144000000000005e+01  -6.1883999999999997e+00
  -5.3562000000000003e+00  -1.7806999999999999e+00   2.0999870000000001e+02  -4.7355000000000000e+00   2.7358000000000001e+01   7.4990000000000001e-01  -4.7275199999999998e+01  -4.1336100000000002e+01   5.7686080000000004e+02  -1.9650900000000000e+01  -6.9221000000000004e+01  -6.4008000000000003e+00
  -5.1578999999999997e+00  -3.0556999999999999e+00   2.1480260000000001e+02  -4.8883000000000001e+00   2.7757700000000000e+01   9.6040000000000003e-01  -4.7719099999999997e+01  -4.2047600000000003e+01   5.7572910000000002e+02  -1.9795400000000001e+01  -6.8999600000000001e+01  -6.4626999999999999e+00
  -4.2762000000000002e+00  -4.4406999999999996e+00   2.2115060000000000e+02  -4.9741999999999997e+00   2.8556999999999999e+01   1.0874999999999999e+00  -4.8473700000000001e+01  -4.2781399999999998e+01   5.7468430000000001e+02  -1.9843499999999999e+01  -6.8970799999999997e+01  -6.6440999999999999e+00
  -3.9676000000000000e+00  -5.8696000000000002e+00   2.3067259999999999e+02  -5.2797000000000001e+00   2.9641800000000000e+01   1.3682000000000001e+00  -4.8562500000000000e+01  -4.3804200000000002e+01   5.6946069999999997e+02  -1.9930199999999999e+01  -6.8422300000000007e+01  -6.8608000000000002e+00
  -2.6450999999999998e+00  -8.1339000000000006e+00   2.4233920000000001e+02  -5.5662000000000003e+00   3.0869399999999999e+01   1.6093999999999999e+00  -4.8917600000000000e+01  -4.5338500000000003e+01   5.6214769999999999e+02  -1.9882100000000001e+01  -6.7421599999999998e+01  -7.0686999999999998e+00
  -1.5208999999999999e+00  -1.0596100000000000e+01   2.5623620000000000e+02  -5.6711999999999998e+00   3.2239699999999999e+01   1.9339000000000000e+00  -4.9228400000000001e+01  -4.6605899999999998e+01   5.5196159999999998e+02  -1.9833900000000000e+01  -6.6189999999999998e+01  -7.2146999999999997e+00
   2.4249999999999999e-01  -1.2992300000000000e+01   2.7313560000000001e+02  -5.8525999999999998e+00   3.4152299999999997e+01   2.3066000000000000e+00  -4.8695700000000002e+01  -4.7406399999999998e+01   5.3794489999999996e+02  -1.9371500000000001e+01  -6.4563900000000004e+01  -7.3208000000000002e+00
   2.3144000000000000e+00  -1.5520400000000000e+01   2.9475310000000002e+02  -6.1007999999999996e+00   3.6436100000000003e+01   2.6355000000000000e+00  -4.7719099999999997e+01  -4.7717700000000001e+01   5.2575649999999996e+02  -1.9082599999999999e+01  -6.3226399999999998e+01  -7.4934000000000003e+00
   4.6950000000000003e+00  -1.8048500000000001e+01   3.2151760000000002e+02  -6.3109000000000002e+00   3.9252800000000001e+01   3.0213999999999999e+00  -4.7497199999999999e+01  -4.8629399999999997e+01   5.1565750000000003e+02  -1.8909199999999998e+01  -6.1889000000000003e+01  -7.6393000000000004e+00
   7.7587999999999999e+00  -2.1411999999999999e+01   3.5265710000000001e+02  -6.5495999999999999e+00   4.2497700000000002e+01   3.4161000000000001e+00  -4.6742500000000000e+01  -4.9407600000000002e+01   5.0103140000000002e+02  -1.8504600000000000e+01  -6.0224299999999999e+01  -7.7057000000000002e+00
   1.1417800000000000e+01  -2.5501000000000001e+01   3.8748540000000003e+02  -6.8360000000000003e+00   4.6161299999999997e+01   3.9599000000000002e+00  -4.5632800000000003e+01  -5.1297699999999999e+01   4.8449000000000001e+02  -1.8138500000000001e+01  -5.8165199999999999e+01  -7.9047000000000001e+00
   1.5561700000000000e+01  -3.0337399999999999e+01   4.2385770000000002e+02  -7.1797000000000004e+00   4.9910600000000002e+01   4.4070999999999998e+00  -4.2791800000000002e+01  -5.0541699999999999e+01   4.6533670000000001e+02  -1.7502800000000001e+01  -5.5827100000000002e+01  -8.4754000000000005e+00
   2.0388999999999999e+01  -3.6492800000000003e+01   4.6417610000000002e+02  -7.5137999999999998e+00   5.4069000000000003e+01   5.0869000000000000e+00  -4.1770899999999997e+01  -5.6389600000000002e+01   4.3869630000000001e+02  -1.6924800000000001e+01  -5.2642200000000003e+01  -7.9577999999999998e+00
   2.5701100000000000e+01  -4.3043900000000001e+01   5.0560960000000000e+02  -7.9721000000000002e+00   5.8427199999999999e+01   5.6700999999999997e+00  -4.0172800000000002e+01  -5.5211100000000002e+01   4.0961820000000000e+02  -1.5817000000000000e+01  -4.8947299999999998e+01  -8.2542000000000009e+00
   3.1211700000000000e+01  -4.9726900000000001e+01   5.5416330000000005e+02  -8.3826999999999998e+00   6.3556300000000000e+01   6.2927999999999997e+00  -3.4912599999999998e+01  -5.4277200000000001e+01   3.7374939999999998e+02  -1.4362500000000001e+01  -4.5165900000000001e+01  -8.0286000000000008e+00
   3.6149099999999997e+01  -5.7377200000000002e+01   6.0520460000000003e+02  -9.1082999999999998e+00   6.8894700000000000e+01   6.9856999999999996e+00  -3.2870699999999999e+01  -5.3054299999999998e+01   3.3700999999999999e+02  -1.3042800000000000e+01  -4.0229700000000001e+01  -7.6482000000000001e+00
   4.1461199999999998e+01  -6.6126599999999996e+01   6.5796159999999998e+02  -9.5379000000000005e+00   7.4547100000000000e+01   7.7881999999999998e+00  -2.5945900000000002e+01  -5.0897399999999998e+01   2.9051990000000001e+02  -1.1058400000000001e+01  -3.5005000000000003e+01  -7.4623999999999997e+00
   4.7059899999999999e+01  -7.3996799999999993e+01   7.1037549999999999e+02  -1.0015300000000000e+01   7.9952100000000002e+01   8.4547000000000008e+00  -2.2084000000000000e+01  -4.7740000000000002e+01   2.3802260000000001e+02  -9.2378000000000000e+00  -2.8183000000000000e+01  -6.6839000000000004e+00
   5.2350099999999998e+01  -8.0789699999999996e+01   7.5318160000000000e+02  -1.0158500000000000e+01   8.4510099999999994e+01   8.8801000000000005e+00  -1.4271300000000000e+01  -4.1313899999999997e+01   1.7664510000000001e+02  -6.6947999999999999e+00  -2.0985700000000001e+01  -5.5735999999999999e+00
   5.6780500000000004e+01  -8.6923100000000005e+01   7.8929660000000001e+02  -1.0273099999999999e+01   8.8031000000000006e+01   9.4018999999999995e+00  -8.1233000000000004e+00  -3.0173800000000000e+01   1.1840190000000000e+02  -4.1999000000000004e+00  -1.3576700000000001e+01  -4.0164999999999997e+00
   5.9778300000000002e+01  -9.1385800000000003e+01   8.1649009999999998e+02  -1.0053500000000000e+01   9.0876199999999997e+01   9.5816999999999997e+00  -2.3748999999999998e+00  -1.7099200000000000e+01   6.5904600000000002e+01  -1.8494999999999999e+00  -7.3800999999999997e+00  -2.3001999999999998e+00
   6.1541600000000003e+01  -9.5386799999999994e+01   8.3441890000000001e+02  -9.7957000000000001e+00   9.2941199999999995e+01   9.7439999999999998e+00   1.9753000000000001e+00  -9.1832999999999991e+00   3.0819299999999998e+01  -2.8899999999999998e-01  -2.9636000000000000e+00  -1.0484000000000000e+00
   6.2820099999999996e+01  -9.9277900000000002e+01   8.4720069999999998e+02  -9.3565000000000005e+00   9.3911799999999999e+01   9.9193999999999996e+00   3.9285000000000001e+00  -6.8930000000000002e-01   1.5496700000000001e+01   6.9359999999999999e-01  -8.2750000000000001e-01  -1.4160000000000000e-01
   6.3106600000000000e+01  -1.0083870000000000e+02   8.4960260000000005e+02  -8.7359000000000009e+00   9.4073599999999999e+01   9.9457000000000004e+00   5.2602000000000002e+00   3.3797999999999999e+00   1.0534300000000000e+01   1.0691999999999999e+00  -3.4639999999999999e-01   2.3440000000000000e-01
   6.2820099999999996e+01  -1.0246550000000001e+02   8.4428399999999999e+02  -7.9912000000000001e+00   9.3293300000000002e+01   9.8096999999999994e+00   2.2860999999999998e+00   4.7584000000000000e+00   9.2284000000000006e+00   9.1510000000000002e-01  -1.8279999999999999e-01   3.0520000000000003e-01
   6.1872300000000003e+01  -1.0239960000000001e+02   8.3167380000000003e+02  -6.8837000000000002e+00   9.1704099999999997e+01   9.5335000000000001e+00   2.4636000000000000e+00   2.7349999999999999e+00   6.7907000000000002e+00   5.2980000000000005e-01   9.6199999999999994e-02   2.1229999999999999e-01
   6.0770200000000003e+01  -1.0083870000000000e+02   8.1546069999999997e+02  -5.3657000000000004e+00   8.9620099999999994e+01   9.1343999999999994e+00   1.9975000000000001e+00   1.1339999999999999e+00   4.4401000000000002e+00   2.0230000000000001e-01   2.5019999999999998e-01   4.8700000000000000e-02
   5.9778300000000002e+01  -9.8420500000000004e+01   7.9581619999999998e+02  -3.9239999999999999e+00   8.7155500000000004e+01   8.6344999999999992e+00   1.7312000000000001e+00   1.5120000000000000e+00   5.3977000000000004e+00   2.8899999999999998e-01   3.8490000000000002e-01   9.7299999999999998e-02
   5.8698200000000000e+01  -9.5474699999999999e+01   7.7574279999999999e+02  -2.0718000000000001e+00   8.4548199999999994e+01   8.0907000000000000e+00   2.2195000000000000e+00   1.3564000000000001e+00   5.2236000000000002e+00   3.1790000000000002e-01   3.5599999999999998e-01   8.4000000000000005e-02
   5.7882599999999996e+01  -9.2924599999999998e+01   7.5455420000000004e+02  -3.8190000000000002e-01   8.1721999999999994e+01   7.6040000000000001e+00   2.1307000000000000e+00   1.3341000000000001e+00   4.8754000000000000e+00   1.5409999999999999e-01   3.4639999999999999e-01   5.7500000000000002e-02
   5.7397700000000000e+01  -9.1891400000000004e+01   7.3396609999999998e+02   1.2030000000000001e+00   7.8762600000000006e+01   7.2180999999999997e+00   1.9532000000000000e+00   1.3564000000000001e+00   5.3106999999999998e+00   1.8300000000000000e-01   3.0790000000000001e-01   1.3710000000000000e-01
   5.7089100000000002e+01  -9.0286600000000007e+01   7.1543679999999995e+02   3.1029000000000000e+00   7.6107699999999994e+01   6.9023000000000003e+00   2.2639000000000000e+00   1.2674000000000001e+00   4.5270999999999999e+00   2.7939999999999998e-01   2.9830000000000001e-01   9.7299999999999998e-02
   5.7111199999999997e+01  -8.9473200000000006e+01   6.9853740000000005e+02   5.3369999999999997e+00   7.3452699999999993e+01   6.4330999999999996e+00   1.9975000000000001e+00   1.4231000000000000e+00   5.1365999999999996e+00   2.1190000000000001e-01   3.8490000000000002e-01   1.1500000000000000e-01
   5.7816499999999998e+01  -8.7538600000000002e+01   6.8584140000000002e+02   8.1725999999999992e+00   7.1130899999999997e+01   5.8367000000000004e+00   2.0419000000000000e+00   1.1117999999999999e+00   4.4401000000000002e+00   1.7340000000000000e-01   2.6939999999999997e-01   1.6370000000000001e-01
   5.7904699999999998e+01  -8.5736000000000004e+01   6.7863549999999998e+02   1.1275499999999999e+01   6.9008799999999994e+01   5.2842000000000002e+00   2.0196999999999998e+00   1.3564000000000001e+00   4.3529999999999998e+00   2.9859999999999998e-01   3.4639999999999999e-01   9.7299999999999998e-02
   5.7860599999999998e+01  -8.4504900000000006e+01   6.7503260000000000e+02   1.4664899999999999e+01   6.7419700000000006e+01   4.7009999999999996e+00   1.9532000000000000e+00   1.2452000000000001e+00   5.1365999999999996e+00   2.6970000000000000e-01   3.2710000000000000e-01   1.4599999999999999e-01
   5.8323500000000003e+01  -8.1229399999999998e+01   6.7323109999999997e+02   1.8865800000000000e+01   6.6296800000000005e+01   3.8984999999999999e+00   1.8866000000000001e+00   1.5343000000000000e+00   5.3106999999999998e+00   1.5409999999999999e-01   4.1370000000000001e-01   1.0170000000000000e-01
   5.8014899999999997e+01  -7.8129700000000000e+01   6.7769190000000003e+02   2.3534500000000001e+01   6.5449900000000000e+01   3.0432999999999999e+00   1.9310000000000000e+00   1.4453000000000000e+00   3.8306000000000000e+00   2.6010000000000000e-01   2.6939999999999997e-01   1.4599999999999999e-01
   5.7728299999999997e+01  -7.4722200000000001e+01   6.8378260000000000e+02   2.8508700000000001e+01   6.4983599999999996e+01   2.1926000000000001e+00   2.1084999999999998e+00   1.5343000000000000e+00   5.1365999999999996e+00   2.2159999999999999e-01   3.1750000000000000e-01   9.7299999999999998e-02
   5.7067100000000003e+01  -7.2985500000000002e+01   6.9236090000000002e+02   3.3645200000000003e+01   6.4574500000000000e+01   1.6313000000000000e+00   1.9753000000000001e+00   1.2230000000000001e+00   4.8754000000000000e+00   2.6970000000000000e-01   2.6939999999999997e-01   1.0620000000000000e-01
   5.6670299999999997e+01  -7.2281999999999996e+01   7.0128240000000005e+02   3.8504899999999999e+01   6.3946399999999997e+01   1.0611999999999999e+00   2.1084999999999998e+00   1.4453000000000000e+00   4.7882999999999996e+00   2.8899999999999998e-01   3.8490000000000002e-01   1.2830000000000000e-01
   5.6626199999999997e+01  -7.1952299999999994e+01   7.0960350000000005e+02   4.3622300000000003e+01   6.3518200000000000e+01   5.3500000000000003e-01   2.0419000000000000e+00   1.3341000000000001e+00   4.7882999999999996e+00   3.3710000000000001e-01   3.1750000000000000e-01   1.3710000000000000e-01
   5.6802599999999998e+01  -7.1666499999999999e+01   7.1801030000000003e+02   4.8711100000000002e+01   6.2928199999999997e+01  -1.2280000000000001e-01   2.1084999999999998e+00   1.5120000000000000e+00   4.2659000000000002e+00   3.4680000000000000e-01   2.4060000000000001e-01   1.0170000000000000e-01
   5.7530000000000001e+01  -7.1314800000000005e+01   7.2641710000000000e+02   5.3847600000000000e+01   6.2281100000000002e+01  -5.3500000000000003e-01   2.0196999999999998e+00   1.4676000000000000e+00   4.1788999999999996e+00   2.6970000000000000e-01   3.8490000000000002e-01   1.1060000000000000e-01
   5.8632100000000001e+01  -7.1798400000000001e+01   7.3413760000000002e+02   5.8726399999999998e+01   6.1453299999999999e+01  -1.0437000000000001e+00   1.8866000000000001e+00   1.4231000000000000e+00   4.9623999999999997e+00   1.8300000000000000e-01   3.3679999999999999e-01   9.2899999999999996e-02
   5.9778300000000002e+01  -7.2128200000000007e+01   7.4194399999999996e+02   6.3366399999999999e+01   6.0701500000000003e+01  -1.4383999999999999e+00   1.9532000000000000e+00   1.4453000000000000e+00   5.2236000000000002e+00   2.3119999999999999e-01   3.2710000000000000e-01   1.1500000000000000e-01
   6.1431399999999996e+01  -7.1842399999999998e+01   7.4812040000000002e+02   6.7729600000000005e+01   5.9816499999999998e+01  -1.6093999999999999e+00   2.1751000000000000e+00   1.5565000000000000e+00   5.1365999999999996e+00   2.5050000000000000e-01   4.3300000000000000e-01   1.1940000000000001e-01
   6.3415199999999999e+01  -7.8767200000000003e+01   7.5755660000000000e+02   7.1854100000000003e+01   5.9188499999999998e+01  -2.5609999999999999e+00   2.0196999999999998e+00   1.5787000000000000e+00   4.2659000000000002e+00   3.2750000000000001e-01   3.4639999999999999e-01   1.2830000000000000e-01
   6.5641499999999994e+01  -7.5183899999999994e+01   7.6579190000000006e+02   7.6341399999999993e+01   5.9017200000000003e+01  -2.6880999999999999e+00   2.0419000000000000e+00   1.5343000000000000e+00   4.1788999999999996e+00   3.5639999999999999e-01   2.8870000000000001e-01   1.3270000000000001e-01
   6.7977900000000005e+01  -7.7843900000000005e+01   7.7780160000000001e+02   8.0198599999999999e+01   5.8750799999999998e+01  -2.9380999999999999e+00   1.9753000000000001e+00   1.3341000000000001e+00   4.7012999999999998e+00   2.7939999999999998e-01   3.1750000000000000e-01   1.1060000000000000e-01
   6.8815500000000000e+01  -8.1537099999999995e+01   7.8629420000000005e+02   8.3416100000000000e+01   5.8817399999999999e+01  -3.3721999999999999e+00   1.8644000000000001e+00   1.3119000000000001e+00   3.9177000000000000e+00   2.5050000000000000e-01   2.2130000000000000e-01   1.2830000000000000e-01
   7.1085899999999995e+01  -8.6505399999999995e+01   7.9856129999999996e+02   8.6404399999999995e+01   5.9112400000000001e+01  -3.5213000000000001e+00   1.9975000000000001e+00   1.4231000000000000e+00   4.1788999999999996e+00   2.6010000000000000e-01   3.4639999999999999e-01   1.3270000000000001e-01
   7.1901399999999995e+01  -9.2682800000000000e+01   8.0928420000000006e+02   8.8810400000000001e+01   5.9445399999999999e+01  -3.2625999999999999e+00   2.0863000000000000e+00   1.4008000000000000e+00   3.9177000000000000e+00   3.2750000000000001e-01   3.3679999999999999e-01   1.3710000000000000e-01
   7.4193799999999996e+01  -9.5760499999999993e+01   8.1700480000000005e+02   9.1283199999999994e+01   5.9826099999999997e+01  -3.4249000000000001e+00   1.9088000000000001e+00   1.6010000000000000e+00   3.6564999999999999e+00   3.7569999999999998e-01   3.3679999999999999e-01   1.2390000000000000e-01
   7.4943200000000004e+01  -1.0017919999999999e+02   8.2283810000000005e+02   9.3011300000000006e+01   6.0187700000000000e+01  -3.3721999999999999e+00   1.8200000000000001e+00   1.4008000000000000e+00   3.8306000000000000e+00   3.3710000000000001e-01   3.6559999999999998e-01   1.3270000000000001e-01
   7.5736800000000002e+01  -1.0534540000000000e+02   8.2549739999999997e+02   9.4376499999999993e+01   6.0149600000000000e+01  -3.1398000000000001e+00   1.9088000000000001e+00   1.2230000000000001e+00   4.7012999999999998e+00   2.7939999999999998e-01   3.4639999999999999e-01   1.6370000000000001e-01
   7.6177599999999998e+01  -1.0967610000000001e+02   8.2326700000000005e+02   9.5159400000000005e+01   6.0064000000000000e+01  -3.2056000000000000e+00   1.9310000000000000e+00   1.8677999999999999e+00   4.7012999999999998e+00   2.6970000000000000e-01   2.9830000000000001e-01   1.6370000000000001e-01
   7.6971100000000007e+01  -1.1343530000000000e+02   8.1743370000000004e+02   9.5359899999999996e+01   5.9531100000000002e+01  -2.9731999999999998e+00   1.8422000000000001e+00   1.5120000000000000e+00   4.5270999999999999e+00   3.2750000000000001e-01   3.8490000000000002e-01   1.2390000000000000e-01
   7.7301800000000000e+01  -1.1789800000000000e+02   8.0550969999999995e+02   9.4748900000000006e+01   5.8769799999999996e+01  -2.7187999999999999e+00   2.0196999999999998e+00   1.2452000000000001e+00   4.2659000000000002e+00   2.6970000000000000e-01   3.7530000000000002e-01   1.1500000000000000e-01
   7.7433999999999997e+01  -1.2123950000000001e+02   7.8869610000000000e+02   9.3641400000000004e+01   5.7580300000000001e+01  -2.4382000000000001e+00   1.9532000000000000e+00   1.4231000000000000e+00   4.8754000000000000e+00   2.9859999999999998e-01   3.3679999999999999e-01   1.2390000000000000e-01
   7.7037199999999999e+01  -1.2284430000000000e+02   7.6682129999999995e+02   9.1865600000000001e+01   5.6029200000000003e+01  -2.1882000000000001e+00   1.9310000000000000e+00   1.7343999999999999e+00   4.8754000000000000e+00   2.6970000000000000e-01   2.9830000000000001e-01   1.2830000000000000e-01
   7.5957200000000000e+01  -1.2394350000000000e+02   7.3611069999999995e+02   8.9068200000000004e+01   5.3964300000000001e+01  -1.7234000000000000e+00   2.0640999999999998e+00   1.5343000000000000e+00   4.2659000000000002e+00   3.0819999999999997e-01   3.7530000000000002e-01   1.3270000000000001e-01
   7.2827200000000005e+01  -1.2537240000000000e+02   6.9776530000000002e+02   8.5019999999999996e+01   5.1328400000000002e+01  -9.9109999999999998e-01   1.9532000000000000e+00   1.3119000000000001e+00   5.5719000000000003e+00   2.2159999999999999e-01   3.1750000000000000e-01   1.2390000000000000e-01
   6.8528999999999996e+01  -1.2438310000000000e+02   6.5427290000000005e+02   8.0418199999999999e+01   4.8530799999999999e+01  -3.3770000000000000e-01   1.8644000000000001e+00   1.3564000000000001e+00   4.7882999999999996e+00   2.4079999999999999e-01   2.6939999999999997e-01   1.2390000000000000e-01
   6.3106600000000000e+01  -1.2189900000000000e+02   6.0503300000000002e+02   7.4985699999999994e+01   4.5276299999999999e+01   3.8150000000000001e-01   1.9310000000000000e+00   1.3786000000000000e+00   4.0048000000000004e+00   2.9859999999999998e-01   2.8870000000000001e-01   1.1060000000000000e-01
   5.6604199999999999e+01  -1.1829370000000000e+02   5.5193290000000002e+02   6.9047200000000004e+01   4.1765000000000001e+01   9.2530000000000001e-01   1.9088000000000001e+00   1.5343000000000000e+00   4.1788999999999996e+00   2.9859999999999998e-01   2.8870000000000001e-01   1.2390000000000000e-01
   4.9749099999999999e+01  -1.1347929999999999e+02   4.9694549999999998e+02   6.2659900000000000e+01   3.7987200000000001e+01   1.6225000000000001e+00   2.0863000000000000e+00   1.4231000000000000e+00   4.6142000000000003e+00   3.4680000000000000e-01   3.1750000000000000e-01   1.1940000000000001e-01
   4.2563400000000001e+01  -1.0688420000000001e+02   4.3878410000000002e+02   5.5718899999999998e+01   3.4218899999999998e+01   2.1926000000000001e+00   1.9532000000000000e+00   1.4676000000000000e+00   4.4401000000000002e+00   3.6599999999999999e-01   2.5979999999999998e-01   1.7690000000000000e-01
   3.5157200000000003e+01  -9.8310599999999994e+01   3.7521830000000000e+02   4.8405600000000000e+01   2.9822600000000001e+01   2.5653999999999999e+00   2.0419000000000000e+00   1.6232000000000000e+00   4.3529999999999998e+00   3.0819999999999997e-01   3.6559999999999998e-01   1.2830000000000000e-01
   2.7883299999999998e+01  -8.6857200000000006e+01   3.1259609999999998e+02   4.0662599999999998e+01   2.5207400000000000e+01   2.8109000000000002e+00   2.0640999999999998e+00   1.8232999999999999e+00   3.9177000000000000e+00   3.1790000000000002e-01   3.8490000000000002e-01   8.4000000000000005e-02
   2.0631399999999999e+01  -7.3952799999999996e+01   2.4834410000000000e+02   3.2757300000000001e+01   2.0211600000000001e+01   2.8416000000000001e+00   2.1084999999999998e+00   1.4453000000000000e+00   4.7882999999999996e+00   2.4079999999999999e-01   3.1750000000000000e-01   1.5040000000000001e-01
   1.3974700000000000e+01  -5.9157800000000002e+01   1.8409200000000001e+02   2.5033400000000000e+01   1.5339499999999999e+01   2.5390000000000001e+00   1.5536000000000001e+00   1.4231000000000000e+00   4.0048000000000004e+00   2.9859999999999998e-01   2.5979999999999998e-01   1.1500000000000000e-01
   7.4722999999999997e+00  -4.2296399999999998e+01   1.2670269999999999e+02   1.7853700000000000e+01   1.0733900000000000e+01   1.9382999999999999e+00   2.0863000000000000e+00   1.3564000000000001e+00   4.7882999999999996e+00   1.9270000000000001e-01   3.9450000000000002e-01   1.4599999999999999e-01
   3.8794000000000000e+00  -2.1785699999999999e+01   8.3896500000000003e+01   1.2984500000000001e+01   7.0987999999999998e+00   7.0160000000000000e-01   2.0419000000000000e+00   1.4453000000000000e+00   4.2659000000000002e+00   2.5050000000000000e-01   4.1370000000000001e-01   1.3710000000000000e-01
   2.8654999999999999e+00  -6.1554000000000002e+00   5.9533900000000003e+01   1.0101200000000000e+01   5.0148000000000001e+00  -4.1660000000000003e-01   2.0863000000000000e+00   1.6454000000000000e+00   4.1788999999999996e+00   2.8899999999999998e-01   3.1750000000000000e-01   1.4599999999999999e-01
   2.0939999999999999e+00  -1.9784999999999999e+00   4.2377200000000002e+01   7.5902000000000003e+00   3.5304000000000002e+00  -5.5689999999999995e-01   1.8422000000000001e+00   1.7343999999999999e+00   4.9623999999999997e+00   2.4079999999999999e-01   2.9830000000000001e-01   1.3710000000000000e-01
   8.1559999999999999e-01  -3.7369999999999998e-01   2.6764500000000002e+01   4.9074000000000000e+00   2.1600999999999999e+00  -5.0870000000000004e-01   2.0196999999999998e+00   1.3341000000000001e+00   4.2659000000000002e+00   2.4079999999999999e-01   3.3679999999999999e-01   1.5479999999999999e-01
  -9.6989999999999998e-01   8.7900000000000006e-02   1.2781800000000000e+01   2.6924000000000001e+00   1.0371999999999999e+00  -2.1049999999999999e-01   1.9088000000000001e+00   1.2452000000000001e+00   4.7882999999999996e+00   2.0230000000000001e-01   3.8490000000000002e-01   1.0170000000000000e-01
  -1.8075000000000001e+00   1.1212000000000000e+00   3.0882000000000001e+00   1.0789000000000000e+00   2.0930000000000001e-01  -7.4499999999999997e-02   2.1307000000000000e+00   1.4676000000000000e+00   4.3529999999999998e+00   2.4079999999999999e-01   2.7900000000000003e-01   9.7299999999999998e-02
  -2.1160000000000001e+00   1.1871000000000000e+00   6.0050000000000003e-01   4.2009999999999997e-01  -8.5599999999999996e-02  -7.4499999999999997e-02   2.0419000000000000e+00   1.4453000000000000e+00   4.1788999999999996e+00   3.1790000000000002e-01   3.0790000000000001e-01   1.6810000000000000e-01
  -1.5649999999999999e+00   1.1431000000000000e+00  -3.4310000000000002e-01   3.2460000000000000e-01  -1.3320000000000001e-01  -3.9500000000000000e-02   1.9088000000000001e+00   1.5565000000000000e+00   4.1788999999999996e+00   2.8899999999999998e-01   2.2130000000000000e-01   1.3710000000000000e-01
  -1.8956000000000000e+00   1.0331999999999999e+00  -1.7160000000000000e-01   4.1049999999999998e-01  -9.5200000000000007e-02  -1.1840000000000001e-01   1.8866000000000001e+00   1.6010000000000000e+00   4.5270999999999999e+00   2.8899999999999998e-01   2.5019999999999998e-01   6.6400000000000001e-02
  -1.4988999999999999e+00   8.1340000000000001e-01   4.2890000000000000e-01   3.7240000000000001e-01  -8.5599999999999996e-02  -7.0199999999999999e-02   1.9088000000000001e+00   1.5787000000000000e+00   4.7882999999999996e+00   4.2380000000000001e-01   3.9450000000000002e-01   1.5479999999999999e-01
  -1.6532000000000000e+00   8.7929999999999997e-01  -5.1470000000000005e-01   4.4869999999999999e-01  -8.5599999999999996e-02  -6.1400000000000003e-02   2.0196999999999998e+00   1.4008000000000000e+00   4.4401000000000002e+00   3.1790000000000002e-01   3.9450000000000002e-01   1.0170000000000000e-01
  -1.6972000000000000e+00   8.7929999999999997e-01   5.1470000000000005e-01   3.7240000000000001e-01  -1.7130000000000001e-01  -8.8000000000000005e-03   1.8644000000000001e+00   1.5787000000000000e+00   4.6142000000000003e+00   2.6970000000000000e-01   2.7900000000000003e-01   1.2390000000000000e-01
  -1.6311000000000000e+00   1.0992000000000000e+00   3.4310000000000002e-01   3.4370000000000001e-01  -6.6600000000000006e-02  -4.8200000000000000e-02   2.0419000000000000e+00   1.3564000000000001e+00   4.2659000000000002e+00   2.9859999999999998e-01   3.1750000000000000e-01   1.3710000000000000e-01
  -1.8514999999999999e+00   9.0129999999999999e-01   4.2890000000000000e-01   4.0100000000000002e-01  -1.5229999999999999e-01  -9.6500000000000002e-02   2.1084999999999998e+00   1.5343000000000000e+00   4.2659000000000002e+00   3.8529999999999998e-01   2.8870000000000001e-01   1.5479999999999999e-01
  -1.8075000000000001e+00   9.4530000000000003e-01  -1.7160000000000000e-01   3.4370000000000001e-01  -1.1420000000000000e-01  -1.3200000000000000e-02   1.9753000000000001e+00   1.5120000000000000e+00   4.3529999999999998e+00   2.9859999999999998e-01   2.7900000000000003e-01   1.3270000000000001e-01
  -1.8956000000000000e+00   9.2330000000000001e-01  -8.5800000000000001e-02   2.9599999999999999e-01  -1.8079999999999999e-01  -9.6500000000000002e-02   2.1751000000000000e+00   1.6010000000000000e+00   3.6564999999999999e+00   3.2750000000000001e-01   3.7530000000000002e-01   1.1060000000000000e-01
  -1.6752000000000000e+00   9.0129999999999999e-01   8.5800000000000001e-02   4.3919999999999998e-01  -1.7130000000000001e-01  -7.4499999999999997e-02   1.9975000000000001e+00   1.5787000000000000e+00   4.0048000000000004e+00   4.1420000000000001e-01   3.0790000000000001e-01   1.1060000000000000e-01
  -1.8294999999999999e+00   8.7929999999999997e-01  -2.5740000000000002e-01   2.8639999999999999e-01  -1.4269999999999999e-01  -4.3900000000000002e-02   1.9532000000000000e+00   1.5343000000000000e+00   4.9623999999999997e+00   2.2159999999999999e-01   3.4639999999999999e-01   1.7249999999999999e-01
  -1.6752000000000000e+00   9.6730000000000005e-01   2.5740000000000002e-01   3.1509999999999999e-01  -1.5229999999999999e-01  -2.6300000000000000e-02   2.0419000000000000e+00   1.3119000000000001e+00   4.0048000000000004e+00   3.2750000000000001e-01   2.5979999999999998e-01   1.3710000000000000e-01
  -1.6752000000000000e+00   9.0129999999999999e-01  -1.7160000000000000e-01   3.4370000000000001e-01  -1.9980000000000001e-01  -9.6500000000000002e-02   1.9310000000000000e+00   1.8455999999999999e+00   4.1788999999999996e+00   3.6599999999999999e-01   3.5599999999999998e-01   1.2390000000000000e-01
  -1.7634000000000001e+00   9.8929999999999996e-01  -2.5740000000000002e-01   3.7240000000000001e-01  -8.5599999999999996e-02  -7.4499999999999997e-02   1.8644000000000001e+00   1.6010000000000000e+00   4.7882999999999996e+00   2.9859999999999998e-01   3.7530000000000002e-01   1.1500000000000000e-01
  -1.7193000000000001e+00   9.2330000000000001e-01   8.5800000000000001e-02   3.6280000000000001e-01  -7.6100000000000001e-02  -4.3900000000000002e-02   2.1528999999999998e+00   1.3786000000000000e+00   5.4847999999999999e+00   3.6599999999999999e-01   3.0790000000000001e-01   1.1060000000000000e-01
  -1.6972000000000000e+00   9.6730000000000005e-01  -9.4359999999999999e-01   2.6729999999999998e-01  -2.0930000000000001e-01  -7.0199999999999999e-02   1.7090000000000001e+00   1.4898000000000000e+00   4.5270999999999999e+00   3.6599999999999999e-01   3.2710000000000000e-01   1.7249999999999999e-01
  -1.7854000000000001e+00   1.0112000000000001e+00   1.7160000000000000e-01   3.1509999999999999e-01  -2.8500000000000001e-02  -1.1400000000000000e-01   2.0419000000000000e+00   1.6454000000000000e+00   4.6142000000000003e+00   2.5050000000000000e-01   2.9830000000000001e-01   1.3710000000000000e-01
  -1.7634000000000001e+00   1.0771999999999999e+00  -8.5780000000000001e-01   3.8190000000000002e-01  -1.2370000000000000e-01  -2.6300000000000000e-02   1.8200000000000001e+00   1.3786000000000000e+00   4.8754000000000000e+00   2.7939999999999998e-01   3.4639999999999999e-01   1.4160000000000000e-01
  -1.5428999999999999e+00   7.4739999999999995e-01   4.2890000000000000e-01   4.3919999999999998e-01  -1.5229999999999999e-01  -1.0090000000000000e-01   1.9088000000000001e+00   1.4231000000000000e+00   4.0918000000000001e+00   3.2750000000000001e-01   3.0790000000000001e-01   8.8499999999999995e-02
  -1.4988999999999999e+00   9.0129999999999999e-01  -8.5800000000000001e-02   4.0100000000000002e-01  -2.8500000000000001e-02  -1.0520000000000000e-01   1.8866000000000001e+00   1.8677999999999999e+00   4.0048000000000004e+00   3.3710000000000001e-01   2.4060000000000001e-01   1.2390000000000000e-01
  -1.7413000000000001e+00   8.3540000000000003e-01   3.4310000000000002e-01   3.3420000000000000e-01  -2.4740000000000001e-01  -7.8899999999999998e-02   1.8644000000000001e+00   1.6010000000000000e+00   3.9177000000000000e+00   3.0819999999999997e-01   3.6559999999999998e-01   1.0620000000000000e-01
  -1.8075000000000001e+00   8.1340000000000001e-01  -5.1470000000000005e-01   3.4370000000000001e-01  -8.5599999999999996e-02  -9.6500000000000002e-02   2.0863000000000000e+00   1.5120000000000000e+00   4.4401000000000002e+00   2.9859999999999998e-01   3.4639999999999999e-01   1.5920000000000001e-01
  -1.7413000000000001e+00   1.0112000000000001e+00  -8.5780000000000001e-01   3.1509999999999999e-01  -6.6600000000000006e-02  -7.8899999999999998e-02   1.9088000000000001e+00   1.8010999999999999e+00   3.9177000000000000e+00   3.6599999999999999e-01   2.5979999999999998e-01   1.4160000000000000e-01
  -1.6972000000000000e+00   9.0129999999999999e-01  -3.4310000000000002e-01   3.6280000000000001e-01  -9.5200000000000007e-02  -7.0199999999999999e-02   1.9975000000000001e+00   1.5787000000000000e+00   4.2659000000000002e+00   2.2159999999999999e-01   3.6559999999999998e-01   1.1500000000000000e-01
  -1.8514999999999999e+00   7.9139999999999999e-01  -6.8630000000000002e-01   3.4370000000000001e-01  -1.0470000000000000e-01  -5.2600000000000001e-02   1.9975000000000001e+00   1.4231000000000000e+00   4.7882999999999996e+00   3.0819999999999997e-01   3.4639999999999999e-01   1.4160000000000000e-01
  -1.7413000000000001e+00   1.0331999999999999e+00   4.2890000000000000e-01   2.6729999999999998e-01  -1.2370000000000000e-01  -6.1400000000000003e-02   1.8866000000000001e+00   1.3341000000000001e+00   4.6142000000000003e+00   2.9859999999999998e-01   3.2710000000000000e-01   1.2390000000000000e-01
  -1.7854000000000001e+00   9.4530000000000003e-01   3.4310000000000002e-01   3.9140000000000003e-01  -9.5200000000000007e-02  -7.0199999999999999e-02   1.8200000000000001e+00   1.6232000000000000e+00   4.2659000000000002e+00   3.3710000000000001e-01   2.9830000000000001e-01   1.2390000000000000e-01
  -1.8514999999999999e+00   9.0129999999999999e-01  -8.5800000000000001e-02   2.5779999999999997e-01  -1.6180000000000000e-01  -1.3589999999999999e-01   1.9753000000000001e+00   1.4008000000000000e+00   4.7012999999999998e+00   3.4680000000000000e-01   2.5979999999999998e-01   1.4160000000000000e-01
  -1.8735999999999999e+00   9.4530000000000003e-01  -4.2890000000000000e-01   2.8639999999999999e-01  -1.9030000000000000e-01  -9.6500000000000002e-02   1.8422000000000001e+00   1.6454000000000000e+00   4.5270999999999999e+00   3.3710000000000001e-01   3.9450000000000002e-01   1.4599999999999999e-01
  -1.8294999999999999e+00   8.3540000000000003e-01   2.5740000000000002e-01   2.8639999999999999e-01  -1.5229999999999999e-01  -8.3299999999999999e-02   1.9310000000000000e+00   1.4898000000000000e+00   3.6564999999999999e+00   3.0819999999999997e-01   3.2710000000000000e-01   1.1060000000000000e-01
  -1.5870000000000000e+00   8.1340000000000001e-01  -5.1470000000000005e-01   2.9599999999999999e-01  -1.5229999999999999e-01  -7.0199999999999999e-02   2.0419000000000000e+00   1.4453000000000000e+00   4.6142000000000003e+00   3.5639999999999999e-01   2.6939999999999997e-01   1.3710000000000000e-01
  -1.7854000000000001e+00   1.0771999999999999e+00   2.5740000000000002e-01   4.2009999999999997e-01  -2.1890000000000001e-01  -5.2600000000000001e-02   1.8422000000000001e+00   1.5120000000000000e+00   4.0048000000000004e+00   2.9859999999999998e-01   3.4639999999999999e-01   1.2390000000000000e-01
  -1.6311000000000000e+00   8.5740000000000005e-01  -2.5740000000000002e-01   3.4370000000000001e-01  -1.9030000000000000e-01  -7.8899999999999998e-02   1.9753000000000001e+00   1.5787000000000000e+00   4.0048000000000004e+00   3.5639999999999999e-01   2.9830000000000001e-01   1.3710000000000000e-01
  -1.7193000000000001e+00   9.6730000000000005e-01   4.2890000000000000e-01   3.1509999999999999e-01  -1.5229999999999999e-01  -7.0199999999999999e-02   2.0196999999999998e+00   1.4898000000000000e+00   3.5695000000000001e+00   2.9859999999999998e-01   3.8490000000000002e-01   1.5479999999999999e-01
  -1.8735999999999999e+00   1.0112000000000001e+00  -1.7160000000000000e-01   2.6729999999999998e-01  -1.8079999999999999e-01  -9.2100000000000001e-02   1.7978000000000001e+00   1.4008000000000000e+00   3.4824000000000002e+00   2.6970000000000000e-01   4.0410000000000001e-01   1.0170000000000000e-01
  -1.7854000000000001e+00   1.2091000000000001e+00   2.5740000000000002e-01   2.6729999999999998e-01  -1.0470000000000000e-01  -6.5799999999999997e-02   1.7090000000000001e+00   1.6010000000000000e+00   4.4401000000000002e+00   3.0819999999999997e-01   4.2340000000000000e-01   1.4599999999999999e-01
  -1.8294999999999999e+00   7.2550000000000003e-01  -1.7160000000000000e-01   2.1959999999999999e-01  -1.2370000000000000e-01  -6.1400000000000003e-02   2.0419000000000000e+00   1.4676000000000000e+00   4.3529999999999998e+00   3.0819999999999997e-01   2.7900000000000003e-01   1.2390000000000000e-01
  -1.8294999999999999e+00   8.7929999999999997e-01   0.0000000000000000e+00   2.7689999999999998e-01  -1.0470000000000000e-01  -5.7000000000000002e-02   1.9310000000000000e+00   1.5343000000000000e+00   3.7435999999999998e+00   2.2159999999999999e-01   3.4639999999999999e-01   1.1940000000000001e-01
  -1.7854000000000001e+00   9.0129999999999999e-01  -5.1470000000000005e-01   3.0549999999999999e-01  -1.2370000000000000e-01  -6.1400000000000003e-02   1.7756000000000001e+00   1.6232000000000000e+00   4.5270999999999999e+00   2.5050000000000000e-01   3.7530000000000002e-01   8.4000000000000005e-02
  -1.8294999999999999e+00   1.1212000000000000e+00   3.4310000000000002e-01   2.9599999999999999e-01  -1.2370000000000000e-01  -3.9500000000000000e-02   1.9975000000000001e+00   1.0227999999999999e+00   3.9177000000000000e+00   3.1790000000000002e-01   3.2710000000000000e-01   4.8700000000000000e-02
  -1.8735999999999999e+00   8.7929999999999997e-01   2.5740000000000002e-01   3.5330000000000000e-01  -1.5229999999999999e-01  -5.7000000000000002e-02   1.8644000000000001e+00   2.8910000000000002e-01   4.5270999999999999e+00   2.8899999999999998e-01   2.6939999999999997e-01  -1.5920000000000001e-01
  -1.8514999999999999e+00   9.2330000000000001e-01   3.4310000000000002e-01   2.3870000000000000e-01  -1.2370000000000000e-01  -3.0700000000000002e-02   1.9532000000000000e+00  -1.3564000000000001e+00   5.4847999999999999e+00   3.4680000000000000e-01   3.0790000000000001e-01  -4.7770000000000001e-01
  -1.4988999999999999e+00   8.5740000000000005e-01   4.2890000000000000e-01   2.2910000000000000e-01  -2.4740000000000001e-01  -9.6500000000000002e-02   2.0640999999999998e+00  -2.7349999999999999e+00   5.3977000000000004e+00   3.3710000000000001e-01   2.3089999999999999e-01  -8.6699999999999999e-01
  -2.0939999999999999e+00   1.2311000000000001e+00  -5.1470000000000005e-01   2.2910000000000000e-01  -1.6180000000000000e-01  -7.8899999999999998e-02   2.2860999999999998e+00  -4.7140000000000004e+00   5.3106999999999998e+00   3.5639999999999999e-01   2.0210000000000000e-01  -1.3447000000000000e+00
  -1.5428999999999999e+00   7.2550000000000003e-01   3.4310000000000002e-01   4.0100000000000002e-01  -1.6180000000000000e-01  -1.0520000000000000e-01   2.4857999999999998e+00  -7.1599000000000004e+00   5.8330000000000002e+00   3.2750000000000001e-01   5.7700000000000001e-02  -2.0215000000000001e+00
  -1.9617000000000000e+00   1.0331999999999999e+00   8.5800000000000001e-02   2.1959999999999999e-01  -1.8079999999999999e-01   0.0000000000000000e+00   3.1960999999999999e+00  -1.0339600000000001e+01   5.6589000000000000e+00   3.6599999999999999e-01   3.8500000000000000e-02  -2.8001000000000000e+00
  -1.5208999999999999e+00   9.2330000000000001e-01  -8.5780000000000001e-01   3.0549999999999999e-01  -1.8079999999999999e-01   1.3200000000000000e-02   3.7065999999999999e+00  -1.3519299999999999e+01   5.8330000000000002e+00   2.6010000000000000e-01   0.0000000000000000e+00  -3.6671000000000000e+00
  -2.0720000000000001e+00   9.2330000000000001e-01  -6.0050000000000003e-01   3.0549999999999999e-01  -2.5690000000000002e-01  -3.5099999999999999e-02   3.8174999999999999e+00  -1.5476000000000001e+01   5.9200999999999997e+00   2.9859999999999998e-01  -6.7400000000000002e-02  -4.2641999999999998e+00
  -1.8075000000000001e+00   1.0551999999999999e+00   3.4310000000000002e-01   3.0549999999999999e-01  -2.3790000000000000e-01  -3.5099999999999999e-02   5.1269999999999998e+00  -1.7077000000000002e+01   6.9648000000000003e+00   3.0819999999999997e-01  -1.9199999999999998e-02  -4.7243000000000004e+00
  -1.9617000000000000e+00   8.7929999999999997e-01  -6.0050000000000003e-01   3.7240000000000001e-01  -2.0930000000000001e-01  -4.4000000000000003e-03   5.5487000000000002e+00  -1.8678000000000001e+01   5.2236000000000002e+00   4.8200000000000000e-02   1.2509999999999999e-01  -5.2683999999999997e+00
  -1.7413000000000001e+00   9.6730000000000005e-01  -1.0294000000000001e+00   2.2910000000000000e-01  -2.2839999999999999e-01  -4.8200000000000000e-02   5.3712000000000000e+00  -1.8744700000000002e+01   4.4401000000000002e+00  -2.6970000000000000e-01   3.4639999999999999e-01  -5.1710000000000003e+00
  -1.8294999999999999e+00   1.0992000000000000e+00   4.2890000000000000e-01   3.9140000000000003e-01  -1.9980000000000001e-01  -4.8200000000000000e-02   4.9272999999999998e+00  -1.8144300000000001e+01   3.0470999999999999e+00  -4.6239999999999998e-01   5.3879999999999995e-01  -5.0826000000000002e+00
  -1.7634000000000001e+00   5.4959999999999998e-01  -1.0294000000000001e+00   1.6230000000000000e-01  -1.7130000000000001e-01  -5.7000000000000002e-02   4.5499999999999998e+00  -1.7254899999999999e+01   2.5247000000000002e+00  -6.0690000000000000e-01   7.5049999999999994e-01  -4.5075000000000003e+00
  -1.8735999999999999e+00   1.2531000000000001e+00   8.5800000000000001e-02   3.4370000000000001e-01  -1.6180000000000000e-01  -7.4499999999999997e-02   3.8397000000000001e+00  -1.4853400000000001e+01   3.1341999999999999e+00  -5.2980000000000005e-01   8.1789999999999996e-01  -3.9369000000000001e+00
  -1.8956000000000000e+00   8.7929999999999997e-01   1.7160000000000000e-01   4.1049999999999998e-01  -1.0470000000000000e-01  -6.5799999999999997e-02   3.7065999999999999e+00  -1.2229600000000000e+01   3.1341999999999999e+00  -3.8529999999999998e-01   6.8320000000000003e-01  -3.3176000000000001e+00
  -1.8514999999999999e+00   1.1212000000000000e+00  -6.0050000000000003e-01   2.4820000000000000e-01  -2.4740000000000001e-01  -2.6300000000000000e-02   2.3083000000000000e+00  -4.8029000000000002e+00   3.3953000000000002e+00  -1.0600000000000000e-01   5.3879999999999995e-01  -1.2474000000000001e+00
  -1.9177000000000000e+00   1.0992000000000000e+00  -7.7210000000000001e-01   4.1049999999999998e-01  -5.7099999999999998e-02  -7.4499999999999997e-02   2.1751000000000000e+00   4.4469999999999998e-01   4.0918000000000001e+00   2.6010000000000000e-01   3.3679999999999999e-01  -2.9640000000000000e-01
  -1.6532000000000000e+00   8.5740000000000005e-01  -2.5740000000000002e-01   2.4820000000000000e-01  -2.4740000000000001e-01  -5.2600000000000001e-02   2.4192000000000000e+00   1.4453000000000000e+00   3.1341999999999999e+00   3.0819999999999997e-01   2.7900000000000003e-01  -2.6499999999999999e-02
  -2.0057999999999998e+00   1.1212000000000000e+00  -3.4310000000000002e-01   2.9599999999999999e-01  -2.4740000000000001e-01  -4.4000000000000003e-03   1.8422000000000001e+00   8.8939999999999997e-01   4.0918000000000001e+00   3.4680000000000000e-01   3.9450000000000002e-01   1.1500000000000000e-01
  -1.6091000000000000e+00   9.6730000000000005e-01  -4.2890000000000000e-01   3.5330000000000000e-01  -1.9980000000000001e-01  -7.4499999999999997e-02   2.0419000000000000e+00   1.6677000000000000e+00   4.8754000000000000e+00   3.1790000000000002e-01   2.9830000000000001e-01   2.6499999999999999e-02
  -1.9177000000000000e+00   8.7929999999999997e-01   8.5800000000000001e-02   2.8639999999999999e-01  -1.7130000000000001e-01  -3.0700000000000002e-02   2.0863000000000000e+00   8.4499999999999997e-01   3.5695000000000001e+00   2.2159999999999999e-01   2.8870000000000001e-01  -1.3299999999999999e-02
  -1.7854000000000001e+00   1.0331999999999999e+00  -6.0050000000000003e-01   3.2460000000000000e-01  -1.9030000000000000e-01  -7.4499999999999997e-02   1.8644000000000001e+00   6.6710000000000003e-01   4.5270999999999999e+00   3.3710000000000001e-01   3.8490000000000002e-01  -5.7500000000000002e-02
  -1.7854000000000001e+00   9.4530000000000003e-01  -8.5780000000000001e-01   2.6729999999999998e-01  -1.8079999999999999e-01  -2.1899999999999999e-02   1.9088000000000001e+00   6.4480000000000004e-01   3.7435999999999998e+00   2.8899999999999998e-01   2.2130000000000000e-01   3.5400000000000001e-02
  -1.6311000000000000e+00   9.6730000000000005e-01   1.7160000000000000e-01   2.1959999999999999e-01  -1.0470000000000000e-01  -4.8200000000000000e-02   1.9532000000000000e+00   6.6710000000000003e-01   4.0048000000000004e+00   3.4680000000000000e-01   3.4639999999999999e-01  -4.4200000000000003e-02
  -1.6091000000000000e+00   7.4739999999999995e-01  -4.2890000000000000e-01   3.8190000000000002e-01  -1.0470000000000000e-01  -3.5099999999999999e-02   2.0419000000000000e+00   7.7820000000000000e-01   5.3106999999999998e+00   2.3119999999999999e-01   3.7530000000000002e-01  -5.7500000000000002e-02
  -1.6972000000000000e+00   9.2330000000000001e-01   0.0000000000000000e+00   2.6729999999999998e-01  -2.5690000000000002e-01  -7.0199999999999999e-02   2.0419000000000000e+00   7.1150000000000002e-01   4.4401000000000002e+00   2.5050000000000000e-01   2.8870000000000001e-01  -3.9800000000000002e-02
  -1.9838000000000000e+00   8.5740000000000005e-01   8.5800000000000001e-02   2.7689999999999998e-01  -1.9980000000000001e-01  -6.1400000000000003e-02   1.9088000000000001e+00   9.1169999999999995e-01   4.9623999999999997e+00   3.0819999999999997e-01   3.8490000000000002e-01  -3.5400000000000001e-02
  -1.9838000000000000e+00   1.0331999999999999e+00  -8.5800000000000001e-02   2.2910000000000000e-01  -1.9980000000000001e-01  -6.1400000000000003e-02   2.1972999999999998e+00   7.1150000000000002e-01   4.7012999999999998e+00   3.4680000000000000e-01   3.5599999999999998e-01   0.0000000000000000e+00
  -1.8294999999999999e+00   9.8929999999999996e-01   4.2890000000000000e-01   3.4370000000000001e-01  -1.3320000000000001e-01  -3.9500000000000000e-02   1.7756000000000001e+00   7.1150000000000002e-01   4.1788999999999996e+00   3.7569999999999998e-01   3.0790000000000001e-01  -7.0800000000000002e-02
  -1.8735999999999999e+00   9.2330000000000001e-01  -1.2010000000000001e+00   3.6280000000000001e-01  -1.8079999999999999e-01  -7.4499999999999997e-02   1.9753000000000001e+00   7.5600000000000001e-01   4.7012999999999998e+00   2.5050000000000000e-01   4.4259999999999999e-01  -2.6499999999999999e-02
  -1.9177000000000000e+00   1.0551999999999999e+00   1.7160000000000000e-01   2.3870000000000000e-01  -1.2370000000000000e-01  -5.2600000000000001e-02   2.0863000000000000e+00   7.7820000000000000e-01   4.5270999999999999e+00   2.5050000000000000e-01   3.1750000000000000e-01  -3.9800000000000002e-02
  -1.9838000000000000e+00   8.7929999999999997e-01   3.4310000000000002e-01   2.4820000000000000e-01  -2.4740000000000001e-01  -3.5099999999999999e-02   1.9088000000000001e+00   8.2269999999999999e-01   4.2659000000000002e+00   3.0819999999999997e-01   3.8490000000000002e-01  -7.5200000000000003e-02
  -2.0057999999999998e+00   9.8929999999999996e-01   8.5800000000000001e-02   2.2910000000000000e-01  -2.6640000000000003e-01  -3.0700000000000002e-02   1.8866000000000001e+00   8.2269999999999999e-01   4.5270999999999999e+00   2.4079999999999999e-01   2.4060000000000001e-01  -3.5400000000000001e-02
  -1.7634000000000001e+00   9.8929999999999996e-01  -1.0294000000000001e+00   3.0549999999999999e-01  -1.7130000000000001e-01  -6.1400000000000003e-02   2.1528999999999998e+00   4.8920000000000002e-01   3.8306000000000000e+00   3.0819999999999997e-01   3.4639999999999999e-01  -4.8700000000000000e-02
  -1.7413000000000001e+00   1.1212000000000000e+00  -4.2890000000000000e-01   3.6280000000000001e-01  -1.9030000000000000e-01  -3.5099999999999999e-02   2.0419000000000000e+00   5.7809999999999995e-01   3.6564999999999999e+00   2.6010000000000000e-01   3.5599999999999998e-01  -7.5200000000000003e-02
  -1.7193000000000001e+00   9.8929999999999996e-01   8.5800000000000001e-02   2.7689999999999998e-01  -2.0930000000000001e-01  -1.0090000000000000e-01   2.1528999999999998e+00   8.2269999999999999e-01   4.0048000000000004e+00   2.6970000000000000e-01   3.5599999999999998e-01  -3.5400000000000001e-02
  -1.9177000000000000e+00   8.5740000000000005e-01  -1.2867999999999999e+00   2.8639999999999999e-01  -1.9980000000000001e-01  -8.7700000000000000e-02   1.8644000000000001e+00   8.0049999999999999e-01   4.0918000000000001e+00   3.4680000000000000e-01   3.7530000000000002e-01  -6.6400000000000001e-02
  -1.8956000000000000e+00   7.9139999999999999e-01   0.0000000000000000e+00   3.4370000000000001e-01  -1.8079999999999999e-01  -7.4499999999999997e-02   1.9532000000000000e+00   8.2269999999999999e-01   4.9623999999999997e+00   2.6010000000000000e-01   3.8490000000000002e-01  -6.6400000000000001e-02
  -1.6972000000000000e+00   7.4739999999999995e-01   0.0000000000000000e+00   3.2460000000000000e-01  -2.1890000000000001e-01  -6.5799999999999997e-02   1.8866000000000001e+00   8.4499999999999997e-01   4.7012999999999998e+00   2.9859999999999998e-01   3.6559999999999998e-01  -7.0800000000000002e-02
  -1.7634000000000001e+00   1.1651000000000000e+00   0.0000000000000000e+00   4.3919999999999998e-01  -1.9980000000000001e-01  -4.3900000000000002e-02   1.8422000000000001e+00   8.0049999999999999e-01   4.5270999999999999e+00   2.8899999999999998e-01   2.8870000000000001e-01  -5.3100000000000001e-02
  -1.9617000000000000e+00   9.0129999999999999e-01  -4.2890000000000000e-01   2.2910000000000000e-01  -2.3790000000000000e-01  -7.4499999999999997e-02   1.8422000000000001e+00   7.5600000000000001e-01   3.9177000000000000e+00   3.4680000000000000e-01   3.8490000000000002e-01  -7.9600000000000004e-02
  -1.9617000000000000e+00   9.8929999999999996e-01  -8.5800000000000001e-02   3.6280000000000001e-01  -2.1890000000000001e-01  -5.7000000000000002e-02   1.9753000000000001e+00   6.2260000000000004e-01   3.8306000000000000e+00   2.6010000000000000e-01   3.0790000000000001e-01  -4.4200000000000003e-02
  -1.7854000000000001e+00   1.0112000000000001e+00  -2.5740000000000002e-01   2.7689999999999998e-01  -2.1890000000000001e-01  -8.3299999999999999e-02   1.8644000000000001e+00   9.7840000000000005e-01   4.3529999999999998e+00   2.4079999999999999e-01   4.0410000000000001e-01  -3.5400000000000001e-02
  -1.8735999999999999e+00   8.3540000000000003e-01  -5.1470000000000005e-01   4.1049999999999998e-01  -1.9980000000000001e-01  -6.1400000000000003e-02   2.0419000000000000e+00   6.6710000000000003e-01   3.4824000000000002e+00   2.6970000000000000e-01   3.0790000000000001e-01  -8.8499999999999995e-02
  -1.9838000000000000e+00   7.4739999999999995e-01  -8.5800000000000001e-02   3.7240000000000001e-01  -1.8079999999999999e-01  -5.2600000000000001e-02   1.8644000000000001e+00   6.0040000000000004e-01   3.6564999999999999e+00   2.5050000000000000e-01   2.8870000000000001e-01  -8.4000000000000005e-02
  -1.8956000000000000e+00   7.6939999999999997e-01   1.7160000000000000e-01   2.7689999999999998e-01  -1.8079999999999999e-01  -4.3900000000000002e-02   2.0640999999999998e+00   7.1150000000000002e-01   4.4401000000000002e+00   2.8899999999999998e-01   3.5599999999999998e-01  -7.5200000000000003e-02
  -1.9397000000000000e+00   7.6939999999999997e-01  -3.4310000000000002e-01   3.4370000000000001e-01  -2.0930000000000001e-01  -4.8200000000000000e-02   1.9753000000000001e+00   8.2269999999999999e-01   4.9623999999999997e+00   3.3710000000000001e-01   3.6559999999999998e-01  -6.1899999999999997e-02
  -1.7413000000000001e+00   8.7929999999999997e-01  -6.0050000000000003e-01   2.3870000000000000e-01  -1.9030000000000000e-01  -4.3900000000000002e-02   2.0196999999999998e+00   5.7809999999999995e-01   4.4401000000000002e+00   3.7569999999999998e-01   3.1750000000000000e-01  -1.7700000000000000e-02
  -1.9177000000000000e+00   8.7929999999999997e-01  -7.7210000000000001e-01   3.4370000000000001e-01  -1.7130000000000001e-01  -4.3900000000000002e-02   1.9532000000000000e+00   6.6710000000000003e-01   4.0918000000000001e+00   2.6970000000000000e-01   3.8490000000000002e-01  -3.9800000000000002e-02
  -1.9838000000000000e+00   1.0331999999999999e+00  -8.5800000000000001e-02   2.5779999999999997e-01  -2.1890000000000001e-01  -8.7700000000000000e-02   1.7978000000000001e+00   6.0040000000000004e-01   4.7882999999999996e+00   2.3119999999999999e-01   3.5599999999999998e-01  -1.0170000000000000e-01
  -1.6972000000000000e+00   1.0112000000000001e+00   3.4310000000000002e-01   3.5330000000000000e-01  -1.4269999999999999e-01  -8.8000000000000005e-03   1.9088000000000001e+00   7.7820000000000000e-01   3.7435999999999998e+00   2.6970000000000000e-01   3.4639999999999999e-01  -6.1899999999999997e-02
  -1.6972000000000000e+00   1.2091000000000001e+00  -4.2890000000000000e-01   2.7689999999999998e-01  -2.0930000000000001e-01  -3.5099999999999999e-02   1.9532000000000000e+00   6.0040000000000004e-01   3.9177000000000000e+00   3.2750000000000001e-01   3.4639999999999999e-01  -4.8700000000000000e-02
  -1.8735999999999999e+00   1.0112000000000001e+00  -7.7210000000000001e-01   2.0050000000000001e-01  -1.1420000000000000e-01   4.4000000000000003e-03   2.0196999999999998e+00   6.0040000000000004e-01   4.0918000000000001e+00   2.6010000000000000e-01   2.6939999999999997e-01  -5.3100000000000001e-02
  -2.0720000000000001e+00   1.0112000000000001e+00  -3.4310000000000002e-01   3.1509999999999999e-01  -1.7130000000000001e-01  -7.0199999999999999e-02   1.9753000000000001e+00   7.5600000000000001e-01   4.1788999999999996e+00   2.3119999999999999e-01   3.9450000000000002e-01  -5.7500000000000002e-02
  -1.7854000000000001e+00   9.0129999999999999e-01  -8.5780000000000001e-01   2.2910000000000000e-01  -1.1420000000000000e-01  -6.1400000000000003e-02   2.1307000000000000e+00   7.3380000000000001e-01   4.0918000000000001e+00   2.5050000000000000e-01   4.1370000000000001e-01  -6.6400000000000001e-02
  -1.8075000000000001e+00   7.6939999999999997e-01  -4.2890000000000000e-01   2.0999999999999999e-01  -1.7130000000000001e-01  -3.0700000000000002e-02   1.7090000000000001e+00   7.1150000000000002e-01   4.1788999999999996e+00   2.6010000000000000e-01   3.7530000000000002e-01  -5.3100000000000001e-02
  -1.9177000000000000e+00   8.5740000000000005e-01  -3.4310000000000002e-01   3.5330000000000000e-01  -1.8079999999999999e-01  -7.4499999999999997e-02   1.8644000000000001e+00   6.2260000000000004e-01   3.5695000000000001e+00   3.4680000000000000e-01   3.4639999999999999e-01  -1.3299999999999999e-02
  -1.9177000000000000e+00   9.2330000000000001e-01  -4.2890000000000000e-01   3.1509999999999999e-01  -2.2839999999999999e-01  -5.2600000000000001e-02   1.9310000000000000e+00   6.0040000000000004e-01   4.6142000000000003e+00   2.0230000000000001e-01   3.2710000000000000e-01  -1.1500000000000000e-01
  -2.0720000000000001e+00   8.7929999999999997e-01  -1.7160000000000000e-01   3.3420000000000000e-01  -7.6100000000000001e-02  -1.3200000000000000e-02   1.9310000000000000e+00   8.0049999999999999e-01   4.0048000000000004e+00   2.8899999999999998e-01   3.8490000000000002e-01  -7.5200000000000003e-02
  -1.6972000000000000e+00   1.0551999999999999e+00  -8.5800000000000001e-02   2.9599999999999999e-01  -1.7130000000000001e-01  -7.0199999999999999e-02   2.0640999999999998e+00   5.1139999999999997e-01   4.5270999999999999e+00   2.7939999999999998e-01   3.9450000000000002e-01  -9.7299999999999998e-02
  -1.7413000000000001e+00   7.0350000000000001e-01  -2.5740000000000002e-01   2.4820000000000000e-01  -1.2370000000000000e-01  -1.3200000000000000e-02   2.2195000000000000e+00   7.5600000000000001e-01   3.7435999999999998e+00   3.2750000000000001e-01   3.4639999999999999e-01  -4.4200000000000003e-02
  -1.9397000000000000e+00   1.1871000000000000e+00  -6.0050000000000003e-01   2.2910000000000000e-01  -1.3320000000000001e-01  -1.7500000000000002e-02   2.0640999999999998e+00   6.0040000000000004e-01   4.3529999999999998e+00   1.8300000000000000e-01   3.5599999999999998e-01  -1.5479999999999999e-01
  -1.9617000000000000e+00   7.9139999999999999e-01  -9.4359999999999999e-01   3.5330000000000000e-01  -2.0930000000000001e-01  -7.8899999999999998e-02   1.9532000000000000e+00   5.5589999999999995e-01   3.9177000000000000e+00   2.3119999999999999e-01   3.0790000000000001e-01  -5.3100000000000001e-02
  -1.7634000000000001e+00   1.0771999999999999e+00   8.5800000000000001e-02   3.5330000000000000e-01  -1.8079999999999999e-01  -1.0090000000000000e-01   1.8422000000000001e+00   7.5600000000000001e-01   4.7012999999999998e+00   3.1790000000000002e-01   3.0790000000000001e-01  -6.1899999999999997e-02
  -2.0278999999999998e+00   1.1431000000000000e+00   0.0000000000000000e+00   3.5330000000000000e-01  -1.9030000000000000e-01  -3.0700000000000002e-02   1.9753000000000001e+00   4.4469999999999998e-01   2.0893999999999999e+00   2.7939999999999998e-01   3.3679999999999999e-01  -7.0800000000000002e-02
  -1.9838000000000000e+00   9.4530000000000003e-01   5.1470000000000005e-01   2.6729999999999998e-01  -2.3790000000000000e-01  -4.3900000000000002e-02   2.0196999999999998e+00   1.1339999999999999e+00   4.7882999999999996e+00   3.5639999999999999e-01   4.1370000000000001e-01  -3.1000000000000000e-02
  -1.8075000000000001e+00   1.1212000000000000e+00   0.0000000000000000e+00   3.0549999999999999e-01  -1.8079999999999999e-01  -7.0199999999999999e-02   2.5524000000000000e+00   1.7790000000000000e-01   3.8306000000000000e+00   3.3710000000000001e-01   3.0790000000000001e-01  -9.7299999999999998e-02
  -1.9397000000000000e+00   8.5740000000000005e-01  -4.2890000000000000e-01   2.1959999999999999e-01  -3.0449999999999999e-01  -5.7000000000000002e-02   1.8200000000000001e+00   6.8930000000000002e-01   4.7012999999999998e+00   2.9859999999999998e-01   3.6559999999999998e-01  -1.1060000000000000e-01
  -1.7854000000000001e+00   9.0129999999999999e-01   0.0000000000000000e+00   3.1509999999999999e-01  -1.4269999999999999e-01  -6.1400000000000003e-02   1.9975000000000001e+00   1.1563000000000001e+00   4.6142000000000003e+00   3.7569999999999998e-01   2.9830000000000001e-01  -5.3100000000000001e-02
  -1.9617000000000000e+00   9.8929999999999996e-01  -1.2010000000000001e+00   4.2009999999999997e-01  -2.1890000000000001e-01  -3.9500000000000000e-02   1.9753000000000001e+00   4.2249999999999999e-01   4.0918000000000001e+00   2.5050000000000000e-01   3.8490000000000002e-01  -9.2899999999999996e-02
  -1.6972000000000000e+00   8.3540000000000003e-01  -6.0050000000000003e-01   2.0050000000000001e-01  -1.9030000000000000e-01  -3.0700000000000002e-02   1.9753000000000001e+00   5.5589999999999995e-01   5.9200999999999997e+00   2.6010000000000000e-01   3.7530000000000002e-01  -1.1060000000000000e-01
  -1.8294999999999999e+00   8.3540000000000003e-01  -8.5800000000000001e-02   3.3420000000000000e-01  -2.3790000000000000e-01  -3.5099999999999999e-02   2.0863000000000000e+00   8.8939999999999997e-01   3.3083000000000000e+00   2.4079999999999999e-01   2.7900000000000003e-01  -8.8000000000000005e-03
  -1.8735999999999999e+00   1.1212000000000000e+00  -6.8630000000000002e-01   2.9599999999999999e-01  -1.8079999999999999e-01  -8.3299999999999999e-02   1.7090000000000001e+00   8.6719999999999997e-01   3.7435999999999998e+00   2.9859999999999998e-01   3.3679999999999999e-01  -8.8499999999999995e-02
  -1.9397000000000000e+00   1.0992000000000000e+00  -7.7210000000000001e-01   2.9599999999999999e-01  -8.5599999999999996e-02  -1.0090000000000000e-01   1.9975000000000001e+00   6.0040000000000004e-01   4.0918000000000001e+00   2.6010000000000000e-01   3.2710000000000000e-01  -7.0800000000000002e-02
  -1.7634000000000001e+00   9.8929999999999996e-01  -3.4310000000000002e-01   3.4370000000000001e-01  -9.5200000000000007e-02  -3.5099999999999999e-02   1.9975000000000001e+00   5.5589999999999995e-01   4.1788999999999996e+00   2.0230000000000001e-01   4.0410000000000001e-01  -7.0800000000000002e-02
  -1.9617000000000000e+00   9.8929999999999996e-01  -7.7210000000000001e-01   3.2460000000000000e-01  -2.2839999999999999e-01  -3.5099999999999999e-02   1.8866000000000001e+00   9.3389999999999995e-01   5.1365999999999996e+00   3.0819999999999997e-01   3.6559999999999998e-01  -7.5200000000000003e-02
  -2.0278999999999998e+00   1.0551999999999999e+00   8.5800000000000001e-02   4.2959999999999998e-01  -2.5690000000000002e-01  -7.0199999999999999e-02   1.9310000000000000e+00   7.7820000000000000e-01   3.8306000000000000e+00   3.2750000000000001e-01   3.0790000000000001e-01  -8.4000000000000005e-02
  -1.6091000000000000e+00   1.0771999999999999e+00  -5.1470000000000005e-01   3.1509999999999999e-01  -2.1890000000000001e-01  -9.2100000000000001e-02   1.9753000000000001e+00   5.5589999999999995e-01   3.3953000000000002e+00   3.0819999999999997e-01   2.8870000000000001e-01  -7.0800000000000002e-02
  -1.8735999999999999e+00   9.2330000000000001e-01  -4.2890000000000000e-01   2.7689999999999998e-01  -1.5229999999999999e-01  -3.9500000000000000e-02   1.9310000000000000e+00   6.4480000000000004e-01   4.5270999999999999e+00   3.4680000000000000e-01   3.2710000000000000e-01  -7.0800000000000002e-02
  -1.8956000000000000e+00   9.4530000000000003e-01  -2.5740000000000002e-01   3.1509999999999999e-01  -1.4269999999999999e-01  -4.3900000000000002e-02   2.2639000000000000e+00   7.5600000000000001e-01   4.4401000000000002e+00   3.4680000000000000e-01   3.4639999999999999e-01  -7.9600000000000004e-02
  -1.9177000000000000e+00   1.0331999999999999e+00  -5.1470000000000005e-01   2.3870000000000000e-01  -1.9980000000000001e-01  -2.1899999999999999e-02   1.9310000000000000e+00   7.1150000000000002e-01   3.9177000000000000e+00   3.1790000000000002e-01   3.1750000000000000e-01  -5.7500000000000002e-02
  -1.7854000000000001e+00   7.0350000000000001e-01  -4.2890000000000000e-01   3.2460000000000000e-01  -2.3790000000000000e-01  -7.4499999999999997e-02   1.7312000000000001e+00   9.1169999999999995e-01   3.5695000000000001e+00   3.0819999999999997e-01   3.6559999999999998e-01  -5.7500000000000002e-02
  -1.7854000000000001e+00   9.6730000000000005e-01  -5.1470000000000005e-01   3.1509999999999999e-01  -2.1890000000000001e-01  -5.2600000000000001e-02   2.0640999999999998e+00   6.8930000000000002e-01   3.7435999999999998e+00   2.5050000000000000e-01   3.0790000000000001e-01  -7.0800000000000002e-02
  -1.8735999999999999e+00   1.1431000000000000e+00   5.1470000000000005e-01   2.7689999999999998e-01   0.0000000000000000e+00  -7.4499999999999997e-02   2.0196999999999998e+00   7.7820000000000000e-01   4.7012999999999998e+00   2.6010000000000000e-01   3.4639999999999999e-01  -5.3100000000000001e-02
  -1.7413000000000001e+00   9.8929999999999996e-01  -7.7210000000000001e-01   3.2460000000000000e-01  -1.5229999999999999e-01  -7.4499999999999997e-02   2.1307000000000000e+00   6.6710000000000003e-01   3.9177000000000000e+00   2.6970000000000000e-01   2.9830000000000001e-01  -7.9600000000000004e-02
  -1.8735999999999999e+00   9.2330000000000001e-01  -1.3725000000000001e+00   2.0999999999999999e-01  -2.6640000000000003e-01  -2.6300000000000000e-02   1.9753000000000001e+00   6.6710000000000003e-01   3.8306000000000000e+00   2.6970000000000000e-01   3.1750000000000000e-01  -4.4200000000000003e-02
  -1.8735999999999999e+00   7.9139999999999999e-01  -4.2890000000000000e-01   3.2460000000000000e-01  -2.1890000000000001e-01  -7.4499999999999997e-02   1.8644000000000001e+00   6.4480000000000004e-01   3.6564999999999999e+00   2.6010000000000000e-01   3.4639999999999999e-01  -9.7299999999999998e-02
  -1.9397000000000000e+00   8.5740000000000005e-01  -4.2890000000000000e-01   2.3870000000000000e-01  -1.6180000000000000e-01  -7.0199999999999999e-02   1.9310000000000000e+00   6.0040000000000004e-01   4.1788999999999996e+00   1.9270000000000001e-01   2.8870000000000001e-01  -9.2899999999999996e-02
  -1.8075000000000001e+00   8.5740000000000005e-01  -6.0050000000000003e-01   2.9599999999999999e-01  -1.9980000000000001e-01  -8.7700000000000000e-02   1.7978000000000001e+00   8.0049999999999999e-01   4.1788999999999996e+00   1.9270000000000001e-01   3.6559999999999998e-01  -1.0620000000000000e-01
  -1.9838000000000000e+00   1.0331999999999999e+00  -8.5780000000000001e-01   3.1509999999999999e-01  -1.7130000000000001e-01  -8.7700000000000000e-02   2.0196999999999998e+00   6.0040000000000004e-01   4.1788999999999996e+00   3.0819999999999997e-01   3.0790000000000001e-01  -1.2830000000000000e-01
  -1.7854000000000001e+00   1.0112000000000001e+00  -8.5780000000000001e-01   3.2460000000000000e-01  -2.8549999999999998e-01  -7.4499999999999997e-02   2.0640999999999998e+00   8.2269999999999999e-01   4.2659000000000002e+00   2.4079999999999999e-01   2.9830000000000001e-01  -7.9600000000000004e-02
  -2.1160000000000001e+00   1.0112000000000001e+00  -8.5780000000000001e-01   3.9140000000000003e-01  -2.0930000000000001e-01  -8.8000000000000005e-03   2.0640999999999998e+00   5.1139999999999997e-01   4.4401000000000002e+00   2.6010000000000000e-01   3.4639999999999999e-01  -3.5400000000000001e-02
  -1.6091000000000000e+00   8.1340000000000001e-01  -5.1470000000000005e-01   3.5330000000000000e-01  -2.7600000000000002e-01  -4.3900000000000002e-02   1.8644000000000001e+00   6.2260000000000004e-01   4.0918000000000001e+00   3.2750000000000001e-01   3.2710000000000000e-01  -6.6400000000000001e-02
  -1.9617000000000000e+00   7.6939999999999997e-01   3.4310000000000002e-01   3.5330000000000000e-01  -1.1420000000000000e-01  -6.5799999999999997e-02   2.0196999999999998e+00   6.0040000000000004e-01   4.0048000000000004e+00   2.4079999999999999e-01   4.1370000000000001e-01  -4.4200000000000003e-02
  -1.7413000000000001e+00   9.8929999999999996e-01   5.1470000000000005e-01   3.1509999999999999e-01  -1.5229999999999999e-01  -6.5799999999999997e-02   1.9753000000000001e+00   8.0049999999999999e-01   4.3529999999999998e+00   3.2750000000000001e-01   3.3679999999999999e-01  -4.4200000000000003e-02
  -1.8294999999999999e+00   6.3749999999999996e-01  -1.7160000000000000e-01   2.8639999999999999e-01  -2.5690000000000002e-01  -4.8200000000000000e-02   1.8866000000000001e+00   7.7820000000000000e-01   4.8754000000000000e+00   1.6380000000000000e-01   3.5599999999999998e-01  -8.4000000000000005e-02
  -1.9838000000000000e+00   1.1871000000000000e+00  -1.1152000000000000e+00   3.7240000000000001e-01  -2.5690000000000002e-01  -5.7000000000000002e-02   1.7978000000000001e+00   6.8930000000000002e-01   4.6142000000000003e+00   2.2159999999999999e-01   3.1750000000000000e-01  -8.8000000000000005e-03
  -2.0057999999999998e+00   9.0129999999999999e-01  -6.8630000000000002e-01   2.9599999999999999e-01  -2.0930000000000001e-01  -1.0520000000000000e-01   1.9088000000000001e+00   5.3369999999999995e-01   4.2659000000000002e+00   3.2750000000000001e-01   3.0790000000000001e-01  -5.7500000000000002e-02
  -1.8294999999999999e+00   1.0112000000000001e+00  -3.4310000000000002e-01   2.5779999999999997e-01  -1.4269999999999999e-01  -3.9500000000000000e-02   2.0196999999999998e+00   7.5600000000000001e-01   4.2659000000000002e+00   1.7340000000000000e-01   3.9450000000000002e-01  -7.9600000000000004e-02
  -1.8294999999999999e+00   7.0350000000000001e-01  -8.5780000000000001e-01   2.2910000000000000e-01  -7.6100000000000001e-02  -1.7500000000000002e-02   1.8866000000000001e+00   8.2269999999999999e-01   3.7435999999999998e+00   3.7569999999999998e-01   2.9830000000000001e-01  -8.8499999999999995e-02
  -1.7193000000000001e+00   1.1651000000000000e+00   0.0000000000000000e+00   2.7689999999999998e-01  -1.4269999999999999e-01   4.4000000000000003e-03   2.0419000000000000e+00   8.0049999999999999e-01   3.9177000000000000e+00   2.1190000000000001e-01   3.3679999999999999e-01  -7.0800000000000002e-02
  -1.6752000000000000e+00   9.6730000000000005e-01  -6.0050000000000003e-01   3.0549999999999999e-01  -2.6640000000000003e-01  -4.4000000000000003e-03   1.8644000000000001e+00   7.1150000000000002e-01   4.9623999999999997e+00   2.6010000000000000e-01   2.6939999999999997e-01  -4.4200000000000003e-02
  -1.8294999999999999e+00   9.0129999999999999e-01  -6.8630000000000002e-01   2.5779999999999997e-01  -2.2839999999999999e-01  -1.0090000000000000e-01   1.8422000000000001e+00   8.0049999999999999e-01   4.6142000000000003e+00   2.6010000000000000e-01   2.9830000000000001e-01  -4.8700000000000000e-02
  -1.8956000000000000e+00   1.0771999999999999e+00  -2.5740000000000002e-01   2.8639999999999999e-01  -2.4740000000000001e-01  -6.1400000000000003e-02   1.8422000000000001e+00   4.2249999999999999e-01   4.5270999999999999e+00   3.8529999999999998e-01   3.9450000000000002e-01  -7.0800000000000002e-02
  -1.8956000000000000e+00   8.3540000000000003e-01  -3.4310000000000002e-01   3.0549999999999999e-01  -1.0470000000000000e-01  -6.1400000000000003e-02   1.9310000000000000e+00   8.8939999999999997e-01   4.5270999999999999e+00   3.5639999999999999e-01   2.9830000000000001e-01  -4.8700000000000000e-02
  -2.0278999999999998e+00   1.0771999999999999e+00  -6.8630000000000002e-01   2.0050000000000001e-01  -1.5229999999999999e-01  -2.6300000000000000e-02   1.8422000000000001e+00   6.6710000000000003e-01   3.4824000000000002e+00   2.8899999999999998e-01   3.9450000000000002e-01  -4.4200000000000003e-02
  -2.0057999999999998e+00   7.9139999999999999e-01  -3.4310000000000002e-01   3.2460000000000000e-01  -2.8549999999999998e-01  -3.5099999999999999e-02   1.9975000000000001e+00   7.1150000000000002e-01   4.0048000000000004e+00   3.0819999999999997e-01   3.5599999999999998e-01  -7.5200000000000003e-02
  -1.8514999999999999e+00   1.1212000000000000e+00  -7.7210000000000001e-01   2.8639999999999999e-01  -2.5690000000000002e-01  -1.7500000000000002e-02   1.7978000000000001e+00   6.6710000000000003e-01   4.1788999999999996e+00   3.2750000000000001e-01   3.0790000000000001e-01  -6.1899999999999997e-02
  -1.9617000000000000e+00   9.6730000000000005e-01  -2.5740000000000002e-01   2.7689999999999998e-01  -1.5229999999999999e-01  -3.9500000000000000e-02   1.9532000000000000e+00   8.0049999999999999e-01   4.9623999999999997e+00   2.5050000000000000e-01   3.2710000000000000e-01  -8.4000000000000005e-02
  -1.9177000000000000e+00   9.0129999999999999e-01  -5.1470000000000005e-01   3.6280000000000001e-01  -1.6180000000000000e-01  -5.2600000000000001e-02   2.0196999999999998e+00   6.0040000000000004e-01   4.5270999999999999e+00   2.7939999999999998e-01   3.5599999999999998e-01  -1.0620000000000000e-01
  -1.8735999999999999e+00   9.0129999999999999e-01  -2.5740000000000002e-01   3.2460000000000000e-01  -1.3320000000000001e-01  -3.5099999999999999e-02   1.8644000000000001e+00   7.5600000000000001e-01   4.4401000000000002e+00   3.3710000000000001e-01   2.4060000000000001e-01  -5.3100000000000001e-02
  -1.7634000000000001e+00   9.4530000000000003e-01  -1.7160000000000000e-01   2.4820000000000000e-01  -2.0930000000000001e-01  -1.0090000000000000e-01   2.0419000000000000e+00   7.7820000000000000e-01   4.1788999999999996e+00   3.1790000000000002e-01   3.0790000000000001e-01  -1.3299999999999999e-02
  -1.8294999999999999e+00   9.8929999999999996e-01  -2.5740000000000002e-01   2.8639999999999999e-01  -1.9030000000000000e-01  -5.2600000000000001e-02   1.9310000000000000e+00   6.2260000000000004e-01   3.4824000000000002e+00   2.4079999999999999e-01   3.4639999999999999e-01  -6.1899999999999997e-02
  -1.7854000000000001e+00   9.0129999999999999e-01  -6.8630000000000002e-01   2.6729999999999998e-01  -9.5200000000000007e-02  -4.8200000000000000e-02   2.0640999999999998e+00   6.8930000000000002e-01   4.2659000000000002e+00   3.2750000000000001e-01   3.3679999999999999e-01  -5.7500000000000002e-02
  -1.5649999999999999e+00   1.0771999999999999e+00   0.0000000000000000e+00   3.3420000000000000e-01  -2.0930000000000001e-01  -1.0520000000000000e-01   2.1972999999999998e+00   7.3380000000000001e-01   4.2659000000000002e+00   3.8529999999999998e-01   3.8490000000000002e-01  -4.8700000000000000e-02
  -2.0057999999999998e+00   1.0331999999999999e+00  -6.0050000000000003e-01   3.2460000000000000e-01  -1.2370000000000000e-01   0.0000000000000000e+00   1.9975000000000001e+00   7.1150000000000002e-01   4.0048000000000004e+00   3.3710000000000001e-01   3.5599999999999998e-01  -9.7299999999999998e-02
  -1.6532000000000000e+00   8.7929999999999997e-01  -8.5780000000000001e-01   2.3870000000000000e-01  -2.2839999999999999e-01  -9.6500000000000002e-02   2.0863000000000000e+00   5.3369999999999995e-01   3.5695000000000001e+00   2.3119999999999999e-01   3.2710000000000000e-01  -8.8499999999999995e-02
  -2.2483000000000000e+00   9.2330000000000001e-01  -9.4359999999999999e-01   2.6729999999999998e-01  -1.1420000000000000e-01  -1.0960000000000000e-01   2.0863000000000000e+00   7.3380000000000001e-01   4.0918000000000001e+00   2.5050000000000000e-01   2.6939999999999997e-01  -4.4200000000000003e-02
  -1.6091000000000000e+00   8.7929999999999997e-01  -5.1470000000000005e-01   3.2460000000000000e-01  -2.3790000000000000e-01   1.3200000000000000e-02   1.9310000000000000e+00   7.5600000000000001e-01   3.5695000000000001e+00   2.9859999999999998e-01   3.1750000000000000e-01  -6.1899999999999997e-02
  -1.8956000000000000e+00   8.1340000000000001e-01  -3.4310000000000002e-01   2.5779999999999997e-01  -1.1420000000000000e-01  -7.0199999999999999e-02   1.9088000000000001e+00   6.4480000000000004e-01   3.9177000000000000e+00   3.2750000000000001e-01   3.0790000000000001e-01  -7.9600000000000004e-02
  -1.9397000000000000e+00   9.6730000000000005e-01  -1.0294000000000001e+00   2.3870000000000000e-01  -2.8549999999999998e-01  -9.6500000000000002e-02   1.7756000000000001e+00   9.7840000000000005e-01   3.8306000000000000e+00   2.7939999999999998e-01   2.8870000000000001e-01  -2.2100000000000002e-02
  -1.7854000000000001e+00   9.0129999999999999e-01   3.4310000000000002e-01   2.1959999999999999e-01  -1.9980000000000001e-01  -7.0199999999999999e-02   2.0640999999999998e+00   7.7820000000000000e-01   4.7882999999999996e+00   3.8529999999999998e-01   3.2710000000000000e-01  -1.3710000000000000e-01
  -2.1381000000000001e+00   9.2330000000000001e-01  -1.2010000000000001e+00   2.9599999999999999e-01  -1.7130000000000001e-01  -4.8200000000000000e-02   1.9975000000000001e+00   7.1150000000000002e-01   4.6142000000000003e+00   2.6970000000000000e-01   4.0410000000000001e-01  -9.7299999999999998e-02
  -1.6752000000000000e+00   9.4530000000000003e-01  -3.4310000000000002e-01   4.0100000000000002e-01  -2.5690000000000002e-01  -4.8200000000000000e-02   2.0640999999999998e+00   5.7809999999999995e-01   4.0048000000000004e+00   3.0819999999999997e-01   2.5979999999999998e-01   3.1000000000000000e-02
  -1.9617000000000000e+00   9.8929999999999996e-01  -6.8630000000000002e-01   3.3420000000000000e-01  -2.0930000000000001e-01  -6.1400000000000003e-02   1.9310000000000000e+00   7.7820000000000000e-01   4.0048000000000004e+00   3.2750000000000001e-01   3.9450000000000002e-01  -1.5479999999999999e-01
  -1.5870000000000000e+00   8.3540000000000003e-01  -3.4310000000000002e-01   2.0999999999999999e-01  -1.4269999999999999e-01  -3.9500000000000000e-02   1.7756000000000001e+00   6.4480000000000004e-01   4.6142000000000003e+00   2.4079999999999999e-01   3.8490000000000002e-01  -8.8499999999999995e-02
  -2.0499000000000001e+00   1.0112000000000001e+00  -5.1470000000000005e-01   2.3870000000000000e-01  -2.4740000000000001e-01  -5.2600000000000001e-02   2.1307000000000000e+00   6.2260000000000004e-01   3.1341999999999999e+00   2.1190000000000001e-01   3.2710000000000000e-01   1.7700000000000000e-02
  -1.6532000000000000e+00   7.6939999999999997e-01  -7.7210000000000001e-01   3.3420000000000000e-01  -3.2350000000000001e-01  -1.0090000000000000e-01   1.7534000000000001e+00   8.8939999999999997e-01   4.9623999999999997e+00   3.9489999999999997e-01   4.1370000000000001e-01  -1.6370000000000001e-01
  -1.9838000000000000e+00   9.0129999999999999e-01  -6.0050000000000003e-01   3.4370000000000001e-01  -1.9980000000000001e-01  -2.1899999999999999e-02   1.9088000000000001e+00   6.4480000000000004e-01   4.7012999999999998e+00   2.7939999999999998e-01   3.3679999999999999e-01  -7.0800000000000002e-02
  -1.7854000000000001e+00   1.1431000000000000e+00   8.5800000000000001e-02   3.1509999999999999e-01  -1.2370000000000000e-01  -7.0199999999999999e-02   1.9310000000000000e+00   7.5600000000000001e-01   3.7435999999999998e+00   2.9859999999999998e-01   4.0410000000000001e-01  -4.8700000000000000e-02
  -2.0939999999999999e+00   1.0771999999999999e+00  -1.2010000000000001e+00   2.9599999999999999e-01  -1.6180000000000000e-01  -3.0700000000000002e-02   1.7756000000000001e+00   8.4499999999999997e-01   4.6142000000000003e+00   3.7569999999999998e-01   2.9830000000000001e-01  -1.2390000000000000e-01
  -1.8075000000000001e+00   9.2330000000000001e-01  -1.2867999999999999e+00   2.5779999999999997e-01  -2.2839999999999999e-01  -7.8899999999999998e-02   1.9310000000000000e+00   6.2260000000000004e-01   4.0918000000000001e+00   2.6970000000000000e-01   2.9830000000000001e-01  -2.2100000000000002e-02
  -1.8514999999999999e+00   1.0331999999999999e+00  -7.7210000000000001e-01   3.1509999999999999e-01  -2.1890000000000001e-01  -5.7000000000000002e-02   1.7090000000000001e+00   6.4480000000000004e-01   4.4401000000000002e+00   3.7569999999999998e-01   3.3679999999999999e-01  -7.9600000000000004e-02
  -1.8294999999999999e+00   9.0129999999999999e-01  -2.5740000000000002e-01   3.0549999999999999e-01  -2.3790000000000000e-01  -8.8000000000000005e-03   1.9975000000000001e+00   7.1150000000000002e-01   3.0470999999999999e+00   3.0819999999999997e-01   4.2340000000000000e-01  -8.4000000000000005e-02
  -1.9397000000000000e+00   8.5740000000000005e-01  -6.8630000000000002e-01   3.4370000000000001e-01  -2.1890000000000001e-01  -5.2600000000000001e-02   2.1972999999999998e+00   5.7809999999999995e-01   4.6142000000000003e+00   3.0819999999999997e-01   3.4639999999999999e-01  -6.1899999999999997e-02
  -2.0720000000000001e+00   8.5740000000000005e-01  -3.4310000000000002e-01   2.9599999999999999e-01  -1.2370000000000000e-01  -3.0700000000000002e-02   1.9753000000000001e+00   7.7820000000000000e-01   4.0048000000000004e+00   3.4680000000000000e-01   2.9830000000000001e-01  -5.7500000000000002e-02
  -1.9617000000000000e+00   8.1340000000000001e-01   0.0000000000000000e+00   2.7689999999999998e-01  -2.0930000000000001e-01  -7.8899999999999998e-02   1.7534000000000001e+00   6.6710000000000003e-01   4.7882999999999996e+00   1.7340000000000000e-01   3.8490000000000002e-01  -2.2100000000000002e-02
  -1.8294999999999999e+00   9.4530000000000003e-01  -1.0294000000000001e+00   3.1509999999999999e-01  -2.3790000000000000e-01  -2.6300000000000000e-02   2.0640999999999998e+00   5.3369999999999995e-01   4.5270999999999999e+00   2.5050000000000000e-01   3.8490000000000002e-01  -7.9600000000000004e-02
  -1.6532000000000000e+00   8.7929999999999997e-01  -3.4310000000000002e-01   3.0549999999999999e-01  -2.4740000000000001e-01  -7.4499999999999997e-02   2.0196999999999998e+00   6.4480000000000004e-01   3.6564999999999999e+00   2.1190000000000001e-01   3.6559999999999998e-01  -6.1899999999999997e-02
  -1.7413000000000001e+00   9.4530000000000003e-01  -1.7160000000000000e-01   4.2009999999999997e-01  -8.5599999999999996e-02  -7.4499999999999997e-02   2.0863000000000000e+00   5.7809999999999995e-01   4.2659000000000002e+00   2.5050000000000000e-01   3.6559999999999998e-01  -1.1060000000000000e-01
  -1.9617000000000000e+00   8.5740000000000005e-01  -8.5780000000000001e-01   3.1509999999999999e-01  -2.5690000000000002e-01  -7.4499999999999997e-02   2.0196999999999998e+00   7.3380000000000001e-01   4.0918000000000001e+00   2.7939999999999998e-01   3.6559999999999998e-01  -7.5200000000000003e-02
  -1.9397000000000000e+00   9.0129999999999999e-01  -3.4310000000000002e-01   3.6280000000000001e-01  -1.9030000000000000e-01  -5.2600000000000001e-02   1.9088000000000001e+00   5.3369999999999995e-01   3.5695000000000001e+00   3.1790000000000002e-01   4.6189999999999998e-01  -9.2899999999999996e-02
  -1.8956000000000000e+00   9.2330000000000001e-01  -8.5780000000000001e-01   1.9089999999999999e-01  -2.6640000000000003e-01  -1.3589999999999999e-01   1.9753000000000001e+00   7.1150000000000002e-01   4.0048000000000004e+00   2.7939999999999998e-01   2.7900000000000003e-01  -7.0800000000000002e-02
  -1.9617000000000000e+00   1.1431000000000000e+00  -6.0050000000000003e-01   3.3420000000000000e-01  -2.5690000000000002e-01  -2.6300000000000000e-02   1.9753000000000001e+00   6.4480000000000004e-01   4.3529999999999998e+00   3.0819999999999997e-01   2.7900000000000003e-01  -1.3270000000000001e-01
  -1.7413000000000001e+00   1.1871000000000000e+00  -1.0294000000000001e+00   3.3420000000000000e-01  -1.7130000000000001e-01  -1.3200000000000000e-02   1.9310000000000000e+00   8.2269999999999999e-01   4.2659000000000002e+00   3.2750000000000001e-01   3.8490000000000002e-01  -6.6400000000000001e-02
  -1.8735999999999999e+00   9.8929999999999996e-01  -4.2890000000000000e-01   3.8190000000000002e-01  -2.0930000000000001e-01  -3.9500000000000000e-02   1.7534000000000001e+00   7.5600000000000001e-01   3.9177000000000000e+00   3.4680000000000000e-01   3.5599999999999998e-01  -4.8700000000000000e-02
  -1.9838000000000000e+00   7.9139999999999999e-01  -5.1470000000000005e-01   2.2910000000000000e-01  -2.5690000000000002e-01  -7.4499999999999997e-02   1.9975000000000001e+00   6.8930000000000002e-01   3.8306000000000000e+00   2.5050000000000000e-01   1.8279999999999999e-01  -3.5400000000000001e-02
  -2.0057999999999998e+00   1.0331999999999999e+00  -4.2890000000000000e-01   2.6729999999999998e-01  -2.3790000000000000e-01  -3.0700000000000002e-02   1.9975000000000001e+00   6.6710000000000003e-01   3.8306000000000000e+00   2.4079999999999999e-01   2.9830000000000001e-01  -1.0620000000000000e-01
  -1.7854000000000001e+00   7.2550000000000003e-01  -5.1470000000000005e-01   2.4820000000000000e-01  -1.5229999999999999e-01  -4.3900000000000002e-02   2.0419000000000000e+00   8.8939999999999997e-01   3.4824000000000002e+00   2.9859999999999998e-01   3.2710000000000000e-01  -6.1899999999999997e-02
  -1.8294999999999999e+00   7.4739999999999995e-01  -6.0050000000000003e-01   3.3420000000000000e-01  -1.7130000000000001e-01  -2.1899999999999999e-02   2.0419000000000000e+00   4.8920000000000002e-01   4.3529999999999998e+00   3.1790000000000002e-01   3.6559999999999998e-01  -7.5200000000000003e-02
  -1.8075000000000001e+00   9.6730000000000005e-01  -1.2010000000000001e+00   2.9599999999999999e-01  -3.1400000000000000e-01   4.4000000000000003e-03   2.0419000000000000e+00   8.0049999999999999e-01   4.6142000000000003e+00   2.6970000000000000e-01   3.0790000000000001e-01  -4.4200000000000003e-02
  -1.8735999999999999e+00   8.1340000000000001e-01  -5.1470000000000005e-01   3.2460000000000000e-01  -2.0930000000000001e-01  -6.5799999999999997e-02   1.9088000000000001e+00   7.1150000000000002e-01   4.3529999999999998e+00   2.7939999999999998e-01   3.4639999999999999e-01  -9.7299999999999998e-02
  -1.8956000000000000e+00   9.6730000000000005e-01   2.5740000000000002e-01   2.7689999999999998e-01  -2.6640000000000003e-01  -5.7000000000000002e-02   1.8866000000000001e+00   9.3389999999999995e-01   3.9177000000000000e+00   2.4079999999999999e-01   2.5019999999999998e-01  -4.4200000000000003e-02
  -1.7634000000000001e+00   1.1431000000000000e+00  -1.2010000000000001e+00   3.7240000000000001e-01  -2.0930000000000001e-01   4.4000000000000003e-03   2.1084999999999998e+00   6.8930000000000002e-01   4.2659000000000002e+00   2.8899999999999998e-01   3.8490000000000002e-01  -4.8700000000000000e-02
  -1.8075000000000001e+00   5.9360000000000002e-01  -5.1470000000000005e-01   2.2910000000000000e-01  -1.9030000000000000e-01  -6.1400000000000003e-02   1.9310000000000000e+00   6.4480000000000004e-01   3.5695000000000001e+00   3.0819999999999997e-01   3.8490000000000002e-01  -9.7299999999999998e-02
  -1.8294999999999999e+00   1.0331999999999999e+00  -6.0050000000000003e-01   3.1509999999999999e-01  -2.0930000000000001e-01  -8.8000000000000005e-03   2.0196999999999998e+00   8.0049999999999999e-01   3.8306000000000000e+00   2.6010000000000000e-01   3.1750000000000000e-01  -1.0170000000000000e-01
  -1.8735999999999999e+00   9.0129999999999999e-01  -8.5800000000000001e-02   2.9599999999999999e-01  -1.9030000000000000e-01  -8.7700000000000000e-02   2.0196999999999998e+00   7.1150000000000002e-01   4.2659000000000002e+00   2.8899999999999998e-01   2.9830000000000001e-01  -7.5200000000000003e-02
  -1.8294999999999999e+00   8.1340000000000001e-01  -1.1152000000000000e+00   2.3870000000000000e-01  -1.8079999999999999e-01  -5.7000000000000002e-02   2.0640999999999998e+00   7.5600000000000001e-01   3.6564999999999999e+00   3.6599999999999999e-01   2.8870000000000001e-01  -7.0800000000000002e-02
  -1.7854000000000001e+00   6.3749999999999996e-01   8.5800000000000001e-02   2.5779999999999997e-01  -2.0930000000000001e-01  -6.1400000000000003e-02   2.0863000000000000e+00   9.1169999999999995e-01   4.1788999999999996e+00   2.0230000000000001e-01   3.6559999999999998e-01  -1.0170000000000000e-01
  -1.9177000000000000e+00   8.3540000000000003e-01  -5.1470000000000005e-01   2.5779999999999997e-01  -1.9030000000000000e-01  -1.3200000000000000e-02   1.8200000000000001e+00   5.5589999999999995e-01   4.5270999999999999e+00   2.7939999999999998e-01   3.9450000000000002e-01  -9.2899999999999996e-02
  -2.0057999999999998e+00   9.2330000000000001e-01   0.0000000000000000e+00   2.8639999999999999e-01  -2.4740000000000001e-01  -3.9500000000000000e-02   2.1084999999999998e+00   7.3380000000000001e-01   3.4824000000000002e+00   3.4680000000000000e-01   3.1750000000000000e-01  -6.1899999999999997e-02
  -1.8956000000000000e+00   1.0551999999999999e+00  -8.5800000000000001e-02   2.2910000000000000e-01  -1.8079999999999999e-01  -3.5099999999999999e-02   1.8866000000000001e+00   6.6710000000000003e-01   4.0048000000000004e+00   2.5050000000000000e-01   3.1750000000000000e-01  -4.8700000000000000e-02
  -1.8294999999999999e+00   7.6939999999999997e-01  -1.1152000000000000e+00   2.8639999999999999e-01  -2.0930000000000001e-01  -3.0700000000000002e-02   1.8644000000000001e+00   5.5589999999999995e-01   3.4824000000000002e+00   2.6970000000000000e-01   3.4639999999999999e-01  -9.2899999999999996e-02
  -1.8956000000000000e+00   1.0331999999999999e+00  -3.4310000000000002e-01   2.8639999999999999e-01  -2.2839999999999999e-01  -5.7000000000000002e-02   1.9310000000000000e+00   5.1139999999999997e-01   3.9177000000000000e+00   3.3710000000000001e-01   3.0790000000000001e-01  -4.4200000000000003e-02
  -1.6091000000000000e+00   8.7929999999999997e-01   8.5800000000000001e-02   3.2460000000000000e-01  -1.2370000000000000e-01  -4.8200000000000000e-02   1.8866000000000001e+00   5.7809999999999995e-01   4.3529999999999998e+00   3.2750000000000001e-01   3.0790000000000001e-01  -2.2100000000000002e-02
  -1.9397000000000000e+00   9.0129999999999999e-01   8.5800000000000001e-02   2.9599999999999999e-01  -2.0930000000000001e-01  -9.2100000000000001e-02   1.9975000000000001e+00   7.5600000000000001e-01   3.5695000000000001e+00   3.0819999999999997e-01   3.5599999999999998e-01  -8.4000000000000005e-02
  -1.8735999999999999e+00   1.0112000000000001e+00  -3.4310000000000002e-01   3.6280000000000001e-01  -1.4269999999999999e-01  -2.1899999999999999e-02   1.9753000000000001e+00   6.2260000000000004e-01   4.2659000000000002e+00   2.5050000000000000e-01   3.9450000000000002e-01  -1.3270000000000001e-01
  -1.8956000000000000e+00   8.1340000000000001e-01   1.7160000000000000e-01   3.4370000000000001e-01  -2.2839999999999999e-01  -4.8200000000000000e-02   1.9753000000000001e+00   6.4480000000000004e-01   4.0048000000000004e+00   3.0819999999999997e-01   2.1170000000000000e-01  -4.4000000000000003e-03
  -2.0057999999999998e+00   1.0771999999999999e+00  -5.1470000000000005e-01   3.1509999999999999e-01  -1.6180000000000000e-01  -8.8000000000000005e-03   1.8644000000000001e+00   6.4480000000000004e-01   4.4401000000000002e+00   3.0819999999999997e-01   3.6559999999999998e-01  -9.7299999999999998e-02
  -1.6091000000000000e+00   8.7929999999999997e-01  -8.5780000000000001e-01   2.5779999999999997e-01  -1.8079999999999999e-01  -9.6500000000000002e-02   1.9753000000000001e+00   7.1150000000000002e-01   4.0048000000000004e+00   2.6970000000000000e-01   4.0410000000000001e-01  -7.0800000000000002e-02
  -1.7413000000000001e+00   9.2330000000000001e-01   1.7160000000000000e-01   3.1509999999999999e-01  -2.7600000000000002e-01  -6.1400000000000003e-02   1.8866000000000001e+00   7.3380000000000001e-01   3.4824000000000002e+00   2.6010000000000000e-01   3.5599999999999998e-01  -4.8700000000000000e-02
  -1.8075000000000001e+00   1.0112000000000001e+00  -9.4359999999999999e-01   3.4370000000000001e-01  -2.9499999999999998e-01  -5.7000000000000002e-02   2.0640999999999998e+00   6.4480000000000004e-01   4.3529999999999998e+00   1.9270000000000001e-01   3.0790000000000001e-01  -7.9600000000000004e-02
  -1.7854000000000001e+00   7.6939999999999997e-01  -2.5740000000000002e-01   2.5779999999999997e-01  -3.0449999999999999e-01  -5.2600000000000001e-02   2.0640999999999998e+00   7.3380000000000001e-01   5.0495000000000001e+00   3.1790000000000002e-01   2.5019999999999998e-01  -1.4160000000000000e-01
  -2.0057999999999998e+00   9.8929999999999996e-01  -9.4359999999999999e-01   2.9599999999999999e-01  -1.6180000000000000e-01  -3.5099999999999999e-02   2.1972999999999998e+00   4.8920000000000002e-01   3.4824000000000002e+00   3.2750000000000001e-01   2.4060000000000001e-01  -1.2390000000000000e-01
  -1.7854000000000001e+00   1.0112000000000001e+00  -2.5740000000000002e-01   3.4370000000000001e-01  -2.1890000000000001e-01  -6.5799999999999997e-02   2.0863000000000000e+00   7.1150000000000002e-01   3.9177000000000000e+00   2.7939999999999998e-01   4.4259999999999999e-01  -8.8499999999999995e-02
  -1.9397000000000000e+00   1.0112000000000001e+00  -6.8630000000000002e-01   2.2910000000000000e-01  -1.4269999999999999e-01  -4.3900000000000002e-02   1.9753000000000001e+00   8.8939999999999997e-01   4.2659000000000002e+00   3.3710000000000001e-01   3.2710000000000000e-01  -8.4000000000000005e-02
  -1.9397000000000000e+00   7.6939999999999997e-01   5.1470000000000005e-01   2.7689999999999998e-01  -3.0449999999999999e-01  -3.5099999999999999e-02   1.9088000000000001e+00   3.5580000000000001e-01   4.2659000000000002e+00   2.4079999999999999e-01   3.2710000000000000e-01  -3.5400000000000001e-02
  -1.8735999999999999e+00   9.0129999999999999e-01  -3.4310000000000002e-01   3.1509999999999999e-01  -2.1890000000000001e-01  -7.4499999999999997e-02   1.9975000000000001e+00   7.1150000000000002e-01   4.2659000000000002e+00   2.6010000000000000e-01   2.6939999999999997e-01  -3.1000000000000000e-02
  -1.8514999999999999e+00   7.4739999999999995e-01  -2.5740000000000002e-01   3.3420000000000000e-01  -2.2839999999999999e-01  -7.0199999999999999e-02   1.9310000000000000e+00   8.4499999999999997e-01   3.5695000000000001e+00   2.7939999999999998e-01   2.9830000000000001e-01  -5.7500000000000002e-02
  -2.0278999999999998e+00   1.1871000000000000e+00  -6.8630000000000002e-01   3.3420000000000000e-01  -2.0930000000000001e-01  -2.1899999999999999e-02   1.9975000000000001e+00   7.3380000000000001e-01   3.8306000000000000e+00   2.3119999999999999e-01   3.0790000000000001e-01  -5.3100000000000001e-02
  -1.8075000000000001e+00   7.6939999999999997e-01   6.0050000000000003e-01   3.0549999999999999e-01  -1.9980000000000001e-01  -4.3900000000000002e-02   1.8422000000000001e+00   5.1139999999999997e-01   4.1788999999999996e+00   2.1190000000000001e-01   2.5979999999999998e-01  -3.9800000000000002e-02
  -1.8735999999999999e+00   1.0551999999999999e+00   0.0000000000000000e+00   2.9599999999999999e-01  -2.3790000000000000e-01  -6.1400000000000003e-02   2.0419000000000000e+00   6.4480000000000004e-01   4.7012999999999998e+00   3.1790000000000002e-01   2.5979999999999998e-01  -6.6400000000000001e-02
  -1.8735999999999999e+00   7.0350000000000001e-01  -3.4310000000000002e-01   1.4319999999999999e-01  -2.2839999999999999e-01  -4.3900000000000002e-02   2.0419000000000000e+00   6.2260000000000004e-01   3.8306000000000000e+00   3.1790000000000002e-01   3.2710000000000000e-01  -4.8700000000000000e-02
  -1.8735999999999999e+00   1.1431000000000000e+00   6.0050000000000003e-01   2.9599999999999999e-01  -2.2839999999999999e-01  -3.0700000000000002e-02   1.9310000000000000e+00   7.5600000000000001e-01   3.3953000000000002e+00   2.1190000000000001e-01   3.6559999999999998e-01  -9.7299999999999998e-02
  -1.9177000000000000e+00   9.8929999999999996e-01  -2.5740000000000002e-01   2.5779999999999997e-01  -1.1420000000000000e-01  -6.1400000000000003e-02   2.0419000000000000e+00   6.8930000000000002e-01   4.7882999999999996e+00   2.8899999999999998e-01   3.6559999999999998e-01  -6.1899999999999997e-02
  -1.8514999999999999e+00   8.5740000000000005e-01  -7.7210000000000001e-01   4.1049999999999998e-01  -2.5690000000000002e-01  -7.4499999999999997e-02   1.8644000000000001e+00   8.2269999999999999e-01   4.6142000000000003e+00   2.2159999999999999e-01   3.3679999999999999e-01  -5.3100000000000001e-02
  -2.0720000000000001e+00   8.5740000000000005e-01  -3.4310000000000002e-01   2.6729999999999998e-01  -1.4269999999999999e-01  -1.0090000000000000e-01   1.7978000000000001e+00   6.8930000000000002e-01   4.1788999999999996e+00   2.9859999999999998e-01   4.3300000000000000e-01  -6.6400000000000001e-02
  -1.7413000000000001e+00   6.3749999999999996e-01  -6.8630000000000002e-01   2.9599999999999999e-01  -2.4740000000000001e-01  -1.1400000000000000e-01   1.8866000000000001e+00   5.3369999999999995e-01   4.5270999999999999e+00   2.2159999999999999e-01   3.1750000000000000e-01  -5.3100000000000001e-02
  -1.8735999999999999e+00   8.7929999999999997e-01  -5.1470000000000005e-01   3.8190000000000002e-01  -1.9030000000000000e-01  -8.3299999999999999e-02   2.0640999999999998e+00   4.4469999999999998e-01   4.1788999999999996e+00   2.6970000000000000e-01   2.4060000000000001e-01  -7.5200000000000003e-02
  -1.7413000000000001e+00   8.5740000000000005e-01  -3.4310000000000002e-01   2.7689999999999998e-01  -1.9030000000000000e-01  -8.8000000000000005e-03   1.8644000000000001e+00   7.7820000000000000e-01   3.2212000000000001e+00   2.1190000000000001e-01   3.2710000000000000e-01  -7.5200000000000003e-02
  -1.9838000000000000e+00   8.3540000000000003e-01  -8.5780000000000001e-01   3.7240000000000001e-01  -1.9980000000000001e-01  -3.9500000000000000e-02   1.8422000000000001e+00   7.1150000000000002e-01   4.4401000000000002e+00   2.6970000000000000e-01   3.3679999999999999e-01  -5.3100000000000001e-02
  -2.0499000000000001e+00   1.0551999999999999e+00  -4.2890000000000000e-01   3.5330000000000000e-01  -2.9499999999999998e-01  -7.0199999999999999e-02   1.8422000000000001e+00   6.2260000000000004e-01   3.9177000000000000e+00   2.4079999999999999e-01   3.5599999999999998e-01  -1.1500000000000000e-01
  -1.9617000000000000e+00   9.0129999999999999e-01  -9.4359999999999999e-01   2.3870000000000000e-01  -1.9030000000000000e-01  -3.9500000000000000e-02   1.9753000000000001e+00   6.4480000000000004e-01   4.7012999999999998e+00   1.8300000000000000e-01   2.5979999999999998e-01  -3.1000000000000000e-02
  -1.8514999999999999e+00   8.3540000000000003e-01  -8.5780000000000001e-01   2.7689999999999998e-01  -2.5690000000000002e-01  -6.1400000000000003e-02   1.8200000000000001e+00   7.7820000000000000e-01   4.1788999999999996e+00   3.5639999999999999e-01   3.6559999999999998e-01  -5.3100000000000001e-02
  -1.8294999999999999e+00   9.4530000000000003e-01  -6.8630000000000002e-01   4.1049999999999998e-01  -2.4740000000000001e-01  -7.8899999999999998e-02   1.9532000000000000e+00   7.3380000000000001e-01   3.5695000000000001e+00   3.2750000000000001e-01   3.0790000000000001e-01  -5.3100000000000001e-02
  -2.1381000000000001e+00   8.7929999999999997e-01   3.4310000000000002e-01   3.0549999999999999e-01  -2.2839999999999999e-01  -4.8200000000000000e-02   1.7090000000000001e+00   8.2269999999999999e-01   4.3529999999999998e+00   2.5050000000000000e-01   3.3679999999999999e-01  -3.1000000000000000e-02
  -1.6532000000000000e+00   9.0129999999999999e-01  -1.7160000000000000e-01   2.8639999999999999e-01  -1.8079999999999999e-01  -3.0700000000000002e-02   2.0196999999999998e+00   8.0049999999999999e-01   3.6564999999999999e+00   2.7939999999999998e-01   3.2710000000000000e-01  -7.0800000000000002e-02
  -1.7634000000000001e+00   1.1212000000000000e+00  -6.0050000000000003e-01   3.4370000000000001e-01  -2.2839999999999999e-01  -1.7500000000000002e-02   1.8866000000000001e+00   7.3380000000000001e-01   4.7012999999999998e+00   3.0819999999999997e-01   3.1750000000000000e-01  -1.0620000000000000e-01
  -1.9397000000000000e+00   7.9139999999999999e-01  -7.7210000000000001e-01   3.1509999999999999e-01  -1.4269999999999999e-01  -5.2600000000000001e-02   1.8866000000000001e+00   8.4499999999999997e-01   4.2659000000000002e+00   2.8899999999999998e-01   3.8490000000000002e-01  -6.6400000000000001e-02
  -1.9397000000000000e+00   1.0331999999999999e+00   0.0000000000000000e+00   3.4370000000000001e-01  -1.9980000000000001e-01  -9.2100000000000001e-02   1.8644000000000001e+00   6.0040000000000004e-01   4.2659000000000002e+00   3.5639999999999999e-01   3.0790000000000001e-01  -8.8499999999999995e-02
  -1.8294999999999999e+00   9.0129999999999999e-01   0.0000000000000000e+00   2.4820000000000000e-01  -1.6180000000000000e-01  -3.5099999999999999e-02   1.7978000000000001e+00   9.7840000000000005e-01   3.7435999999999998e+00   2.1190000000000001e-01   3.4639999999999999e-01  -6.6400000000000001e-02
  -1.6091000000000000e+00   7.6939999999999997e-01   7.7210000000000001e-01   2.5779999999999997e-01  -2.0930000000000001e-01  -1.3589999999999999e-01   1.7090000000000001e+00   6.8930000000000002e-01   3.8306000000000000e+00   3.7569999999999998e-01   3.4639999999999999e-01  -1.3299999999999999e-02
  -2.0057999999999998e+00   9.0129999999999999e-01  -6.0050000000000003e-01   2.7689999999999998e-01  -2.6640000000000003e-01   2.1899999999999999e-02   1.9088000000000001e+00   7.5600000000000001e-01   4.7012999999999998e+00   1.9270000000000001e-01   3.0790000000000001e-01  -9.7299999999999998e-02
  -1.7634000000000001e+00   9.6730000000000005e-01  -1.1152000000000000e+00   2.9599999999999999e-01  -2.4740000000000001e-01  -1.7500000000000002e-02   1.7312000000000001e+00   6.4480000000000004e-01   4.6142000000000003e+00   2.4079999999999999e-01   3.3679999999999999e-01  -6.1899999999999997e-02
  -1.7854000000000001e+00   1.0331999999999999e+00  -1.5441000000000000e+00   3.5330000000000000e-01  -1.8079999999999999e-01  -7.0199999999999999e-02   1.9310000000000000e+00   9.5609999999999995e-01   4.2659000000000002e+00   2.7939999999999998e-01   2.7900000000000003e-01  -1.3299999999999999e-02
  -1.8514999999999999e+00   9.8929999999999996e-01  -7.7210000000000001e-01   2.7689999999999998e-01  -2.5690000000000002e-01  -6.1400000000000003e-02   1.7312000000000001e+00   8.0049999999999999e-01   4.0048000000000004e+00   2.6010000000000000e-01   2.7900000000000003e-01  -2.6499999999999999e-02
  -1.7634000000000001e+00   1.0771999999999999e+00  -7.7210000000000001e-01   2.9599999999999999e-01  -2.1890000000000001e-01  -6.5799999999999997e-02   1.8866000000000001e+00   6.0040000000000004e-01   4.1788999999999996e+00   3.4680000000000000e-01   2.8870000000000001e-01  -4.8700000000000000e-02
  -1.8956000000000000e+00   9.6730000000000005e-01  -7.7210000000000001e-01   2.5779999999999997e-01  -2.9499999999999998e-01  -4.3900000000000002e-02   1.7090000000000001e+00   7.7820000000000000e-01   3.9177000000000000e+00   2.8899999999999998e-01   2.7900000000000003e-01  -6.6400000000000001e-02
  -1.7413000000000001e+00   1.2311000000000001e+00  -1.2010000000000001e+00   2.7689999999999998e-01  -2.2839999999999999e-01  -5.2600000000000001e-02   1.9753000000000001e+00   7.3380000000000001e-01   3.8306000000000000e+00   3.0819999999999997e-01   4.0410000000000001e-01  -8.8499999999999995e-02
  -2.1160000000000001e+00   8.5740000000000005e-01  -9.4359999999999999e-01   4.1049999999999998e-01  -2.3790000000000000e-01  -2.1899999999999999e-02   2.1751000000000000e+00   6.0040000000000004e-01   4.0918000000000001e+00   3.1790000000000002e-01   4.0410000000000001e-01  -7.0800000000000002e-02
  -1.8735999999999999e+00   1.0992000000000000e+00  -7.7210000000000001e-01   2.4820000000000000e-01  -1.8079999999999999e-01  -7.4499999999999997e-02   1.9310000000000000e+00   6.8930000000000002e-01   4.0048000000000004e+00   3.3710000000000001e-01   3.7530000000000002e-01  -6.1899999999999997e-02
  -2.0499000000000001e+00   1.0771999999999999e+00  -5.1470000000000005e-01   3.0549999999999999e-01  -2.1890000000000001e-01  -3.5099999999999999e-02   1.8644000000000001e+00   5.5589999999999995e-01   4.7882999999999996e+00   2.3119999999999999e-01   3.1750000000000000e-01  -8.4000000000000005e-02
  -1.8514999999999999e+00   1.0771999999999999e+00  -8.5800000000000001e-02   2.9599999999999999e-01  -1.9030000000000000e-01  -5.2600000000000001e-02   2.0640999999999998e+00   4.8920000000000002e-01   3.9177000000000000e+00   3.4680000000000000e-01   2.5019999999999998e-01  -4.4200000000000003e-02
  -1.8956000000000000e+00   1.0112000000000001e+00  -2.5740000000000002e-01   2.7689999999999998e-01  -1.5229999999999999e-01  -3.5099999999999999e-02   2.0419000000000000e+00   7.3380000000000001e-01   3.9177000000000000e+00   3.2750000000000001e-01   3.5599999999999998e-01  -5.3100000000000001e-02
  -1.7854000000000001e+00   8.1340000000000001e-01  -6.8630000000000002e-01   2.9599999999999999e-01  -9.5200000000000007e-02  -7.0199999999999999e-02   2.1084999999999998e+00   8.4499999999999997e-01   4.4401000000000002e+00   2.6970000000000000e-01   4.1370000000000001e-01  -1.3270000000000001e-01
  -2.0057999999999998e+00   1.0771999999999999e+00  -5.1470000000000005e-01   3.3420000000000000e-01  -2.9499999999999998e-01  -6.1400000000000003e-02   2.0640999999999998e+00   6.8930000000000002e-01   3.9177000000000000e+00   2.6970000000000000e-01   2.9830000000000001e-01  -7.5200000000000003e-02
  -1.6972000000000000e+00   9.6730000000000005e-01  -1.0294000000000001e+00   1.9089999999999999e-01  -1.6180000000000000e-01  -7.0199999999999999e-02   1.8200000000000001e+00   7.3380000000000001e-01   4.6142000000000003e+00   3.7569999999999998e-01   3.1750000000000000e-01  -1.3299999999999999e-02
  -1.9617000000000000e+00   1.0551999999999999e+00   1.7160000000000000e-01   2.6729999999999998e-01  -1.9980000000000001e-01  -7.4499999999999997e-02   1.8200000000000001e+00   6.8930000000000002e-01   4.7012999999999998e+00   1.9270000000000001e-01   3.6559999999999998e-01  -1.7700000000000000e-02
  -2.1160000000000001e+00   7.9139999999999999e-01  -1.7160000000000000e-01   3.6280000000000001e-01  -2.0930000000000001e-01  -5.7000000000000002e-02   1.9532000000000000e+00   5.3369999999999995e-01   4.2659000000000002e+00   3.0819999999999997e-01   2.8870000000000001e-01  -5.7500000000000002e-02
  -1.8956000000000000e+00   1.0112000000000001e+00  -8.5800000000000001e-02   3.6280000000000001e-01  -1.3320000000000001e-01  -7.8899999999999998e-02   1.9088000000000001e+00   8.0049999999999999e-01   3.5695000000000001e+00   3.1790000000000002e-01   3.3679999999999999e-01  -3.5400000000000001e-02
  -1.8294999999999999e+00   7.4739999999999995e-01  -6.8630000000000002e-01   3.5330000000000000e-01  -2.2839999999999999e-01  -8.7700000000000000e-02   1.8644000000000001e+00   8.6719999999999997e-01   4.0918000000000001e+00   2.6010000000000000e-01   2.8870000000000001e-01  -3.5400000000000001e-02
  -1.9177000000000000e+00   9.2330000000000001e-01  -9.4359999999999999e-01   2.4820000000000000e-01  -1.9980000000000001e-01  -4.8200000000000000e-02   1.9088000000000001e+00   8.6719999999999997e-01   3.3083000000000000e+00   3.1790000000000002e-01   2.6939999999999997e-01  -7.0800000000000002e-02
  -1.6752000000000000e+00   1.0112000000000001e+00  -4.2890000000000000e-01   2.4820000000000000e-01  -2.6640000000000003e-01  -2.6300000000000000e-02   1.9975000000000001e+00   7.5600000000000001e-01   3.7435999999999998e+00   2.6010000000000000e-01   3.1750000000000000e-01  -6.6400000000000001e-02
  -1.9397000000000000e+00   9.4530000000000003e-01  -3.4310000000000002e-01   2.5779999999999997e-01  -2.4740000000000001e-01  -5.7000000000000002e-02   1.9088000000000001e+00   7.7820000000000000e-01   4.5270999999999999e+00   3.4680000000000000e-01   3.5599999999999998e-01  -3.5400000000000001e-02
  -1.8735999999999999e+00   1.0112000000000001e+00  -1.7160000000000000e-01   2.9599999999999999e-01  -2.4740000000000001e-01  -9.6500000000000002e-02   1.9753000000000001e+00   7.1150000000000002e-01   4.4401000000000002e+00   2.7939999999999998e-01   4.2340000000000000e-01  -6.6400000000000001e-02
  -1.8735999999999999e+00   9.0129999999999999e-01  -3.4310000000000002e-01   2.6729999999999998e-01  -1.7130000000000001e-01  -3.5099999999999999e-02   1.9088000000000001e+00   6.0040000000000004e-01   4.7012999999999998e+00   2.5050000000000000e-01   3.6559999999999998e-01  -5.7500000000000002e-02
  -1.7193000000000001e+00   9.8929999999999996e-01  -2.5740000000000002e-01   2.7689999999999998e-01  -2.1890000000000001e-01  -3.9500000000000000e-02   1.7978000000000001e+00   7.1150000000000002e-01   4.2659000000000002e+00   3.0819999999999997e-01   2.5979999999999998e-01  -5.7500000000000002e-02
  -1.9177000000000000e+00   7.4739999999999995e-01  -6.8630000000000002e-01   2.0050000000000001e-01  -2.3790000000000000e-01  -4.4000000000000003e-03   2.1084999999999998e+00   6.4480000000000004e-01   5.1365999999999996e+00   2.3119999999999999e-01   1.9239999999999999e-01  -8.4000000000000005e-02
  -1.9177000000000000e+00   8.5740000000000005e-01  -2.5740000000000002e-01   2.4820000000000000e-01  -1.8079999999999999e-01  -4.3900000000000002e-02   1.9975000000000001e+00   6.6710000000000003e-01   4.2659000000000002e+00   2.3119999999999999e-01   3.1750000000000000e-01  -7.0800000000000002e-02
  -1.8735999999999999e+00   7.6939999999999997e-01  -6.8630000000000002e-01   2.4820000000000000e-01  -1.9030000000000000e-01  -9.2100000000000001e-02   1.9753000000000001e+00   6.0040000000000004e-01   3.6564999999999999e+00   3.0819999999999997e-01   2.6939999999999997e-01  -3.9800000000000002e-02
  -1.8294999999999999e+00   9.8929999999999996e-01  -6.0050000000000003e-01   2.6729999999999998e-01  -2.4740000000000001e-01  -4.3900000000000002e-02   1.9753000000000001e+00   6.6710000000000003e-01   4.0048000000000004e+00   1.6380000000000000e-01   4.2340000000000000e-01  -6.1899999999999997e-02
  -2.0278999999999998e+00   8.3540000000000003e-01  -2.5740000000000002e-01   2.9599999999999999e-01  -2.8549999999999998e-01  -2.6300000000000000e-02   1.8200000000000001e+00   7.3380000000000001e-01   4.0918000000000001e+00   2.9859999999999998e-01   3.0790000000000001e-01  -7.0800000000000002e-02
  -1.9397000000000000e+00   8.3540000000000003e-01   8.5800000000000001e-02   2.0050000000000001e-01  -2.4740000000000001e-01  -4.3900000000000002e-02   1.7534000000000001e+00   7.3380000000000001e-01   4.4401000000000002e+00   2.1190000000000001e-01   2.8870000000000001e-01  -7.9600000000000004e-02
  -1.9838000000000000e+00   9.8929999999999996e-01  -6.8630000000000002e-01   3.3420000000000000e-01  -2.8549999999999998e-01  -1.0960000000000000e-01   1.7756000000000001e+00   6.4480000000000004e-01   3.5695000000000001e+00   2.6970000000000000e-01   3.4639999999999999e-01  -7.0800000000000002e-02
  -2.0720000000000001e+00   1.0551999999999999e+00  -3.4310000000000002e-01   3.2460000000000000e-01  -1.8079999999999999e-01  -7.8899999999999998e-02   1.9753000000000001e+00   6.4480000000000004e-01   3.8306000000000000e+00   3.1790000000000002e-01   2.9830000000000001e-01  -8.4000000000000005e-02
  -1.8956000000000000e+00   9.8929999999999996e-01  -4.2890000000000000e-01   1.8140000000000001e-01  -1.8079999999999999e-01  -3.9500000000000000e-02   1.9975000000000001e+00   7.7820000000000000e-01   4.4401000000000002e+00   2.7939999999999998e-01   2.6939999999999997e-01  -9.2899999999999996e-02
  -1.8956000000000000e+00   9.6730000000000005e-01  -7.7210000000000001e-01   3.1509999999999999e-01  -1.7130000000000001e-01  -7.8899999999999998e-02   2.0640999999999998e+00   6.4480000000000004e-01   4.2659000000000002e+00   3.5639999999999999e-01   3.1750000000000000e-01  -4.4200000000000003e-02
  -2.1381000000000001e+00   8.5740000000000005e-01  -3.4310000000000002e-01   2.0999999999999999e-01  -2.1890000000000001e-01  -7.4499999999999997e-02   1.7978000000000001e+00   6.8930000000000002e-01   3.3953000000000002e+00   2.1190000000000001e-01   3.2710000000000000e-01  -6.1899999999999997e-02
  -1.9838000000000000e+00   8.5740000000000005e-01  -5.1470000000000005e-01   3.3420000000000000e-01  -2.3790000000000000e-01  -6.5799999999999997e-02   1.7978000000000001e+00   6.0040000000000004e-01   4.1788999999999996e+00   2.6010000000000000e-01   3.9450000000000002e-01  -8.4000000000000005e-02
  -1.9838000000000000e+00   1.0771999999999999e+00  -6.0050000000000003e-01   3.8190000000000002e-01  -2.1890000000000001e-01  -4.8200000000000000e-02   1.9532000000000000e+00   7.7820000000000000e-01   4.2659000000000002e+00   2.4079999999999999e-01   2.8870000000000001e-01  -7.9600000000000004e-02
  -1.6752000000000000e+00   8.7929999999999997e-01  -4.2890000000000000e-01   2.8639999999999999e-01  -2.2839999999999999e-01  -3.9500000000000000e-02   1.8644000000000001e+00   6.6710000000000003e-01   4.0918000000000001e+00   2.6010000000000000e-01   3.3679999999999999e-01  -5.3100000000000001e-02
  -2.0720000000000001e+00   9.4530000000000003e-01  -3.4310000000000002e-01   2.7689999999999998e-01  -2.3790000000000000e-01  -2.1899999999999999e-02   1.9088000000000001e+00   6.4480000000000004e-01   4.5270999999999999e+00   2.4079999999999999e-01   3.0790000000000001e-01  -5.7500000000000002e-02
  -2.7772999999999999e+00   9.4530000000000003e-01   0.0000000000000000e+00   2.7689999999999998e-01  -1.5229999999999999e-01  -3.5099999999999999e-02   1.7534000000000001e+00   3.5580000000000001e-01   4.0048000000000004e+00   2.3119999999999999e-01   2.8870000000000001e-01  -5.3100000000000001e-02
  -1.6091000000000000e+00   9.2330000000000001e-01  -6.0050000000000003e-01   2.7689999999999998e-01  -2.1890000000000001e-01  -2.1899999999999999e-02   1.7756000000000001e+00   8.2269999999999999e-01   4.6142000000000003e+00   3.0819999999999997e-01   3.5599999999999998e-01  -4.4200000000000003e-02
  -1.6091000000000000e+00   9.8929999999999996e-01  -1.5441000000000000e+00   2.5779999999999997e-01  -1.8079999999999999e-01  -7.8899999999999998e-02   1.7978000000000001e+00   8.2269999999999999e-01   4.3529999999999998e+00   3.8529999999999998e-01   3.9450000000000002e-01   0.0000000000000000e+00
  -1.4988999999999999e+00   7.4739999999999995e-01  -6.8630000000000002e-01   3.4370000000000001e-01  -2.6640000000000003e-01  -7.8899999999999998e-02   1.9753000000000001e+00   6.8930000000000002e-01   3.3953000000000002e+00   2.1190000000000001e-01   3.1750000000000000e-01  -1.1060000000000000e-01
  -2.2042000000000002e+00   7.4739999999999995e-01  -6.8630000000000002e-01   2.2910000000000000e-01  -2.9499999999999998e-01  -2.6300000000000000e-02   1.8644000000000001e+00   7.7820000000000000e-01   4.2659000000000002e+00   3.0819999999999997e-01   2.6939999999999997e-01  -1.3299999999999999e-02
  -2.0939999999999999e+00   8.1340000000000001e-01  -4.2890000000000000e-01   2.6729999999999998e-01  -2.5690000000000002e-01  -5.2600000000000001e-02   1.8866000000000001e+00   5.7809999999999995e-01   3.8306000000000000e+00   1.8300000000000000e-01   3.1750000000000000e-01  -3.1000000000000000e-02
  -2.2042000000000002e+00   7.9139999999999999e-01  -3.4310000000000002e-01   3.0549999999999999e-01  -2.6640000000000003e-01  -7.4499999999999997e-02   2.0863000000000000e+00   7.1150000000000002e-01   4.2659000000000002e+00   2.6970000000000000e-01   3.5599999999999998e-01  -4.4200000000000003e-02
  -1.8735999999999999e+00   9.6730000000000005e-01  -8.5800000000000001e-02   3.8190000000000002e-01  -2.5690000000000002e-01  -3.0700000000000002e-02   2.1084999999999998e+00   7.1150000000000002e-01   4.7012999999999998e+00   3.1790000000000002e-01   4.0410000000000001e-01  -1.3710000000000000e-01
  -2.0057999999999998e+00   7.6939999999999997e-01  -6.8630000000000002e-01   3.1509999999999999e-01  -2.9499999999999998e-01  -4.3900000000000002e-02   2.2195000000000000e+00   2.4460000000000001e-01   3.9177000000000000e+00   2.9859999999999998e-01   2.3089999999999999e-01  -2.2100000000000002e-02
  -1.7413000000000001e+00   9.4530000000000003e-01  -1.1152000000000000e+00   2.2910000000000000e-01  -3.0449999999999999e-01  -8.8000000000000005e-03   2.0419000000000000e+00   7.3380000000000001e-01   3.8306000000000000e+00   2.6970000000000000e-01   2.7900000000000003e-01  -7.9600000000000004e-02
  -1.9617000000000000e+00   8.5740000000000005e-01  -1.3725000000000001e+00   3.6280000000000001e-01  -1.9980000000000001e-01  -7.0199999999999999e-02   1.5315000000000001e+00   8.6719999999999997e-01   4.1788999999999996e+00   2.4079999999999999e-01   2.8870000000000001e-01  -9.7299999999999998e-02
  -2.1160000000000001e+00   8.3540000000000003e-01  -7.7210000000000001e-01   2.6729999999999998e-01  -2.3790000000000000e-01  -7.0199999999999999e-02   1.9753000000000001e+00   3.3350000000000002e-01   4.2659000000000002e+00   2.3119999999999999e-01   2.4060000000000001e-01  -2.2100000000000002e-02
  -1.9177000000000000e+00   8.7929999999999997e-01   1.7160000000000000e-01   3.5330000000000000e-01  -2.0930000000000001e-01  -6.1400000000000003e-02   1.9532000000000000e+00   4.8920000000000002e-01   3.9177000000000000e+00   3.0819999999999997e-01   3.7530000000000002e-01  -8.8499999999999995e-02
  -1.9177000000000000e+00   9.4530000000000003e-01  -4.2890000000000000e-01   2.6729999999999998e-01  -2.7600000000000002e-01  -3.5099999999999999e-02   1.9088000000000001e+00   6.4480000000000004e-01   4.1788999999999996e+00   2.2159999999999999e-01   2.5979999999999998e-01  -2.6499999999999999e-02
  -1.8075000000000001e+00   9.4530000000000003e-01  -8.5780000000000001e-01   3.2460000000000000e-01  -2.4740000000000001e-01  -1.3200000000000000e-02   1.9532000000000000e+00   8.2269999999999999e-01   4.1788999999999996e+00   2.6970000000000000e-01   3.4639999999999999e-01  -7.9600000000000004e-02
  -1.8075000000000001e+00   8.1340000000000001e-01   8.5800000000000001e-02   3.3420000000000000e-01  -2.0930000000000001e-01  -3.5099999999999999e-02   1.9088000000000001e+00   7.1150000000000002e-01   4.7012999999999998e+00   2.9859999999999998e-01   3.8490000000000002e-01  -7.9600000000000004e-02
  -1.7854000000000001e+00   9.2330000000000001e-01   0.0000000000000000e+00   2.6729999999999998e-01  -1.4269999999999999e-01  -3.0700000000000002e-02   2.0196999999999998e+00   5.5589999999999995e-01   4.1788999999999996e+00   2.9859999999999998e-01   2.5979999999999998e-01  -2.6499999999999999e-02
  -1.9397000000000000e+00   8.1340000000000001e-01   0.0000000000000000e+00   4.0100000000000002e-01  -1.6180000000000000e-01  -7.4499999999999997e-02   2.1751000000000000e+00   9.1169999999999995e-01   4.5270999999999999e+00   2.7939999999999998e-01   3.8490000000000002e-01  -1.1060000000000000e-01
  -1.9838000000000000e+00   9.8929999999999996e-01   8.5800000000000001e-02   3.2460000000000000e-01  -2.1890000000000001e-01  -6.1400000000000003e-02   1.7534000000000001e+00   7.7820000000000000e-01   4.1788999999999996e+00   3.0819999999999997e-01   2.9830000000000001e-01  -6.1899999999999997e-02
  -1.7413000000000001e+00   9.6730000000000005e-01  -6.0050000000000003e-01   2.7689999999999998e-01  -1.2370000000000000e-01  -3.0700000000000002e-02   1.9975000000000001e+00   5.1139999999999997e-01   4.1788999999999996e+00   2.0230000000000001e-01   2.9830000000000001e-01  -8.8499999999999995e-02
  -1.6752000000000000e+00   6.5949999999999998e-01  -6.0050000000000003e-01   3.1509999999999999e-01  -2.1890000000000001e-01  -2.6300000000000000e-02   1.7534000000000001e+00   5.3369999999999995e-01   4.5270999999999999e+00   2.0230000000000001e-01   3.7530000000000002e-01  -7.0800000000000002e-02
  -1.8294999999999999e+00   1.0771999999999999e+00  -6.8630000000000002e-01   2.9599999999999999e-01  -3.5210000000000002e-01  -8.8000000000000005e-03   2.0419000000000000e+00   6.8930000000000002e-01   4.0918000000000001e+00   2.2159999999999999e-01   3.5599999999999998e-01  -4.8700000000000000e-02
  -1.8956000000000000e+00   9.6730000000000005e-01  -2.5740000000000002e-01   4.4869999999999999e-01  -1.3320000000000001e-01  -9.2100000000000001e-02   1.9532000000000000e+00   7.5600000000000001e-01   4.3529999999999998e+00   3.1790000000000002e-01   3.5599999999999998e-01  -1.0170000000000000e-01
  -1.8956000000000000e+00   1.1871000000000000e+00  -7.7210000000000001e-01   2.0999999999999999e-01  -2.3790000000000000e-01  -4.8200000000000000e-02   2.0196999999999998e+00   6.6710000000000003e-01   4.1788999999999996e+00   2.9859999999999998e-01   3.1750000000000000e-01  -5.3100000000000001e-02
  -1.7413000000000001e+00   8.5740000000000005e-01  -3.4310000000000002e-01   3.0549999999999999e-01  -2.6640000000000003e-01  -2.6300000000000000e-02   1.9975000000000001e+00   6.0040000000000004e-01   4.1788999999999996e+00   3.0819999999999997e-01   3.9450000000000002e-01  -6.6400000000000001e-02
  -1.8956000000000000e+00   8.5740000000000005e-01  -7.7210000000000001e-01   2.4820000000000000e-01  -3.3310000000000001e-01   4.4000000000000003e-03   1.5758000000000001e+00   8.0049999999999999e-01   4.7882999999999996e+00   2.8899999999999998e-01   3.9450000000000002e-01  -5.7500000000000002e-02
  -1.8514999999999999e+00   9.0129999999999999e-01   1.7160000000000000e-01   3.1509999999999999e-01  -2.6640000000000003e-01  -5.2600000000000001e-02   1.9532000000000000e+00   7.5600000000000001e-01   4.0048000000000004e+00   3.0819999999999997e-01   3.5599999999999998e-01  -7.5200000000000003e-02
  -1.8514999999999999e+00   9.2330000000000001e-01  -9.4359999999999999e-01   3.9140000000000003e-01  -2.3790000000000000e-01  -5.2600000000000001e-02   2.0640999999999998e+00   4.8920000000000002e-01   3.5695000000000001e+00   3.2750000000000001e-01   3.4639999999999999e-01  -7.5200000000000003e-02
  -1.8735999999999999e+00   9.8929999999999996e-01  -1.3725000000000001e+00   2.7689999999999998e-01  -1.9980000000000001e-01  -7.8899999999999998e-02   2.0419000000000000e+00   6.6710000000000003e-01   3.5695000000000001e+00   2.6010000000000000e-01   3.9450000000000002e-01  -8.8499999999999995e-02
  -1.7413000000000001e+00   8.3540000000000003e-01  -5.1470000000000005e-01   2.7689999999999998e-01  -1.3320000000000001e-01  -1.0520000000000000e-01   1.9088000000000001e+00   6.8930000000000002e-01   3.6564999999999999e+00   2.7939999999999998e-01   3.6559999999999998e-01  -4.4200000000000003e-02
  -1.7413000000000001e+00   8.3540000000000003e-01  -6.0050000000000003e-01   3.0549999999999999e-01  -2.5690000000000002e-01  -7.0199999999999999e-02   1.9310000000000000e+00   7.3380000000000001e-01   4.3529999999999998e+00   2.8899999999999998e-01   2.5019999999999998e-01  -9.2899999999999996e-02
  -1.8514999999999999e+00   8.7929999999999997e-01  -4.2890000000000000e-01   2.3870000000000000e-01  -2.6640000000000003e-01  -5.2600000000000001e-02   1.8422000000000001e+00   8.4499999999999997e-01   4.6142000000000003e+00   3.0819999999999997e-01   3.8490000000000002e-01  -7.0800000000000002e-02
  -1.6752000000000000e+00   9.2330000000000001e-01  -1.2010000000000001e+00   3.0549999999999999e-01  -1.9030000000000000e-01  -3.5099999999999999e-02   1.8422000000000001e+00   6.6710000000000003e-01   3.5695000000000001e+00   3.3710000000000001e-01   3.8490000000000002e-01  -1.0620000000000000e-01
  -1.6972000000000000e+00   6.3749999999999996e-01  -1.7160000000000000e-01   3.7240000000000001e-01  -2.3790000000000000e-01  -7.8899999999999998e-02   2.1307000000000000e+00   7.1150000000000002e-01   3.1341999999999999e+00   2.5050000000000000e-01   3.2710000000000000e-01  -6.1899999999999997e-02
  -1.9397000000000000e+00   1.0551999999999999e+00  -3.4310000000000002e-01   3.4370000000000001e-01  -1.9980000000000001e-01  -7.0199999999999999e-02   1.9310000000000000e+00   7.3380000000000001e-01   4.5270999999999999e+00   2.1190000000000001e-01   3.7530000000000002e-01  -4.4200000000000003e-02
  -2.0499000000000001e+00   7.0350000000000001e-01  -3.4310000000000002e-01   2.3870000000000000e-01  -1.6180000000000000e-01  -7.8899999999999998e-02   1.9088000000000001e+00   6.0040000000000004e-01   4.2659000000000002e+00   3.1790000000000002e-01   3.2710000000000000e-01  -3.1000000000000000e-02
  -1.9838000000000000e+00   7.2550000000000003e-01  -8.5780000000000001e-01   2.6729999999999998e-01  -1.3320000000000001e-01  -6.1400000000000003e-02   1.9532000000000000e+00   6.4480000000000004e-01   4.1788999999999996e+00   3.5639999999999999e-01   2.6939999999999997e-01  -3.1000000000000000e-02
  -1.9397000000000000e+00   9.4530000000000003e-01  -1.5441000000000000e+00   3.5330000000000000e-01  -1.9030000000000000e-01  -2.6300000000000000e-02   1.8200000000000001e+00   6.0040000000000004e-01   4.2659000000000002e+00   2.8899999999999998e-01   3.9450000000000002e-01  -8.8499999999999995e-02
  -1.8294999999999999e+00   9.8929999999999996e-01  -6.8630000000000002e-01   2.9599999999999999e-01  -2.4740000000000001e-01  -5.2600000000000001e-02   1.8422000000000001e+00   7.1150000000000002e-01   4.2659000000000002e+00   3.7569999999999998e-01   3.1750000000000000e-01  -1.3299999999999999e-02
  -1.7634000000000001e+00   1.0112000000000001e+00  -8.5780000000000001e-01   3.5330000000000000e-01  -2.6640000000000003e-01  -3.5099999999999999e-02   1.9975000000000001e+00   7.7820000000000000e-01   4.1788999999999996e+00   2.7939999999999998e-01   3.9450000000000002e-01  -3.1000000000000000e-02
  -1.8735999999999999e+00   7.2550000000000003e-01  -4.2890000000000000e-01   2.4820000000000000e-01  -1.7130000000000001e-01  -4.3900000000000002e-02   1.7090000000000001e+00   6.0040000000000004e-01   4.0048000000000004e+00   2.6970000000000000e-01   3.3679999999999999e-01  -5.7500000000000002e-02
  -1.8294999999999999e+00   9.4530000000000003e-01  -1.7160000000000000e-01   2.7689999999999998e-01  -1.9980000000000001e-01  -8.7700000000000000e-02   1.8200000000000001e+00   7.7820000000000000e-01   4.4401000000000002e+00   2.9859999999999998e-01   3.4639999999999999e-01  -6.1899999999999997e-02
  -1.9617000000000000e+00   8.5740000000000005e-01  -5.1470000000000005e-01   4.2959999999999998e-01  -2.1890000000000001e-01  -4.3900000000000002e-02   1.9088000000000001e+00   7.5600000000000001e-01   4.9623999999999997e+00   2.9859999999999998e-01   3.3679999999999999e-01  -1.0170000000000000e-01
  -1.9177000000000000e+00   9.2330000000000001e-01  -1.2010000000000001e+00   2.8639999999999999e-01  -1.9030000000000000e-01  -4.3900000000000002e-02   1.9532000000000000e+00   6.2260000000000004e-01   3.6564999999999999e+00   3.0819999999999997e-01   2.5979999999999998e-01  -3.9800000000000002e-02
  -1.8735999999999999e+00   9.6730000000000005e-01  -1.7157000000000000e+00   2.5779999999999997e-01  -1.9030000000000000e-01  -2.6300000000000000e-02   1.9088000000000001e+00   5.7809999999999995e-01   3.6564999999999999e+00   2.6970000000000000e-01   2.7900000000000003e-01  -7.0800000000000002e-02
  -1.8735999999999999e+00   8.1340000000000001e-01  -6.0050000000000003e-01   2.7689999999999998e-01  -2.5690000000000002e-01  -3.9500000000000000e-02   1.8866000000000001e+00   5.5589999999999995e-01   3.9177000000000000e+00   3.2750000000000001e-01   2.5019999999999998e-01  -5.7500000000000002e-02
  -1.8956000000000000e+00   1.0771999999999999e+00  -1.5441000000000000e+00   2.4820000000000000e-01  -2.3790000000000000e-01  -2.6300000000000000e-02   1.9088000000000001e+00   7.5600000000000001e-01   3.9177000000000000e+00   2.8899999999999998e-01   3.2710000000000000e-01  -6.6400000000000001e-02
  -1.9177000000000000e+00   9.0129999999999999e-01  -7.7210000000000001e-01   3.5330000000000000e-01  -2.1890000000000001e-01  -3.9500000000000000e-02   1.9088000000000001e+00   8.6719999999999997e-01   4.7882999999999996e+00   3.1790000000000002e-01   3.3679999999999999e-01  -5.3100000000000001e-02
  -1.7413000000000001e+00   9.0129999999999999e-01   2.5740000000000002e-01   3.2460000000000000e-01  -8.5599999999999996e-02  -5.7000000000000002e-02   2.0419000000000000e+00   8.4499999999999997e-01   4.5270999999999999e+00   3.3710000000000001e-01   2.9830000000000001e-01  -2.6499999999999999e-02
  -1.9617000000000000e+00   9.2330000000000001e-01  -1.0294000000000001e+00   2.2910000000000000e-01  -2.2839999999999999e-01  -5.2600000000000001e-02   1.9753000000000001e+00   6.0040000000000004e-01   3.8306000000000000e+00   3.6599999999999999e-01   3.5599999999999998e-01  -8.4000000000000005e-02
  -2.0939999999999999e+00   8.7929999999999997e-01  -1.2010000000000001e+00   2.3870000000000000e-01  -1.9030000000000000e-01  -5.7000000000000002e-02   1.9088000000000001e+00   7.5600000000000001e-01   4.0918000000000001e+00   2.2159999999999999e-01   2.3089999999999999e-01  -5.3100000000000001e-02
  -1.7854000000000001e+00   7.6939999999999997e-01  -4.2890000000000000e-01   2.2910000000000000e-01  -1.9030000000000000e-01  -5.7000000000000002e-02   1.9975000000000001e+00   8.2269999999999999e-01   4.3529999999999998e+00   3.4680000000000000e-01   2.3089999999999999e-01  -4.8700000000000000e-02
  -2.0720000000000001e+00   8.7929999999999997e-01  -5.1470000000000005e-01   3.6280000000000001e-01  -2.4740000000000001e-01  -1.1400000000000000e-01   1.9532000000000000e+00   6.4480000000000004e-01   4.3529999999999998e+00   3.5639999999999999e-01   4.3300000000000000e-01  -1.1060000000000000e-01
  -1.9838000000000000e+00   9.8929999999999996e-01  -3.4310000000000002e-01   3.4370000000000001e-01  -1.7130000000000001e-01  -3.5099999999999999e-02   1.8422000000000001e+00   6.0040000000000004e-01   4.6142000000000003e+00   2.6010000000000000e-01   4.0410000000000001e-01  -2.2100000000000002e-02
  -1.8514999999999999e+00   8.5740000000000005e-01   2.5740000000000002e-01   2.9599999999999999e-01  -1.3320000000000001e-01  -5.2600000000000001e-02   1.8866000000000001e+00   6.8930000000000002e-01   3.6564999999999999e+00   3.0819999999999997e-01   3.2710000000000000e-01  -7.0800000000000002e-02
  -1.8735999999999999e+00   9.4530000000000003e-01  -4.2890000000000000e-01   3.0549999999999999e-01  -1.9030000000000000e-01  -3.0700000000000002e-02   2.0196999999999998e+00   3.5580000000000001e-01   4.7012999999999998e+00   3.0819999999999997e-01   2.6939999999999997e-01  -5.3100000000000001e-02
  -1.8294999999999999e+00   9.6730000000000005e-01  -1.4582999999999999e+00   4.1049999999999998e-01  -2.2839999999999999e-01  -4.3900000000000002e-02   1.7978000000000001e+00   6.6710000000000003e-01   3.3953000000000002e+00   3.5639999999999999e-01   3.7530000000000002e-01  -6.1899999999999997e-02
  -1.8514999999999999e+00   8.1340000000000001e-01  -1.7160000000000000e-01   2.6729999999999998e-01  -2.5690000000000002e-01  -4.3900000000000002e-02   1.8866000000000001e+00   8.2269999999999999e-01   3.9177000000000000e+00   3.2750000000000001e-01   4.4259999999999999e-01  -8.8499999999999995e-02
  -1.9177000000000000e+00   1.0112000000000001e+00  -5.1470000000000005e-01   2.0050000000000001e-01  -1.4269999999999999e-01  -8.3299999999999999e-02   2.0419000000000000e+00   4.6689999999999998e-01   3.5695000000000001e+00   3.5639999999999999e-01   3.0790000000000001e-01  -4.8700000000000000e-02
  -1.8735999999999999e+00   8.7929999999999997e-01  -8.5800000000000001e-02   2.9599999999999999e-01  -1.5229999999999999e-01  -5.7000000000000002e-02   1.9532000000000000e+00   8.6719999999999997e-01   3.9177000000000000e+00   3.3710000000000001e-01   3.5599999999999998e-01  -8.8499999999999995e-02
  -1.7634000000000001e+00   9.8929999999999996e-01  -6.8630000000000002e-01   2.9599999999999999e-01  -1.7130000000000001e-01  -8.7700000000000000e-02   1.9310000000000000e+00   8.2269999999999999e-01   3.8306000000000000e+00   2.6010000000000000e-01   3.5599999999999998e-01  -9.2899999999999996e-02
  -1.9177000000000000e+00   7.6939999999999997e-01  -6.0050000000000003e-01   2.6729999999999998e-01  -2.3790000000000000e-01  -6.1400000000000003e-02   1.9310000000000000e+00   7.5600000000000001e-01   4.4401000000000002e+00   2.5050000000000000e-01   3.3679999999999999e-01  -3.1000000000000000e-02
  -2.0720000000000001e+00   8.1340000000000001e-01  -1.2867999999999999e+00   3.6280000000000001e-01  -1.9980000000000001e-01   4.4000000000000003e-03   1.8200000000000001e+00   3.5580000000000001e-01   3.8306000000000000e+00   2.9859999999999998e-01   3.6559999999999998e-01  -7.9600000000000004e-02
  -2.0278999999999998e+00   9.4530000000000003e-01  -3.4310000000000002e-01   3.5330000000000000e-01  -1.6180000000000000e-01  -5.2600000000000001e-02   1.9088000000000001e+00   5.7809999999999995e-01   3.6564999999999999e+00   2.6010000000000000e-01   3.4639999999999999e-01  -6.6400000000000001e-02
  -1.8735999999999999e+00   1.2091000000000001e+00  -5.1470000000000005e-01   3.5330000000000000e-01  -1.5229999999999999e-01  -1.3200000000000000e-02   1.8866000000000001e+00   8.6719999999999997e-01   4.2659000000000002e+00   3.0819999999999997e-01   3.0790000000000001e-01  -1.0170000000000000e-01
  -1.9838000000000000e+00   8.7929999999999997e-01  -1.2010000000000001e+00   2.5779999999999997e-01  -2.9499999999999998e-01  -1.7500000000000002e-02   1.8200000000000001e+00   8.0049999999999999e-01   4.3529999999999998e+00   2.8899999999999998e-01   3.1750000000000000e-01  -7.0800000000000002e-02
  -1.7854000000000001e+00   7.9139999999999999e-01   8.5800000000000001e-02   2.9599999999999999e-01  -2.1890000000000001e-01  -4.8200000000000000e-02   1.9310000000000000e+00   6.0040000000000004e-01   4.0918000000000001e+00   3.6599999999999999e-01   2.6939999999999997e-01  -5.7500000000000002e-02
  -1.8956000000000000e+00   1.0551999999999999e+00  -1.2010000000000001e+00   3.5330000000000000e-01  -2.1890000000000001e-01  -5.7000000000000002e-02   1.9088000000000001e+00   7.7820000000000000e-01   3.8306000000000000e+00   4.3350000000000000e-01   3.4639999999999999e-01  -7.9600000000000004e-02
  -1.8294999999999999e+00   1.0331999999999999e+00  -6.0050000000000003e-01   2.9599999999999999e-01  -1.7130000000000001e-01  -5.7000000000000002e-02   1.7312000000000001e+00   7.5600000000000001e-01   4.0048000000000004e+00   3.8529999999999998e-01   2.8870000000000001e-01  -1.1060000000000000e-01
  -1.9838000000000000e+00   1.0992000000000000e+00  -6.8630000000000002e-01   4.2959999999999998e-01  -1.9030000000000000e-01  -4.8200000000000000e-02   1.8644000000000001e+00   8.0049999999999999e-01   3.5695000000000001e+00   2.2159999999999999e-01   3.6559999999999998e-01  -1.5479999999999999e-01
  -1.9397000000000000e+00   9.0129999999999999e-01  -1.0294000000000001e+00   3.0549999999999999e-01  -2.0930000000000001e-01  -5.2600000000000001e-02   1.7534000000000001e+00   6.6710000000000003e-01   3.6564999999999999e+00   2.3119999999999999e-01   2.5979999999999998e-01  -5.3100000000000001e-02
  -2.1381000000000001e+00   9.0129999999999999e-01  -9.4359999999999999e-01   3.6280000000000001e-01  -1.9030000000000000e-01  -6.5799999999999997e-02   2.0196999999999998e+00   5.5589999999999995e-01   4.0918000000000001e+00   2.6970000000000000e-01   2.9830000000000001e-01  -6.6400000000000001e-02
  -1.7413000000000001e+00   1.0771999999999999e+00  -8.5780000000000001e-01   2.5779999999999997e-01  -1.9980000000000001e-01  -4.4000000000000003e-03   1.8866000000000001e+00   8.2269999999999999e-01   4.4401000000000002e+00   2.8899999999999998e-01   4.1370000000000001e-01  -5.3100000000000001e-02
  -1.9617000000000000e+00   7.6939999999999997e-01  -4.2890000000000000e-01   2.5779999999999997e-01  -1.9980000000000001e-01  -5.7000000000000002e-02   1.8200000000000001e+00   8.2269999999999999e-01   3.6564999999999999e+00   3.2750000000000001e-01   3.6559999999999998e-01  -5.3100000000000001e-02
  -1.7634000000000001e+00   8.7929999999999997e-01  -5.1470000000000005e-01   2.3870000000000000e-01  -1.2370000000000000e-01  -1.7500000000000002e-02   1.8200000000000001e+00   6.6710000000000003e-01   3.5695000000000001e+00   2.8899999999999998e-01   3.9450000000000002e-01  -7.9600000000000004e-02
