# Supplementary material for: Footwear and Foam Surface Alter Gait Initiation of Typical Subjects
Source: PLoS One. 2015 Aug 13;10(8):e0135821. doi: 10.1371/journal.pone.0135821 (PMC4536224; doi:10.1371/journal.pone.0135821)
Supplement: S1 Dataset — (ZIP) [file pone.0135821.s001.zip › 11_barefoot_av1_04.txt]

   2.1755600000000001e+01  -2.5941000000000001e+00   3.5377229999999997e+02   6.3586000000000000e+00   3.3571899999999999e+01  -1.7278000000000000e+00  -2.4503200000000000e+01   1.6010000000000000e+00   3.9116149999999999e+02   3.2077000000000000e+00  -3.5486100000000000e+01   2.1143999999999998e+00
   2.1050200000000000e+01  -4.2427999999999999e+00   3.5214240000000001e+02   5.3083999999999998e+00   3.3410100000000000e+01  -1.4910000000000001e+00  -2.7100000000000001e+01  -1.3564000000000001e+00   3.9307679999999999e+02   2.8609000000000000e+00  -3.5332099999999997e+01   2.3178999999999998e+00
   1.9837900000000001e+01  -5.7816999999999998e+00   3.4596600000000001e+02   4.1531000000000002e+00   3.3076999999999998e+01  -1.3068000000000000e+00  -2.4791699999999999e+01  -2.6679999999999998e-01   3.9446969999999999e+02   3.1402999999999999e+00  -3.5909500000000001e+01   2.1718999999999999e+00
   1.8317000000000000e+01  -7.1447000000000003e+00   3.3910329999999999e+02   3.1793000000000000e+00   3.2801099999999998e+01  -1.1007000000000000e+00  -2.6167800000000000e+01  -5.7809999999999995e-01   4.0021570000000003e+02   2.7164000000000001e+00  -3.5909500000000001e+01   2.1808000000000001e+00
   1.6421399999999998e+01  -8.7934000000000001e+00   3.3043910000000000e+02   2.0909000000000000e+00   3.2154000000000003e+01  -7.0160000000000000e-01  -2.4969300000000000e+01  -2.5348999999999999e+00   4.0056400000000002e+02   2.2541000000000002e+00  -3.6563800000000001e+01   1.9596000000000000e+00
   1.5319300000000000e+01  -1.0772000000000000e+01   3.2091710000000000e+02   8.2110000000000005e-01   3.1583100000000002e+01  -4.5610000000000001e-01  -2.6545100000000001e+01  -4.3582000000000001e+00   4.0935700000000003e+02   1.2811999999999999e+00  -3.7064100000000003e+01   1.8490000000000000e+00
   1.3533899999999999e+01  -1.3739699999999999e+01   3.0967950000000002e+02  -6.4920000000000000e-01   3.1021599999999999e+01   2.6300000000000000e-02  -2.5990300000000001e+01  -4.2024999999999997e+00   4.1736660000000001e+02   1.4449999999999999e-01  -3.8266900000000000e+01   1.6012999999999999e+00
   1.1968900000000000e+01  -1.6311800000000002e+01   3.0110109999999997e+02  -1.8140000000000001e+00   3.0536300000000001e+01   4.8680000000000001e-01  -2.8254200000000001e+01  -7.7157999999999998e+00   4.2938090000000000e+02  -1.5798000000000001e+00  -3.9383000000000003e+01   1.3535999999999999e+00
   1.0492100000000001e+01  -1.7872699999999998e+01   2.8977760000000001e+02  -2.8546999999999998e+00   2.9927299999999999e+01   9.1210000000000002e-01  -2.8675899999999999e+01  -9.2278000000000002e+00   4.4496469999999999e+02  -2.8319999999999999e+00  -4.1163100000000000e+01   1.0970000000000000e+00
   9.8969000000000005e+00  -1.9587399999999999e+01   2.7433650000000000e+02  -3.5897999999999999e+00   2.8585599999999999e+01   1.2936000000000001e+00  -3.1228300000000001e+01  -1.0851000000000001e+01   4.6046140000000003e+02  -4.6814999999999998e+00  -4.2577500000000001e+01   7.2540000000000004e-01
   9.3899000000000008e+00  -2.0488700000000001e+01   2.5778030000000001e+02  -3.8475999999999999e+00   2.7129600000000000e+01   1.4646999999999999e+00  -3.2360199999999999e+01  -1.2963400000000000e+01   4.7125680000000000e+02  -6.3575999999999997e+00  -4.3963099999999997e+01   2.8310000000000002e-01
   8.4200999999999997e+00  -1.9015799999999999e+01   2.4105240000000001e+02  -3.8380999999999998e+00   2.5407299999999999e+01   1.4690000000000001e+00  -3.5423099999999998e+01  -1.5898500000000000e+01   4.8205230000000000e+02  -7.9374000000000002e+00  -4.5031100000000002e+01  -1.8579999999999999e-01
   7.1196000000000002e+00  -1.5696300000000001e+01   2.1986380000000000e+02  -3.6375999999999999e+00   2.3485099999999999e+01   1.2892999999999999e+00  -3.6333100000000002e+01  -1.7054800000000000e+01   4.9232540000000000e+02  -9.7579999999999991e+00  -4.6301299999999998e+01  -8.0059999999999998e-01
   6.6125999999999996e+00  -1.0530099999999999e+01   2.0176349999999999e+02  -3.2461000000000002e+00   2.1562899999999999e+01   8.2440000000000002e-01  -3.9773299999999999e+01  -2.0923800000000000e+01   4.9807139999999998e+02  -1.1530400000000000e+01  -4.6945900000000002e+01  -1.3535999999999999e+00
   6.1276999999999999e+00  -4.2427999999999999e+00   1.8306260000000000e+02  -2.7974000000000001e+00   1.9850000000000001e+01   2.1049999999999999e-01  -4.2015000000000001e+01  -2.3102900000000002e+01   5.0137970000000001e+02  -1.3216200000000001e+01  -4.7561700000000002e+01  -1.9462999999999999e+00
   5.0697000000000001e+00   2.5941000000000001e+00   1.7028080000000000e+02  -2.3296000000000001e+00   1.8536799999999999e+01  -5.7879999999999998e-01  -4.4922600000000003e+01  -2.5704400000000000e+01   5.0477499999999998e+02  -1.4738200000000001e+01  -4.7783000000000001e+01  -2.4948000000000001e+00
   4.2100000000000000e+00   9.2111000000000001e+00   1.6110190000000000e+02  -2.0049999999999999e+00   1.7670900000000000e+01  -1.3374999999999999e+00  -4.6587200000000003e+01  -2.7638900000000000e+01   5.0503620000000001e+02  -1.5951900000000000e+01  -4.8119799999999998e+01  -2.9504999999999999e+00
   2.7111999999999998e+00   1.4465199999999999e+01   1.5586910000000000e+02  -1.7566999999999999e+00   1.7375900000000001e+01  -1.9470000000000001e+00  -4.7918900000000001e+01  -2.8817399999999999e+01   5.0738679999999999e+02  -1.7117500000000000e+01  -4.8485500000000002e+01  -3.3927999999999998e+00
   8.5960000000000003e-01   1.7960599999999999e+01   1.5132259999999999e+02  -1.6326000000000001e+00   1.7119000000000000e+01  -2.4338000000000002e+00  -4.9805399999999999e+01  -3.0151599999999998e+01   5.1025979999999998e+02  -1.7926600000000001e+01  -4.8774099999999997e+01  -3.7732000000000001e+00
  -1.2784000000000000e+00   1.8246400000000001e+01   1.4952109999999999e+02  -1.8045000000000000e+00   1.7004799999999999e+01  -2.4645000000000001e+00  -5.1736400000000003e+01  -3.0707400000000000e+01   5.1504809999999998e+02  -1.8783899999999999e+01  -4.9428400000000003e+01  -4.0209000000000001e+00
  -3.1520000000000001e+00   1.7081199999999999e+01   1.4686179999999999e+02  -1.9954000000000001e+00   1.7090399999999999e+01  -2.3723999999999998e+00  -5.2557600000000001e+01  -3.1063199999999998e+01   5.2236120000000005e+02  -1.9650900000000000e+01  -5.0467599999999997e+01  -4.2510000000000003e+00
  -4.8933999999999997e+00   1.4904900000000000e+01   1.4814859999999999e+02  -2.5013999999999998e+00   1.7242699999999999e+01  -2.2364999999999999e+00  -5.3534199999999998e+01  -3.1819199999999999e+01   5.3089310000000000e+02  -2.0546700000000001e+01  -5.1554900000000004e+01  -4.4721000000000002e+00
  -7.0313999999999997e+00   1.2706500000000000e+01   1.4883490000000000e+02  -2.9693000000000001e+00   1.7823200000000000e+01  -1.9821000000000000e+00  -5.4555199999999999e+01  -3.2597499999999997e+01   5.4090499999999997e+02  -2.1635200000000001e+01  -5.2950099999999999e+01  -4.6711999999999998e+00
  -8.5963999999999992e+00   1.1145700000000000e+01   1.5286670000000001e+02  -3.3607000000000000e+00   1.8365600000000001e+01  -1.7234000000000000e+00  -5.4976900000000001e+01  -3.3776000000000003e+01   5.5187459999999999e+02  -2.2521500000000000e+01  -5.4085500000000003e+01  -4.8480999999999996e+00
  -9.3899000000000008e+00   9.0792000000000002e+00   1.5784219999999999e+02  -3.7235000000000000e+00   1.9164899999999999e+01  -1.4559000000000000e+00  -5.5287599999999998e+01  -3.5154600000000002e+01   5.6197360000000003e+02  -2.3475100000000001e+01  -5.5490299999999998e+01  -5.0118000000000000e+00
  -9.5221999999999998e+00   7.1006999999999998e+00   1.6564850000000001e+02  -4.2485999999999997e+00   2.0135500000000000e+01  -1.1928000000000001e+00  -5.5354199999999999e+01  -3.6355300000000000e+01   5.7337840000000006e+02  -2.4621400000000001e+01  -5.6962499999999999e+01  -5.2992999999999997e+00
  -9.1034000000000006e+00   5.6277999999999997e+00   1.7345480000000001e+02  -4.6401000000000003e+00   2.1153700000000001e+01  -9.1210000000000002e-01  -5.5420800000000000e+01  -3.8445500000000003e+01   5.8112680000000000e+02  -2.5363099999999999e+01  -5.7953499999999998e+01  -5.5160999999999998e+00
  -8.4200999999999997e+00   3.7812000000000001e+00   1.8169010000000000e+02  -5.1843000000000004e+00   2.2114799999999999e+01  -6.1829999999999996e-01  -5.6419499999999999e+01  -4.0380000000000003e+01   5.8800459999999998e+02  -2.6210799999999999e+01  -5.8848399999999998e+01  -5.7725999999999997e+00
  -7.7146999999999997e+00   1.7586999999999999e+00   1.8923900000000000e+02  -5.5279999999999996e+00   2.3199600000000000e+01  -2.7189999999999998e-01  -5.7063200000000002e+01  -4.1825299999999999e+01   5.9375049999999999e+02  -2.6885100000000001e+01  -5.9541200000000003e+01  -6.0335999999999999e+00
  -6.5244999999999997e+00   8.7900000000000006e-02   1.9824629999999999e+02  -5.9385000000000003e+00   2.4056000000000001e+01   6.5799999999999997e-02  -5.8061999999999998e+01  -4.3804200000000002e+01   5.9592700000000002e+02  -2.7434200000000001e+01  -5.9926099999999998e+01  -6.2946000000000000e+00
  -5.6428000000000003e+00  -1.8027000000000000e+00   2.0879769999999999e+02  -6.4349999999999996e+00   2.5274100000000001e+01   3.3770000000000000e-01  -5.8794400000000003e+01  -4.5316299999999998e+01   5.9740710000000001e+02  -2.8050699999999999e+01  -6.0243600000000001e+01  -6.5335000000000001e+00
  -5.1798999999999999e+00  -3.6713000000000000e+00   2.2046430000000001e+02  -6.7500000000000000e+00   2.6511099999999999e+01   6.7969999999999997e-01  -5.9771000000000001e+01  -4.7273000000000003e+01   5.9610109999999997e+02  -2.8378200000000000e+01  -6.0262799999999999e+01  -6.7413999999999996e+00
  -3.9455000000000000e+00  -5.6497999999999999e+00   2.3178780000000000e+02  -7.3323999999999998e+00   2.7862400000000001e+01   9.6909999999999996e-01  -6.0481200000000001e+01  -4.8784999999999997e+01   5.9192229999999995e+02  -2.8561199999999999e+01  -5.9810600000000001e+01  -7.0023999999999997e+00
  -2.7553000000000001e+00  -7.9360999999999997e+00   2.4628520000000000e+02  -7.7525000000000004e+00   2.9480100000000000e+01   1.2892999999999999e+00  -6.0925100000000000e+01  -5.0163600000000002e+01   5.8373860000000002e+02  -2.8436000000000000e+01  -5.9069699999999997e+01  -7.2191000000000001e+00
  -8.5960000000000003e-01  -1.0574100000000000e+01   2.6447140000000002e+02  -8.3348999999999993e+00   3.1383199999999999e+01   1.6532000000000000e+00  -6.0769700000000000e+01  -5.1097499999999997e+01   5.7381370000000004e+02  -2.8118099999999998e+01  -5.8049799999999998e+01  -7.3430000000000000e+00
   1.1902999999999999e+00  -1.4047499999999999e+01   2.8814769999999999e+02  -8.9364000000000008e+00   3.3790700000000001e+01   2.0653999999999999e+00  -6.0614400000000003e+01  -5.1319899999999997e+01   5.6293119999999999e+02  -2.7780999999999999e+01  -5.6914400000000001e+01  -7.3738999999999999e+00
   4.0336999999999996e+00  -1.8026499999999999e+01   3.1800049999999999e+02  -9.7384000000000004e+00   3.6845300000000002e+01   2.6092000000000000e+00  -5.9593400000000003e+01  -5.1342100000000002e+01   5.5056870000000004e+02  -2.7222300000000001e+01  -5.5759700000000002e+01  -7.4801000000000002e+00
   6.8331000000000000e+00  -2.2049499999999998e+01   3.5042680000000001e+02  -1.0444900000000001e+01   4.0194899999999997e+01   3.0520999999999998e+00  -5.7973199999999999e+01  -5.2142600000000002e+01   5.3594259999999997e+02  -2.6837000000000000e+01  -5.4316400000000002e+01  -7.5994999999999999e+00
   1.0492100000000001e+01  -2.6754000000000001e+01   3.8576970000000000e+02  -1.0874499999999999e+01   4.3620600000000003e+01   3.5695999999999999e+00  -5.6042200000000001e+01  -5.3009799999999998e+01   5.1504809999999998e+02  -2.6152999999999999e+01  -5.2392000000000003e+01  -7.7190000000000003e+00
   1.5649900000000001e+01  -3.1128799999999998e+01   4.2325720000000001e+02  -1.1409200000000000e+01   4.7008200000000002e+01   4.0826000000000002e+00  -5.3534199999999998e+01  -5.3654600000000002e+01   4.9162889999999999e+02  -2.5218599999999999e+01  -5.0169300000000000e+01  -7.7542999999999997e+00
   2.1865800000000000e+01  -3.6250900000000001e+01   4.6211730000000000e+02  -1.1877000000000001e+01   5.0529100000000000e+01   4.5475000000000003e+00  -4.8784500000000001e+01  -5.3365600000000001e+01   4.6446609999999998e+02  -2.4139800000000001e+01  -4.7388500000000001e+01  -7.9002999999999997e+00
   2.8125800000000002e+01  -4.1922699999999999e+01   4.9977629999999999e+02  -1.2192100000000000e+01   5.3726399999999998e+01   4.9771999999999998e+00  -4.6320799999999998e+01  -5.5811500000000002e+01   4.3469150000000002e+02  -2.2964600000000001e+01  -4.4492300000000000e+01  -8.0507000000000009e+00
   3.3481999999999999e+01  -4.7396599999999999e+01   5.3666340000000002e+02  -1.2717200000000000e+01   5.7094999999999999e+01   5.5692000000000004e+00  -4.4057000000000002e+01  -5.6056100000000001e+01   4.0047690000000000e+02  -2.1452200000000001e+01  -4.0960999999999999e+01  -7.9180000000000001e+00
   3.8904400000000003e+01  -5.3727899999999998e+01   5.7955529999999999e+02  -1.3232799999999999e+01   6.0948900000000002e+01   6.1524999999999999e+00  -4.0283799999999999e+01  -5.5655900000000003e+01   3.6138690000000003e+02  -1.9448599999999999e+01  -3.7015999999999998e+01  -7.7542999999999997e+00
   4.3312800000000003e+01  -6.0564799999999998e+01   6.2656479999999999e+02  -1.3929700000000000e+01   6.5326200000000000e+01   6.7268999999999997e+00  -3.5911400000000000e+01  -5.5188899999999997e+01   3.1655090000000001e+02  -1.7252300000000002e+01  -3.2339700000000001e+01  -7.4580000000000002e+00
   4.7655099999999997e+01  -6.7137900000000002e+01   6.7263070000000005e+02  -1.4521699999999999e+01   6.9579800000000006e+01   7.2794999999999996e+00  -2.9363900000000001e+01  -5.1898000000000003e+01   2.6518540000000002e+02  -1.4352900000000000e+01  -2.7163000000000000e+01  -7.1173999999999999e+00
   5.0961399999999998e+01  -7.3359200000000001e+01   7.1372109999999998e+02  -1.4884499999999999e+01   7.3500299999999996e+01   7.7838000000000003e+00  -2.4392199999999999e+01  -4.9407600000000002e+01   2.0763860000000000e+02  -1.1780900000000001e+01  -2.0918299999999999e+01  -5.9760999999999997e+00
   5.4311799999999998e+01  -7.9448700000000002e+01   7.5043660000000000e+02  -1.5371400000000000e+01   7.6773799999999994e+01   8.2134999999999998e+00  -1.3183800000000000e+01  -3.8156399999999998e+01   1.4434580000000000e+02  -8.0530000000000008e+00  -1.4760199999999999e+01  -4.6535000000000002e+00
   5.6912799999999997e+01  -8.4504900000000006e+01   7.8097559999999999e+02  -1.5638700000000000e+01   7.9514300000000006e+01   8.5556000000000001e+00  -5.3045999999999998e+00  -2.6504899999999999e+01   8.5493099999999998e+01  -4.5467000000000004e+00  -8.5154999999999994e+00  -3.2069999999999999e+00
   5.8565899999999999e+01  -8.8154200000000003e+01   8.0379409999999996e+02  -1.5495500000000000e+01   8.1721999999999994e+01   8.6959000000000000e+00   4.8830000000000001e-01  -1.6209800000000001e+01   3.9699399999999997e+01  -2.1865999999999999e+00  -3.6852000000000000e+00  -1.6809000000000001e+00
   5.9690100000000001e+01  -9.0946100000000001e+01   8.2069349999999997e+02  -1.5209099999999999e+01   8.3111300000000000e+01   8.8186999999999998e+00   5.8372999999999999e+00  -6.0259000000000000e+00   1.4974399999999999e+01  -4.7199999999999998e-01  -8.6599999999999999e-01  -7.0330000000000004e-01
   6.0241100000000003e+01  -9.3781999999999996e+01   8.2807090000000005e+02  -1.4884499999999999e+01   8.3691800000000001e+01   8.9459000000000000e+00   3.4180000000000001e+00   1.0894999999999999e+00   6.0072000000000001e+00   0.0000000000000000e+00   2.3089999999999999e-01  -1.7700000000000000e-02
   5.9976599999999998e+01  -9.6749799999999993e+01   8.2978660000000002e+02  -1.4540800000000001e+01   8.3587100000000007e+01   9.0686000000000000e+00   3.2627000000000002e+00   1.0894999999999999e+00   5.7460000000000004e+00   3.2750000000000001e-01   2.2130000000000000e-01   8.4000000000000005e-02
   5.9756200000000000e+01  -9.8530400000000000e+01   8.2463950000000000e+02  -1.3748300000000000e+01   8.2768699999999995e+01   9.0248000000000008e+00   2.9297000000000000e+00   1.7343999999999999e+00   5.6589000000000000e+00   2.6970000000000000e-01   3.0790000000000001e-01   8.8499999999999995e-02
   5.8676200000000001e+01  -9.9321899999999999e+01   8.1468859999999995e+02  -1.2927199999999999e+01   8.1522199999999998e+01   8.8757000000000001e+00   2.4413999999999998e+00   1.1339999999999999e+00   3.9177000000000000e+00   2.1190000000000001e-01   3.4639999999999999e-01   9.7299999999999998e-02
   5.7640200000000000e+01  -9.8948099999999997e+01   8.0062009999999998e+02  -1.1724299999999999e+01   7.9875900000000001e+01   8.7791999999999994e+00   2.3527000000000000e+00   1.4676000000000000e+00   5.4847999999999999e+00   3.5639999999999999e-01   3.8490000000000002e-01   8.4000000000000005e-02
   5.5965000000000003e+01  -9.8244699999999995e+01   7.8397799999999995e+02  -1.0435400000000000e+01   7.7725300000000004e+01   8.4590999999999994e+00   2.4192000000000000e+00   1.2674000000000001e+00   5.3106999999999998e+00   2.6970000000000000e-01   3.2710000000000000e-01   1.0170000000000000e-01
   5.4708599999999997e+01  -9.6222200000000001e+01   7.6570609999999999e+02  -8.7167999999999992e+00   7.5374899999999997e+01   8.1521000000000008e+00   2.3971000000000000e+00   1.2897000000000001e+00   4.3529999999999998e+00   2.4079999999999999e-01   3.9450000000000002e-01   1.0170000000000000e-01
   5.3562399999999997e+01  -9.4353600000000000e+01   7.4571839999999997e+02  -6.7214000000000000e+00   7.2796099999999996e+01   7.7530999999999999e+00   2.4413999999999998e+00   1.7121000000000000e+00   4.5270999999999999e+00   2.6970000000000000e-01   3.5599999999999998e-01   1.4599999999999999e-01
   5.2989300000000000e+01  -9.1913399999999996e+01   7.2856169999999997e+02  -4.2964000000000002e+00   7.0264899999999997e+01   7.3935000000000004e+00   2.4192000000000000e+00   1.4231000000000000e+00   4.1788999999999996e+00   3.0819999999999997e-01   3.6559999999999998e-01   1.1500000000000000e-01
   5.2636600000000001e+01  -8.9341300000000004e+01   7.1260590000000002e+02  -1.6803999999999999e+00   6.7809799999999996e+01   6.8803999999999998e+00   2.2639000000000000e+00   1.6677000000000000e+00   4.9623999999999997e+00   2.2159999999999999e-01   2.7900000000000003e-01   1.1500000000000000e-01
   5.2394100000000002e+01  -8.7912400000000005e+01   7.0025300000000004e+02   8.1150000000000000e-01   6.5649799999999999e+01   6.4462999999999999e+00   2.2639000000000000e+00   1.6677000000000000e+00   4.7012999999999998e+00   2.6970000000000000e-01   2.3089999999999999e-01   7.0800000000000002e-02
   5.2901100000000000e+01  -8.7318799999999996e+01   6.9107420000000002e+02   3.6852999999999998e+00   6.3689500000000002e+01   6.0472000000000001e+00   2.2639000000000000e+00   1.5787000000000000e+00   4.6142000000000003e+00   2.4079999999999999e-01   2.7900000000000003e-01   1.1940000000000001e-01
   5.3562399999999997e+01  -8.5977800000000002e+01   6.8575559999999996e+02   7.4184000000000001e+00   6.1900500000000001e+01   5.5648000000000000e+00   2.3083000000000000e+00   1.5565000000000000e+00   5.0495000000000001e+00   2.2159999999999999e-01   3.4639999999999999e-01   1.4160000000000000e-01
   5.4466099999999997e+01  -8.4373000000000005e+01   6.8301049999999998e+02   1.1437799999999999e+01   6.0235199999999999e+01   4.9684999999999997e+00   2.3083000000000000e+00   1.4676000000000000e+00   4.4401000000000002e+00   2.8899999999999998e-01   3.2710000000000000e-01   1.2830000000000000e-01
   5.5127400000000002e+01  -8.1625100000000003e+01   6.8318209999999999e+02   1.5925100000000000e+01   5.8807899999999997e+01   4.2274000000000003e+00   2.1528999999999998e+00   1.4898000000000000e+00   4.7012999999999998e+00   1.6380000000000000e-01   2.5019999999999998e-01   1.1500000000000000e-01
   5.5259599999999999e+01  -7.9031000000000006e+01   6.8618449999999996e+02   2.0393400000000000e+01   5.7780200000000001e+01   3.4643000000000002e+00   2.2195000000000000e+00   1.4453000000000000e+00   5.6589000000000000e+00   3.0819999999999997e-01   3.4639999999999999e-01   1.5920000000000001e-01
   5.5391900000000000e+01  -7.6898600000000002e+01   6.9098839999999996e+02   2.5434400000000000e+01   5.6695399999999999e+01   2.8109000000000002e+00   2.4413999999999998e+00   1.5565000000000000e+00   4.7882999999999996e+00   3.7569999999999998e-01   3.4639999999999999e-01   1.2390000000000000e-01
   5.5524099999999997e+01  -7.5425700000000006e+01   6.9853740000000005e+02   3.0905100000000001e+01   5.6076799999999999e+01   2.0960999999999999e+00   2.4413999999999998e+00   1.6010000000000000e+00   4.4401000000000002e+00   3.5639999999999999e-01   2.8870000000000001e-01   1.1940000000000001e-01
   5.5303699999999999e+01  -7.3864900000000006e+01   7.0668679999999995e+02   3.6452199999999998e+01   5.5734299999999998e+01   1.4515000000000000e+00   2.3304999999999998e+00   1.5565000000000000e+00   3.8306000000000000e+00   2.3119999999999999e-01   3.5599999999999998e-01   9.7299999999999998e-02
   5.5215499999999999e+01  -7.3161400000000000e+01   7.1672349999999994e+02   4.2132899999999999e+01   5.5268000000000001e+01   8.4630000000000005e-01   2.4413999999999998e+00   1.5565000000000000e+00   5.7460000000000004e+00   2.2159999999999999e-01   3.0790000000000001e-01   1.1060000000000000e-01
   5.5017200000000003e+01  -7.2589799999999997e+01   7.2607399999999996e+02   4.7594000000000001e+01   5.4925400000000003e+01   2.8070000000000001e-01   2.3748999999999998e+00   1.5787000000000000e+00   5.0495000000000001e+00   2.6010000000000000e-01   3.0790000000000001e-01   1.1500000000000000e-01
   5.5546199999999999e+01  -7.2304000000000002e+01   7.3593910000000005e+02   5.2635100000000001e+01   5.4525700000000001e+01  -3.1569999999999998e-01   2.4413999999999998e+00   1.4453000000000000e+00   5.3106999999999998e+00   2.4079999999999999e-01   3.6559999999999998e-01   1.0170000000000000e-01
   5.5987000000000002e+01  -7.2479900000000001e+01   7.4400279999999998e+02   5.7198799999999999e+01   5.4325899999999997e+01  -8.2440000000000002e-01   2.3971000000000000e+00   1.6232000000000000e+00   4.3529999999999998e+00   2.6970000000000000e-01   3.1750000000000000e-01   1.1060000000000000e-01
   5.7177300000000002e+01  -7.2853600000000000e+01   7.5026499999999999e+02   6.1342399999999998e+01   5.4116599999999998e+01  -1.1752000000000000e+00   2.4192000000000000e+00   1.5565000000000000e+00   4.7882999999999996e+00   2.3119999999999999e-01   3.2710000000000000e-01   9.2899999999999996e-02
   5.8367600000000003e+01  -7.3491100000000003e+01   7.5704190000000006e+02   6.4922700000000006e+01   5.3935800000000000e+01  -1.5831000000000000e+00   2.3083000000000000e+00   1.6010000000000000e+00   4.7012999999999998e+00   2.1190000000000001e-01   3.3679999999999999e-01   1.2390000000000000e-01
   5.9447600000000001e+01  -7.5513599999999997e+01   7.6193160000000000e+02   6.8063800000000001e+01   5.3612200000000001e+01  -1.8813000000000000e+00   2.2416999999999998e+00   1.5343000000000000e+00   4.3529999999999998e+00   3.3710000000000001e-01   3.1750000000000000e-01   1.1500000000000000e-01
   6.0593800000000002e+01  -7.8217600000000004e+01   7.6767909999999995e+02   7.0899400000000000e+01   5.3564599999999999e+01  -2.0611000000000002e+00   2.1751000000000000e+00   1.7343999999999999e+00   4.7882999999999996e+00   3.0819999999999997e-01   3.1750000000000000e-01   1.3270000000000001e-01
   6.2070599999999999e+01  -8.1097499999999997e+01   7.7437019999999995e+02   7.3410300000000007e+01   5.3812100000000001e+01  -2.0960999999999999e+00   2.3748999999999998e+00   1.5120000000000000e+00   3.9177000000000000e+00   2.2159999999999999e-01   3.4639999999999999e-01   1.8579999999999999e-01
   6.3569499999999998e+01  -8.5076499999999996e+01   7.7874519999999995e+02   7.5577600000000004e+01   5.4069000000000003e+01  -2.0434999999999999e+00   2.2860999999999998e+00   1.6232000000000000e+00   4.1788999999999996e+00   2.2159999999999999e-01   3.7530000000000002e-01   1.2830000000000000e-01
   6.3371099999999998e+01  -8.8088200000000001e+01   7.8234810000000004e+02   7.7563500000000005e+01   5.4630400000000002e+01  -2.0259999999999998e+00   2.3083000000000000e+00   1.5343000000000000e+00   4.9623999999999997e+00   2.2159999999999999e-01   3.3679999999999999e-01   1.1940000000000001e-01
   6.3613599999999998e+01  -9.3869900000000001e+01   7.8620839999999998e+02   7.9157899999999998e+01   5.4991999999999997e+01  -1.9908999999999999e+00   2.4857999999999998e+00   1.5565000000000000e+00   4.8754000000000000e+00   2.5050000000000000e-01   4.0410000000000001e-01   1.3270000000000001e-01
   6.3326999999999998e+01  -9.8046800000000005e+01   7.8972550000000001e+02   8.0551800000000000e+01   5.5572499999999998e+01  -1.7936000000000001e+00   2.3304999999999998e+00   1.7788999999999999e+00   4.3529999999999998e+00   2.3119999999999999e-01   2.8870000000000001e-01   1.7690000000000000e-01
   6.3172699999999999e+01  -1.0283920000000001e+02   7.9324270000000001e+02   8.1955299999999994e+01   5.6067300000000003e+01  -1.6400999999999999e+00   2.4636000000000000e+00   1.5343000000000000e+00   4.2659000000000002e+00   2.7939999999999998e-01   2.9830000000000001e-01   1.8579999999999999e-01
   6.1806100000000001e+01  -1.0763160000000001e+02   7.9701710000000003e+02   8.3215599999999995e+01   5.6600200000000001e+01  -1.3945000000000001e+00   2.3304999999999998e+00   1.4008000000000000e+00   4.6142000000000003e+00   3.0819999999999997e-01   3.2710000000000000e-01   1.4160000000000000e-01
   6.1519599999999997e+01  -1.1284180000000001e+02   7.9864700000000005e+02   8.4218100000000007e+01   5.7218699999999998e+01  -1.1270000000000000e+00   2.5524000000000000e+00   1.5120000000000000e+00   4.7882999999999996e+00   2.3119999999999999e-01   3.4639999999999999e-01   1.5040000000000001e-01
   6.0924399999999999e+01  -1.1802990000000000e+02   7.9830390000000000e+02   8.5077299999999994e+01   5.7646900000000002e+01  -6.9289999999999996e-01   2.2416999999999998e+00   1.4008000000000000e+00   4.4401000000000002e+00   2.5050000000000000e-01   3.1750000000000000e-01   1.8579999999999999e-01
   6.0241100000000003e+01  -1.2280029999999999e+02   7.9504409999999996e+02   8.5535600000000002e+01   5.7742100000000001e+01  -4.2980000000000002e-01   2.3527000000000000e+00   1.4898000000000000e+00   5.3977000000000004e+00   1.8300000000000000e-01   3.3679999999999999e-01   1.1940000000000001e-01
   5.9579900000000002e+01  -1.2664749999999999e+02   7.9024019999999996e+02   8.6098900000000000e+01   5.8018099999999997e+01  -7.0199999999999999e-02   2.2195000000000000e+00   1.3786000000000000e+00   4.5270999999999999e+00   2.6970000000000000e-01   3.7530000000000002e-01   1.6370000000000001e-01
   5.8918599999999998e+01  -1.3027470000000000e+02   7.8251969999999994e+02   8.6194400000000002e+01   5.7865800000000000e+01   3.2450000000000001e-01   2.3083000000000000e+00   1.8455999999999999e+00   4.3529999999999998e+00   2.1190000000000001e-01   2.5019999999999998e-01   1.6370000000000001e-01
   5.8499800000000000e+01  -1.3464949999999999e+02   7.7033839999999998e+02   8.5688400000000001e+01   5.7313899999999997e+01   8.4199999999999997e-01   2.2860999999999998e+00   1.6010000000000000e+00   4.7882999999999996e+00   3.4680000000000000e-01   4.0410000000000001e-01   1.3710000000000000e-01
   5.7618099999999998e+01  -1.3926599999999999e+02   7.5180909999999994e+02   8.4485399999999998e+01   5.6466999999999999e+01   1.4383999999999999e+00   2.3748999999999998e+00   1.5343000000000000e+00   4.6142000000000003e+00   2.1190000000000001e-01   2.7900000000000003e-01   1.2830000000000000e-01
   5.6956899999999997e+01  -1.4155230000000000e+02   7.3027739999999994e+02   8.2528199999999998e+01   5.5210900000000002e+01   1.9908999999999999e+00   2.2416999999999998e+00   1.5787000000000000e+00   4.8754000000000000e+00   2.6970000000000000e-01   2.9830000000000001e-01   1.2830000000000000e-01
   5.4421999999999997e+01  -1.4271750000000000e+02   6.9776530000000002e+02   7.9721199999999996e+01   5.3241100000000003e+01   2.6924999999999999e+00   2.3083000000000000e+00   1.4453000000000000e+00   4.3529999999999998e+00   2.6970000000000000e-01   3.6559999999999998e-01   1.3710000000000000e-01
   5.1468400000000003e+01  -1.4280539999999999e+02   6.5873370000000000e+02   7.5625399999999999e+01   5.0633800000000001e+01   3.4380000000000002e+00   2.1751000000000000e+00   1.7788999999999999e+00   4.1788999999999996e+00   2.2159999999999999e-01   3.8490000000000002e-01   1.1500000000000000e-01
   4.6905700000000003e+01  -1.4025530000000001e+02   6.1258199999999999e+02   7.0737099999999998e+01   4.7417400000000001e+01   4.0343999999999998e+00   2.2860999999999998e+00   1.5343000000000000e+00   4.0048000000000004e+00   2.3119999999999999e-01   3.4639999999999999e-01   1.4160000000000000e-01
   4.1549399999999999e+01  -1.3623230000000001e+02   5.5759460000000001e+02   6.4913100000000000e+01   4.3601599999999998e+01   4.6745999999999999e+00   2.3527000000000000e+00   1.4008000000000000e+00   5.1365999999999996e+00   2.9859999999999998e-01   3.1750000000000000e-01   1.2390000000000000e-01
   3.6104999999999997e+01  -1.2994499999999999e+02   4.9694549999999998e+02   5.8182200000000002e+01   3.9290900000000001e+01   5.0824999999999996e+00   2.2195000000000000e+00   1.5787000000000000e+00   4.6142000000000003e+00   2.6010000000000000e-01   3.0790000000000001e-01   1.5040000000000001e-01
   3.0153600000000001e+01  -1.2060200000000000e+02   4.3260759999999999e+02   5.0992899999999999e+01   3.4647199999999998e+01   5.2709999999999999e+00   2.3971000000000000e+00   1.4676000000000000e+00   4.6142000000000003e+00   2.5050000000000000e-01   3.1750000000000000e-01   1.5479999999999999e-01
   2.4422699999999999e+01  -1.0842310000000001e+02   3.6440949999999998e+02   4.3249899999999997e+01   2.9480100000000000e+01   5.1965000000000003e+00   2.4192000000000000e+00   1.5565000000000000e+00   4.2659000000000002e+00   2.3119999999999999e-01   3.4639999999999999e-01   1.5040000000000001e-01
   1.8515400000000000e+01  -9.4177700000000002e+01   2.9157909999999998e+02   3.5268300000000004e+01   2.4132200000000001e+01   4.9070999999999998e+00   2.1972999999999998e+00   1.7565999999999999e+00   4.5270999999999999e+00   3.0819999999999997e-01   3.6559999999999998e-01   1.3270000000000001e-01
   1.3754300000000001e+01  -7.7536100000000005e+01   2.1986380000000000e+02   2.6780600000000000e+01   1.8270399999999999e+01   4.3193999999999999e+00   2.2195000000000000e+00   1.4231000000000000e+00   4.5270999999999999e+00   1.9270000000000001e-01   3.2710000000000000e-01   1.5920000000000001e-01
   7.3399999999999999e+00  -5.7157299999999999e+01   1.5175149999999999e+02   1.9343100000000000e+01   1.2941500000000000e+01   3.2976999999999999e+00   2.3083000000000000e+00   1.7788999999999999e+00   5.2236000000000002e+00   1.8300000000000000e-01   2.9830000000000001e-01   1.4160000000000000e-01
   2.4466999999999999e+00  -3.0864999999999998e+01   9.9251800000000003e+01   1.3929700000000000e+01   8.6593999999999998e+00   1.7760000000000000e+00   2.3304999999999998e+00   1.5787000000000000e+00   4.8754000000000000e+00   3.9489999999999997e-01   3.1750000000000000e-01   1.1060000000000000e-01
   3.9679999999999999e-01  -7.8700999999999999e+00   6.9656400000000005e+01   1.1189600000000000e+01   6.2042999999999999e+00   8.3299999999999999e-02   2.3527000000000000e+00   1.5565000000000000e+00   4.6142000000000003e+00   2.4079999999999999e-01   3.2710000000000000e-01   1.2390000000000000e-01
  -2.1999999999999999e-02  -4.2868000000000004e+00   5.1384500000000003e+01   8.4971999999999994e+00   4.5486000000000004e+00  -6.5799999999999997e-02   2.4192000000000000e+00   1.5787000000000000e+00   5.3977000000000004e+00   2.6010000000000000e-01   4.0410000000000001e-01   1.6370000000000001e-01
  -7.7149999999999996e-01  -8.5740000000000005e-01   3.4056199999999997e+01   6.0244000000000000e+00   2.9880000000000000e+00  -1.9289999999999999e-01   2.2195000000000000e+00   1.5343000000000000e+00   4.7882999999999996e+00   2.6970000000000000e-01   2.7900000000000003e-01   8.8499999999999995e-02
  -1.2784000000000000e+00  -5.7160000000000000e-01   1.8529299999999999e+01   3.3893000000000000e+00   1.5129999999999999e+00  -1.5350000000000000e-01   2.3748999999999998e+00   1.5787000000000000e+00   4.6142000000000003e+00   2.6010000000000000e-01   3.6559999999999998e-01   1.2390000000000000e-01
  -1.1902999999999999e+00   1.7586999999999999e+00   6.0906000000000002e+00   1.6516999999999999e+00   5.1390000000000002e-01  -2.5000000000000000e-01   2.2639000000000000e+00   1.5787000000000000e+00   4.6142000000000003e+00   3.6599999999999999e-01   2.9830000000000001e-01   1.2830000000000000e-01
  -1.8735999999999999e+00   1.1871000000000000e+00  -8.5800000000000001e-02   3.5330000000000000e-01  -1.7130000000000001e-01  -1.2720000000000001e-01   2.5301999999999998e+00   1.7788999999999999e+00   4.0918000000000001e+00   2.6970000000000000e-01   3.8490000000000002e-01   1.0620000000000000e-01
  -1.8956000000000000e+00   1.1212000000000000e+00  -3.4310000000000002e-01   3.2460000000000000e-01  -8.5599999999999996e-02  -1.0960000000000000e-01   2.3527000000000000e+00   1.6899000000000000e+00   4.5270999999999999e+00   2.5050000000000000e-01   3.1750000000000000e-01   1.4599999999999999e-01
  -2.0499000000000001e+00   9.0129999999999999e-01   1.7160000000000000e-01   3.1509999999999999e-01  -2.0930000000000001e-01  -7.0199999999999999e-02   2.1528999999999998e+00   1.7121000000000000e+00   4.6142000000000003e+00   1.8300000000000000e-01   3.4639999999999999e-01   1.4599999999999999e-01
  -1.8075000000000001e+00   1.0331999999999999e+00   6.8630000000000002e-01   3.1509999999999999e-01  -1.8079999999999999e-01  -2.6300000000000000e-02   2.1084999999999998e+00   1.7343999999999999e+00   4.3529999999999998e+00   2.0230000000000001e-01   3.1750000000000000e-01   1.5040000000000001e-01
  -2.0057999999999998e+00   1.0551999999999999e+00  -8.5780000000000001e-01   3.8190000000000002e-01  -2.0930000000000001e-01  -4.8200000000000000e-02   2.2639000000000000e+00   1.6677000000000000e+00   5.1365999999999996e+00   3.6599999999999999e-01   3.1750000000000000e-01   1.6810000000000000e-01
  -2.0278999999999998e+00   1.0112000000000001e+00  -5.1470000000000005e-01   3.1509999999999999e-01  -1.5229999999999999e-01  -7.4499999999999997e-02   2.2639000000000000e+00   1.6232000000000000e+00   4.7012999999999998e+00   2.6010000000000000e-01   4.2340000000000000e-01   9.7299999999999998e-02
  -1.8294999999999999e+00   9.0129999999999999e-01  -4.2890000000000000e-01   4.2009999999999997e-01  -8.5599999999999996e-02  -4.4000000000000003e-03   2.4413999999999998e+00   1.8455999999999999e+00   4.7012999999999998e+00   3.3710000000000001e-01   4.0410000000000001e-01   1.2830000000000000e-01
  -2.0278999999999998e+00   8.7929999999999997e-01  -3.4310000000000002e-01   3.2460000000000000e-01  -1.0470000000000000e-01  -7.0199999999999999e-02   2.2416999999999998e+00   1.5787000000000000e+00   4.2659000000000002e+00   2.2159999999999999e-01   3.5599999999999998e-01   1.4599999999999999e-01
  -2.1821999999999999e+00   9.8929999999999996e-01   4.2890000000000000e-01   3.3420000000000000e-01  -2.9499999999999998e-01  -3.0700000000000002e-02   2.2416999999999998e+00   1.8232999999999999e+00   4.1788999999999996e+00   3.6599999999999999e-01   3.0790000000000001e-01   1.5040000000000001e-01
  -1.8956000000000000e+00   1.1212000000000000e+00  -1.1152000000000000e+00   3.7240000000000001e-01  -1.2370000000000000e-01  -2.6300000000000000e-02   2.2416999999999998e+00   1.8232999999999999e+00   4.8754000000000000e+00   3.0819999999999997e-01   2.6939999999999997e-01   1.7249999999999999e-01
  -1.8514999999999999e+00   1.0331999999999999e+00   6.0050000000000003e-01   3.7240000000000001e-01  -1.7130000000000001e-01  -5.7000000000000002e-02   2.3748999999999998e+00   1.5343000000000000e+00   4.3529999999999998e+00   2.8899999999999998e-01   3.3679999999999999e-01   1.7249999999999999e-01
  -2.0499000000000001e+00   8.3540000000000003e-01   3.4310000000000002e-01   3.4370000000000001e-01  -1.6180000000000000e-01  -4.8200000000000000e-02   2.1751000000000000e+00   1.6899000000000000e+00   4.4401000000000002e+00   3.1790000000000002e-01   3.4639999999999999e-01   1.4160000000000000e-01
  -1.9617000000000000e+00   1.0551999999999999e+00  -5.1470000000000005e-01   4.0100000000000002e-01  -1.2370000000000000e-01  -7.0199999999999999e-02   2.1084999999999998e+00   1.6232000000000000e+00   4.0048000000000004e+00   2.3119999999999999e-01   3.4639999999999999e-01   1.0620000000000000e-01
  -1.9177000000000000e+00   1.2091000000000001e+00  -8.5800000000000001e-02   3.9140000000000003e-01  -1.6180000000000000e-01  -3.5099999999999999e-02   2.2860999999999998e+00   1.5787000000000000e+00   4.3529999999999998e+00   1.6380000000000000e-01   3.0790000000000001e-01   1.8140000000000001e-01
  -1.9838000000000000e+00   1.0331999999999999e+00   0.0000000000000000e+00   3.0549999999999999e-01  -1.9030000000000000e-01  -7.4499999999999997e-02   2.4636000000000000e+00   1.6677000000000000e+00   5.0495000000000001e+00   3.9489999999999997e-01   3.4639999999999999e-01   1.7690000000000000e-01
  -2.0057999999999998e+00   9.2330000000000001e-01   6.0050000000000003e-01   3.8190000000000002e-01  -2.0930000000000001e-01  -5.2600000000000001e-02   2.1528999999999998e+00   1.4898000000000000e+00   4.0048000000000004e+00   2.6010000000000000e-01   3.1750000000000000e-01   1.6810000000000000e-01
  -1.9177000000000000e+00   1.1431000000000000e+00  -8.5800000000000001e-02   2.8639999999999999e-01  -8.5599999999999996e-02  -1.0960000000000000e-01   2.4636000000000000e+00   1.6010000000000000e+00   4.4401000000000002e+00   2.7939999999999998e-01   2.5979999999999998e-01   1.4599999999999999e-01
  -1.8735999999999999e+00   9.6730000000000005e-01  -8.5800000000000001e-02   3.1509999999999999e-01  -1.3320000000000001e-01  -1.0520000000000000e-01   2.2860999999999998e+00   1.7343999999999999e+00   4.7882999999999996e+00   2.5050000000000000e-01   3.8490000000000002e-01   1.5920000000000001e-01
  -1.8294999999999999e+00   8.5740000000000005e-01   8.5800000000000001e-02   2.4820000000000000e-01  -2.7600000000000002e-01   8.8000000000000005e-03   2.3971000000000000e+00   1.6454000000000000e+00   3.8306000000000000e+00   2.4079999999999999e-01   3.3679999999999999e-01   9.7299999999999998e-02
  -2.0278999999999998e+00   8.7929999999999997e-01  -8.5800000000000001e-02   3.6280000000000001e-01  -2.3790000000000000e-01  -7.4499999999999997e-02   2.3083000000000000e+00   1.6454000000000000e+00   4.7882999999999996e+00   2.6970000000000000e-01   3.0790000000000001e-01   1.1060000000000000e-01
  -1.8735999999999999e+00   1.0331999999999999e+00  -8.5800000000000001e-02   3.2460000000000000e-01  -1.5229999999999999e-01  -8.3299999999999999e-02   2.3304999999999998e+00   1.6677000000000000e+00   4.8754000000000000e+00   3.1790000000000002e-01   4.0410000000000001e-01   1.0620000000000000e-01
  -1.8735999999999999e+00   9.4530000000000003e-01   3.4310000000000002e-01   3.5330000000000000e-01  -1.6180000000000000e-01  -9.2100000000000001e-02   2.1751000000000000e+00   1.6232000000000000e+00   3.8306000000000000e+00   2.3119999999999999e-01   4.1370000000000001e-01   1.2830000000000000e-01
  -1.9617000000000000e+00   1.1431000000000000e+00  -1.7160000000000000e-01   3.3420000000000000e-01  -1.8079999999999999e-01  -1.0090000000000000e-01   2.1528999999999998e+00   1.8232999999999999e+00   4.0048000000000004e+00   3.2750000000000001e-01   3.0790000000000001e-01   1.8140000000000001e-01
  -1.9177000000000000e+00   1.0112000000000001e+00   0.0000000000000000e+00   3.8190000000000002e-01  -1.7130000000000001e-01  -6.1400000000000003e-02   2.1084999999999998e+00   1.7121000000000000e+00   4.4401000000000002e+00   3.5639999999999999e-01   3.7530000000000002e-01   1.4599999999999999e-01
  -2.0278999999999998e+00   1.0771999999999999e+00  -8.5800000000000001e-02   3.3420000000000000e-01  -1.5229999999999999e-01  -1.0960000000000000e-01   2.2416999999999998e+00   1.6454000000000000e+00   4.6142000000000003e+00   3.0819999999999997e-01   2.3089999999999999e-01   1.4599999999999999e-01
  -1.8735999999999999e+00   9.6730000000000005e-01  -8.5800000000000001e-02   3.0549999999999999e-01  -2.1890000000000001e-01  -9.2100000000000001e-02   2.3304999999999998e+00   1.8010999999999999e+00   5.2236000000000002e+00   2.1190000000000001e-01   3.4639999999999999e-01   1.5920000000000001e-01
  -1.9397000000000000e+00   1.3190000000000000e+00   3.4310000000000002e-01   2.7689999999999998e-01  -1.1420000000000000e-01  -6.5799999999999997e-02   2.2416999999999998e+00   1.6454000000000000e+00   4.4401000000000002e+00   2.7939999999999998e-01   4.4259999999999999e-01   1.5040000000000001e-01
  -1.9177000000000000e+00   1.1871000000000000e+00   1.7160000000000000e-01   3.1509999999999999e-01  -2.4740000000000001e-01  -8.7700000000000000e-02   2.3304999999999998e+00   1.8010999999999999e+00   4.5270999999999999e+00   2.0230000000000001e-01   3.3679999999999999e-01   1.4599999999999999e-01
  -2.0278999999999998e+00   1.1431000000000000e+00   8.5800000000000001e-02   3.4370000000000001e-01  -2.3790000000000000e-01  -8.7700000000000000e-02   2.2195000000000000e+00   1.7343999999999999e+00   4.7882999999999996e+00   2.6010000000000000e-01   3.6559999999999998e-01   1.8140000000000001e-01
  -1.9617000000000000e+00   9.2330000000000001e-01  -8.5800000000000001e-02   3.6280000000000001e-01  -1.6180000000000000e-01  -4.3900000000000002e-02   2.0863000000000000e+00   1.7121000000000000e+00   4.7012999999999998e+00   2.8899999999999998e-01   3.5599999999999998e-01   1.1940000000000001e-01
  -1.9838000000000000e+00   9.6730000000000005e-01   8.5800000000000001e-02   3.7240000000000001e-01  -1.9030000000000000e-01  -1.0090000000000000e-01   2.3304999999999998e+00   1.6232000000000000e+00   4.1788999999999996e+00   2.6010000000000000e-01   4.0410000000000001e-01   1.4599999999999999e-01
  -2.0499000000000001e+00   7.9139999999999999e-01  -1.7160000000000000e-01   3.2460000000000000e-01  -2.0930000000000001e-01  -2.1899999999999999e-02   2.2860999999999998e+00   1.7343999999999999e+00   5.0495000000000001e+00   2.9859999999999998e-01   2.6939999999999997e-01   1.4160000000000000e-01
  -1.8514999999999999e+00   9.6730000000000005e-01  -5.1470000000000005e-01   3.2460000000000000e-01  -2.1890000000000001e-01  -6.5799999999999997e-02   2.3083000000000000e+00   1.4676000000000000e+00   4.7882999999999996e+00   2.4079999999999999e-01   3.6559999999999998e-01   1.3270000000000001e-01
  -2.1381000000000001e+00   9.0129999999999999e-01  -2.5740000000000002e-01   3.4370000000000001e-01  -1.6180000000000000e-01  -6.1400000000000003e-02   2.1528999999999998e+00   1.5343000000000000e+00   4.2659000000000002e+00   2.9859999999999998e-01   2.4060000000000001e-01   1.4599999999999999e-01
  -1.9397000000000000e+00   9.4530000000000003e-01  -8.5800000000000001e-02   3.7240000000000001e-01  -2.5690000000000002e-01  -7.4499999999999997e-02   2.3083000000000000e+00   1.6010000000000000e+00   4.7882999999999996e+00   2.9859999999999998e-01   2.9830000000000001e-01   1.6370000000000001e-01
  -2.0939999999999999e+00   1.0551999999999999e+00   2.5740000000000002e-01   3.5330000000000000e-01  -2.5690000000000002e-01  -7.0199999999999999e-02   2.2416999999999998e+00   1.6899000000000000e+00   4.4401000000000002e+00   3.1790000000000002e-01   3.9450000000000002e-01   1.5040000000000001e-01
  -2.0057999999999998e+00   7.9139999999999999e-01   3.4310000000000002e-01   3.2460000000000000e-01  -2.5690000000000002e-01  -7.0199999999999999e-02   2.1528999999999998e+00   1.7343999999999999e+00   4.0918000000000001e+00   2.6010000000000000e-01   3.9450000000000002e-01   1.2830000000000000e-01
  -1.8735999999999999e+00   8.3540000000000003e-01  -1.7160000000000000e-01   2.8639999999999999e-01  -1.8079999999999999e-01  -1.1840000000000001e-01   2.1972999999999998e+00   1.9345000000000001e+00   4.0918000000000001e+00   2.7939999999999998e-01   4.0410000000000001e-01   1.1940000000000001e-01
  -1.9177000000000000e+00   1.1212000000000000e+00  -8.5800000000000001e-02   1.6230000000000000e-01  -1.8079999999999999e-01  -8.7700000000000000e-02   2.3083000000000000e+00   1.5565000000000000e+00   4.6142000000000003e+00   2.0230000000000001e-01   4.1370000000000001e-01   1.4160000000000000e-01
  -1.9617000000000000e+00   1.0551999999999999e+00   0.0000000000000000e+00   3.0549999999999999e-01  -1.4269999999999999e-01  -5.2600000000000001e-02   2.1307000000000000e+00   1.7343999999999999e+00   5.2236000000000002e+00   3.2750000000000001e-01   3.2710000000000000e-01   1.5920000000000001e-01
  -2.1821999999999999e+00   1.0551999999999999e+00   3.4310000000000002e-01   3.5330000000000000e-01  -1.1420000000000000e-01  -2.1899999999999999e-02   2.0196999999999998e+00   1.7788999999999999e+00   4.1788999999999996e+00   3.0819999999999997e-01   3.2710000000000000e-01   1.9910000000000000e-01
  -1.6752000000000000e+00   9.2330000000000001e-01   8.5800000000000001e-02   3.1509999999999999e-01  -2.1890000000000001e-01  -8.8000000000000005e-03   2.3304999999999998e+00   1.7343999999999999e+00   4.0918000000000001e+00   3.6599999999999999e-01   3.1750000000000000e-01   1.0170000000000000e-01
  -2.2924000000000002e+00   1.0331999999999999e+00  -6.0050000000000003e-01   2.6729999999999998e-01  -1.9980000000000001e-01  -9.6500000000000002e-02   2.3083000000000000e+00   1.5343000000000000e+00   4.7882999999999996e+00   2.5050000000000000e-01   3.5599999999999998e-01   1.3270000000000001e-01
  -1.2784000000000000e+00   8.5740000000000005e-01   1.7160000000000000e-01   3.1509999999999999e-01  -2.7600000000000002e-01   4.4000000000000003e-03   2.3971000000000000e+00   1.6454000000000000e+00   4.2659000000000002e+00   2.6010000000000000e-01   3.6559999999999998e-01   1.4599999999999999e-01
  -2.6010000000000000e+00   9.2330000000000001e-01  -4.2890000000000000e-01   3.3420000000000000e-01  -1.5229999999999999e-01  -7.8899999999999998e-02   2.1751000000000000e+00   1.6010000000000000e+00   3.8306000000000000e+00   1.6380000000000000e-01   3.0790000000000001e-01   1.3710000000000000e-01
  -1.5428999999999999e+00   8.1340000000000001e-01   3.4310000000000002e-01   3.1509999999999999e-01  -2.7600000000000002e-01  -3.5099999999999999e-02   2.3083000000000000e+00   1.9567000000000001e+00   4.7882999999999996e+00   3.3710000000000001e-01   3.2710000000000000e-01   1.9460000000000000e-01
  -2.4245999999999999e+00   1.0771999999999999e+00  -3.4310000000000002e-01   3.3420000000000000e-01  -1.7130000000000001e-01  -4.8200000000000000e-02   2.3748999999999998e+00   1.6232000000000000e+00   5.0495000000000001e+00   2.8899999999999998e-01   3.3679999999999999e-01   1.4160000000000000e-01
  -1.6972000000000000e+00   1.2531000000000001e+00   1.7160000000000000e-01   4.1049999999999998e-01  -2.2839999999999999e-01   4.4000000000000003e-03   2.1084999999999998e+00   1.6010000000000000e+00   4.3529999999999998e+00   2.5050000000000000e-01   2.8870000000000001e-01   8.8499999999999995e-02
  -1.9177000000000000e+00   7.9139999999999999e-01  -5.1470000000000005e-01   2.3870000000000000e-01  -2.4740000000000001e-01   8.8000000000000005e-03   2.1528999999999998e+00   1.7788999999999999e+00   4.5270999999999999e+00   3.5639999999999999e-01   3.6559999999999998e-01   1.6370000000000001e-01
  -1.9617000000000000e+00   1.2311000000000001e+00   4.2890000000000000e-01   3.3420000000000000e-01  -1.7130000000000001e-01  -1.3200000000000000e-02   2.5301999999999998e+00   7.3380000000000001e-01   3.8306000000000000e+00   2.7939999999999998e-01   3.5599999999999998e-01  -1.5040000000000001e-01
  -1.9397000000000000e+00   8.5740000000000005e-01  -6.8630000000000002e-01   2.6729999999999998e-01  -2.5690000000000002e-01   1.3200000000000000e-02   2.2860999999999998e+00  -2.6679999999999998e-01   4.4401000000000002e+00   2.5050000000000000e-01   4.4259999999999999e-01  -3.3620000000000000e-01
  -2.0939999999999999e+00   1.0771999999999999e+00  -2.5740000000000002e-01   2.7689999999999998e-01  -2.0930000000000001e-01  -7.4499999999999997e-02   2.5968000000000000e+00  -1.5787000000000000e+00   4.6142000000000003e+00   1.1559999999999999e-01   4.3300000000000000e-01  -6.0160000000000002e-01
  -2.0720000000000001e+00   1.1871000000000000e+00   8.5800000000000001e-02   3.7240000000000001e-01  -2.5690000000000002e-01  -4.8200000000000000e-02   2.7966000000000002e+00  -2.2458000000000000e+00   4.0918000000000001e+00   1.2520000000000001e-01   4.5219999999999999e-01  -7.7849999999999997e-01
  -2.2263000000000002e+00   1.0112000000000001e+00  -8.5800000000000001e-02   2.7689999999999998e-01  -2.1890000000000001e-01  -3.5099999999999999e-02   2.8410000000000002e+00  -2.4904000000000002e+00   4.7012999999999998e+00   1.3489999999999999e-01   4.4259999999999999e-01  -9.7319999999999995e-01
  -1.8075000000000001e+00   9.0129999999999999e-01   1.7160000000000000e-01   2.7689999999999998e-01  -2.3790000000000000e-01  -5.7000000000000002e-02   2.4857999999999998e+00  -2.1345999999999998e+00   4.1788999999999996e+00   4.8200000000000000e-02   5.1959999999999995e-01  -7.7849999999999997e-01
  -2.0720000000000001e+00   1.3190000000000000e+00  -3.4310000000000002e-01   3.4370000000000001e-01  -2.2839999999999999e-01  -3.5099999999999999e-02   2.5968000000000000e+00  -1.7790000000000000e-01   4.8754000000000000e+00   1.7340000000000000e-01   5.0029999999999997e-01  -3.5389999999999999e-01
  -1.8514999999999999e+00   8.3540000000000003e-01  -3.4310000000000002e-01   3.1509999999999999e-01  -2.4740000000000001e-01  -6.5799999999999997e-02   2.3304999999999998e+00   2.2235999999999998e+00   4.9623999999999997e+00   3.0819999999999997e-01   3.7530000000000002e-01   8.4000000000000005e-02
  -2.1600999999999999e+00   1.2749999999999999e+00   8.5800000000000001e-02   2.7689999999999998e-01  -2.4740000000000001e-01  -4.3900000000000002e-02   2.3304999999999998e+00   1.6899000000000000e+00   4.1788999999999996e+00   2.6970000000000000e-01   2.5019999999999998e-01   1.5479999999999999e-01
  -2.0057999999999998e+00   9.2330000000000001e-01   0.0000000000000000e+00   2.4820000000000000e-01  -1.6180000000000000e-01  -2.6300000000000000e-02   1.8200000000000001e+00   1.3119000000000001e+00   4.3529999999999998e+00   1.8300000000000000e-01   3.5599999999999998e-01   1.5920000000000001e-01
  -2.1381000000000001e+00   8.3540000000000003e-01  -2.5740000000000002e-01   2.6729999999999998e-01  -2.3790000000000000e-01   4.4000000000000003e-03   1.9975000000000001e+00   1.6677000000000000e+00   4.0048000000000004e+00   3.0819999999999997e-01   3.0790000000000001e-01   1.3270000000000001e-01
  -2.0057999999999998e+00   1.2311000000000001e+00   0.0000000000000000e+00   3.1509999999999999e-01  -2.0930000000000001e-01  -3.9500000000000000e-02   2.1307000000000000e+00   1.9790000000000001e+00   3.3083000000000000e+00   2.7939999999999998e-01   3.9450000000000002e-01   1.5040000000000001e-01
  -2.0278999999999998e+00   7.9139999999999999e-01   7.7210000000000001e-01   3.0549999999999999e-01  -2.1890000000000001e-01  -7.0199999999999999e-02   1.9310000000000000e+00   1.7121000000000000e+00   4.0048000000000004e+00   3.4680000000000000e-01   3.6559999999999998e-01   1.5920000000000001e-01
  -2.0499000000000001e+00   9.4530000000000003e-01   3.4310000000000002e-01   3.8190000000000002e-01  -2.4740000000000001e-01  -2.1899999999999999e-02   2.1751000000000000e+00   1.6899000000000000e+00   4.3529999999999998e+00   2.5050000000000000e-01   3.6559999999999998e-01   1.3710000000000000e-01
  -2.0720000000000001e+00   1.0992000000000000e+00  -2.5740000000000002e-01   2.5779999999999997e-01  -1.5229999999999999e-01  -8.8000000000000005e-03   2.2416999999999998e+00   1.8232999999999999e+00   5.4847999999999999e+00   2.6010000000000000e-01   3.0790000000000001e-01   2.0349999999999999e-01
  -2.0499000000000001e+00   1.1431000000000000e+00  -1.7160000000000000e-01   3.3420000000000000e-01  -2.3790000000000000e-01  -5.7000000000000002e-02   1.9975000000000001e+00   1.8455999999999999e+00   4.2659000000000002e+00   3.5639999999999999e-01   3.3679999999999999e-01   1.1940000000000001e-01
  -2.0278999999999998e+00   1.0112000000000001e+00  -2.5740000000000002e-01   2.9599999999999999e-01  -1.9980000000000001e-01  -2.1899999999999999e-02   2.3748999999999998e+00   1.4453000000000000e+00   4.6142000000000003e+00   2.9859999999999998e-01   3.5599999999999998e-01   1.4160000000000000e-01
  -2.1160000000000001e+00   9.8929999999999996e-01  -4.2890000000000000e-01   3.5330000000000000e-01  -1.3320000000000001e-01  -8.7700000000000000e-02   2.3748999999999998e+00   1.4453000000000000e+00   4.3529999999999998e+00   2.9859999999999998e-01   3.2710000000000000e-01   1.7690000000000000e-01
  -2.0499000000000001e+00   1.0112000000000001e+00  -8.5800000000000001e-02   3.3420000000000000e-01  -2.2839999999999999e-01  -6.1400000000000003e-02   2.2416999999999998e+00   1.7788999999999999e+00   4.5270999999999999e+00   2.5050000000000000e-01   3.2710000000000000e-01   1.3710000000000000e-01
  -2.0499000000000001e+00   1.0551999999999999e+00  -6.0050000000000003e-01   3.2460000000000000e-01  -2.7600000000000002e-01  -1.7500000000000002e-02   2.2195000000000000e+00   1.6677000000000000e+00   4.3529999999999998e+00   2.6970000000000000e-01   4.2340000000000000e-01   1.8140000000000001e-01
  -1.8075000000000001e+00   8.5740000000000005e-01   8.5800000000000001e-02   3.0549999999999999e-01  -2.3790000000000000e-01  -4.8200000000000000e-02   2.1307000000000000e+00   1.5787000000000000e+00   4.2659000000000002e+00   3.9489999999999997e-01   3.0790000000000001e-01   1.4599999999999999e-01
  -2.1821999999999999e+00   1.0551999999999999e+00  -5.1470000000000005e-01   2.6729999999999998e-01  -2.7600000000000002e-01  -4.8200000000000000e-02   2.3527000000000000e+00   1.4898000000000000e+00   3.5695000000000001e+00   2.2159999999999999e-01   3.1750000000000000e-01   1.3710000000000000e-01
  -1.9617000000000000e+00   1.0992000000000000e+00  -1.7160000000000000e-01   2.1959999999999999e-01  -1.7130000000000001e-01  -1.3200000000000000e-02   2.1307000000000000e+00   1.5565000000000000e+00   4.4401000000000002e+00   3.1790000000000002e-01   4.1370000000000001e-01   1.1500000000000000e-01
  -2.0499000000000001e+00   7.6939999999999997e-01  -2.5740000000000002e-01   3.1509999999999999e-01  -2.2839999999999999e-01  -3.5099999999999999e-02   2.1307000000000000e+00   1.6232000000000000e+00   4.3529999999999998e+00   2.3119999999999999e-01   3.6559999999999998e-01   1.2390000000000000e-01
  -1.8075000000000001e+00   7.9139999999999999e-01  -6.8630000000000002e-01   2.3870000000000000e-01  -3.1400000000000000e-01  -7.0199999999999999e-02   2.0863000000000000e+00   1.7343999999999999e+00   4.2659000000000002e+00   2.1190000000000001e-01   2.9830000000000001e-01   1.2830000000000000e-01
  -2.0278999999999998e+00   7.9139999999999999e-01  -1.7160000000000000e-01   2.7689999999999998e-01  -1.9030000000000000e-01  -4.8200000000000000e-02   2.1307000000000000e+00   1.6010000000000000e+00   4.4401000000000002e+00   2.6010000000000000e-01   2.9830000000000001e-01   1.4599999999999999e-01
  -2.1160000000000001e+00   1.0112000000000001e+00   5.1470000000000005e-01   3.6280000000000001e-01  -3.1400000000000000e-01  -1.7500000000000002e-02   2.2195000000000000e+00   1.7343999999999999e+00   4.6142000000000003e+00   3.2750000000000001e-01   4.5219999999999999e-01   1.7690000000000000e-01
  -1.9617000000000000e+00   1.1212000000000000e+00  -4.2890000000000000e-01   3.1509999999999999e-01  -1.3320000000000001e-01  -8.3299999999999999e-02   2.1751000000000000e+00   1.7121000000000000e+00   4.5270999999999999e+00   3.1790000000000002e-01   3.6559999999999998e-01   1.0620000000000000e-01
  -1.9617000000000000e+00   9.8929999999999996e-01  -4.2890000000000000e-01   3.8190000000000002e-01  -2.2839999999999999e-01  -4.8200000000000000e-02   2.1084999999999998e+00   1.7788999999999999e+00   4.6142000000000003e+00   3.5639999999999999e-01   3.3679999999999999e-01   1.6370000000000001e-01
  -1.9397000000000000e+00   1.0551999999999999e+00   4.2890000000000000e-01   2.2910000000000000e-01  -2.3790000000000000e-01  -2.1899999999999999e-02   2.0640999999999998e+00   1.7121000000000000e+00   4.6142000000000003e+00   2.7939999999999998e-01   3.2710000000000000e-01   1.2830000000000000e-01
  -2.0278999999999998e+00   7.6939999999999997e-01   3.4310000000000002e-01   2.9599999999999999e-01  -3.2350000000000001e-01  -3.0700000000000002e-02   2.1528999999999998e+00   1.6899000000000000e+00   4.0048000000000004e+00   2.6010000000000000e-01   3.7530000000000002e-01   1.5920000000000001e-01
  -2.2703000000000002e+00   1.0112000000000001e+00  -8.5800000000000001e-02   2.2910000000000000e-01  -1.6180000000000000e-01  -5.2600000000000001e-02   2.3304999999999998e+00   1.7565999999999999e+00   4.6142000000000003e+00   1.8300000000000000e-01   2.8870000000000001e-01   1.3710000000000000e-01
  -2.0939999999999999e+00   9.4530000000000003e-01  -1.7160000000000000e-01   2.9599999999999999e-01  -1.2370000000000000e-01  -3.0700000000000002e-02   2.3748999999999998e+00   1.8455999999999999e+00   4.3529999999999998e+00   1.8300000000000000e-01   4.1370000000000001e-01   1.3710000000000000e-01
  -1.9838000000000000e+00   9.0129999999999999e-01   8.5800000000000001e-02   2.7689999999999998e-01  -1.4269999999999999e-01  -3.9500000000000000e-02   2.1084999999999998e+00   1.7121000000000000e+00   3.8306000000000000e+00   2.9859999999999998e-01   3.5599999999999998e-01   1.4160000000000000e-01
  -1.9838000000000000e+00   1.0551999999999999e+00  -7.7210000000000001e-01   3.2460000000000000e-01  -2.6640000000000003e-01  -5.2600000000000001e-02   2.2639000000000000e+00   1.4898000000000000e+00   4.8754000000000000e+00   2.3119999999999999e-01   3.4639999999999999e-01   1.4160000000000000e-01
  -2.1381000000000001e+00   1.0331999999999999e+00  -5.1470000000000005e-01   2.2910000000000000e-01  -2.2839999999999999e-01  -3.9500000000000000e-02   2.2195000000000000e+00   1.5787000000000000e+00   4.8754000000000000e+00   2.8899999999999998e-01   4.2340000000000000e-01   1.4599999999999999e-01
  -1.9838000000000000e+00   1.0551999999999999e+00  -7.7210000000000001e-01   3.2460000000000000e-01  -1.5229999999999999e-01  -4.8200000000000000e-02   2.1307000000000000e+00   1.6010000000000000e+00   4.9623999999999997e+00   3.8529999999999998e-01   3.9450000000000002e-01   1.2830000000000000e-01
  -2.0278999999999998e+00   9.4530000000000003e-01  -8.5800000000000001e-02   3.8190000000000002e-01  -2.0930000000000001e-01  -7.4499999999999997e-02   2.1084999999999998e+00   1.8455999999999999e+00   4.1788999999999996e+00   3.2750000000000001e-01   3.6559999999999998e-01   1.2390000000000000e-01
  -1.9397000000000000e+00   7.4739999999999995e-01  -1.7160000000000000e-01   3.0549999999999999e-01  -2.5690000000000002e-01  -5.7000000000000002e-02   1.9975000000000001e+00   1.7343999999999999e+00   4.7882999999999996e+00   3.0819999999999997e-01   3.8490000000000002e-01   1.1940000000000001e-01
  -2.0278999999999998e+00   9.0129999999999999e-01   3.4310000000000002e-01   2.8639999999999999e-01  -1.9980000000000001e-01  -2.1899999999999999e-02   2.3083000000000000e+00   1.6232000000000000e+00   4.2659000000000002e+00   2.9859999999999998e-01   3.4639999999999999e-01   1.8579999999999999e-01
  -2.3144000000000000e+00   1.1871000000000000e+00  -8.5800000000000001e-02   1.9089999999999999e-01  -1.9980000000000001e-01  -4.4000000000000003e-03   2.1972999999999998e+00   1.7343999999999999e+00   4.3529999999999998e+00   2.6970000000000000e-01   3.6559999999999998e-01   1.4160000000000000e-01
  -2.0499000000000001e+00   1.0551999999999999e+00   8.5800000000000001e-02   3.0549999999999999e-01  -2.5690000000000002e-01  -8.8000000000000005e-03   2.3304999999999998e+00   1.6677000000000000e+00   4.2659000000000002e+00   2.6010000000000000e-01   3.7530000000000002e-01   1.3710000000000000e-01
  -2.1600999999999999e+00   9.2330000000000001e-01  -7.7210000000000001e-01   3.4370000000000001e-01  -1.8079999999999999e-01  -4.8200000000000000e-02   2.3083000000000000e+00   1.6232000000000000e+00   4.6142000000000003e+00   2.6010000000000000e-01   4.5219999999999999e-01   1.2390000000000000e-01
  -2.2483000000000000e+00   1.1431000000000000e+00   6.0050000000000003e-01   2.8639999999999999e-01  -2.4740000000000001e-01  -2.1899999999999999e-02   2.2416999999999998e+00   1.6232000000000000e+00   3.7435999999999998e+00   3.1790000000000002e-01   3.3679999999999999e-01   1.3270000000000001e-01
  -1.8735999999999999e+00   8.5740000000000005e-01  -5.1470000000000005e-01   3.6280000000000001e-01  -2.3790000000000000e-01  -7.4499999999999997e-02   2.2195000000000000e+00   1.5343000000000000e+00   4.6142000000000003e+00   2.9859999999999998e-01   3.6559999999999998e-01   1.6370000000000001e-01
  -1.9177000000000000e+00   1.0331999999999999e+00  -3.4310000000000002e-01   3.8190000000000002e-01  -1.8079999999999999e-01  -7.0199999999999999e-02   2.2195000000000000e+00   1.7343999999999999e+00   4.0048000000000004e+00   3.6599999999999999e-01   2.5019999999999998e-01   1.9020000000000001e-01
  -2.0278999999999998e+00   9.6730000000000005e-01   1.7160000000000000e-01   3.6280000000000001e-01  -1.9980000000000001e-01  -3.9500000000000000e-02   2.2195000000000000e+00   1.7343999999999999e+00   4.5270999999999999e+00   2.8899999999999998e-01   4.1370000000000001e-01   1.1060000000000000e-01
  -2.1821999999999999e+00   1.2531000000000001e+00  -1.7160000000000000e-01   3.6280000000000001e-01  -1.7130000000000001e-01  -3.5099999999999999e-02   2.2639000000000000e+00   1.8677999999999999e+00   4.1788999999999996e+00   2.6010000000000000e-01   3.8490000000000002e-01   1.6370000000000001e-01
  -1.8075000000000001e+00   1.0331999999999999e+00  -6.0050000000000003e-01   3.6280000000000001e-01  -2.4740000000000001e-01   2.6300000000000000e-02   2.2639000000000000e+00   1.6454000000000000e+00   4.0048000000000004e+00   3.0819999999999997e-01   3.3679999999999999e-01   1.2390000000000000e-01
  -2.1821999999999999e+00   9.8929999999999996e-01   8.5800000000000001e-02   2.2910000000000000e-01  -1.8079999999999999e-01  -4.3900000000000002e-02   2.0863000000000000e+00   1.7565999999999999e+00   5.2236000000000002e+00   3.4680000000000000e-01   3.4639999999999999e-01   1.7249999999999999e-01
  -1.8075000000000001e+00   1.2091000000000001e+00  -4.2890000000000000e-01   3.2460000000000000e-01  -1.7130000000000001e-01   4.4000000000000003e-03   2.1751000000000000e+00   1.7121000000000000e+00   4.7012999999999998e+00   2.6010000000000000e-01   3.5599999999999998e-01   1.4599999999999999e-01
  -2.1600999999999999e+00   1.0112000000000001e+00  -1.2867999999999999e+00   2.4820000000000000e-01  -2.3790000000000000e-01   4.4000000000000003e-03   2.0863000000000000e+00   1.6677000000000000e+00   4.2659000000000002e+00   3.2750000000000001e-01   3.8490000000000002e-01   1.6810000000000000e-01
  -1.7854000000000001e+00   1.1431000000000000e+00   3.4310000000000002e-01   4.1049999999999998e-01  -2.2839999999999999e-01  -3.5099999999999999e-02   2.1972999999999998e+00   1.6677000000000000e+00   4.1788999999999996e+00   2.3119999999999999e-01   4.0410000000000001e-01   1.4160000000000000e-01
  -1.9617000000000000e+00   1.0112000000000001e+00  -7.7210000000000001e-01   3.7240000000000001e-01  -2.3790000000000000e-01  -4.8200000000000000e-02   2.2860999999999998e+00   1.8010999999999999e+00   4.1788999999999996e+00   2.5050000000000000e-01   3.5599999999999998e-01   1.3270000000000001e-01
  -1.9838000000000000e+00   9.4530000000000003e-01  -3.4310000000000002e-01   1.9089999999999999e-01  -2.4740000000000001e-01  -1.7500000000000002e-02   2.3083000000000000e+00   1.3786000000000000e+00   4.7012999999999998e+00   3.4680000000000000e-01   2.5979999999999998e-01   1.1940000000000001e-01
  -2.0939999999999999e+00   1.2311000000000001e+00  -1.7160000000000000e-01   2.1959999999999999e-01  -2.2839999999999999e-01  -6.1400000000000003e-02   2.1751000000000000e+00   1.7121000000000000e+00   4.0048000000000004e+00   3.1790000000000002e-01   2.9830000000000001e-01   1.6810000000000000e-01
  -2.1600999999999999e+00   8.5740000000000005e-01   1.7160000000000000e-01   2.3870000000000000e-01  -1.9030000000000000e-01  -2.1899999999999999e-02   1.8866000000000001e+00   2.5125999999999999e+00   4.5270999999999999e+00   2.6010000000000000e-01   3.3679999999999999e-01   2.0790000000000000e-01
  -2.0057999999999998e+00   1.0771999999999999e+00  -1.7160000000000000e-01   2.8639999999999999e-01  -2.2839999999999999e-01  -2.6300000000000000e-02   2.4857999999999998e+00   1.2230000000000001e+00   4.3529999999999998e+00   3.0819999999999997e-01   3.7530000000000002e-01   6.6400000000000001e-02
  -2.2483000000000000e+00   1.0551999999999999e+00   3.4310000000000002e-01   2.9599999999999999e-01  -1.5229999999999999e-01  -3.0700000000000002e-02   2.3304999999999998e+00   1.2897000000000001e+00   4.6142000000000003e+00   2.6970000000000000e-01   2.5019999999999998e-01   1.4160000000000000e-01
  -1.9177000000000000e+00   1.0771999999999999e+00   3.4310000000000002e-01   3.1509999999999999e-01  -3.3310000000000001e-01  -1.3200000000000000e-02   2.0640999999999998e+00   2.0901999999999998e+00   4.0918000000000001e+00   2.7939999999999998e-01   3.2710000000000000e-01   1.9460000000000000e-01
  -2.2263000000000002e+00   1.1431000000000000e+00  -7.7210000000000001e-01   3.8190000000000002e-01  -1.7130000000000001e-01  -4.3900000000000002e-02   2.1528999999999998e+00   1.8232999999999999e+00   4.0918000000000001e+00   3.4680000000000000e-01   3.4639999999999999e-01   1.4160000000000000e-01
  -1.8294999999999999e+00   9.8929999999999996e-01  -2.5740000000000002e-01   2.6729999999999998e-01  -1.9030000000000000e-01  -3.5099999999999999e-02   2.2639000000000000e+00   1.4898000000000000e+00   4.2659000000000002e+00   2.6970000000000000e-01   3.6559999999999998e-01   1.4160000000000000e-01
  -2.2483000000000000e+00   1.1651000000000000e+00  -8.5800000000000001e-02   3.6280000000000001e-01  -2.1890000000000001e-01  -2.6300000000000000e-02   2.1751000000000000e+00   1.6454000000000000e+00   4.8754000000000000e+00   2.7939999999999998e-01   4.0410000000000001e-01   1.7690000000000000e-01
  -1.8514999999999999e+00   9.6730000000000005e-01   8.5800000000000001e-02   3.8190000000000002e-01  -2.3790000000000000e-01  -4.3900000000000002e-02   2.4192000000000000e+00   1.8232999999999999e+00   4.8754000000000000e+00   2.4079999999999999e-01   4.3300000000000000e-01   1.3710000000000000e-01
  -2.0720000000000001e+00   9.6730000000000005e-01  -1.2010000000000001e+00   1.9089999999999999e-01  -2.7600000000000002e-01  -2.6300000000000000e-02   2.0419000000000000e+00   1.8677999999999999e+00   4.2659000000000002e+00   3.6599999999999999e-01   3.6559999999999998e-01   1.2390000000000000e-01
  -1.8735999999999999e+00   1.0331999999999999e+00  -6.8630000000000002e-01   3.6280000000000001e-01  -2.3790000000000000e-01  -5.2600000000000001e-02   2.0863000000000000e+00   1.6454000000000000e+00   4.5270999999999999e+00   3.0819999999999997e-01   2.8870000000000001e-01   1.4599999999999999e-01
  -2.0720000000000001e+00   1.1431000000000000e+00   8.5800000000000001e-02   1.9089999999999999e-01  -2.7600000000000002e-01  -8.8000000000000005e-03   2.4192000000000000e+00   1.4898000000000000e+00   5.3106999999999998e+00   2.4079999999999999e-01   3.6559999999999998e-01   1.7249999999999999e-01
  -2.1160000000000001e+00   1.1431000000000000e+00   1.7160000000000000e-01   3.3420000000000000e-01  -2.7600000000000002e-01  -7.8899999999999998e-02   2.3527000000000000e+00   1.8455999999999999e+00   4.0918000000000001e+00   3.5639999999999999e-01   4.2340000000000000e-01   1.2390000000000000e-01
  -2.1381000000000001e+00   1.0551999999999999e+00   0.0000000000000000e+00   2.9599999999999999e-01  -2.2839999999999999e-01  -3.9500000000000000e-02   2.1751000000000000e+00   1.7788999999999999e+00   4.6142000000000003e+00   2.6010000000000000e-01   3.7530000000000002e-01   1.3270000000000001e-01
  -2.1160000000000001e+00   1.0992000000000000e+00  -5.1470000000000005e-01   2.6729999999999998e-01  -2.4740000000000001e-01  -5.2600000000000001e-02   2.0419000000000000e+00   1.7343999999999999e+00   4.5270999999999999e+00   2.5050000000000000e-01   3.5599999999999998e-01   1.5479999999999999e-01
  -1.9617000000000000e+00   1.0112000000000001e+00  -8.5800000000000001e-02   3.2460000000000000e-01  -2.2839999999999999e-01  -3.0700000000000002e-02   2.1528999999999998e+00   1.4898000000000000e+00   4.0918000000000001e+00   2.9859999999999998e-01   3.1750000000000000e-01   1.4599999999999999e-01
  -2.0499000000000001e+00   9.8929999999999996e-01  -1.7160000000000000e-01   3.0549999999999999e-01  -2.8549999999999998e-01  -2.1899999999999999e-02   2.1751000000000000e+00   1.8677999999999999e+00   4.7882999999999996e+00   3.0819999999999997e-01   3.0790000000000001e-01   1.3710000000000000e-01
  -2.0278999999999998e+00   1.0551999999999999e+00   8.5800000000000001e-02   2.6729999999999998e-01  -2.4740000000000001e-01  -3.0700000000000002e-02   2.0640999999999998e+00   1.7788999999999999e+00   5.0495000000000001e+00   2.8899999999999998e-01   3.8490000000000002e-01   1.4599999999999999e-01
  -1.9177000000000000e+00   9.0129999999999999e-01  -6.8630000000000002e-01   3.6280000000000001e-01  -3.0449999999999999e-01   2.1899999999999999e-02   2.2860999999999998e+00   1.5343000000000000e+00   4.1788999999999996e+00   3.2750000000000001e-01   3.0790000000000001e-01   1.5920000000000001e-01
  -1.9838000000000000e+00   9.6730000000000005e-01   0.0000000000000000e+00   2.5779999999999997e-01  -2.2839999999999999e-01  -1.3200000000000000e-02   2.1751000000000000e+00   1.6899000000000000e+00   4.8754000000000000e+00   2.6010000000000000e-01   3.1750000000000000e-01   1.6370000000000001e-01
  -2.2483000000000000e+00   1.1651000000000000e+00   1.7160000000000000e-01   2.4820000000000000e-01  -1.8079999999999999e-01  -2.6300000000000000e-02   2.0419000000000000e+00   1.7343999999999999e+00   4.2659000000000002e+00   2.6970000000000000e-01   3.3679999999999999e-01   1.4160000000000000e-01
  -1.9177000000000000e+00   1.0112000000000001e+00  -8.5780000000000001e-01   2.3870000000000000e-01  -1.9980000000000001e-01  -3.0700000000000002e-02   2.0419000000000000e+00   1.7121000000000000e+00   4.7012999999999998e+00   2.3119999999999999e-01   2.6939999999999997e-01   1.5040000000000001e-01
  -1.9397000000000000e+00   8.5740000000000005e-01  -2.5740000000000002e-01   3.4370000000000001e-01  -2.0930000000000001e-01  -5.2600000000000001e-02   2.3083000000000000e+00   1.6677000000000000e+00   4.7882999999999996e+00   2.6970000000000000e-01   4.5219999999999999e-01   1.2390000000000000e-01
  -2.0278999999999998e+00   9.8929999999999996e-01   3.4310000000000002e-01   2.3870000000000000e-01  -1.7130000000000001e-01  -1.3200000000000000e-02   2.0419000000000000e+00   1.7121000000000000e+00   3.9177000000000000e+00   2.2159999999999999e-01   3.6559999999999998e-01   1.6370000000000001e-01
  -2.2263000000000002e+00   8.7929999999999997e-01  -4.2890000000000000e-01   2.4820000000000000e-01  -3.0449999999999999e-01  -3.0700000000000002e-02   2.0419000000000000e+00   1.6677000000000000e+00   4.5270999999999999e+00   3.2750000000000001e-01   3.1750000000000000e-01   1.5040000000000001e-01
  -2.1160000000000001e+00   9.6730000000000005e-01  -4.2890000000000000e-01   2.9599999999999999e-01  -3.1400000000000000e-01  -2.6300000000000000e-02   2.1972999999999998e+00   1.5343000000000000e+00   3.5695000000000001e+00   2.0230000000000001e-01   3.8490000000000002e-01   1.3710000000000000e-01
  -2.1160000000000001e+00   9.0129999999999999e-01  -6.0050000000000003e-01   2.5779999999999997e-01  -2.9499999999999998e-01  -7.0199999999999999e-02   2.2195000000000000e+00   1.6899000000000000e+00   4.4401000000000002e+00   3.8529999999999998e-01   3.1750000000000000e-01   1.2830000000000000e-01
  -2.0720000000000001e+00   1.2311000000000001e+00  -3.4310000000000002e-01   3.0549999999999999e-01  -1.9980000000000001e-01  -8.7700000000000000e-02   2.1972999999999998e+00   1.6232000000000000e+00   4.0918000000000001e+00   3.7569999999999998e-01   2.9830000000000001e-01   9.7299999999999998e-02
  -1.8514999999999999e+00   7.9139999999999999e-01   3.4310000000000002e-01   2.8639999999999999e-01  -2.5690000000000002e-01  -2.1899999999999999e-02   2.1972999999999998e+00   1.8455999999999999e+00   4.7012999999999998e+00   2.1190000000000001e-01   4.0410000000000001e-01   1.3270000000000001e-01
  -1.9397000000000000e+00   1.0992000000000000e+00   2.5740000000000002e-01   1.5279999999999999e-01  -3.0449999999999999e-01  -1.3200000000000000e-02   2.1307000000000000e+00   1.6899000000000000e+00   4.0048000000000004e+00   2.9859999999999998e-01   3.4639999999999999e-01   1.2830000000000000e-01
  -2.1160000000000001e+00   7.2550000000000003e-01  -1.7160000000000000e-01   2.4820000000000000e-01  -2.3790000000000000e-01   4.4000000000000003e-03   1.9310000000000000e+00   1.6010000000000000e+00   4.3529999999999998e+00   2.6970000000000000e-01   3.6559999999999998e-01   1.3710000000000000e-01
  -2.0499000000000001e+00   9.6730000000000005e-01  -8.5780000000000001e-01   3.6280000000000001e-01  -2.1890000000000001e-01  -1.7500000000000002e-02   2.1084999999999998e+00   1.6232000000000000e+00   4.7012999999999998e+00   3.0819999999999997e-01   3.4639999999999999e-01   1.3270000000000001e-01
  -2.1160000000000001e+00   1.1212000000000000e+00  -2.5740000000000002e-01   2.4820000000000000e-01  -1.7130000000000001e-01   4.4000000000000003e-03   2.4636000000000000e+00   1.6454000000000000e+00   4.1788999999999996e+00   2.4079999999999999e-01   4.1370000000000001e-01   1.1500000000000000e-01
  -2.2483000000000000e+00   1.3630000000000000e+00  -8.5780000000000001e-01   2.7689999999999998e-01  -1.6180000000000000e-01  -4.8200000000000000e-02   2.1528999999999998e+00   1.6454000000000000e+00   4.4401000000000002e+00   2.5050000000000000e-01   2.7900000000000003e-01   1.5040000000000001e-01
  -1.9838000000000000e+00   9.0129999999999999e-01   6.8630000000000002e-01   2.3870000000000000e-01  -3.1400000000000000e-01  -5.2600000000000001e-02   2.1307000000000000e+00   1.6454000000000000e+00   4.7882999999999996e+00   2.6970000000000000e-01   2.8870000000000001e-01   1.6370000000000001e-01
  -2.2042000000000002e+00   8.5740000000000005e-01  -1.0294000000000001e+00   3.9140000000000003e-01  -2.6640000000000003e-01  -6.5799999999999997e-02   2.3083000000000000e+00   1.7788999999999999e+00   4.7012999999999998e+00   2.3119999999999999e-01   4.6189999999999998e-01   1.7690000000000000e-01
  -2.0939999999999999e+00   1.1651000000000000e+00  -1.7160000000000000e-01   2.7689999999999998e-01  -1.9980000000000001e-01  -2.1899999999999999e-02   2.1307000000000000e+00   1.8010999999999999e+00   3.9177000000000000e+00   1.9270000000000001e-01   4.1370000000000001e-01   1.8140000000000001e-01
  -2.0499000000000001e+00   1.1871000000000000e+00  -6.8630000000000002e-01   3.1509999999999999e-01  -2.0930000000000001e-01  -4.8200000000000000e-02   2.1084999999999998e+00   1.9345000000000001e+00   4.7012999999999998e+00   3.2750000000000001e-01   4.4259999999999999e-01   1.5920000000000001e-01
  -2.1160000000000001e+00   9.2330000000000001e-01  -2.5740000000000002e-01   3.3420000000000000e-01  -2.2839999999999999e-01  -4.8200000000000000e-02   2.2860999999999998e+00   1.5787000000000000e+00   4.4401000000000002e+00   3.1790000000000002e-01   2.9830000000000001e-01   1.2830000000000000e-01
  -2.1160000000000001e+00   1.2749999999999999e+00  -5.1470000000000005e-01   1.9089999999999999e-01  -3.0449999999999999e-01  -2.1899999999999999e-02   2.1972999999999998e+00   1.6232000000000000e+00   4.7012999999999998e+00   3.0819999999999997e-01   3.0790000000000001e-01   1.1940000000000001e-01
  -1.9397000000000000e+00   9.8929999999999996e-01   0.0000000000000000e+00   3.0549999999999999e-01  -2.0930000000000001e-01  -5.7000000000000002e-02   2.1528999999999998e+00   1.7121000000000000e+00   4.2659000000000002e+00   2.5050000000000000e-01   3.3679999999999999e-01   1.8140000000000001e-01
  -2.0720000000000001e+00   1.0771999999999999e+00   8.5800000000000001e-02   2.6729999999999998e-01  -2.3790000000000000e-01  -6.1400000000000003e-02   2.1307000000000000e+00   1.7788999999999999e+00   4.1788999999999996e+00   2.3119999999999999e-01   4.3300000000000000e-01   1.3710000000000000e-01
  -2.0278999999999998e+00   8.3540000000000003e-01  -4.2890000000000000e-01   3.1509999999999999e-01  -3.6159999999999998e-01   3.5099999999999999e-02   2.0640999999999998e+00   1.6677000000000000e+00   4.0048000000000004e+00   3.1790000000000002e-01   3.2710000000000000e-01   1.0620000000000000e-01
  -2.0939999999999999e+00   1.0551999999999999e+00  -5.1470000000000005e-01   3.2460000000000000e-01  -2.4740000000000001e-01  -3.9500000000000000e-02   2.1528999999999998e+00   1.7343999999999999e+00   4.3529999999999998e+00   2.4079999999999999e-01   3.8490000000000002e-01   1.5920000000000001e-01
  -2.0939999999999999e+00   8.5740000000000005e-01   1.7160000000000000e-01   2.5779999999999997e-01  -2.4740000000000001e-01   0.0000000000000000e+00   2.1972999999999998e+00   1.5787000000000000e+00   4.0048000000000004e+00   2.0230000000000001e-01   2.9830000000000001e-01   1.6810000000000000e-01
  -2.2042000000000002e+00   8.7929999999999997e-01  -4.2890000000000000e-01   2.3870000000000000e-01  -2.4740000000000001e-01  -3.9500000000000000e-02   2.0640999999999998e+00   1.8010999999999999e+00   4.5270999999999999e+00   2.7939999999999998e-01   3.5599999999999998e-01   1.1060000000000000e-01
  -2.0499000000000001e+00   8.5740000000000005e-01  -3.4310000000000002e-01   2.6729999999999998e-01  -2.5690000000000002e-01  -2.1899999999999999e-02   2.3083000000000000e+00   1.7565999999999999e+00   4.2659000000000002e+00   2.8899999999999998e-01   4.3300000000000000e-01   1.7690000000000000e-01
  -2.0939999999999999e+00   9.8929999999999996e-01  -3.4310000000000002e-01   3.1509999999999999e-01  -2.0930000000000001e-01  -3.9500000000000000e-02   2.3083000000000000e+00   1.9123000000000001e+00   4.5270999999999999e+00   3.2750000000000001e-01   3.7530000000000002e-01   1.5040000000000001e-01
  -2.0278999999999998e+00   1.1212000000000000e+00  -9.4359999999999999e-01   3.1509999999999999e-01  -2.4740000000000001e-01  -6.5799999999999997e-02   2.2416999999999998e+00   1.5565000000000000e+00   4.2659000000000002e+00   2.4079999999999999e-01   3.4639999999999999e-01   1.3270000000000001e-01
  -2.1821999999999999e+00   9.6730000000000005e-01   4.2890000000000000e-01   1.9089999999999999e-01  -2.5690000000000002e-01  -8.8000000000000005e-03   2.1307000000000000e+00   1.6232000000000000e+00   4.7882999999999996e+00   3.0819999999999997e-01   3.3679999999999999e-01   1.3710000000000000e-01
  -1.8294999999999999e+00   9.4530000000000003e-01  -7.7210000000000001e-01   2.9599999999999999e-01  -2.8549999999999998e-01  -6.5799999999999997e-02   2.1528999999999998e+00   1.6010000000000000e+00   4.2659000000000002e+00   3.0819999999999997e-01   3.7530000000000002e-01   1.6370000000000001e-01
  -1.8514999999999999e+00   1.1431000000000000e+00  -1.7160000000000000e-01   2.7689999999999998e-01  -1.8079999999999999e-01  -3.5099999999999999e-02   2.3527000000000000e+00   1.4898000000000000e+00   4.7012999999999998e+00   3.1790000000000002e-01   4.0410000000000001e-01   1.5920000000000001e-01
  -1.7634000000000001e+00   1.0551999999999999e+00  -3.4310000000000002e-01   3.8190000000000002e-01  -2.2839999999999999e-01  -4.8200000000000000e-02   2.2860999999999998e+00   1.8455999999999999e+00   4.9623999999999997e+00   3.8529999999999998e-01   3.0790000000000001e-01   1.1500000000000000e-01
  -2.4908000000000001e+00   1.2311000000000001e+00   6.8630000000000002e-01   3.1509999999999999e-01  -9.5200000000000007e-02  -2.1899999999999999e-02   2.0640999999999998e+00   1.4676000000000000e+00   4.3529999999999998e+00   2.7939999999999998e-01   3.4639999999999999e-01   1.2390000000000000e-01
  -2.0278999999999998e+00   9.8929999999999996e-01   1.7160000000000000e-01   3.2460000000000000e-01  -2.9499999999999998e-01  -4.4000000000000003e-03   2.0640999999999998e+00   1.7343999999999999e+00   4.8754000000000000e+00   2.6010000000000000e-01   4.1370000000000001e-01   1.3710000000000000e-01
  -2.0499000000000001e+00   9.8929999999999996e-01  -6.0050000000000003e-01   3.0549999999999999e-01  -1.2370000000000000e-01   1.3200000000000000e-02   2.3304999999999998e+00   1.6010000000000000e+00   4.0048000000000004e+00   3.6599999999999999e-01   2.8870000000000001e-01   1.5920000000000001e-01
  -1.9177000000000000e+00   9.8929999999999996e-01  -1.7160000000000000e-01   2.7689999999999998e-01  -2.9499999999999998e-01  -3.9500000000000000e-02   2.1751000000000000e+00   1.6232000000000000e+00   4.7012999999999998e+00   3.0819999999999997e-01   2.9830000000000001e-01   1.2830000000000000e-01
  -1.9397000000000000e+00   1.1651000000000000e+00  -8.5800000000000001e-02   2.4820000000000000e-01  -2.1890000000000001e-01  -4.3900000000000002e-02   2.3748999999999998e+00   1.5343000000000000e+00   4.1788999999999996e+00   2.3119999999999999e-01   4.0410000000000001e-01   1.3270000000000001e-01
  -1.9177000000000000e+00   1.0331999999999999e+00  -4.2890000000000000e-01   3.4370000000000001e-01  -2.0930000000000001e-01  -2.1899999999999999e-02   2.2195000000000000e+00   1.6677000000000000e+00   4.6142000000000003e+00   2.3119999999999999e-01   3.4639999999999999e-01   1.5920000000000001e-01
  -2.2263000000000002e+00   9.6730000000000005e-01   0.0000000000000000e+00   3.3420000000000000e-01  -2.0930000000000001e-01  -9.6500000000000002e-02   1.9975000000000001e+00   1.8232999999999999e+00   4.2659000000000002e+00   2.7939999999999998e-01   3.4639999999999999e-01   1.9020000000000001e-01
  -2.0499000000000001e+00   1.0112000000000001e+00   8.5800000000000001e-02   3.0549999999999999e-01  -2.4740000000000001e-01  -6.5799999999999997e-02   2.2639000000000000e+00   1.6232000000000000e+00   4.5270999999999999e+00   1.7340000000000000e-01   3.4639999999999999e-01   8.8499999999999995e-02
  -2.4466999999999999e+00   1.1431000000000000e+00  -4.2890000000000000e-01   2.1959999999999999e-01  -2.4740000000000001e-01   0.0000000000000000e+00   2.3304999999999998e+00   1.5120000000000000e+00   4.0048000000000004e+00   2.4079999999999999e-01   3.0790000000000001e-01   1.2390000000000000e-01
  -2.2263000000000002e+00   1.1651000000000000e+00   2.5740000000000002e-01   3.8190000000000002e-01  -2.1890000000000001e-01  -3.9500000000000000e-02   2.1528999999999998e+00   1.8677999999999999e+00   4.5270999999999999e+00   3.1790000000000002e-01   3.4639999999999999e-01   1.3270000000000001e-01
  -2.0499000000000001e+00   9.0129999999999999e-01   8.5800000000000001e-02   2.9599999999999999e-01  -2.3790000000000000e-01  -6.5799999999999997e-02   2.1751000000000000e+00   1.8677999999999999e+00   4.6142000000000003e+00   3.4680000000000000e-01   3.6559999999999998e-01   1.5479999999999999e-01
  -2.1160000000000001e+00   8.3540000000000003e-01  -1.7160000000000000e-01   2.2910000000000000e-01  -1.9980000000000001e-01  -4.4000000000000003e-03   2.0640999999999998e+00   1.6899000000000000e+00   4.7012999999999998e+00   3.3710000000000001e-01   3.7530000000000002e-01   1.9460000000000000e-01
  -1.9838000000000000e+00   1.0551999999999999e+00  -3.4310000000000002e-01   3.0549999999999999e-01  -2.1890000000000001e-01   8.8000000000000005e-03   2.2195000000000000e+00   1.8232999999999999e+00   4.3529999999999998e+00   1.7340000000000000e-01   3.0790000000000001e-01   1.5479999999999999e-01
  -2.3365000000000000e+00   7.6939999999999997e-01  -7.7210000000000001e-01   2.9599999999999999e-01  -2.4740000000000001e-01  -5.7000000000000002e-02   2.0863000000000000e+00   1.7565999999999999e+00   3.6564999999999999e+00   2.9859999999999998e-01   3.8490000000000002e-01   1.7249999999999999e-01
  -1.9838000000000000e+00   9.0129999999999999e-01   0.0000000000000000e+00   4.5829999999999999e-01  -1.6180000000000000e-01  -5.7000000000000002e-02   2.1528999999999998e+00   1.8455999999999999e+00   4.2659000000000002e+00   2.9859999999999998e-01   3.7530000000000002e-01   1.9020000000000001e-01
  -2.2263000000000002e+00   1.2749999999999999e+00  -4.2890000000000000e-01   2.8639999999999999e-01  -1.5229999999999999e-01  -8.7700000000000000e-02   2.1528999999999998e+00   1.7121000000000000e+00   3.7435999999999998e+00   2.7939999999999998e-01   3.5599999999999998e-01   1.9020000000000001e-01
  -2.0720000000000001e+00   9.0129999999999999e-01   8.5800000000000001e-02   2.5779999999999997e-01  -2.0930000000000001e-01  -5.2600000000000001e-02   2.2195000000000000e+00   1.6677000000000000e+00   4.0918000000000001e+00   2.2159999999999999e-01   3.5599999999999998e-01   1.7690000000000000e-01
  -2.2483000000000000e+00   9.4530000000000003e-01  -8.5800000000000001e-02   2.0050000000000001e-01  -2.8549999999999998e-01  -1.7500000000000002e-02   2.1972999999999998e+00   1.7343999999999999e+00   4.3529999999999998e+00   2.8899999999999998e-01   3.1750000000000000e-01   1.6810000000000000e-01
  -1.8956000000000000e+00   8.5740000000000005e-01  -6.8630000000000002e-01   3.4370000000000001e-01  -2.4740000000000001e-01  -7.4499999999999997e-02   2.2195000000000000e+00   1.8232999999999999e+00   4.7012999999999998e+00   2.8899999999999998e-01   3.4639999999999999e-01   1.4160000000000000e-01
  -2.2924000000000002e+00   1.0551999999999999e+00  -1.7160000000000000e-01   3.2460000000000000e-01  -1.9030000000000000e-01  -3.5099999999999999e-02   2.1528999999999998e+00   1.6454000000000000e+00   4.3529999999999998e+00   3.6599999999999999e-01   4.0410000000000001e-01   1.4599999999999999e-01
  -2.0278999999999998e+00   1.0551999999999999e+00   3.4310000000000002e-01   3.8190000000000002e-01  -2.4740000000000001e-01  -3.9500000000000000e-02   2.2639000000000000e+00   1.5343000000000000e+00   4.2659000000000002e+00   2.8899999999999998e-01   4.1370000000000001e-01   1.1060000000000000e-01
  -2.1381000000000001e+00   1.0331999999999999e+00  -1.3725000000000001e+00   2.6729999999999998e-01  -2.7600000000000002e-01  -1.3200000000000000e-02   2.2416999999999998e+00   1.6899000000000000e+00   4.7012999999999998e+00   3.1790000000000002e-01   3.0790000000000001e-01   1.6370000000000001e-01
  -2.0278999999999998e+00   9.6730000000000005e-01   8.5800000000000001e-02   3.2460000000000000e-01  -2.4740000000000001e-01  -3.0700000000000002e-02   2.2416999999999998e+00   1.5787000000000000e+00   4.8754000000000000e+00   1.8300000000000000e-01   3.1750000000000000e-01   1.6810000000000000e-01
  -1.9397000000000000e+00   1.0331999999999999e+00   2.5740000000000002e-01   3.1509999999999999e-01  -2.8549999999999998e-01  -5.2600000000000001e-02   2.2860999999999998e+00   1.7788999999999999e+00   4.5270999999999999e+00   2.6970000000000000e-01   2.8870000000000001e-01   1.5479999999999999e-01
  -1.9397000000000000e+00   9.6730000000000005e-01  -3.4310000000000002e-01   3.9140000000000003e-01  -2.4740000000000001e-01  -1.7500000000000002e-02   2.2195000000000000e+00   1.5120000000000000e+00   3.9177000000000000e+00   3.6599999999999999e-01   4.1370000000000001e-01   1.5040000000000001e-01
  -1.8956000000000000e+00   1.1431000000000000e+00  -6.0050000000000003e-01   3.0549999999999999e-01  -2.5690000000000002e-01  -4.4000000000000003e-03   2.0196999999999998e+00   1.6899000000000000e+00   3.9177000000000000e+00   2.8899999999999998e-01   4.2340000000000000e-01   1.3710000000000000e-01
  -2.0057999999999998e+00   9.2330000000000001e-01  -3.4310000000000002e-01   3.8190000000000002e-01  -1.6180000000000000e-01   2.1899999999999999e-02   2.1751000000000000e+00   1.7121000000000000e+00   3.9177000000000000e+00   2.5050000000000000e-01   3.1750000000000000e-01   1.4599999999999999e-01
  -1.9397000000000000e+00   8.3540000000000003e-01  -1.0294000000000001e+00   2.4820000000000000e-01  -2.4740000000000001e-01  -2.6300000000000000e-02   2.0863000000000000e+00   1.8232999999999999e+00   3.5695000000000001e+00   2.9859999999999998e-01   3.1750000000000000e-01   1.3710000000000000e-01
  -2.0057999999999998e+00   9.0129999999999999e-01  -5.1470000000000005e-01   3.0549999999999999e-01  -2.4740000000000001e-01  -3.5099999999999999e-02   2.3304999999999998e+00   1.8232999999999999e+00   3.7435999999999998e+00   2.6970000000000000e-01   4.0410000000000001e-01   1.2830000000000000e-01
  -2.0057999999999998e+00   1.0331999999999999e+00   1.7160000000000000e-01   3.1509999999999999e-01  -3.1400000000000000e-01  -1.7500000000000002e-02   2.2860999999999998e+00   1.7343999999999999e+00   5.0495000000000001e+00   2.5050000000000000e-01   4.7149999999999997e-01   1.6810000000000000e-01
  -1.8956000000000000e+00   9.4530000000000003e-01  -6.0050000000000003e-01   2.6729999999999998e-01  -2.9499999999999998e-01  -7.0199999999999999e-02   2.1972999999999998e+00   1.6677000000000000e+00   4.1788999999999996e+00   2.0230000000000001e-01   4.0410000000000001e-01   1.5479999999999999e-01
  -2.0499000000000001e+00   9.8929999999999996e-01  -1.0294000000000001e+00   2.5779999999999997e-01  -2.5690000000000002e-01  -3.0700000000000002e-02   2.2860999999999998e+00   1.6899000000000000e+00   4.2659000000000002e+00   3.4680000000000000e-01   3.6559999999999998e-01   1.5920000000000001e-01
  -2.0939999999999999e+00   9.0129999999999999e-01  -1.0294000000000001e+00   4.0100000000000002e-01  -2.0930000000000001e-01  -2.1899999999999999e-02   2.1307000000000000e+00   1.4676000000000000e+00   3.7435999999999998e+00   3.1790000000000002e-01   3.6559999999999998e-01   1.4599999999999999e-01
  -2.0057999999999998e+00   8.1340000000000001e-01  -1.7160000000000000e-01   3.1509999999999999e-01  -2.7600000000000002e-01  -5.2600000000000001e-02   2.2639000000000000e+00   1.6899000000000000e+00   4.9623999999999997e+00   3.4680000000000000e-01   2.8870000000000001e-01   1.5040000000000001e-01
  -2.0499000000000001e+00   1.1212000000000000e+00   0.0000000000000000e+00   4.0100000000000002e-01  -1.9980000000000001e-01  -3.9500000000000000e-02   2.3304999999999998e+00   1.4898000000000000e+00   4.9623999999999997e+00   3.0819999999999997e-01   3.6559999999999998e-01   1.3270000000000001e-01
  -1.9617000000000000e+00   7.4739999999999995e-01   1.7160000000000000e-01   2.4820000000000000e-01  -2.3790000000000000e-01  -2.1899999999999999e-02   2.2639000000000000e+00   1.4898000000000000e+00   3.7435999999999998e+00   3.2750000000000001e-01   3.6559999999999998e-01   1.6810000000000000e-01
  -2.0499000000000001e+00   8.3540000000000003e-01  -6.8630000000000002e-01   2.4820000000000000e-01  -2.2839999999999999e-01  -4.3900000000000002e-02   2.0863000000000000e+00   1.8010999999999999e+00   4.3529999999999998e+00   3.6599999999999999e-01   2.9830000000000001e-01   1.1500000000000000e-01
  -1.9397000000000000e+00   1.1431000000000000e+00  -3.4310000000000002e-01   3.8190000000000002e-01  -2.5690000000000002e-01  -4.3900000000000002e-02   2.2639000000000000e+00   1.6677000000000000e+00   3.8306000000000000e+00   2.7939999999999998e-01   3.0790000000000001e-01   1.7690000000000000e-01
  -2.0499000000000001e+00   8.1340000000000001e-01  -4.2890000000000000e-01   1.9089999999999999e-01  -2.9499999999999998e-01  -3.5099999999999999e-02   2.0419000000000000e+00   1.5787000000000000e+00   3.7435999999999998e+00   3.2750000000000001e-01   3.1750000000000000e-01   1.4599999999999999e-01
  -2.1381000000000001e+00   9.0129999999999999e-01  -7.7210000000000001e-01   3.0549999999999999e-01  -2.0930000000000001e-01  -7.0199999999999999e-02   2.1307000000000000e+00   1.8232999999999999e+00   4.0918000000000001e+00   3.1790000000000002e-01   3.9450000000000002e-01   1.4599999999999999e-01
  -2.0939999999999999e+00   1.2091000000000001e+00  -5.1470000000000005e-01   3.0549999999999999e-01  -2.6640000000000003e-01  -2.6300000000000000e-02   2.1528999999999998e+00   1.5120000000000000e+00   4.6142000000000003e+00   2.7939999999999998e-01   4.3300000000000000e-01   1.2830000000000000e-01
  -2.0720000000000001e+00   8.5740000000000005e-01  -4.2890000000000000e-01   2.6729999999999998e-01  -2.3790000000000000e-01  -4.8200000000000000e-02   2.1307000000000000e+00   1.6454000000000000e+00   4.0048000000000004e+00   1.8300000000000000e-01   3.2710000000000000e-01   1.5040000000000001e-01
  -1.9617000000000000e+00   1.1431000000000000e+00   0.0000000000000000e+00   2.5779999999999997e-01  -2.7600000000000002e-01  -2.6300000000000000e-02   2.2195000000000000e+00   1.7788999999999999e+00   4.1788999999999996e+00   2.7939999999999998e-01   2.8870000000000001e-01   1.8579999999999999e-01
  -2.0278999999999998e+00   1.1431000000000000e+00  -2.5740000000000002e-01   2.8639999999999999e-01  -1.9980000000000001e-01  -2.6300000000000000e-02   2.2416999999999998e+00   1.7121000000000000e+00   4.0918000000000001e+00   2.9859999999999998e-01   3.2710000000000000e-01   1.2390000000000000e-01
  -2.0939999999999999e+00   1.0551999999999999e+00  -5.1470000000000005e-01   2.9599999999999999e-01  -2.3790000000000000e-01  -8.8000000000000005e-03   2.0419000000000000e+00   1.5565000000000000e+00   4.4401000000000002e+00   2.4079999999999999e-01   3.4639999999999999e-01   1.1060000000000000e-01
  -2.1381000000000001e+00   1.1871000000000000e+00  -4.2890000000000000e-01   3.3420000000000000e-01  -1.4269999999999999e-01   1.7500000000000002e-02   2.2195000000000000e+00   1.6899000000000000e+00   3.9177000000000000e+00   2.7939999999999998e-01   4.2340000000000000e-01   1.2830000000000000e-01
  -2.1381000000000001e+00   1.0551999999999999e+00   0.0000000000000000e+00   3.2460000000000000e-01  -1.7130000000000001e-01  -6.1400000000000003e-02   2.2416999999999998e+00   1.8899999999999999e+00   4.0918000000000001e+00   3.3710000000000001e-01   2.5979999999999998e-01   1.4599999999999999e-01
  -2.1821999999999999e+00   1.0331999999999999e+00  -6.8630000000000002e-01   2.7689999999999998e-01  -2.8549999999999998e-01   1.3200000000000000e-02   2.3748999999999998e+00   1.8010999999999999e+00   4.3529999999999998e+00   2.2159999999999999e-01   3.2710000000000000e-01   1.2390000000000000e-01
  -2.2483000000000000e+00   1.0992000000000000e+00  -8.5800000000000001e-02   2.9599999999999999e-01  -2.1890000000000001e-01  -7.0199999999999999e-02   2.2639000000000000e+00   1.6899000000000000e+00   4.8754000000000000e+00   2.7939999999999998e-01   3.5599999999999998e-01   1.4599999999999999e-01
  -2.0939999999999999e+00   9.0129999999999999e-01  -6.8630000000000002e-01   3.6280000000000001e-01  -1.3320000000000001e-01  -8.7700000000000000e-02   2.1528999999999998e+00   1.8899999999999999e+00   4.7882999999999996e+00   3.0819999999999997e-01   3.1750000000000000e-01   1.3710000000000000e-01
  -1.9617000000000000e+00   9.4530000000000003e-01   3.4310000000000002e-01   3.3420000000000000e-01  -2.1890000000000001e-01  -7.8899999999999998e-02   2.2416999999999998e+00   1.7788999999999999e+00   4.8754000000000000e+00   3.5639999999999999e-01   3.0790000000000001e-01   1.2390000000000000e-01
  -2.1821999999999999e+00   1.0551999999999999e+00  -3.4310000000000002e-01   2.5779999999999997e-01  -2.6640000000000003e-01  -4.8200000000000000e-02   1.9532000000000000e+00   1.7565999999999999e+00   4.6142000000000003e+00   3.1790000000000002e-01   3.0790000000000001e-01   1.3270000000000001e-01
  -1.7854000000000001e+00   8.5740000000000005e-01  -1.7160000000000000e-01   2.3870000000000000e-01  -1.9030000000000000e-01  -3.5099999999999999e-02   2.1528999999999998e+00   1.6899000000000000e+00   3.9177000000000000e+00   3.2750000000000001e-01   4.1370000000000001e-01   1.4599999999999999e-01
  -2.0720000000000001e+00   9.0129999999999999e-01  -1.2867999999999999e+00   2.9599999999999999e-01  -1.8079999999999999e-01  -3.9500000000000000e-02   1.9975000000000001e+00   1.8455999999999999e+00   3.6564999999999999e+00   3.2750000000000001e-01   3.1750000000000000e-01   1.4160000000000000e-01
  -2.0720000000000001e+00   1.2091000000000001e+00  -6.0050000000000003e-01   3.0549999999999999e-01  -1.2370000000000000e-01  -6.5799999999999997e-02   2.2639000000000000e+00   1.6010000000000000e+00   4.0918000000000001e+00   2.1190000000000001e-01   2.6939999999999997e-01   1.3270000000000001e-01
  -2.1381000000000001e+00   9.6730000000000005e-01  -2.5740000000000002e-01   2.5779999999999997e-01  -1.8079999999999999e-01  -8.3299999999999999e-02   2.1751000000000000e+00   1.6899000000000000e+00   4.2659000000000002e+00   3.5639999999999999e-01   3.8490000000000002e-01   1.2830000000000000e-01
  -2.1160000000000001e+00   1.0992000000000000e+00  -1.1152000000000000e+00   2.8639999999999999e-01  -2.7600000000000002e-01  -6.5799999999999997e-02   2.0196999999999998e+00   1.7788999999999999e+00   4.4401000000000002e+00   2.6970000000000000e-01   3.7530000000000002e-01   1.7690000000000000e-01
  -1.9397000000000000e+00   1.0771999999999999e+00  -3.4310000000000002e-01   2.5779999999999997e-01  -3.1400000000000000e-01  -4.3900000000000002e-02   2.1972999999999998e+00   1.9123000000000001e+00   3.7435999999999998e+00   2.3119999999999999e-01   4.1370000000000001e-01   1.1940000000000001e-01
  -1.9177000000000000e+00   1.0331999999999999e+00   1.7160000000000000e-01   2.8639999999999999e-01  -3.0449999999999999e-01  -4.3900000000000002e-02   2.0196999999999998e+00   1.6010000000000000e+00   5.5719000000000003e+00   2.5050000000000000e-01   4.6189999999999998e-01   1.2390000000000000e-01
  -1.8294999999999999e+00   9.6730000000000005e-01  -6.8630000000000002e-01   4.2009999999999997e-01  -2.0930000000000001e-01  -7.4499999999999997e-02   2.3304999999999998e+00   1.4231000000000000e+00   3.6564999999999999e+00   3.7569999999999998e-01   3.6559999999999998e-01   1.2830000000000000e-01
  -1.8735999999999999e+00   9.2330000000000001e-01  -4.2890000000000000e-01   2.9599999999999999e-01  -2.5690000000000002e-01  -7.0199999999999999e-02   2.0863000000000000e+00   1.8010999999999999e+00   4.3529999999999998e+00   3.2750000000000001e-01   2.8870000000000001e-01   1.5920000000000001e-01
  -2.1821999999999999e+00   1.0331999999999999e+00  -1.2010000000000001e+00   2.8639999999999999e-01  -1.9030000000000000e-01  -6.5799999999999997e-02   1.9532000000000000e+00   1.9345000000000001e+00   4.7882999999999996e+00   2.4079999999999999e-01   3.0790000000000001e-01   1.5920000000000001e-01
  -2.0939999999999999e+00   1.0771999999999999e+00  -5.1470000000000005e-01   3.2460000000000000e-01  -2.8549999999999998e-01  -2.6300000000000000e-02   2.1528999999999998e+00   1.7121000000000000e+00   4.4401000000000002e+00   3.2750000000000001e-01   3.5599999999999998e-01   1.5920000000000001e-01
  -2.0278999999999998e+00   9.2330000000000001e-01  -8.5800000000000001e-02   2.1959999999999999e-01  -1.8079999999999999e-01  -6.5799999999999997e-02   2.4192000000000000e+00   1.5565000000000000e+00   4.6142000000000003e+00   2.9859999999999998e-01   3.1750000000000000e-01   1.3270000000000001e-01
  -2.1821999999999999e+00   1.1871000000000000e+00  -1.7160000000000000e-01   3.0549999999999999e-01  -1.9980000000000001e-01  -3.9500000000000000e-02   2.4192000000000000e+00   1.8232999999999999e+00   3.7435999999999998e+00   2.8899999999999998e-01   4.4259999999999999e-01   1.0620000000000000e-01
  -2.0939999999999999e+00   1.0112000000000001e+00  -1.0294000000000001e+00   3.7240000000000001e-01  -2.1890000000000001e-01   4.8200000000000000e-02   2.1751000000000000e+00   1.8677999999999999e+00   3.3083000000000000e+00   2.3119999999999999e-01   3.6559999999999998e-01   1.3710000000000000e-01
  -1.9617000000000000e+00   1.2531000000000001e+00  -6.0050000000000003e-01   2.1959999999999999e-01  -2.7600000000000002e-01  -8.8000000000000005e-03   2.3083000000000000e+00   1.6677000000000000e+00   4.0048000000000004e+00   3.4680000000000000e-01   2.8870000000000001e-01   1.1940000000000001e-01
  -2.2703000000000002e+00   1.1431000000000000e+00  -4.2890000000000000e-01   3.9140000000000003e-01  -2.6640000000000003e-01  -2.1899999999999999e-02   2.4636000000000000e+00   1.3341000000000001e+00   4.7012999999999998e+00   3.9489999999999997e-01   3.8490000000000002e-01   1.1940000000000001e-01
  -2.0278999999999998e+00   9.2330000000000001e-01   8.5800000000000001e-02   3.5330000000000000e-01  -3.1400000000000000e-01  -4.3900000000000002e-02   2.3304999999999998e+00   1.8455999999999999e+00   4.4401000000000002e+00   2.7939999999999998e-01   3.1750000000000000e-01   1.7690000000000000e-01
  -1.9617000000000000e+00   7.9139999999999999e-01  -2.5740000000000002e-01   2.0050000000000001e-01  -1.9030000000000000e-01  -5.7000000000000002e-02   2.2416999999999998e+00   1.8899999999999999e+00   4.1788999999999996e+00   4.0460000000000002e-01   3.5599999999999998e-01   1.4599999999999999e-01
  -1.9838000000000000e+00   1.0331999999999999e+00  -2.5740000000000002e-01   3.1509999999999999e-01  -2.4740000000000001e-01  -3.9500000000000000e-02   2.3304999999999998e+00   1.6899000000000000e+00   4.4401000000000002e+00   4.2380000000000001e-01   3.4639999999999999e-01   1.7690000000000000e-01
  -2.0278999999999998e+00   9.0129999999999999e-01  -3.4310000000000002e-01   2.4820000000000000e-01  -3.5210000000000002e-01  -1.3200000000000000e-02   2.0640999999999998e+00   1.5343000000000000e+00   5.2236000000000002e+00   3.3710000000000001e-01   3.1750000000000000e-01   1.7690000000000000e-01
  -2.0720000000000001e+00   8.5740000000000005e-01  -2.5740000000000002e-01   3.9140000000000003e-01  -1.9030000000000000e-01  -2.6300000000000000e-02   2.2195000000000000e+00   1.9123000000000001e+00   4.4401000000000002e+00   3.0819999999999997e-01   3.7530000000000002e-01   1.1500000000000000e-01
  -2.0720000000000001e+00   9.0129999999999999e-01   0.0000000000000000e+00   2.1959999999999999e-01  -3.0449999999999999e-01  -5.7000000000000002e-02   2.2639000000000000e+00   1.9345000000000001e+00   4.0918000000000001e+00   2.6010000000000000e-01   3.7530000000000002e-01   1.7249999999999999e-01
  -2.3365000000000000e+00   1.0992000000000000e+00  -1.2867999999999999e+00   2.9599999999999999e-01  -1.9030000000000000e-01  -4.3900000000000002e-02   2.2416999999999998e+00   1.5787000000000000e+00   3.8306000000000000e+00   3.1790000000000002e-01   4.1370000000000001e-01   1.5040000000000001e-01
  -2.0720000000000001e+00   1.0331999999999999e+00   8.5800000000000001e-02   3.4370000000000001e-01  -2.0930000000000001e-01  -4.8200000000000000e-02   2.2639000000000000e+00   1.4898000000000000e+00   4.4401000000000002e+00   2.8899999999999998e-01   3.7530000000000002e-01   1.5920000000000001e-01
  -2.1821999999999999e+00   1.0771999999999999e+00  -1.7160000000000000e-01   2.7689999999999998e-01  -2.7600000000000002e-01  -4.4000000000000003e-03   1.9753000000000001e+00   1.6899000000000000e+00   4.0048000000000004e+00   3.6599999999999999e-01   2.8870000000000001e-01   1.4599999999999999e-01
  -1.8294999999999999e+00   9.6730000000000005e-01  -1.2867999999999999e+00   3.0549999999999999e-01  -1.9030000000000000e-01  -4.4000000000000003e-03   2.0640999999999998e+00   1.7121000000000000e+00   4.0048000000000004e+00   3.0819999999999997e-01   3.7530000000000002e-01   1.6810000000000000e-01
  -1.8956000000000000e+00   1.0992000000000000e+00  -1.5441000000000000e+00   3.1509999999999999e-01  -1.9980000000000001e-01   0.0000000000000000e+00   2.2195000000000000e+00   1.6232000000000000e+00   4.0048000000000004e+00   2.6970000000000000e-01   3.5599999999999998e-01   1.2830000000000000e-01
  -2.0278999999999998e+00   1.0112000000000001e+00  -6.8630000000000002e-01   4.0100000000000002e-01  -2.0930000000000001e-01  -6.1400000000000003e-02   2.1751000000000000e+00   1.6232000000000000e+00   4.0918000000000001e+00   2.7939999999999998e-01   3.3679999999999999e-01   1.1500000000000000e-01
  -1.9617000000000000e+00   9.6730000000000005e-01   0.0000000000000000e+00   2.7689999999999998e-01  -1.5229999999999999e-01  -6.1400000000000003e-02   2.1972999999999998e+00   1.7343999999999999e+00   4.0048000000000004e+00   3.8529999999999998e-01   3.4639999999999999e-01   1.2390000000000000e-01
  -2.0278999999999998e+00   1.1871000000000000e+00  -5.1470000000000005e-01   2.2910000000000000e-01  -2.3790000000000000e-01  -2.6300000000000000e-02   1.9975000000000001e+00   1.7788999999999999e+00   4.0048000000000004e+00   3.2750000000000001e-01   2.5019999999999998e-01   1.8579999999999999e-01
  -2.0057999999999998e+00   8.7929999999999997e-01  -3.4310000000000002e-01   3.5330000000000000e-01  -2.9499999999999998e-01  -1.0520000000000000e-01   2.2195000000000000e+00   1.5565000000000000e+00   3.9177000000000000e+00   2.6970000000000000e-01   3.7530000000000002e-01   1.4160000000000000e-01
  -2.1160000000000001e+00   7.9139999999999999e-01  -7.7210000000000001e-01   3.3420000000000000e-01  -2.3790000000000000e-01  -4.3900000000000002e-02   2.1528999999999998e+00   1.5343000000000000e+00   4.1788999999999996e+00   2.5050000000000000e-01   3.9450000000000002e-01   1.5040000000000001e-01
  -2.0720000000000001e+00   9.6730000000000005e-01  -2.5740000000000002e-01   3.2460000000000000e-01  -1.8079999999999999e-01  -6.1400000000000003e-02   2.1307000000000000e+00   1.6454000000000000e+00   4.5270999999999999e+00   3.0819999999999997e-01   3.8490000000000002e-01   1.2390000000000000e-01
  -2.2042000000000002e+00   1.1212000000000000e+00  -6.8630000000000002e-01   3.6280000000000001e-01  -1.4269999999999999e-01   8.8000000000000005e-03   2.0863000000000000e+00   1.7121000000000000e+00   4.6142000000000003e+00   2.2159999999999999e-01   3.4639999999999999e-01   1.2390000000000000e-01
  -1.8294999999999999e+00   1.0112000000000001e+00   8.5800000000000001e-02   2.3870000000000000e-01  -3.0449999999999999e-01  -4.3900000000000002e-02   1.9975000000000001e+00   1.5787000000000000e+00   4.0918000000000001e+00   2.3119999999999999e-01   3.3679999999999999e-01   1.5479999999999999e-01
  -2.0720000000000001e+00   1.0112000000000001e+00  -1.7160000000000000e-01   2.6729999999999998e-01  -3.0449999999999999e-01   0.0000000000000000e+00   2.2195000000000000e+00   1.7121000000000000e+00   4.6142000000000003e+00   2.9859999999999998e-01   3.4639999999999999e-01   1.1940000000000001e-01
  -2.1381000000000001e+00   9.4530000000000003e-01  -5.1470000000000005e-01   3.1509999999999999e-01  -3.1400000000000000e-01  -8.8000000000000005e-03   2.0196999999999998e+00   1.7121000000000000e+00   4.3529999999999998e+00   1.9270000000000001e-01   2.8870000000000001e-01   1.3710000000000000e-01
  -2.1381000000000001e+00   9.0129999999999999e-01  -6.8630000000000002e-01   2.8639999999999999e-01  -1.3320000000000001e-01  -7.0199999999999999e-02   2.2860999999999998e+00   1.5120000000000000e+00   4.3529999999999998e+00   2.2159999999999999e-01   4.3300000000000000e-01   1.1940000000000001e-01
  -2.0057999999999998e+00   9.4530000000000003e-01   8.5800000000000001e-02   4.0100000000000002e-01  -2.5690000000000002e-01   2.6300000000000000e-02   2.1528999999999998e+00   1.8677999999999999e+00   3.9177000000000000e+00   2.8899999999999998e-01   3.3679999999999999e-01   1.2390000000000000e-01
  -1.9617000000000000e+00   9.8929999999999996e-01  -6.8630000000000002e-01   1.9089999999999999e-01  -3.3310000000000001e-01  -3.9500000000000000e-02   2.1528999999999998e+00   1.8232999999999999e+00   5.3106999999999998e+00   2.6010000000000000e-01   2.5019999999999998e-01   1.6370000000000001e-01
  -1.9617000000000000e+00   8.3540000000000003e-01   8.5800000000000001e-02   2.7689999999999998e-01  -2.5690000000000002e-01  -3.9500000000000000e-02   2.1307000000000000e+00   1.7788999999999999e+00   3.2212000000000001e+00   3.4680000000000000e-01   3.1750000000000000e-01   1.3710000000000000e-01
  -2.2042000000000002e+00   9.4530000000000003e-01   2.5740000000000002e-01   2.6729999999999998e-01  -3.2350000000000001e-01   2.6300000000000000e-02   2.1084999999999998e+00   1.8010999999999999e+00   4.1788999999999996e+00   2.7939999999999998e-01   2.8870000000000001e-01   1.2830000000000000e-01
  -1.9177000000000000e+00   9.4530000000000003e-01  -6.8630000000000002e-01   3.0549999999999999e-01  -1.8079999999999999e-01  -7.0199999999999999e-02   2.1307000000000000e+00   1.9345000000000001e+00   4.2659000000000002e+00   2.5050000000000000e-01   3.6559999999999998e-01   1.4160000000000000e-01
  -2.0499000000000001e+00   9.2330000000000001e-01   1.7160000000000000e-01   2.3870000000000000e-01  -1.5229999999999999e-01  -8.7700000000000000e-02   2.2860999999999998e+00   1.6232000000000000e+00   3.7435999999999998e+00   3.7569999999999998e-01   4.4259999999999999e-01   9.7299999999999998e-02
  -2.0499000000000001e+00   7.9139999999999999e-01  -3.4310000000000002e-01   3.1509999999999999e-01  -2.0930000000000001e-01  -8.8000000000000005e-03   2.1972999999999998e+00   1.7788999999999999e+00   4.0918000000000001e+00   3.1790000000000002e-01   2.8870000000000001e-01   1.3270000000000001e-01
  -1.9177000000000000e+00   9.8929999999999996e-01  -2.5740000000000002e-01   2.8639999999999999e-01  -1.9980000000000001e-01   4.4000000000000003e-03   2.1751000000000000e+00   1.6677000000000000e+00   4.7012999999999998e+00   1.7340000000000000e-01   3.8490000000000002e-01   1.7249999999999999e-01
  -1.9397000000000000e+00   1.1431000000000000e+00  -1.7160000000000000e-01   2.5779999999999997e-01  -3.0449999999999999e-01  -1.7500000000000002e-02   2.1528999999999998e+00   1.6232000000000000e+00   3.9177000000000000e+00   2.6010000000000000e-01   3.4639999999999999e-01   1.4599999999999999e-01
  -2.0939999999999999e+00   9.8929999999999996e-01   1.7160000000000000e-01   4.3919999999999998e-01  -1.9030000000000000e-01  -2.1899999999999999e-02   2.2416999999999998e+00   1.8677999999999999e+00   4.3529999999999998e+00   2.9859999999999998e-01   3.5599999999999998e-01   1.5920000000000001e-01
  -1.9177000000000000e+00   9.2330000000000001e-01  -9.4359999999999999e-01   3.5330000000000000e-01  -2.5690000000000002e-01  -5.7000000000000002e-02   2.3304999999999998e+00   1.6677000000000000e+00   4.1788999999999996e+00   2.4079999999999999e-01   2.8870000000000001e-01   1.1500000000000000e-01
  -1.7634000000000001e+00   1.0771999999999999e+00  -8.5780000000000001e-01   2.7689999999999998e-01  -3.2350000000000001e-01  -4.4000000000000003e-03   2.3304999999999998e+00   1.6232000000000000e+00   5.2236000000000002e+00   2.8899999999999998e-01   3.8490000000000002e-01   1.4160000000000000e-01
  -2.0939999999999999e+00   7.9139999999999999e-01  -3.4310000000000002e-01   3.0549999999999999e-01  -2.8549999999999998e-01  -2.6300000000000000e-02   1.9753000000000001e+00   1.7121000000000000e+00   4.4401000000000002e+00   1.7340000000000000e-01   3.8490000000000002e-01   1.5920000000000001e-01
  -1.9838000000000000e+00   1.0331999999999999e+00  -1.1152000000000000e+00   3.4370000000000001e-01  -1.2370000000000000e-01  -5.2600000000000001e-02   2.3083000000000000e+00   1.6677000000000000e+00   4.0048000000000004e+00   3.3710000000000001e-01   2.8870000000000001e-01   1.5479999999999999e-01
  -2.2483000000000000e+00   1.0112000000000001e+00  -6.8630000000000002e-01   4.2009999999999997e-01  -2.1890000000000001e-01  -7.0199999999999999e-02   2.1084999999999998e+00   1.7788999999999999e+00   4.0918000000000001e+00   2.6010000000000000e-01   4.6189999999999998e-01   1.2390000000000000e-01
  -2.0499000000000001e+00   8.1340000000000001e-01   2.5740000000000002e-01   2.4820000000000000e-01  -1.9030000000000000e-01  -3.0700000000000002e-02   1.9753000000000001e+00   1.8232999999999999e+00   4.6142000000000003e+00   3.7569999999999998e-01   4.0410000000000001e-01   1.5040000000000001e-01
  -2.0057999999999998e+00   8.1340000000000001e-01  -4.2890000000000000e-01   3.2460000000000000e-01  -2.6640000000000003e-01  -2.1899999999999999e-02   2.0863000000000000e+00   1.7121000000000000e+00   4.1788999999999996e+00   2.7939999999999998e-01   3.6559999999999998e-01   1.5479999999999999e-01
  -2.0939999999999999e+00   1.0112000000000001e+00  -3.4310000000000002e-01   2.0999999999999999e-01  -2.0930000000000001e-01  -3.5099999999999999e-02   2.1528999999999998e+00   1.5120000000000000e+00   3.8306000000000000e+00   2.3119999999999999e-01   4.1370000000000001e-01   1.6370000000000001e-01
  -2.0278999999999998e+00   1.0551999999999999e+00  -7.7210000000000001e-01   3.3420000000000000e-01  -2.6640000000000003e-01   4.4000000000000003e-03   2.2416999999999998e+00   1.7121000000000000e+00   3.3953000000000002e+00   2.9859999999999998e-01   3.2710000000000000e-01   1.6370000000000001e-01
  -1.9177000000000000e+00   1.0112000000000001e+00  -4.2890000000000000e-01   3.4370000000000001e-01  -2.7600000000000002e-01  -4.8200000000000000e-02   2.1084999999999998e+00   1.7121000000000000e+00   4.0048000000000004e+00   2.9859999999999998e-01   3.9450000000000002e-01   1.2390000000000000e-01
  -2.1600999999999999e+00   9.4530000000000003e-01  -3.4310000000000002e-01   2.7689999999999998e-01  -2.3790000000000000e-01  -5.7000000000000002e-02   2.0640999999999998e+00   1.6454000000000000e+00   4.5270999999999999e+00   2.6010000000000000e-01   4.2340000000000000e-01   1.5479999999999999e-01
  -1.9617000000000000e+00   1.1212000000000000e+00  -9.4359999999999999e-01   2.2910000000000000e-01  -3.2350000000000001e-01   0.0000000000000000e+00   2.1972999999999998e+00   1.8899999999999999e+00   4.1788999999999996e+00   3.9489999999999997e-01   2.9830000000000001e-01   1.7690000000000000e-01
  -2.0939999999999999e+00   1.1212000000000000e+00  -1.2010000000000001e+00   3.1509999999999999e-01  -2.0930000000000001e-01   2.6300000000000000e-02   2.2195000000000000e+00   1.6454000000000000e+00   4.6142000000000003e+00   2.6970000000000000e-01   4.2340000000000000e-01   1.2830000000000000e-01
  -2.0278999999999998e+00   1.1212000000000000e+00  -7.7210000000000001e-01   2.2910000000000000e-01  -2.0930000000000001e-01  -2.6300000000000000e-02   2.1972999999999998e+00   1.7121000000000000e+00   3.8306000000000000e+00   2.8899999999999998e-01   4.0410000000000001e-01   1.2390000000000000e-01
  -2.1381000000000001e+00   7.4739999999999995e-01  -4.2890000000000000e-01   3.4370000000000001e-01  -3.2350000000000001e-01  -4.3900000000000002e-02   2.2195000000000000e+00   1.6232000000000000e+00   4.3529999999999998e+00   3.1790000000000002e-01   3.5599999999999998e-01   1.5479999999999999e-01
  -2.0720000000000001e+00   9.8929999999999996e-01   8.5800000000000001e-02   3.0549999999999999e-01  -2.0930000000000001e-01  -3.0700000000000002e-02   2.4413999999999998e+00   2.0011999999999999e+00   4.6142000000000003e+00   2.3119999999999999e-01   3.5599999999999998e-01   1.1060000000000000e-01
  -2.1600999999999999e+00   9.2330000000000001e-01   0.0000000000000000e+00   2.9599999999999999e-01  -3.1400000000000000e-01  -1.7500000000000002e-02   2.1751000000000000e+00   1.7565999999999999e+00   4.1788999999999996e+00   2.4079999999999999e-01   3.2710000000000000e-01   1.6370000000000001e-01
  -1.8735999999999999e+00   9.4530000000000003e-01   0.0000000000000000e+00   2.9599999999999999e-01  -2.1890000000000001e-01   4.4000000000000003e-03   2.0640999999999998e+00   1.7121000000000000e+00   4.5270999999999999e+00   2.3119999999999999e-01   3.5599999999999998e-01   1.5040000000000001e-01
  -2.0939999999999999e+00   1.0771999999999999e+00  -1.7160000000000000e-01   3.2460000000000000e-01  -2.4740000000000001e-01  -5.2600000000000001e-02   2.1084999999999998e+00   1.6899000000000000e+00   4.5270999999999999e+00   2.9859999999999998e-01   3.4639999999999999e-01   1.3710000000000000e-01
  -2.2042000000000002e+00   1.0771999999999999e+00  -1.7160000000000000e-01   3.9140000000000003e-01  -1.7130000000000001e-01  -3.5099999999999999e-02   2.0196999999999998e+00   1.6677000000000000e+00   3.3953000000000002e+00   3.8529999999999998e-01   4.8110000000000003e-01   1.3710000000000000e-01
  -2.2263000000000002e+00   1.1431000000000000e+00  -1.1152000000000000e+00   2.7689999999999998e-01  -1.9030000000000000e-01  -6.5799999999999997e-02   2.2639000000000000e+00   1.7565999999999999e+00   5.0495000000000001e+00   2.6970000000000000e-01   3.5599999999999998e-01   1.7690000000000000e-01
  -2.1381000000000001e+00   1.0331999999999999e+00  -6.0050000000000003e-01   3.4370000000000001e-01  -3.2350000000000001e-01  -1.3200000000000000e-02   2.1084999999999998e+00   1.8899999999999999e+00   4.0918000000000001e+00   3.5639999999999999e-01   3.6559999999999998e-01   1.1940000000000001e-01
  -2.0939999999999999e+00   8.7929999999999997e-01  -8.5780000000000001e-01   3.0549999999999999e-01  -2.4740000000000001e-01  -8.8000000000000005e-03   2.2639000000000000e+00   1.6454000000000000e+00   4.0048000000000004e+00   2.9859999999999998e-01   3.2710000000000000e-01   1.3710000000000000e-01
  -2.1600999999999999e+00   1.0331999999999999e+00  -4.2890000000000000e-01   1.7190000000000000e-01  -2.3790000000000000e-01  -8.8000000000000005e-03   2.2416999999999998e+00   1.9123000000000001e+00   4.0918000000000001e+00   3.4680000000000000e-01   2.9830000000000001e-01   1.1060000000000000e-01
  -1.7634000000000001e+00   1.0112000000000001e+00  -1.1152000000000000e+00   2.9599999999999999e-01  -2.4740000000000001e-01  -3.0700000000000002e-02   2.0640999999999998e+00   1.6232000000000000e+00   4.3529999999999998e+00   2.8899999999999998e-01   3.6559999999999998e-01   1.1060000000000000e-01
  -2.1821999999999999e+00   1.0992000000000000e+00  -4.2890000000000000e-01   3.7240000000000001e-01  -2.5690000000000002e-01  -3.5099999999999999e-02   2.0863000000000000e+00   1.6010000000000000e+00   4.7012999999999998e+00   2.2159999999999999e-01   3.0790000000000001e-01   1.0170000000000000e-01
  -2.0278999999999998e+00   1.0551999999999999e+00  -3.4310000000000002e-01   2.0999999999999999e-01  -2.9499999999999998e-01  -3.0700000000000002e-02   2.0196999999999998e+00   1.6010000000000000e+00   5.1365999999999996e+00   2.3119999999999999e-01   3.8490000000000002e-01   1.3710000000000000e-01
  -1.9617000000000000e+00   8.7929999999999997e-01   8.5800000000000001e-02   2.6729999999999998e-01  -1.8079999999999999e-01  -1.3200000000000000e-02   2.1307000000000000e+00   1.8010999999999999e+00   4.3529999999999998e+00   2.5050000000000000e-01   2.5019999999999998e-01   1.4599999999999999e-01
  -1.8514999999999999e+00   9.6730000000000005e-01   8.5800000000000001e-02   3.0549999999999999e-01  -3.0449999999999999e-01  -3.5099999999999999e-02   2.3527000000000000e+00   1.5565000000000000e+00   4.4401000000000002e+00   1.9270000000000001e-01   3.3679999999999999e-01   1.6810000000000000e-01
  -2.1160000000000001e+00   9.4530000000000003e-01  -6.0050000000000003e-01   3.7240000000000001e-01  -2.0930000000000001e-01  -9.6500000000000002e-02   2.1972999999999998e+00   1.6232000000000000e+00   3.9177000000000000e+00   2.7939999999999998e-01   3.3679999999999999e-01   1.5040000000000001e-01
  -2.1160000000000001e+00   8.7929999999999997e-01  -1.7160000000000000e-01   2.4820000000000000e-01  -1.9980000000000001e-01  -1.0520000000000000e-01   2.3083000000000000e+00   1.7343999999999999e+00   4.6142000000000003e+00   2.4079999999999999e-01   3.6559999999999998e-01   1.2390000000000000e-01
  -2.1381000000000001e+00   1.0112000000000001e+00   8.5800000000000001e-02   2.9599999999999999e-01  -2.9499999999999998e-01  -5.7000000000000002e-02   1.9532000000000000e+00   1.8232999999999999e+00   4.3529999999999998e+00   3.4680000000000000e-01   3.4639999999999999e-01   1.6810000000000000e-01
  -2.1381000000000001e+00   8.3540000000000003e-01  -6.8630000000000002e-01   3.6280000000000001e-01  -1.9030000000000000e-01  -5.2600000000000001e-02   2.3971000000000000e+00   1.6232000000000000e+00   4.4401000000000002e+00   2.3119999999999999e-01   3.0790000000000001e-01   1.1060000000000000e-01
  -2.1381000000000001e+00   8.1340000000000001e-01  -6.8630000000000002e-01   2.1959999999999999e-01  -3.1400000000000000e-01  -5.7000000000000002e-02   2.3527000000000000e+00   1.8899999999999999e+00   3.8306000000000000e+00   2.7939999999999998e-01   3.1750000000000000e-01   1.3270000000000001e-01
  -2.2042000000000002e+00   1.0771999999999999e+00   8.5800000000000001e-02   3.9140000000000003e-01  -1.1420000000000000e-01  -6.1400000000000003e-02   2.1307000000000000e+00   1.9790000000000001e+00   4.0048000000000004e+00   2.6970000000000000e-01   3.4639999999999999e-01   1.6810000000000000e-01
  -2.1600999999999999e+00   8.5740000000000005e-01  -1.7160000000000000e-01   3.6280000000000001e-01  -1.9980000000000001e-01  -6.1400000000000003e-02   2.3083000000000000e+00   1.6232000000000000e+00   3.9177000000000000e+00   3.1790000000000002e-01   3.6559999999999998e-01   1.5479999999999999e-01
  -2.3365000000000000e+00   1.0112000000000001e+00  -1.7160000000000000e-01   2.6729999999999998e-01  -2.2839999999999999e-01  -3.0700000000000002e-02   2.2416999999999998e+00   2.0457000000000001e+00   4.1788999999999996e+00   2.6970000000000000e-01   3.4639999999999999e-01   1.3710000000000000e-01
  -2.0057999999999998e+00   1.0551999999999999e+00  -2.5740000000000002e-01   3.0549999999999999e-01  -1.8079999999999999e-01  -5.7000000000000002e-02   2.3304999999999998e+00   1.4231000000000000e+00   4.7882999999999996e+00   2.7939999999999998e-01   3.2710000000000000e-01   1.5479999999999999e-01
  -2.0939999999999999e+00   1.2311000000000001e+00  -1.2867999999999999e+00   2.0050000000000001e-01  -2.4740000000000001e-01  -1.7500000000000002e-02   2.2195000000000000e+00   1.6010000000000000e+00   4.8754000000000000e+00   2.6970000000000000e-01   2.3089999999999999e-01   1.1500000000000000e-01
  -1.9838000000000000e+00   9.0129999999999999e-01  -3.4310000000000002e-01   3.2460000000000000e-01  -2.4740000000000001e-01  -2.6300000000000000e-02   2.1751000000000000e+00   1.6232000000000000e+00   4.4401000000000002e+00   3.4680000000000000e-01   4.0410000000000001e-01   1.1940000000000001e-01
  -2.0057999999999998e+00   9.6730000000000005e-01  -1.7160000000000000e-01   3.4370000000000001e-01  -2.0930000000000001e-01  -8.3299999999999999e-02   2.3083000000000000e+00   1.6677000000000000e+00   4.0918000000000001e+00   2.8899999999999998e-01   4.0410000000000001e-01   7.5200000000000003e-02
  -2.0278999999999998e+00   9.6730000000000005e-01  -8.5780000000000001e-01   2.5779999999999997e-01  -2.7600000000000002e-01  -7.4499999999999997e-02   2.2195000000000000e+00   1.9567000000000001e+00   5.0495000000000001e+00   3.4680000000000000e-01   3.4639999999999999e-01   1.6370000000000001e-01
  -1.9617000000000000e+00   7.9139999999999999e-01  -3.4310000000000002e-01   3.3420000000000000e-01  -2.1890000000000001e-01  -5.7000000000000002e-02   2.4192000000000000e+00   1.5787000000000000e+00   4.5270999999999999e+00   3.2750000000000001e-01   3.3679999999999999e-01   1.5920000000000001e-01
  -1.9838000000000000e+00   1.0771999999999999e+00  -3.4310000000000002e-01   2.6729999999999998e-01  -2.8549999999999998e-01  -2.1899999999999999e-02   2.1528999999999998e+00   1.6899000000000000e+00   4.6142000000000003e+00   3.9489999999999997e-01   3.4639999999999999e-01   1.5920000000000001e-01
  -2.0278999999999998e+00   9.6730000000000005e-01  -8.5780000000000001e-01   3.5330000000000000e-01  -1.9030000000000000e-01  -8.8000000000000005e-03   2.2639000000000000e+00   1.8232999999999999e+00   4.0048000000000004e+00   3.3710000000000001e-01   4.0410000000000001e-01   1.1500000000000000e-01
  -2.0057999999999998e+00   1.0992000000000000e+00  -4.2890000000000000e-01   3.8190000000000002e-01  -2.5690000000000002e-01  -4.8200000000000000e-02   2.1972999999999998e+00   1.4453000000000000e+00   3.8306000000000000e+00   2.8899999999999998e-01   3.7530000000000002e-01   1.3270000000000001e-01
  -1.9397000000000000e+00   9.8929999999999996e-01  -6.8630000000000002e-01   2.6729999999999998e-01  -1.9980000000000001e-01  -3.0700000000000002e-02   2.1307000000000000e+00   1.8232999999999999e+00   4.1788999999999996e+00   4.0460000000000002e-01   3.2710000000000000e-01   1.4599999999999999e-01
  -2.1160000000000001e+00   9.4530000000000003e-01  -8.5800000000000001e-02   2.5779999999999997e-01  -2.7600000000000002e-01  -5.7000000000000002e-02   2.1751000000000000e+00   1.8677999999999999e+00   4.1788999999999996e+00   2.8899999999999998e-01   3.9450000000000002e-01   1.8140000000000001e-01
  -1.9838000000000000e+00   1.1871000000000000e+00  -4.2890000000000000e-01   2.9599999999999999e-01  -3.0449999999999999e-01  -3.9500000000000000e-02   2.2416999999999998e+00   1.8677999999999999e+00   4.8754000000000000e+00   2.9859999999999998e-01   4.0410000000000001e-01   1.5040000000000001e-01
  -2.0499000000000001e+00   1.1431000000000000e+00  -1.7160000000000000e-01   3.5330000000000000e-01  -1.7130000000000001e-01  -7.4499999999999997e-02   2.0419000000000000e+00   1.7121000000000000e+00   4.4401000000000002e+00   2.8899999999999998e-01   3.6559999999999998e-01   1.1060000000000000e-01
  -2.0939999999999999e+00   1.1431000000000000e+00  -7.7210000000000001e-01   3.2460000000000000e-01  -1.9030000000000000e-01   1.7500000000000002e-02   2.3304999999999998e+00   1.7121000000000000e+00   4.0918000000000001e+00   3.3710000000000001e-01   2.2130000000000000e-01   1.1940000000000001e-01
  -2.1600999999999999e+00   9.4530000000000003e-01  -1.0294000000000001e+00   3.1509999999999999e-01  -2.1890000000000001e-01  -6.5799999999999997e-02   1.8200000000000001e+00   1.7121000000000000e+00   3.9177000000000000e+00   2.9859999999999998e-01   2.7900000000000003e-01   1.0620000000000000e-01
  -2.1821999999999999e+00   1.1212000000000000e+00  -1.1152000000000000e+00   3.0549999999999999e-01  -1.9030000000000000e-01  -6.5799999999999997e-02   2.1972999999999998e+00   1.4231000000000000e+00   4.7882999999999996e+00   2.8899999999999998e-01   2.5019999999999998e-01   9.7299999999999998e-02
  -2.0939999999999999e+00   8.7929999999999997e-01  -9.4359999999999999e-01   3.2460000000000000e-01  -1.8079999999999999e-01  -6.5799999999999997e-02   2.1751000000000000e+00   1.3564000000000001e+00   4.2659000000000002e+00   3.8529999999999998e-01   3.6559999999999998e-01   1.1060000000000000e-01
  -2.2263000000000002e+00   1.0112000000000001e+00  -6.8630000000000002e-01   3.0549999999999999e-01  -2.3790000000000000e-01  -2.6300000000000000e-02   2.1084999999999998e+00   1.6010000000000000e+00   4.4401000000000002e+00   2.3119999999999999e-01   3.9450000000000002e-01   1.3710000000000000e-01
  -1.9617000000000000e+00   9.8929999999999996e-01  -7.7210000000000001e-01   3.5330000000000000e-01  -2.1890000000000001e-01  -8.3299999999999999e-02   1.8866000000000001e+00   1.8455999999999999e+00   3.8306000000000000e+00   3.2750000000000001e-01   2.8870000000000001e-01   1.3710000000000000e-01
  -2.2042000000000002e+00   1.0992000000000000e+00  -8.5800000000000001e-02   2.7689999999999998e-01  -2.4740000000000001e-01  -5.7000000000000002e-02   2.1307000000000000e+00   1.7121000000000000e+00   4.0048000000000004e+00   3.2750000000000001e-01   3.6559999999999998e-01   1.9460000000000000e-01
  -2.0720000000000001e+00   9.8929999999999996e-01  -6.0050000000000003e-01   2.1959999999999999e-01  -2.2839999999999999e-01   0.0000000000000000e+00   2.0196999999999998e+00   1.8455999999999999e+00   4.3529999999999998e+00   3.2750000000000001e-01   3.4639999999999999e-01   1.8579999999999999e-01
  -1.8735999999999999e+00   9.0129999999999999e-01  -9.4359999999999999e-01   3.5330000000000000e-01  -2.7600000000000002e-01  -2.6300000000000000e-02   2.2416999999999998e+00   1.6232000000000000e+00   4.6142000000000003e+00   2.5050000000000000e-01   2.9830000000000001e-01   1.4160000000000000e-01
  -2.0720000000000001e+00   9.2330000000000001e-01  -7.7210000000000001e-01   3.7240000000000001e-01  -2.1890000000000001e-01  -4.8200000000000000e-02   2.1084999999999998e+00   1.7343999999999999e+00   4.9623999999999997e+00   2.6970000000000000e-01   3.4639999999999999e-01   1.1940000000000001e-01
  -1.9617000000000000e+00   9.6730000000000005e-01  -4.2890000000000000e-01   2.9599999999999999e-01  -1.6180000000000000e-01  -3.9500000000000000e-02   2.1751000000000000e+00   1.8455999999999999e+00   3.3953000000000002e+00   2.7939999999999998e-01   3.5599999999999998e-01   1.6810000000000000e-01
  -1.9177000000000000e+00   9.0129999999999999e-01  -8.5780000000000001e-01   2.9599999999999999e-01  -2.6640000000000003e-01  -5.7000000000000002e-02   2.2195000000000000e+00   1.6677000000000000e+00   4.0918000000000001e+00   2.6970000000000000e-01   3.7530000000000002e-01   1.1500000000000000e-01
  -2.3365000000000000e+00   8.7929999999999997e-01  -6.0050000000000003e-01   3.5330000000000000e-01  -3.1400000000000000e-01  -3.9500000000000000e-02   1.9532000000000000e+00   1.5787000000000000e+00   4.9623999999999997e+00   3.3710000000000001e-01   3.2710000000000000e-01   1.3270000000000001e-01
  -2.1160000000000001e+00   1.0551999999999999e+00  -2.5740000000000002e-01   3.5330000000000000e-01  -2.6640000000000003e-01  -6.1400000000000003e-02   2.2195000000000000e+00   1.7788999999999999e+00   4.1788999999999996e+00   3.5639999999999999e-01   3.2710000000000000e-01   1.4160000000000000e-01
  -2.0720000000000001e+00   9.6730000000000005e-01  -8.5780000000000001e-01   3.7240000000000001e-01  -1.9980000000000001e-01  -5.7000000000000002e-02   2.0196999999999998e+00   1.8677999999999999e+00   4.7012999999999998e+00   3.0819999999999997e-01   4.1370000000000001e-01   1.1060000000000000e-01
  -2.2263000000000002e+00   1.1431000000000000e+00  -1.7160000000000000e-01   3.6280000000000001e-01  -2.3790000000000000e-01  -3.9500000000000000e-02   1.8866000000000001e+00   1.8899999999999999e+00   4.1788999999999996e+00   3.6599999999999999e-01   3.3679999999999999e-01   1.4599999999999999e-01
  -1.9397000000000000e+00   9.0129999999999999e-01  -5.1470000000000005e-01   2.0999999999999999e-01  -2.4740000000000001e-01  -5.2600000000000001e-02   2.1751000000000000e+00   1.6677000000000000e+00   4.3529999999999998e+00   3.0819999999999997e-01   3.7530000000000002e-01   1.8579999999999999e-01
  -2.0278999999999998e+00   8.1340000000000001e-01  -8.5800000000000001e-02   3.2460000000000000e-01  -3.1400000000000000e-01  -8.8000000000000005e-03   2.3083000000000000e+00   1.8010999999999999e+00   4.1788999999999996e+00   2.4079999999999999e-01   3.5599999999999998e-01   1.7249999999999999e-01
  -2.0278999999999998e+00   1.0771999999999999e+00  -5.1470000000000005e-01   3.0549999999999999e-01  -2.5690000000000002e-01  -2.1899999999999999e-02   2.2639000000000000e+00   1.6677000000000000e+00   5.1365999999999996e+00   2.6970000000000000e-01   3.2710000000000000e-01   1.6370000000000001e-01
  -2.0499000000000001e+00   1.0331999999999999e+00  -1.2010000000000001e+00   3.7240000000000001e-01  -2.6640000000000003e-01  -7.8899999999999998e-02   2.1084999999999998e+00   1.6010000000000000e+00   4.5270999999999999e+00   2.0230000000000001e-01   4.3300000000000000e-01   1.6370000000000001e-01
  -2.1600999999999999e+00   9.8929999999999996e-01  -7.7210000000000001e-01   3.5330000000000000e-01  -2.2839999999999999e-01  -2.6300000000000000e-02   2.0196999999999998e+00   1.7343999999999999e+00   4.0048000000000004e+00   2.9859999999999998e-01   3.2710000000000000e-01   1.1500000000000000e-01
  -2.0939999999999999e+00   9.6730000000000005e-01  -4.2890000000000000e-01   2.5779999999999997e-01  -2.2839999999999999e-01  -3.5099999999999999e-02   2.0419000000000000e+00   1.7121000000000000e+00   4.4401000000000002e+00   2.3119999999999999e-01   3.9450000000000002e-01   1.2390000000000000e-01
  -2.0499000000000001e+00   1.1651000000000000e+00  -1.9730000000000001e+00   3.5330000000000000e-01  -1.6180000000000000e-01  -5.2600000000000001e-02   2.1972999999999998e+00   1.9345000000000001e+00   3.2212000000000001e+00   2.7939999999999998e-01   3.1750000000000000e-01   1.4160000000000000e-01
  -2.0278999999999998e+00   9.8929999999999996e-01  -6.8630000000000002e-01   3.1509999999999999e-01  -3.1400000000000000e-01  -5.2600000000000001e-02   1.9975000000000001e+00   1.7343999999999999e+00   4.5270999999999999e+00   2.0230000000000001e-01   3.4639999999999999e-01   1.5040000000000001e-01
  -2.1600999999999999e+00   1.0551999999999999e+00  -7.7210000000000001e-01   3.8190000000000002e-01  -1.3320000000000001e-01  -8.8000000000000005e-03   2.2860999999999998e+00   1.6454000000000000e+00   3.6564999999999999e+00   3.1790000000000002e-01   2.9830000000000001e-01   1.4160000000000000e-01
  -1.9838000000000000e+00   9.6730000000000005e-01   8.5800000000000001e-02   3.1509999999999999e-01  -1.8079999999999999e-01  -4.8200000000000000e-02   2.0863000000000000e+00   1.6677000000000000e+00   4.0918000000000001e+00   3.3710000000000001e-01   3.6559999999999998e-01   1.6370000000000001e-01
  -2.0499000000000001e+00   8.7929999999999997e-01   0.0000000000000000e+00   1.9089999999999999e-01  -2.0930000000000001e-01  -1.7500000000000002e-02   2.1084999999999998e+00   1.9123000000000001e+00   4.7012999999999998e+00   3.4680000000000000e-01   3.8490000000000002e-01   1.2830000000000000e-01
  -2.1821999999999999e+00   1.0771999999999999e+00  -8.5800000000000001e-02   4.1049999999999998e-01  -3.5210000000000002e-01  -3.9500000000000000e-02   1.7312000000000001e+00   1.8010999999999999e+00   3.9177000000000000e+00   2.8899999999999998e-01   3.7530000000000002e-01   1.5479999999999999e-01
  -2.1160000000000001e+00   9.2330000000000001e-01  -6.0050000000000003e-01   2.7689999999999998e-01  -2.4740000000000001e-01  -6.1400000000000003e-02   2.1751000000000000e+00   1.6454000000000000e+00   3.9177000000000000e+00   3.1790000000000002e-01   3.9450000000000002e-01   1.9020000000000001e-01
  -2.1160000000000001e+00   1.0551999999999999e+00  -7.7210000000000001e-01   2.8639999999999999e-01  -1.6180000000000000e-01  -6.1400000000000003e-02   2.2860999999999998e+00   1.7121000000000000e+00   3.8306000000000000e+00   3.1790000000000002e-01   3.9450000000000002e-01   1.5040000000000001e-01
  -2.1381000000000001e+00   9.2330000000000001e-01  -8.5780000000000001e-01   3.0549999999999999e-01  -3.0449999999999999e-01  -2.6300000000000000e-02   2.2195000000000000e+00   1.6677000000000000e+00   3.9177000000000000e+00   3.1790000000000002e-01   3.4639999999999999e-01   1.4599999999999999e-01
  -2.0278999999999998e+00   8.7929999999999997e-01  -2.5740000000000002e-01   2.4820000000000000e-01  -2.9499999999999998e-01  -8.8000000000000005e-03   1.8866000000000001e+00   1.6899000000000000e+00   3.4824000000000002e+00   2.4079999999999999e-01   3.3679999999999999e-01   1.5040000000000001e-01
  -2.0720000000000001e+00   8.7929999999999997e-01  -3.4310000000000002e-01   3.1509999999999999e-01  -2.6640000000000003e-01  -6.5799999999999997e-02   2.0419000000000000e+00   1.8899999999999999e+00   4.5270999999999999e+00   3.0819999999999997e-01   3.5599999999999998e-01   2.1229999999999999e-01
  -2.1381000000000001e+00   9.4530000000000003e-01  -1.7160000000000000e-01   2.4820000000000000e-01  -1.9980000000000001e-01  -3.0700000000000002e-02   2.1528999999999998e+00   1.6232000000000000e+00   4.0918000000000001e+00   2.8899999999999998e-01   3.9450000000000002e-01   1.7249999999999999e-01
  -2.0278999999999998e+00   8.7929999999999997e-01  -8.5800000000000001e-02   2.0999999999999999e-01  -1.5229999999999999e-01  -3.9500000000000000e-02   2.1084999999999998e+00   1.7788999999999999e+00   4.5270999999999999e+00   2.7939999999999998e-01   4.2340000000000000e-01   1.1060000000000000e-01
  -2.1381000000000001e+00   9.6730000000000005e-01  -1.7160000000000000e-01   3.3420000000000000e-01  -2.5690000000000002e-01  -3.0700000000000002e-02   2.3083000000000000e+00   1.6899000000000000e+00   4.2659000000000002e+00   3.3710000000000001e-01   4.3300000000000000e-01   9.7299999999999998e-02
  -2.0720000000000001e+00   1.0992000000000000e+00  -3.4310000000000002e-01   2.0999999999999999e-01  -1.8079999999999999e-01  -3.9500000000000000e-02   2.0640999999999998e+00   1.6899000000000000e+00   3.1341999999999999e+00   3.0819999999999997e-01   3.4639999999999999e-01   1.5040000000000001e-01
  -2.1160000000000001e+00   1.0992000000000000e+00  -3.4310000000000002e-01   2.6729999999999998e-01  -1.9030000000000000e-01  -6.1400000000000003e-02   2.1307000000000000e+00   1.8010999999999999e+00   4.1788999999999996e+00   3.3710000000000001e-01   3.5599999999999998e-01   1.5479999999999999e-01
  -2.0720000000000001e+00   1.2311000000000001e+00  -8.5800000000000001e-02   2.8639999999999999e-01  -1.4269999999999999e-01  -3.5099999999999999e-02   2.2195000000000000e+00   1.7788999999999999e+00   3.6564999999999999e+00   3.7569999999999998e-01   2.6939999999999997e-01   1.4599999999999999e-01
  -2.0939999999999999e+00   1.2311000000000001e+00   0.0000000000000000e+00   2.6729999999999998e-01  -2.3790000000000000e-01  -3.9500000000000000e-02   2.1084999999999998e+00   1.8455999999999999e+00   4.0048000000000004e+00   2.8899999999999998e-01   4.0410000000000001e-01   1.7249999999999999e-01
  -2.0057999999999998e+00   8.7929999999999997e-01  -1.7160000000000000e-01   3.1509999999999999e-01  -2.6640000000000003e-01  -3.5099999999999999e-02   2.2416999999999998e+00   1.7788999999999999e+00   4.1788999999999996e+00   2.7939999999999998e-01   3.3679999999999999e-01   1.4599999999999999e-01
  -2.1381000000000001e+00   1.0112000000000001e+00  -4.2890000000000000e-01   3.0549999999999999e-01  -2.4740000000000001e-01  -3.9500000000000000e-02   2.1751000000000000e+00   1.7565999999999999e+00   4.5270999999999999e+00   2.4079999999999999e-01   3.3679999999999999e-01   1.9020000000000001e-01
  -2.1160000000000001e+00   1.1871000000000000e+00  -6.0050000000000003e-01   2.8639999999999999e-01  -2.0930000000000001e-01  -3.5099999999999999e-02   2.1972999999999998e+00   1.6899000000000000e+00   4.7012999999999998e+00   3.3710000000000001e-01   2.9830000000000001e-01   1.5040000000000001e-01
  -1.9838000000000000e+00   1.1651000000000000e+00  -1.6298999999999999e+00   3.7240000000000001e-01  -1.9030000000000000e-01  -4.8200000000000000e-02   2.2195000000000000e+00   1.7565999999999999e+00   4.2659000000000002e+00   3.2750000000000001e-01   2.9830000000000001e-01   1.5479999999999999e-01
  -2.1600999999999999e+00   9.4530000000000003e-01  -7.7210000000000001e-01   2.8639999999999999e-01  -2.3790000000000000e-01  -1.7500000000000002e-02   2.1751000000000000e+00   1.6010000000000000e+00   4.0048000000000004e+00   2.6970000000000000e-01   3.8490000000000002e-01   1.4599999999999999e-01
  -1.9397000000000000e+00   1.0112000000000001e+00  -8.5800000000000001e-02   4.0100000000000002e-01  -1.8079999999999999e-01  -2.6300000000000000e-02   2.0863000000000000e+00   1.9123000000000001e+00   4.6142000000000003e+00   3.7569999999999998e-01   3.7530000000000002e-01   1.5479999999999999e-01
  -2.0720000000000001e+00   9.8929999999999996e-01  -2.5740000000000002e-01   3.2460000000000000e-01  -2.5690000000000002e-01  -8.8000000000000005e-03   1.9975000000000001e+00   1.7788999999999999e+00   4.5270999999999999e+00   2.8899999999999998e-01   3.6559999999999998e-01   1.8140000000000001e-01
  -2.2263000000000002e+00   9.4530000000000003e-01  -8.5780000000000001e-01   2.3870000000000000e-01  -2.3790000000000000e-01  -3.0700000000000002e-02   2.1751000000000000e+00   1.5565000000000000e+00   4.8754000000000000e+00   2.7939999999999998e-01   4.2340000000000000e-01   1.5920000000000001e-01
  -1.8956000000000000e+00   9.4530000000000003e-01  -8.5800000000000001e-02   2.2910000000000000e-01  -2.8549999999999998e-01  -3.0700000000000002e-02   2.0419000000000000e+00   1.8010999999999999e+00   4.5270999999999999e+00   2.9859999999999998e-01   4.1370000000000001e-01   1.8579999999999999e-01
  -2.0939999999999999e+00   7.0350000000000001e-01  -1.7160000000000000e-01   3.2460000000000000e-01  -2.1890000000000001e-01  -3.9500000000000000e-02   2.1307000000000000e+00   1.6899000000000000e+00   4.7882999999999996e+00   2.7939999999999998e-01   3.4639999999999999e-01   1.7249999999999999e-01
  -1.9617000000000000e+00   9.4530000000000003e-01  -6.8630000000000002e-01   2.6729999999999998e-01  -2.6640000000000003e-01  -1.0960000000000000e-01   2.3083000000000000e+00   1.8677999999999999e+00   3.6564999999999999e+00   2.0230000000000001e-01   3.3679999999999999e-01   1.4160000000000000e-01
  -1.9397000000000000e+00   1.0551999999999999e+00  -1.1152000000000000e+00   2.8639999999999999e-01  -2.6640000000000003e-01  -4.8200000000000000e-02   2.0196999999999998e+00   1.7788999999999999e+00   4.9623999999999997e+00   2.6010000000000000e-01   3.6559999999999998e-01   6.6400000000000001e-02
  -2.1381000000000001e+00   8.7929999999999997e-01  -1.2867999999999999e+00   2.9599999999999999e-01  -3.0449999999999999e-01   1.3200000000000000e-02   2.2860999999999998e+00   1.7343999999999999e+00   4.2659000000000002e+00   2.6010000000000000e-01   3.4639999999999999e-01   1.0170000000000000e-01
  -2.3144000000000000e+00   1.0551999999999999e+00   0.0000000000000000e+00   2.5779999999999997e-01  -2.5690000000000002e-01  -8.8000000000000005e-03   2.3971000000000000e+00   1.5565000000000000e+00   4.0918000000000001e+00   2.3119999999999999e-01   3.3679999999999999e-01   1.4599999999999999e-01
  -2.0499000000000001e+00   1.0771999999999999e+00  -2.5740000000000002e-01   3.0549999999999999e-01  -1.8079999999999999e-01  -4.8200000000000000e-02   2.3527000000000000e+00   1.6454000000000000e+00   4.3529999999999998e+00   3.5639999999999999e-01   3.9450000000000002e-01   1.4160000000000000e-01
  -1.9397000000000000e+00   9.4530000000000003e-01  -3.4310000000000002e-01   3.0549999999999999e-01  -3.1400000000000000e-01   2.6300000000000000e-02   2.3527000000000000e+00   1.9567000000000001e+00   4.3529999999999998e+00   2.7939999999999998e-01   4.1370000000000001e-01   1.4160000000000000e-01
  -1.9617000000000000e+00   1.0771999999999999e+00  -6.8630000000000002e-01   2.0050000000000001e-01  -2.4740000000000001e-01  -3.9500000000000000e-02   2.1307000000000000e+00   1.7343999999999999e+00   4.5270999999999999e+00   2.4079999999999999e-01   3.5599999999999998e-01   1.5479999999999999e-01
