# Supplementary material for: Footwear and Foam Surface Alter Gait Initiation of Typical Subjects
Source: PLoS One. 2015 Aug 13;10(8):e0135821. doi: 10.1371/journal.pone.0135821 (PMC4536224; doi:10.1371/journal.pone.0135821)
Supplement: S1 Dataset — (ZIP) [file pone.0135821.s001.zip › 11_foam_av1_01.txt]

   7.9352000000000000e+00  -2.8359000000000001e+00   3.9683580000000001e+02   1.0043900000000001e+01   3.9566800000000001e+01  -6.9289999999999996e-01  -9.0555000000000003e+00  -4.5804999999999998e+00   3.5207139999999998e+02   5.2595000000000001e+00  -2.9424199999999999e+01  -9.2899999999999996e-02
   7.7587999999999999e+00  -4.8364000000000003e+00   3.9211770000000001e+02   8.9459999999999997e+00   3.9262300000000003e+01  -5.4379999999999995e-01  -9.3885000000000005e+00  -3.9802000000000000e+00   3.5241969999999998e+02   5.2112999999999996e+00  -2.9472300000000001e+01  -1.0620000000000000e-01
   8.3539999999999992e+00  -6.1554000000000002e+00   3.8637020000000001e+02   7.7430000000000003e+00   3.8738999999999997e+01  -5.2180000000000004e-01  -9.7436000000000007e+00  -5.1142000000000003e+00   3.5572800000000001e+02   5.0282999999999998e+00  -2.9597400000000000e+01  -5.3100000000000001e-02
   8.3318999999999992e+00  -7.9360999999999997e+00   3.7916430000000003e+02   6.5114000000000001e+00   3.8034799999999997e+01  -4.1220000000000001e-01  -9.6104000000000003e+00  -5.6700999999999997e+00   3.5677269999999999e+02   4.8935000000000004e+00  -2.9982299999999999e+01  -6.1899999999999997e-02
   8.8169000000000004e+00  -8.8154000000000003e+00   3.7230160000000001e+02   5.2606000000000002e+00   3.7463799999999999e+01  -3.3329999999999999e-01  -9.9210999999999991e+00  -6.0259000000000000e+00   3.6286689999999999e+02   4.1516999999999999e+00  -3.0338300000000000e+01  -2.6540000000000002e-01
   8.6625999999999994e+00  -1.0310300000000000e+01   3.6243650000000002e+02   3.5897999999999999e+00   3.6788200000000003e+01  -2.8070000000000001e-01  -1.0298500000000001e+01  -7.6712999999999996e+00   3.6930930000000001e+02   3.2077000000000000e+00  -3.1021500000000000e+01  -3.2729999999999998e-01
   1.0095300000000000e+01  -1.2178900000000001e+01   3.5102719999999999e+02   2.0527000000000002e+00   3.5922300000000000e+01  -2.0610000000000001e-01  -1.2495799999999999e+01  -9.5168999999999997e+00   3.7966950000000003e+02   1.9169000000000000e+00  -3.1916300000000000e+01  -4.3350000000000000e-01
   9.9410000000000007e+00  -1.5388500000000001e+01   3.4116210000000001e+02   4.1049999999999998e-01   3.5351300000000002e+01   2.1490000000000001e-01  -1.4848400000000000e+01  -1.0673100000000000e+01   3.9107440000000003e+02   6.2609999999999999e-01  -3.3070999999999998e+01  -5.6620000000000004e-01
   1.0866800000000000e+01  -1.7960599999999999e+01   3.3249799999999999e+02  -1.2603000000000000e+00   3.4713799999999999e+01   4.6039999999999998e-01  -1.8577200000000001e+01  -1.1873799999999999e+01   4.0630990000000003e+02  -8.6699999999999999e-01  -3.4254500000000000e+01  -5.8830000000000005e-01
   1.0051200000000000e+01  -2.0950399999999998e+01   3.2349070000000000e+02  -2.5777999999999999e+00   3.4352200000000003e+01   1.0218000000000000e+00  -2.2172699999999999e+01  -1.3674899999999999e+01   4.1849840000000000e+02  -2.3504000000000000e+00  -3.5409100000000002e+01  -7.7849999999999997e-01
   8.7728000000000002e+00  -2.4138000000000002e+01   3.1096620000000001e+02  -3.7902999999999998e+00   3.3524299999999997e+01   1.5480000000000000e+00  -2.7410799999999998e+01  -1.5742800000000001e+01   4.3242800000000000e+02  -4.1421000000000001e+00  -3.6602200000000003e+01  -7.9179999999999995e-01
   7.7587999999999999e+00  -2.6688099999999999e+01   2.9612560000000002e+02  -4.6018999999999997e+00   3.2458500000000001e+01   2.1004999999999998e+00  -3.3026100000000000e+01  -1.7588400000000000e+01   4.4879530000000000e+02  -6.2130999999999998e+00  -3.7833900000000000e+01  -1.0395000000000001e+00
   6.8331000000000000e+00  -2.7985099999999999e+01   2.7545170000000002e+02  -5.1078999999999999e+00   3.0602900000000002e+01   2.4820000000000002e+00  -3.9529200000000003e+01  -2.1702000000000002e+01   4.6063549999999998e+02  -8.2745999999999995e+00  -3.8747999999999998e+01  -1.2385999999999999e+00
   6.1718000000000002e+00  -2.6710100000000001e+01   2.5160380000000001e+02  -5.0792000000000002e+00   2.8204899999999999e+01   2.5347000000000000e+00  -4.2902799999999999e+01  -2.3547599999999999e+01   4.6612029999999999e+02  -9.9892000000000003e+00  -3.9460000000000001e+01  -1.7473000000000001e+00
   5.7530000000000001e+00  -2.1851700000000001e+01   2.2569710000000001e+02  -4.8118999999999996e+00   2.5607099999999999e+01   2.2233000000000001e+00  -4.8296199999999999e+01  -2.6460400000000000e+01   4.7282389999999998e+02  -1.1530400000000000e+01  -3.9883400000000002e+01  -1.9861000000000000e+00
   5.4664000000000001e+00  -1.4157400000000001e+01   2.0270710000000000e+02  -4.2868000000000004e+00   2.3142499999999998e+01   1.4515000000000000e+00  -5.3201300000000003e+01  -2.8083600000000001e+01   4.7674160000000001e+02  -1.2792299999999999e+01  -4.0258600000000001e+01  -2.3046000000000002e+00
   5.4002999999999997e+00  -4.7704000000000004e+00   1.8357730000000001e+02  -3.4657000000000000e+00   2.1163200000000000e+01   4.9550000000000000e-01  -5.5021299999999997e+01  -2.9529000000000000e+01   4.7778629999999998e+02  -1.3823100000000000e+01  -4.0604999999999997e+01  -2.7292999999999998e+00
   4.6288000000000000e+00   5.3639999999999999e+00   1.7233959999999999e+02  -2.8260000000000001e+00   2.0135500000000000e+01  -6.9289999999999996e-01  -5.6308599999999998e+01  -3.1107700000000001e+01   4.7613220000000001e+02  -1.4699600000000000e+01  -4.0653100000000002e+01  -3.1495000000000002e+00
   3.1078999999999999e+00   1.4707000000000001e+01   1.6899410000000000e+02  -2.3105000000000002e+00   1.9764399999999998e+01  -1.7453000000000001e+00  -5.5909100000000002e+01  -3.1708100000000002e+01   4.7691570000000002e+02  -1.5528100000000000e+01  -4.1134200000000000e+01  -3.3795000000000002e+00
   3.7469999999999998e-01   1.9543399999999998e+01   1.6436170000000001e+02  -2.1863999999999999e+00   1.9574100000000001e+01  -2.3022000000000000e+00  -5.5664900000000003e+01  -3.1863700000000001e+01   4.8196519999999998e+02  -1.6308299999999999e+01  -4.1846299999999999e+01  -3.6360999999999999e+00
  -2.5127999999999999e+00   1.9895099999999999e+01   1.5964359999999999e+02  -2.2532000000000001e+00   1.9459900000000001e+01  -2.4382000000000001e+00  -5.4533000000000001e+01  -3.1863700000000001e+01   4.8736300000000000e+02  -1.7117500000000000e+01  -4.2866199999999999e+01  -3.7023999999999999e+00
  -4.5627000000000004e+00   1.7960599999999999e+01   1.6015830000000000e+02  -2.6255000000000002e+00   1.9602599999999999e+01  -2.2803000000000000e+00  -5.3512000000000000e+01  -3.1129899999999999e+01   4.9615600000000001e+02  -1.7897700000000000e+01  -4.3934199999999997e+01  -3.7467000000000001e+00
  -6.7668999999999997e+00   1.5278600000000001e+01   1.6170240000000001e+02  -2.9405999999999999e+00   2.0306799999999999e+01  -2.0215999999999998e+00  -5.3179099999999998e+01  -3.1419000000000000e+01   5.0686439999999999e+02  -1.8495000000000001e+01  -4.5204300000000003e+01  -3.8351999999999999e+00
  -8.7286999999999999e+00   1.2684500000000000e+01   1.6865090000000001e+02  -3.3893000000000000e+00   2.1087100000000000e+01  -1.8110999999999999e+00  -5.3467599999999997e+01  -3.1329999999999998e+01   5.1809519999999998e+02  -1.9207799999999999e+01  -4.6599499999999999e+01  -3.9325000000000001e+00
  -1.0646300000000000e+01   1.0068500000000000e+01   1.7662880000000001e+02  -3.8475999999999999e+00   2.2314599999999999e+01  -1.5436000000000001e+00  -5.4355400000000003e+01  -3.1997100000000000e+01   5.2976130000000001e+02  -1.9882100000000001e+01  -4.7821500000000000e+01  -4.0829000000000004e+00
  -1.1946800000000000e+01   7.4964000000000004e+00   1.8786650000000000e+02  -4.3250000000000002e+00   2.3760999999999999e+01  -1.1577000000000000e+00  -5.5909100000000002e+01  -3.3308999999999997e+01   5.4282029999999997e+02  -2.0720099999999999e+01  -4.9216700000000003e+01  -4.2641999999999998e+00
  -1.2167299999999999e+01   4.7264999999999997e+00   1.9936150000000001e+02  -4.8406000000000002e+00   2.5312100000000001e+01  -7.8930000000000000e-01  -5.7862200000000001e+01  -3.5265799999999999e+01   5.5222280000000001e+02  -2.1317399999999999e+01  -5.0121200000000002e+01  -4.5251999999999999e+00
  -1.1484000000000000e+01   1.4729000000000001e+00   2.1351580000000001e+02  -5.3178999999999998e+00   2.6872699999999998e+01  -3.1569999999999998e-01  -5.9482399999999998e+01  -3.6977899999999998e+01   5.5910059999999999e+02  -2.1981999999999999e+01  -5.0823599999999999e+01  -4.8038999999999996e+00
  -1.0624300000000000e+01  -1.5828000000000000e+00   2.2818490000000000e+02  -5.9481000000000002e+00   2.8566500000000001e+01   2.2359999999999999e-01  -6.0592199999999998e+01  -3.8912399999999998e+01   5.6371479999999997e+02  -2.2482900000000001e+01  -5.1362400000000001e+01  -5.0382999999999996e+00
  -9.7646999999999995e+00  -5.2541000000000002e+00   2.4302549999999999e+02  -6.5209000000000001e+00   3.0250800000000002e+01   8.4630000000000005e-01  -6.1768500000000003e+01  -4.1024799999999999e+01   5.6658770000000004e+02  -2.2733400000000000e+01  -5.1728099999999998e+01  -5.2329999999999997e+00
  -8.8389000000000006e+00  -8.6395999999999997e+00   2.6086849999999998e+02  -7.0269000000000004e+00   3.2277700000000003e+01   1.4339999999999999e+00  -6.2367800000000003e+01  -4.2848100000000002e+01   5.6824189999999999e+02  -2.3215000000000000e+01  -5.1930100000000003e+01  -5.4630000000000001e+00
  -7.0754999999999999e+00  -1.1981100000000000e+01   2.7776790000000000e+02  -7.6189000000000000e+00   3.4266500000000001e+01   1.9864999999999999e+00  -6.2589700000000001e+01  -4.5293999999999997e+01   5.6641359999999997e+02  -2.3426900000000000e+01  -5.1737699999999997e+01  -5.8036000000000003e+00
  -5.2680999999999996e+00  -1.5784200000000000e+01   2.9938540000000000e+02  -8.0294000000000008e+00   3.6597900000000003e+01   2.4996000000000000e+00  -6.2367800000000003e+01  -4.7873399999999997e+01   5.6136410000000001e+02  -2.3484700000000000e+01  -5.1285499999999999e+01  -6.0335999999999999e+00
  -2.9535999999999998e+00  -1.9455500000000001e+01   3.2383380000000000e+02  -8.7836999999999996e+00   3.9157699999999998e+01   3.0125999999999999e+00  -6.2145800000000001e+01  -4.9630000000000003e+01   5.5100400000000002e+02  -2.3311399999999999e+01  -5.0265500000000003e+01  -6.1044000000000000e+00
  -5.0700000000000001e-01  -2.3566400000000002e+01   3.5094150000000002e+02  -9.3278999999999996e+00   4.2088500000000003e+01   3.5871000000000000e+00  -6.0747599999999998e+01  -5.1231000000000002e+01   5.3394020000000000e+02  -2.2694900000000001e+01  -4.8783700000000003e+01  -6.3033999999999999e+00
   2.9535999999999998e+00  -2.8183000000000000e+01   3.8285300000000001e+02  -9.9483999999999995e+00   4.5400100000000002e+01   4.0563000000000002e+00  -5.9571199999999997e+01  -5.2453899999999997e+01   5.1765989999999999e+02  -2.2068700000000000e+01  -4.7292299999999997e+01  -6.3079000000000001e+00
   7.3620999999999999e+00  -3.3041300000000000e+01   4.1811020000000002e+02  -1.0263500000000001e+01   4.8882800000000003e+01   4.4861000000000004e+00  -5.7817799999999998e+01  -5.2809699999999999e+01   5.0042200000000003e+02  -2.1336600000000001e+01  -4.5627699999999997e+01  -6.3785999999999996e+00
   1.2960800000000001e+01  -3.8317399999999999e+01   4.5714179999999999e+02  -1.0788600000000001e+01   5.2736800000000002e+01   4.9859999999999998e+00  -5.4222200000000001e+01  -5.3788100000000000e+01   4.7735100000000000e+02  -2.0411899999999999e+01  -4.3568600000000004e+01  -6.4051999999999998e+00
   1.9419100000000000e+01  -4.3615400000000001e+01   4.9728859999999997e+02  -1.1351900000000001e+01   5.6419400000000003e+01   5.5122000000000000e+00  -5.0604500000000002e+01  -5.4855400000000003e+01   4.4914350000000002e+02  -1.9410100000000000e+01  -4.1028399999999998e+01  -6.4184999999999999e+00
   2.5436599999999999e+01  -4.9353200000000001e+01   5.3726379999999995e+02  -1.1800599999999999e+01   6.0216200000000001e+01   6.0690999999999997e+00  -4.6187700000000000e+01  -5.5878200000000000e+01   4.1431950000000001e+02  -1.8119299999999999e+01  -3.7910800000000002e+01  -6.4362000000000004e+00
   3.1652500000000000e+01  -5.4585200000000000e+01   5.7929790000000003e+02  -1.2258900000000001e+01   6.4089200000000005e+01   6.6654999999999998e+00  -4.1060600000000001e+01  -5.5700299999999999e+01   3.7226940000000002e+02  -1.6423900000000000e+01  -3.4196700000000000e+01  -6.2149999999999999e+00
   3.7559800000000003e+01  -6.0037199999999999e+01   6.2150350000000003e+02  -1.2650399999999999e+01   6.8180999999999997e+01   7.1566999999999998e+00  -3.4535299999999999e+01  -5.3565700000000000e+01   3.2299329999999998e+02  -1.4324000000000000e+01  -2.9597400000000000e+01  -5.7946999999999997e+00
   4.3709499999999998e+01  -6.5840800000000002e+01   6.6379489999999998e+02  -1.2965400000000001e+01   7.2129999999999995e+01   7.4767999999999999e+00  -2.6878100000000000e+01  -5.0319299999999998e+01   2.6866780000000000e+02  -1.1723100000000001e+01  -2.4680499999999999e+01  -5.2417999999999996e+00
   4.9815199999999997e+01  -7.1270799999999994e+01   7.0282659999999998e+02  -1.3271000000000001e+01   7.6079099999999997e+01   7.8452000000000002e+00  -1.8399600000000000e+01  -4.5738799999999998e+01   2.1181750000000000e+02  -9.0451999999999995e+00  -1.9532699999999998e+01  -4.5385000000000000e+00
   5.4951000000000001e+01  -7.6151100000000000e+01   7.4202970000000005e+02  -1.3356900000000000e+01   7.9638000000000005e+01   7.9241000000000001e+00  -9.8323999999999998e+00  -3.8912399999999998e+01   1.5383539999999999e+02  -6.1939000000000002e+00  -1.4173299999999999e+01  -3.6715000000000000e+00
   5.6494000000000000e+01  -8.0613799999999998e+01   7.7368399999999997e+02  -1.3490500000000001e+01   8.3120800000000003e+01   8.0556999999999999e+00  -1.7090000000000001e+00  -2.9573399999999999e+01   1.0116390000000000e+02  -3.2751000000000001e+00  -9.2082999999999995e+00  -2.5478999999999998e+00
   5.7397700000000000e+01  -8.5208399999999997e+01   8.0559550000000002e+02  -1.3423700000000000e+01   8.6232500000000002e+01   8.3143999999999991e+00   3.7509000000000001e+00  -1.8878100000000000e+01   6.1203299999999999e+01  -1.2523000000000000e+00  -5.3691000000000004e+00  -1.6190000000000000e+00
   5.8389600000000002e+01  -8.9759000000000000e+01   8.2884289999999999e+02  -1.3251899999999999e+01   8.8687600000000003e+01   8.4679000000000002e+00   6.7028999999999996e+00  -1.1251200000000001e+01   3.6913499999999999e+01   2.7939999999999998e-01  -3.1078999999999999e+00  -1.0262000000000000e+00
   5.9601900000000001e+01  -9.3672100000000000e+01   8.4368349999999998e+02  -1.2850899999999999e+01   8.9667699999999996e+01   8.7090999999999994e+00   6.0148000000000001e+00  -6.0480999999999998e+00   2.5508600000000001e+01   1.0018000000000000e+00  -1.6839000000000000e+00  -7.1660000000000001e-01
   5.9161099999999998e+01  -9.5562700000000007e+01   8.4814430000000004e+02  -1.2001099999999999e+01   8.9715299999999999e+01   8.7047000000000008e+00   3.8397000000000001e+00  -2.5125999999999999e+00   1.9240300000000001e+01   1.3197000000000001e+00  -1.0296000000000001e+00  -4.8659999999999998e-01
   5.8367600000000003e+01  -9.6507999999999996e+01   8.4308299999999997e+02  -1.0855499999999999e+01   8.8678100000000001e+01   8.7924000000000007e+00  -1.3320000000000001e-01  -1.7790000000000000e-01   1.6541399999999999e+01   1.2619000000000000e+00  -5.0029999999999997e-01  -2.1229999999999999e-01
   5.7375700000000002e+01  -9.6310100000000006e+01   8.3107330000000002e+02  -9.3756000000000004e+00   8.6736800000000002e+01   8.5993999999999993e+00  -1.4205000000000001e+00   1.5559999999999999e-01   1.2449600000000000e+01   9.2469999999999997e-01  -1.9199999999999998e-02  -7.5200000000000003e-02
   5.5546199999999999e+01  -9.4815200000000004e+01   8.1451700000000005e+02  -7.3705999999999996e+00   8.4367400000000004e+01   8.2792999999999992e+00  -2.0196999999999998e+00  -4.4499999999999998e-02   1.0534300000000000e+01   7.0320000000000005e-01   3.3679999999999999e-01  -1.7700000000000000e-02
   5.4113399999999999e+01  -9.2243099999999998e+01   7.9564459999999997e+02  -5.1746999999999996e+00   8.1436499999999995e+01   7.7575000000000003e+00  -1.9975000000000001e+00  -8.6719999999999997e-01   8.1837000000000000e+00   2.5050000000000000e-01   6.3510000000000000e-01   7.5200000000000003e-02
   5.2350099999999998e+01  -8.9715000000000003e+01   7.7737270000000001e+02  -2.6827999999999999e+00   7.8924300000000002e+01   7.2267999999999999e+00  -1.6202000000000001e+00  -1.7788999999999999e+00   6.0941999999999998e+00  -2.8899999999999999e-02   7.6010000000000000e-01  -8.8000000000000005e-03
   5.1225900000000003e+01  -8.7076999999999998e+01   7.5704190000000006e+02  -1.0500000000000000e-01   7.5898300000000006e+01   6.4988999999999999e+00  -5.7709999999999995e-01  -1.6677000000000000e+00   6.6166000000000000e+00  -5.7799999999999997e-02   6.2539999999999996e-01  -8.8499999999999995e-02
   5.1137700000000002e+01  -8.4153199999999998e+01   7.3894150000000002e+02   2.8833000000000002e+00   7.2929400000000001e+01   5.8806000000000003e+00   7.7680000000000005e-01  -8.4499999999999997e-01   5.3977000000000004e+00   1.3489999999999999e-01   4.7149999999999997e-01  -4.4200000000000003e-02
   5.1534500000000001e+01  -8.1339299999999994e+01   7.2161320000000001e+02   6.1486000000000001e+00   6.9998500000000007e+01   5.2053000000000003e+00   1.1762999999999999e+00  -3.5580000000000001e-01   5.4847999999999999e+00   1.8300000000000000e-01   4.5219999999999999e-01   0.0000000000000000e+00
   5.2416200000000003e+01  -7.8283600000000007e+01   7.0548590000000002e+02   9.8242999999999991e+00   6.7067599999999999e+01   4.5387000000000004e+00   1.0875999999999999e+00  -4.4469999999999998e-01   5.8330000000000002e+00   3.8500000000000000e-02   4.4259999999999999e-01   2.6499999999999999e-02
   5.3408099999999997e+01  -7.4436400000000006e+01   6.9330460000000005e+02   1.4063400000000000e+01   6.4317499999999995e+01   3.7625000000000002e+00   1.3095000000000001e+00  -4.4499999999999998e-02   5.3106999999999998e+00   1.8300000000000000e-01   4.0410000000000001e-01  -8.8000000000000005e-03
   5.4554299999999998e+01  -7.2128200000000007e+01   6.8481200000000001e+02   1.8254700000000000e+01   6.2109900000000003e+01   3.1135000000000002e+00   9.5440000000000003e-01   1.1119999999999999e-01   5.2236000000000002e+00   8.6699999999999999e-02   5.0029999999999997e-01   8.8000000000000005e-03
   5.5391900000000000e+01  -7.0193600000000004e+01   6.8026540000000000e+02   2.2751600000000000e+01   6.0339900000000000e+01   2.5609999999999999e+00   9.1000000000000003e-01   1.7790000000000000e-01   4.8754000000000000e+00   5.7799999999999997e-02   4.7149999999999997e-01   4.4200000000000003e-02
   5.6031100000000002e+01  -6.8456900000000005e+01   6.8095169999999996e+02   2.7439399999999999e+01   5.9093299999999999e+01   1.9645999999999999e+00   1.1096999999999999e+00   1.1119999999999999e-01   5.7460000000000004e+00   3.8500000000000000e-02   5.5810000000000004e-01   3.5400000000000001e-02
   5.6758499999999998e+01  -6.7709500000000006e+01   6.8326779999999997e+02   3.1945799999999998e+01   5.7989500000000000e+01   1.4471000000000001e+00   1.1318999999999999e+00   6.2260000000000004e-01   5.5719000000000003e+00   8.6699999999999999e-02   4.3300000000000000e-01   6.6400000000000001e-02
   5.7706299999999999e+01  -6.6060699999999997e+01   6.8747130000000004e+02   3.6652700000000003e+01   5.7199700000000000e+01   7.3670000000000002e-01   1.3317000000000001e+00   8.6719999999999997e-01   4.8754000000000000e+00   2.6970000000000000e-01   5.2920000000000000e-01   7.0800000000000002e-02
   5.8147100000000002e+01  -6.4038200000000003e+01   6.9270410000000004e+02   4.1321399999999997e+01   5.6419400000000003e+01   1.3159999999999999e-01   1.5093000000000001e+00   9.5609999999999995e-01   5.4847999999999999e+00   1.6380000000000000e-01   5.0029999999999997e-01   3.9800000000000002e-02
   5.8433700000000002e+01  -6.3114899999999999e+01   6.9973829999999998e+02   4.5655900000000003e+01   5.5877000000000002e+01  -4.7799999999999998e-01   1.5980000000000001e+00   1.1563000000000001e+00   5.6589000000000000e+00   1.6380000000000000e-01   5.2920000000000000e-01   8.4000000000000005e-02
   5.8235300000000002e+01  -6.3114899999999999e+01   7.0720150000000001e+02   4.9789999999999999e+01   5.5591500000000003e+01  -8.6390000000000000e-01   1.5536000000000001e+00   1.2674000000000001e+00   4.7012999999999998e+00   1.7340000000000000e-01   5.3879999999999995e-01   5.3100000000000001e-02
   5.7970799999999997e+01  -6.3840299999999999e+01   7.1389269999999999e+02   5.3284300000000002e+01   5.5296500000000002e+01  -1.1620999999999999e+00   1.5315000000000001e+00   1.4898000000000000e+00   5.8330000000000002e+00   1.4449999999999999e-01   4.3300000000000000e-01   2.2100000000000002e-02
   5.8081000000000003e+01  -6.4697699999999998e+01   7.2075540000000001e+02   5.6683199999999999e+01   5.5096699999999998e+01  -1.3989000000000000e+00   1.3761000000000001e+00   1.5120000000000000e+00   5.2236000000000002e+00   8.6699999999999999e-02   5.0029999999999997e-01   5.3100000000000001e-02
   5.7992800000000003e+01  -6.6412400000000005e+01   7.2710339999999997e+02   5.9595199999999998e+01   5.5030099999999997e+01  -1.6006000000000000e+00   1.3983000000000001e+00   1.6899000000000000e+00   5.1365999999999996e+00   1.5409999999999999e-01   5.5810000000000004e-01   5.7500000000000002e-02
   5.8081000000000003e+01  -6.8039199999999994e+01   7.3327980000000002e+02   6.2363900000000001e+01   5.4954000000000001e+01  -1.7672000000000001e+00   1.2428999999999999e+00   1.7788999999999999e+00   4.9623999999999997e+00   1.1559999999999999e-01   5.5810000000000004e-01   4.4200000000000003e-02
   5.8257399999999997e+01  -6.9248300000000000e+01   7.3962779999999998e+02   6.5170900000000003e+01   5.4982500000000002e+01  -1.9162999999999999e+00   1.1762999999999999e+00   1.6899000000000000e+00   5.1365999999999996e+00   1.2520000000000001e-01   5.9660000000000002e-01  -2.6499999999999999e-02
   5.8742300000000000e+01  -7.0127600000000001e+01   7.4477480000000003e+02   6.7634100000000004e+01   5.4896900000000002e+01  -2.0830000000000002e+00   1.1096999999999999e+00   1.7121000000000000e+00   4.8754000000000000e+00   3.8500000000000000e-02   4.8110000000000003e-01  -5.3100000000000001e-02
   5.9557800000000000e+01  -7.1534599999999998e+01   7.4872090000000003e+02   7.0001900000000006e+01   5.4849299999999999e+01  -2.2277000000000000e+00   8.4340000000000004e-01   1.5120000000000000e+00   5.2236000000000002e+00   1.3489999999999999e-01   5.2920000000000000e-01  -5.3100000000000001e-02
   6.0748100000000001e+01  -7.3513099999999994e+01   7.5112279999999998e+02   7.1968699999999998e+01   5.4830199999999998e+01  -2.3109999999999999e+00   6.2150000000000005e-01   1.7343999999999999e+00   4.7882999999999996e+00   1.3489999999999999e-01   5.3879999999999995e-01  -9.7299999999999998e-02
   6.0990600000000001e+01  -7.8239599999999996e+01   7.5421100000000001e+02   7.3524900000000002e+01   5.4773200000000003e+01  -2.0960999999999999e+00   5.9930000000000005e-01   1.4898000000000000e+00   5.2236000000000002e+00   6.7400000000000002e-02   5.6769999999999998e-01  -1.2830000000000000e-01
   6.2180900000000001e+01  -8.1031499999999994e+01   7.5704190000000006e+02   7.5071600000000004e+01   5.4820700000000002e+01  -2.1267999999999998e+00   5.1049999999999995e-01   1.4898000000000000e+00   4.1788999999999996e+00   9.6299999999999997e-02   5.0029999999999997e-01  -1.1500000000000000e-01
   6.3305000000000000e+01  -8.4724699999999999e+01   7.6004430000000002e+02   7.6551500000000004e+01   5.4839799999999997e+01  -2.0567000000000002e+00   5.3269999999999995e-01   1.5787000000000000e+00   5.0495000000000001e+00   1.4449999999999999e-01   4.8110000000000003e-01  -8.8499999999999995e-02
   6.5112499999999997e+01  -8.8462000000000003e+01   7.6278940000000000e+02   7.7945400000000006e+01   5.5049100000000003e+01  -2.0215999999999998e+00   3.3289999999999997e-01   1.5343000000000000e+00   4.9623999999999997e+00   1.5409999999999999e-01   5.6769999999999998e-01  -9.7299999999999998e-02
   6.5773700000000005e+01  -9.2375000000000000e+01   7.6441930000000002e+02   7.9081500000000005e+01   5.5210900000000002e+01  -1.8944000000000001e+00   3.5510000000000003e-01   1.7121000000000000e+00   4.7012999999999998e+00   1.8300000000000000e-01   4.9070000000000003e-01  -2.6499999999999999e-02
   6.6412899999999993e+01  -9.6617900000000006e+01   7.6630660000000000e+02   8.0236800000000002e+01   5.5496400000000001e+01  -1.7936000000000001e+00   5.3269999999999995e-01   1.9123000000000001e+00   4.3529999999999998e+00   1.9270000000000001e-01   5.7730000000000004e-01  -1.3299999999999999e-02
   6.6897900000000007e+01  -1.0044300000000000e+02   7.6827959999999996e+02   8.1210599999999999e+01   5.5877000000000002e+01  -1.5831000000000000e+00   5.1049999999999995e-01   1.7343999999999999e+00   4.9623999999999997e+00   2.3119999999999999e-01   5.9660000000000002e-01  -3.9800000000000002e-02
   6.7008099999999999e+01  -1.0426819999999999e+02   7.7059569999999997e+02   8.2060299999999998e+01   5.5991199999999999e+01  -1.3900999999999999e+00   4.6610000000000001e-01   1.9123000000000001e+00   4.7012999999999998e+00   2.3119999999999999e-01   5.1000000000000001e-01   0.0000000000000000e+00
   6.7316699999999997e+01  -1.0824720000000001e+02   7.7136779999999999e+02   8.3100999999999999e+01   5.6343299999999999e+01  -1.2322000000000000e+00   5.7709999999999995e-01   1.8232999999999999e+00   4.9623999999999997e+00   2.3119999999999999e-01   4.7149999999999997e-01   3.5400000000000001e-02
   6.6853800000000007e+01  -1.1174260000000000e+02   7.7016679999999997e+02   8.3683400000000006e+01   5.6543100000000003e+01  -1.0129999999999999e+00   3.9950000000000002e-01   2.0011999999999999e+00   5.4847999999999999e+00   1.8300000000000000e-01   5.1959999999999995e-01   2.6499999999999999e-02
   6.6148399999999995e+01  -1.1530390000000000e+02   7.6536289999999997e+02   8.4055700000000002e+01   5.6476500000000001e+01  -6.2270000000000003e-01   8.4340000000000004e-01   2.0457000000000001e+00   5.4847999999999999e+00   1.7340000000000000e-01   4.6189999999999998e-01   4.4200000000000003e-02
   6.5244699999999995e+01  -1.1906310000000001e+02   7.5901490000000001e+02   8.4132099999999994e+01   5.6343299999999999e+01  -3.2010000000000000e-01   1.1984999999999999e+00   1.9790000000000001e+00   5.4847999999999999e+00   1.5409999999999999e-01   4.8110000000000003e-01  -1.3299999999999999e-02
   6.4230800000000002e+01  -1.2286630000000000e+02   7.5086550000000000e+02   8.3941199999999995e+01   5.5915100000000002e+01   1.0520000000000000e-01   1.1540999999999999e+00   2.1124000000000001e+00   4.7882999999999996e+00   1.9270000000000001e-01   4.7149999999999997e-01   4.8700000000000000e-02
   6.3062500000000000e+01  -1.2642760000000000e+02   7.3954200000000003e+02   8.3272900000000007e+01   5.5467799999999997e+01   6.0519999999999996e-01   1.3983000000000001e+00   2.0678999999999998e+00   4.9623999999999997e+00   2.5050000000000000e-01   5.5810000000000004e-01  -2.2100000000000002e-02
   6.1762099999999997e+01  -1.2930750000000000e+02   7.2358619999999996e+02   8.2194000000000003e+01   5.4449599999999997e+01   1.0744000000000000e+00   1.3983000000000001e+00   2.0457000000000001e+00   5.1365999999999996e+00   2.0230000000000001e-01   4.4259999999999999e-01   4.4200000000000003e-02
   5.9800300000000000e+01  -1.3084630000000001e+02   7.0042460000000005e+02   8.0160399999999996e+01   5.3088799999999999e+01   1.6839000000000000e+00   1.4427000000000001e+00   1.9790000000000001e+00   5.2236000000000002e+00   8.6699999999999999e-02   4.6189999999999998e-01   3.5400000000000001e-02
   5.7089100000000002e+01  -1.3240719999999999e+02   6.6859879999999998e+02   7.6895200000000003e+01   5.0938299999999998e+01   2.4382000000000001e+00   1.6424000000000001e+00   2.0457000000000001e+00   5.0495000000000001e+00   1.8300000000000000e-01   4.2340000000000000e-01   2.2100000000000002e-02
   5.2680700000000002e+01  -1.3174760000000001e+02   6.2956719999999996e+02   7.2904300000000006e+01   4.8369000000000000e+01   3.1749000000000001e+00   1.4205000000000001e+00   2.1568999999999998e+00   4.8754000000000000e+00   2.1190000000000001e-01   5.2920000000000000e-01   4.4200000000000003e-02
   4.8118000000000002e+01  -1.2952730000000000e+02   5.8444489999999996e+02   6.8302499999999995e+01   4.5238300000000002e+01   3.7844000000000002e+00   1.4649000000000001e+00   2.0678999999999998e+00   4.7012999999999998e+00   2.5050000000000000e-01   3.6559999999999998e-01   3.5400000000000001e-02
   4.2122500000000002e+01  -1.2550430000000000e+02   5.3263149999999996e+02   6.2783999999999999e+01   4.1650799999999997e+01   4.1966999999999999e+00   1.8644000000000001e+00  -1.2452000000000001e+00   6.7035999999999998e+00   2.1190000000000001e-01   3.2710000000000000e-01  -5.2639999999999998e-01
   3.6303400000000003e+01  -1.1893120000000000e+02   4.7498480000000001e+02   5.6549500000000002e+01   3.7558999999999997e+01   4.5869000000000000e+00   1.6202000000000001e+00  -1.6899000000000000e+00   6.0941999999999998e+00   1.7340000000000000e-01   3.2710000000000000e-01  -7.8739999999999999e-01
   3.0263800000000000e+01  -1.0983000000000000e+02   4.1253420000000000e+02   4.9675400000000003e+01   3.2953299999999999e+01   4.6921999999999997e+00   9.3220000000000003e-01  -1.1119999999999999e-01   5.4847999999999999e+00   2.0230000000000001e-01   3.2710000000000000e-01  -4.4230000000000003e-01
   2.4466799999999999e+01  -9.7475200000000001e+01   3.4356410000000000e+02   4.2180599999999998e+01   2.7843299999999999e+01   4.5343000000000000e+00   1.2206999999999999e+00   1.2230000000000001e+00   5.4847999999999999e+00   1.2520000000000001e-01   4.6189999999999998e-01  -1.3299999999999999e-02
   1.9000299999999999e+01  -8.3339799999999997e+01   2.7365030000000002e+02   3.4218100000000000e+01   2.2381200000000000e+01   4.0431999999999997e+00   7.7680000000000005e-01   1.6232000000000000e+00   5.0495000000000001e+00   1.3489999999999999e-01   4.4259999999999999e-01  -6.1899999999999997e-02
   1.4018800000000001e+01  -6.6148600000000002e+01   2.0519479999999999e+02   2.6818800000000000e+01   1.6928699999999999e+01   3.2932999999999999e+00   7.1020000000000005e-01   1.5120000000000000e+00   5.5719000000000003e+00   9.6299999999999997e-02   3.8490000000000002e-01  -8.8000000000000005e-03
   9.4780999999999995e+00  -4.4560699999999997e+01   1.4883490000000000e+02   2.0612900000000000e+01   1.2180300000000001e+01   1.9864999999999999e+00   7.1020000000000005e-01   1.4008000000000000e+00   5.4847999999999999e+00   1.1559999999999999e-01   4.6189999999999998e-01   1.3299999999999999e-02
   5.7088999999999999e+00  -1.9015799999999999e+01   1.0808759999999999e+02   1.6679400000000001e+01   8.9162999999999997e+00   4.2980000000000002e-01   3.7730000000000002e-01   1.5120000000000000e+00   5.0495000000000001e+00   1.0600000000000000e-01   5.1000000000000001e-01  -5.3100000000000001e-02
   4.7390999999999996e+00  -1.7630800000000001e+01   7.7462800000000001e+01   1.1867500000000000e+01   6.1566999999999998e+00  -3.5099999999999999e-02   4.2170000000000002e-01   1.2452000000000001e+00   6.2683000000000000e+00   1.5409999999999999e-01   5.0029999999999997e-01   4.4200000000000003e-02
   4.7390999999999996e+00  -8.0239999999999991e+00   5.2413899999999998e+01   8.6785999999999994e+00   4.0347000000000000e+00  -3.1569999999999998e-01   6.2150000000000005e-01   1.2230000000000001e+00   5.3977000000000004e+00   1.9270000000000001e-01   5.1000000000000001e-01   3.5400000000000001e-02
   1.6972000000000000e+00  -7.6063000000000001e+00   3.2597799999999999e+01   5.4325000000000001e+00   2.4361000000000002e+00  -2.6750000000000002e-01   3.9950000000000002e-01   9.1169999999999995e-01   4.6142000000000003e+00   1.0600000000000000e-01   4.9070000000000003e-01   3.1000000000000000e-02
   4.6289999999999998e-01  -2.8138999999999998e+00   2.0588100000000001e+01   3.6375999999999999e+00   1.4178999999999999e+00  -3.2890000000000003e-01   3.3289999999999997e-01   9.1169999999999995e-01   5.9200999999999997e+00   2.0230000000000001e-01   5.9660000000000002e-01   5.7500000000000002e-02
  -5.9509999999999996e-01  -8.3540000000000003e-01   1.3468100000000000e+01   2.4632000000000001e+00   8.2789999999999997e-01  -3.6840000000000001e-01   6.6579999999999995e-01   1.0894999999999999e+00   5.9200999999999997e+00   1.6380000000000000e-01   6.1580000000000001e-01   1.1500000000000000e-01
  -6.3919999999999999e-01   2.3961999999999999e+00   6.9485000000000001e+00   1.6803999999999999e+00   3.1400000000000000e-01  -6.0080000000000000e-01   5.9930000000000005e-01   7.5600000000000001e-01   5.7460000000000004e+00   9.6299999999999997e-02   5.1959999999999995e-01   1.1060000000000000e-01
  -9.4779999999999998e-01   3.5394000000000001e+00   4.5465000000000000e+00   1.1266000000000000e+00   9.4999999999999998e-03  -5.6569999999999998e-01   5.3269999999999995e-01   8.0049999999999999e-01   5.7460000000000004e+00   6.7400000000000002e-02   5.1959999999999995e-01   1.0620000000000000e-01
  -1.2122999999999999e+00   3.6713000000000000e+00   2.5735000000000001e+00   9.6430000000000005e-01  -2.2839999999999999e-01  -5.5249999999999999e-01   5.5489999999999995e-01   2.4460000000000001e-01   5.2236000000000002e+00   1.9270000000000001e-01   5.1000000000000001e-01   1.5040000000000001e-01
  -4.4080000000000003e-01   2.0445000000000002e+00   3.6886999999999999e+00   8.7839999999999996e-01  -3.5210000000000002e-01  -5.3939999999999999e-01   7.1020000000000005e-01   5.5589999999999995e-01   5.6589000000000000e+00   1.1559999999999999e-01   5.1000000000000001e-01   1.1940000000000001e-01
  -9.6989999999999998e-01   2.6600000000000001e+00   3.2597999999999998e+00   8.2110000000000005e-01  -4.2820000000000003e-01  -5.0870000000000004e-01   4.8830000000000001e-01   4.0020000000000000e-01   5.4847999999999999e+00   2.6970000000000000e-01   5.2920000000000000e-01   1.8579999999999999e-01
  -3.5270000000000001e-01   8.1340000000000001e-01   2.7450999999999999e+00   4.7739999999999999e-01  -6.3759999999999994e-01  -4.2540000000000000e-01   1.5540000000000001e-01   6.0040000000000004e-01   5.9200999999999997e+00   2.3119999999999999e-01   5.3879999999999995e-01   2.1229999999999999e-01
  -8.8170000000000004e-01   7.0350000000000001e-01   2.7450999999999999e+00   5.6330000000000002e-01  -5.7099999999999995e-01  -3.1140000000000001e-01   2.6629999999999998e-01   6.2260000000000004e-01   6.7035999999999998e+00   3.3710000000000001e-01   5.9660000000000002e-01   1.9020000000000001e-01
  -9.6989999999999998e-01   4.8359999999999997e-01   2.3161999999999998e+00   3.8190000000000002e-01  -5.6140000000000001e-01  -2.1049999999999999e-01   3.1069999999999998e-01   6.6710000000000003e-01   5.9200999999999997e+00   2.7939999999999998e-01   5.8689999999999998e-01   2.2120000000000001e-01
  -1.1681999999999999e+00   5.2759999999999996e-01   2.2303999999999999e+00   4.0100000000000002e-01  -6.0899999999999999e-01  -2.1049999999999999e-01   1.3320000000000001e-01   7.7820000000000000e-01   6.2683000000000000e+00   2.4079999999999999e-01   5.8689999999999998e-01   2.8310000000000002e-01
  -1.1462000000000001e+00   3.9570000000000000e-01   1.8872000000000000e+00   4.7739999999999999e-01  -3.4260000000000002e-01  -2.3680000000000001e-01   3.1069999999999998e-01   6.2260000000000004e-01   6.0941999999999998e+00   3.8529999999999998e-01   5.6769999999999998e-01   3.2290000000000002e-01
  -9.9190000000000000e-01   5.0560000000000005e-01   2.0588000000000002e+00   3.5330000000000000e-01  -3.1400000000000000e-01  -2.3680000000000001e-01   3.9950000000000002e-01   7.1150000000000002e-01   5.7460000000000004e+00   3.0819999999999997e-01   6.3510000000000000e-01   3.1409999999999999e-01
  -1.1902999999999999e+00   7.6939999999999997e-01   1.6298999999999999e+00   3.7240000000000001e-01  -4.1870000000000002e-01  -2.0610000000000001e-01   7.3240000000000005e-01   8.8939999999999997e-01   5.9200999999999997e+00   4.2380000000000001e-01   5.8689999999999998e-01   2.8310000000000002e-01
  -1.3005000000000000e+00   5.9360000000000002e-01   2.4876999999999998e+00   3.5330000000000000e-01  -5.1390000000000002e-01  -2.5430000000000003e-01   7.9900000000000004e-01   1.1563000000000001e+00   5.7460000000000004e+00   3.7569999999999998e-01   6.3510000000000000e-01   3.4060000000000001e-01
  -1.4548000000000001e+00   5.2759999999999996e-01   1.6298999999999999e+00   3.8190000000000002e-01  -4.5679999999999998e-01  -2.3680000000000001e-01   9.5440000000000003e-01   1.1785000000000001e+00   6.0072000000000001e+00   4.2380000000000001e-01   5.5810000000000004e-01   3.5830000000000001e-01
  -1.3887000000000000e+00   7.0350000000000001e-01   1.8015000000000001e+00   4.0100000000000002e-01  -3.9970000000000000e-01  -3.0700000000000000e-01   6.8799999999999994e-01   1.2452000000000001e+00   5.7460000000000004e+00   3.5639999999999999e-01   6.2539999999999996e-01   3.0080000000000001e-01
  -1.5428999999999999e+00   3.9570000000000000e-01   1.6298999999999999e+00   3.7240000000000001e-01  -4.2820000000000003e-01  -2.2800000000000001e-01   6.4370000000000005e-01   1.0894999999999999e+00   6.0072000000000001e+00   3.2750000000000001e-01   6.0619999999999996e-01   2.9640000000000000e-01
  -1.4327000000000001e+00   6.1550000000000005e-01   2.7450999999999999e+00   3.7240000000000001e-01  -4.5679999999999998e-01  -2.3240000000000000e-01   8.6560000000000004e-01   1.2674000000000001e+00   6.2683000000000000e+00   4.7199999999999998e-01   5.1000000000000001e-01   2.6540000000000002e-01
  -1.4107000000000001e+00   6.1550000000000005e-01   1.8872000000000000e+00   2.9599999999999999e-01  -4.5679999999999998e-01  -2.1490000000000001e-01   7.9900000000000004e-01   1.2007000000000001e+00   6.0072000000000001e+00   4.9130000000000001e-01   4.6189999999999998e-01   3.1409999999999999e-01
  -1.4327000000000001e+00   3.9570000000000000e-01   2.2303999999999999e+00   2.8639999999999999e-01  -4.0920000000000001e-01  -2.7629999999999999e-01   9.1000000000000003e-01   1.1785000000000001e+00   5.4847999999999999e+00   3.8529999999999998e-01   5.0029999999999997e-01   3.2290000000000002e-01
  -1.4767999999999999e+00   5.4959999999999998e-01   1.4582999999999999e+00   3.9140000000000003e-01  -4.6629999999999999e-01  -2.1049999999999999e-01   1.2873000000000001e+00   1.2674000000000001e+00   5.8330000000000002e+00   3.9489999999999997e-01   4.2340000000000000e-01   3.1409999999999999e-01
  -1.5870000000000000e+00   2.8580000000000000e-01   2.2303999999999999e+00   3.8190000000000002e-01  -4.9480000000000002e-01  -2.0169999999999999e-01   9.3220000000000003e-01   1.2897000000000001e+00   5.9200999999999997e+00   3.4680000000000000e-01   4.7149999999999997e-01   2.7870000000000000e-01
  -1.4107000000000001e+00   7.6939999999999997e-01   2.1446000000000001e+00   4.0100000000000002e-01  -5.0429999999999997e-01  -2.1929999999999999e-01   1.0209999999999999e+00   1.0227999999999999e+00   6.0072000000000001e+00   4.0460000000000002e-01   5.2920000000000000e-01   2.7429999999999999e-01
  -1.3446000000000000e+00   3.5170000000000001e-01   1.6298999999999999e+00   2.7689999999999998e-01  -4.6629999999999999e-01  -2.0610000000000001e-01   9.1000000000000003e-01   1.0227999999999999e+00   6.8777999999999997e+00   4.3350000000000000e-01   4.7149999999999997e-01   3.7159999999999999e-01
  -1.4327000000000001e+00   6.5949999999999998e-01   1.9730000000000001e+00   3.8190000000000002e-01  -4.1870000000000002e-01  -1.8859999999999999e-01   1.0653999999999999e+00   1.1339999999999999e+00   6.0072000000000001e+00   4.3350000000000000e-01   4.8110000000000003e-01   3.1409999999999999e-01
  -1.4548000000000001e+00   6.3749999999999996e-01   1.9730000000000001e+00   3.9140000000000003e-01  -3.9010000000000000e-01  -2.4560000000000001e-01   1.1540999999999999e+00   1.3786000000000000e+00   6.2683000000000000e+00   3.8529999999999998e-01   5.5810000000000004e-01   3.4949999999999998e-01
  -1.4767999999999999e+00   5.7160000000000000e-01   1.9730000000000001e+00   3.7240000000000001e-01  -4.4719999999999999e-01  -2.3680000000000001e-01   1.0653999999999999e+00   1.2452000000000001e+00   6.0072000000000001e+00   4.0460000000000002e-01   5.1000000000000001e-01   3.4949999999999998e-01
  -1.2343999999999999e+00   5.2759999999999996e-01   1.8015000000000001e+00   2.3870000000000000e-01  -4.7580000000000000e-01  -2.7629999999999999e-01   1.1762999999999999e+00   1.2230000000000001e+00   5.2236000000000002e+00   3.9489999999999997e-01   5.3879999999999995e-01   3.1409999999999999e-01
  -1.2564000000000000e+00   7.9139999999999999e-01   1.2867999999999999e+00   3.7240000000000001e-01  -5.1390000000000002e-01  -2.1049999999999999e-01   1.0875999999999999e+00   1.1339999999999999e+00   6.6166000000000000e+00   4.1420000000000001e-01   5.1959999999999995e-01   3.2290000000000002e-01
  -1.5649999999999999e+00   4.8359999999999997e-01   1.3725000000000001e+00   3.7240000000000001e-01  -5.0429999999999997e-01  -2.6310000000000000e-01   9.1000000000000003e-01   1.1563000000000001e+00   5.9200999999999997e+00   4.1420000000000001e-01   4.0410000000000001e-01   2.8310000000000002e-01
  -1.3005000000000000e+00   5.7160000000000000e-01   1.3725000000000001e+00   3.6280000000000001e-01  -3.1400000000000000e-01  -2.4120000000000000e-01   9.9880000000000002e-01   1.1117999999999999e+00   5.6589000000000000e+00   4.8159999999999997e-01   4.1370000000000001e-01   3.1850000000000001e-01
  -1.4548000000000001e+00   6.5949999999999998e-01   1.8872000000000000e+00   3.2460000000000000e-01  -5.0429999999999997e-01  -2.4120000000000000e-01   1.1984999999999999e+00   1.2674000000000001e+00   6.5294999999999996e+00   4.8159999999999997e-01   5.1959999999999995e-01   3.6270000000000002e-01
  -1.6091000000000000e+00   6.5949999999999998e-01   2.3161999999999998e+00   2.3870000000000000e-01  -3.9970000000000000e-01  -2.9380000000000001e-01   8.6560000000000004e-01   1.2897000000000001e+00   6.0941999999999998e+00   4.2380000000000001e-01   4.8110000000000003e-01   2.9640000000000000e-01
  -1.4988999999999999e+00   7.4739999999999995e-01   1.8015000000000001e+00   2.7689999999999998e-01  -5.3290000000000004e-01  -1.9289999999999999e-01   7.7680000000000005e-01   1.3786000000000000e+00   6.1813000000000002e+00   4.2380000000000001e-01   5.0029999999999997e-01   3.1409999999999999e-01
  -1.1462000000000001e+00   7.0350000000000001e-01   2.0588000000000002e+00   3.1509999999999999e-01  -4.3769999999999998e-01  -1.9289999999999999e-01   8.8780000000000003e-01   1.2897000000000001e+00   7.0518999999999998e+00   4.6239999999999998e-01   5.9660000000000002e-01   3.6270000000000002e-01
  -1.3666000000000000e+00   7.6939999999999997e-01   1.8015000000000001e+00   3.3420000000000000e-01  -3.6159999999999998e-01  -1.9730000000000000e-01   9.5440000000000003e-01   1.2007000000000001e+00   6.1813000000000002e+00   4.1420000000000001e-01   5.6769999999999998e-01   3.1850000000000001e-01
  -1.4548000000000001e+00   6.8149999999999999e-01   2.0588000000000002e+00   2.6729999999999998e-01  -3.9010000000000000e-01  -2.1490000000000001e-01   9.7660000000000002e-01   1.2897000000000001e+00   7.1388999999999996e+00   3.3710000000000001e-01   4.9070000000000003e-01   3.1850000000000001e-01
  -1.3887000000000000e+00   5.4959999999999998e-01   2.1446000000000001e+00   3.4370000000000001e-01  -5.2339999999999998e-01  -2.1929999999999999e-01   7.5460000000000005e-01   1.1563000000000001e+00   6.8777999999999997e+00   3.1790000000000002e-01   4.3300000000000000e-01   3.0959999999999999e-01
  -1.2343999999999999e+00   4.8359999999999997e-01   9.4359999999999999e-01   3.2460000000000000e-01  -4.3769999999999998e-01  -2.0610000000000001e-01   9.3220000000000003e-01   1.1339999999999999e+00   6.1813000000000002e+00   3.4680000000000000e-01   4.8110000000000003e-01   3.3179999999999998e-01
  -1.2343999999999999e+00   5.4959999999999998e-01   1.9730000000000001e+00   4.0100000000000002e-01  -5.1390000000000002e-01  -3.0700000000000000e-01   1.0209999999999999e+00   1.2007000000000001e+00   6.0072000000000001e+00   3.8529999999999998e-01   5.3879999999999995e-01   3.2729999999999998e-01
  -1.1681999999999999e+00   1.0771999999999999e+00   1.7157000000000000e+00   4.1049999999999998e-01  -4.8530000000000001e-01  -2.3240000000000000e-01   9.3220000000000003e-01   1.2007000000000001e+00   6.9648000000000003e+00   4.1420000000000001e-01   5.1959999999999995e-01   2.6100000000000001e-01
  -1.3225000000000000e+00   8.5740000000000005e-01   2.4876999999999998e+00   2.9599999999999999e-01  -4.5679999999999998e-01  -2.4120000000000000e-01   9.7660000000000002e-01   1.1117999999999999e+00   6.7907000000000002e+00   3.8529999999999998e-01   4.2340000000000000e-01   3.1850000000000001e-01
  -1.4327000000000001e+00   5.4959999999999998e-01   2.1446000000000001e+00   4.1049999999999998e-01  -4.6629999999999999e-01  -2.3680000000000001e-01   8.4340000000000004e-01   1.0450999999999999e+00   5.9200999999999997e+00   3.3710000000000001e-01   4.7149999999999997e-01   2.2120000000000001e-01
  -1.3887000000000000e+00   5.9360000000000002e-01   2.0588000000000002e+00   3.5330000000000000e-01  -5.3290000000000004e-01  -2.3680000000000001e-01   9.1000000000000003e-01   9.7840000000000005e-01   6.3554000000000004e+00   3.3710000000000001e-01   4.4259999999999999e-01   2.7429999999999999e-01
  -1.3666000000000000e+00   6.5949999999999998e-01   6.8630000000000002e-01   3.1509999999999999e-01  -5.8050000000000002e-01  -2.3240000000000000e-01   9.9880000000000002e-01   8.6719999999999997e-01   6.6166000000000000e+00   3.6599999999999999e-01   4.2340000000000000e-01   2.8310000000000002e-01
  -1.4767999999999999e+00   6.8149999999999999e-01   1.2867999999999999e+00   3.6280000000000001e-01  -4.0920000000000001e-01  -3.1569999999999998e-01   9.3220000000000003e-01   2.2239999999999999e-01   6.0072000000000001e+00   3.6599999999999999e-01   5.3879999999999995e-01   5.3100000000000001e-02
  -1.4327000000000001e+00   5.4959999999999998e-01   2.4876999999999998e+00   3.4370000000000001e-01  -4.5679999999999998e-01  -2.6310000000000000e-01   1.1540999999999999e+00  -1.2452000000000001e+00   6.1813000000000002e+00   2.5050000000000000e-01   5.1000000000000001e-01  -3.1850000000000001e-01
  -1.4988999999999999e+00   5.7160000000000000e-01   2.6593000000000000e+00   3.1509999999999999e-01  -4.6629999999999999e-01  -2.5869999999999999e-01   1.6424000000000001e+00  -3.3797999999999999e+00   6.8777999999999997e+00   3.0819999999999997e-01   3.4639999999999999e-01  -8.4930000000000005e-01
  -1.5208999999999999e+00   7.2550000000000003e-01   1.1152000000000000e+00   2.9599999999999999e-01  -5.3290000000000004e-01  -2.0610000000000001e-01   1.9310000000000000e+00  -5.6923000000000004e+00   6.8777999999999997e+00   2.6010000000000000e-01   4.3300000000000000e-01  -1.3890000000000000e+00
  -1.5870000000000000e+00   5.0560000000000005e-01   3.2597999999999998e+00   3.2460000000000000e-01  -5.0429999999999997e-01  -2.2359999999999999e-01   2.3748999999999998e+00  -8.8276000000000003e+00   7.2260000000000000e+00   1.8300000000000000e-01   5.1000000000000001e-01  -2.2294000000000000e+00
  -1.6532000000000000e+00   7.4739999999999995e-01   1.8015000000000001e+00   3.4370000000000001e-01  -4.0920000000000001e-01  -2.6750000000000002e-01   2.9519000000000002e+00  -1.1851599999999999e+01   6.0941999999999998e+00   1.5409999999999999e-01   4.2340000000000000e-01  -3.0167999999999999e+00
  -1.8735999999999999e+00   4.8359999999999997e-01   1.9730000000000001e+00   3.0549999999999999e-01  -4.9480000000000002e-01  -2.1929999999999999e-01   3.4845999999999999e+00  -1.4141900000000000e+01   6.2683000000000000e+00  -1.4449999999999999e-01   5.3879999999999995e-01  -3.6494000000000000e+00
  -1.4548000000000001e+00   5.2759999999999996e-01   2.3161999999999998e+00   3.3420000000000000e-01  -4.9480000000000002e-01  -2.1929999999999999e-01   3.3513999999999999e+00  -1.5120200000000001e+01   5.9200999999999997e+00  -1.8300000000000000e-01   5.7730000000000004e-01  -3.9058999999999999e+00
  -1.8294999999999999e+00   5.0560000000000005e-01   1.3725000000000001e+00   2.8639999999999999e-01  -5.4239999999999999e-01  -2.0610000000000001e-01   3.9506999999999999e+00  -1.6921299999999999e+01   6.0072000000000001e+00  -3.3710000000000001e-01   5.8689999999999998e-01  -4.2332999999999998e+00
  -1.3887000000000000e+00   7.0350000000000001e-01   2.2303999999999999e+00   3.9140000000000003e-01  -4.9480000000000002e-01  -2.3680000000000001e-01   3.6621999999999999e+00  -1.7788499999999999e+01   5.7460000000000004e+00  -5.1049999999999995e-01   7.5049999999999994e-01  -4.4721000000000002e+00
  -1.4548000000000001e+00   9.2330000000000001e-01   1.6298999999999999e+00   3.7240000000000001e-01  -4.4719999999999999e-01  -2.1929999999999999e-01   3.5956000000000001e+00  -1.7966400000000000e+01   3.7435999999999998e+00  -5.8760000000000001e-01   8.7560000000000004e-01  -4.4455999999999998e+00
  -1.2122999999999999e+00   6.3749999999999996e-01   2.3161999999999998e+00   2.9599999999999999e-01  -5.6140000000000001e-01  -2.7629999999999999e-01   2.9741000000000000e+00  -1.7388300000000001e+01   4.3529999999999998e+00  -6.0690000000000000e-01   1.0006999999999999e+00  -4.1935000000000002e+00
  -1.4767999999999999e+00   9.2330000000000001e-01   2.4018999999999999e+00   3.6280000000000001e-01  -4.4719999999999999e-01  -2.6750000000000002e-01   3.2848999999999999e+00  -1.5965199999999999e+01   4.7012999999999998e+00  -5.4910000000000003e-01   9.6220000000000006e-01  -3.9015000000000000e+00
  -1.0139000000000000e+00   9.0129999999999999e-01   1.8872000000000000e+00   3.3420000000000000e-01  -4.8530000000000001e-01  -2.3240000000000000e-01   2.2860999999999998e+00  -1.2718800000000000e+01   5.3106999999999998e+00  -4.1420000000000001e-01   9.2369999999999997e-01  -3.0257000000000001e+00
  -1.4107000000000001e+00   7.6939999999999997e-01   1.5441000000000000e+00   3.1509999999999999e-01  -4.4719999999999999e-01  -2.7189999999999998e-01   1.6424000000000001e+00  -5.5366999999999997e+00   5.4847999999999999e+00  -1.7340000000000000e-01   7.9859999999999998e-01  -1.2341000000000000e+00
  -1.2784000000000000e+00   9.0129999999999999e-01   9.4359999999999999e-01   4.4869999999999999e-01  -4.9480000000000002e-01  -2.4120000000000000e-01   1.8422000000000001e+00  -2.2235999999999998e+00   5.8330000000000002e+00   2.4079999999999999e-01   5.5810000000000004e-01  -6.6790000000000005e-01
  -1.4767999999999999e+00   6.8149999999999999e-01   2.2303999999999999e+00   3.4370000000000001e-01  -4.8530000000000001e-01  -2.4560000000000001e-01   7.3240000000000005e-01  -4.4499999999999998e-02   5.7460000000000004e+00   3.2750000000000001e-01   4.9070000000000003e-01  -1.1060000000000000e-01
  -1.4107000000000001e+00   7.2550000000000003e-01   1.6298999999999999e+00   3.7240000000000001e-01  -4.9480000000000002e-01  -2.1929999999999999e-01   6.2150000000000005e-01  -2.0010000000000000e-01   6.3554000000000004e+00   3.4680000000000000e-01   4.8110000000000003e-01   1.5040000000000001e-01
  -1.2784000000000000e+00   9.0129999999999999e-01   1.8015000000000001e+00   3.3420000000000000e-01  -4.5679999999999998e-01  -2.2800000000000001e-01   9.5440000000000003e-01  -2.2200000000000001e-02   6.7907000000000002e+00   4.9130000000000001e-01   4.3300000000000000e-01  -1.7700000000000000e-02
  -1.3225000000000000e+00   6.5949999999999998e-01   1.9730000000000001e+00   2.9599999999999999e-01  -4.9480000000000002e-01  -2.3680000000000001e-01   7.5460000000000005e-01  -1.5559999999999999e-01   6.2683000000000000e+00   3.3710000000000001e-01   4.3300000000000000e-01  -1.3299999999999999e-02
  -1.3887000000000000e+00   8.7929999999999997e-01   1.8015000000000001e+00   3.7240000000000001e-01  -4.3769999999999998e-01  -2.7189999999999998e-01   8.4340000000000004e-01  -1.4231000000000000e+00   6.3554000000000004e+00   4.2380000000000001e-01   3.1750000000000000e-01  -2.8749999999999998e-01
  -1.4107000000000001e+00   7.4739999999999995e-01   1.0294000000000001e+00   2.9599999999999999e-01  -5.0429999999999997e-01  -2.8939999999999999e-01   7.9900000000000004e-01  -6.0040000000000004e-01   6.7035999999999998e+00   3.8529999999999998e-01   3.7530000000000002e-01  -2.3440000000000000e-01
  -1.3225000000000000e+00   5.4959999999999998e-01   1.7157000000000000e+00   3.0549999999999999e-01  -5.2339999999999998e-01  -1.9730000000000000e-01   7.3240000000000005e-01  -1.0450999999999999e+00   6.2683000000000000e+00   3.3710000000000001e-01   4.1370000000000001e-01  -1.7249999999999999e-01
  -1.4327000000000001e+00   9.2330000000000001e-01   9.4359999999999999e-01   3.8190000000000002e-01  -5.6140000000000001e-01  -2.3240000000000000e-01   6.4370000000000005e-01  -9.7840000000000005e-01   6.8777999999999997e+00   3.8529999999999998e-01   4.0410000000000001e-01  -2.0790000000000000e-01
  -1.1902999999999999e+00   4.8359999999999997e-01   1.2010000000000001e+00   3.8190000000000002e-01  -5.1390000000000002e-01  -2.5869999999999999e-01   9.5440000000000003e-01  -1.1785000000000001e+00   6.6166000000000000e+00   3.8529999999999998e-01   4.0410000000000001e-01  -2.1679999999999999e-01
  -1.2564000000000000e+00   5.0560000000000005e-01   1.8015000000000001e+00   3.6280000000000001e-01  -3.8059999999999999e-01  -2.2359999999999999e-01   9.7660000000000002e-01  -8.8939999999999997e-01   6.3554000000000004e+00   4.6239999999999998e-01   5.1959999999999995e-01  -2.1679999999999999e-01
  -1.4767999999999999e+00   6.3749999999999996e-01   1.9730000000000001e+00   2.9599999999999999e-01  -5.4239999999999999e-01  -2.1049999999999999e-01   9.1000000000000003e-01  -1.0450999999999999e+00   6.4424999999999999e+00   4.7199999999999998e-01   4.6189999999999998e-01  -2.2120000000000001e-01
  -1.3887000000000000e+00   7.9139999999999999e-01   9.4359999999999999e-01   3.4370000000000001e-01  -5.1390000000000002e-01  -2.1929999999999999e-01   9.7660000000000002e-01  -1.1563000000000001e+00   6.0941999999999998e+00   3.6599999999999999e-01   4.3300000000000000e-01  -2.5209999999999999e-01
  -1.4988999999999999e+00   7.4739999999999995e-01   1.3725000000000001e+00   3.5330000000000000e-01  -6.0899999999999999e-01  -2.5869999999999999e-01   8.6560000000000004e-01  -1.0227999999999999e+00   5.8330000000000002e+00   4.3350000000000000e-01   3.9450000000000002e-01  -2.2559999999999999e-01
  -1.3225000000000000e+00   7.4739999999999995e-01   1.7157000000000000e+00   3.2460000000000000e-01  -4.8530000000000001e-01  -2.5000000000000000e-01   9.9880000000000002e-01  -9.5609999999999995e-01   6.2683000000000000e+00   4.8159999999999997e-01   3.8490000000000002e-01  -2.0349999999999999e-01
  -1.5208999999999999e+00   6.3749999999999996e-01   1.0294000000000001e+00   4.5829999999999999e-01  -4.5679999999999998e-01  -2.2359999999999999e-01   9.3220000000000003e-01  -1.2674000000000001e+00   6.2683000000000000e+00   4.8159999999999997e-01   4.0410000000000001e-01  -2.3890000000000000e-01
  -1.2122999999999999e+00   6.3749999999999996e-01   1.8015000000000001e+00   3.4370000000000001e-01  -4.9480000000000002e-01  -2.4560000000000001e-01   8.4340000000000004e-01  -1.1785000000000001e+00   6.6166000000000000e+00   3.9489999999999997e-01   3.8490000000000002e-01  -2.8749999999999998e-01
  -1.4107000000000001e+00   8.7929999999999997e-01   1.8015000000000001e+00   4.2009999999999997e-01  -4.3769999999999998e-01  -2.2359999999999999e-01   9.3220000000000003e-01  -1.2007000000000001e+00   5.4847999999999999e+00   3.9489999999999997e-01   4.5219999999999999e-01  -2.2120000000000001e-01
  -1.2122999999999999e+00   6.5949999999999998e-01   9.4359999999999999e-01   1.5279999999999999e-01  -4.8530000000000001e-01  -2.1490000000000001e-01   8.8780000000000003e-01  -1.2007000000000001e+00   6.4424999999999999e+00   3.9489999999999997e-01   4.9070000000000003e-01  -2.5659999999999999e-01
  -1.4327000000000001e+00   8.1340000000000001e-01   1.5441000000000000e+00   3.0549999999999999e-01  -3.9970000000000000e-01  -2.4560000000000001e-01   1.0653999999999999e+00  -1.1339999999999999e+00   6.7035999999999998e+00   2.8899999999999998e-01   3.8490000000000002e-01  -2.0790000000000000e-01
  -1.4767999999999999e+00   8.7929999999999997e-01   1.2867999999999999e+00   2.9599999999999999e-01  -5.6140000000000001e-01  -2.2359999999999999e-01   9.3220000000000003e-01  -1.0672999999999999e+00   6.6166000000000000e+00   3.4680000000000000e-01   4.6189999999999998e-01  -2.7429999999999999e-01
  -1.4767999999999999e+00   5.0560000000000005e-01   1.4582999999999999e+00   3.6280000000000001e-01  -4.5679999999999998e-01  -2.5869999999999999e-01   9.9880000000000002e-01  -1.0450999999999999e+00   6.8777999999999997e+00   3.0819999999999997e-01   4.4259999999999999e-01  -2.2120000000000001e-01
  -1.3225000000000000e+00   7.2550000000000003e-01   1.6298999999999999e+00   3.5330000000000000e-01  -4.4719999999999999e-01  -2.1929999999999999e-01   1.1318999999999999e+00  -1.0894999999999999e+00   6.3554000000000004e+00   4.3350000000000000e-01   4.0410000000000001e-01  -1.8579999999999999e-01
  -1.3225000000000000e+00   6.5949999999999998e-01   1.5441000000000000e+00   3.2460000000000000e-01  -5.7099999999999995e-01  -2.2359999999999999e-01   9.1000000000000003e-01  -1.1339999999999999e+00   7.4001000000000001e+00   3.2750000000000001e-01   3.5599999999999998e-01  -2.1229999999999999e-01
  -1.4107000000000001e+00   8.1340000000000001e-01   8.5780000000000001e-01   3.6280000000000001e-01  -5.3290000000000004e-01  -2.2800000000000001e-01   9.5440000000000003e-01  -1.2230000000000001e+00   7.4001000000000001e+00   3.8529999999999998e-01   5.1959999999999995e-01  -2.4770000000000000e-01
  -1.1902999999999999e+00   8.1340000000000001e-01   2.1446000000000001e+00   2.8639999999999999e-01  -4.6629999999999999e-01  -3.0700000000000000e-01   7.7680000000000005e-01  -1.0672999999999999e+00   6.7907000000000002e+00   3.9489999999999997e-01   5.1959999999999995e-01  -2.9640000000000000e-01
  -1.4548000000000001e+00   5.9360000000000002e-01   1.2867999999999999e+00   2.2910000000000000e-01  -5.0429999999999997e-01  -2.0610000000000001e-01   9.3220000000000003e-01  -1.0894999999999999e+00   6.4424999999999999e+00   4.2380000000000001e-01   4.2340000000000000e-01  -1.9910000000000000e-01
  -1.2564000000000000e+00   5.9360000000000002e-01   9.4359999999999999e-01   2.9599999999999999e-01  -5.3290000000000004e-01  -2.5000000000000000e-01   8.6560000000000004e-01  -9.3389999999999995e-01   6.7035999999999998e+00   3.7569999999999998e-01   5.1000000000000001e-01  -2.5209999999999999e-01
  -1.3887000000000000e+00   5.2759999999999996e-01   2.0588000000000002e+00   2.8639999999999999e-01  -4.3769999999999998e-01  -2.0610000000000001e-01   9.9880000000000002e-01  -9.7840000000000005e-01   6.5294999999999996e+00   2.6970000000000000e-01   4.2340000000000000e-01  -2.6540000000000002e-01
  -1.4327000000000001e+00   7.4739999999999995e-01   1.8872000000000000e+00   2.6729999999999998e-01  -5.2339999999999998e-01  -2.8939999999999999e-01   1.0209999999999999e+00  -1.1117999999999999e+00   6.1813000000000002e+00   3.0819999999999997e-01   3.5599999999999998e-01  -2.3890000000000000e-01
  -1.3446000000000000e+00   9.0129999999999999e-01   1.7157000000000000e+00   3.7240000000000001e-01  -4.9480000000000002e-01  -2.1929999999999999e-01   9.9880000000000002e-01  -1.1785000000000001e+00   6.5294999999999996e+00   3.9489999999999997e-01   4.1370000000000001e-01  -2.5209999999999999e-01
  -1.4107000000000001e+00   5.9360000000000002e-01   1.5441000000000000e+00   3.5330000000000000e-01  -5.1390000000000002e-01  -1.8420000000000000e-01   8.8780000000000003e-01  -1.3564000000000001e+00   7.0518999999999998e+00   3.6599999999999999e-01   4.8110000000000003e-01  -2.7870000000000000e-01
  -1.3225000000000000e+00   6.5949999999999998e-01   2.0588000000000002e+00   3.9140000000000003e-01  -3.9010000000000000e-01  -2.5000000000000000e-01   8.2120000000000004e-01  -1.1563000000000001e+00   6.6166000000000000e+00   3.8529999999999998e-01   5.1959999999999995e-01  -2.3890000000000000e-01
  -1.4548000000000001e+00   8.3540000000000003e-01   1.3725000000000001e+00   2.8639999999999999e-01  -4.9480000000000002e-01  -2.0610000000000001e-01   9.1000000000000003e-01  -1.4453000000000000e+00   7.0518999999999998e+00   2.3119999999999999e-01   4.8110000000000003e-01  -2.6540000000000002e-01
  -1.3225000000000000e+00   8.7929999999999997e-01   1.7157000000000000e+00   3.1509999999999999e-01  -5.9950000000000003e-01  -2.8499999999999998e-01   8.8780000000000003e-01  -1.3341000000000001e+00   6.1813000000000002e+00   3.7569999999999998e-01   3.6559999999999998e-01  -2.5659999999999999e-01
  -1.4107000000000001e+00   9.4530000000000003e-01   1.6298999999999999e+00   2.9599999999999999e-01  -5.2339999999999998e-01  -2.4560000000000001e-01   8.4340000000000004e-01  -1.2674000000000001e+00   6.2683000000000000e+00   4.3350000000000000e-01   4.6189999999999998e-01  -2.6540000000000002e-01
  -1.3666000000000000e+00   4.1770000000000002e-01   4.2890000000000000e-01   2.5779999999999997e-01  -5.0429999999999997e-01  -1.9730000000000000e-01   9.3220000000000003e-01  -1.2007000000000001e+00   6.6166000000000000e+00   3.7569999999999998e-01   4.3300000000000000e-01  -2.7429999999999999e-01
  -1.3666000000000000e+00   7.0350000000000001e-01   1.8872000000000000e+00   3.7240000000000001e-01  -4.0920000000000001e-01  -2.6310000000000000e-01   9.7660000000000002e-01  -1.2897000000000001e+00   5.8330000000000002e+00   2.8899999999999998e-01   4.2340000000000000e-01  -2.7429999999999999e-01
  -1.4327000000000001e+00   5.7160000000000000e-01   1.4582999999999999e+00   2.5779999999999997e-01  -4.8530000000000001e-01  -2.4560000000000001e-01   1.0209999999999999e+00  -1.0450999999999999e+00   6.5294999999999996e+00   3.7569999999999998e-01   3.8490000000000002e-01  -1.9020000000000001e-01
  -1.4767999999999999e+00   7.6939999999999997e-01   1.2867999999999999e+00   2.8639999999999999e-01  -5.3290000000000004e-01  -2.5430000000000003e-01   9.7660000000000002e-01  -1.1339999999999999e+00   6.8777999999999997e+00   4.4309999999999999e-01   4.6189999999999998e-01  -2.5209999999999999e-01
  -1.3225000000000000e+00   7.0350000000000001e-01   2.4876999999999998e+00   2.6729999999999998e-01  -4.2820000000000003e-01  -2.3680000000000001e-01   1.1318999999999999e+00  -1.1563000000000001e+00   6.7035999999999998e+00   3.8529999999999998e-01   4.2340000000000000e-01  -2.9640000000000000e-01
  -1.0580000000000001e+00   8.7929999999999997e-01   1.2867999999999999e+00   2.8639999999999999e-01  -5.0429999999999997e-01  -2.5869999999999999e-01   7.7680000000000005e-01  -1.0227999999999999e+00   6.2683000000000000e+00   3.6599999999999999e-01   5.1000000000000001e-01  -2.5209999999999999e-01
  -1.2784000000000000e+00   6.8149999999999999e-01   1.8015000000000001e+00   3.7240000000000001e-01  -4.6629999999999999e-01  -2.5430000000000003e-01   9.9880000000000002e-01  -1.1117999999999999e+00   6.8777999999999997e+00   3.4680000000000000e-01   5.0029999999999997e-01  -2.3890000000000000e-01
  -1.4767999999999999e+00   9.6730000000000005e-01   1.2867999999999999e+00   3.4370000000000001e-01  -5.4239999999999999e-01  -2.4120000000000000e-01   9.9880000000000002e-01  -1.1563000000000001e+00   6.8777999999999997e+00   3.4680000000000000e-01   3.5599999999999998e-01  -2.9189999999999999e-01
  -1.4988999999999999e+00   8.7929999999999997e-01   1.8872000000000000e+00   3.0549999999999999e-01  -5.5189999999999995e-01  -2.4120000000000000e-01   1.1762999999999999e+00  -1.2452000000000001e+00   5.9200999999999997e+00   2.6010000000000000e-01   4.1370000000000001e-01  -2.9640000000000000e-01
  -1.3225000000000000e+00   8.1340000000000001e-01   1.2867999999999999e+00   3.2460000000000000e-01  -4.9480000000000002e-01  -2.1049999999999999e-01   1.2428999999999999e+00  -1.2230000000000001e+00   7.2260000000000000e+00   4.3350000000000000e-01   4.9070000000000003e-01  -3.8040000000000002e-01
  -1.2784000000000000e+00   7.2550000000000003e-01   1.2010000000000001e+00   3.3420000000000000e-01  -4.5679999999999998e-01  -2.4120000000000000e-01   1.1318999999999999e+00  -1.3786000000000000e+00   6.7907000000000002e+00   3.3710000000000001e-01   3.9450000000000002e-01  -3.4060000000000001e-01
  -1.1681999999999999e+00   6.5949999999999998e-01   2.1446000000000001e+00   2.4820000000000000e-01  -5.8050000000000002e-01  -2.0169999999999999e-01   1.1540999999999999e+00  -1.4008000000000000e+00   7.2260000000000000e+00   3.2750000000000001e-01   4.3300000000000000e-01  -3.4949999999999998e-01
  -1.4548000000000001e+00   7.9139999999999999e-01   1.5441000000000000e+00   2.7689999999999998e-01  -5.8050000000000002e-01  -2.2359999999999999e-01   1.3095000000000001e+00  -1.3786000000000000e+00   6.8777999999999997e+00   4.0460000000000002e-01   4.2340000000000000e-01  -3.9369999999999999e-01
  -1.3887000000000000e+00   7.9139999999999999e-01   1.2010000000000001e+00   3.4370000000000001e-01  -4.7580000000000000e-01  -2.4120000000000000e-01   1.1540999999999999e+00  -1.7788999999999999e+00   6.7035999999999998e+00   4.2380000000000001e-01   4.3300000000000000e-01  -3.3620000000000000e-01
  -1.4107000000000001e+00   8.5740000000000005e-01   1.1152000000000000e+00   4.1049999999999998e-01  -4.8530000000000001e-01  -2.5430000000000003e-01   8.4340000000000004e-01  -1.1785000000000001e+00   6.7035999999999998e+00   3.7569999999999998e-01   5.0029999999999997e-01  -3.9369999999999999e-01
  -1.2564000000000000e+00   6.3749999999999996e-01   1.7157000000000000e+00   3.1509999999999999e-01  -5.6140000000000001e-01  -2.0169999999999999e-01   9.9880000000000002e-01  -1.3341000000000001e+00   6.3554000000000004e+00   4.2380000000000001e-01   3.7530000000000002e-01  -3.9810000000000001e-01
  -1.1902999999999999e+00   7.0350000000000001e-01   1.7157000000000000e+00   3.8190000000000002e-01  -5.8050000000000002e-01  -1.9730000000000000e-01   8.6560000000000004e-01  -1.5565000000000000e+00   5.9200999999999997e+00   3.5639999999999999e-01   3.8490000000000002e-01  -3.5830000000000001e-01
  -1.3446000000000000e+00   6.3749999999999996e-01   1.2010000000000001e+00   3.6280000000000001e-01  -5.7099999999999995e-01  -2.4560000000000001e-01   9.9880000000000002e-01  -1.5343000000000000e+00   6.7035999999999998e+00   4.4309999999999999e-01   4.4259999999999999e-01  -3.0959999999999999e-01
  -1.1681999999999999e+00   6.1550000000000005e-01   1.4582999999999999e+00   3.6280000000000001e-01  -4.0920000000000001e-01  -2.1490000000000001e-01   8.6560000000000004e-01  -1.5343000000000000e+00   6.2683000000000000e+00   3.3710000000000001e-01   4.0410000000000001e-01  -3.3179999999999998e-01
  -1.2122999999999999e+00   6.3749999999999996e-01   1.2867999999999999e+00   4.2009999999999997e-01  -3.8059999999999999e-01  -2.6310000000000000e-01   7.7680000000000005e-01  -1.6899000000000000e+00   6.3554000000000004e+00   3.2750000000000001e-01   4.3300000000000000e-01  -3.0520000000000003e-01
  -1.3005000000000000e+00   7.0350000000000001e-01   1.8015000000000001e+00   2.4820000000000000e-01  -5.0429999999999997e-01  -2.5430000000000003e-01   9.1000000000000003e-01  -1.4676000000000000e+00   6.7035999999999998e+00   3.3710000000000001e-01   4.5219999999999999e-01  -3.4060000000000001e-01
  -1.4107000000000001e+00   7.6939999999999997e-01   1.6298999999999999e+00   3.4370000000000001e-01  -5.2339999999999998e-01  -2.5430000000000003e-01   6.6579999999999995e-01  -1.5120000000000000e+00   6.7035999999999998e+00   3.2750000000000001e-01   3.5599999999999998e-01  -3.7159999999999999e-01
  -1.0801000000000001e+00   7.6939999999999997e-01   1.0294000000000001e+00   2.7689999999999998e-01  -5.3290000000000004e-01  -2.2359999999999999e-01   9.3220000000000003e-01  -1.5565000000000000e+00   6.2683000000000000e+00   3.4680000000000000e-01   3.5599999999999998e-01  -2.6100000000000001e-01
  -1.2564000000000000e+00   5.0560000000000005e-01   1.9730000000000001e+00   3.9140000000000003e-01  -5.2339999999999998e-01  -2.3680000000000001e-01   7.5460000000000005e-01  -1.1563000000000001e+00   6.0941999999999998e+00   3.5639999999999999e-01   4.5219999999999999e-01  -2.2559999999999999e-01
  -1.4327000000000001e+00   7.4739999999999995e-01   1.5441000000000000e+00   3.8190000000000002e-01  -5.6140000000000001e-01  -2.5000000000000000e-01   9.1000000000000003e-01  -1.1117999999999999e+00   6.7035999999999998e+00   2.9859999999999998e-01   4.8110000000000003e-01  -2.7870000000000000e-01
  -1.1241000000000001e+00   6.3749999999999996e-01   1.9730000000000001e+00   3.6280000000000001e-01  -5.2339999999999998e-01  -2.3240000000000000e-01   7.7680000000000005e-01  -1.4453000000000000e+00   6.3554000000000004e+00   3.2750000000000001e-01   3.8490000000000002e-01  -2.3890000000000000e-01
  -1.4327000000000001e+00   9.8929999999999996e-01   2.0588000000000002e+00   4.4869999999999999e-01  -4.9480000000000002e-01  -2.0610000000000001e-01   9.5440000000000003e-01  -1.2897000000000001e+00   7.3131000000000004e+00   3.0819999999999997e-01   4.3300000000000000e-01  -2.7429999999999999e-01
  -1.3666000000000000e+00   6.1550000000000005e-01   1.5441000000000000e+00   1.7190000000000000e-01  -5.2339999999999998e-01  -1.8859999999999999e-01   9.3220000000000003e-01  -1.2230000000000001e+00   5.6589000000000000e+00   3.8529999999999998e-01   3.3679999999999999e-01  -2.4329999999999999e-01
  -1.3446000000000000e+00   6.1550000000000005e-01   1.3725000000000001e+00   3.6280000000000001e-01  -4.7580000000000000e-01  -2.2359999999999999e-01   8.8780000000000003e-01  -1.2674000000000001e+00   7.0518999999999998e+00   3.3710000000000001e-01   4.6189999999999998e-01  -2.9189999999999999e-01
  -1.1902999999999999e+00   7.2550000000000003e-01   1.2867999999999999e+00   3.3420000000000000e-01  -4.3769999999999998e-01  -2.2359999999999999e-01   1.0431999999999999e+00  -1.1117999999999999e+00   6.3554000000000004e+00   3.5639999999999999e-01   4.0410000000000001e-01  -2.6979999999999998e-01
  -1.2564000000000000e+00   6.8149999999999999e-01   1.6298999999999999e+00   2.3870000000000000e-01  -4.1870000000000002e-01  -2.3680000000000001e-01   9.3220000000000003e-01  -1.1117999999999999e+00   6.4424999999999999e+00   3.9489999999999997e-01   3.7530000000000002e-01  -2.6540000000000002e-01
  -1.3005000000000000e+00   7.0350000000000001e-01   2.5735000000000001e+00   3.4370000000000001e-01  -4.0920000000000001e-01  -2.6750000000000002e-01   8.6560000000000004e-01  -1.2897000000000001e+00   6.9648000000000003e+00   3.3710000000000001e-01   4.5219999999999999e-01  -2.9640000000000000e-01
  -1.3225000000000000e+00   7.4739999999999995e-01   5.1470000000000005e-01   2.7689999999999998e-01  -4.8530000000000001e-01  -2.1929999999999999e-01   9.3220000000000003e-01  -1.2897000000000001e+00   6.7035999999999998e+00   3.4680000000000000e-01   3.9450000000000002e-01  -2.3890000000000000e-01
  -1.1681999999999999e+00   7.2550000000000003e-01   1.8015000000000001e+00   3.3420000000000000e-01  -4.7580000000000000e-01  -2.5000000000000000e-01   9.9880000000000002e-01  -1.0894999999999999e+00   7.1388999999999996e+00   2.8899999999999998e-01   4.7149999999999997e-01  -2.5209999999999999e-01
  -1.2343999999999999e+00   8.1340000000000001e-01   8.5780000000000001e-01   3.2460000000000000e-01  -4.7580000000000000e-01  -2.5430000000000003e-01   9.3220000000000003e-01  -1.0672999999999999e+00   6.0941999999999998e+00   3.7569999999999998e-01   3.7530000000000002e-01  -2.4770000000000000e-01
  -1.4988999999999999e+00   7.2550000000000003e-01   2.1446000000000001e+00   3.5330000000000000e-01  -5.1390000000000002e-01  -2.1929999999999999e-01   7.7680000000000005e-01  -1.0227999999999999e+00   5.8330000000000002e+00   3.7569999999999998e-01   4.3300000000000000e-01  -2.7429999999999999e-01
  -1.1021000000000001e+00   8.1340000000000001e-01   1.4582999999999999e+00   2.9599999999999999e-01  -5.6140000000000001e-01  -2.6750000000000002e-01   1.0875999999999999e+00  -1.2230000000000001e+00   6.7907000000000002e+00   3.3710000000000001e-01   5.0029999999999997e-01  -2.9640000000000000e-01
  -1.2784000000000000e+00   7.2550000000000003e-01   1.8872000000000000e+00   2.9599999999999999e-01  -5.7099999999999995e-01  -2.1049999999999999e-01   8.2120000000000004e-01  -1.1339999999999999e+00   6.7907000000000002e+00   3.4680000000000000e-01   3.8490000000000002e-01  -2.9189999999999999e-01
  -1.4988999999999999e+00   9.2330000000000001e-01   1.8015000000000001e+00   3.2460000000000000e-01  -5.2339999999999998e-01  -2.4560000000000001e-01   1.0209999999999999e+00  -1.0450999999999999e+00   6.5294999999999996e+00   3.6599999999999999e-01   5.3879999999999995e-01  -2.5209999999999999e-01
  -1.3666000000000000e+00   6.3749999999999996e-01   1.8872000000000000e+00   3.0549999999999999e-01  -5.1390000000000002e-01  -2.5869999999999999e-01   1.0209999999999999e+00  -1.1339999999999999e+00   6.7035999999999998e+00   4.2380000000000001e-01   4.5219999999999999e-01  -2.6540000000000002e-01
  -1.1902999999999999e+00   7.2550000000000003e-01   1.3725000000000001e+00   3.3420000000000000e-01  -4.3769999999999998e-01  -2.0169999999999999e-01   8.4340000000000004e-01  -1.0894999999999999e+00   6.4424999999999999e+00   3.3710000000000001e-01   3.6559999999999998e-01  -2.5209999999999999e-01
  -1.1681999999999999e+00   8.3540000000000003e-01   1.8015000000000001e+00   3.3420000000000000e-01  -4.3769999999999998e-01  -2.5430000000000003e-01   8.8780000000000003e-01  -1.1339999999999999e+00   6.8777999999999997e+00   3.2750000000000001e-01   4.2340000000000000e-01  -2.3890000000000000e-01
  -1.2122999999999999e+00   7.9139999999999999e-01   1.0294000000000001e+00   3.6280000000000001e-01  -5.4239999999999999e-01  -1.9730000000000000e-01   7.5460000000000005e-01  -1.2007000000000001e+00   6.7035999999999998e+00   3.0819999999999997e-01   4.3300000000000000e-01  -2.8749999999999998e-01
  -1.3005000000000000e+00   8.7929999999999997e-01   1.2867999999999999e+00   3.2460000000000000e-01  -5.4239999999999999e-01  -2.3680000000000001e-01   9.5440000000000003e-01  -1.0894999999999999e+00   5.5719000000000003e+00   4.0460000000000002e-01   3.7530000000000002e-01  -2.8749999999999998e-01
  -1.2122999999999999e+00   6.1550000000000005e-01   2.1446000000000001e+00   3.7240000000000001e-01  -5.7099999999999995e-01  -1.8859999999999999e-01   9.5440000000000003e-01  -1.1785000000000001e+00   6.6166000000000000e+00   4.1420000000000001e-01   4.6189999999999998e-01  -2.8749999999999998e-01
  -1.1462000000000001e+00   7.2550000000000003e-01   2.0588000000000002e+00   4.1049999999999998e-01  -5.0429999999999997e-01  -1.8859999999999999e-01   9.1000000000000003e-01  -1.1339999999999999e+00   7.1388999999999996e+00   2.6010000000000000e-01   3.5599999999999998e-01  -2.6979999999999998e-01
  -1.2343999999999999e+00   7.2550000000000003e-01   1.8015000000000001e+00   2.8639999999999999e-01  -5.1390000000000002e-01  -2.4120000000000000e-01   7.9900000000000004e-01  -1.0672999999999999e+00   5.9200999999999997e+00   3.5639999999999999e-01   3.7530000000000002e-01  -2.7870000000000000e-01
  -1.3887000000000000e+00   7.4739999999999995e-01   1.3725000000000001e+00   2.6729999999999998e-01  -4.8530000000000001e-01  -1.8859999999999999e-01   8.4340000000000004e-01  -1.0227999999999999e+00   5.5719000000000003e+00   3.6599999999999999e-01   3.4639999999999999e-01  -2.3890000000000000e-01
  -1.2343999999999999e+00   7.6939999999999997e-01   1.6298999999999999e+00   3.0549999999999999e-01  -4.7580000000000000e-01  -2.1929999999999999e-01   8.6560000000000004e-01  -9.7840000000000005e-01   6.7907000000000002e+00   3.8529999999999998e-01   4.4259999999999999e-01  -2.7870000000000000e-01
  -1.2343999999999999e+00   5.9360000000000002e-01   1.6298999999999999e+00   3.2460000000000000e-01  -3.9970000000000000e-01  -2.3240000000000000e-01   8.4340000000000004e-01  -9.5609999999999995e-01   6.1813000000000002e+00   3.0819999999999997e-01   4.7149999999999997e-01  -3.2729999999999998e-01
  -1.2343999999999999e+00   7.2550000000000003e-01   1.5441000000000000e+00   2.5779999999999997e-01  -5.2339999999999998e-01  -1.9289999999999999e-01   9.3220000000000003e-01  -1.1785000000000001e+00   6.5294999999999996e+00   4.0460000000000002e-01   3.6559999999999998e-01  -2.8310000000000002e-01
  -1.1462000000000001e+00   5.9360000000000002e-01   9.4359999999999999e-01   4.0100000000000002e-01  -5.2339999999999998e-01  -2.3240000000000000e-01   7.9900000000000004e-01  -9.7840000000000005e-01   6.2683000000000000e+00   3.5639999999999999e-01   3.9450000000000002e-01  -2.4770000000000000e-01
  -1.1902999999999999e+00   8.3540000000000003e-01   1.2010000000000001e+00   3.1509999999999999e-01  -6.1850000000000005e-01  -2.4120000000000000e-01   8.8780000000000003e-01  -1.2007000000000001e+00   6.6166000000000000e+00   3.7569999999999998e-01   3.6559999999999998e-01  -2.6540000000000002e-01
  -1.1241000000000001e+00   8.5740000000000005e-01   1.2867999999999999e+00   4.2009999999999997e-01  -4.3769999999999998e-01  -2.1049999999999999e-01   9.3220000000000003e-01  -1.2452000000000001e+00   7.2260000000000000e+00   3.2750000000000001e-01   4.6189999999999998e-01  -3.0080000000000001e-01
  -1.2564000000000000e+00   5.2759999999999996e-01   2.4018999999999999e+00   2.8639999999999999e-01  -3.9970000000000000e-01  -2.3240000000000000e-01   1.1096999999999999e+00  -1.0894999999999999e+00   6.2683000000000000e+00   4.0460000000000002e-01   3.6559999999999998e-01  -2.6100000000000001e-01
  -1.3666000000000000e+00   7.6939999999999997e-01   1.3725000000000001e+00   3.8190000000000002e-01  -5.8999999999999997e-01  -1.9730000000000000e-01   8.8780000000000003e-01  -1.0894999999999999e+00   6.7035999999999998e+00   3.0819999999999997e-01   4.6189999999999998e-01  -2.7870000000000000e-01
  -1.3887000000000000e+00   7.2550000000000003e-01   1.2010000000000001e+00   2.3870000000000000e-01  -4.9480000000000002e-01  -2.3680000000000001e-01   9.5440000000000003e-01  -1.2007000000000001e+00   6.0072000000000001e+00   3.3710000000000001e-01   4.6189999999999998e-01  -2.6540000000000002e-01
  -1.1681999999999999e+00   9.4530000000000003e-01   1.1152000000000000e+00   3.0549999999999999e-01  -5.5189999999999995e-01  -2.3680000000000001e-01   8.8780000000000003e-01  -1.4008000000000000e+00   7.1388999999999996e+00   3.9489999999999997e-01   3.3679999999999999e-01  -2.4770000000000000e-01
  -1.5428999999999999e+00   6.3749999999999996e-01   1.5441000000000000e+00   2.8639999999999999e-01  -4.8530000000000001e-01  -2.2800000000000001e-01   9.3220000000000003e-01  -9.5609999999999995e-01   6.6166000000000000e+00   3.6599999999999999e-01   4.1370000000000001e-01  -2.6100000000000001e-01
  -1.2122999999999999e+00   9.2330000000000001e-01   1.4582999999999999e+00   3.5330000000000000e-01  -4.6629999999999999e-01  -1.6230000000000000e-01   9.1000000000000003e-01  -1.0227999999999999e+00   6.3554000000000004e+00   3.9489999999999997e-01   4.5219999999999999e-01  -2.6979999999999998e-01
  -1.3005000000000000e+00   7.9139999999999999e-01   9.4359999999999999e-01   3.0549999999999999e-01  -4.5679999999999998e-01  -2.1490000000000001e-01   9.1000000000000003e-01  -1.0450999999999999e+00   6.1813000000000002e+00   4.1420000000000001e-01   4.5219999999999999e-01  -2.9640000000000000e-01
  -1.2122999999999999e+00   5.2759999999999996e-01   1.3725000000000001e+00   3.7240000000000001e-01  -5.3290000000000004e-01  -1.6230000000000000e-01   8.8780000000000003e-01  -1.2674000000000001e+00   6.3554000000000004e+00   3.1790000000000002e-01   3.8490000000000002e-01  -2.6979999999999998e-01
  -1.3666000000000000e+00   1.0112000000000001e+00   1.4582999999999999e+00   2.7689999999999998e-01  -5.8999999999999997e-01  -2.1049999999999999e-01   9.1000000000000003e-01  -1.0672999999999999e+00   7.1388999999999996e+00   2.7939999999999998e-01   4.1370000000000001e-01  -2.6100000000000001e-01
  -1.3446000000000000e+00   7.4739999999999995e-01   1.5441000000000000e+00   2.9599999999999999e-01  -4.9480000000000002e-01  -2.8499999999999998e-01   9.1000000000000003e-01  -1.1117999999999999e+00   5.7460000000000004e+00   4.0460000000000002e-01   4.0410000000000001e-01  -2.5659999999999999e-01
  -1.2564000000000000e+00   8.3540000000000003e-01   7.7210000000000001e-01   3.1509999999999999e-01  -5.5189999999999995e-01  -2.0610000000000001e-01   9.7660000000000002e-01  -8.6719999999999997e-01   7.4001000000000001e+00   3.1790000000000002e-01   4.8110000000000003e-01  -2.7870000000000000e-01
  -1.2784000000000000e+00   7.4739999999999995e-01   1.8872000000000000e+00   3.6280000000000001e-01  -5.3290000000000004e-01  -2.0169999999999999e-01   7.3240000000000005e-01  -1.1117999999999999e+00   6.7035999999999998e+00   3.3710000000000001e-01   3.1750000000000000e-01  -2.2559999999999999e-01
  -1.4548000000000001e+00   5.0560000000000005e-01   1.5441000000000000e+00   4.0100000000000002e-01  -5.9950000000000003e-01  -2.4560000000000001e-01   9.1000000000000003e-01  -1.2897000000000001e+00   6.9648000000000003e+00   4.4309999999999999e-01   3.9450000000000002e-01  -2.4770000000000000e-01
  -1.2564000000000000e+00   7.2550000000000003e-01   2.4018999999999999e+00   3.5330000000000000e-01  -4.6629999999999999e-01  -1.9730000000000000e-01   9.9880000000000002e-01  -1.1563000000000001e+00   6.0072000000000001e+00   4.0460000000000002e-01   3.9450000000000002e-01  -2.5659999999999999e-01
  -1.4988999999999999e+00   7.0350000000000001e-01   1.2010000000000001e+00   4.3919999999999998e-01  -5.4239999999999999e-01  -1.6230000000000000e-01   8.2120000000000004e-01  -1.1339999999999999e+00   6.4424999999999999e+00   4.5269999999999999e-01   4.2340000000000000e-01  -2.6100000000000001e-01
  -1.3225000000000000e+00   8.1340000000000001e-01   1.3725000000000001e+00   4.2959999999999998e-01  -5.2339999999999998e-01  -1.6230000000000000e-01   8.4340000000000004e-01  -1.2007000000000001e+00   6.7035999999999998e+00   4.1420000000000001e-01   4.2340000000000000e-01  -2.9189999999999999e-01
  -1.3005000000000000e+00   9.6730000000000005e-01   1.4582999999999999e+00   2.7689999999999998e-01  -4.7580000000000000e-01  -2.2800000000000001e-01   8.6560000000000004e-01  -9.3389999999999995e-01   6.6166000000000000e+00   2.7939999999999998e-01   4.5219999999999999e-01  -2.6540000000000002e-01
  -1.2564000000000000e+00   7.2550000000000003e-01   1.8872000000000000e+00   3.5330000000000000e-01  -5.4239999999999999e-01  -1.7540000000000000e-01   8.8780000000000003e-01  -9.5609999999999995e-01   5.7460000000000004e+00   4.1420000000000001e-01   3.0790000000000001e-01  -2.7429999999999999e-01
  -1.4107000000000001e+00   5.0560000000000005e-01   7.7210000000000001e-01   2.9599999999999999e-01  -5.8050000000000002e-01  -2.2359999999999999e-01   9.1000000000000003e-01  -1.0894999999999999e+00   6.2683000000000000e+00   4.1420000000000001e-01   4.5219999999999999e-01  -2.4770000000000000e-01
  -1.1241000000000001e+00   7.6939999999999997e-01   6.0050000000000003e-01   3.2460000000000000e-01  -4.5679999999999998e-01  -2.0610000000000001e-01   9.3220000000000003e-01  -1.0005999999999999e+00   5.7460000000000004e+00   3.9489999999999997e-01   4.0410000000000001e-01  -2.0790000000000000e-01
  -1.4988999999999999e+00   7.6939999999999997e-01   1.6298999999999999e+00   3.1509999999999999e-01  -4.8530000000000001e-01  -2.0610000000000001e-01   7.7680000000000005e-01  -1.0450999999999999e+00   6.6166000000000000e+00   3.3710000000000001e-01   3.4639999999999999e-01  -2.7870000000000000e-01
  -1.4767999999999999e+00   6.3749999999999996e-01   9.4359999999999999e-01   2.4820000000000000e-01  -4.8530000000000001e-01  -1.8859999999999999e-01   7.5460000000000005e-01  -1.0227999999999999e+00   5.9200999999999997e+00   3.1790000000000002e-01   3.5599999999999998e-01  -2.6540000000000002e-01
  -1.4327000000000001e+00   5.7160000000000000e-01   1.4582999999999999e+00   2.9599999999999999e-01  -5.8050000000000002e-01  -2.5000000000000000e-01   9.7660000000000002e-01  -1.2230000000000001e+00   6.7907000000000002e+00   3.2750000000000001e-01   4.9070000000000003e-01  -1.8579999999999999e-01
  -1.1681999999999999e+00   6.8149999999999999e-01   1.2867999999999999e+00   2.6729999999999998e-01  -5.2339999999999998e-01  -2.5430000000000003e-01   7.3240000000000005e-01  -1.2452000000000001e+00   6.0941999999999998e+00   4.3350000000000000e-01   3.4639999999999999e-01  -2.9189999999999999e-01
  -1.3666000000000000e+00   8.3540000000000003e-01   1.1152000000000000e+00   3.5330000000000000e-01  -4.9480000000000002e-01  -2.1049999999999999e-01   1.0209999999999999e+00  -1.0450999999999999e+00   6.6166000000000000e+00   3.9489999999999997e-01   4.4259999999999999e-01  -2.8749999999999998e-01
  -1.1902999999999999e+00   7.4739999999999995e-01   1.5441000000000000e+00   3.8190000000000002e-01  -4.2820000000000003e-01  -2.2800000000000001e-01   8.8780000000000003e-01  -1.1563000000000001e+00   6.8777999999999997e+00   3.2750000000000001e-01   2.8870000000000001e-01  -2.4770000000000000e-01
  -1.3887000000000000e+00   6.8149999999999999e-01   1.8872000000000000e+00   2.0999999999999999e-01  -4.9480000000000002e-01  -2.2800000000000001e-01   5.3269999999999995e-01  -1.0894999999999999e+00   6.8777999999999997e+00   3.0819999999999997e-01   3.8490000000000002e-01  -3.0959999999999999e-01
  -1.1902999999999999e+00   8.7929999999999997e-01   1.2010000000000001e+00   2.8639999999999999e-01  -5.0429999999999997e-01  -2.2800000000000001e-01   8.8780000000000003e-01  -1.2452000000000001e+00   6.7035999999999998e+00   3.6599999999999999e-01   4.0410000000000001e-01  -2.1229999999999999e-01
  -1.3225000000000000e+00   6.8149999999999999e-01   1.5441000000000000e+00   2.8639999999999999e-01  -5.6140000000000001e-01  -2.0169999999999999e-01   8.4340000000000004e-01  -1.0450999999999999e+00   6.7907000000000002e+00   3.7569999999999998e-01   3.8490000000000002e-01  -3.0080000000000001e-01
  -1.1681999999999999e+00   8.5740000000000005e-01   2.2303999999999999e+00   2.8639999999999999e-01  -4.6629999999999999e-01  -2.2800000000000001e-01   7.9900000000000004e-01  -1.0450999999999999e+00   6.5294999999999996e+00   3.7569999999999998e-01   4.1370000000000001e-01  -2.9640000000000000e-01
  -1.3446000000000000e+00   7.4739999999999995e-01   1.2867999999999999e+00   3.1509999999999999e-01  -5.0429999999999997e-01  -1.6230000000000000e-01   9.3220000000000003e-01  -1.0672999999999999e+00   6.7907000000000002e+00   3.3710000000000001e-01   4.5219999999999999e-01  -2.3890000000000000e-01
  -1.2122999999999999e+00   5.2759999999999996e-01   1.8015000000000001e+00   2.7689999999999998e-01  -4.7580000000000000e-01  -1.9289999999999999e-01   8.6560000000000004e-01  -1.2007000000000001e+00   6.3554000000000004e+00   2.6970000000000000e-01   2.9830000000000001e-01  -2.9640000000000000e-01
  -1.2564000000000000e+00   7.4739999999999995e-01   1.1152000000000000e+00   3.3420000000000000e-01  -4.7580000000000000e-01  -1.9730000000000000e-01   9.3220000000000003e-01  -1.1117999999999999e+00   6.2683000000000000e+00   3.6599999999999999e-01   4.1370000000000001e-01  -2.1229999999999999e-01
  -1.3225000000000000e+00   7.4739999999999995e-01   1.9730000000000001e+00   2.9599999999999999e-01  -4.9480000000000002e-01  -1.8859999999999999e-01   1.0209999999999999e+00  -1.1117999999999999e+00   6.5294999999999996e+00   4.5269999999999999e-01   3.9450000000000002e-01  -3.1850000000000001e-01
  -1.1902999999999999e+00   7.4739999999999995e-01   1.7157000000000000e+00   4.2009999999999997e-01  -4.8530000000000001e-01  -2.2359999999999999e-01   9.3220000000000003e-01  -1.2674000000000001e+00   6.0941999999999998e+00   3.6599999999999999e-01   4.7149999999999997e-01  -2.9640000000000000e-01
  -1.4327000000000001e+00   7.9139999999999999e-01   1.3725000000000001e+00   3.7240000000000001e-01  -5.2339999999999998e-01  -1.7540000000000000e-01   9.5440000000000003e-01  -1.2007000000000001e+00   6.3554000000000004e+00   4.1420000000000001e-01   5.2920000000000000e-01  -2.6100000000000001e-01
  -1.3225000000000000e+00   5.4959999999999998e-01   1.7157000000000000e+00   3.2460000000000000e-01  -4.5679999999999998e-01  -2.3240000000000000e-01   8.4340000000000004e-01  -1.2674000000000001e+00   6.0941999999999998e+00   4.1420000000000001e-01   4.3300000000000000e-01  -2.8310000000000002e-01
  -1.3666000000000000e+00   7.9139999999999999e-01   9.4359999999999999e-01   3.3420000000000000e-01  -5.8999999999999997e-01  -2.1049999999999999e-01   8.8780000000000003e-01  -9.7840000000000005e-01   6.4424999999999999e+00   4.2380000000000001e-01   3.6559999999999998e-01  -3.0080000000000001e-01
  -1.2343999999999999e+00   6.5949999999999998e-01   1.7157000000000000e+00   3.6280000000000001e-01  -5.5189999999999995e-01  -1.7979999999999999e-01   1.0653999999999999e+00  -1.0894999999999999e+00   6.3554000000000004e+00   4.2380000000000001e-01   4.1370000000000001e-01  -2.8749999999999998e-01
  -1.2564000000000000e+00   7.2550000000000003e-01   1.8872000000000000e+00   3.1509999999999999e-01  -5.0429999999999997e-01  -1.7100000000000001e-01   9.5440000000000003e-01  -1.2230000000000001e+00   6.8777999999999997e+00   3.7569999999999998e-01   4.7149999999999997e-01  -2.9189999999999999e-01
  -1.3666000000000000e+00   6.8149999999999999e-01   2.1446000000000001e+00   4.0100000000000002e-01  -5.7099999999999995e-01  -1.5790000000000001e-01   1.0209999999999999e+00  -1.2007000000000001e+00   7.0518999999999998e+00   4.1420000000000001e-01   3.6559999999999998e-01  -2.8749999999999998e-01
  -1.4327000000000001e+00   6.1550000000000005e-01   6.0050000000000003e-01   2.2910000000000000e-01  -4.9480000000000002e-01  -2.0169999999999999e-01   7.9900000000000004e-01  -1.2007000000000001e+00   6.3554000000000004e+00   3.9489999999999997e-01   4.0410000000000001e-01  -2.6100000000000001e-01
  -1.1021000000000001e+00   4.8359999999999997e-01   2.5735000000000001e+00   2.7689999999999998e-01  -5.1390000000000002e-01  -1.7100000000000001e-01   8.4340000000000004e-01  -1.1785000000000001e+00   6.0941999999999998e+00   3.8529999999999998e-01   3.7530000000000002e-01  -3.0520000000000003e-01
  -1.3005000000000000e+00   9.0129999999999999e-01   1.1152000000000000e+00   3.2460000000000000e-01  -4.9480000000000002e-01  -2.1049999999999999e-01   7.9900000000000004e-01  -1.1785000000000001e+00   6.3554000000000004e+00   2.9859999999999998e-01   3.8490000000000002e-01  -2.8749999999999998e-01
  -1.1902999999999999e+00   7.6939999999999997e-01   1.8015000000000001e+00   2.4820000000000000e-01  -4.9480000000000002e-01  -2.4120000000000000e-01   9.1000000000000003e-01  -9.3389999999999995e-01   6.1813000000000002e+00   4.2380000000000001e-01   4.3300000000000000e-01  -2.7870000000000000e-01
  -1.4548000000000001e+00   7.6939999999999997e-01   1.8872000000000000e+00   2.9599999999999999e-01  -5.2339999999999998e-01  -2.2800000000000001e-01   8.4340000000000004e-01  -1.2007000000000001e+00   6.2683000000000000e+00   3.3710000000000001e-01   3.9450000000000002e-01  -3.0080000000000001e-01
  -1.2122999999999999e+00   6.8149999999999999e-01   8.5780000000000001e-01   3.2460000000000000e-01  -6.0899999999999999e-01  -2.1929999999999999e-01   8.6560000000000004e-01  -1.1339999999999999e+00   6.9648000000000003e+00   3.6599999999999999e-01   4.9070000000000003e-01  -2.4770000000000000e-01
  -1.1681999999999999e+00   6.8149999999999999e-01   9.4359999999999999e-01   3.7240000000000001e-01  -5.1390000000000002e-01  -2.1929999999999999e-01   1.0209999999999999e+00  -1.1339999999999999e+00   6.9648000000000003e+00   3.5639999999999999e-01   4.7149999999999997e-01  -2.9640000000000000e-01
  -1.2122999999999999e+00   5.2759999999999996e-01   6.0050000000000003e-01   2.9599999999999999e-01  -5.5189999999999995e-01  -2.3240000000000000e-01   9.3220000000000003e-01  -1.2230000000000001e+00   6.6166000000000000e+00   4.2380000000000001e-01   3.5599999999999998e-01  -2.6979999999999998e-01
  -1.3887000000000000e+00   6.5949999999999998e-01   7.7210000000000001e-01   3.5330000000000000e-01  -4.8530000000000001e-01  -2.1049999999999999e-01   9.9880000000000002e-01  -1.0227999999999999e+00   6.7035999999999998e+00   2.9859999999999998e-01   4.0410000000000001e-01  -3.0959999999999999e-01
  -1.3225000000000000e+00   7.6939999999999997e-01   1.1152000000000000e+00   2.8639999999999999e-01  -4.5679999999999998e-01  -2.5430000000000003e-01   9.9880000000000002e-01  -1.2007000000000001e+00   6.4424999999999999e+00   3.8529999999999998e-01   5.0029999999999997e-01  -2.7429999999999999e-01
  -1.3005000000000000e+00   7.0350000000000001e-01   1.3725000000000001e+00   3.1509999999999999e-01  -4.8530000000000001e-01  -2.3240000000000000e-01   6.2150000000000005e-01  -1.2230000000000001e+00   7.3131000000000004e+00   3.7569999999999998e-01   4.6189999999999998e-01  -2.7429999999999999e-01
  -1.2564000000000000e+00   7.9139999999999999e-01   1.6298999999999999e+00   3.7240000000000001e-01  -3.5210000000000002e-01  -2.2800000000000001e-01   9.9880000000000002e-01  -1.2674000000000001e+00   6.1813000000000002e+00   3.5639999999999999e-01   4.1370000000000001e-01  -2.7429999999999999e-01
  -1.2122999999999999e+00   6.1550000000000005e-01   1.2010000000000001e+00   3.7240000000000001e-01  -5.6140000000000001e-01  -2.1490000000000001e-01   8.2120000000000004e-01  -1.0227999999999999e+00   6.3554000000000004e+00   3.9489999999999997e-01   4.8110000000000003e-01  -3.1850000000000001e-01
  -1.3005000000000000e+00   5.0560000000000005e-01   1.2867999999999999e+00   3.0549999999999999e-01  -4.8530000000000001e-01  -1.8859999999999999e-01   9.9880000000000002e-01  -1.0894999999999999e+00   6.7907000000000002e+00   4.1420000000000001e-01   3.6559999999999998e-01  -2.9189999999999999e-01
  -1.2564000000000000e+00   6.8149999999999999e-01   1.6298999999999999e+00   3.1509999999999999e-01  -5.0429999999999997e-01  -2.5000000000000000e-01   8.6560000000000004e-01  -1.1339999999999999e+00   7.0518999999999998e+00   3.8529999999999998e-01   4.3300000000000000e-01  -3.0080000000000001e-01
  -1.0139000000000000e+00   7.9139999999999999e-01   2.6593000000000000e+00   3.3420000000000000e-01  -5.6140000000000001e-01  -1.8859999999999999e-01   9.7660000000000002e-01  -1.2007000000000001e+00   5.9200999999999997e+00   3.1790000000000002e-01   4.1370000000000001e-01  -2.8749999999999998e-01
  -1.2784000000000000e+00   7.0350000000000001e-01   1.2867999999999999e+00   2.6729999999999998e-01  -5.3290000000000004e-01  -1.9289999999999999e-01   8.8780000000000003e-01  -1.1785000000000001e+00   7.2260000000000000e+00   3.6599999999999999e-01   3.7530000000000002e-01  -2.9189999999999999e-01
  -1.5208999999999999e+00   1.0112000000000001e+00   8.5800000000000001e-02   3.4370000000000001e-01  -5.4239999999999999e-01  -1.5790000000000001e-01   8.2120000000000004e-01  -1.2007000000000001e+00   7.2260000000000000e+00   4.6239999999999998e-01   3.5599999999999998e-01  -2.6540000000000002e-01
  -1.1681999999999999e+00   6.5949999999999998e-01   9.4359999999999999e-01   4.1049999999999998e-01  -5.0429999999999997e-01  -1.9730000000000000e-01   7.9900000000000004e-01  -1.0005999999999999e+00   6.1813000000000002e+00   4.1420000000000001e-01   4.1370000000000001e-01  -2.6100000000000001e-01
  -1.1462000000000001e+00   7.0350000000000001e-01   1.8872000000000000e+00   3.8190000000000002e-01  -4.5679999999999998e-01  -2.5430000000000003e-01   7.9900000000000004e-01  -1.1117999999999999e+00   5.9200999999999997e+00   3.4680000000000000e-01   4.8110000000000003e-01  -2.8310000000000002e-01
  -1.3887000000000000e+00   7.2550000000000003e-01   1.4582999999999999e+00   2.6729999999999998e-01  -4.9480000000000002e-01  -2.2359999999999999e-01   9.9880000000000002e-01  -9.5609999999999995e-01   6.7035999999999998e+00   3.5639999999999999e-01   3.9450000000000002e-01  -2.7429999999999999e-01
  -9.9190000000000000e-01   5.9360000000000002e-01   6.8630000000000002e-01   3.8190000000000002e-01  -5.1390000000000002e-01  -2.1049999999999999e-01   1.1096999999999999e+00  -1.3564000000000001e+00   6.6166000000000000e+00   3.7569999999999998e-01   4.3300000000000000e-01  -3.1409999999999999e-01
  -1.4327000000000001e+00   7.0350000000000001e-01   1.0294000000000001e+00   3.1509999999999999e-01  -4.6629999999999999e-01  -1.9730000000000000e-01   7.5460000000000005e-01  -1.2674000000000001e+00   6.5294999999999996e+00   3.8529999999999998e-01   4.1370000000000001e-01  -2.7870000000000000e-01
  -1.3005000000000000e+00   6.3749999999999996e-01   8.5780000000000001e-01   2.7689999999999998e-01  -5.2339999999999998e-01  -2.1490000000000001e-01   9.9880000000000002e-01  -1.2230000000000001e+00   6.2683000000000000e+00   3.4680000000000000e-01   3.6559999999999998e-01  -2.7429999999999999e-01
  -1.2122999999999999e+00   7.9139999999999999e-01   1.5441000000000000e+00   3.8190000000000002e-01  -4.8530000000000001e-01  -2.5000000000000000e-01   8.4340000000000004e-01  -1.1785000000000001e+00   6.5294999999999996e+00   3.0819999999999997e-01   4.2340000000000000e-01  -2.6100000000000001e-01
  -1.0801000000000001e+00   5.4959999999999998e-01   1.2867999999999999e+00   2.8639999999999999e-01  -5.1390000000000002e-01  -1.9730000000000000e-01   9.3220000000000003e-01  -1.1117999999999999e+00   6.7907000000000002e+00   3.5639999999999999e-01   4.2340000000000000e-01  -3.1409999999999999e-01
  -1.2564000000000000e+00   7.0350000000000001e-01   1.2867999999999999e+00   2.8639999999999999e-01  -4.9480000000000002e-01  -2.8499999999999998e-01   8.6560000000000004e-01  -1.3119000000000001e+00   6.2683000000000000e+00   3.3710000000000001e-01   3.5599999999999998e-01  -3.0959999999999999e-01
  -1.4107000000000001e+00   6.1550000000000005e-01   1.1152000000000000e+00   2.7689999999999998e-01  -4.7580000000000000e-01  -1.9730000000000000e-01   8.8780000000000003e-01  -9.7840000000000005e-01   6.7035999999999998e+00   4.3350000000000000e-01   4.0410000000000001e-01  -2.6979999999999998e-01
  -1.0801000000000001e+00   6.8149999999999999e-01   7.7210000000000001e-01   3.5330000000000000e-01  -5.2339999999999998e-01  -2.2359999999999999e-01   9.7660000000000002e-01  -1.1117999999999999e+00   6.3554000000000004e+00   3.2750000000000001e-01   3.8490000000000002e-01  -2.9189999999999999e-01
  -1.4107000000000001e+00   7.9139999999999999e-01   1.0294000000000001e+00   3.6280000000000001e-01  -4.8530000000000001e-01  -2.0610000000000001e-01   8.6560000000000004e-01  -1.1339999999999999e+00   6.6166000000000000e+00   4.7199999999999998e-01   4.3300000000000000e-01  -3.1850000000000001e-01
  -1.2343999999999999e+00   8.7929999999999997e-01   1.1152000000000000e+00   4.1049999999999998e-01  -4.9480000000000002e-01  -1.7540000000000000e-01   8.4340000000000004e-01  -1.1563000000000001e+00   6.5294999999999996e+00   3.5639999999999999e-01   4.3300000000000000e-01  -3.0520000000000003e-01
  -1.2784000000000000e+00   5.4959999999999998e-01   1.9730000000000001e+00   3.5330000000000000e-01  -5.1390000000000002e-01  -2.0169999999999999e-01   8.6560000000000004e-01  -1.2452000000000001e+00   6.6166000000000000e+00   3.9489999999999997e-01   4.0410000000000001e-01  -3.4060000000000001e-01
  -1.2343999999999999e+00   5.4959999999999998e-01   1.8015000000000001e+00   3.4370000000000001e-01  -4.6629999999999999e-01  -2.1929999999999999e-01   9.1000000000000003e-01  -1.2230000000000001e+00   6.5294999999999996e+00   3.1790000000000002e-01   3.6559999999999998e-01  -2.7870000000000000e-01
  -1.1681999999999999e+00   1.0112000000000001e+00   9.4359999999999999e-01   3.8190000000000002e-01  -5.2339999999999998e-01  -1.6660000000000000e-01   7.9900000000000004e-01  -1.0450999999999999e+00   6.1813000000000002e+00   3.7569999999999998e-01   5.0029999999999997e-01  -2.8310000000000002e-01
  -1.4107000000000001e+00   7.0350000000000001e-01   1.4582999999999999e+00   3.5330000000000000e-01  -4.8530000000000001e-01  -2.1049999999999999e-01   7.1020000000000005e-01  -1.0672999999999999e+00   6.7907000000000002e+00   4.0460000000000002e-01   4.7149999999999997e-01  -3.3620000000000000e-01
  -1.2564000000000000e+00   7.2550000000000003e-01   1.2867999999999999e+00   3.2460000000000000e-01  -4.5679999999999998e-01  -2.0169999999999999e-01   7.7680000000000005e-01  -1.0005999999999999e+00   6.4424999999999999e+00   2.5050000000000000e-01   3.3679999999999999e-01  -2.7429999999999999e-01
  -1.1241000000000001e+00   7.0350000000000001e-01   1.4582999999999999e+00   4.2959999999999998e-01  -5.2339999999999998e-01  -2.2800000000000001e-01   9.7660000000000002e-01  -1.0672999999999999e+00   7.3131000000000004e+00   4.1420000000000001e-01   4.2340000000000000e-01  -3.3620000000000000e-01
  -1.3225000000000000e+00   5.2759999999999996e-01   1.1152000000000000e+00   2.8639999999999999e-01  -5.2339999999999998e-01  -1.9730000000000000e-01   9.1000000000000003e-01  -1.1339999999999999e+00   6.1813000000000002e+00   3.9489999999999997e-01   4.2340000000000000e-01  -2.6540000000000002e-01
  -9.6989999999999998e-01   9.0129999999999999e-01   1.0294000000000001e+00   3.6280000000000001e-01  -3.9970000000000000e-01  -2.2800000000000001e-01   1.0875999999999999e+00  -1.2674000000000001e+00   7.0518999999999998e+00   3.1790000000000002e-01   3.6559999999999998e-01  -3.0520000000000003e-01
  -1.3666000000000000e+00   6.8149999999999999e-01   6.8630000000000002e-01   3.8190000000000002e-01  -4.8530000000000001e-01  -2.1049999999999999e-01   8.8780000000000003e-01  -1.2674000000000001e+00   6.0941999999999998e+00   3.2750000000000001e-01   4.1370000000000001e-01  -3.3620000000000000e-01
  -1.4327000000000001e+00   7.6939999999999997e-01   6.0050000000000003e-01   2.0050000000000001e-01  -6.2800000000000000e-01  -1.8420000000000000e-01   7.1020000000000005e-01  -1.1117999999999999e+00   6.1813000000000002e+00   3.5639999999999999e-01   4.3300000000000000e-01  -3.4060000000000001e-01
  -1.2784000000000000e+00   7.6939999999999997e-01   2.0588000000000002e+00   3.3420000000000000e-01  -4.8530000000000001e-01  -1.5790000000000001e-01   6.8799999999999994e-01  -9.3389999999999995e-01   6.5294999999999996e+00   2.9859999999999998e-01   4.6189999999999998e-01  -2.9189999999999999e-01
  -1.3225000000000000e+00   4.8359999999999997e-01   2.0588000000000002e+00   3.6280000000000001e-01  -5.9950000000000003e-01  -2.1490000000000001e-01   9.3220000000000003e-01  -1.0672999999999999e+00   6.0072000000000001e+00   3.5639999999999999e-01   4.2340000000000000e-01  -2.7870000000000000e-01
  -1.2784000000000000e+00   7.9139999999999999e-01   2.0588000000000002e+00   3.5330000000000000e-01  -4.9480000000000002e-01  -1.6660000000000000e-01   7.9900000000000004e-01  -1.0672999999999999e+00   7.1388999999999996e+00   4.6239999999999998e-01   4.4259999999999999e-01  -2.5209999999999999e-01
  -1.4548000000000001e+00   8.1340000000000001e-01   7.7210000000000001e-01   3.4370000000000001e-01  -4.3769999999999998e-01  -2.2359999999999999e-01   9.3220000000000003e-01  -1.1563000000000001e+00   6.4424999999999999e+00   2.8899999999999998e-01   4.8110000000000003e-01  -2.6540000000000002e-01
  -1.3446000000000000e+00   7.2550000000000003e-01   1.7157000000000000e+00   2.9599999999999999e-01  -4.9480000000000002e-01  -1.8859999999999999e-01   8.6560000000000004e-01  -9.5609999999999995e-01   5.7460000000000004e+00   3.0819999999999997e-01   3.5599999999999998e-01  -3.1850000000000001e-01
  -1.2564000000000000e+00   5.9360000000000002e-01   1.2010000000000001e+00   2.6729999999999998e-01  -5.8999999999999997e-01  -2.3240000000000000e-01   8.2120000000000004e-01  -1.0672999999999999e+00   6.8777999999999997e+00   2.8899999999999998e-01   4.7149999999999997e-01  -2.7429999999999999e-01
  -1.2784000000000000e+00   7.9139999999999999e-01   1.2867999999999999e+00   2.6729999999999998e-01  -4.7580000000000000e-01  -2.1490000000000001e-01   7.9900000000000004e-01  -1.1339999999999999e+00   7.0518999999999998e+00   3.5639999999999999e-01   4.3300000000000000e-01  -2.8749999999999998e-01
  -1.2122999999999999e+00   6.1550000000000005e-01   1.3725000000000001e+00   3.6280000000000001e-01  -4.5679999999999998e-01  -1.9730000000000000e-01   8.6560000000000004e-01  -1.0227999999999999e+00   5.8330000000000002e+00   3.5639999999999999e-01   5.0029999999999997e-01  -2.6540000000000002e-01
  -1.0801000000000001e+00   7.4739999999999995e-01   2.7450999999999999e+00   2.2910000000000000e-01  -5.3290000000000004e-01  -1.9289999999999999e-01   9.7660000000000002e-01  -1.2007000000000001e+00   6.2683000000000000e+00   3.9489999999999997e-01   5.1959999999999995e-01  -2.7429999999999999e-01
  -1.2564000000000000e+00   5.7160000000000000e-01   1.6298999999999999e+00   2.8639999999999999e-01  -4.9480000000000002e-01  -2.0169999999999999e-01   6.4370000000000005e-01  -1.1117999999999999e+00   6.3554000000000004e+00   3.0819999999999997e-01   4.1370000000000001e-01  -2.7429999999999999e-01
  -1.4767999999999999e+00   7.6939999999999997e-01   1.3725000000000001e+00   2.6729999999999998e-01  -5.8999999999999997e-01  -2.3680000000000001e-01   7.5460000000000005e-01  -1.3786000000000000e+00   7.2260000000000000e+00   3.5639999999999999e-01   3.7530000000000002e-01  -3.2290000000000002e-01
  -1.3666000000000000e+00   8.1340000000000001e-01   1.4582999999999999e+00   3.4370000000000001e-01  -5.4239999999999999e-01  -2.2359999999999999e-01   7.3240000000000005e-01  -1.1563000000000001e+00   6.7907000000000002e+00   2.8899999999999998e-01   4.2340000000000000e-01  -2.9189999999999999e-01
  -1.3446000000000000e+00   8.5740000000000005e-01   8.5780000000000001e-01   3.7240000000000001e-01  -5.0429999999999997e-01  -2.0610000000000001e-01   7.5460000000000005e-01  -1.2007000000000001e+00   7.0518999999999998e+00   5.2020000000000000e-01   4.9070000000000003e-01  -3.1850000000000001e-01
  -1.0139000000000000e+00   5.4959999999999998e-01   1.2010000000000001e+00   3.8190000000000002e-01  -4.9480000000000002e-01  -2.1049999999999999e-01   8.2120000000000004e-01  -1.1117999999999999e+00   6.7907000000000002e+00   4.6239999999999998e-01   4.0410000000000001e-01  -2.9189999999999999e-01
  -1.3666000000000000e+00   6.3749999999999996e-01   9.4359999999999999e-01   2.1959999999999999e-01  -4.7580000000000000e-01  -1.7100000000000001e-01   8.8780000000000003e-01  -1.2452000000000001e+00   7.1388999999999996e+00   3.3710000000000001e-01   4.6189999999999998e-01  -2.8310000000000002e-01
  -1.2564000000000000e+00   5.2759999999999996e-01   1.5441000000000000e+00   3.0549999999999999e-01  -4.7580000000000000e-01  -2.1929999999999999e-01   1.0209999999999999e+00  -9.7840000000000005e-01   5.9200999999999997e+00   4.0460000000000002e-01   3.8490000000000002e-01  -3.0080000000000001e-01
  -1.2343999999999999e+00   8.3540000000000003e-01   1.9730000000000001e+00   2.2910000000000000e-01  -4.9480000000000002e-01  -2.3240000000000000e-01   8.4340000000000004e-01  -1.1117999999999999e+00   6.1813000000000002e+00   4.2380000000000001e-01   4.2340000000000000e-01  -2.5659999999999999e-01
  -1.8514999999999999e+00   8.3540000000000003e-01   1.2867999999999999e+00   3.4370000000000001e-01  -4.3769999999999998e-01  -1.9289999999999999e-01   7.7680000000000005e-01  -1.1563000000000001e+00   6.2683000000000000e+00   2.9859999999999998e-01   4.1370000000000001e-01  -2.6979999999999998e-01
  -1.3225000000000000e+00   8.7929999999999997e-01   1.0294000000000001e+00   3.3420000000000000e-01  -5.4239999999999999e-01  -2.2800000000000001e-01   8.2120000000000004e-01  -1.0450999999999999e+00   6.6166000000000000e+00   3.9489999999999997e-01   4.7149999999999997e-01  -2.9640000000000000e-01
  -8.1559999999999999e-01   7.9139999999999999e-01   1.0294000000000001e+00   3.0549999999999999e-01  -5.4239999999999999e-01  -1.4910000000000001e-01   8.6560000000000004e-01  -8.8939999999999997e-01   6.0941999999999998e+00   3.4680000000000000e-01   4.5219999999999999e-01  -2.9640000000000000e-01
  -9.2579999999999996e-01   5.7160000000000000e-01   9.4359999999999999e-01   3.0549999999999999e-01  -4.9480000000000002e-01  -1.9730000000000000e-01   8.2120000000000004e-01  -1.1339999999999999e+00   6.4424999999999999e+00   4.5269999999999999e-01   4.3300000000000000e-01  -3.1409999999999999e-01
  -1.3446000000000000e+00   4.6170000000000000e-01   1.2010000000000001e+00   2.7689999999999998e-01  -5.6140000000000001e-01  -1.9289999999999999e-01   1.0431999999999999e+00  -1.1117999999999999e+00   7.3131000000000004e+00   3.6599999999999999e-01   4.4259999999999999e-01  -2.6100000000000001e-01
  -1.4988999999999999e+00   8.5740000000000005e-01   1.6298999999999999e+00   4.0100000000000002e-01  -4.9480000000000002e-01  -2.3680000000000001e-01   8.4340000000000004e-01  -1.2007000000000001e+00   7.0518999999999998e+00   3.4680000000000000e-01   4.7149999999999997e-01  -2.3000000000000001e-01
  -1.4107000000000001e+00   5.4959999999999998e-01   1.8872000000000000e+00   3.4370000000000001e-01  -5.1390000000000002e-01  -2.0169999999999999e-01   6.6579999999999995e-01  -1.1339999999999999e+00   7.2260000000000000e+00   3.6599999999999999e-01   3.4639999999999999e-01  -2.8310000000000002e-01
  -1.3005000000000000e+00   8.1340000000000001e-01   1.5441000000000000e+00   2.9599999999999999e-01  -5.8999999999999997e-01  -1.9289999999999999e-01   8.6560000000000004e-01  -1.1339999999999999e+00   6.0072000000000001e+00   3.5639999999999999e-01   4.0410000000000001e-01  -2.2559999999999999e-01
  -1.1241000000000001e+00   6.1550000000000005e-01   2.1446000000000001e+00   3.4370000000000001e-01  -5.8050000000000002e-01  -2.1049999999999999e-01   9.1000000000000003e-01  -1.3786000000000000e+00   6.0072000000000001e+00   3.7569999999999998e-01   4.0410000000000001e-01  -3.2290000000000002e-01
  -1.1681999999999999e+00   6.8149999999999999e-01   1.1152000000000000e+00   2.8639999999999999e-01  -5.4239999999999999e-01  -2.1049999999999999e-01   5.7709999999999995e-01  -1.1785000000000001e+00   6.4424999999999999e+00   4.7199999999999998e-01   3.9450000000000002e-01  -3.3179999999999998e-01
  -1.2343999999999999e+00   7.0350000000000001e-01   8.5780000000000001e-01   3.1509999999999999e-01  -4.8530000000000001e-01  -1.7540000000000000e-01   1.1096999999999999e+00  -1.1339999999999999e+00   6.1813000000000002e+00   2.9859999999999998e-01   4.1370000000000001e-01  -1.9020000000000001e-01
  -1.2784000000000000e+00   8.1340000000000001e-01   1.2867999999999999e+00   3.9140000000000003e-01  -5.0429999999999997e-01  -2.1929999999999999e-01   5.5489999999999995e-01  -1.0005999999999999e+00   6.2683000000000000e+00   3.8529999999999998e-01   4.4259999999999999e-01  -3.3620000000000000e-01
  -1.3666000000000000e+00   8.1340000000000001e-01   1.9730000000000001e+00   3.4370000000000001e-01  -5.0429999999999997e-01  -1.9730000000000000e-01   1.1762999999999999e+00  -1.1785000000000001e+00   6.5294999999999996e+00   3.7569999999999998e-01   3.7530000000000002e-01  -2.4770000000000000e-01
  -1.3666000000000000e+00   4.1770000000000002e-01   1.7157000000000000e+00   2.8639999999999999e-01  -5.1390000000000002e-01  -2.2800000000000001e-01   8.6560000000000004e-01  -1.2674000000000001e+00   6.9648000000000003e+00   3.3710000000000001e-01   3.5599999999999998e-01  -3.0520000000000003e-01
  -1.2343999999999999e+00   7.4739999999999995e-01   1.7157000000000000e+00   3.0549999999999999e-01  -5.3290000000000004e-01  -1.8859999999999999e-01   7.7680000000000005e-01  -1.0672999999999999e+00   6.2683000000000000e+00   4.6239999999999998e-01   3.6559999999999998e-01  -2.8310000000000002e-01
  -1.3887000000000000e+00   6.1550000000000005e-01   1.5441000000000000e+00   2.3870000000000000e-01  -5.7099999999999995e-01  -1.6230000000000000e-01   8.4340000000000004e-01  -1.1339999999999999e+00   6.0941999999999998e+00   3.6599999999999999e-01   3.7530000000000002e-01  -2.1229999999999999e-01
  -1.2564000000000000e+00   6.8149999999999999e-01   1.6298999999999999e+00   2.8639999999999999e-01  -5.4239999999999999e-01  -2.5430000000000003e-01   8.4340000000000004e-01  -1.1563000000000001e+00   6.8777999999999997e+00   3.6599999999999999e-01   3.7530000000000002e-01  -3.3179999999999998e-01
  -1.3666000000000000e+00   7.9139999999999999e-01   1.1152000000000000e+00   2.7689999999999998e-01  -4.9480000000000002e-01  -2.5000000000000000e-01   8.6560000000000004e-01  -1.0894999999999999e+00   6.6166000000000000e+00   2.7939999999999998e-01   4.5219999999999999e-01  -2.8749999999999998e-01
  -1.3446000000000000e+00   7.4739999999999995e-01   1.8015000000000001e+00   2.8639999999999999e-01  -4.5679999999999998e-01  -2.0169999999999999e-01   8.4340000000000004e-01  -1.1117999999999999e+00   7.0518999999999998e+00   3.7569999999999998e-01   3.5599999999999998e-01  -2.8749999999999998e-01
  -1.4327000000000001e+00   6.8149999999999999e-01   9.4359999999999999e-01   3.2460000000000000e-01  -5.2339999999999998e-01  -2.2800000000000001e-01   8.2120000000000004e-01  -1.1339999999999999e+00   6.0941999999999998e+00   4.0460000000000002e-01   4.5219999999999999e-01  -2.7870000000000000e-01
  -1.2784000000000000e+00   6.5949999999999998e-01   1.4582999999999999e+00   3.2460000000000000e-01  -3.9010000000000000e-01  -1.6660000000000000e-01   8.4340000000000004e-01  -1.1339999999999999e+00   6.0941999999999998e+00   4.3350000000000000e-01   4.5219999999999999e-01  -2.6540000000000002e-01
  -1.2343999999999999e+00   6.3749999999999996e-01   2.0588000000000002e+00   3.8190000000000002e-01  -5.3290000000000004e-01  -2.2800000000000001e-01   9.7660000000000002e-01  -1.0227999999999999e+00   6.7907000000000002e+00   3.3710000000000001e-01   4.2340000000000000e-01  -3.1850000000000001e-01
  -1.3666000000000000e+00   5.7160000000000000e-01   1.1152000000000000e+00   2.6729999999999998e-01  -5.2339999999999998e-01  -1.6660000000000000e-01   9.7660000000000002e-01  -1.0894999999999999e+00   6.0941999999999998e+00   3.8529999999999998e-01   4.3300000000000000e-01  -2.3440000000000000e-01
  -1.2564000000000000e+00   4.3969999999999998e-01   1.2010000000000001e+00   3.7240000000000001e-01  -4.9480000000000002e-01  -2.2359999999999999e-01   9.3220000000000003e-01  -1.4453000000000000e+00   6.8777999999999997e+00   3.9489999999999997e-01   3.6559999999999998e-01  -2.9189999999999999e-01
  -1.3005000000000000e+00   6.3749999999999996e-01   6.0050000000000003e-01   2.6729999999999998e-01  -4.8530000000000001e-01  -1.7540000000000000e-01   7.9900000000000004e-01  -1.4008000000000000e+00   6.8777999999999997e+00   2.6010000000000000e-01   3.9450000000000002e-01  -3.0080000000000001e-01
  -1.5428999999999999e+00   7.9139999999999999e-01   3.4310000000000002e-01   3.1509999999999999e-01  -4.5679999999999998e-01  -2.1049999999999999e-01   8.4340000000000004e-01  -1.0450999999999999e+00   6.7035999999999998e+00   4.0460000000000002e-01   4.7149999999999997e-01  -2.6540000000000002e-01
  -1.4107000000000001e+00   9.4530000000000003e-01   1.4582999999999999e+00   3.9140000000000003e-01  -4.1870000000000002e-01  -2.1049999999999999e-01   9.1000000000000003e-01  -1.2674000000000001e+00   6.6166000000000000e+00   3.9489999999999997e-01   4.5219999999999999e-01  -3.2729999999999998e-01
  -1.1902999999999999e+00   7.4739999999999995e-01   9.4359999999999999e-01   3.2460000000000000e-01  -4.7580000000000000e-01  -1.8420000000000000e-01   7.5460000000000005e-01  -1.0005999999999999e+00   6.2683000000000000e+00   3.9489999999999997e-01   4.0410000000000001e-01  -2.5209999999999999e-01
  -1.3446000000000000e+00   6.5949999999999998e-01   1.3725000000000001e+00   2.7689999999999998e-01  -5.1390000000000002e-01  -1.7540000000000000e-01   8.2120000000000004e-01  -1.2452000000000001e+00   5.5719000000000003e+00   3.9489999999999997e-01   4.1370000000000001e-01  -2.2559999999999999e-01
  -1.4767999999999999e+00   7.4739999999999995e-01   1.3725000000000001e+00   2.6729999999999998e-01  -5.8999999999999997e-01  -1.6660000000000000e-01   7.5460000000000005e-01  -1.0894999999999999e+00   6.4424999999999999e+00   4.0460000000000002e-01   3.8490000000000002e-01  -2.9189999999999999e-01
  -1.3005000000000000e+00   5.9360000000000002e-01   1.8015000000000001e+00   2.9599999999999999e-01  -4.9480000000000002e-01  -2.1929999999999999e-01   8.6560000000000004e-01  -1.2452000000000001e+00   5.8330000000000002e+00   4.0460000000000002e-01   3.5599999999999998e-01  -2.9189999999999999e-01
  -1.2784000000000000e+00   8.1340000000000001e-01   1.1152000000000000e+00   3.7240000000000001e-01  -5.1390000000000002e-01  -2.1049999999999999e-01   8.4340000000000004e-01  -1.3341000000000001e+00   7.0518999999999998e+00   4.6239999999999998e-01   3.8490000000000002e-01  -3.1409999999999999e-01
  -1.2343999999999999e+00   7.6939999999999997e-01   1.0294000000000001e+00   2.7689999999999998e-01  -5.5189999999999995e-01  -2.0169999999999999e-01   7.7680000000000005e-01  -1.1563000000000001e+00   6.6166000000000000e+00   3.6599999999999999e-01   3.7530000000000002e-01  -2.9640000000000000e-01
  -1.3225000000000000e+00   6.5949999999999998e-01   7.7210000000000001e-01   3.5330000000000000e-01  -6.3759999999999994e-01  -1.4030000000000001e-01   9.7660000000000002e-01  -9.7840000000000005e-01   5.9200999999999997e+00   3.0819999999999997e-01   3.7530000000000002e-01  -2.7870000000000000e-01
  -1.4988999999999999e+00   6.1550000000000005e-01   1.1152000000000000e+00   2.6729999999999998e-01  -4.8530000000000001e-01  -2.4560000000000001e-01   7.9900000000000004e-01  -1.1117999999999999e+00   6.9648000000000003e+00   3.9489999999999997e-01   2.9830000000000001e-01  -2.4329999999999999e-01
  -1.2343999999999999e+00   5.7160000000000000e-01   1.0294000000000001e+00   3.9140000000000003e-01  -4.3769999999999998e-01  -1.7540000000000000e-01   9.3220000000000003e-01  -1.2230000000000001e+00   6.0072000000000001e+00   5.0090000000000001e-01   4.8110000000000003e-01  -2.6979999999999998e-01
  -1.3225000000000000e+00   6.1550000000000005e-01   1.1152000000000000e+00   3.0549999999999999e-01  -4.9480000000000002e-01  -2.4560000000000001e-01   8.4340000000000004e-01  -9.3389999999999995e-01   5.8330000000000002e+00   3.4680000000000000e-01   3.5599999999999998e-01  -3.0080000000000001e-01
  -1.0580000000000001e+00   6.8149999999999999e-01   1.3725000000000001e+00   2.8639999999999999e-01  -5.8050000000000002e-01  -1.6230000000000000e-01   7.9900000000000004e-01  -1.0672999999999999e+00   6.6166000000000000e+00   3.4680000000000000e-01   4.4259999999999999e-01  -2.3890000000000000e-01
  -1.4327000000000001e+00   7.2550000000000003e-01   1.6298999999999999e+00   2.7689999999999998e-01  -5.2339999999999998e-01  -1.6660000000000000e-01   9.3220000000000003e-01  -1.0227999999999999e+00   6.8777999999999997e+00   3.7569999999999998e-01   4.2340000000000000e-01  -2.7870000000000000e-01
  -1.2343999999999999e+00   7.9139999999999999e-01   8.5780000000000001e-01   2.0050000000000001e-01  -5.4239999999999999e-01  -2.0169999999999999e-01   7.9900000000000004e-01  -1.1117999999999999e+00   6.2683000000000000e+00   3.4680000000000000e-01   4.3300000000000000e-01  -2.6979999999999998e-01
  -1.5649999999999999e+00   7.2550000000000003e-01   1.6298999999999999e+00   3.5330000000000000e-01  -4.1870000000000002e-01  -1.8420000000000000e-01   8.2120000000000004e-01  -1.3564000000000001e+00   6.5294999999999996e+00   4.1420000000000001e-01   4.2340000000000000e-01  -2.9189999999999999e-01
  -1.1462000000000001e+00   7.9139999999999999e-01   2.0588000000000002e+00   2.8639999999999999e-01  -4.9480000000000002e-01  -2.0169999999999999e-01   9.9880000000000002e-01  -1.1117999999999999e+00   6.4424999999999999e+00   3.6599999999999999e-01   4.5219999999999999e-01  -2.9640000000000000e-01
  -1.3887000000000000e+00   6.8149999999999999e-01   1.1152000000000000e+00   3.4370000000000001e-01  -4.7580000000000000e-01  -1.6230000000000000e-01   7.9900000000000004e-01  -1.0450999999999999e+00   6.4424999999999999e+00   3.4680000000000000e-01   3.7530000000000002e-01  -2.8310000000000002e-01
  -1.1902999999999999e+00   5.4959999999999998e-01   3.4310000000000002e-01   2.7689999999999998e-01  -5.8999999999999997e-01  -2.1929999999999999e-01   8.2120000000000004e-01  -1.2230000000000001e+00   6.2683000000000000e+00   4.6239999999999998e-01   3.9450000000000002e-01  -2.7870000000000000e-01
  -1.4548000000000001e+00   7.0350000000000001e-01   1.9730000000000001e+00   2.6729999999999998e-01  -5.7099999999999995e-01  -1.9289999999999999e-01   9.7660000000000002e-01  -1.2452000000000001e+00   6.0072000000000001e+00   3.1790000000000002e-01   3.9450000000000002e-01  -2.5209999999999999e-01
  -1.3225000000000000e+00   7.2550000000000003e-01   8.5780000000000001e-01   2.9599999999999999e-01  -5.4239999999999999e-01  -2.0169999999999999e-01   8.2120000000000004e-01  -1.0005999999999999e+00   6.2683000000000000e+00   2.6970000000000000e-01   4.3300000000000000e-01  -3.0520000000000003e-01
  -1.3446000000000000e+00   7.2550000000000003e-01   2.0588000000000002e+00   2.7689999999999998e-01  -4.4719999999999999e-01  -2.0169999999999999e-01   1.0209999999999999e+00  -1.0450999999999999e+00   6.7907000000000002e+00   4.8159999999999997e-01   3.9450000000000002e-01  -2.9189999999999999e-01
  -1.1902999999999999e+00   7.9139999999999999e-01   1.1152000000000000e+00   3.0549999999999999e-01  -5.7099999999999995e-01  -1.6230000000000000e-01   9.3220000000000003e-01  -1.0005999999999999e+00   6.4424999999999999e+00   3.4680000000000000e-01   4.5219999999999999e-01  -3.0080000000000001e-01
  -1.2564000000000000e+00   5.7160000000000000e-01   1.2867999999999999e+00   4.0100000000000002e-01  -5.9950000000000003e-01  -1.6230000000000000e-01   8.4340000000000004e-01  -8.6719999999999997e-01   6.2683000000000000e+00   3.4680000000000000e-01   4.6189999999999998e-01  -2.8749999999999998e-01
  -1.2564000000000000e+00   7.4739999999999995e-01   1.8015000000000001e+00   3.4370000000000001e-01  -5.4239999999999999e-01  -1.8420000000000000e-01   9.3220000000000003e-01  -1.0450999999999999e+00   6.7907000000000002e+00   4.0460000000000002e-01   4.7149999999999997e-01  -2.6540000000000002e-01
  -1.2122999999999999e+00   7.2550000000000003e-01   1.7157000000000000e+00   4.2009999999999997e-01  -4.5679999999999998e-01  -1.9289999999999999e-01   1.0875999999999999e+00  -1.2007000000000001e+00   6.4424999999999999e+00   2.9859999999999998e-01   3.7530000000000002e-01  -1.7690000000000000e-01
  -1.1462000000000001e+00   6.5949999999999998e-01   1.2867999999999999e+00   3.4370000000000001e-01  -4.1870000000000002e-01  -2.0610000000000001e-01   7.7680000000000005e-01  -8.4499999999999997e-01   6.7907000000000002e+00   2.8899999999999998e-01   4.0410000000000001e-01  -3.1850000000000001e-01
  -1.3005000000000000e+00   6.5949999999999998e-01   1.0294000000000001e+00   3.0549999999999999e-01  -4.8530000000000001e-01  -2.0610000000000001e-01   9.5440000000000003e-01  -1.0227999999999999e+00   6.6166000000000000e+00   3.2750000000000001e-01   3.5599999999999998e-01  -2.8310000000000002e-01
  -1.4767999999999999e+00   5.2759999999999996e-01   1.1152000000000000e+00   3.4370000000000001e-01  -5.0429999999999997e-01  -1.9730000000000000e-01   8.8780000000000003e-01  -8.4499999999999997e-01   7.0518999999999998e+00   3.6599999999999999e-01   3.8490000000000002e-01  -3.0520000000000003e-01
  -1.4767999999999999e+00   7.6939999999999997e-01   1.3725000000000001e+00   3.1509999999999999e-01  -5.5189999999999995e-01  -1.7979999999999999e-01   8.8780000000000003e-01  -1.2452000000000001e+00   6.2683000000000000e+00   4.0460000000000002e-01   3.3679999999999999e-01  -2.6979999999999998e-01
  -1.2343999999999999e+00   6.1550000000000005e-01   1.7157000000000000e+00   2.9599999999999999e-01  -4.3769999999999998e-01  -1.7540000000000000e-01   8.4340000000000004e-01  -1.2897000000000001e+00   6.6166000000000000e+00   3.3710000000000001e-01   3.9450000000000002e-01  -3.0080000000000001e-01
  -1.4107000000000001e+00   5.4959999999999998e-01   1.2867999999999999e+00   3.7240000000000001e-01  -4.5679999999999998e-01  -2.0610000000000001e-01   9.1000000000000003e-01  -8.2269999999999999e-01   5.9200999999999997e+00   3.1790000000000002e-01   4.0410000000000001e-01  -2.8310000000000002e-01
  -1.3005000000000000e+00   8.1340000000000001e-01   8.5780000000000001e-01   3.2460000000000000e-01  -5.1390000000000002e-01  -2.0169999999999999e-01   9.9880000000000002e-01  -1.1339999999999999e+00   6.4424999999999999e+00   3.5639999999999999e-01   3.9450000000000002e-01  -2.5209999999999999e-01
  -1.1681999999999999e+00   4.6170000000000000e-01   1.1152000000000000e+00   3.5330000000000000e-01  -5.7099999999999995e-01  -2.0610000000000001e-01   7.3240000000000005e-01  -1.1117999999999999e+00   6.6166000000000000e+00   4.2380000000000001e-01   3.5599999999999998e-01  -2.6100000000000001e-01
  -1.3887000000000000e+00   7.6939999999999997e-01   5.1470000000000005e-01   3.5330000000000000e-01  -4.9480000000000002e-01  -1.7979999999999999e-01   8.6560000000000004e-01  -1.0450999999999999e+00   7.1388999999999996e+00   2.9859999999999998e-01   4.4259999999999999e-01  -3.0959999999999999e-01
  -1.3225000000000000e+00   8.1340000000000001e-01   1.2010000000000001e+00   3.6280000000000001e-01  -4.3769999999999998e-01  -1.9730000000000000e-01   8.4340000000000004e-01  -1.2230000000000001e+00   6.9648000000000003e+00   3.4680000000000000e-01   3.8490000000000002e-01  -2.7429999999999999e-01
  -1.2564000000000000e+00   5.7160000000000000e-01   1.8872000000000000e+00   2.5779999999999997e-01  -4.7580000000000000e-01  -1.7540000000000000e-01   9.5440000000000003e-01  -1.0227999999999999e+00   6.7035999999999998e+00   3.3710000000000001e-01   4.3300000000000000e-01  -2.6540000000000002e-01
  -1.2564000000000000e+00   6.5949999999999998e-01   3.4310000000000002e-01   2.8639999999999999e-01  -5.5189999999999995e-01  -2.7189999999999998e-01   9.3220000000000003e-01  -1.0894999999999999e+00   7.4001000000000001e+00   3.1790000000000002e-01   2.8870000000000001e-01  -3.2290000000000002e-01
  -1.3666000000000000e+00   7.4739999999999995e-01   1.3725000000000001e+00   3.1509999999999999e-01  -5.4239999999999999e-01  -2.2800000000000001e-01   1.0653999999999999e+00  -1.2897000000000001e+00   6.0072000000000001e+00   3.6599999999999999e-01   4.7149999999999997e-01  -2.9640000000000000e-01
  -1.3225000000000000e+00   5.2759999999999996e-01   1.6298999999999999e+00   2.8639999999999999e-01  -5.1390000000000002e-01  -2.1049999999999999e-01   9.3220000000000003e-01  -1.1339999999999999e+00   6.3554000000000004e+00   2.9859999999999998e-01   4.2340000000000000e-01  -2.6979999999999998e-01
  -1.1902999999999999e+00   8.7929999999999997e-01   1.8872000000000000e+00   3.6280000000000001e-01  -5.3290000000000004e-01  -2.5869999999999999e-01   8.2120000000000004e-01  -9.3389999999999995e-01   5.9200999999999997e+00   3.8529999999999998e-01   4.3300000000000000e-01  -2.7429999999999999e-01
  -1.2564000000000000e+00   5.2759999999999996e-01   1.3725000000000001e+00   3.6280000000000001e-01  -4.0920000000000001e-01  -2.0610000000000001e-01   8.6560000000000004e-01  -1.1563000000000001e+00   6.3554000000000004e+00   3.2750000000000001e-01   4.9070000000000003e-01  -2.9640000000000000e-01
  -1.1462000000000001e+00   7.2550000000000003e-01   1.3725000000000001e+00   3.2460000000000000e-01  -5.8050000000000002e-01  -1.9730000000000000e-01   9.1000000000000003e-01  -1.2452000000000001e+00   6.4424999999999999e+00   3.4680000000000000e-01   4.4259999999999999e-01  -2.5659999999999999e-01
  -1.3887000000000000e+00   5.9360000000000002e-01   1.0294000000000001e+00   2.8639999999999999e-01  -4.8530000000000001e-01  -2.0169999999999999e-01   8.4340000000000004e-01  -1.1117999999999999e+00   6.5294999999999996e+00   2.9859999999999998e-01   3.7530000000000002e-01  -2.8310000000000002e-01
  -1.3225000000000000e+00   9.0129999999999999e-01   1.4582999999999999e+00   3.1509999999999999e-01  -5.2339999999999998e-01  -2.4560000000000001e-01   8.6560000000000004e-01  -1.1563000000000001e+00   6.4424999999999999e+00   2.7939999999999998e-01   4.7149999999999997e-01  -2.8749999999999998e-01
  -1.3005000000000000e+00   6.3749999999999996e-01   1.5441000000000000e+00   3.2460000000000000e-01  -4.6629999999999999e-01  -2.1049999999999999e-01   9.9880000000000002e-01  -1.0227999999999999e+00   6.1813000000000002e+00   4.3350000000000000e-01   4.8110000000000003e-01  -2.6979999999999998e-01
  -1.2564000000000000e+00   7.2550000000000003e-01   7.7210000000000001e-01   3.5330000000000000e-01  -5.1390000000000002e-01  -2.3240000000000000e-01   1.0209999999999999e+00  -1.0672999999999999e+00   7.0518999999999998e+00   4.1420000000000001e-01   3.8490000000000002e-01  -3.0959999999999999e-01
  -1.1902999999999999e+00   7.2550000000000003e-01   1.5441000000000000e+00   3.1509999999999999e-01  -4.7580000000000000e-01  -2.3240000000000000e-01   1.0209999999999999e+00  -1.1117999999999999e+00   6.0072000000000001e+00   4.3350000000000000e-01   3.8490000000000002e-01  -3.1850000000000001e-01
  -1.3225000000000000e+00   7.4739999999999995e-01   1.8872000000000000e+00   4.2009999999999997e-01  -4.8530000000000001e-01  -2.2359999999999999e-01   7.3240000000000005e-01  -1.3119000000000001e+00   6.7035999999999998e+00   3.4680000000000000e-01   4.3300000000000000e-01  -2.6979999999999998e-01
  -1.1021000000000001e+00   6.8149999999999999e-01   1.8015000000000001e+00   3.7240000000000001e-01  -5.6140000000000001e-01  -1.6660000000000000e-01   7.9900000000000004e-01  -1.2897000000000001e+00   7.1388999999999996e+00   3.5639999999999999e-01   3.9450000000000002e-01  -2.9189999999999999e-01
  -1.1681999999999999e+00   8.1340000000000001e-01   1.8015000000000001e+00   2.7689999999999998e-01  -4.8530000000000001e-01  -2.1929999999999999e-01   9.7660000000000002e-01  -1.3341000000000001e+00   6.7907000000000002e+00   3.1790000000000002e-01   5.2920000000000000e-01  -2.8749999999999998e-01
  -1.1241000000000001e+00   6.3749999999999996e-01   9.4359999999999999e-01   2.6729999999999998e-01  -5.2339999999999998e-01  -2.1929999999999999e-01   9.5440000000000003e-01  -1.1563000000000001e+00   6.6166000000000000e+00   3.0819999999999997e-01   3.7530000000000002e-01  -2.8310000000000002e-01
  -1.1462000000000001e+00   7.2550000000000003e-01   1.5441000000000000e+00   2.8639999999999999e-01  -5.2339999999999998e-01  -2.1490000000000001e-01   7.7680000000000005e-01  -8.6719999999999997e-01   5.8330000000000002e+00   3.6599999999999999e-01   3.7530000000000002e-01  -2.6540000000000002e-01
  -1.3446000000000000e+00   4.3969999999999998e-01   1.8872000000000000e+00   3.5330000000000000e-01  -3.8059999999999999e-01  -2.2359999999999999e-01   8.8780000000000003e-01  -1.1785000000000001e+00   6.2683000000000000e+00   3.8529999999999998e-01   4.0410000000000001e-01  -3.2290000000000002e-01
  -1.2343999999999999e+00   5.4959999999999998e-01   7.7210000000000001e-01   4.0100000000000002e-01  -5.5189999999999995e-01  -2.2800000000000001e-01   7.7680000000000005e-01  -1.2007000000000001e+00   6.0072000000000001e+00   4.2380000000000001e-01   4.3300000000000000e-01  -2.6979999999999998e-01
  -1.2784000000000000e+00   5.7160000000000000e-01   1.0294000000000001e+00   2.6729999999999998e-01  -4.8530000000000001e-01  -2.1929999999999999e-01   8.6560000000000004e-01  -1.0227999999999999e+00   6.2683000000000000e+00   3.4680000000000000e-01   3.8490000000000002e-01  -3.2729999999999998e-01
  -1.4327000000000001e+00   6.8149999999999999e-01   6.8630000000000002e-01   2.9599999999999999e-01  -5.1390000000000002e-01  -2.0169999999999999e-01   7.3240000000000005e-01  -1.2007000000000001e+00   6.5294999999999996e+00   3.8529999999999998e-01   3.6559999999999998e-01  -2.9640000000000000e-01
  -1.1902999999999999e+00   7.4739999999999995e-01   1.4582999999999999e+00   2.8639999999999999e-01  -6.1850000000000005e-01  -1.9730000000000000e-01   9.5440000000000003e-01  -1.2007000000000001e+00   6.1813000000000002e+00   4.4309999999999999e-01   3.5599999999999998e-01  -2.5209999999999999e-01
  -1.3005000000000000e+00   8.7929999999999997e-01   8.5780000000000001e-01   2.8639999999999999e-01  -5.7099999999999995e-01  -2.1490000000000001e-01   8.4340000000000004e-01  -1.1563000000000001e+00   6.7907000000000002e+00   3.0819999999999997e-01   3.6559999999999998e-01  -3.0520000000000003e-01
  -1.3225000000000000e+00   7.9139999999999999e-01   1.2867999999999999e+00   3.4370000000000001e-01  -5.4239999999999999e-01  -2.2359999999999999e-01   9.1000000000000003e-01  -1.0450999999999999e+00   6.2683000000000000e+00   3.3710000000000001e-01   3.9450000000000002e-01  -2.8749999999999998e-01
  -1.3446000000000000e+00   4.6170000000000000e-01   1.3725000000000001e+00   4.1049999999999998e-01  -4.4719999999999999e-01  -1.9730000000000000e-01   7.3240000000000005e-01  -1.1563000000000001e+00   5.9200999999999997e+00   3.7569999999999998e-01   4.1370000000000001e-01  -2.6979999999999998e-01
  -1.3005000000000000e+00   7.2550000000000003e-01   1.0294000000000001e+00   4.1049999999999998e-01  -4.7580000000000000e-01  -1.8420000000000000e-01   7.7680000000000005e-01  -1.1117999999999999e+00   5.9200999999999997e+00   3.0819999999999997e-01   4.2340000000000000e-01  -2.5209999999999999e-01
  -1.2564000000000000e+00   5.2759999999999996e-01   1.0294000000000001e+00   3.2460000000000000e-01  -5.0429999999999997e-01  -2.1490000000000001e-01   8.4340000000000004e-01  -1.0450999999999999e+00   6.6166000000000000e+00   3.9489999999999997e-01   4.2340000000000000e-01  -2.5659999999999999e-01
  -1.2784000000000000e+00   8.1340000000000001e-01   1.2867999999999999e+00   3.8190000000000002e-01  -5.1390000000000002e-01  -1.7979999999999999e-01   9.3220000000000003e-01  -1.2452000000000001e+00   7.2260000000000000e+00   2.9859999999999998e-01   3.8490000000000002e-01  -3.1850000000000001e-01
  -1.3887000000000000e+00   6.8149999999999999e-01   6.0050000000000003e-01   3.6280000000000001e-01  -5.8050000000000002e-01  -2.1929999999999999e-01   9.1000000000000003e-01  -1.2230000000000001e+00   6.6166000000000000e+00   4.1420000000000001e-01   4.7149999999999997e-01  -2.6540000000000002e-01
  -1.3005000000000000e+00   9.2330000000000001e-01   1.9730000000000001e+00   3.0549999999999999e-01  -5.5189999999999995e-01  -2.0610000000000001e-01   9.1000000000000003e-01  -1.2007000000000001e+00   6.0072000000000001e+00   3.4680000000000000e-01   4.0410000000000001e-01  -2.8310000000000002e-01
  -1.3666000000000000e+00   7.0350000000000001e-01   1.3725000000000001e+00   4.0100000000000002e-01  -4.2820000000000003e-01  -1.4470000000000000e-01   7.1020000000000005e-01  -9.3389999999999995e-01   6.7907000000000002e+00   4.4309999999999999e-01   4.4259999999999999e-01  -2.6100000000000001e-01
  -1.2122999999999999e+00   5.9360000000000002e-01   1.5441000000000000e+00   2.5779999999999997e-01  -5.7099999999999995e-01  -1.7979999999999999e-01   8.4340000000000004e-01  -1.0894999999999999e+00   6.7907000000000002e+00   2.3119999999999999e-01   3.3679999999999999e-01  -2.5209999999999999e-01
  -1.3666000000000000e+00   9.2330000000000001e-01   1.9730000000000001e+00   3.3420000000000000e-01  -4.8530000000000001e-01  -1.8420000000000000e-01   6.6579999999999995e-01  -1.1785000000000001e+00   6.4424999999999999e+00   2.5050000000000000e-01   3.6559999999999998e-01  -2.4329999999999999e-01
  -1.3887000000000000e+00   6.5949999999999998e-01   1.8015000000000001e+00   3.4370000000000001e-01  -5.1390000000000002e-01  -1.5350000000000000e-01   1.0875999999999999e+00  -1.0672999999999999e+00   6.5294999999999996e+00   4.2380000000000001e-01   3.8490000000000002e-01  -2.6540000000000002e-01
  -1.4107000000000001e+00   9.2330000000000001e-01   8.5780000000000001e-01   2.5779999999999997e-01  -5.2339999999999998e-01  -1.7540000000000000e-01   8.2120000000000004e-01  -1.1339999999999999e+00   6.5294999999999996e+00   2.8899999999999998e-01   3.8490000000000002e-01  -3.0959999999999999e-01
  -1.3005000000000000e+00   9.2330000000000001e-01   1.0294000000000001e+00   3.5330000000000000e-01  -5.9950000000000003e-01  -1.5350000000000000e-01   8.4340000000000004e-01  -1.0227999999999999e+00   6.7907000000000002e+00   3.4680000000000000e-01   3.8490000000000002e-01  -2.6979999999999998e-01
  -1.3887000000000000e+00   7.2550000000000003e-01   1.4582999999999999e+00   2.7689999999999998e-01  -4.8530000000000001e-01  -1.8420000000000000e-01   8.8780000000000003e-01  -1.0894999999999999e+00   6.4424999999999999e+00   3.1790000000000002e-01   3.3679999999999999e-01  -2.8310000000000002e-01
  -1.2122999999999999e+00   7.0350000000000001e-01   1.4582999999999999e+00   2.2910000000000000e-01  -4.6629999999999999e-01  -2.1490000000000001e-01   9.1000000000000003e-01  -1.0894999999999999e+00   6.3554000000000004e+00   3.2750000000000001e-01   4.1370000000000001e-01  -2.7429999999999999e-01
  -1.5649999999999999e+00   7.4739999999999995e-01   1.9730000000000001e+00   3.4370000000000001e-01  -5.3290000000000004e-01  -1.9289999999999999e-01   8.2120000000000004e-01  -1.1563000000000001e+00   7.0518999999999998e+00   3.6599999999999999e-01   4.1370000000000001e-01  -2.3440000000000000e-01
  -1.1902999999999999e+00   7.0350000000000001e-01   1.5441000000000000e+00   3.7240000000000001e-01  -4.6629999999999999e-01  -2.0169999999999999e-01   8.6560000000000004e-01  -1.1785000000000001e+00   6.7907000000000002e+00   4.9130000000000001e-01   3.8490000000000002e-01  -2.9189999999999999e-01
  -1.4327000000000001e+00   8.1340000000000001e-01   1.2010000000000001e+00   3.9140000000000003e-01  -5.6140000000000001e-01  -1.7540000000000000e-01   9.5440000000000003e-01  -1.0672999999999999e+00   6.5294999999999996e+00   4.3350000000000000e-01   4.3300000000000000e-01  -2.6540000000000002e-01
  -1.3225000000000000e+00   7.0350000000000001e-01   1.7157000000000000e+00   2.4820000000000000e-01  -5.7099999999999995e-01  -1.8420000000000000e-01   6.4370000000000005e-01  -1.1117999999999999e+00   5.9200999999999997e+00   3.9489999999999997e-01   3.3679999999999999e-01  -2.4770000000000000e-01
  -1.4767999999999999e+00   7.4739999999999995e-01   1.3725000000000001e+00   3.1509999999999999e-01  -4.1870000000000002e-01  -1.5790000000000001e-01   9.5440000000000003e-01  -1.1785000000000001e+00   5.8330000000000002e+00   3.8529999999999998e-01   4.0410000000000001e-01  -2.2559999999999999e-01
  -1.1681999999999999e+00   4.1770000000000002e-01   8.5780000000000001e-01   2.8639999999999999e-01  -4.9480000000000002e-01  -1.2280000000000001e-01   8.4340000000000004e-01  -1.0005999999999999e+00   7.4001000000000001e+00   3.6599999999999999e-01   4.1370000000000001e-01  -2.8310000000000002e-01
  -1.3446000000000000e+00   7.4739999999999995e-01   1.1152000000000000e+00   3.2460000000000000e-01  -3.9010000000000000e-01  -2.1490000000000001e-01   1.0431999999999999e+00  -1.2230000000000001e+00   6.7907000000000002e+00   3.0819999999999997e-01   3.7530000000000002e-01  -2.4770000000000000e-01
  -1.4327000000000001e+00   9.2330000000000001e-01   8.5800000000000001e-02   4.1049999999999998e-01  -4.8530000000000001e-01  -1.7100000000000001e-01   6.4370000000000005e-01  -9.7840000000000005e-01   6.7907000000000002e+00   3.3710000000000001e-01   4.0410000000000001e-01  -2.9640000000000000e-01
  -1.4107000000000001e+00   7.6939999999999997e-01   1.2867999999999999e+00   3.4370000000000001e-01  -5.2339999999999998e-01  -1.8859999999999999e-01   8.8780000000000003e-01  -9.1169999999999995e-01   6.8777999999999997e+00   2.7939999999999998e-01   4.4259999999999999e-01  -2.7870000000000000e-01
  -1.3225000000000000e+00   5.9360000000000002e-01   6.8630000000000002e-01   2.8639999999999999e-01  -5.2339999999999998e-01  -1.7100000000000001e-01   8.8780000000000003e-01  -1.3341000000000001e+00   6.3554000000000004e+00   4.4309999999999999e-01   4.2340000000000000e-01  -2.4329999999999999e-01
  -1.1021000000000001e+00   7.6939999999999997e-01   1.4582999999999999e+00   2.2910000000000000e-01  -4.6629999999999999e-01  -2.1929999999999999e-01   9.7660000000000002e-01  -1.0450999999999999e+00   7.0518999999999998e+00   3.6599999999999999e-01   4.1370000000000001e-01  -2.8749999999999998e-01
  -1.3005000000000000e+00   8.1340000000000001e-01   1.2010000000000001e+00   2.9599999999999999e-01  -5.3290000000000004e-01  -2.3680000000000001e-01   7.9900000000000004e-01  -1.0227999999999999e+00   5.9200999999999997e+00   3.7569999999999998e-01   3.5599999999999998e-01  -2.8749999999999998e-01
  -1.2122999999999999e+00   7.4739999999999995e-01   1.2867999999999999e+00   2.2910000000000000e-01  -5.1390000000000002e-01  -2.0169999999999999e-01   7.5460000000000005e-01  -1.1117999999999999e+00   6.6166000000000000e+00   3.5639999999999999e-01   4.4259999999999999e-01  -3.0080000000000001e-01
  -1.4767999999999999e+00   7.6939999999999997e-01   8.5780000000000001e-01   2.5779999999999997e-01  -5.5189999999999995e-01  -1.3589999999999999e-01   8.2120000000000004e-01  -7.7820000000000000e-01   6.3554000000000004e+00   4.3350000000000000e-01   4.0410000000000001e-01  -3.1409999999999999e-01
  -1.2784000000000000e+00   7.9139999999999999e-01   1.4582999999999999e+00   3.3420000000000000e-01  -4.8530000000000001e-01  -1.9730000000000000e-01   7.9900000000000004e-01  -1.1339999999999999e+00   6.2683000000000000e+00   3.9489999999999997e-01   3.8490000000000002e-01  -2.3890000000000000e-01
  -1.2343999999999999e+00   9.0129999999999999e-01   1.2867999999999999e+00   2.7689999999999998e-01  -5.2339999999999998e-01  -1.7979999999999999e-01   8.6560000000000004e-01  -1.2674000000000001e+00   6.7035999999999998e+00   2.8899999999999998e-01   4.4259999999999999e-01  -2.6979999999999998e-01
  -1.3225000000000000e+00   6.3749999999999996e-01   1.6298999999999999e+00   3.0549999999999999e-01  -4.7580000000000000e-01  -2.6310000000000000e-01   8.6560000000000004e-01  -9.7840000000000005e-01   5.9200999999999997e+00   4.1420000000000001e-01   4.5219999999999999e-01  -2.6540000000000002e-01
  -1.4327000000000001e+00   7.6939999999999997e-01   9.4359999999999999e-01   3.8190000000000002e-01  -5.2339999999999998e-01  -2.1490000000000001e-01   7.3240000000000005e-01  -1.1117999999999999e+00   6.0941999999999998e+00   2.8899999999999998e-01   4.1370000000000001e-01  -2.8310000000000002e-01
  -1.1902999999999999e+00   6.5949999999999998e-01   1.2867999999999999e+00   2.8639999999999999e-01  -5.7099999999999995e-01  -1.5350000000000000e-01   8.8780000000000003e-01  -1.0005999999999999e+00   6.6166000000000000e+00   3.7569999999999998e-01   4.3300000000000000e-01  -2.7429999999999999e-01
  -1.3666000000000000e+00   6.8149999999999999e-01   1.0294000000000001e+00   3.6280000000000001e-01  -4.7580000000000000e-01  -2.4120000000000000e-01   9.3220000000000003e-01  -1.0227999999999999e+00   6.4424999999999999e+00   2.9859999999999998e-01   3.9450000000000002e-01  -2.8749999999999998e-01
  -1.3446000000000000e+00   5.9360000000000002e-01   9.4359999999999999e-01   2.9599999999999999e-01  -5.6140000000000001e-01  -1.9289999999999999e-01   8.4340000000000004e-01  -8.8939999999999997e-01   7.2260000000000000e+00   3.8529999999999998e-01   3.7530000000000002e-01  -2.3890000000000000e-01
  -1.2343999999999999e+00   6.8149999999999999e-01   2.0588000000000002e+00   3.1509999999999999e-01  -4.5679999999999998e-01  -1.9289999999999999e-01   1.0209999999999999e+00  -1.1563000000000001e+00   6.5294999999999996e+00   3.0819999999999997e-01   4.5219999999999999e-01  -2.5209999999999999e-01
  -1.1462000000000001e+00   6.8149999999999999e-01   1.4582999999999999e+00   3.8190000000000002e-01  -4.6629999999999999e-01  -2.1929999999999999e-01   9.3220000000000003e-01  -1.1563000000000001e+00   6.7907000000000002e+00   3.2750000000000001e-01   3.7530000000000002e-01  -3.1409999999999999e-01
  -1.3666000000000000e+00   5.0560000000000005e-01   1.3725000000000001e+00   3.0549999999999999e-01  -5.6140000000000001e-01  -1.5350000000000000e-01   8.8780000000000003e-01  -9.1169999999999995e-01   5.7460000000000004e+00   2.8899999999999998e-01   3.9450000000000002e-01  -2.5659999999999999e-01
  -1.1241000000000001e+00   5.0560000000000005e-01   1.2010000000000001e+00   3.2460000000000000e-01  -5.0429999999999997e-01  -2.0610000000000001e-01   9.3220000000000003e-01  -1.0894999999999999e+00   5.9200999999999997e+00   3.1790000000000002e-01   4.5219999999999999e-01  -2.3000000000000001e-01
  -1.3887000000000000e+00   7.6939999999999997e-01   6.8630000000000002e-01   3.2460000000000000e-01  -4.8530000000000001e-01  -2.2359999999999999e-01   7.9900000000000004e-01  -1.1117999999999999e+00   6.4424999999999999e+00   3.2750000000000001e-01   3.1750000000000000e-01  -2.7429999999999999e-01
  -1.3446000000000000e+00   5.4959999999999998e-01   1.7157000000000000e+00   3.8190000000000002e-01  -4.4719999999999999e-01  -2.1929999999999999e-01   8.6560000000000004e-01  -1.0227999999999999e+00   6.7035999999999998e+00   3.6599999999999999e-01   3.5599999999999998e-01  -2.7429999999999999e-01
  -1.2122999999999999e+00   8.1340000000000001e-01   1.3725000000000001e+00   3.8190000000000002e-01  -4.6629999999999999e-01  -1.5350000000000000e-01   7.9900000000000004e-01  -1.0894999999999999e+00   6.9648000000000003e+00   3.3710000000000001e-01   4.3300000000000000e-01  -2.8310000000000002e-01
  -1.3005000000000000e+00   4.1770000000000002e-01   1.1152000000000000e+00   2.9599999999999999e-01  -4.3769999999999998e-01  -2.1049999999999999e-01   8.8780000000000003e-01  -9.5609999999999995e-01   6.6166000000000000e+00   4.0460000000000002e-01   4.6189999999999998e-01  -2.8310000000000002e-01
  -1.3005000000000000e+00   7.4739999999999995e-01   2.0588000000000002e+00   3.2460000000000000e-01  -5.2339999999999998e-01  -1.7100000000000001e-01   8.8780000000000003e-01  -1.0005999999999999e+00   6.4424999999999999e+00   3.8529999999999998e-01   5.0029999999999997e-01  -2.6100000000000001e-01
  -1.3005000000000000e+00   5.0560000000000005e-01   1.4582999999999999e+00   3.4370000000000001e-01  -3.9970000000000000e-01  -1.8859999999999999e-01   8.2120000000000004e-01  -1.0005999999999999e+00   6.2683000000000000e+00   2.9859999999999998e-01   3.6559999999999998e-01  -2.7429999999999999e-01
  -1.4107000000000001e+00   4.3969999999999998e-01   1.2010000000000001e+00   3.3420000000000000e-01  -4.6629999999999999e-01  -1.8859999999999999e-01   9.7660000000000002e-01  -1.2230000000000001e+00   7.0518999999999998e+00   3.2750000000000001e-01   3.7530000000000002e-01  -2.9640000000000000e-01
  -1.2784000000000000e+00   7.9139999999999999e-01   1.5441000000000000e+00   2.8639999999999999e-01  -4.7580000000000000e-01  -1.6660000000000000e-01   8.4340000000000004e-01  -7.7820000000000000e-01   6.6166000000000000e+00   2.9859999999999998e-01   3.8490000000000002e-01  -3.3620000000000000e-01
  -1.2122999999999999e+00   7.2550000000000003e-01   1.8872000000000000e+00   2.9599999999999999e-01  -5.1390000000000002e-01  -1.7540000000000000e-01   8.2120000000000004e-01  -9.7840000000000005e-01   6.1813000000000002e+00   3.9489999999999997e-01   3.9450000000000002e-01  -2.3890000000000000e-01
  -1.2784000000000000e+00   6.3749999999999996e-01   1.2867999999999999e+00   3.1509999999999999e-01  -4.8530000000000001e-01  -2.0169999999999999e-01   9.3220000000000003e-01  -1.0894999999999999e+00   6.0072000000000001e+00   3.2750000000000001e-01   4.1370000000000001e-01  -3.1850000000000001e-01
  -1.2122999999999999e+00   5.2759999999999996e-01   9.4359999999999999e-01   2.9599999999999999e-01  -5.1390000000000002e-01  -2.3680000000000001e-01   1.0875999999999999e+00  -1.0894999999999999e+00   6.2683000000000000e+00   3.6599999999999999e-01   3.8490000000000002e-01  -2.5209999999999999e-01
  -1.3446000000000000e+00   6.5949999999999998e-01   1.2010000000000001e+00   3.4370000000000001e-01  -4.5679999999999998e-01  -1.8859999999999999e-01   8.6560000000000004e-01  -9.5609999999999995e-01   6.0941999999999998e+00   2.6970000000000000e-01   4.7149999999999997e-01  -2.9189999999999999e-01
