# Supplementary material for: Footwear and Foam Surface Alter Gait Initiation of Typical Subjects
Source: PLoS One. 2015 Aug 13;10(8):e0135821. doi: 10.1371/journal.pone.0135821 (PMC4536224; doi:10.1371/journal.pone.0135821)
Supplement: S1 Dataset — (ZIP) [file pone.0135821.s001.zip › 11_foam_av1_02.txt]

   3.2181999999999999e+00  -7.0347000000000000e+00   3.7770600000000002e+02  -2.7496999999999998e+00   4.2868800000000000e+01   1.4910000000000001e-01  -4.8384999999999998e+00  -4.7140000000000004e+00   3.7653530000000001e+02   3.2750000000000001e-01  -3.1262000000000000e+01  -2.2559999999999999e-01
   3.3723999999999998e+00  -7.6943000000000001e+00   3.7436040000000003e+02  -3.6280000000000001e+00   4.2545299999999997e+01   2.5000000000000000e-01  -4.9494999999999996e+00  -5.9368999999999996e+00   3.7810239999999999e+02   6.7400000000000002e-02  -3.1569900000000001e+01  -7.9600000000000004e-02
   4.3422999999999998e+00  -9.5189000000000004e+00   3.7178690000000000e+02  -4.6304999999999996e+00   4.2212200000000003e+01   3.8590000000000002e-01  -4.9494999999999996e+00  -6.2705000000000002e+00   3.8175900000000001e+02  -4.8159999999999997e-01  -3.1771999999999998e+01  -1.8579999999999999e-01
   4.5848000000000004e+00  -1.1651300000000001e+01   3.6663990000000001e+02  -5.7667000000000002e+00   4.1898200000000003e+01   4.9990000000000001e-01  -5.4821999999999997e+00  -6.5818000000000003e+00   3.8602490000000000e+02  -1.3004000000000000e+00  -3.2128000000000000e+01  -3.6709999999999998e-01
   4.6067999999999998e+00  -1.2970300000000000e+01   3.6063499999999999e+02  -6.8551000000000002e+00   4.1565199999999997e+01   6.5339999999999998e-01  -6.6806999999999999e+00  -8.3605999999999998e+00   3.8985550000000001e+02  -2.1288000000000000e+00  -3.2493600000000001e+01  -3.8929999999999998e-01
   5.1357999999999997e+00  -1.5036799999999999e+01   3.5162770000000000e+02  -7.9721000000000002e+00   4.0822899999999997e+01   8.2879999999999998e-01  -7.6794000000000002e+00  -9.3390000000000004e+00   3.9420859999999999e+02  -2.9573000000000000e+00  -3.2849600000000002e+01  -4.3790000000000001e-01
   5.4002999999999997e+00  -1.7586900000000000e+01   3.4227730000000003e+02  -8.9746000000000006e+00   4.0014099999999999e+01   1.0831000000000000e+00  -9.2996999999999996e+00  -9.5836000000000006e+00   4.0152159999999998e+02  -3.8915999999999999e+00  -3.3542400000000001e+01  -5.7509999999999994e-01
   4.8272000000000004e+00  -1.8993800000000000e+01   3.3489990000000000e+02  -9.8148000000000000e+00   3.9405099999999997e+01   1.3900999999999999e+00  -1.1030900000000001e+01  -1.0650900000000000e+01   4.0953120000000001e+02  -5.0571999999999999e+00  -3.4254500000000000e+01  -6.4580000000000004e-01
   4.9154000000000000e+00  -2.0400800000000000e+01   3.2726510000000002e+02  -1.0492599999999999e+01   3.8796100000000003e+01   1.6269000000000000e+00  -1.4138199999999999e+01  -1.2096200000000000e+01   4.2006540000000001e+02  -6.3479999999999999e+00  -3.5207000000000001e+01  -6.3260000000000005e-01
   5.5105000000000004e+00  -2.2753000000000000e+01   3.1765740000000000e+02  -1.1036899999999999e+01   3.7958700000000000e+01   1.9777000000000000e+00  -1.7201100000000000e+01  -1.3385899999999999e+01   4.3016440000000000e+02  -7.7351000000000001e+00  -3.6092300000000002e+01  -7.6529999999999998e-01
   7.4943000000000000e+00  -2.5457000000000001e+01   3.0684859999999998e+02  -1.1390100000000000e+01   3.6531300000000002e+01   2.4119000000000002e+00  -2.0907599999999999e+01  -1.4653300000000000e+01   4.3878339999999997e+02  -9.1704000000000008e+00  -3.6679200000000002e+01  -8.9349999999999996e-01
   7.8689999999999998e+00  -2.6072500000000002e+01   2.9020650000000001e+02  -1.1237299999999999e+01   3.4828000000000003e+01   2.6574000000000000e+00  -2.4747399999999999e+01  -1.6298700000000000e+01   4.4566109999999998e+02  -1.0336000000000000e+01  -3.7275799999999997e+01  -9.4660000000000000e-01
   7.6044999999999998e+00  -2.4116000000000000e+01   2.7347870000000000e+02  -1.0731299999999999e+01   3.2867699999999999e+01   2.6617999999999999e+00  -2.8564900000000002e+01  -1.7632899999999999e+01   4.5105889999999999e+02  -1.1453400000000000e+01  -3.7670299999999997e+01  -1.1324000000000001e+00
   7.8910999999999998e+00  -2.0818500000000000e+01   2.5151810000000000e+02  -9.9198000000000004e+00   3.0441199999999998e+01   2.4249999999999998e+00  -3.2093899999999998e+01  -1.8388900000000000e+01   4.5636950000000002e+02  -1.2503399999999999e+01  -3.8064799999999998e+01  -1.3138000000000001e+00
   7.8910999999999998e+00  -1.5146699999999999e+01   2.3015790000000001e+02  -8.9364000000000008e+00   2.7995600000000000e+01   1.8855999999999999e+00  -3.5001399999999997e+01  -1.9567399999999999e+01   4.6237670000000003e+02  -1.3678599999999999e+01  -3.8391900000000000e+01  -1.5703000000000000e+00
   7.3399999999999999e+00  -8.2658000000000005e+00   2.1343010000000001e+02  -7.8193999999999999e+00   2.5873600000000000e+01   1.0656000000000001e+00  -3.7753599999999999e+01  -2.1168299999999999e+01   4.6672969999999998e+02  -1.4950100000000001e+01  -3.9017400000000002e+01  -1.7340000000000000e+00
   5.8852000000000002e+00  -4.8359999999999997e-01   2.0142030000000000e+02  -7.1032999999999999e+00   2.4703099999999999e+01   9.2100000000000001e-02  -3.9817700000000002e+01  -2.2302399999999999e+01   4.6934150000000000e+02  -1.5951900000000000e+01  -3.9305999999999997e+01  -1.9861000000000000e+00
   4.0117000000000003e+00   6.6829999999999998e+00   1.9464340000000001e+02  -6.4732000000000003e+00   2.4056000000000001e+01  -7.7620000000000000e-01  -4.1304800000000000e+01  -2.3725400000000000e+01   4.7230160000000001e+02  -1.6944099999999999e+01  -3.9642800000000001e+01  -2.2117000000000000e+00
   1.2784000000000000e+00   1.1519399999999999e+01   1.9044000000000000e+02  -6.3109000000000002e+00   2.3998899999999999e+01  -1.5568000000000000e+00  -4.2525500000000001e+01  -2.4503699999999998e+01   4.7456509999999997e+02  -1.7762899999999998e+01  -4.0008400000000002e+01  -2.5036999999999998e+00
  -1.5428999999999999e+00   1.2442700000000000e+01   1.8829540000000000e+02  -6.3204000000000002e+00   2.4027500000000000e+01  -1.7891999999999999e+00  -4.3901600000000002e+01  -2.5126300000000001e+01   4.7743810000000002e+02  -1.8514199999999999e+01  -4.0239400000000003e+01  -2.6231000000000000e+00
  -3.6810000000000000e+00   1.0793900000000001e+01   1.8632239999999999e+02  -6.4732000000000003e+00   2.4132200000000001e+01  -1.7453000000000001e+00  -4.4656199999999998e+01  -2.4748300000000000e+01   4.8318410000000000e+02  -1.8995899999999999e+01  -4.0970599999999997e+01  -2.7160000000000002e+00
  -5.8190999999999997e+00   9.1012000000000004e+00   1.8709440000000001e+02  -6.9504999999999999e+00   2.4427199999999999e+01  -1.5654999999999999e+00  -4.4900399999999998e+01  -2.4259100000000000e+01   4.9215129999999999e+02  -1.9833900000000000e+01  -4.2009799999999998e+01  -2.8487000000000000e+00
  -7.2739000000000003e+00   7.3425000000000002e+00   1.9026840000000001e+02  -7.3514999999999997e+00   2.5045700000000000e+01  -1.5391999999999999e+00  -4.6076700000000002e+01  -2.4014500000000002e+01   5.0346910000000003e+02  -2.0662299999999998e+01  -4.3077900000000000e+01  -2.9327999999999999e+00
  -8.4862000000000002e+00   5.4519000000000002e+00   1.9301349999999999e+02  -7.6856999999999998e+00   2.5426300000000001e+01  -1.3593999999999999e+00  -4.7119900000000001e+01  -2.4681600000000000e+01   5.1400340000000006e+02  -2.1529299999999999e+01  -4.4222900000000003e+01  -3.0743000000000000e+00
  -9.1694999999999993e+00   4.1548999999999996e+00   1.9833210000000000e+02  -8.0485000000000007e+00   2.6273199999999999e+01  -1.1533000000000000e+00  -4.8251800000000003e+01  -2.5415400000000002e+01   5.2584360000000004e+02  -2.2386600000000001e+01  -4.5415999999999997e+01  -3.2601000000000000e+00
  -9.1034000000000006e+00   2.1324000000000001e+00   2.0433699999999999e+02  -8.5068000000000001e+00   2.7082100000000001e+01  -9.1649999999999998e-01  -4.8962000000000003e+01  -2.6616099999999999e+01   5.3481079999999997e+02  -2.3157200000000000e+01  -4.6416699999999999e+01  -3.4148999999999998e+00
  -8.8169000000000004e+00   4.1770000000000002e-01   2.1171440000000001e+02  -9.1560000000000006e+00   2.8119299999999999e+01  -6.6659999999999997e-01  -4.9938600000000001e+01  -2.7861300000000000e+01   5.4456150000000002e+02  -2.3995300000000000e+01  -4.7388500000000001e+01  -3.6404999999999998e+00
  -8.0013000000000005e+00  -1.5168999999999999e+00   2.1960650000000001e+02  -9.6906999999999996e+00   2.9166000000000000e+01  -3.2010000000000000e-01  -5.0626700000000000e+01  -2.9084199999999999e+01   5.5239689999999996e+02  -2.4679200000000002e+01  -4.8254500000000000e+01  -3.7732000000000001e+00
  -7.2519000000000000e+00  -3.5832999999999999e+00   2.2887110000000001e+02  -1.0187099999999999e+01   3.0203299999999999e+01   4.3900000000000002e-02  -5.1536700000000003e+01  -3.0707400000000000e+01   5.5944880000000001e+02  -2.5372800000000002e+01  -4.8899200000000000e+01  -3.9679000000000002e+00
  -6.6125999999999996e+00  -5.4958999999999998e+00   2.3676320000000001e+02  -1.0673999999999999e+01   3.1221499999999999e+01   4.6479999999999999e-01  -5.1581000000000003e+01  -3.2842100000000002e+01   5.6188649999999996e+02  -2.5854399999999998e+01  -4.9274500000000003e+01  -4.2066999999999997e+00
  -5.9513999999999996e+00  -7.6063000000000001e+00   2.4517009999999999e+02  -1.1189600000000000e+01   3.2334800000000001e+01   8.2879999999999998e-01  -5.2535400000000003e+01  -3.5110100000000003e+01   5.6171240000000000e+02  -2.6345700000000001e+01  -4.9553500000000000e+01  -4.3659999999999997e+00
  -5.3121999999999998e+00  -1.0288300000000000e+01   2.5649349999999998e+02  -1.1838800000000001e+01   3.3590899999999998e+01   1.1883999999999999e+00  -5.3356600000000000e+01  -3.7089100000000002e+01   5.5971000000000004e+02  -2.6567200000000000e+01  -4.9409199999999998e+01  -4.5606000000000000e+00
  -4.4745999999999997e+00  -1.2047000000000001e+01   2.6695909999999998e+02  -1.2449900000000000e+01   3.4875500000000002e+01   1.5085000000000000e+00  -5.3645200000000003e+01  -3.9490499999999997e+01   5.5492169999999999e+02  -2.6547999999999998e+01  -4.8918500000000002e+01  -4.7596999999999996e+00
  -3.5266999999999999e+00  -1.4443199999999999e+01   2.7905470000000003e+02  -1.2946300000000001e+01   3.6217300000000002e+01   1.8286000000000000e+00  -5.3889299999999999e+01  -4.0958100000000002e+01   5.4543209999999999e+02  -2.6432400000000001e+01  -4.8206400000000002e+01  -4.9188999999999998e+00
  -2.5789000000000000e+00  -1.6223900000000000e+01   2.9278010000000000e+02  -1.3557399999999999e+01   3.8025300000000001e+01   2.1312000000000002e+00  -5.4488599999999998e+01  -4.2559100000000001e+01   5.3481079999999997e+02  -2.6018200000000000e+01  -4.7186500000000002e+01  -5.0781000000000001e+00
  -1.3005000000000000e+00  -1.9279599999999999e+01   3.1053730000000002e+02  -1.4282999999999999e+01   4.0033099999999997e+01   2.4952000000000001e+00  -5.3889299999999999e+01  -4.3559699999999999e+01   5.2384119999999996e+02  -2.5584700000000002e+01  -4.6195399999999999e+01  -5.1710000000000003e+00
   2.8649999999999998e-01  -2.2269400000000001e+01   3.3369889999999998e+02  -1.5275900000000000e+01   4.2573900000000002e+01   2.9950999999999999e+00  -5.2823999999999998e+01  -4.4960500000000003e+01   5.1069510000000002e+02  -2.5006699999999999e+01  -4.5117699999999999e+01  -5.2241000000000000e+00
   2.4245999999999999e+00  -2.5984600000000000e+01   3.6149290000000002e+02  -1.6278400000000001e+01   4.5818800000000003e+01   3.4380000000000002e+00  -5.1048400000000001e+01  -4.5938899999999997e+01   4.9476310000000001e+02  -2.4409500000000001e+01  -4.3703299999999999e+01  -5.3436000000000003e+00
   4.9154000000000000e+00  -3.0139500000000002e+01   3.9469119999999998e+02  -1.7548200000000001e+01   4.9577500000000001e+01   4.0476000000000001e+00  -4.8851100000000002e+01  -4.7228499999999997e+01   4.7543570000000000e+02  -2.3513600000000000e+01  -4.2154200000000003e+01  -5.3657000000000004e+00
   8.2878000000000007e+00  -3.5525500000000001e+01   4.3277920000000000e+02  -1.8922999999999998e+01   5.3878700000000002e+01   4.7887000000000004e+00  -4.6720300000000002e+01  -4.8184699999999999e+01   4.5445420000000001e+02  -2.2511800000000001e+01  -4.0268200000000000e+01  -5.3966000000000003e+00
   1.3225300000000001e+01  -4.0493800000000000e+01   4.7412700000000001e+02  -2.0479299999999999e+01   5.8646099999999997e+01   5.3982000000000001e+00  -4.3679600000000001e+01  -4.9051900000000003e+01   4.2938090000000000e+02  -2.1230699999999999e+01  -3.7978200000000001e+01  -5.4276000000000000e+00
   1.9044400000000000e+01  -4.5791800000000002e+01   5.2173699999999997e+02  -2.2054600000000001e+01   6.3718000000000004e+01   6.0121000000000002e+00  -4.0305999999999997e+01  -4.8718299999999999e+01   4.0160870000000000e+02  -1.9535299999999999e+01  -3.5447600000000001e+01  -5.3082000000000003e+00
   2.4554900000000000e+01  -5.1881300000000003e+01   5.7046220000000005e+02  -2.3668099999999999e+01   6.9161100000000005e+01   6.7182000000000004e+00  -3.5378700000000002e+01  -4.8006799999999998e+01   3.6495630000000000e+02  -1.7618400000000001e+01  -3.2224200000000003e+01  -5.1444999999999999e+00
   3.1101400000000002e+01  -5.7662999999999997e+01   6.2304759999999999e+02  -2.5434400000000000e+01   7.4880099999999999e+01   7.3978999999999999e+00  -2.7965599999999998e+01  -4.4337899999999998e+01   3.2186149999999998e+02  -1.4892300000000001e+01  -2.8394600000000001e+01  -4.8701999999999996e+00
   3.8948399999999999e+01  -6.3400700000000001e+01   6.7589040000000000e+02  -2.7114799999999999e+01   8.0637200000000007e+01   8.0951000000000004e+00  -2.2416899999999998e+01  -4.8118000000000002e+01   2.7084429999999998e+02  -1.2464800000000000e+01  -2.3602900000000002e+01  -4.1271000000000004e+00
   4.7148099999999999e+01  -6.8456900000000005e+01   7.2324310000000003e+02  -2.8709199999999999e+01   8.5642499999999998e+01   8.5205000000000002e+00  -1.4071600000000000e+01  -4.1046999999999997e+01   2.1321039999999999e+02  -8.8043999999999993e+00  -1.8464700000000001e+01  -3.8218999999999999e+00
   5.3187700000000000e+01  -7.3359200000000001e+01   7.6467669999999998e+02  -2.9931300000000000e+01   9.0276700000000005e+01   8.9459000000000000e+00  -3.5956000000000001e+00  -3.3242300000000000e+01   1.5279060000000001e+02  -5.0476000000000001e+00  -1.3374599999999999e+01  -2.7734999999999999e+00
   5.6031100000000002e+01  -7.7953800000000001e+01   7.9976220000000001e+02  -3.1057900000000000e+01   9.4063999999999993e+01   9.2309000000000001e+00   2.3748999999999998e+00  -2.3369700000000002e+01   1.0168630000000000e+02  -1.8688000000000000e+00  -8.5635999999999992e+00  -1.7252000000000001e+00
   5.9491700000000002e+01  -8.2416499999999999e+01   8.2472529999999995e+02  -3.1754799999999999e+01   9.6861699999999999e+01   9.5510000000000002e+00   8.8336000000000006e+00  -1.2963400000000000e+01   6.4163399999999996e+01   8.0920000000000003e-01  -5.5614999999999997e+00  -9.7319999999999995e-01
   6.3084600000000002e+01  -8.5977800000000002e+01   8.4256830000000002e+02  -3.2050800000000002e+01   9.8774400000000000e+01   9.7352000000000007e+00   9.2109000000000005e+00  -7.3600000000000003e+00   4.3791300000000000e+01   2.1577000000000002e+00  -3.3773000000000000e+00  -4.9540000000000001e-01
   6.5487200000000001e+01  -8.9253399999999999e+01   8.5303399999999999e+02  -3.1993500000000001e+01   9.9697400000000002e+01   9.7746999999999993e+00   7.9901999999999997e+00  -3.4910000000000001e+00   3.4475800000000000e+01   2.7934999999999999e+00  -2.3959000000000001e+00  -3.6270000000000002e-01
   6.7404799999999994e+01  -9.2023300000000006e+01   8.5509280000000001e+02  -3.1687999999999999e+01   9.9916300000000007e+01   9.8931000000000004e+00   6.4809000000000001e+00  -1.0227999999999999e+00   2.9165199999999999e+01   2.7839000000000000e+00  -1.8473999999999999e+00  -2.6979999999999998e-01
   6.7162400000000005e+01  -9.2704800000000006e+01   8.5123249999999996e+02  -3.0924199999999999e+01   9.9316800000000001e+01   9.8580000000000005e+00   3.5512000000000001e+00   1.6232000000000000e+00   2.5508600000000001e+01   2.7261000000000002e+00  -1.4914000000000001e+00   1.0170000000000000e-01
   6.5927999999999997e+01  -9.2902600000000007e+01   8.3956590000000006e+02  -2.9940799999999999e+01   9.7898899999999998e+01   9.7965999999999998e+00   3.2627000000000002e+00   2.5571000000000002e+00   2.0720300000000002e+01   2.1962999999999999e+00  -1.1738999999999999e+00   2.1679999999999999e-01
   6.4098500000000001e+01  -9.2309100000000001e+01   8.2318119999999999e+02  -2.8670999999999999e+01   9.5957700000000003e+01   9.6693999999999996e+00   1.6202000000000001e+00   3.7578000000000000e+00   1.5583800000000000e+01   1.7050000000000001e+00  -5.6769999999999998e-01   5.0429999999999997e-01
   6.1828200000000002e+01  -9.0902100000000004e+01   8.0293619999999999e+02  -2.7286600000000000e+01   9.3540700000000001e+01   9.4194999999999993e+00   2.2189999999999999e-01   3.4464999999999999e+00   1.0447200000000000e+01   1.1656000000000000e+00   1.2509999999999999e-01   7.5639999999999996e-01
   5.9513800000000003e+01  -8.8857699999999994e+01   7.7977459999999996e+02  -2.5806799999999999e+01   9.0676400000000001e+01   9.1168999999999993e+00  -6.4370000000000005e-01   1.4676000000000000e+00   6.7907000000000002e+00   5.6830000000000003e-01   6.0619999999999996e-01   7.0330000000000004e-01
   5.7397700000000000e+01  -8.7186899999999994e+01   7.5446839999999997e+02  -2.4078700000000001e+01   8.7583799999999997e+01   8.8537999999999997e+00  -1.9532000000000000e+00   1.7790000000000000e-01   5.6589000000000000e+00   2.0230000000000001e-01   9.4299999999999995e-01   6.7240000000000000e-01
   5.5854799999999997e+01  -8.6021799999999999e+01   7.3164990000000000e+02  -2.2579699999999999e+01   8.4738500000000002e+01   8.7440999999999995e+00  -1.4871000000000001e+00  -2.0010000000000000e-01   5.8330000000000002e+00   1.8300000000000000e-01   8.1789999999999996e-01   5.7060000000000000e-01
   5.5391900000000000e+01  -8.5406199999999998e+01   7.0917460000000005e+02  -2.0937600000000000e+01   8.1703000000000003e+01   8.5335999999999999e+00  -1.1762999999999999e+00  -1.3339999999999999e-01   5.0495000000000001e+00   2.3119999999999999e-01   7.8900000000000003e-01   4.2470000000000002e-01
   5.5171500000000002e+01  -8.4680800000000005e+01   6.9021630000000005e+02  -1.9075800000000001e+01   7.9105099999999993e+01   8.3407000000000000e+00  -9.3220000000000003e-01  -5.3369999999999995e-01   5.2236000000000002e+00   1.7340000000000000e-01   7.5049999999999994e-01   3.6270000000000002e-01
   5.4818800000000003e+01  -8.3141900000000007e+01   6.7383159999999998e+02  -1.7261800000000001e+01   7.6678600000000003e+01   8.1127000000000002e+00  -5.7709999999999995e-01  -2.8910000000000002e-01   5.6589000000000000e+00   2.4079999999999999e-01   6.7349999999999999e-01   3.2290000000000002e-01
   5.4576300000000003e+01  -8.2262600000000006e+01   6.6319439999999997e+02  -1.5476400000000000e+01   7.5089500000000001e+01   7.8189000000000002e+00  -4.2170000000000002e-01  -4.2249999999999999e-01   4.7012999999999998e+00   2.0230000000000001e-01   6.4470000000000005e-01   3.2290000000000002e-01
   5.4311799999999998e+01  -8.1822900000000004e+01   6.5590279999999996e+02  -1.3815200000000001e+01   7.3785799999999995e+01   7.6698000000000004e+00  -4.4400000000000002e-02  -4.2249999999999999e-01   5.0495000000000001e+00   2.6010000000000000e-01   6.8320000000000003e-01   2.6100000000000001e-01
   5.3826900000000002e+01  -8.1998800000000003e+01   6.5255730000000005e+02  -1.2182499999999999e+01   7.3100700000000003e+01   7.4767999999999999e+00  -4.4400000000000002e-02  -1.7790000000000000e-01   5.6589000000000000e+00   2.2159999999999999e-01   5.6769999999999998e-01   2.5659999999999999e-01
   5.2856999999999999e+01  -8.2790199999999999e+01   6.5272879999999998e+02  -1.0511699999999999e+01   7.2758099999999999e+01   7.3146000000000004e+00   1.1100000000000000e-01  -2.2239999999999999e-01   5.3977000000000004e+00   1.8300000000000000e-01   7.5049999999999994e-01   2.4329999999999999e-01
   5.1887200000000000e+01  -8.3669499999999999e+01   6.5616020000000003e+02  -8.8599999999999994e+00   7.2805700000000002e+01   7.1215999999999999e+00   2.4410000000000001e-01  -2.8910000000000002e-01   5.8330000000000002e+00   1.8300000000000000e-01   6.8320000000000003e-01   2.6100000000000001e-01
   5.0652799999999999e+01  -8.5208399999999997e+01   6.6345180000000005e+02  -6.9314000000000000e+00   7.3233900000000006e+01   6.9813000000000001e+00   3.5510000000000003e-01  -2.8910000000000002e-01   4.8754000000000000e+00   2.4079999999999999e-01   6.5429999999999999e-01   2.7429999999999999e-01
   4.9550699999999999e+01  -8.6879099999999994e+01   6.7100080000000003e+02  -4.7736999999999998e+00   7.3471800000000002e+01   6.8322000000000003e+00   4.2170000000000002e-01   2.2200000000000001e-02   4.9623999999999997e+00   2.6010000000000000e-01   7.2170000000000001e-01   2.6540000000000002e-01
   4.8735199999999999e+01  -8.8330100000000002e+01   6.7812080000000003e+02  -2.6446000000000001e+00   7.3814300000000003e+01   6.7268999999999997e+00   8.6560000000000004e-01   1.3339999999999999e-01   5.0495000000000001e+00   2.5050000000000000e-01   6.8320000000000003e-01   2.3000000000000001e-01
   4.8404499999999999e+01  -9.0176699999999997e+01   6.8549820000000000e+02  -4.0100000000000002e-01   7.3861900000000006e+01   6.6304999999999996e+00   9.5440000000000003e-01   4.4499999999999998e-02   5.2236000000000002e+00   2.6010000000000000e-01   6.5429999999999999e-01   2.3890000000000000e-01
   4.9087800000000001e+01  -9.0770200000000003e+01   6.9090260000000001e+02   2.1099999999999999e+00   7.3509799999999998e+01   6.4287000000000001e+00   9.7660000000000002e-01   4.4499999999999998e-02   5.2236000000000002e+00   2.3119999999999999e-01   5.8689999999999998e-01   2.1229999999999999e-01
   4.9440500000000000e+01  -9.1187899999999999e+01   6.9502020000000005e+02   4.7832999999999997e+00   7.3148200000000003e+01   6.2533000000000003e+00   1.4871000000000001e+00   1.5559999999999999e-01   4.4401000000000002e+00   2.0230000000000001e-01   5.7730000000000004e-01   1.9910000000000000e-01
   5.0366300000000003e+01  -9.1913399999999996e+01   7.0085350000000005e+02   7.7239000000000004e+00   7.2662899999999993e+01   6.0034000000000001e+00   1.2873000000000001e+00   2.4460000000000001e-01   4.6142000000000003e+00   1.8300000000000000e-01   4.8110000000000003e-01   1.7690000000000000e-01
   5.1402200000000001e+01  -9.2243099999999998e+01   7.0660100000000000e+02   1.0950900000000001e+01   7.1977800000000002e+01   5.7271000000000001e+00   1.3095000000000001e+00   5.1139999999999997e-01   4.0048000000000004e+00   2.4079999999999999e-01   5.6769999999999998e-01   1.9020000000000001e-01
   5.2614600000000003e+01  -9.2836699999999993e+01   7.1312059999999997e+02   1.4626700000000000e+01   7.1492500000000007e+01   5.5254000000000003e+00   1.3317000000000001e+00   1.7790000000000000e-01   4.2659000000000002e+00   2.1190000000000001e-01   6.1580000000000001e-01   1.9910000000000000e-01
   5.4179600000000001e+01  -9.3584100000000007e+01   7.1878229999999996e+02   1.8684400000000000e+01   7.0588499999999996e+01   5.2140000000000004e+00   1.6202000000000001e+00   5.7809999999999995e-01   4.4401000000000002e+00   1.6380000000000000e-01   5.3879999999999995e-01   2.0790000000000000e-01
   5.6670299999999997e+01  -9.3562200000000004e+01   7.2744650000000001e+02   2.3400800000000000e+01   6.9751099999999994e+01   4.7667000000000002e+00   1.5093000000000001e+00   6.8930000000000002e-01   4.7012999999999998e+00   2.0230000000000001e-01   5.2920000000000000e-01   1.6810000000000000e-01
   5.8896599999999999e+01  -9.3891900000000007e+01   7.3636800000000005e+02   2.8594600000000000e+01   6.8761399999999995e+01   4.3151000000000002e+00   1.6424000000000001e+00   5.7809999999999995e-01   4.2659000000000002e+00   1.4449999999999999e-01   5.1000000000000001e-01   1.7690000000000000e-01
   6.1695900000000002e+01  -9.3540199999999999e+01   7.4683360000000005e+02   3.4103499999999997e+01   6.7971599999999995e+01   3.7187000000000001e+00   1.7534000000000001e+00   4.8920000000000002e-01   4.7012999999999998e+00   1.8300000000000000e-01   5.8689999999999998e-01   1.5920000000000001e-01
   6.4936099999999996e+01  -9.3979799999999997e+01   7.5609829999999999e+02   3.9469200000000001e+01   6.7058099999999996e+01   3.0697000000000001e+00   1.7090000000000001e+00   8.2269999999999999e-01   4.7012999999999998e+00   2.8899999999999998e-01   6.2539999999999996e-01   2.1229999999999999e-01
   6.7889799999999994e+01  -9.4661299999999997e+01   7.6596339999999998e+02   4.4768000000000001e+01   6.6106499999999997e+01   2.5390000000000001e+00   1.7312000000000001e+00   7.1150000000000002e-01   5.1365999999999996e+00   2.4079999999999999e-01   5.3879999999999995e-01   1.9460000000000000e-01
   7.0667100000000005e+01  -9.6332099999999997e+01   7.7634330000000000e+02   4.9637200000000000e+01   6.5535600000000002e+01   1.9908999999999999e+00   1.7090000000000001e+00   9.3389999999999995e-01   5.3106999999999998e+00   1.9270000000000001e-01   4.4259999999999999e-01   1.9020000000000001e-01
   7.3047600000000003e+01  -9.8068799999999996e+01   7.8466430000000003e+02   5.3990800000000000e+01   6.4879000000000005e+01   1.5962000000000001e+00   1.7312000000000001e+00   8.8939999999999997e-01   4.7012999999999998e+00   2.1190000000000001e-01   5.1959999999999995e-01   1.6810000000000000e-01
   7.5472300000000004e+01  -9.9937399999999997e+01   7.9084069999999997e+02   5.8058000000000000e+01   6.4346100000000007e+01   1.1620999999999999e+00   1.8200000000000001e+00   9.1169999999999995e-01   5.1365999999999996e+00   1.5409999999999999e-01   5.6769999999999998e-01   1.8140000000000001e-01
   7.7103399999999993e+01  -1.0182800000000000e+02   7.9512990000000002e+02   6.1437800000000003e+01   6.3975000000000001e+01   8.7700000000000000e-01   1.4871000000000001e+00   6.6710000000000003e-01   4.7012999999999998e+00   2.5050000000000000e-01   6.5429999999999999e-01   1.3710000000000000e-01
   7.8954899999999995e+01  -1.0250950000000000e+02   7.9658820000000003e+02   6.4177999999999997e+01   6.3166100000000000e+01   3.9470000000000000e-01   1.3317000000000001e+00   6.8930000000000002e-01   4.4401000000000002e+00   1.5409999999999999e-01   6.5429999999999999e-01   1.5479999999999999e-01
   7.8910799999999995e+01  -1.1106110000000000e+02   7.9418629999999996e+02   6.5715100000000007e+01   6.2528599999999997e+01   7.7620000000000000e-01   9.7660000000000002e-01   6.2260000000000004e-01   5.1365999999999996e+00   1.6380000000000000e-01   6.0619999999999996e-01   9.2899999999999996e-02
   8.0057000000000002e+01  -1.1033560000000000e+02   7.8775250000000005e+02   6.6965800000000002e+01   6.1738700000000001e+01   8.2879999999999998e-01   6.8799999999999994e-01   8.6719999999999997e-01   5.2236000000000002e+00   2.4079999999999999e-01   6.2539999999999996e-01   1.1940000000000001e-01
   7.9065100000000001e+01  -1.1398490000000000e+02   7.7411289999999997e+02   6.7147199999999998e+01   6.0492199999999997e+01   9.2530000000000001e-01   5.5489999999999995e-01   6.4480000000000004e-01   4.0918000000000001e+00   1.4449999999999999e-01   6.7349999999999999e-01   3.1000000000000000e-02
   7.6860900000000001e+01  -1.1662290000000000e+02   7.5043660000000000e+02   6.6106499999999997e+01   5.8474800000000002e+01   1.4033000000000000e+00  -8.8800000000000004e-02   4.2249999999999999e-01   4.9623999999999997e+00   2.2159999999999999e-01   6.4470000000000005e-01   4.4200000000000003e-02
   7.1570800000000006e+01  -1.1897520000000000e+02   7.1680930000000001e+02   6.4206599999999995e+01   5.6229100000000003e+01   1.8373999999999999e+00  -3.7730000000000002e-01   3.7800000000000000e-01   5.1365999999999996e+00   1.3489999999999999e-01   5.8689999999999998e-01   6.1899999999999997e-02
   6.6677400000000006e+01  -1.1730440000000000e+02   6.8009379999999999e+02   6.1934300000000000e+01   5.3383800000000001e+01   2.2145000000000001e+00  -2.6629999999999998e-01   5.5589999999999995e-01   4.7882999999999996e+00   1.2520000000000001e-01   6.1580000000000001e-01   1.1500000000000000e-01
   5.8830399999999997e+01  -1.1449050000000000e+02   6.3454269999999997e+02   5.8764600000000002e+01   5.0395899999999997e+01   2.4864000000000002e+00  -3.7730000000000002e-01   6.2260000000000004e-01   5.5719000000000003e+00   1.2520000000000001e-01   7.1199999999999997e-01   3.9800000000000002e-02
   5.1953299999999999e+01  -1.1108310000000000e+02   5.8478809999999999e+02   5.5031500000000001e+01   4.6932099999999998e+01   2.7627000000000002e+00  -6.8799999999999994e-01  -3.2242000000000002e+00   6.5294999999999996e+00   1.6380000000000000e-01   5.1959999999999995e-01  -5.7509999999999994e-01
   4.3819800000000001e+01  -1.0536730000000000e+02   5.3091579999999999e+02   5.1040700000000001e+01   4.3306600000000003e+01   2.9643999999999999e+00   6.6600000000000006e-02  -3.1797000000000000e+00   5.2236000000000002e+00   2.5050000000000000e-01   5.1000000000000001e-01  -6.3700000000000001e-01
   3.7736100000000000e+01  -9.9036100000000005e+01   4.7558530000000002e+02   4.6276499999999999e+01   3.8986400000000003e+01   3.1617000000000002e+00  -1.1100000000000000e-01  -8.0049999999999999e-01   5.8330000000000002e+00   1.1559999999999999e-01   7.0240000000000002e-01  -3.9800000000000002e-02
   3.0263800000000000e+01  -9.2594899999999996e+01   4.1630869999999999e+02   4.1292700000000004e+01   3.4837499999999999e+01   3.3502999999999998e+00  -1.9980000000000001e-01   3.3350000000000002e-01   5.1365999999999996e+00   1.2520000000000001e-01   5.5810000000000004e-01  -2.2100000000000002e-02
   2.4554900000000000e+01  -8.4131200000000007e+01   3.5720370000000003e+02   3.6213500000000003e+01   3.0355499999999999e+01   3.3502999999999998e+00  -6.6600000000000006e-02   0.0000000000000000e+00   6.0941999999999998e+00   1.8300000000000000e-01   6.1580000000000001e-01   5.3100000000000001e-02
   1.8074500000000000e+01  -7.4238600000000005e+01   2.9766969999999998e+02   3.1105599999999999e+01   2.5911600000000000e+01   3.2494000000000001e+00   1.3320000000000001e-01   8.8900000000000007e-02   5.3106999999999998e+00   1.8300000000000000e-01   5.7730000000000004e-01   1.3710000000000000e-01
   1.3203200000000001e+01  -6.2191600000000001e+01   2.4028039999999999e+02   2.6007300000000001e+01   2.1248899999999999e+01   2.9030000000000000e+00  -1.1100000000000000e-01   2.0010000000000000e-01   5.1365999999999996e+00   1.8300000000000000e-01   6.0619999999999996e-01   9.7299999999999998e-02
   9.9410000000000007e+00  -5.0034599999999998e+01   1.8769489999999999e+02   2.1109400000000001e+01   1.6776399999999999e+01   2.3898999999999999e+00   4.4400000000000002e-02   5.1139999999999997e-01   5.1365999999999996e+00   6.7400000000000002e-02   6.8320000000000003e-01   2.2120000000000001e-01
   8.0233000000000008e+00  -3.8691099999999999e+01   1.4059960000000001e+02   1.6660299999999999e+01   1.2513299999999999e+01   1.6181000000000001e+00   2.8849999999999998e-01   2.8910000000000002e-01   5.3977000000000004e+00   2.0230000000000001e-01   6.1580000000000001e-01   1.9020000000000001e-01
   8.5083000000000002e+00  -2.1741800000000001e+01   1.0414149999999999e+02   1.3299600000000000e+01   8.9639000000000006e+00   2.3240000000000000e-01   4.4390000000000002e-01   3.3350000000000002e-01   5.7460000000000004e+00   1.8300000000000000e-01   5.9660000000000002e-01   2.3440000000000000e-01
   6.5906000000000002e+00  -9.2990999999999993e+00   7.5403899999999993e+01   1.0349399999999999e+01   6.1566999999999998e+00  -6.7969999999999997e-01   5.3269999999999995e-01   6.0040000000000004e-01   5.0495000000000001e+00   1.9270000000000001e-01   6.0619999999999996e-01   2.9189999999999999e-01
   5.4223999999999997e+00  -7.8262000000000000e+00   4.9068300000000001e+01   7.1414999999999997e+00   3.9491000000000001e+00  -9.4720000000000004e-01   4.6610000000000001e-01   5.7809999999999995e-01   4.2659000000000002e+00   2.6010000000000000e-01   6.0619999999999996e-01   2.8310000000000002e-01
   5.4664000000000001e+00  -2.7260000000000000e+00   3.0453199999999999e+01   4.6783000000000001e+00   2.1315000000000000e+00  -1.1357999999999999e+00   5.9930000000000005e-01   4.0020000000000000e-01   5.7460000000000004e+00   1.2520000000000001e-01   5.1959999999999995e-01   2.8310000000000002e-01
   2.2263000000000002e+00  -2.4179999999999999e-01   1.7499900000000000e+01   2.8641999999999999e+00   1.2371000000000001e+00  -1.1928000000000001e+00   4.4390000000000002e-01   2.2239999999999999e-01   5.3106999999999998e+00   2.1190000000000001e-01   5.0029999999999997e-01   2.7870000000000000e-01
   2.0720000000000001e+00   3.2755999999999998e+00   1.0379799999999999e+01   1.7663000000000000e+00   3.9010000000000000e-01  -1.2498000000000000e+00   6.4370000000000005e-01   1.3339999999999999e-01   5.6589000000000000e+00   2.0230000000000001e-01   4.2340000000000000e-01   2.6540000000000002e-01
   9.0369999999999995e-01   5.0342000000000002e+00   5.5758999999999999e+00   1.1648000000000001e+00  -8.5599999999999996e-02  -1.1402000000000001e+00   5.5489999999999995e-01  -2.2200000000000001e-02   6.1813000000000002e+00   2.2159999999999999e-01   5.4849999999999999e-01   2.9189999999999999e-01
  -1.9839999999999999e-01   3.4733999999999998e+00   2.9165999999999999e+00   8.8790000000000002e-01  -1.8079999999999999e-01  -6.5780000000000005e-01   1.0209999999999999e+00  -4.4499999999999998e-02   5.5719000000000003e+00   2.9859999999999998e-01   5.9660000000000002e-01   2.9189999999999999e-01
  -3.3060000000000000e-01   2.8138999999999998e+00   3.0882000000000001e+00   5.2510000000000001e-01  -3.6159999999999998e-01  -5.1749999999999996e-01   5.3269999999999995e-01   1.3339999999999999e-01   6.3554000000000004e+00   2.5050000000000000e-01   6.0619999999999996e-01   2.9189999999999999e-01
  -5.7310000000000005e-01   1.3630000000000000e+00   3.0024000000000002e+00   4.4869999999999999e-01  -3.6159999999999998e-01  -5.0870000000000004e-01   7.5460000000000005e-01   2.6679999999999998e-01   5.4847999999999999e+00   3.2750000000000001e-01   5.0029999999999997e-01   3.8929999999999998e-01
  -7.2740000000000005e-01   1.7586999999999999e+00   3.1739999999999999e+00   4.4869999999999999e-01  -5.1390000000000002e-01  -4.2540000000000000e-01   4.4390000000000002e-01   2.4460000000000001e-01   5.9200999999999997e+00   3.6599999999999999e-01   4.7149999999999997e-01   3.8929999999999998e-01
  -7.7149999999999996e-01   8.1340000000000001e-01   4.1176000000000004e+00   2.4820000000000000e-01  -5.3290000000000004e-01  -3.6840000000000001e-01   1.1100000000000000e-01   6.8930000000000002e-01   6.6166000000000000e+00   4.0460000000000002e-01   6.2539999999999996e-01   4.1580000000000000e-01
  -9.9190000000000000e-01   8.7929999999999997e-01   3.7745000000000002e+00   2.2910000000000000e-01  -5.8050000000000002e-01  -3.3770000000000000e-01   2.2200000000000001e-02   9.7840000000000005e-01   6.8777999999999997e+00   4.5269999999999999e-01   5.5810000000000004e-01   2.8310000000000002e-01
  -9.0369999999999995e-01   9.4530000000000003e-01   2.4018999999999999e+00   3.0549999999999999e-01  -4.6629999999999999e-01  -2.7189999999999998e-01  -4.4400000000000002e-02   7.7820000000000000e-01   6.2683000000000000e+00   3.5639999999999999e-01   5.4849999999999999e-01   3.5389999999999999e-01
  -1.2122999999999999e+00   7.0350000000000001e-01   2.3161999999999998e+00   3.6280000000000001e-01  -3.8059999999999999e-01  -2.0169999999999999e-01   1.1100000000000000e-01   4.8920000000000002e-01   6.2683000000000000e+00   4.0460000000000002e-01   6.4470000000000005e-01   3.3620000000000000e-01
  -1.1902999999999999e+00   8.5740000000000005e-01   2.4018999999999999e+00   3.2460000000000000e-01  -3.9010000000000000e-01  -2.2800000000000001e-01   5.3269999999999995e-01   9.7840000000000005e-01   6.1813000000000002e+00   4.4309999999999999e-01   5.9660000000000002e-01   3.8040000000000002e-01
  -1.3005000000000000e+00   9.0129999999999999e-01   1.7157000000000000e+00   2.6729999999999998e-01  -3.2350000000000001e-01  -2.2359999999999999e-01   6.6579999999999995e-01   8.8939999999999997e-01   6.0072000000000001e+00   4.3350000000000000e-01   6.3510000000000000e-01   3.0520000000000003e-01
  -1.4107000000000001e+00   8.5740000000000005e-01   1.7157000000000000e+00   2.7689999999999998e-01  -2.9499999999999998e-01  -2.3680000000000001e-01   9.1000000000000003e-01   9.1169999999999995e-01   5.3106999999999998e+00   3.9489999999999997e-01   6.2539999999999996e-01   3.1409999999999999e-01
  -1.4988999999999999e+00   7.4739999999999995e-01   2.3161999999999998e+00   1.8140000000000001e-01  -3.6159999999999998e-01  -1.9730000000000000e-01   8.6560000000000004e-01   8.8939999999999997e-01   6.0072000000000001e+00   4.6239999999999998e-01   6.0619999999999996e-01   2.7429999999999999e-01
  -1.4988999999999999e+00   8.5740000000000005e-01   2.8309000000000002e+00   4.1049999999999998e-01  -4.7580000000000000e-01  -1.7979999999999999e-01   1.1540999999999999e+00   1.1339999999999999e+00   6.9648000000000003e+00   4.9130000000000001e-01   5.8689999999999998e-01   2.6540000000000002e-01
  -1.4548000000000001e+00   7.2550000000000003e-01   1.6298999999999999e+00   3.1509999999999999e-01  -4.0920000000000001e-01  -2.4560000000000001e-01   1.1762999999999999e+00   8.8939999999999997e-01   6.4424999999999999e+00   3.1790000000000002e-01   5.4849999999999999e-01   2.3440000000000000e-01
  -1.4767999999999999e+00   6.8149999999999999e-01   2.0588000000000002e+00   3.6280000000000001e-01  -4.3769999999999998e-01  -2.1049999999999999e-01   1.2206999999999999e+00   1.1785000000000001e+00   5.9200999999999997e+00   4.0460000000000002e-01   5.5810000000000004e-01   2.7870000000000000e-01
  -1.6091000000000000e+00   6.8149999999999999e-01   1.8015000000000001e+00   3.2460000000000000e-01  -4.1870000000000002e-01  -2.1490000000000001e-01   9.7660000000000002e-01   1.0894999999999999e+00   6.1813000000000002e+00   4.8159999999999997e-01   5.5810000000000004e-01   2.4329999999999999e-01
  -1.4327000000000001e+00   7.0350000000000001e-01   1.8872000000000000e+00   2.6729999999999998e-01  -4.0920000000000001e-01  -2.2359999999999999e-01   1.1096999999999999e+00   1.0450999999999999e+00   6.4424999999999999e+00   4.2380000000000001e-01   5.0029999999999997e-01   2.7429999999999999e-01
  -1.4548000000000001e+00   5.9360000000000002e-01   1.3725000000000001e+00   2.0050000000000001e-01  -3.9010000000000000e-01  -1.8420000000000000e-01   1.1762999999999999e+00   1.0672999999999999e+00   6.0941999999999998e+00   3.9489999999999997e-01   5.8689999999999998e-01   3.5389999999999999e-01
  -1.4107000000000001e+00   4.6170000000000000e-01   1.5441000000000000e+00   2.5779999999999997e-01  -3.4260000000000002e-01  -1.7979999999999999e-01   1.2206999999999999e+00   1.0894999999999999e+00   6.5294999999999996e+00   3.9489999999999997e-01   5.7730000000000004e-01   3.2729999999999998e-01
  -1.4548000000000001e+00   6.1550000000000005e-01   2.4876999999999998e+00   2.3870000000000000e-01  -4.3769999999999998e-01  -2.0169999999999999e-01   1.3317000000000001e+00   1.2007000000000001e+00   6.9648000000000003e+00   4.7199999999999998e-01   5.2920000000000000e-01   3.1409999999999999e-01
  -1.2122999999999999e+00   4.6170000000000000e-01   1.2867999999999999e+00   3.1509999999999999e-01  -5.0429999999999997e-01  -1.6660000000000000e-01   1.3539000000000001e+00   1.1785000000000001e+00   6.6166000000000000e+00   4.4309999999999999e-01   5.1959999999999995e-01   3.3620000000000000e-01
  -1.2784000000000000e+00   5.0560000000000005e-01   2.6593000000000000e+00   2.7689999999999998e-01  -4.2820000000000003e-01  -1.9730000000000000e-01   1.1318999999999999e+00   1.2897000000000001e+00   5.7460000000000004e+00   3.5639999999999999e-01   4.2340000000000000e-01   3.2729999999999998e-01
  -1.3225000000000000e+00   7.4739999999999995e-01   2.7450999999999999e+00   2.1959999999999999e-01  -2.7600000000000002e-01  -2.2800000000000001e-01   1.1984999999999999e+00   1.2230000000000001e+00   6.7035999999999998e+00   4.3350000000000000e-01   4.5219999999999999e-01   4.0250000000000002e-01
  -1.3005000000000000e+00   3.2979999999999998e-01   2.0588000000000002e+00   2.0999999999999999e-01  -5.2339999999999998e-01  -1.8420000000000000e-01   9.5440000000000003e-01   1.3786000000000000e+00   6.7035999999999998e+00   3.9489999999999997e-01   4.5219999999999999e-01   3.8929999999999998e-01
  -1.1902999999999999e+00   5.4959999999999998e-01   2.2303999999999999e+00   3.7240000000000001e-01  -4.0920000000000001e-01  -1.8859999999999999e-01   1.1540999999999999e+00   1.0672999999999999e+00   5.5719000000000003e+00   4.3350000000000000e-01   5.9660000000000002e-01   3.0520000000000003e-01
  -1.2784000000000000e+00   5.7160000000000000e-01   1.2867999999999999e+00   2.7689999999999998e-01  -4.1870000000000002e-01  -2.2359999999999999e-01   1.1762999999999999e+00   1.2230000000000001e+00   6.7035999999999998e+00   3.4680000000000000e-01   5.5810000000000004e-01   3.4499999999999997e-01
  -1.3446000000000000e+00   3.7369999999999998e-01   1.7157000000000000e+00   2.5779999999999997e-01  -4.7580000000000000e-01  -1.9730000000000000e-01   8.4340000000000004e-01   1.2897000000000001e+00   6.9648000000000003e+00   3.7569999999999998e-01   5.1959999999999995e-01   2.9640000000000000e-01
  -1.1681999999999999e+00   5.9360000000000002e-01   2.7450999999999999e+00   1.9089999999999999e-01  -3.9970000000000000e-01  -2.3240000000000000e-01   1.1096999999999999e+00   1.0894999999999999e+00   6.3554000000000004e+00   3.8529999999999998e-01   4.9070000000000003e-01   3.4499999999999997e-01
  -1.3005000000000000e+00   6.8149999999999999e-01   1.7157000000000000e+00   2.5779999999999997e-01  -3.9010000000000000e-01  -1.9289999999999999e-01   1.2206999999999999e+00   1.2007000000000001e+00   6.9648000000000003e+00   4.4309999999999999e-01   5.1959999999999995e-01   3.5389999999999999e-01
  -1.0360000000000000e+00   5.2759999999999996e-01   1.9730000000000001e+00   2.6729999999999998e-01  -3.7109999999999999e-01  -1.7100000000000001e-01   8.8780000000000003e-01   1.2897000000000001e+00   6.7035999999999998e+00   4.1420000000000001e-01   4.7149999999999997e-01   3.0959999999999999e-01
  -9.2579999999999996e-01   3.7369999999999998e-01   1.8015000000000001e+00   3.4370000000000001e-01  -4.3769999999999998e-01  -2.2800000000000001e-01   1.1540999999999999e+00   1.4008000000000000e+00   6.7907000000000002e+00   3.9489999999999997e-01   5.0029999999999997e-01   2.8310000000000002e-01
  -1.1681999999999999e+00   4.8359999999999997e-01   1.6298999999999999e+00   3.1509999999999999e-01  -4.6629999999999999e-01  -2.0610000000000001e-01   9.3220000000000003e-01   1.2452000000000001e+00   6.4424999999999999e+00   5.0090000000000001e-01   4.7149999999999997e-01   3.4949999999999998e-01
  -1.0580000000000001e+00   7.4739999999999995e-01   2.0588000000000002e+00   2.0050000000000001e-01  -3.7109999999999999e-01  -2.1049999999999999e-01   9.1000000000000003e-01   1.3341000000000001e+00   6.0072000000000001e+00   4.1420000000000001e-01   5.1959999999999995e-01   3.0959999999999999e-01
  -1.2564000000000000e+00   4.3969999999999998e-01   2.4876999999999998e+00   2.3870000000000000e-01  -4.9480000000000002e-01  -1.5790000000000001e-01   9.1000000000000003e-01   1.2452000000000001e+00   6.4424999999999999e+00   4.0460000000000002e-01   5.1000000000000001e-01   3.3620000000000000e-01
  -9.4779999999999998e-01   3.9570000000000000e-01   2.3161999999999998e+00   2.5779999999999997e-01  -4.0920000000000001e-01  -2.3680000000000001e-01   9.3220000000000003e-01   1.3564000000000001e+00   6.0941999999999998e+00   3.5639999999999999e-01   5.3879999999999995e-01   3.2729999999999998e-01
  -1.0139000000000000e+00   6.3749999999999996e-01   1.6298999999999999e+00   1.1459999999999999e-01  -3.4260000000000002e-01  -2.0169999999999999e-01   6.6579999999999995e-01   1.4898000000000000e+00   6.1813000000000002e+00   4.1420000000000001e-01   4.7149999999999997e-01   3.1409999999999999e-01
  -9.6989999999999998e-01   3.5170000000000001e-01   1.8015000000000001e+00   2.6729999999999998e-01  -4.4719999999999999e-01  -2.1490000000000001e-01   7.9900000000000004e-01   1.1117999999999999e+00   6.7035999999999998e+00   4.7199999999999998e-01   4.7149999999999997e-01   3.4949999999999998e-01
  -1.1021000000000001e+00   6.5949999999999998e-01   2.6593000000000000e+00   2.6729999999999998e-01  -3.6159999999999998e-01  -2.2800000000000001e-01   5.7709999999999995e-01   1.1563000000000001e+00   6.5294999999999996e+00   4.7199999999999998e-01   5.4849999999999999e-01   3.7600000000000000e-01
  -1.0801000000000001e+00   5.2759999999999996e-01   2.8309000000000002e+00   2.7689999999999998e-01  -4.5679999999999998e-01  -1.8420000000000000e-01   6.8799999999999994e-01   1.2897000000000001e+00   6.3554000000000004e+00   4.4309999999999999e-01   4.5219999999999999e-01   3.3620000000000000e-01
  -8.3760000000000001e-01   6.8149999999999999e-01   1.3725000000000001e+00   3.1509999999999999e-01  -4.7580000000000000e-01  -2.3680000000000001e-01   6.8799999999999994e-01   1.2452000000000001e+00   6.8777999999999997e+00   3.7569999999999998e-01   5.6769999999999998e-01   3.2290000000000002e-01
  -9.9190000000000000e-01   6.8149999999999999e-01   1.8872000000000000e+00   2.5779999999999997e-01  -4.9480000000000002e-01  -2.3680000000000001e-01   7.7680000000000005e-01   1.4008000000000000e+00   6.8777999999999997e+00   4.0460000000000002e-01   5.8689999999999998e-01   3.6270000000000002e-01
  -1.1241000000000001e+00   7.4739999999999995e-01   2.1446000000000001e+00   2.6729999999999998e-01  -5.0429999999999997e-01  -1.9289999999999999e-01   6.8799999999999994e-01   1.4231000000000000e+00   6.1813000000000002e+00   4.8159999999999997e-01   5.1959999999999995e-01   3.5389999999999999e-01
  -7.9349999999999998e-01   7.0350000000000001e-01   1.4582999999999999e+00   3.1509999999999999e-01  -4.8530000000000001e-01  -2.3680000000000001e-01   8.6560000000000004e-01   1.3564000000000001e+00   6.9648000000000003e+00   4.5269999999999999e-01   5.1959999999999995e-01   3.1409999999999999e-01
  -9.0369999999999995e-01   1.0992000000000000e+00   1.8872000000000000e+00   2.2910000000000000e-01  -5.5189999999999995e-01  -2.4120000000000000e-01   3.9950000000000002e-01   6.4480000000000004e-01   7.4001000000000001e+00   5.0090000000000001e-01   5.0029999999999997e-01   2.2559999999999999e-01
  -9.0369999999999995e-01   6.6000000000000003e-02   2.5735000000000001e+00   2.3870000000000000e-01  -5.2339999999999998e-01  -2.2359999999999999e-01   6.2150000000000005e-01  -1.2007000000000001e+00   7.0518999999999998e+00   4.2380000000000001e-01   4.1370000000000001e-01  -1.7690000000000000e-01
  -1.4767999999999999e+00   8.1340000000000001e-01   1.5441000000000000e+00   3.1509999999999999e-01  -3.9010000000000000e-01  -2.0610000000000001e-01   4.2170000000000002e-01  -2.9350999999999998e+00   7.2260000000000000e+00   5.2980000000000005e-01   4.4259999999999999e-01  -6.1929999999999996e-01
  -7.9349999999999998e-01   4.1770000000000002e-01   1.5441000000000000e+00   1.9089999999999999e-01  -5.8050000000000002e-01  -1.7540000000000000e-01   6.4370000000000005e-01  -5.9368999999999996e+00   7.1388999999999996e+00   5.0090000000000001e-01   3.3679999999999999e-01  -1.2474000000000001e+00
  -7.9349999999999998e-01   3.2979999999999998e-01   9.4359999999999999e-01   2.4820000000000000e-01  -4.9480000000000002e-01  -2.2800000000000001e-01   6.2150000000000005e-01  -8.6273999999999997e+00   7.2260000000000000e+00   5.3939999999999999e-01   3.4639999999999999e-01  -1.8048000000000000e+00
  -9.2579999999999996e-01   5.2759999999999996e-01   1.8015000000000001e+00   1.4319999999999999e-01  -5.7099999999999995e-01  -2.1049999999999999e-01   1.0209999999999999e+00  -1.2896699999999999e+01   8.0094999999999992e+00   5.1049999999999995e-01   2.3089999999999999e-01  -2.8664000000000001e+00
  -1.3666000000000000e+00   4.1770000000000002e-01   1.7157000000000000e+00   2.5779999999999997e-01  -5.1390000000000002e-01  -2.1490000000000001e-01   1.3095000000000001e+00  -1.6832400000000000e+01   7.4871999999999996e+00   2.8899999999999998e-01   3.5599999999999998e-01  -3.8130000000000002e+00
  -1.2564000000000000e+00   5.9360000000000002e-01   1.4582999999999999e+00   2.6729999999999998e-01  -5.6140000000000001e-01  -1.4470000000000000e-01   8.4340000000000004e-01  -1.9300599999999999e+01   8.3577999999999992e+00   2.5050000000000000e-01   2.6939999999999997e-01  -4.2995999999999999e+00
  -8.3760000000000001e-01   6.8149999999999999e-01   1.4582999999999999e+00   2.1959999999999999e-01  -5.8999999999999997e-01  -1.4470000000000000e-01   3.0851000000000002e+00  -2.1168299999999999e+01   8.1837000000000000e+00   1.7340000000000000e-01   3.4639999999999999e-01  -5.1532999999999998e+00
  -1.1021000000000001e+00   5.2759999999999996e-01   1.3725000000000001e+00   2.7689999999999998e-01  -4.4719999999999999e-01  -2.2800000000000001e-01   5.0160999999999998e+00  -2.2524699999999999e+01   6.2683000000000000e+00  -2.0230000000000001e-01   5.1959999999999995e-01  -5.8079999999999998e+00
  -4.1880000000000001e-01   5.0560000000000005e-01   1.4582999999999999e+00   1.7190000000000000e-01  -5.8050000000000002e-01  -2.1490000000000001e-01   4.7275000000000000e+00  -2.2591400000000000e+01   5.9200999999999997e+00  -4.2380000000000001e-01   6.6390000000000005e-01  -5.8964999999999996e+00
  -1.1902999999999999e+00   5.9360000000000002e-01   1.9730000000000001e+00   1.9089999999999999e-01  -4.0920000000000001e-01  -2.0169999999999999e-01   4.3945999999999996e+00  -2.3213999999999999e+01   4.3529999999999998e+00  -7.2250000000000003e-01   1.0103000000000000e+00  -5.9318999999999997e+00
  -5.7310000000000005e-01   4.8359999999999997e-01   3.1739999999999999e+00   2.4820000000000000e-01  -4.1870000000000002e-01  -2.1490000000000001e-01   2.7966000000000002e+00  -2.0901499999999999e+01   3.8306000000000000e+00  -9.6330000000000005e-01   1.3278000000000001e+00  -4.9984999999999999e+00
  -1.1241000000000001e+00   6.1550000000000005e-01   1.6298999999999999e+00   2.6729999999999998e-01  -4.8530000000000001e-01  -2.1049999999999999e-01   3.1739000000000002e+00  -1.8789100000000001e+01   4.1788999999999996e+00  -7.3209999999999997e-01   9.5260000000000000e-01  -4.1182999999999996e+00
  -6.8330000000000002e-01   6.8149999999999999e-01   1.1152000000000000e+00   2.0050000000000001e-01  -5.3290000000000004e-01  -2.1490000000000001e-01   2.3748999999999998e+00  -1.0851000000000001e+01   5.3106999999999998e+00  -1.0600000000000000e-01   8.1789999999999996e-01  -2.8001000000000000e+00
  -9.4779999999999998e-01   6.5949999999999998e-01   1.4582999999999999e+00   2.0050000000000001e-01  -5.3290000000000004e-01  -2.0610000000000001e-01   2.1528999999999998e+00  -6.6040000000000001e+00   5.0495000000000001e+00   9.6299999999999997e-02   6.7349999999999999e-01  -1.7383999999999999e+00
  -8.5960000000000003e-01   6.8149999999999999e-01   1.9730000000000001e+00   2.8639999999999999e-01  -5.0429999999999997e-01  -1.8420000000000000e-01   5.5489999999999995e-01  -2.8462000000000001e+00   6.1813000000000002e+00   1.7340000000000000e-01   6.6390000000000005e-01  -6.2809999999999999e-01
  -8.8170000000000004e-01   6.8149999999999999e-01   1.4582999999999999e+00   1.6230000000000000e-01  -4.3769999999999998e-01  -2.1490000000000001e-01   8.2120000000000004e-01  -2.0678999999999998e+00   6.2683000000000000e+00   3.5639999999999999e-01   5.7730000000000004e-01  -4.2020000000000002e-01
  -7.2740000000000005e-01   5.7160000000000000e-01   2.1446000000000001e+00   2.1959999999999999e-01  -5.6140000000000001e-01  -2.1929999999999999e-01   8.6560000000000004e-01  -1.3564000000000001e+00   6.7035999999999998e+00   4.5269999999999999e-01   4.5219999999999999e-01  -2.5659999999999999e-01
  -8.3760000000000001e-01   4.3969999999999998e-01   1.7157000000000000e+00   2.2910000000000000e-01  -5.4239999999999999e-01  -2.1929999999999999e-01   9.3220000000000003e-01  -1.8899999999999999e+00   7.3131000000000004e+00   5.4910000000000003e-01   3.8490000000000002e-01  -5.4849999999999999e-01
  -8.5960000000000003e-01   5.4959999999999998e-01   1.2867999999999999e+00   2.1959999999999999e-01  -5.5189999999999995e-01  -2.0610000000000001e-01   5.7709999999999995e-01  -1.4453000000000000e+00   6.8777999999999997e+00   3.2750000000000001e-01   3.6559999999999998e-01  -3.8040000000000002e-01
  -5.5110000000000003e-01   3.7369999999999998e-01   2.4876999999999998e+00   3.0549999999999999e-01  -5.0429999999999997e-01  -1.7540000000000000e-01   5.7709999999999995e-01  -1.6677000000000000e+00   6.2683000000000000e+00   4.8159999999999997e-01   3.8490000000000002e-01  -3.2729999999999998e-01
  -9.2579999999999996e-01   4.3969999999999998e-01   1.8015000000000001e+00   2.2910000000000000e-01  -4.4719999999999999e-01  -1.7100000000000001e-01   9.1000000000000003e-01  -1.8677999999999999e+00   7.1388999999999996e+00   4.8159999999999997e-01   5.4849999999999999e-01  -3.7600000000000000e-01
  -9.0369999999999995e-01   5.0560000000000005e-01   1.8015000000000001e+00   1.7190000000000000e-01  -5.1390000000000002e-01  -2.1049999999999999e-01   6.2150000000000005e-01  -1.6010000000000000e+00   6.5294999999999996e+00   5.0090000000000001e-01   3.4639999999999999e-01  -2.7870000000000000e-01
  -8.3760000000000001e-01   4.1770000000000002e-01   2.0588000000000002e+00   2.9599999999999999e-01  -6.1850000000000005e-01  -2.2359999999999999e-01   7.9900000000000004e-01  -1.4676000000000000e+00   6.2683000000000000e+00   3.7569999999999998e-01   4.6189999999999998e-01  -3.7159999999999999e-01
  -7.4939999999999996e-01   4.1770000000000002e-01   2.5735000000000001e+00   1.7190000000000000e-01  -5.5189999999999995e-01  -1.6660000000000000e-01   9.1000000000000003e-01  -1.6454000000000000e+00   6.7907000000000002e+00   5.0090000000000001e-01   4.8110000000000003e-01  -3.4949999999999998e-01
  -8.3760000000000001e-01   4.3969999999999998e-01   1.8872000000000000e+00   2.0999999999999999e-01  -4.8530000000000001e-01  -1.9730000000000000e-01   7.5460000000000005e-01  -1.7121000000000000e+00   6.1813000000000002e+00   4.7199999999999998e-01   4.2340000000000000e-01  -3.4949999999999998e-01
  -9.4779999999999998e-01   5.7160000000000000e-01   1.7157000000000000e+00   2.6729999999999998e-01  -4.4719999999999999e-01  -1.7100000000000001e-01   8.8780000000000003e-01  -1.6010000000000000e+00   6.5294999999999996e+00   5.3939999999999999e-01   4.7149999999999997e-01  -3.6270000000000002e-01
  -1.0139000000000000e+00   5.9360000000000002e-01   1.5441000000000000e+00   1.9089999999999999e-01  -4.6629999999999999e-01  -1.9730000000000000e-01   7.7680000000000005e-01  -1.6454000000000000e+00   7.1388999999999996e+00   4.4309999999999999e-01   4.1370000000000001e-01  -3.4949999999999998e-01
  -1.0360000000000000e+00   6.5949999999999998e-01   2.4018999999999999e+00   2.7689999999999998e-01  -4.7580000000000000e-01  -2.8499999999999998e-01   6.6579999999999995e-01  -1.4231000000000000e+00   6.5294999999999996e+00   4.0460000000000002e-01   4.5219999999999999e-01  -4.0699999999999997e-01
  -8.8170000000000004e-01   4.8359999999999997e-01   1.2010000000000001e+00   2.5779999999999997e-01  -5.1390000000000002e-01  -2.5000000000000000e-01   9.5440000000000003e-01  -1.5787000000000000e+00   6.6166000000000000e+00   4.1420000000000001e-01   4.3300000000000000e-01  -3.7600000000000000e-01
  -7.9349999999999998e-01   5.9360000000000002e-01   2.3161999999999998e+00   2.1959999999999999e-01  -4.8530000000000001e-01  -2.0610000000000001e-01   8.6560000000000004e-01  -1.5787000000000000e+00   6.7907000000000002e+00   3.9489999999999997e-01   3.7530000000000002e-01  -3.8929999999999998e-01
  -9.0369999999999995e-01   5.4959999999999998e-01   1.3725000000000001e+00   2.7689999999999998e-01  -5.8999999999999997e-01  -1.9730000000000000e-01   5.9930000000000005e-01  -1.5787000000000000e+00   6.3554000000000004e+00   4.8159999999999997e-01   4.9070000000000003e-01  -4.2470000000000002e-01
  -7.0530000000000004e-01   4.6170000000000000e-01   1.4582999999999999e+00   1.6230000000000000e-01  -5.7099999999999995e-01  -2.4560000000000001e-01   7.1020000000000005e-01  -1.6010000000000000e+00   7.2260000000000000e+00   4.1420000000000001e-01   4.0410000000000001e-01  -3.9810000000000001e-01
  -1.0360000000000000e+00   2.6379999999999998e-01   1.5441000000000000e+00   1.7190000000000000e-01  -4.9480000000000002e-01  -2.2359999999999999e-01   9.3220000000000003e-01  -1.7343999999999999e+00   6.0072000000000001e+00   3.9489999999999997e-01   4.7149999999999997e-01  -3.6270000000000002e-01
  -8.8170000000000004e-01   5.4959999999999998e-01   2.2303999999999999e+00   1.4319999999999999e-01  -5.1390000000000002e-01  -2.1929999999999999e-01   9.3220000000000003e-01  -1.5787000000000000e+00   6.5294999999999996e+00   3.4680000000000000e-01   4.3300000000000000e-01  -4.0250000000000002e-01
  -7.7149999999999996e-01   5.9360000000000002e-01   2.0588000000000002e+00   2.9599999999999999e-01  -6.1850000000000005e-01  -1.9289999999999999e-01   9.7660000000000002e-01  -1.6454000000000000e+00   7.4001000000000001e+00   4.7199999999999998e-01   5.7730000000000004e-01  -3.5389999999999999e-01
  -1.1681999999999999e+00   5.7160000000000000e-01   2.2303999999999999e+00   2.6729999999999998e-01  -5.0429999999999997e-01  -1.7100000000000001e-01   9.3220000000000003e-01  -1.6677000000000000e+00   6.9648000000000003e+00   4.3350000000000000e-01   5.1959999999999995e-01  -3.9369999999999999e-01
  -7.7149999999999996e-01   4.6170000000000000e-01   1.3725000000000001e+00   2.3870000000000000e-01  -5.3290000000000004e-01  -2.2359999999999999e-01   8.6560000000000004e-01  -1.5120000000000000e+00   6.7035999999999998e+00   4.3350000000000000e-01   4.7149999999999997e-01  -3.9369999999999999e-01
  -7.4939999999999996e-01   5.9360000000000002e-01   1.6298999999999999e+00   2.0050000000000001e-01  -4.7580000000000000e-01  -1.3589999999999999e-01   8.2120000000000004e-01  -1.6899000000000000e+00   6.7035999999999998e+00   3.5639999999999999e-01   4.3300000000000000e-01  -3.5830000000000001e-01
  -1.0580000000000001e+00   4.8359999999999997e-01   2.4018999999999999e+00   2.1959999999999999e-01  -4.9480000000000002e-01  -2.1929999999999999e-01   6.8799999999999994e-01  -1.9790000000000001e+00   6.7035999999999998e+00   3.7569999999999998e-01   5.3879999999999995e-01  -3.5389999999999999e-01
  -8.1559999999999999e-01   4.1770000000000002e-01   1.8015000000000001e+00   1.9089999999999999e-01  -4.5679999999999998e-01  -1.8859999999999999e-01   9.3220000000000003e-01  -1.8010999999999999e+00   6.6166000000000000e+00   4.7199999999999998e-01   4.5219999999999999e-01  -4.0699999999999997e-01
  -8.5960000000000003e-01   6.1550000000000005e-01   1.8015000000000001e+00   2.3870000000000000e-01  -5.0429999999999997e-01  -2.3240000000000000e-01   8.6560000000000004e-01  -1.7565999999999999e+00   5.9200999999999997e+00   4.1420000000000001e-01   5.0029999999999997e-01  -4.2020000000000002e-01
  -9.0369999999999995e-01   4.8359999999999997e-01   1.7157000000000000e+00   2.1959999999999999e-01  -5.3290000000000004e-01  -1.9289999999999999e-01   8.4340000000000004e-01  -1.5120000000000000e+00   7.2260000000000000e+00   3.4680000000000000e-01   4.3300000000000000e-01  -4.0699999999999997e-01
  -7.4939999999999996e-01   6.3749999999999996e-01   1.6298999999999999e+00   2.0050000000000001e-01  -5.0429999999999997e-01  -1.8420000000000000e-01   8.6560000000000004e-01  -1.6677000000000000e+00   6.1813000000000002e+00   3.6599999999999999e-01   5.1000000000000001e-01  -4.0250000000000002e-01
  -7.7149999999999996e-01   4.3969999999999998e-01   1.8872000000000000e+00   1.6230000000000000e-01  -5.2339999999999998e-01  -1.5350000000000000e-01   7.5460000000000005e-01  -1.8455999999999999e+00   6.7907000000000002e+00   4.1420000000000001e-01   4.3300000000000000e-01  -3.9810000000000001e-01
  -8.3760000000000001e-01   5.0560000000000005e-01   1.2010000000000001e+00   1.9089999999999999e-01  -5.3290000000000004e-01  -1.7979999999999999e-01   8.2120000000000004e-01  -1.6899000000000000e+00   6.2683000000000000e+00   4.4309999999999999e-01   4.8110000000000003e-01  -3.9369999999999999e-01
  -8.5960000000000003e-01   6.3749999999999996e-01   1.8015000000000001e+00   2.7689999999999998e-01  -5.1390000000000002e-01  -2.0610000000000001e-01   8.6560000000000004e-01  -1.6010000000000000e+00   6.6166000000000000e+00   4.3350000000000000e-01   5.3879999999999995e-01  -3.8929999999999998e-01
  -8.8170000000000004e-01   7.0350000000000001e-01   1.8015000000000001e+00   2.7689999999999998e-01  -5.4239999999999999e-01  -1.6660000000000000e-01   9.5440000000000003e-01  -1.6010000000000000e+00   5.4847999999999999e+00   3.9489999999999997e-01   4.4259999999999999e-01  -4.1580000000000000e-01
  -9.2579999999999996e-01   5.0560000000000005e-01   1.5441000000000000e+00   3.1509999999999999e-01  -4.9480000000000002e-01  -2.2800000000000001e-01   7.3240000000000005e-01  -1.6677000000000000e+00   6.2683000000000000e+00   4.5269999999999999e-01   4.6189999999999998e-01  -4.2470000000000002e-01
  -8.1559999999999999e-01   5.2759999999999996e-01   1.3725000000000001e+00   1.7190000000000000e-01  -5.4239999999999999e-01  -1.6660000000000000e-01   8.4340000000000004e-01  -1.5120000000000000e+00   6.9648000000000003e+00   3.8529999999999998e-01   5.1000000000000001e-01  -3.6270000000000002e-01
  -8.5960000000000003e-01   7.0350000000000001e-01   2.3161999999999998e+00   2.1959999999999999e-01  -4.7580000000000000e-01  -1.9730000000000000e-01   9.3220000000000003e-01  -1.7121000000000000e+00   6.2683000000000000e+00   3.3710000000000001e-01   4.8110000000000003e-01  -4.0250000000000002e-01
  -7.7149999999999996e-01   6.1550000000000005e-01   2.9165999999999999e+00   2.2910000000000000e-01  -5.5189999999999995e-01  -2.4120000000000000e-01   8.4340000000000004e-01  -1.8677999999999999e+00   6.1813000000000002e+00   3.2750000000000001e-01   5.1000000000000001e-01  -4.0699999999999997e-01
  -7.9349999999999998e-01   5.2759999999999996e-01   1.8015000000000001e+00   2.2910000000000000e-01  -5.5189999999999995e-01  -2.1490000000000001e-01   7.3240000000000005e-01  -1.6232000000000000e+00   5.5719000000000003e+00   3.9489999999999997e-01   4.8110000000000003e-01  -3.9369999999999999e-01
  -7.7149999999999996e-01   5.0560000000000005e-01   1.5441000000000000e+00   2.6729999999999998e-01  -4.5679999999999998e-01  -2.1049999999999999e-01   7.7680000000000005e-01  -1.6232000000000000e+00   6.7907000000000002e+00   3.9489999999999997e-01   4.3300000000000000e-01  -3.8929999999999998e-01
  -9.2579999999999996e-01   3.0780000000000002e-01   1.8872000000000000e+00   1.7190000000000000e-01  -5.6140000000000001e-01  -1.8420000000000000e-01   7.3240000000000005e-01  -1.8232999999999999e+00   5.9200999999999997e+00   3.6599999999999999e-01   5.1000000000000001e-01  -3.7159999999999999e-01
  -1.1902999999999999e+00   7.0350000000000001e-01   1.6298999999999999e+00   3.0549999999999999e-01  -4.7580000000000000e-01  -1.6660000000000000e-01   7.7680000000000005e-01  -1.7343999999999999e+00   6.2683000000000000e+00   4.1420000000000001e-01   5.1000000000000001e-01  -3.6709999999999998e-01
  -6.1719999999999997e-01   6.3749999999999996e-01   1.8015000000000001e+00   3.7240000000000001e-01  -5.5189999999999995e-01  -1.2720000000000001e-01   9.3220000000000003e-01  -1.5343000000000000e+00   6.0072000000000001e+00   3.7569999999999998e-01   5.0029999999999997e-01  -3.6709999999999998e-01
  -9.0369999999999995e-01   5.2759999999999996e-01   2.3161999999999998e+00   1.2410000000000000e-01  -5.4239999999999999e-01  -1.7540000000000000e-01   7.3240000000000005e-01  -1.8677999999999999e+00   6.4424999999999999e+00   3.8529999999999998e-01   4.6189999999999998e-01  -4.0250000000000002e-01
  -7.9349999999999998e-01   7.4739999999999995e-01   1.1152000000000000e+00   1.7190000000000000e-01  -6.4710000000000001e-01  -1.4030000000000001e-01   7.9900000000000004e-01  -1.6677000000000000e+00   6.9648000000000003e+00   4.3350000000000000e-01   5.1000000000000001e-01  -3.9810000000000001e-01
  -9.9190000000000000e-01   3.2979999999999998e-01   1.7157000000000000e+00   2.0050000000000001e-01  -6.0899999999999999e-01  -1.4030000000000001e-01   8.4340000000000004e-01  -1.6899000000000000e+00   5.5719000000000003e+00   3.8529999999999998e-01   3.9450000000000002e-01  -5.5289999999999995e-01
  -9.6989999999999998e-01   4.3969999999999998e-01   2.4018999999999999e+00   2.2910000000000000e-01  -5.3290000000000004e-01  -1.9730000000000000e-01   1.3317000000000001e+00  -1.7788999999999999e+00   7.0518999999999998e+00   4.7199999999999998e-01   5.3879999999999995e-01  -4.9990000000000001e-01
  -9.9190000000000000e-01   4.8359999999999997e-01   1.5441000000000000e+00   2.3870000000000000e-01  -5.7099999999999995e-01  -2.2800000000000001e-01   1.4205000000000001e+00  -2.0457000000000001e+00   6.6166000000000000e+00   4.2380000000000001e-01   3.9450000000000002e-01  -4.9990000000000001e-01
  -8.1559999999999999e-01   4.3969999999999998e-01   1.9730000000000001e+00   3.0549999999999999e-01  -6.3759999999999994e-01  -1.9730000000000000e-01   7.3240000000000005e-01  -1.7565999999999999e+00   5.9200999999999997e+00   3.6599999999999999e-01   4.7149999999999997e-01  -5.3080000000000005e-01
  -9.2579999999999996e-01   5.4959999999999998e-01   2.0588000000000002e+00   2.1959999999999999e-01  -4.7580000000000000e-01  -1.8420000000000000e-01   1.0209999999999999e+00  -1.7343999999999999e+00   6.2683000000000000e+00   3.8529999999999998e-01   4.0410000000000001e-01  -5.3969999999999996e-01
  -8.3760000000000001e-01   2.8580000000000000e-01   1.8015000000000001e+00   2.0050000000000001e-01  -5.7099999999999995e-01  -1.9289999999999999e-01   1.0875999999999999e+00  -2.3347000000000002e+00   6.4424999999999999e+00   3.9489999999999997e-01   4.4259999999999999e-01  -4.6000000000000002e-01
  -7.9349999999999998e-01   4.3969999999999998e-01   1.9730000000000001e+00   2.0050000000000001e-01  -5.7099999999999995e-01  -2.0610000000000001e-01   9.9880000000000002e-01  -2.1124000000000001e+00   6.5294999999999996e+00   4.8159999999999997e-01   4.8110000000000003e-01  -4.8659999999999998e-01
  -8.1559999999999999e-01   7.0350000000000001e-01   1.3725000000000001e+00   3.1509999999999999e-01  -4.4719999999999999e-01  -1.8859999999999999e-01   8.6560000000000004e-01  -1.9567000000000001e+00   6.3554000000000004e+00   3.9489999999999997e-01   4.9070000000000003e-01  -4.3350000000000000e-01
  -6.6130000000000000e-01   4.6170000000000000e-01   1.6298999999999999e+00   9.5500000000000002e-02  -5.5189999999999995e-01  -1.8859999999999999e-01   5.3269999999999995e-01  -1.7121000000000000e+00   6.3554000000000004e+00   3.7569999999999998e-01   5.0029999999999997e-01  -4.2909999999999998e-01
  -9.4779999999999998e-01   4.1770000000000002e-01   1.7157000000000000e+00   2.8639999999999999e-01  -5.3290000000000004e-01  -2.2800000000000001e-01   8.2120000000000004e-01  -1.9790000000000001e+00   6.5294999999999996e+00   3.1790000000000002e-01   5.3879999999999995e-01  -4.7770000000000001e-01
  -9.2579999999999996e-01   2.8580000000000000e-01   2.4018999999999999e+00   8.5900000000000004e-02  -5.3290000000000004e-01  -2.0610000000000001e-01   8.6560000000000004e-01  -1.9567000000000001e+00   7.5742000000000003e+00   3.9489999999999997e-01   4.3300000000000000e-01  -4.2470000000000002e-01
  -7.4939999999999996e-01   7.2550000000000003e-01   1.6298999999999999e+00   2.3870000000000000e-01  -6.3759999999999994e-01  -1.5350000000000000e-01   9.1000000000000003e-01  -1.6232000000000000e+00   6.9648000000000003e+00   3.9489999999999997e-01   5.0029999999999997e-01  -3.8479999999999998e-01
  -9.6989999999999998e-01   5.9360000000000002e-01   2.4018999999999999e+00   3.0549999999999999e-01  -4.3769999999999998e-01  -1.7540000000000000e-01   7.7680000000000005e-01  -1.5565000000000000e+00   5.9200999999999997e+00   3.1790000000000002e-01   4.6189999999999998e-01  -4.0699999999999997e-01
  -1.0580000000000001e+00   6.3749999999999996e-01   1.1152000000000000e+00   2.2910000000000000e-01  -5.2339999999999998e-01  -1.7100000000000001e-01   7.7680000000000005e-01  -1.6677000000000000e+00   6.4424999999999999e+00   3.7569999999999998e-01   5.8689999999999998e-01  -4.0250000000000002e-01
  -9.0369999999999995e-01   5.4959999999999998e-01   1.7157000000000000e+00   2.4820000000000000e-01  -6.0899999999999999e-01  -1.4030000000000001e-01   9.1000000000000003e-01  -1.5120000000000000e+00   6.1813000000000002e+00   4.2380000000000001e-01   4.5219999999999999e-01  -4.0699999999999997e-01
  -9.9190000000000000e-01   6.1550000000000005e-01   1.7157000000000000e+00   2.6729999999999998e-01  -5.2339999999999998e-01  -2.0610000000000001e-01   7.3240000000000005e-01  -1.8455999999999999e+00   6.6166000000000000e+00   3.5639999999999999e-01   3.8490000000000002e-01  -3.8040000000000002e-01
  -7.7149999999999996e-01   3.9570000000000000e-01   2.4018999999999999e+00   1.9089999999999999e-01  -5.1390000000000002e-01  -1.6660000000000000e-01   6.2150000000000005e-01  -1.5343000000000000e+00   5.6589000000000000e+00   4.1420000000000001e-01   4.3300000000000000e-01  -3.7600000000000000e-01
  -9.4779999999999998e-01   5.9360000000000002e-01   1.2867999999999999e+00   2.0050000000000001e-01  -4.6629999999999999e-01  -2.0610000000000001e-01   9.5440000000000003e-01  -1.6899000000000000e+00   6.9648000000000003e+00   4.0460000000000002e-01   4.5219999999999999e-01  -3.9369999999999999e-01
  -5.9509999999999996e-01   2.8580000000000000e-01   2.2303999999999999e+00   2.3870000000000000e-01  -5.6140000000000001e-01  -1.4910000000000001e-01   9.9880000000000002e-01  -1.7343999999999999e+00   6.2683000000000000e+00   3.8529999999999998e-01   5.1959999999999995e-01  -3.8479999999999998e-01
  -9.4779999999999998e-01   4.6170000000000000e-01   7.7210000000000001e-01   2.8639999999999999e-01  -5.2339999999999998e-01  -1.4910000000000001e-01   7.9900000000000004e-01  -1.6010000000000000e+00   6.3554000000000004e+00   3.3710000000000001e-01   4.8110000000000003e-01  -3.8040000000000002e-01
  -6.8330000000000002e-01   3.0780000000000002e-01   1.6298999999999999e+00   2.8639999999999999e-01  -6.2800000000000000e-01  -1.3589999999999999e-01   8.6560000000000004e-01  -1.7788999999999999e+00   6.8777999999999997e+00   3.1790000000000002e-01   5.4849999999999999e-01  -4.1139999999999999e-01
  -9.9190000000000000e-01   5.4959999999999998e-01   2.4018999999999999e+00   2.1959999999999999e-01  -4.5679999999999998e-01  -1.2280000000000001e-01   7.5460000000000005e-01  -1.6010000000000000e+00   7.1388999999999996e+00   3.9489999999999997e-01   4.8110000000000003e-01  -3.7600000000000000e-01
  -7.0530000000000004e-01   4.6170000000000000e-01   1.2867999999999999e+00   2.6729999999999998e-01  -5.2339999999999998e-01  -1.6660000000000000e-01   7.7680000000000005e-01  -1.5343000000000000e+00   6.7907000000000002e+00   4.4309999999999999e-01   5.0029999999999997e-01  -4.3350000000000000e-01
  -9.2579999999999996e-01   6.3749999999999996e-01   1.3725000000000001e+00   2.1959999999999999e-01  -5.4239999999999999e-01  -1.5350000000000000e-01   8.8780000000000003e-01  -1.4676000000000000e+00   6.2683000000000000e+00   4.8159999999999997e-01   4.8110000000000003e-01  -4.5560000000000000e-01
  -9.9190000000000000e-01   5.9360000000000002e-01   1.3725000000000001e+00   2.2910000000000000e-01  -4.3769999999999998e-01  -1.7979999999999999e-01   7.9900000000000004e-01  -1.6899000000000000e+00   6.0941999999999998e+00   4.8159999999999997e-01   5.2920000000000000e-01  -3.9369999999999999e-01
  -9.0369999999999995e-01   4.8359999999999997e-01   1.0294000000000001e+00   2.1959999999999999e-01  -5.3290000000000004e-01  -2.2359999999999999e-01   7.7680000000000005e-01  -1.6232000000000000e+00   6.6166000000000000e+00   4.2380000000000001e-01   3.9450000000000002e-01  -3.5830000000000001e-01
  -8.8170000000000004e-01   6.1550000000000005e-01   1.8015000000000001e+00   2.3870000000000000e-01  -6.1850000000000005e-01  -1.9289999999999999e-01   8.4340000000000004e-01  -1.6899000000000000e+00   6.8777999999999997e+00   3.4680000000000000e-01   4.9070000000000003e-01  -4.2020000000000002e-01
  -9.4779999999999998e-01   4.3969999999999998e-01   1.2010000000000001e+00   3.5330000000000000e-01  -5.0429999999999997e-01  -1.7979999999999999e-01   7.9900000000000004e-01  -1.6677000000000000e+00   6.7035999999999998e+00   3.6599999999999999e-01   5.4849999999999999e-01  -4.1580000000000000e-01
  -9.2579999999999996e-01   5.2759999999999996e-01   1.8015000000000001e+00   1.8140000000000001e-01  -5.9950000000000003e-01  -1.5350000000000000e-01   8.8780000000000003e-01  -1.8010999999999999e+00   6.8777999999999997e+00   3.7569999999999998e-01   5.1959999999999995e-01  -4.1580000000000000e-01
  -8.3760000000000001e-01   6.3749999999999996e-01   8.5780000000000001e-01   3.0549999999999999e-01  -5.3290000000000004e-01  -1.6230000000000000e-01   1.0431999999999999e+00  -1.7343999999999999e+00   6.3554000000000004e+00   3.4680000000000000e-01   5.7730000000000004e-01  -3.7600000000000000e-01
  -8.1559999999999999e-01   2.8580000000000000e-01   2.3161999999999998e+00   2.4820000000000000e-01  -5.1390000000000002e-01  -1.6660000000000000e-01   8.4340000000000004e-01  -1.6454000000000000e+00   6.2683000000000000e+00   3.0819999999999997e-01   4.6189999999999998e-01  -3.9369999999999999e-01
  -7.0530000000000004e-01   3.0780000000000002e-01   1.3725000000000001e+00   2.2910000000000000e-01  -4.9480000000000002e-01  -1.7100000000000001e-01   9.7660000000000002e-01  -1.7343999999999999e+00   6.6166000000000000e+00   3.4680000000000000e-01   4.8110000000000003e-01  -3.5830000000000001e-01
  -8.5960000000000003e-01   4.6170000000000000e-01   1.1152000000000000e+00   2.7689999999999998e-01  -4.9480000000000002e-01  -1.7100000000000001e-01   8.8780000000000003e-01  -1.6010000000000000e+00   6.6166000000000000e+00   4.3350000000000000e-01   4.9070000000000003e-01  -4.2020000000000002e-01
  -8.3760000000000001e-01   3.0780000000000002e-01   2.3161999999999998e+00   2.0999999999999999e-01  -5.3290000000000004e-01  -1.8859999999999999e-01   1.0653999999999999e+00  -1.7121000000000000e+00   6.1813000000000002e+00   3.6599999999999999e-01   4.1370000000000001e-01  -4.0699999999999997e-01
  -9.2579999999999996e-01   6.1550000000000005e-01   1.0294000000000001e+00   3.0549999999999999e-01  -5.3290000000000004e-01  -1.4910000000000001e-01   7.7680000000000005e-01  -1.6677000000000000e+00   7.1388999999999996e+00   3.3710000000000001e-01   5.0029999999999997e-01  -3.8040000000000002e-01
  -1.0360000000000000e+00   5.7160000000000000e-01   9.4359999999999999e-01   9.5500000000000002e-02  -4.7580000000000000e-01  -1.7540000000000000e-01   7.5460000000000005e-01  -1.6454000000000000e+00   6.4424999999999999e+00   3.5639999999999999e-01   5.1959999999999995e-01  -3.7600000000000000e-01
  -9.9190000000000000e-01   3.7369999999999998e-01   1.6298999999999999e+00   1.9089999999999999e-01  -5.8999999999999997e-01  -1.7540000000000000e-01   7.7680000000000005e-01  -1.6454000000000000e+00   6.6166000000000000e+00   3.8529999999999998e-01   5.1959999999999995e-01  -4.0250000000000002e-01
  -8.8170000000000004e-01   5.9360000000000002e-01   7.7210000000000001e-01   2.6729999999999998e-01  -5.5189999999999995e-01  -1.8859999999999999e-01   8.6560000000000004e-01  -1.6010000000000000e+00   6.6166000000000000e+00   3.4680000000000000e-01   4.4259999999999999e-01  -4.2020000000000002e-01
  -9.6989999999999998e-01   3.9570000000000000e-01   2.1446000000000001e+00   2.2910000000000000e-01  -5.1390000000000002e-01  -2.1490000000000001e-01   8.4340000000000004e-01  -1.4898000000000000e+00   6.6166000000000000e+00   4.4309999999999999e-01   4.8110000000000003e-01  -4.0699999999999997e-01
  -7.7149999999999996e-01   4.8359999999999997e-01   2.4876999999999998e+00   2.4820000000000000e-01  -5.3290000000000004e-01  -1.7540000000000000e-01   6.2150000000000005e-01  -1.6899000000000000e+00   7.0518999999999998e+00   4.4309999999999999e-01   4.7149999999999997e-01  -4.1580000000000000e-01
  -8.8170000000000004e-01   3.5170000000000001e-01   1.8015000000000001e+00   1.3370000000000001e-01  -4.9480000000000002e-01  -1.7540000000000000e-01   7.7680000000000005e-01  -1.6899000000000000e+00   6.6166000000000000e+00   3.2750000000000001e-01   4.8110000000000003e-01  -4.2470000000000002e-01
  -8.5960000000000003e-01   3.2979999999999998e-01   1.8872000000000000e+00   2.6729999999999998e-01  -5.8050000000000002e-01  -1.7979999999999999e-01   8.6560000000000004e-01  -1.6454000000000000e+00   6.2683000000000000e+00   4.3350000000000000e-01   4.8110000000000003e-01  -3.7600000000000000e-01
  -8.3760000000000001e-01   4.6170000000000000e-01   1.6298999999999999e+00   3.2460000000000000e-01  -6.1850000000000005e-01  -1.5350000000000000e-01   8.8780000000000003e-01  -1.6677000000000000e+00   6.8777999999999997e+00   3.7569999999999998e-01   4.8110000000000003e-01  -4.3350000000000000e-01
  -8.8170000000000004e-01   3.5170000000000001e-01   1.4582999999999999e+00   1.4319999999999999e-01  -4.8530000000000001e-01  -1.4470000000000000e-01   7.5460000000000005e-01  -1.6899000000000000e+00   5.8330000000000002e+00   4.4309999999999999e-01   3.9450000000000002e-01  -4.0250000000000002e-01
  -9.0369999999999995e-01   5.2759999999999996e-01   2.0588000000000002e+00   2.0050000000000001e-01  -5.8999999999999997e-01  -1.9730000000000000e-01   8.6560000000000004e-01  -1.8677999999999999e+00   6.2683000000000000e+00   3.8529999999999998e-01   4.0410000000000001e-01  -3.8040000000000002e-01
  -7.0530000000000004e-01   4.8359999999999997e-01   1.9730000000000001e+00   3.0549999999999999e-01  -5.2339999999999998e-01  -1.5790000000000001e-01   7.7680000000000005e-01  -1.6232000000000000e+00   6.7907000000000002e+00   3.8529999999999998e-01   4.6189999999999998e-01  -3.8929999999999998e-01
  -9.6989999999999998e-01   4.8359999999999997e-01   1.5441000000000000e+00   3.2460000000000000e-01  -5.9950000000000003e-01  -1.9289999999999999e-01   8.2120000000000004e-01  -1.7343999999999999e+00   6.7035999999999998e+00   3.2750000000000001e-01   4.8110000000000003e-01  -3.9810000000000001e-01
  -8.5960000000000003e-01   3.5170000000000001e-01   1.6298999999999999e+00   2.4820000000000000e-01  -5.4239999999999999e-01  -1.9289999999999999e-01   8.8780000000000003e-01  -1.5565000000000000e+00   6.4424999999999999e+00   3.5639999999999999e-01   5.1000000000000001e-01  -4.2470000000000002e-01
  -6.3919999999999999e-01   6.1550000000000005e-01   1.3725000000000001e+00   2.5779999999999997e-01  -5.7099999999999995e-01  -1.7100000000000001e-01   8.6560000000000004e-01  -1.4898000000000000e+00   6.0941999999999998e+00   3.8529999999999998e-01   4.4259999999999999e-01  -3.4499999999999997e-01
  -9.2579999999999996e-01   1.9789999999999999e-01   1.2010000000000001e+00   2.0999999999999999e-01  -4.8530000000000001e-01  -1.6660000000000000e-01   9.5440000000000003e-01  -1.6454000000000000e+00   5.5719000000000003e+00   3.5639999999999999e-01   4.9070000000000003e-01  -4.0699999999999997e-01
  -8.5960000000000003e-01   4.8359999999999997e-01   1.1152000000000000e+00   1.2410000000000000e-01  -6.1850000000000005e-01  -1.5350000000000000e-01   9.5440000000000003e-01  -1.8455999999999999e+00   6.0941999999999998e+00   3.7569999999999998e-01   4.9070000000000003e-01  -4.0699999999999997e-01
  -8.8170000000000004e-01   3.7369999999999998e-01   1.3725000000000001e+00   2.5779999999999997e-01  -6.1850000000000005e-01  -1.8420000000000000e-01   7.1020000000000005e-01  -1.6010000000000000e+00   6.3554000000000004e+00   4.1420000000000001e-01   5.1959999999999995e-01  -4.0250000000000002e-01
  -6.3919999999999999e-01   4.8359999999999997e-01   2.4018999999999999e+00   2.7689999999999998e-01  -4.8530000000000001e-01  -1.9289999999999999e-01   7.7680000000000005e-01  -1.6010000000000000e+00   6.7907000000000002e+00   3.4680000000000000e-01   5.0029999999999997e-01  -3.8929999999999998e-01
  -1.0139000000000000e+00   3.9570000000000000e-01   1.6298999999999999e+00   1.9089999999999999e-01  -5.6140000000000001e-01  -1.9730000000000000e-01   6.4370000000000005e-01  -1.7788999999999999e+00   5.4847999999999999e+00   3.3710000000000001e-01   5.3879999999999995e-01  -3.6270000000000002e-01
  -7.7149999999999996e-01   3.0780000000000002e-01   1.3725000000000001e+00   2.0999999999999999e-01  -5.7099999999999995e-01  -1.4910000000000001e-01   9.5440000000000003e-01  -1.3786000000000000e+00   5.8330000000000002e+00   3.2750000000000001e-01   5.2920000000000000e-01  -3.8040000000000002e-01
  -8.5960000000000003e-01   2.8580000000000000e-01   1.3725000000000001e+00   8.5900000000000004e-02  -6.1850000000000005e-01  -2.0169999999999999e-01   9.1000000000000003e-01  -1.6232000000000000e+00   6.2683000000000000e+00   4.0460000000000002e-01   4.6189999999999998e-01  -4.2470000000000002e-01
  -8.8170000000000004e-01   5.2759999999999996e-01   1.6298999999999999e+00   1.9089999999999999e-01  -5.0429999999999997e-01  -1.6230000000000000e-01   8.4340000000000004e-01  -1.7565999999999999e+00   7.2260000000000000e+00   3.3710000000000001e-01   4.0410000000000001e-01  -3.8040000000000002e-01
  -8.8170000000000004e-01   3.9570000000000000e-01   2.1446000000000001e+00   2.8639999999999999e-01  -5.3290000000000004e-01  -2.5430000000000003e-01   9.1000000000000003e-01  -1.8010999999999999e+00   6.0941999999999998e+00   3.5639999999999999e-01   4.6189999999999998e-01  -4.0699999999999997e-01
  -6.3919999999999999e-01   3.9570000000000000e-01   2.7450999999999999e+00   2.6729999999999998e-01  -5.1390000000000002e-01  -1.2720000000000001e-01   7.1020000000000005e-01  -1.4008000000000000e+00   6.6166000000000000e+00   3.4680000000000000e-01   4.7149999999999997e-01  -4.0250000000000002e-01
  -9.0369999999999995e-01   4.1770000000000002e-01   7.7210000000000001e-01   1.4319999999999999e-01  -5.0429999999999997e-01  -1.2280000000000001e-01   8.6560000000000004e-01  -1.6899000000000000e+00   5.7460000000000004e+00   3.9489999999999997e-01   4.8110000000000003e-01  -3.5389999999999999e-01
  -6.6130000000000000e-01   3.9570000000000000e-01   1.8015000000000001e+00   1.5279999999999999e-01  -4.8530000000000001e-01  -1.5790000000000001e-01   7.7680000000000005e-01  -1.5787000000000000e+00   6.4424999999999999e+00   3.6599999999999999e-01   3.5599999999999998e-01  -3.4499999999999997e-01
  -1.0580000000000001e+00   3.2979999999999998e-01   1.2010000000000001e+00   1.6230000000000000e-01  -5.6140000000000001e-01  -1.6230000000000000e-01   8.2120000000000004e-01  -1.9123000000000001e+00   6.2683000000000000e+00   3.8529999999999998e-01   3.9450000000000002e-01  -4.0699999999999997e-01
  -8.8170000000000004e-01   5.2759999999999996e-01   3.4310000000000002e-01   3.5330000000000000e-01  -5.4239999999999999e-01  -8.7700000000000000e-02   9.3220000000000003e-01  -1.5565000000000000e+00   6.1813000000000002e+00   3.4680000000000000e-01   5.0029999999999997e-01  -4.5119999999999999e-01
  -1.0360000000000000e+00   4.1770000000000002e-01   1.2867999999999999e+00   1.3370000000000001e-01  -4.8530000000000001e-01  -1.6660000000000000e-01   9.5440000000000003e-01  -1.8010999999999999e+00   6.5294999999999996e+00   3.1790000000000002e-01   5.1000000000000001e-01  -3.4499999999999997e-01
  -7.0530000000000004e-01   3.5170000000000001e-01   1.4582999999999999e+00   2.1959999999999999e-01  -4.0920000000000001e-01  -1.5790000000000001e-01   7.5460000000000005e-01  -1.9123000000000001e+00   6.7907000000000002e+00   5.2980000000000005e-01   4.2340000000000000e-01  -4.3790000000000001e-01
  -9.2579999999999996e-01   1.0990000000000000e-01   1.2867999999999999e+00   2.0999999999999999e-01  -6.3759999999999994e-01  -1.5350000000000000e-01   9.1000000000000003e-01  -1.4453000000000000e+00   6.5294999999999996e+00   3.7569999999999998e-01   3.9450000000000002e-01  -3.8040000000000002e-01
  -9.2579999999999996e-01   5.2759999999999996e-01   1.3725000000000001e+00   2.5779999999999997e-01  -6.0899999999999999e-01  -1.3159999999999999e-01   9.1000000000000003e-01  -1.8010999999999999e+00   6.2683000000000000e+00   4.1420000000000001e-01   4.4259999999999999e-01  -4.1580000000000000e-01
  -7.4939999999999996e-01   4.3969999999999998e-01   1.5441000000000000e+00   2.4820000000000000e-01  -4.5679999999999998e-01  -1.4470000000000000e-01   8.4340000000000004e-01  -1.5343000000000000e+00   7.1388999999999996e+00   4.1420000000000001e-01   5.8689999999999998e-01  -4.3350000000000000e-01
  -8.5960000000000003e-01   4.1770000000000002e-01   1.4582999999999999e+00   2.6729999999999998e-01  -5.5189999999999995e-01  -1.4910000000000001e-01   9.5440000000000003e-01  -1.6454000000000000e+00   6.7035999999999998e+00   3.1790000000000002e-01   5.0029999999999997e-01  -3.8929999999999998e-01
  -8.8170000000000004e-01   5.9360000000000002e-01   1.2867999999999999e+00   1.9089999999999999e-01  -5.2339999999999998e-01  -1.6660000000000000e-01   7.9900000000000004e-01  -1.3119000000000001e+00   6.5294999999999996e+00   4.3350000000000000e-01   5.5810000000000004e-01  -4.6889999999999998e-01
  -9.4779999999999998e-01   5.2759999999999996e-01   1.6298999999999999e+00   2.1959999999999999e-01  -5.1390000000000002e-01  -1.1840000000000001e-01   6.6579999999999995e-01  -1.6232000000000000e+00   6.4424999999999999e+00   3.0819999999999997e-01   4.1370000000000001e-01  -3.8479999999999998e-01
  -7.9349999999999998e-01   4.6170000000000000e-01   1.8872000000000000e+00   2.6729999999999998e-01  -4.8530000000000001e-01  -1.8859999999999999e-01   6.2150000000000005e-01  -1.5787000000000000e+00   6.4424999999999999e+00   3.0819999999999997e-01   4.9070000000000003e-01  -3.6270000000000002e-01
  -8.3760000000000001e-01   3.5170000000000001e-01   1.8872000000000000e+00   3.8190000000000002e-01  -5.0429999999999997e-01  -1.6230000000000000e-01   6.4370000000000005e-01  -1.5343000000000000e+00   6.0941999999999998e+00   3.3710000000000001e-01   5.5810000000000004e-01  -3.8479999999999998e-01
  -8.1559999999999999e-01   3.0780000000000002e-01   1.9730000000000001e+00   2.5779999999999997e-01  -5.2339999999999998e-01  -9.6500000000000002e-02   8.8780000000000003e-01  -1.7121000000000000e+00   6.7035999999999998e+00   3.7569999999999998e-01   4.3300000000000000e-01  -3.7159999999999999e-01
  -1.1241000000000001e+00   3.9570000000000000e-01   1.7157000000000000e+00   3.5330000000000000e-01  -5.7099999999999995e-01  -1.8859999999999999e-01   8.4340000000000004e-01  -1.6454000000000000e+00   6.0941999999999998e+00   3.5639999999999999e-01   4.5219999999999999e-01  -4.2020000000000002e-01
  -8.5960000000000003e-01   5.4959999999999998e-01   1.0294000000000001e+00   2.3870000000000000e-01  -5.2339999999999998e-01  -1.4470000000000000e-01   7.7680000000000005e-01  -1.6677000000000000e+00   5.3977000000000004e+00   3.9489999999999997e-01   4.5219999999999999e-01  -3.8479999999999998e-01
  -1.1462000000000001e+00   4.8359999999999997e-01   1.1152000000000000e+00   3.3420000000000000e-01  -5.3290000000000004e-01  -1.4910000000000001e-01   8.4340000000000004e-01  -1.6232000000000000e+00   6.0072000000000001e+00   3.0819999999999997e-01   4.3300000000000000e-01  -4.1139999999999999e-01
  -9.2579999999999996e-01   4.3969999999999998e-01   6.0050000000000003e-01   3.0549999999999999e-01  -4.9480000000000002e-01  -1.9289999999999999e-01   7.5460000000000005e-01  -1.6677000000000000e+00   6.9648000000000003e+00   4.0460000000000002e-01   4.4259999999999999e-01  -3.5830000000000001e-01
  -9.2579999999999996e-01   5.0560000000000005e-01   1.4582999999999999e+00   1.1459999999999999e-01  -5.5189999999999995e-01  -1.5350000000000000e-01   8.6560000000000004e-01  -1.6677000000000000e+00   6.7907000000000002e+00   3.5639999999999999e-01   5.0029999999999997e-01  -3.8040000000000002e-01
  -7.4939999999999996e-01   5.7160000000000000e-01   1.4582999999999999e+00   2.0050000000000001e-01  -5.1390000000000002e-01  -2.1049999999999999e-01   9.1000000000000003e-01  -1.4898000000000000e+00   7.0518999999999998e+00   3.8529999999999998e-01   4.4259999999999999e-01  -4.2909999999999998e-01
  -9.0369999999999995e-01   4.8359999999999997e-01   9.4359999999999999e-01   2.0999999999999999e-01  -5.9950000000000003e-01  -1.5790000000000001e-01   7.1020000000000005e-01  -1.5787000000000000e+00   6.2683000000000000e+00   3.8529999999999998e-01   4.0410000000000001e-01  -3.7600000000000000e-01
  -7.9349999999999998e-01   4.1770000000000002e-01   2.4876999999999998e+00   1.5279999999999999e-01  -5.1390000000000002e-01  -1.8420000000000000e-01   6.8799999999999994e-01  -1.5787000000000000e+00   5.9200999999999997e+00   3.7569999999999998e-01   4.9070000000000003e-01  -3.7159999999999999e-01
  -8.1559999999999999e-01   4.3969999999999998e-01   1.6298999999999999e+00   2.4820000000000000e-01  -4.5679999999999998e-01  -1.7979999999999999e-01   8.6560000000000004e-01  -1.5565000000000000e+00   5.9200999999999997e+00   4.5269999999999999e-01   4.7149999999999997e-01  -3.9369999999999999e-01
  -9.9190000000000000e-01   5.4959999999999998e-01   1.3725000000000001e+00   2.7689999999999998e-01  -4.2820000000000003e-01  -1.9289999999999999e-01   9.9880000000000002e-01  -1.6454000000000000e+00   6.5294999999999996e+00   3.5639999999999999e-01   5.1000000000000001e-01  -3.8479999999999998e-01
  -9.0369999999999995e-01   4.8359999999999997e-01   1.3725000000000001e+00   2.1959999999999999e-01  -4.9480000000000002e-01  -1.6660000000000000e-01   6.4370000000000005e-01  -1.8677999999999999e+00   6.2683000000000000e+00   3.5639999999999999e-01   4.9070000000000003e-01  -3.8929999999999998e-01
  -8.5960000000000003e-01   3.2979999999999998e-01   1.3725000000000001e+00   1.8140000000000001e-01  -6.3759999999999994e-01  -1.9730000000000000e-01   6.8799999999999994e-01  -1.8232999999999999e+00   6.4424999999999999e+00   4.1420000000000001e-01   5.0029999999999997e-01  -3.9369999999999999e-01
  -8.3760000000000001e-01   3.9570000000000000e-01   1.7157000000000000e+00   1.4319999999999999e-01  -5.3290000000000004e-01  -1.5790000000000001e-01   1.1318999999999999e+00  -1.7565999999999999e+00   6.5294999999999996e+00   3.0819999999999997e-01   4.5219999999999999e-01  -3.8479999999999998e-01
  -9.6989999999999998e-01   7.6939999999999997e-01   8.5780000000000001e-01   2.9599999999999999e-01  -4.5679999999999998e-01  -1.7100000000000001e-01   8.2120000000000004e-01  -1.8010999999999999e+00   6.0941999999999998e+00   3.7569999999999998e-01   4.2340000000000000e-01  -4.3790000000000001e-01
  -9.6989999999999998e-01   4.3969999999999998e-01   6.8630000000000002e-01   1.6230000000000000e-01  -4.9480000000000002e-01  -1.7540000000000000e-01   8.4340000000000004e-01  -1.6677000000000000e+00   6.3554000000000004e+00   3.9489999999999997e-01   4.3300000000000000e-01  -4.1580000000000000e-01
  -9.2579999999999996e-01   4.3969999999999998e-01   1.3725000000000001e+00   2.0050000000000001e-01  -5.2339999999999998e-01  -1.9730000000000000e-01   8.2120000000000004e-01  -1.6010000000000000e+00   6.2683000000000000e+00   3.6599999999999999e-01   5.0029999999999997e-01  -3.9810000000000001e-01
  -1.1021000000000001e+00   5.0560000000000005e-01   8.5780000000000001e-01   1.9089999999999999e-01  -5.8050000000000002e-01  -1.5790000000000001e-01   7.7680000000000005e-01  -1.6899000000000000e+00   6.0941999999999998e+00   3.8529999999999998e-01   3.6559999999999998e-01  -3.8040000000000002e-01
  -9.4779999999999998e-01   5.2759999999999996e-01   1.9730000000000001e+00   3.0549999999999999e-01  -5.7099999999999995e-01  -1.0520000000000000e-01   7.5460000000000005e-01  -1.6454000000000000e+00   6.0072000000000001e+00   3.7569999999999998e-01   4.5219999999999999e-01  -3.7600000000000000e-01
  -8.3760000000000001e-01   5.4959999999999998e-01   1.4582999999999999e+00   2.2910000000000000e-01  -5.4239999999999999e-01  -1.7979999999999999e-01   8.2120000000000004e-01  -1.7565999999999999e+00   6.7035999999999998e+00   2.6010000000000000e-01   4.9070000000000003e-01  -4.0699999999999997e-01
  -8.5960000000000003e-01   7.0350000000000001e-01   1.2010000000000001e+00   2.6729999999999998e-01  -5.4239999999999999e-01  -1.3159999999999999e-01   8.6560000000000004e-01  -1.5120000000000000e+00   6.6166000000000000e+00   3.3710000000000001e-01   4.7149999999999997e-01  -4.3790000000000001e-01
  -8.8170000000000004e-01   3.2979999999999998e-01   2.0588000000000002e+00   2.2910000000000000e-01  -5.9950000000000003e-01  -1.5790000000000001e-01   9.3220000000000003e-01  -1.6899000000000000e+00   6.5294999999999996e+00   3.9489999999999997e-01   5.3879999999999995e-01  -3.5830000000000001e-01
  -1.0360000000000000e+00   3.7369999999999998e-01   1.7157000000000000e+00   1.8140000000000001e-01  -5.2339999999999998e-01  -1.7100000000000001e-01   8.4340000000000004e-01  -1.6232000000000000e+00   6.6166000000000000e+00   2.8899999999999998e-01   4.7149999999999997e-01  -3.8040000000000002e-01
  -9.2579999999999996e-01   5.0560000000000005e-01   1.8872000000000000e+00   1.7190000000000000e-01  -5.7099999999999995e-01  -1.7100000000000001e-01   7.3240000000000005e-01  -1.7121000000000000e+00   6.0941999999999998e+00   3.8529999999999998e-01   4.7149999999999997e-01  -4.1139999999999999e-01
  -9.6989999999999998e-01   5.2759999999999996e-01   1.0294000000000001e+00   2.6729999999999998e-01  -5.3290000000000004e-01  -1.8420000000000000e-01   8.2120000000000004e-01  -1.7343999999999999e+00   7.3131000000000004e+00   3.1790000000000002e-01   5.7730000000000004e-01  -3.9810000000000001e-01
  -1.0360000000000000e+00   3.9570000000000000e-01   1.5441000000000000e+00   2.5779999999999997e-01  -5.6140000000000001e-01  -1.1400000000000000e-01   7.9900000000000004e-01  -1.6899000000000000e+00   6.0941999999999998e+00   3.8529999999999998e-01   4.6189999999999998e-01  -4.5119999999999999e-01
  -9.2579999999999996e-01   3.5170000000000001e-01   1.2010000000000001e+00   2.0050000000000001e-01  -4.8530000000000001e-01  -1.9730000000000000e-01   6.2150000000000005e-01  -1.6677000000000000e+00   6.5294999999999996e+00   3.9489999999999997e-01   4.6189999999999998e-01  -4.3350000000000000e-01
  -9.9190000000000000e-01   3.7369999999999998e-01   1.2010000000000001e+00   2.6729999999999998e-01  -6.1850000000000005e-01  -1.7100000000000001e-01   9.5440000000000003e-01  -1.7565999999999999e+00   6.3554000000000004e+00   4.4309999999999999e-01   4.7149999999999997e-01  -4.1139999999999999e-01
  -1.0801000000000001e+00   4.1770000000000002e-01   2.1446000000000001e+00   2.1959999999999999e-01  -5.1390000000000002e-01  -1.7979999999999999e-01   8.2120000000000004e-01  -1.5787000000000000e+00   7.6612999999999998e+00   3.5639999999999999e-01   4.9070000000000003e-01  -4.0250000000000002e-01
  -7.7149999999999996e-01   5.7160000000000000e-01   1.5441000000000000e+00   2.2910000000000000e-01  -5.2339999999999998e-01  -2.0169999999999999e-01   8.6560000000000004e-01  -1.4453000000000000e+00   6.7035999999999998e+00   3.6599999999999999e-01   4.5219999999999999e-01  -4.1139999999999999e-01
  -8.3760000000000001e-01   1.9789999999999999e-01   1.7157000000000000e+00   2.4820000000000000e-01  -4.1870000000000002e-01  -1.6230000000000000e-01   8.6560000000000004e-01  -1.5343000000000000e+00   6.8777999999999997e+00   4.3350000000000000e-01   5.1000000000000001e-01  -3.9810000000000001e-01
  -9.6989999999999998e-01   2.6379999999999998e-01   1.8872000000000000e+00   2.4820000000000000e-01  -5.2339999999999998e-01  -1.6230000000000000e-01   8.2120000000000004e-01  -1.6232000000000000e+00   6.7907000000000002e+00   3.3710000000000001e-01   4.7149999999999997e-01  -4.1580000000000000e-01
  -1.1241000000000001e+00   3.2979999999999998e-01   3.4310000000000002e-01   2.2910000000000000e-01  -5.8050000000000002e-01  -2.1049999999999999e-01   7.1020000000000005e-01  -1.5120000000000000e+00   6.6166000000000000e+00   4.1420000000000001e-01   4.2340000000000000e-01  -4.0250000000000002e-01
  -1.0801000000000001e+00   4.6170000000000000e-01   1.4582999999999999e+00   6.6799999999999998e-02  -5.8050000000000002e-01  -1.3589999999999999e-01   9.3220000000000003e-01  -1.6454000000000000e+00   6.5294999999999996e+00   3.6599999999999999e-01   5.1000000000000001e-01  -3.7159999999999999e-01
  -7.9349999999999998e-01   5.9360000000000002e-01   1.3725000000000001e+00   1.8140000000000001e-01  -4.9480000000000002e-01  -1.9730000000000000e-01   8.4340000000000004e-01  -1.7121000000000000e+00   6.2683000000000000e+00   3.9489999999999997e-01   5.4849999999999999e-01  -4.1580000000000000e-01
  -9.2579999999999996e-01   4.1770000000000002e-01   1.7157000000000000e+00   2.0999999999999999e-01  -5.3290000000000004e-01  -1.3589999999999999e-01   6.4370000000000005e-01  -1.6454000000000000e+00   6.4424999999999999e+00   2.8899999999999998e-01   4.2340000000000000e-01  -3.8479999999999998e-01
  -8.5960000000000003e-01   3.2979999999999998e-01   1.8872000000000000e+00   2.1959999999999999e-01  -5.3290000000000004e-01  -1.7100000000000001e-01   9.5440000000000003e-01  -1.5787000000000000e+00   6.2683000000000000e+00   3.5639999999999999e-01   5.2920000000000000e-01  -3.9810000000000001e-01
  -7.9349999999999998e-01   3.0780000000000002e-01   1.1152000000000000e+00   1.7190000000000000e-01  -5.7099999999999995e-01  -1.0520000000000000e-01   8.2120000000000004e-01  -1.6010000000000000e+00   6.3554000000000004e+00   3.6599999999999999e-01   4.8110000000000003e-01  -3.4499999999999997e-01
  -9.2579999999999996e-01   4.3969999999999998e-01   1.8015000000000001e+00   1.7190000000000000e-01  -5.7099999999999995e-01  -1.7100000000000001e-01   7.1020000000000005e-01  -1.6232000000000000e+00   7.2260000000000000e+00   2.8899999999999998e-01   4.5219999999999999e-01  -3.8479999999999998e-01
  -7.9349999999999998e-01   4.8359999999999997e-01   1.5441000000000000e+00   2.3870000000000000e-01  -4.9480000000000002e-01  -1.8420000000000000e-01   8.6560000000000004e-01  -1.7121000000000000e+00   6.5294999999999996e+00   4.4309999999999999e-01   5.1959999999999995e-01  -4.1580000000000000e-01
  -8.1559999999999999e-01   5.4959999999999998e-01   1.5441000000000000e+00   2.1959999999999999e-01  -5.1390000000000002e-01  -1.7540000000000000e-01   9.5440000000000003e-01  -1.7121000000000000e+00   6.7035999999999998e+00   3.5639999999999999e-01   4.7149999999999997e-01  -3.8929999999999998e-01
  -1.0360000000000000e+00   3.9570000000000000e-01   1.4582999999999999e+00   1.7190000000000000e-01  -5.4239999999999999e-01  -1.4470000000000000e-01   9.3220000000000003e-01  -1.4453000000000000e+00   6.7035999999999998e+00   4.2380000000000001e-01   4.3300000000000000e-01  -4.1580000000000000e-01
  -7.4939999999999996e-01   4.6170000000000000e-01   1.5441000000000000e+00   2.4820000000000000e-01  -6.1850000000000005e-01  -1.1400000000000000e-01   6.2150000000000005e-01  -1.5565000000000000e+00   6.0941999999999998e+00   2.9859999999999998e-01   5.1959999999999995e-01  -4.2020000000000002e-01
  -9.9190000000000000e-01   3.9570000000000000e-01   1.0294000000000001e+00   2.0050000000000001e-01  -6.8510000000000004e-01  -1.4470000000000000e-01   8.8780000000000003e-01  -1.7121000000000000e+00   6.0072000000000001e+00   2.9859999999999998e-01   5.3879999999999995e-01  -3.8479999999999998e-01
  -1.0139000000000000e+00   5.0560000000000005e-01   1.7157000000000000e+00   2.6729999999999998e-01  -5.4239999999999999e-01  -1.6660000000000000e-01   9.5440000000000003e-01  -1.5565000000000000e+00   6.1813000000000002e+00   4.2380000000000001e-01   4.9070000000000003e-01  -3.8929999999999998e-01
  -9.2579999999999996e-01   3.9570000000000000e-01   2.0588000000000002e+00   3.1509999999999999e-01  -5.9950000000000003e-01  -1.5790000000000001e-01   8.6560000000000004e-01  -1.6232000000000000e+00   5.9200999999999997e+00   3.6599999999999999e-01   4.6189999999999998e-01  -4.1580000000000000e-01
  -9.0369999999999995e-01   4.6170000000000000e-01   5.1470000000000005e-01   1.9089999999999999e-01  -4.9480000000000002e-01  -1.8859999999999999e-01   9.9880000000000002e-01  -1.6677000000000000e+00   5.6589000000000000e+00   2.7939999999999998e-01   5.1959999999999995e-01  -4.2020000000000002e-01
  -1.1902999999999999e+00   4.3969999999999998e-01   1.5441000000000000e+00   3.2460000000000000e-01  -6.3759999999999994e-01  -1.5350000000000000e-01   9.1000000000000003e-01  -1.8010999999999999e+00   6.5294999999999996e+00   3.8529999999999998e-01   4.2340000000000000e-01  -4.0250000000000002e-01
  -1.0139000000000000e+00   5.7160000000000000e-01   1.0294000000000001e+00   2.4820000000000000e-01  -4.9480000000000002e-01  -1.4910000000000001e-01   8.6560000000000004e-01  -1.8232999999999999e+00   6.7907000000000002e+00   3.1790000000000002e-01   5.2920000000000000e-01  -4.1580000000000000e-01
  -1.0580000000000001e+00   6.1550000000000005e-01   1.8015000000000001e+00   2.3870000000000000e-01  -5.6140000000000001e-01  -1.6660000000000000e-01   7.9900000000000004e-01  -1.4231000000000000e+00   6.7035999999999998e+00   3.4680000000000000e-01   5.2920000000000000e-01  -3.6709999999999998e-01
  -9.2579999999999996e-01   3.7369999999999998e-01   9.4359999999999999e-01   2.2910000000000000e-01  -5.4239999999999999e-01  -1.3159999999999999e-01   9.1000000000000003e-01  -1.5565000000000000e+00   6.5294999999999996e+00   3.3710000000000001e-01   5.1959999999999995e-01  -4.2470000000000002e-01
  -9.0369999999999995e-01   5.4959999999999998e-01   1.2010000000000001e+00   1.5279999999999999e-01  -5.8999999999999997e-01  -1.6660000000000000e-01   1.1540999999999999e+00  -1.6899000000000000e+00   6.3554000000000004e+00   4.1420000000000001e-01   5.3879999999999995e-01  -4.5560000000000000e-01
  -9.6989999999999998e-01   4.1770000000000002e-01   6.8630000000000002e-01   1.7190000000000000e-01  -5.9950000000000003e-01  -2.1049999999999999e-01   9.7660000000000002e-01  -1.7788999999999999e+00   7.4001000000000001e+00   4.2380000000000001e-01   4.4259999999999999e-01  -6.6349999999999998e-01
  -9.6989999999999998e-01   3.0780000000000002e-01   1.4582999999999999e+00   1.8140000000000001e-01  -5.1390000000000002e-01  -1.5790000000000001e-01   1.2650999999999999e+00  -1.7121000000000000e+00   6.5294999999999996e+00   3.0819999999999997e-01   4.5219999999999999e-01  -3.5830000000000001e-01
  -7.2740000000000005e-01   4.6170000000000000e-01   1.6298999999999999e+00   2.5779999999999997e-01  -4.9480000000000002e-01  -1.9289999999999999e-01   1.3095000000000001e+00  -1.6232000000000000e+00   6.0941999999999998e+00   3.4680000000000000e-01   4.7149999999999997e-01  -2.1229999999999999e-01
  -9.2579999999999996e-01   4.3969999999999998e-01   1.5441000000000000e+00   2.8639999999999999e-01  -5.3290000000000004e-01  -1.8859999999999999e-01   9.5440000000000003e-01  -1.2007000000000001e+00   6.3554000000000004e+00   4.4309999999999999e-01   5.5810000000000004e-01  -4.4679999999999997e-01
  -9.2579999999999996e-01   4.6170000000000000e-01   1.4582999999999999e+00   1.7190000000000000e-01  -5.2339999999999998e-01  -1.7540000000000000e-01   1.3539000000000001e+00  -1.9345000000000001e+00   7.0518999999999998e+00   3.1790000000000002e-01   4.5219999999999999e-01  -1.9460000000000000e-01
  -9.6989999999999998e-01   5.0560000000000005e-01   1.2010000000000001e+00   1.2410000000000000e-01  -5.9950000000000003e-01  -1.1400000000000000e-01   8.8780000000000003e-01  -1.7788999999999999e+00   6.6166000000000000e+00   4.4309999999999999e-01   4.1370000000000001e-01  -3.5389999999999999e-01
  -9.4779999999999998e-01   7.4739999999999995e-01   1.1152000000000000e+00   1.7190000000000000e-01  -5.7099999999999995e-01  -1.6230000000000000e-01   6.2150000000000005e-01  -1.5120000000000000e+00   6.4424999999999999e+00   3.9489999999999997e-01   3.6559999999999998e-01  -4.3350000000000000e-01
  -9.6989999999999998e-01   3.9570000000000000e-01   7.7210000000000001e-01   1.7190000000000000e-01  -4.2820000000000003e-01  -1.7540000000000000e-01   8.4340000000000004e-01  -1.8232999999999999e+00   6.3554000000000004e+00   3.7569999999999998e-01   5.7730000000000004e-01  -3.4060000000000001e-01
  -8.1559999999999999e-01   3.5170000000000001e-01   7.7210000000000001e-01   1.8140000000000001e-01  -5.9950000000000003e-01  -1.4910000000000001e-01   4.8830000000000001e-01  -1.5120000000000000e+00   6.4424999999999999e+00   3.2750000000000001e-01   5.0029999999999997e-01  -5.1749999999999996e-01
  -8.1559999999999999e-01   3.7369999999999998e-01   6.8630000000000002e-01   2.6729999999999998e-01  -5.1390000000000002e-01  -1.5790000000000001e-01   1.0431999999999999e+00  -1.4898000000000000e+00   6.6166000000000000e+00   3.7569999999999998e-01   5.0029999999999997e-01  -3.2290000000000002e-01
  -1.0801000000000001e+00   2.4179999999999999e-01   1.2867999999999999e+00   1.5279999999999999e-01  -5.6140000000000001e-01  -1.4470000000000000e-01   7.1020000000000005e-01  -1.4453000000000000e+00   6.7907000000000002e+00   3.9489999999999997e-01   5.1000000000000001e-01  -3.8479999999999998e-01
  -8.5960000000000003e-01   3.7369999999999998e-01   1.4582999999999999e+00   2.2910000000000000e-01  -5.8050000000000002e-01  -1.7540000000000000e-01   9.3220000000000003e-01  -1.3564000000000001e+00   6.3554000000000004e+00   4.1420000000000001e-01   4.5219999999999999e-01  -3.4499999999999997e-01
  -9.2579999999999996e-01   5.0560000000000005e-01   1.4582999999999999e+00   2.3870000000000000e-01  -5.3290000000000004e-01  -1.6660000000000000e-01   8.8780000000000003e-01  -1.4898000000000000e+00   6.0941999999999998e+00   3.5639999999999999e-01   4.4259999999999999e-01  -4.2020000000000002e-01
  -8.3760000000000001e-01   2.4179999999999999e-01   1.5441000000000000e+00   2.0050000000000001e-01  -5.3290000000000004e-01  -1.7100000000000001e-01   9.3220000000000003e-01  -1.5343000000000000e+00   7.0518999999999998e+00   5.0090000000000001e-01   5.0029999999999997e-01  -3.8479999999999998e-01
  -1.3005000000000000e+00   3.9570000000000000e-01   1.8015000000000001e+00   2.6729999999999998e-01  -4.3769999999999998e-01  -1.9289999999999999e-01   1.1762999999999999e+00  -1.6454000000000000e+00   6.0072000000000001e+00   4.4309999999999999e-01   4.0410000000000001e-01  -3.4060000000000001e-01
  -6.3919999999999999e-01   1.3189999999999999e-01   6.8630000000000002e-01   1.0500000000000000e-01  -5.8050000000000002e-01  -1.6230000000000000e-01   7.5460000000000005e-01  -1.5565000000000000e+00   7.3131000000000004e+00   3.7569999999999998e-01   5.3879999999999995e-01  -3.8040000000000002e-01
  -5.5110000000000003e-01   3.2979999999999998e-01   1.2867999999999999e+00   1.8140000000000001e-01  -5.4239999999999999e-01  -2.2800000000000001e-01   7.5460000000000005e-01  -1.7788999999999999e+00   6.4424999999999999e+00   2.9859999999999998e-01   3.8490000000000002e-01  -3.8479999999999998e-01
  -5.7310000000000005e-01   4.3969999999999998e-01   9.4359999999999999e-01   2.1959999999999999e-01  -4.9480000000000002e-01  -1.3159999999999999e-01   8.6560000000000004e-01  -1.5565000000000000e+00   6.0941999999999998e+00   3.7569999999999998e-01   5.1959999999999995e-01  -3.6270000000000002e-01
  -1.1241000000000001e+00   3.9570000000000000e-01   1.2867999999999999e+00   2.9599999999999999e-01  -5.2339999999999998e-01  -1.5350000000000000e-01   8.2120000000000004e-01  -1.4231000000000000e+00   6.6166000000000000e+00   3.1790000000000002e-01   4.6189999999999998e-01  -3.8479999999999998e-01
  -1.1462000000000001e+00   5.7160000000000000e-01   1.8015000000000001e+00   2.3870000000000000e-01  -5.4239999999999999e-01  -1.3589999999999999e-01   6.8799999999999994e-01  -1.5787000000000000e+00   6.4424999999999999e+00   3.5639999999999999e-01   3.3679999999999999e-01  -3.4060000000000001e-01
  -1.2122999999999999e+00   2.1980000000000000e-01   1.5441000000000000e+00   1.1459999999999999e-01  -6.0899999999999999e-01  -1.6660000000000000e-01   5.7709999999999995e-01  -1.4676000000000000e+00   6.0941999999999998e+00   3.9489999999999997e-01   4.1370000000000001e-01  -3.9369999999999999e-01
  -1.0360000000000000e+00   4.1770000000000002e-01   1.2010000000000001e+00   2.5779999999999997e-01  -5.8999999999999997e-01  -1.4910000000000001e-01   9.7660000000000002e-01  -1.3341000000000001e+00   6.9648000000000003e+00   3.6599999999999999e-01   4.9070000000000003e-01  -3.6270000000000002e-01
  -9.6989999999999998e-01   4.6170000000000000e-01   1.7157000000000000e+00   2.4820000000000000e-01  -4.0920000000000001e-01  -1.6230000000000000e-01   1.0431999999999999e+00  -1.8455999999999999e+00   6.1813000000000002e+00   3.4680000000000000e-01   3.8490000000000002e-01  -3.4060000000000001e-01
  -8.1559999999999999e-01   3.5170000000000001e-01   1.3725000000000001e+00   2.2910000000000000e-01  -5.9950000000000003e-01  -1.8420000000000000e-01   6.2150000000000005e-01  -1.4453000000000000e+00   6.5294999999999996e+00   4.3350000000000000e-01   4.2340000000000000e-01  -4.6889999999999998e-01
  -1.1021000000000001e+00   3.5170000000000001e-01   8.5780000000000001e-01   2.2910000000000000e-01  -5.0429999999999997e-01  -1.6230000000000000e-01   8.8780000000000003e-01  -1.6677000000000000e+00   6.2683000000000000e+00   3.0819999999999997e-01   4.1370000000000001e-01  -3.0959999999999999e-01
  -9.4779999999999998e-01   5.0560000000000005e-01   1.8872000000000000e+00   2.1959999999999999e-01  -4.6629999999999999e-01  -1.1400000000000000e-01   5.9930000000000005e-01  -1.5565000000000000e+00   6.4424999999999999e+00   4.1420000000000001e-01   4.8110000000000003e-01  -4.0699999999999997e-01
  -1.1021000000000001e+00   2.6379999999999998e-01   1.7157000000000000e+00   1.4319999999999999e-01  -5.4239999999999999e-01  -1.1840000000000001e-01   8.2120000000000004e-01  -1.8010999999999999e+00   6.5294999999999996e+00   3.8529999999999998e-01   4.2340000000000000e-01  -3.6270000000000002e-01
  -8.8170000000000004e-01   3.7369999999999998e-01   1.2010000000000001e+00   2.8639999999999999e-01  -4.8530000000000001e-01  -2.2800000000000001e-01   7.7680000000000005e-01  -1.5787000000000000e+00   6.7907000000000002e+00   3.5639999999999999e-01   5.3879999999999995e-01  -3.7159999999999999e-01
  -8.3760000000000001e-01   2.6379999999999998e-01   1.0294000000000001e+00   1.3370000000000001e-01  -4.8530000000000001e-01  -1.6230000000000000e-01   8.6560000000000004e-01  -1.5120000000000000e+00   6.6166000000000000e+00   3.6599999999999999e-01   4.3300000000000000e-01  -3.6270000000000002e-01
  -1.0801000000000001e+00   4.3969999999999998e-01   1.2867999999999999e+00   1.0500000000000000e-01  -5.4239999999999999e-01  -1.6660000000000000e-01   8.2120000000000004e-01  -1.4453000000000000e+00   6.0941999999999998e+00   3.5639999999999999e-01   4.2340000000000000e-01  -3.2290000000000002e-01
  -1.0139000000000000e+00   3.5170000000000001e-01   1.7157000000000000e+00   1.8140000000000001e-01  -5.5189999999999995e-01  -1.8420000000000000e-01   8.8780000000000003e-01  -1.4453000000000000e+00   5.9200999999999997e+00   3.4680000000000000e-01   4.1370000000000001e-01  -3.7159999999999999e-01
  -9.9190000000000000e-01   3.2979999999999998e-01   1.7157000000000000e+00   1.8140000000000001e-01  -5.5189999999999995e-01  -1.5350000000000000e-01   7.1020000000000005e-01  -1.6232000000000000e+00   5.3977000000000004e+00   3.6599999999999999e-01   4.0410000000000001e-01  -3.5389999999999999e-01
  -1.0580000000000001e+00   1.9789999999999999e-01   1.8872000000000000e+00   2.2910000000000000e-01  -4.5679999999999998e-01  -2.0169999999999999e-01   7.9900000000000004e-01  -1.5343000000000000e+00   6.9648000000000003e+00   4.4309999999999999e-01   4.7149999999999997e-01  -3.7159999999999999e-01
  -9.0369999999999995e-01   4.1770000000000002e-01   1.7157000000000000e+00   2.4820000000000000e-01  -4.8530000000000001e-01  -1.8420000000000000e-01   9.1000000000000003e-01  -1.5120000000000000e+00   6.1813000000000002e+00   4.7199999999999998e-01   5.0029999999999997e-01  -4.2020000000000002e-01
  -9.4779999999999998e-01   4.6170000000000000e-01   2.1446000000000001e+00   2.1959999999999999e-01  -5.5189999999999995e-01  -9.6500000000000002e-02   9.5440000000000003e-01  -1.8232999999999999e+00   6.7907000000000002e+00   4.6239999999999998e-01   4.3300000000000000e-01  -3.5830000000000001e-01
  -1.0580000000000001e+00   4.8359999999999997e-01   2.1446000000000001e+00   1.2410000000000000e-01  -5.3290000000000004e-01  -1.9730000000000000e-01   6.4370000000000005e-01  -1.6899000000000000e+00   5.6589000000000000e+00   3.6599999999999999e-01   4.0410000000000001e-01  -4.0250000000000002e-01
  -9.9190000000000000e-01   6.1550000000000005e-01   3.4310000000000002e-01   1.9089999999999999e-01  -5.6140000000000001e-01  -1.2720000000000001e-01   8.4340000000000004e-01  -1.4453000000000000e+00   6.0941999999999998e+00   3.6599999999999999e-01   4.5219999999999999e-01  -3.2729999999999998e-01
  -9.9190000000000000e-01   3.2979999999999998e-01   1.2867999999999999e+00   2.4820000000000000e-01  -5.6140000000000001e-01  -2.0610000000000001e-01   8.4340000000000004e-01  -1.6454000000000000e+00   6.7035999999999998e+00   3.7569999999999998e-01   4.7149999999999997e-01  -3.8479999999999998e-01
  -7.9349999999999998e-01   4.6170000000000000e-01   1.3725000000000001e+00   9.5500000000000002e-02  -5.4239999999999999e-01  -1.6660000000000000e-01   8.6560000000000004e-01  -1.5787000000000000e+00   6.8777999999999997e+00   4.2380000000000001e-01   4.6189999999999998e-01  -4.0250000000000002e-01
  -5.7310000000000005e-01   3.9570000000000000e-01   2.1446000000000001e+00   2.0999999999999999e-01  -5.1390000000000002e-01  -1.5350000000000000e-01   7.5460000000000005e-01  -1.5120000000000000e+00   6.6166000000000000e+00   3.0819999999999997e-01   4.1370000000000001e-01  -3.6270000000000002e-01
  -1.1021000000000001e+00   4.6170000000000000e-01   1.8015000000000001e+00   1.8140000000000001e-01  -5.5189999999999995e-01  -1.8420000000000000e-01   7.3240000000000005e-01  -1.6010000000000000e+00   6.0941999999999998e+00   3.5639999999999999e-01   4.6189999999999998e-01  -3.8929999999999998e-01
  -9.6989999999999998e-01   4.6170000000000000e-01   1.8015000000000001e+00   1.7190000000000000e-01  -5.1390000000000002e-01  -2.2800000000000001e-01   7.9900000000000004e-01  -1.5120000000000000e+00   6.0072000000000001e+00   3.2750000000000001e-01   4.6189999999999998e-01  -3.7159999999999999e-01
  -1.0360000000000000e+00   3.2979999999999998e-01   1.6298999999999999e+00   3.0549999999999999e-01  -5.4239999999999999e-01  -1.3159999999999999e-01   9.7660000000000002e-01  -1.6454000000000000e+00   6.4424999999999999e+00   4.0460000000000002e-01   4.9070000000000003e-01  -4.0699999999999997e-01
  -8.8170000000000004e-01   5.9360000000000002e-01   1.9730000000000001e+00   3.1509999999999999e-01  -5.5189999999999995e-01  -1.9289999999999999e-01   7.3240000000000005e-01  -1.6232000000000000e+00   6.2683000000000000e+00   3.8529999999999998e-01   4.1370000000000001e-01  -4.3350000000000000e-01
  -1.0580000000000001e+00   4.3969999999999998e-01   1.7157000000000000e+00   1.6230000000000000e-01  -3.8059999999999999e-01  -1.5350000000000000e-01   7.5460000000000005e-01  -1.3786000000000000e+00   6.4424999999999999e+00   4.1420000000000001e-01   5.5810000000000004e-01  -4.2470000000000002e-01
  -1.0139000000000000e+00   5.9360000000000002e-01   1.5441000000000000e+00   2.1959999999999999e-01  -5.0429999999999997e-01  -1.1840000000000001e-01   7.1020000000000005e-01  -1.5565000000000000e+00   6.0072000000000001e+00   3.4680000000000000e-01   4.2340000000000000e-01  -3.3179999999999998e-01
  -9.6989999999999998e-01   4.3969999999999998e-01   1.2010000000000001e+00   1.6230000000000000e-01  -6.0899999999999999e-01  -2.0169999999999999e-01   7.7680000000000005e-01  -1.4676000000000000e+00   7.3131000000000004e+00   2.6970000000000000e-01   4.0410000000000001e-01  -3.9369999999999999e-01
  -1.0580000000000001e+00   3.5170000000000001e-01   1.5441000000000000e+00   2.6729999999999998e-01  -5.5189999999999995e-01  -1.2720000000000001e-01   5.5489999999999995e-01  -1.5120000000000000e+00   6.0941999999999998e+00   2.9859999999999998e-01   4.3300000000000000e-01  -4.0699999999999997e-01
  -1.0360000000000000e+00   3.7369999999999998e-01   1.3725000000000001e+00   1.4319999999999999e-01  -5.5189999999999995e-01  -2.0610000000000001e-01   7.9900000000000004e-01  -1.4231000000000000e+00   6.7907000000000002e+00   3.7569999999999998e-01   3.9450000000000002e-01  -3.9810000000000001e-01
  -9.2579999999999996e-01   4.1770000000000002e-01   1.6298999999999999e+00   1.9089999999999999e-01  -5.4239999999999999e-01  -1.2720000000000001e-01   1.0653999999999999e+00  -1.3341000000000001e+00   6.3554000000000004e+00   4.5269999999999999e-01   4.1370000000000001e-01  -3.9810000000000001e-01
  -1.0801000000000001e+00   3.9570000000000000e-01   1.2010000000000001e+00   1.6230000000000000e-01  -5.6140000000000001e-01  -1.2280000000000001e-01   7.1020000000000005e-01  -1.6454000000000000e+00   6.8777999999999997e+00   3.8529999999999998e-01   4.2340000000000000e-01  -3.4949999999999998e-01
  -7.7149999999999996e-01   4.1770000000000002e-01   1.2010000000000001e+00   2.0999999999999999e-01  -5.3290000000000004e-01  -1.5790000000000001e-01   7.1020000000000005e-01  -1.5565000000000000e+00   6.3554000000000004e+00   3.6599999999999999e-01   4.3300000000000000e-01  -3.6709999999999998e-01
  -1.0139000000000000e+00   3.0780000000000002e-01   1.1152000000000000e+00   2.2910000000000000e-01  -5.7099999999999995e-01  -1.7540000000000000e-01   7.3240000000000005e-01  -1.7343999999999999e+00   6.0941999999999998e+00   3.2750000000000001e-01   4.9070000000000003e-01  -4.2020000000000002e-01
  -1.0139000000000000e+00   4.1770000000000002e-01   1.0294000000000001e+00   2.1959999999999999e-01  -4.3769999999999998e-01  -1.8420000000000000e-01   8.6560000000000004e-01  -1.6677000000000000e+00   6.5294999999999996e+00   4.3350000000000000e-01   4.2340000000000000e-01  -3.7600000000000000e-01
  -8.3760000000000001e-01   4.1770000000000002e-01   1.4582999999999999e+00   1.9089999999999999e-01  -5.0429999999999997e-01  -2.1490000000000001e-01   8.6560000000000004e-01  -1.4898000000000000e+00   6.4424999999999999e+00   3.6599999999999999e-01   5.5810000000000004e-01  -3.7600000000000000e-01
  -8.5960000000000003e-01   5.7160000000000000e-01   1.2010000000000001e+00   8.5900000000000004e-02  -5.6140000000000001e-01  -1.5350000000000000e-01   6.6579999999999995e-01  -1.4453000000000000e+00   6.0941999999999998e+00   3.9489999999999997e-01   5.1959999999999995e-01  -3.5389999999999999e-01
  -9.0369999999999995e-01   3.0780000000000002e-01   1.3725000000000001e+00   1.9089999999999999e-01  -5.5189999999999995e-01  -1.4910000000000001e-01   7.5460000000000005e-01  -1.4231000000000000e+00   6.2683000000000000e+00   3.5639999999999999e-01   4.5219999999999999e-01  -3.8929999999999998e-01
  -9.2579999999999996e-01   4.6170000000000000e-01   1.4582999999999999e+00   2.4820000000000000e-01  -4.8530000000000001e-01  -1.9289999999999999e-01   7.1020000000000005e-01  -1.5787000000000000e+00   5.7460000000000004e+00   3.6599999999999999e-01   4.2340000000000000e-01  -3.8040000000000002e-01
  -1.1241000000000001e+00   4.6170000000000000e-01   1.4582999999999999e+00   2.3870000000000000e-01  -5.2339999999999998e-01  -1.2720000000000001e-01   9.1000000000000003e-01  -1.6232000000000000e+00   6.6166000000000000e+00   3.1790000000000002e-01   4.3300000000000000e-01  -4.0250000000000002e-01
  -1.2564000000000000e+00   5.0560000000000005e-01   9.4359999999999999e-01   2.0050000000000001e-01  -5.6140000000000001e-01  -1.3589999999999999e-01   9.1000000000000003e-01  -1.6454000000000000e+00   6.8777999999999997e+00   2.9859999999999998e-01   3.8490000000000002e-01  -3.8929999999999998e-01
  -1.0801000000000001e+00   4.8359999999999997e-01   1.2867999999999999e+00   2.3870000000000000e-01  -6.3759999999999994e-01  -1.2280000000000001e-01   7.3240000000000005e-01  -1.4231000000000000e+00   6.0072000000000001e+00   2.6970000000000000e-01   4.0410000000000001e-01  -3.8479999999999998e-01
  -8.3760000000000001e-01   4.1770000000000002e-01   1.2867999999999999e+00   1.5279999999999999e-01  -5.3290000000000004e-01  -1.6230000000000000e-01   8.6560000000000004e-01  -1.4231000000000000e+00   6.2683000000000000e+00   4.1420000000000001e-01   5.1959999999999995e-01  -3.9810000000000001e-01
  -8.1559999999999999e-01   4.1770000000000002e-01   1.2867999999999999e+00   2.8639999999999999e-01  -5.2339999999999998e-01  -1.3589999999999999e-01   6.8799999999999994e-01  -1.5343000000000000e+00   6.0072000000000001e+00   3.1790000000000002e-01   4.2340000000000000e-01  -3.9369999999999999e-01
  -7.2740000000000005e-01   6.1550000000000005e-01   2.3161999999999998e+00   2.1959999999999999e-01  -5.8999999999999997e-01  -1.8859999999999999e-01   8.2120000000000004e-01  -1.4231000000000000e+00   6.7907000000000002e+00   3.8529999999999998e-01   5.1000000000000001e-01  -3.4060000000000001e-01
  -1.0580000000000001e+00   5.7160000000000000e-01   1.0294000000000001e+00   2.1959999999999999e-01  -4.9480000000000002e-01  -1.2720000000000001e-01   6.8799999999999994e-01  -1.4898000000000000e+00   6.2683000000000000e+00   3.3710000000000001e-01   4.7149999999999997e-01  -3.9810000000000001e-01
  -1.0801000000000001e+00   5.0560000000000005e-01   1.8872000000000000e+00   2.8639999999999999e-01  -5.6140000000000001e-01  -1.6660000000000000e-01   6.2150000000000005e-01  -1.6454000000000000e+00   5.3977000000000004e+00   4.7199999999999998e-01   3.5599999999999998e-01  -3.6709999999999998e-01
  -7.4939999999999996e-01   3.2979999999999998e-01   1.0294000000000001e+00   1.7190000000000000e-01  -6.0899999999999999e-01  -1.4910000000000001e-01   7.9900000000000004e-01  -1.6677000000000000e+00   6.7907000000000002e+00   4.2380000000000001e-01   4.0410000000000001e-01  -3.4499999999999997e-01
  -9.2579999999999996e-01   2.8580000000000000e-01   1.8872000000000000e+00   3.0549999999999999e-01  -5.0429999999999997e-01  -1.4910000000000001e-01   8.8780000000000003e-01  -1.6677000000000000e+00   6.6166000000000000e+00   3.2750000000000001e-01   5.6769999999999998e-01  -2.7429999999999999e-01
  -1.1462000000000001e+00   3.9570000000000000e-01   1.5441000000000000e+00   2.5779999999999997e-01  -5.8999999999999997e-01  -9.2100000000000001e-02   7.3240000000000005e-01  -1.4898000000000000e+00   6.1813000000000002e+00   3.4680000000000000e-01   4.9070000000000003e-01  -3.8929999999999998e-01
  -1.0360000000000000e+00   3.0780000000000002e-01   1.8872000000000000e+00   1.6230000000000000e-01  -4.5679999999999998e-01  -1.7979999999999999e-01   6.4370000000000005e-01  -1.5120000000000000e+00   6.5294999999999996e+00   3.5639999999999999e-01   5.2920000000000000e-01  -4.2020000000000002e-01
  -1.0801000000000001e+00   4.8359999999999997e-01   1.7157000000000000e+00   1.9089999999999999e-01  -4.8530000000000001e-01  -1.2280000000000001e-01   7.7680000000000005e-01  -1.8232999999999999e+00   6.9648000000000003e+00   3.7569999999999998e-01   3.8490000000000002e-01  -3.5389999999999999e-01
  -9.9190000000000000e-01   3.7369999999999998e-01   1.2867999999999999e+00   1.9089999999999999e-01  -6.2800000000000000e-01  -1.7100000000000001e-01   7.7680000000000005e-01  -1.2230000000000001e+00   6.0941999999999998e+00   3.5639999999999999e-01   4.4259999999999999e-01  -3.0080000000000001e-01
  -8.8170000000000004e-01   4.6170000000000000e-01   1.5441000000000000e+00   2.4820000000000000e-01  -5.8050000000000002e-01  -1.8859999999999999e-01   1.1540999999999999e+00  -1.3341000000000001e+00   7.0518999999999998e+00   3.1790000000000002e-01   4.9070000000000003e-01  -2.3890000000000000e-01
  -1.1021000000000001e+00   2.4179999999999999e-01   1.1152000000000000e+00   2.7689999999999998e-01  -5.1390000000000002e-01  -1.7540000000000000e-01   1.1984999999999999e+00  -1.9790000000000001e+00   7.2260000000000000e+00   3.6599999999999999e-01   4.7149999999999997e-01  -2.3890000000000000e-01
  -9.0369999999999995e-01   5.7160000000000000e-01   1.8015000000000001e+00   1.3370000000000001e-01  -5.9950000000000003e-01  -1.6230000000000000e-01   1.1318999999999999e+00  -1.9345000000000001e+00   6.9648000000000003e+00   4.0460000000000002e-01   4.9070000000000003e-01  -3.8479999999999998e-01
  -9.4779999999999998e-01   5.2759999999999996e-01   1.9730000000000001e+00   2.3870000000000000e-01  -5.7099999999999995e-01  -1.5350000000000000e-01   8.4340000000000004e-01  -1.1785000000000001e+00   5.7460000000000004e+00   4.3350000000000000e-01   4.6189999999999998e-01  -4.1139999999999999e-01
  -1.0360000000000000e+00   3.2979999999999998e-01   2.5735000000000001e+00   1.3370000000000001e-01  -5.0429999999999997e-01  -1.4470000000000000e-01   7.1020000000000005e-01  -1.3119000000000001e+00   6.5294999999999996e+00   3.9489999999999997e-01   4.4259999999999999e-01  -4.4679999999999997e-01
  -1.0801000000000001e+00   3.9570000000000000e-01   6.8630000000000002e-01   2.8639999999999999e-01  -5.6140000000000001e-01  -1.6230000000000000e-01   6.4370000000000005e-01  -1.8455999999999999e+00   6.0941999999999998e+00   4.0460000000000002e-01   4.2340000000000000e-01  -4.1580000000000000e-01
  -1.1241000000000001e+00   5.2759999999999996e-01   1.8015000000000001e+00   5.7299999999999997e-02  -5.8050000000000002e-01  -1.4030000000000001e-01   9.5440000000000003e-01  -1.9123000000000001e+00   6.7035999999999998e+00   3.3710000000000001e-01   4.4259999999999999e-01  -4.0250000000000002e-01
  -1.0801000000000001e+00   2.1980000000000000e-01   9.4359999999999999e-01   1.6230000000000000e-01  -5.6140000000000001e-01  -1.8859999999999999e-01   1.1318999999999999e+00  -1.4231000000000000e+00   6.7907000000000002e+00   3.1790000000000002e-01   4.1370000000000001e-01  -3.6709999999999998e-01
  -1.2343999999999999e+00   4.1770000000000002e-01   1.3725000000000001e+00   2.3870000000000000e-01  -5.4239999999999999e-01  -1.1400000000000000e-01   9.3220000000000003e-01  -1.6454000000000000e+00   6.5294999999999996e+00   4.0460000000000002e-01   4.5219999999999999e-01  -3.7600000000000000e-01
  -8.3760000000000001e-01   5.2759999999999996e-01   9.4359999999999999e-01   2.2910000000000000e-01  -6.5659999999999996e-01  -1.1840000000000001e-01   6.8799999999999994e-01  -1.5565000000000000e+00   6.8777999999999997e+00   3.2750000000000001e-01   4.6189999999999998e-01  -3.5830000000000001e-01
  -9.0369999999999995e-01   3.2979999999999998e-01   1.8015000000000001e+00   2.1959999999999999e-01  -4.7580000000000000e-01  -1.4470000000000000e-01   9.3220000000000003e-01  -1.6899000000000000e+00   6.7907000000000002e+00   3.3710000000000001e-01   4.3300000000000000e-01  -3.9810000000000001e-01
  -8.5960000000000003e-01   3.7369999999999998e-01   1.2010000000000001e+00   2.6729999999999998e-01  -5.7099999999999995e-01  -1.4030000000000001e-01   7.7680000000000005e-01  -1.5565000000000000e+00   6.4424999999999999e+00   4.0460000000000002e-01   5.1000000000000001e-01  -3.8040000000000002e-01
  -8.8170000000000004e-01   1.7590000000000000e-01   1.6298999999999999e+00   2.0050000000000001e-01  -5.0429999999999997e-01  -1.5790000000000001e-01   7.9900000000000004e-01  -1.3564000000000001e+00   5.8330000000000002e+00   4.1420000000000001e-01   5.1959999999999995e-01  -3.9369999999999999e-01
  -9.0369999999999995e-01   4.1770000000000002e-01   7.7210000000000001e-01   1.4319999999999999e-01  -6.2800000000000000e-01  -1.1400000000000000e-01   9.5440000000000003e-01  -1.7343999999999999e+00   5.8330000000000002e+00   3.8529999999999998e-01   4.4259999999999999e-01  -4.1580000000000000e-01
  -8.8170000000000004e-01   3.0780000000000002e-01   1.9730000000000001e+00   2.0050000000000001e-01  -5.3290000000000004e-01  -1.3589999999999999e-01   8.8780000000000003e-01  -1.5565000000000000e+00   7.4001000000000001e+00   3.2750000000000001e-01   5.3879999999999995e-01  -4.1580000000000000e-01
  -1.0801000000000001e+00   4.6170000000000000e-01   1.2010000000000001e+00   2.1959999999999999e-01  -5.7099999999999995e-01  -1.6660000000000000e-01   9.3220000000000003e-01  -1.8455999999999999e+00   6.0941999999999998e+00   3.4680000000000000e-01   4.3300000000000000e-01  -4.0250000000000002e-01
  -1.1681999999999999e+00   3.0780000000000002e-01   7.7210000000000001e-01   1.8140000000000001e-01  -5.7099999999999995e-01  -1.5790000000000001e-01   7.9900000000000004e-01  -1.2230000000000001e+00   6.5294999999999996e+00   2.6010000000000000e-01   5.0029999999999997e-01  -3.6270000000000002e-01
  -1.0139000000000000e+00   4.3969999999999998e-01   1.8015000000000001e+00   2.0999999999999999e-01  -6.1850000000000005e-01  -1.6230000000000000e-01   8.6560000000000004e-01  -1.3341000000000001e+00   6.0941999999999998e+00   3.3710000000000001e-01   5.0029999999999997e-01  -3.8479999999999998e-01
  -1.1021000000000001e+00   5.4959999999999998e-01   1.2010000000000001e+00   2.3870000000000000e-01  -5.8050000000000002e-01  -1.2720000000000001e-01   9.5440000000000003e-01  -1.5565000000000000e+00   6.7907000000000002e+00   3.7569999999999998e-01   4.4259999999999999e-01  -3.9810000000000001e-01
  -9.9190000000000000e-01   4.6170000000000000e-01   1.5441000000000000e+00   1.2410000000000000e-01  -5.4239999999999999e-01  -1.7100000000000001e-01   9.3220000000000003e-01  -1.6232000000000000e+00   7.1388999999999996e+00   3.1790000000000002e-01   4.7149999999999997e-01  -3.7159999999999999e-01
  -1.1462000000000001e+00   3.7369999999999998e-01   1.2867999999999999e+00   2.2910000000000000e-01  -6.2800000000000000e-01  -1.7540000000000000e-01   8.4340000000000004e-01  -1.6010000000000000e+00   5.6589000000000000e+00   3.8529999999999998e-01   4.6189999999999998e-01  -3.8479999999999998e-01
  -1.1241000000000001e+00   4.3969999999999998e-01   1.2010000000000001e+00   1.3370000000000001e-01  -5.3290000000000004e-01  -1.5350000000000000e-01   8.8780000000000003e-01  -1.5565000000000000e+00   6.3554000000000004e+00   3.6599999999999999e-01   4.9070000000000003e-01  -3.9810000000000001e-01
  -1.0139000000000000e+00   3.7369999999999998e-01   2.4018999999999999e+00   1.7190000000000000e-01  -4.3769999999999998e-01  -1.3159999999999999e-01   9.9880000000000002e-01  -1.7121000000000000e+00   6.5294999999999996e+00   3.4680000000000000e-01   4.3300000000000000e-01  -4.2020000000000002e-01
  -1.2784000000000000e+00   3.5170000000000001e-01   1.8015000000000001e+00   1.4319999999999999e-01  -5.7099999999999995e-01  -1.4910000000000001e-01   8.6560000000000004e-01  -1.5343000000000000e+00   6.3554000000000004e+00   4.6239999999999998e-01   4.4259999999999999e-01  -3.8040000000000002e-01
  -8.8170000000000004e-01   4.8359999999999997e-01   9.4359999999999999e-01   1.4319999999999999e-01  -5.8050000000000002e-01  -8.7700000000000000e-02   8.8780000000000003e-01  -1.6454000000000000e+00   6.3554000000000004e+00   3.6599999999999999e-01   4.5219999999999999e-01  -3.9810000000000001e-01
  -1.0360000000000000e+00   5.4959999999999998e-01   8.5780000000000001e-01   2.1959999999999999e-01  -4.6629999999999999e-01  -1.3589999999999999e-01   9.7660000000000002e-01  -1.6677000000000000e+00   6.2683000000000000e+00   4.0460000000000002e-01   4.8110000000000003e-01  -3.7159999999999999e-01
  -1.0360000000000000e+00   3.0780000000000002e-01   2.4876999999999998e+00   2.0050000000000001e-01  -4.7580000000000000e-01  -1.9289999999999999e-01   8.6560000000000004e-01  -1.7565999999999999e+00   6.4424999999999999e+00   3.3710000000000001e-01   4.4259999999999999e-01  -3.6270000000000002e-01
  -9.4779999999999998e-01   3.9570000000000000e-01   1.4582999999999999e+00   2.5779999999999997e-01  -5.8999999999999997e-01  -1.2280000000000001e-01   6.6579999999999995e-01  -1.4231000000000000e+00   5.8330000000000002e+00   3.7569999999999998e-01   4.6189999999999998e-01  -4.2020000000000002e-01
  -1.1021000000000001e+00   1.7590000000000000e-01   2.4018999999999999e+00   1.6230000000000000e-01  -6.2800000000000000e-01  -1.4030000000000001e-01   9.1000000000000003e-01  -1.6232000000000000e+00   5.5719000000000003e+00   3.6599999999999999e-01   4.3300000000000000e-01  -3.4499999999999997e-01
  -1.1462000000000001e+00   5.2759999999999996e-01   4.2890000000000000e-01   1.2410000000000000e-01  -5.3290000000000004e-01  -1.4470000000000000e-01   7.7680000000000005e-01  -1.5787000000000000e+00   6.1813000000000002e+00   3.8529999999999998e-01   4.2340000000000000e-01  -3.3179999999999998e-01
  -9.9190000000000000e-01   3.7369999999999998e-01   1.6298999999999999e+00   1.5279999999999999e-01  -5.4239999999999999e-01  -1.0520000000000000e-01   8.8780000000000003e-01  -1.5565000000000000e+00   5.8330000000000002e+00   3.7569999999999998e-01   4.0410000000000001e-01  -3.9810000000000001e-01
  -1.0801000000000001e+00   1.9789999999999999e-01   2.0588000000000002e+00   9.5500000000000002e-02  -6.5659999999999996e-01  -1.2280000000000001e-01   9.3220000000000003e-01  -1.5343000000000000e+00   6.6166000000000000e+00   3.0819999999999997e-01   4.8110000000000003e-01  -3.5830000000000001e-01
  -1.1241000000000001e+00   5.4959999999999998e-01   1.5441000000000000e+00   1.4319999999999999e-01  -5.4239999999999999e-01  -1.3589999999999999e-01   1.0209999999999999e+00  -1.6677000000000000e+00   6.8777999999999997e+00   3.6599999999999999e-01   4.8110000000000003e-01  -3.8929999999999998e-01
  -1.1681999999999999e+00   5.7160000000000000e-01   1.4582999999999999e+00   1.3370000000000001e-01  -5.9950000000000003e-01  -1.0090000000000000e-01   9.7660000000000002e-01  -1.5787000000000000e+00   6.7907000000000002e+00   3.5639999999999999e-01   4.3300000000000000e-01  -3.8929999999999998e-01
  -9.0369999999999995e-01   5.7160000000000000e-01   1.2867999999999999e+00   2.0050000000000001e-01  -6.1850000000000005e-01  -1.3589999999999999e-01   7.1020000000000005e-01  -1.5565000000000000e+00   6.3554000000000004e+00   3.4680000000000000e-01   4.7149999999999997e-01  -3.8929999999999998e-01
  -1.1681999999999999e+00   4.1770000000000002e-01   1.0294000000000001e+00   2.6729999999999998e-01  -5.0429999999999997e-01  -1.4910000000000001e-01   8.8780000000000003e-01  -1.5787000000000000e+00   6.7035999999999998e+00   3.3710000000000001e-01   4.7149999999999997e-01  -3.8929999999999998e-01
  -1.0139000000000000e+00   4.6170000000000000e-01   1.5441000000000000e+00   3.0549999999999999e-01  -5.9950000000000003e-01  -7.0199999999999999e-02   9.3220000000000003e-01  -1.4898000000000000e+00   6.0941999999999998e+00   3.7569999999999998e-01   4.5219999999999999e-01  -3.9810000000000001e-01
  -1.1681999999999999e+00   4.8359999999999997e-01   1.3725000000000001e+00   2.1959999999999999e-01  -5.2339999999999998e-01  -1.4910000000000001e-01   8.8780000000000003e-01  -1.4453000000000000e+00   6.6166000000000000e+00   3.6599999999999999e-01   5.2920000000000000e-01  -3.8479999999999998e-01
  -9.2579999999999996e-01   2.8580000000000000e-01   1.4582999999999999e+00   1.5279999999999999e-01  -4.9480000000000002e-01  -1.6660000000000000e-01   8.6560000000000004e-01  -1.4453000000000000e+00   6.6166000000000000e+00   3.7569999999999998e-01   3.8490000000000002e-01  -3.9369999999999999e-01
  -9.9190000000000000e-01   4.1770000000000002e-01   2.0588000000000002e+00   1.6230000000000000e-01  -5.1390000000000002e-01  -1.0960000000000000e-01   7.7680000000000005e-01  -1.5565000000000000e+00   6.7907000000000002e+00   3.5639999999999999e-01   3.8490000000000002e-01  -3.1850000000000001e-01
  -9.4779999999999998e-01   3.5170000000000001e-01   1.6298999999999999e+00   1.7190000000000000e-01  -4.8530000000000001e-01  -1.5350000000000000e-01   9.7660000000000002e-01  -1.4453000000000000e+00   6.8777999999999997e+00   3.9489999999999997e-01   4.7149999999999997e-01  -3.8040000000000002e-01
  -1.2343999999999999e+00   5.2759999999999996e-01   1.7157000000000000e+00   2.2910000000000000e-01  -6.0899999999999999e-01  -1.7540000000000000e-01   7.9900000000000004e-01  -1.4898000000000000e+00   6.7035999999999998e+00   3.8529999999999998e-01   5.0029999999999997e-01  -3.9810000000000001e-01
  -1.1681999999999999e+00   3.7369999999999998e-01   1.8872000000000000e+00   1.8140000000000001e-01  -5.5189999999999995e-01  -1.1840000000000001e-01   9.5440000000000003e-01  -1.4453000000000000e+00   6.0072000000000001e+00   2.9859999999999998e-01   4.7149999999999997e-01  -3.8929999999999998e-01
  -1.0801000000000001e+00   1.3189999999999999e-01   1.2867999999999999e+00   2.3870000000000000e-01  -5.6140000000000001e-01  -1.5790000000000001e-01   5.7709999999999995e-01  -1.5787000000000000e+00   6.4424999999999999e+00   3.2750000000000001e-01   4.0410000000000001e-01  -3.5830000000000001e-01
  -1.1462000000000001e+00   5.0560000000000005e-01   6.8630000000000002e-01   1.9089999999999999e-01  -5.8999999999999997e-01  -1.2280000000000001e-01   7.7680000000000005e-01  -1.4008000000000000e+00   6.4424999999999999e+00   3.1790000000000002e-01   5.2920000000000000e-01  -3.7600000000000000e-01
  -1.1902999999999999e+00   6.8149999999999999e-01   1.2010000000000001e+00   1.5279999999999999e-01  -4.9480000000000002e-01  -1.7100000000000001e-01   1.0209999999999999e+00  -1.4676000000000000e+00   6.6166000000000000e+00   3.4680000000000000e-01   5.0029999999999997e-01  -4.0250000000000002e-01
  -1.0801000000000001e+00   1.7590000000000000e-01   6.0050000000000003e-01   1.2410000000000000e-01  -4.6629999999999999e-01  -1.5350000000000000e-01   8.6560000000000004e-01  -1.6677000000000000e+00   6.5294999999999996e+00   3.0819999999999997e-01   3.7530000000000002e-01  -4.4230000000000003e-01
  -1.1021000000000001e+00   5.9360000000000002e-01   1.1152000000000000e+00   2.0050000000000001e-01  -5.2339999999999998e-01  -1.0090000000000000e-01   1.0209999999999999e+00  -1.6232000000000000e+00   6.1813000000000002e+00   3.8529999999999998e-01   5.1000000000000001e-01  -4.0250000000000002e-01
  -8.5960000000000003e-01   5.2759999999999996e-01   1.4582999999999999e+00   1.4319999999999999e-01  -5.4239999999999999e-01  -1.0520000000000000e-01   8.6560000000000004e-01  -1.3341000000000001e+00   6.5294999999999996e+00   3.9489999999999997e-01   4.4259999999999999e-01  -3.7159999999999999e-01
  -9.6989999999999998e-01   6.3749999999999996e-01   1.5441000000000000e+00   1.8140000000000001e-01  -5.8050000000000002e-01  -1.2280000000000001e-01   1.0209999999999999e+00  -1.4676000000000000e+00   5.8330000000000002e+00   3.4680000000000000e-01   3.9450000000000002e-01  -3.6709999999999998e-01
  -1.2784000000000000e+00   4.3969999999999998e-01   8.5780000000000001e-01   1.4319999999999999e-01  -4.8530000000000001e-01  -1.4030000000000001e-01   8.6560000000000004e-01  -1.6454000000000000e+00   6.3554000000000004e+00   3.7569999999999998e-01   3.9450000000000002e-01  -3.5389999999999999e-01
  -1.3887000000000000e+00   2.8580000000000000e-01   1.0294000000000001e+00   2.5779999999999997e-01  -5.1390000000000002e-01  -1.0090000000000000e-01   1.0653999999999999e+00  -1.6899000000000000e+00   6.7035999999999998e+00   3.3710000000000001e-01   4.8110000000000003e-01  -3.9369999999999999e-01
