# Supplementary material for: Footwear and Foam Surface Alter Gait Initiation of Typical Subjects
Source: PLoS One. 2015 Aug 13;10(8):e0135821. doi: 10.1371/journal.pone.0135821 (PMC4536224; doi:10.1371/journal.pone.0135821)
Supplement: S1 Dataset — (ZIP) [file pone.0135821.s001.zip › 11_foam_av1_03.txt]

   9.8087000000000000e+00  -7.1665999999999999e+00   3.6826979999999998e+02  -1.6040000000000001e+00   3.9576400000000000e+01  -6.1400000000000003e-02  -1.2051900000000000e+01  -1.0406300000000000e+01   3.8149779999999998e+02   1.8302000000000000e+00  -2.9597400000000000e+01  -1.2518000000000000e+00
   1.0161400000000000e+01  -8.8594000000000008e+00   3.6475270000000000e+02  -2.9883999999999999e+00   3.9433599999999998e+01   7.8899999999999998e-02  -1.2407000000000000e+01  -1.0984400000000001e+01   3.8619900000000001e+02   1.0885000000000000e+00  -2.9982299999999999e+01  -1.4509000000000001e+00
   1.0161400000000000e+01  -1.0991800000000000e+01   3.6037770000000000e+02  -4.5636999999999999e+00   3.9414600000000000e+01   3.1140000000000001e-01  -1.2606700000000000e+01  -1.2096200000000000e+01   3.9298970000000003e+02   4.8200000000000000e-02  -3.0569199999999999e+01  -1.6632000000000000e+00
   9.3018000000000001e+00  -1.4860900000000001e+01   3.5488749999999999e+02  -6.1772000000000000e+00   3.9033999999999999e+01   9.3410000000000004e-01  -1.3849600000000001e+01  -1.3830600000000000e+01   4.0099930000000001e+02  -1.2811999999999999e+00  -3.1416000000000000e+01  -1.7959000000000001e+00
   1.2255400000000000e+01  -1.7103200000000001e+01   3.4313510000000002e+02  -7.3037999999999998e+00   3.8263199999999998e+01   9.7789999999999999e-01  -1.5026000000000000e+01  -1.5453799999999999e+01   4.1127240000000000e+02  -2.8031000000000001e+00  -3.2445500000000003e+01  -1.9905999999999999e+00
   1.4724100000000000e+01  -2.0972300000000001e+01   3.3198320000000001e+02  -8.2681000000000004e+00   3.7026100000000000e+01   1.4471000000000001e+00  -1.7289899999999999e+01  -1.6676700000000000e+01   4.2163249999999999e+02  -4.6237000000000004e+00  -3.3359600000000000e+01  -2.1541999999999999e+00
   1.3203200000000001e+01  -2.3896200000000000e+01   3.1619900000000001e+02  -8.9650999999999996e+00   3.5808100000000003e+01   2.0127999999999999e+00  -1.9953299999999999e+01  -1.8455600000000000e+01   4.3103500000000003e+02  -6.5503000000000000e+00  -3.4398800000000001e+01  -2.3532999999999999e+00
   1.2872600000000000e+01  -2.5566900000000000e+01   2.9535359999999997e+02  -9.0510000000000002e+00   3.3638500000000001e+01   2.3723999999999998e+00  -2.3948300000000000e+01  -2.0923800000000000e+01   4.4226580000000001e+02  -8.5442999999999998e+00  -3.5447600000000001e+01  -2.4550000000000001e+00
   1.1550100000000000e+01  -2.6336300000000001e+01   2.7081939999999997e+02  -8.9268999999999998e+00   3.1021599999999999e+01   2.6048000000000000e+00  -2.8032200000000000e+01  -2.3503100000000000e+01   4.5428010000000000e+02  -1.0933199999999999e+01  -3.6698500000000003e+01  -2.7160000000000002e+00
   1.1087199999999999e+01  -2.3148700000000002e+01   2.4225340000000000e+02  -8.1058000000000003e+00   2.8052700000000002e+01   2.4075000000000002e+00  -3.2493400000000001e+01  -2.6104700000000001e+01   4.6681680000000000e+02  -1.3418500000000000e+01  -3.7747300000000003e+01  -3.0301000000000000e+00
   9.9850999999999992e+00  -1.6245899999999999e+01   2.1531729999999999e+02  -7.1414999999999997e+00   2.4960000000000001e+01   1.6752000000000000e+00  -3.6444099999999999e+01  -2.9351099999999999e+01   4.7656750000000000e+02  -1.5701400000000000e+01  -3.8603600000000000e+01  -3.3574000000000002e+00
   9.7866999999999997e+00  -6.4851999999999999e+00   1.9241300000000001e+02  -5.7953000000000001e+00   2.2295600000000000e+01   5.7879999999999998e-01  -4.1526699999999998e+01  -3.0529599999999999e+01   4.8727589999999998e+02  -1.7666499999999999e+01  -3.9296399999999998e+01  -3.7997999999999998e+00
   8.4200999999999997e+00   4.5945999999999998e+00   1.7577099999999999e+02  -4.9169000000000000e+00   2.0696899999999999e+01  -7.5860000000000005e-01  -4.5255499999999998e+01  -3.3020000000000003e+01   4.8971359999999999e+02  -1.9034400000000002e+01  -3.9469600000000000e+01  -4.1182999999999996e+00
   7.3179999999999996e+00   1.4970800000000001e+01   1.6642050000000000e+02  -4.1340000000000003e+00   1.9716799999999999e+01  -1.9997000000000000e+00  -4.9361499999999999e+01  -3.3887099999999997e+01   4.8901710000000003e+02  -2.0065100000000001e+01  -3.9286799999999999e+01  -4.4058000000000002e+00
   4.5848000000000004e+00   2.1456000000000000e+01   1.5938630000000001e+02  -3.6661999999999999e+00   1.9317100000000000e+01  -2.8329000000000000e+00  -5.1958399999999997e+01  -3.3998300000000000e+01   4.8936540000000002e+02  -2.0912800000000001e+01  -3.9315700000000000e+01  -4.7153999999999998e+00
   2.0278999999999998e+00   2.3082799999999999e+01   1.5381030000000001e+02  -3.5897999999999999e+00   1.8717600000000001e+01  -3.1574000000000000e+00  -5.4555199999999999e+01  -3.4754300000000001e+01   4.8779829999999998e+02  -2.1750800000000002e+01  -3.9238700000000001e+01  -4.9587000000000003e+00
  -6.1719999999999997e-01   2.1236100000000000e+01   1.4909219999999999e+02  -3.6758000000000002e+00   1.8565400000000000e+01  -2.9820000000000002e+00  -5.5332000000000001e+01  -3.5154600000000002e+01   4.8971359999999999e+02  -2.2569600000000001e+01  -3.9671700000000001e+01  -5.1532999999999998e+00
  -2.8214000000000001e+00   1.8290299999999998e+01   1.4832020000000000e+02  -3.9716999999999998e+00   1.8593900000000001e+01  -2.7231999999999998e+00  -5.7063200000000002e+01  -3.5176800000000000e+01   4.9746190000000001e+02  -2.3561800000000002e+01  -4.0499200000000002e+01  -5.2241000000000000e+00
  -4.5186000000000002e+00   1.5586399999999999e+01   1.5037899999999999e+02  -4.4778000000000002e+00   1.9136299999999999e+01  -2.4996000000000000e+00  -5.7262900000000002e+01  -3.4176200000000001e+01   5.1043389999999999e+02  -2.4871900000000000e+01  -4.1932800000000000e+01  -5.3346999999999998e+00
  -5.8190999999999997e+00   1.3454000000000001e+01   1.5389609999999999e+02  -4.8692000000000002e+00   1.9935700000000001e+01  -2.2584000000000000e+00  -5.7063200000000002e+01  -3.4598700000000001e+01   5.2314469999999994e+02  -2.6172300000000000e+01  -4.3462800000000001e+01  -5.5160999999999998e+00
  -6.7889999999999997e+00   1.2310800000000000e+01   1.6195980000000000e+02  -5.2225000000000001e+00   2.0963400000000000e+01  -2.0918000000000001e+00  -5.7507100000000001e+01  -3.5532600000000002e+01   5.3907669999999996e+02  -2.7472700000000000e+01  -4.5213999999999999e+01  -5.6487999999999996e+00
  -7.1637000000000004e+00   1.0750000000000000e+01   1.7242540000000000e+02  -5.6425000000000001e+00   2.2267099999999999e+01  -1.9514000000000000e+00  -5.8239500000000000e+01  -3.6599899999999998e+01   5.5326750000000004e+02  -2.8734600000000000e+01  -4.6753500000000003e+01  -5.8522999999999996e+00
  -7.0754999999999999e+00   9.3430000000000000e+00   1.8349150000000000e+02  -6.3013000000000003e+00   2.3694400000000002e+01  -1.6356999999999999e+00  -5.8394900000000000e+01  -3.8623300000000000e+01   5.6458540000000005e+02  -2.9919400000000000e+01  -4.8139099999999999e+01  -6.0114999999999998e+00
  -6.2820000000000000e+00   7.1665999999999999e+00   1.9532970000000000e+02  -6.8455000000000004e+00   2.5188400000000001e+01  -1.2279000000000000e+00  -5.8705599999999997e+01  -4.0913600000000002e+01   5.7538080000000002e+02  -3.0969400000000000e+01  -4.9264800000000001e+01  -6.2591999999999999e+00
  -5.4885000000000002e+00   4.1989000000000001e+00   2.0691050000000001e+02  -7.5425000000000004e+00   2.6691900000000000e+01  -7.6739999999999997e-01  -5.8905400000000000e+01  -4.3048200000000001e+01   5.8173620000000005e+02  -3.1788200000000000e+01  -4.9996099999999998e+01  -6.4538000000000002e+00
  -4.2762000000000002e+00   9.2330000000000001e-01   2.1934909999999999e+02  -8.2203999999999997e+00   2.8109800000000000e+01  -2.8939999999999999e-01  -5.9238300000000002e+01  -4.5605300000000000e+01   5.8417390000000000e+02  -3.2539600000000000e+01  -5.0467599999999997e+01  -6.6661999999999999e+00
  -3.7031000000000001e+00  -1.9346000000000001e+00   2.3101570000000001e+02  -8.7645999999999997e+00   2.9679900000000000e+01   2.1049999999999999e-01  -5.9460200000000000e+01  -4.7851100000000002e+01   5.8530570000000000e+02  -3.2924900000000001e+01  -5.0765900000000002e+01  -6.8962000000000003e+00
  -2.4466999999999999e+00  -5.0122999999999998e+00   2.4474109999999999e+02  -9.4041999999999994e+00   3.1135800000000000e+01   5.6569999999999998e-01  -5.9859800000000000e+01  -5.0474899999999998e+01   5.8452210000000002e+02  -3.3271700000000003e+01  -5.0785100000000000e+01  -7.1439000000000004e+00
  -1.7634000000000001e+00  -7.8700999999999999e+00   2.5649349999999998e+02  -1.0043900000000001e+01   3.2601300000000002e+01   1.0481000000000000e+00  -6.0680999999999997e+01  -5.2187100000000001e+01   5.8060440000000006e+02  -3.3396900000000002e+01  -5.0621600000000001e+01  -7.2809999999999997e+00
  -6.6130000000000000e-01  -1.0706000000000000e+01   2.7013310000000001e+02  -1.0597700000000000e+01   3.4057200000000002e+01   1.3593999999999999e+00  -6.1479999999999997e+01  -5.3721400000000003e+01   5.7494550000000004e+02  -3.3165700000000001e+01  -5.0092300000000002e+01  -7.4402999999999997e+00
   9.0369999999999995e-01  -1.3256100000000000e+01   2.8497370000000001e+02  -1.1161000000000000e+01   3.5817599999999999e+01   1.7234000000000000e+00  -6.1235799999999998e+01  -5.4899799999999999e+01   5.6432420000000002e+02  -3.2761099999999999e+01  -4.9072400000000002e+01  -7.5640999999999998e+00
   2.5789000000000000e+00  -1.5784200000000000e+01   3.0478980000000001e+02  -1.1867500000000000e+01   3.7996699999999997e+01   2.0741999999999998e+00  -6.1013900000000000e+01  -5.5655900000000003e+01   5.4961099999999999e+02  -3.1768899999999999e+01  -4.7686799999999998e+01  -7.5862999999999996e+00
   5.1798999999999999e+00  -1.9059799999999999e+01   3.2820880000000000e+02  -1.2583500000000001e+01   4.0727800000000002e+01   2.5609999999999999e+00  -5.9970700000000001e+01  -5.5967199999999998e+01   5.3167660000000001e+02  -3.0632300000000001e+01  -4.6022199999999998e+01  -7.6172000000000004e+00
   8.1555999999999997e+00  -2.3390499999999999e+01   3.5728949999999998e+02  -1.3671900000000001e+01   4.3877499999999998e+01   3.1661000000000001e+00  -5.8705599999999997e+01  -5.5544699999999999e+01   5.1278449999999998e+02  -2.9245200000000001e+01  -4.4396099999999997e+01  -7.5907000000000000e+00
   1.1748500000000000e+01  -2.8204899999999999e+01   3.9057360000000000e+02  -1.4808100000000000e+01   4.7465000000000003e+01   3.8984999999999999e+00  -5.6841200000000001e+01  -5.5811500000000002e+01   4.9276069999999999e+02  -2.7780999999999999e+01  -4.2577500000000001e+01  -7.5243000000000002e+00
   1.5561700000000000e+01  -3.3898699999999998e+01   4.2874740000000003e+02  -1.6249800000000000e+01   5.1661499999999997e+01   4.6176000000000004e+00  -5.4133499999999998e+01  -5.5989400000000003e+01   4.6873210000000000e+02  -2.6056699999999999e+01  -4.0364500000000000e+01  -7.3784000000000001e+00
   2.1072299999999998e+01  -3.8757100000000001e+01   4.7189659999999998e+02  -1.7481400000000001e+01   5.6362299999999998e+01   5.2096000000000000e+00  -5.0893000000000001e+01  -5.5344600000000000e+01   4.4130810000000002e+02  -2.4322800000000001e+01  -3.7939700000000002e+01  -7.1703999999999999e+00
   2.5546800000000001e+01  -4.4253000000000000e+01   5.1581790000000001e+02  -1.8856200000000001e+01   6.1063099999999999e+01   5.9726999999999997e+00  -4.6298600000000000e+01  -5.4677500000000002e+01   4.0787700000000001e+02  -2.1943500000000000e+01  -3.5072299999999998e+01  -6.9581000000000000e+00
   3.0836900000000000e+01  -5.0584200000000003e+01   5.6402840000000003e+02  -2.0479299999999999e+01   6.6391999999999996e+01   6.7225000000000001e+00  -4.1216000000000001e+01  -5.4054900000000004e+01   3.7026700000000000e+02  -1.9467900000000000e+01  -3.1858599999999999e+01  -6.7016000000000000e+00
   3.6149099999999997e+01  -5.6783600000000000e+01   6.1601340000000005e+02  -2.1949600000000000e+01   7.1987300000000005e+01   7.5250000000000004e+00  -3.4557499999999997e+01  -5.2387200000000000e+01   3.2725930000000000e+02  -1.6250499999999999e+01  -2.8096399999999999e+01  -6.2061000000000002e+00
   4.2365000000000002e+01  -6.2565300000000001e+01   6.6362339999999995e+02  -2.3276700000000002e+01   7.7030699999999996e+01   8.2134999999999998e+00  -2.8431699999999999e+01  -5.1342100000000002e+01   2.7563260000000002e+02  -1.2898300000000001e+01  -2.3169899999999998e+01  -5.5426000000000002e+00
   4.9131900000000002e+01  -6.8105199999999996e+01   7.0694420000000002e+02  -2.4250499999999999e+01   8.1607799999999997e+01   8.7440999999999995e+00  -1.7445200000000000e+01  -4.4649200000000000e+01   2.1878229999999999e+02  -8.6310000000000002e+00  -1.8695599999999999e+01  -4.8701999999999996e+00
   5.3760800000000003e+01  -7.3117400000000004e+01   7.4614739999999995e+02  -2.5071600000000000e+01   8.5880399999999995e+01   9.1343999999999994e+00  -9.2553000000000001e+00  -3.6355300000000000e+01   1.6576259999999999e+02  -4.5755999999999997e+00  -1.3567100000000000e+01  -3.8616999999999999e+00
   5.4642400000000002e+01  -7.7206400000000002e+01   7.7780160000000001e+02  -2.5568100000000001e+01   8.9477400000000003e+01   9.5597999999999992e+00  -1.2206999999999999e+00  -2.7060800000000000e+01   1.1700890000000000e+02  -6.2609999999999999e-01  -9.4391999999999996e+00  -2.8178000000000001e+00
   5.6802599999999998e+01  -8.1383200000000002e+01   8.0430880000000002e+02  -2.5825900000000001e+01   9.2322599999999994e+01   9.7308000000000003e+00   4.1060999999999996e+00  -1.7566199999999998e+01   8.4274299999999997e+01   2.3599999999999999e+00  -6.4660000000000002e+00  -2.0746000000000002e+00
   5.8962699999999998e+01  -8.4944599999999994e+01   8.2258069999999998e+02  -2.5682600000000001e+01   9.4244799999999998e+01   9.7044999999999995e+00   4.7718999999999996e+00  -1.2118399999999999e+01   6.5208100000000002e+01   4.0265000000000004e+00  -4.6474000000000002e+00  -1.5924000000000000e+00
   6.2974400000000003e+01  -8.8066299999999998e+01   8.3399000000000001e+02  -2.5081199999999999e+01   9.5320099999999996e+01   9.4809000000000001e+00   4.5056000000000003e+00  -7.7157999999999998e+00   5.6937399999999997e+01   4.8259999999999996e+00  -3.8776999999999999e+00  -1.4067000000000001e+00
   6.5707599999999999e+01  -8.9846900000000005e+01   8.3870809999999994e+02  -2.4346000000000000e+01   9.5519999999999996e+01   9.1036999999999999e+00   4.0395000000000003e+00  -6.1147999999999998e+00   5.2584400000000002e+01   4.7778999999999998e+00  -3.6467999999999998e+00  -1.3492000000000000e+00
   6.7294600000000003e+01  -9.0550399999999996e+01   8.3682079999999996e+02  -2.3057099999999998e+01   9.5025099999999995e+01   8.8450000000000006e+00   3.5956000000000001e+00  -3.7578000000000000e+00   4.7273699999999998e+01   4.4791999999999996e+00  -3.2715000000000001e+00  -1.3138000000000001e+00
   6.7096199999999996e+01  -9.0374499999999998e+01   8.2841399999999999e+02  -2.1806400000000000e+01   9.3788100000000000e+01   8.5731000000000002e+00   4.2392000000000003e+00  -3.3130999999999999e+00   3.8480600000000003e+01   3.7374999999999998e+00  -2.6461000000000001e+00  -1.2341000000000000e+00
   6.5134500000000003e+01  -8.9627099999999999e+01   8.1520330000000001e+02  -2.0259699999999999e+01   9.2037199999999999e+01   8.3888999999999996e+00   3.1516999999999999e+00  -1.1563000000000001e+00   2.7859300000000001e+01   2.7549999999999999e+00  -1.7705000000000000e+00  -8.6699999999999999e-01
   6.3040500000000002e+01  -8.8615799999999993e+01   7.9778920000000005e+02  -1.8818000000000001e+01   9.0048400000000001e+01   8.1477000000000004e+00   1.5315000000000001e+00   1.3339999999999999e-01   1.7934400000000000e+01   1.7435000000000000e+00  -7.0240000000000002e-01  -5.2200000000000002e-01
   6.1387300000000003e+01  -8.8220100000000002e+01   7.7874519999999995e+02  -1.7519600000000001e+01   8.7564700000000002e+01   8.0074000000000005e+00  -1.3539000000000001e+00   4.6689999999999998e-01   1.1143700000000001e+01   9.4399999999999995e-01   1.3469999999999999e-01  -1.3270000000000001e-01
   6.0020699999999998e+01  -8.7626599999999996e+01   7.5781399999999996e+02  -1.5896500000000000e+01   8.4671899999999994e+01   7.8013000000000003e+00  -2.3304999999999998e+00   1.1119999999999999e-01   7.8353999999999999e+00   4.3350000000000000e-01   6.5429999999999999e-01   7.0800000000000002e-02
   5.8764299999999999e+01  -8.6439499999999995e+01   7.3559600000000000e+02  -1.4225700000000000e+01   8.1845699999999994e+01   7.5601000000000003e+00  -2.7522000000000002e+00  -7.7820000000000000e-01   6.0941999999999998e+00   1.6380000000000000e-01   8.7560000000000004e-01   5.7500000000000002e-02
   5.7882599999999996e+01  -8.4988600000000005e+01   7.1492210000000000e+02  -1.2192100000000000e+01   7.8810199999999995e+01   7.3232999999999997e+00  -2.1972999999999998e+00  -1.1117999999999999e+00   6.6166000000000000e+00   1.1559999999999999e-01   9.2369999999999997e-01   4.8700000000000000e-02
   5.7573999999999998e+01  -8.3691500000000005e+01   6.9553489999999999e+02  -1.0120300000000000e+01   7.6136200000000002e+01   7.0339000000000000e+00  -1.9532000000000000e+00  -8.8939999999999997e-01   4.8754000000000000e+00   1.2520000000000001e-01   9.2369999999999997e-01   7.0800000000000002e-02
   5.7596100000000000e+01  -8.1822900000000004e+01   6.7992229999999995e+02  -7.3611000000000004e+00   7.3595500000000001e+01   6.6261000000000001e+00  -1.8422000000000001e+00  -3.7800000000000000e-01   5.2236000000000002e+00   2.7939999999999998e-01   8.2750000000000001e-01   7.0800000000000002e-02
   5.7728299999999997e+01  -7.9756500000000003e+01   6.6739779999999996e+02  -4.5922999999999998e+00   7.1501999999999995e+01   6.2313999999999998e+00  -1.3761000000000001e+00  -5.3369999999999995e-01   5.1365999999999996e+00   2.3119999999999999e-01   7.5049999999999994e-01   1.2830000000000000e-01
   5.7530000000000001e+01  -7.7777900000000002e+01   6.6002040000000000e+02  -1.5276000000000001e+00   6.9989000000000004e+01   5.7534000000000001e+00  -9.7660000000000002e-01  -8.0049999999999999e-01   4.9623999999999997e+00   1.0600000000000000e-01   7.7939999999999998e-01   1.0620000000000000e-01
   5.6846699999999998e+01  -7.6283100000000005e+01   6.5804740000000004e+02   1.4035000000000000e+00   6.9084999999999994e+01   5.2667000000000002e+00  -5.9930000000000005e-01  -5.7809999999999995e-01   5.3977000000000004e+00   1.5409999999999999e-01   6.9279999999999997e-01   1.5040000000000001e-01
   5.6229500000000002e+01  -7.5535600000000002e+01   6.6087829999999997e+02   4.9359999999999999e+00   6.8675799999999995e+01   4.8369000000000000e+00  -3.3289999999999997e-01  -6.4480000000000004e-01   5.3977000000000004e+00   1.2520000000000001e-01   7.3129999999999995e-01   9.7299999999999998e-02
   5.5612299999999998e+01  -7.4963999999999999e+01   6.6405229999999995e+02   8.5353999999999992e+00   6.8190500000000000e+01   4.4291000000000000e+00   8.8800000000000004e-02  -7.3380000000000001e-01   4.4401000000000002e+00   1.1559999999999999e-01   7.5049999999999994e-01   8.8499999999999995e-02
   5.5325699999999998e+01  -7.4524400000000000e+01   6.7082920000000001e+02   1.2230300000000000e+01   6.7885999999999996e+01   3.9729999999999999e+00   1.9980000000000001e-01  -4.0020000000000000e-01   5.1365999999999996e+00   2.0230000000000001e-01   7.1199999999999997e-01   3.5400000000000001e-02
   5.5942900000000002e+01  -7.4634299999999996e+01   6.7649090000000001e+02   1.6211600000000001e+01   6.7495800000000003e+01   3.5695999999999999e+00   5.1049999999999995e-01  -1.7790000000000000e-01   4.7882999999999996e+00   9.6299999999999997e-02   6.8320000000000003e-01   4.4000000000000003e-03
   5.6736400000000003e+01  -7.5403700000000001e+01   6.8446879999999999e+02   2.0097400000000000e+01   6.7238900000000001e+01   3.0916000000000001e+00   4.4390000000000002e-01  -1.3339999999999999e-01   4.5270999999999999e+00   1.6380000000000000e-01   6.3510000000000000e-01   1.7700000000000000e-02
   5.7838600000000000e+01  -7.5513599999999997e+01   6.9253250000000003e+02   2.4565600000000000e+01   6.7067599999999999e+01   2.5303000000000000e+00   8.4340000000000004e-01  -6.6699999999999995e-02   4.4401000000000002e+00   8.6699999999999999e-02   6.7349999999999999e-01   3.9800000000000002e-02
   5.9050899999999999e+01  -7.5799400000000006e+01   7.0291229999999996e+02   2.8957400000000000e+01   6.6905799999999999e+01   2.0830000000000002e+00   1.0653999999999999e+00   4.0020000000000000e-01   4.0918000000000001e+00   1.7340000000000000e-01   7.1199999999999997e-01   2.6499999999999999e-02
   6.0307299999999998e+01  -7.6217100000000002e+01   7.1449310000000003e+02   3.3578400000000002e+01   6.6810699999999997e+01   1.5918000000000001e+00   7.7680000000000005e-01   5.3369999999999995e-01   4.8754000000000000e+00   1.0600000000000000e-01   5.9660000000000002e-01   0.0000000000000000e+00
   6.1695900000000002e+01  -7.7294300000000007e+01   7.2538770000000000e+02   3.8380699999999997e+01   6.6696500000000000e+01   1.1577000000000000e+00   9.9880000000000002e-01   5.5589999999999995e-01   4.4401000000000002e+00   9.6299999999999997e-02   7.1199999999999997e-01   3.9800000000000002e-02
   6.3106600000000000e+01  -7.7052499999999995e+01   7.3422339999999997e+02   4.3135399999999997e+01   6.6477599999999995e+01   6.4459999999999995e-01   9.1000000000000003e-01   6.4480000000000004e-01   4.7882999999999996e+00   2.3119999999999999e-01   7.4090000000000000e-01   6.1899999999999997e-02
   6.4693700000000007e+01  -7.6964500000000001e+01   7.4460329999999999e+02   4.8147799999999997e+01   6.6411000000000001e+01   1.0090000000000000e-01   8.2120000000000004e-01   6.2260000000000004e-01   5.2236000000000002e+00   2.0230000000000001e-01   6.9279999999999997e-01   3.5400000000000001e-02
   6.6390900000000002e+01  -7.7096400000000003e+01   7.5558360000000005e+02   5.3207900000000002e+01   6.6439599999999999e+01  -3.5959999999999998e-01   1.0875999999999999e+00   7.3380000000000001e-01   5.0495000000000001e+00   1.6380000000000000e-01   7.3129999999999995e-01   5.7500000000000002e-02
   6.7911799999999999e+01  -7.7426199999999994e+01   7.6596339999999998e+02   5.7962600000000002e+01   6.6601299999999995e+01  -8.2440000000000002e-01   9.3220000000000003e-01   8.4499999999999997e-01   4.6142000000000003e+00   2.7939999999999998e-01   6.8320000000000003e-01   4.8700000000000000e-02
   6.8903700000000001e+01  -7.8679299999999998e+01   7.7642899999999997e+02   6.2526200000000003e+01   6.6829700000000003e+01  -1.0611999999999999e+00   9.3220000000000003e-01   7.7820000000000000e-01   4.7882999999999996e+00   1.7340000000000000e-01   6.2539999999999996e-01   3.5400000000000001e-02
   6.9608999999999995e+01  -8.0723699999999994e+01   7.8723779999999999e+02   6.6622100000000003e+01   6.7039100000000005e+01  -1.3550000000000000e+00   9.5440000000000003e-01   7.3380000000000001e-01   4.2659000000000002e+00   1.4449999999999999e-01   6.4470000000000005e-01   5.7500000000000002e-02
   6.9917599999999993e+01  -8.2460400000000007e+01   7.9555880000000002e+02   7.0230999999999995e+01   6.7400700000000001e+01  -1.5654999999999999e+00   8.4340000000000004e-01   1.0005999999999999e+00   4.7012999999999998e+00   2.2159999999999999e-01   5.9660000000000002e-01  -3.1000000000000000e-02
   7.1482600000000005e+01  -8.5933800000000005e+01   8.0413720000000001e+02   7.3219399999999993e+01   6.7790800000000004e+01  -1.3989000000000000e+00   6.2150000000000005e-01   9.3389999999999995e-01   4.6142000000000003e+00   1.1559999999999999e-01   6.5429999999999999e-01  -2.6499999999999999e-02
   7.0556899999999999e+01  -8.9275400000000005e+01   8.0928420000000006e+02   7.5644400000000005e+01   6.8257099999999994e+01  -1.3945000000000001e+00   6.6579999999999995e-01   8.8939999999999997e-01   4.5270999999999999e+00   1.3489999999999999e-01   6.1580000000000001e-01   3.1000000000000000e-02
   7.1857299999999995e+01  -9.2924599999999998e+01   8.1657590000000005e+02   7.7601699999999994e+01   6.8599699999999999e+01  -1.3550000000000000e+00   3.5510000000000003e-01   6.0040000000000004e-01   4.7882999999999996e+00   8.6699999999999999e-02   6.6390000000000005e-01  -1.7700000000000000e-02
   7.0534800000000004e+01  -9.7870900000000006e+01   8.1674739999999997e+02   7.8957400000000007e+01   6.8694800000000001e+01  -1.0919000000000001e+00   2.4410000000000001e-01   6.4480000000000004e-01   4.3529999999999998e+00   1.6380000000000000e-01   6.1580000000000001e-01   4.4000000000000003e-03
   7.1901399999999995e+01  -1.0114650000000000e+02   8.1425969999999995e+02   7.9921700000000001e+01   6.8599699999999999e+01  -8.9900000000000002e-01  -8.8800000000000004e-02   8.2269999999999999e-01   5.6589000000000000e+00   1.4449999999999999e-01   7.9859999999999998e-01  -4.4000000000000003e-03
   7.2121899999999997e+01  -1.0501560000000001e+02   8.1014210000000003e+02   8.0265400000000000e+01   6.8171400000000006e+01  -6.5780000000000005e-01  -2.6629999999999998e-01   8.8939999999999997e-01   5.1365999999999996e+00   1.9270000000000001e-01   6.8320000000000003e-01  -4.4000000000000003e-03
   7.3047600000000003e+01  -1.0870880000000000e+02   7.9984799999999996e+02   8.0169899999999998e+01   6.7296000000000006e+01  -3.2890000000000003e-01  -2.8849999999999998e-01   8.2269999999999999e-01   4.2659000000000002e+00   1.7340000000000000e-01   6.7349999999999999e-01   1.7700000000000000e-02
   7.4193799999999996e+01  -1.1174260000000000e+02   7.8526480000000004e+02   7.9520700000000005e+01   6.6058899999999994e+01  -7.0199999999999999e-02  -1.1100000000000000e-01   7.5600000000000001e-01   5.6589000000000000e+00   1.5409999999999999e-01   5.7730000000000004e-01   9.2899999999999996e-02
   7.3995400000000004e+01  -1.1312750000000000e+02   7.6613499999999999e+02   7.8336799999999997e+01   6.4469800000000006e+01   1.9289999999999999e-01  -1.5540000000000001e-01   7.5600000000000001e-01   5.6589000000000000e+00   1.7340000000000000e-01   6.8320000000000003e-01   9.2899999999999996e-02
   7.2893299999999996e+01  -1.1422669999999999e+02   7.3696849999999995e+02   7.6064499999999995e+01   6.2167000000000002e+01   7.3229999999999995e-01  -1.7760000000000001e-01   1.1785000000000001e+00   4.4401000000000002e+00   1.3489999999999999e-01   7.3129999999999995e-01   4.8700000000000000e-02
   6.9917599999999993e+01  -1.1508410000000001e+02   7.0128240000000005e+02   7.3152600000000007e+01   5.9274099999999997e+01   1.3419000000000001e+00   1.3320000000000001e-01   8.2269999999999999e-01   4.5270999999999999e+00   6.7400000000000002e-02   6.2539999999999996e-01   7.0800000000000002e-02
   6.5972099999999998e+01  -1.1462240000000000e+02   6.6053510000000006e+02   6.9524500000000003e+01   5.6171999999999997e+01   1.9339000000000000e+00   2.4410000000000001e-01   6.0040000000000004e-01   4.0048000000000004e+00   1.3489999999999999e-01   6.2539999999999996e-01   6.1899999999999997e-02
   6.0748100000000001e+01  -1.1207230000000000e+02   6.1764329999999995e+02   6.5581400000000002e+01   5.2850999999999999e+01   2.3285999999999998e+00   1.7760000000000001e-01  -3.0017999999999998e+00   5.3106999999999998e+00   2.9859999999999998e-01   4.4259999999999999e-01  -1.0218000000000000e+00
   5.4730600000000003e+01  -1.1011579999999999e+02   5.6891809999999998e+02   6.1103700000000003e+01   4.9196899999999999e+01   2.8548000000000000e+00  -4.2170000000000002e-01  -8.6719000000000008e+00   6.1813000000000002e+00   2.8899999999999998e-01   3.3679999999999999e-01  -1.7694000000000001e+00
   4.8162100000000002e+01  -1.0556520000000000e+02   5.1873450000000003e+02   5.6511400000000002e+01   4.5314399999999999e+01   3.2406999999999999e+00  -2.2200000000000001e-02  -8.5830000000000002e+00   6.0072000000000001e+00   1.3489999999999999e-01   4.1370000000000001e-01  -1.6146000000000000e+00
   4.1439200000000000e+01  -1.0097060000000000e+02   4.6657799999999997e+02   5.1288899999999998e+01   4.1203600000000002e+01   3.5038000000000000e+00  -3.7730000000000002e-01  -5.3587999999999996e+00   5.6589000000000000e+00   3.8500000000000000e-02   6.9279999999999997e-01  -1.0661000000000000e+00
   3.4760399999999997e+01  -9.5078999999999994e+01   4.1159059999999999e+02   4.5799100000000003e+01   3.6769199999999998e+01   3.7976000000000001e+00  -1.1100000000000000e-01  -3.0684999999999998e+00   4.9623999999999997e+00  -9.5999999999999992e-03   7.6010000000000000e-01  -6.5910000000000002e-01
   2.9007400000000001e+01  -8.7626599999999996e+01   3.5600270000000000e+02   3.9927399999999999e+01   3.2163499999999999e+01   3.8546000000000000e+00   3.1069999999999998e-01  -2.9796000000000000e+00   4.4401000000000002e+00  -1.9300000000000001e-02   6.4470000000000005e-01  -5.6179999999999997e-01
   2.3629200000000001e+01  -7.8107699999999994e+01   2.9775549999999998e+02   3.3960299999999997e+01   2.7205800000000000e+01   3.7538000000000000e+00  -2.4410000000000001e-01  -3.3353000000000002e+00   6.0941999999999998e+00  -9.5999999999999992e-03   6.0619999999999996e-01  -5.1310000000000000e-01
   1.8934200000000001e+01  -6.7159899999999993e+01   2.3813579999999999e+02   2.7763999999999999e+01   2.1838799999999999e+01   3.4291999999999998e+00  -6.6600000000000006e-02  -2.8462000000000001e+00   5.3106999999999998e+00   3.8500000000000000e-02   6.0619999999999996e-01  -4.6450000000000002e-01
   1.4437600000000000e+01  -5.3749899999999997e+01   1.8066069999999999e+02   2.1615400000000001e+01   1.6519500000000001e+01   2.7275999999999998e+00   6.6600000000000006e-02  -2.5792999999999999e+00   5.2236000000000002e+00   8.6699999999999999e-02   5.9660000000000002e-01  -4.5560000000000000e-01
   1.1043100000000001e+01  -3.7591900000000003e+01   1.2953350000000000e+02   1.6306999999999999e+01   1.1647399999999999e+01   1.6400999999999999e+00   8.8800000000000004e-02  -1.8899999999999999e+00   5.4847999999999999e+00   1.3489999999999999e-01   6.0619999999999996e-01  -2.9640000000000000e-01
   9.3018000000000001e+00  -1.9939100000000000e+01   8.9386700000000005e+01   1.2392600000000000e+01   7.9932999999999996e+00   1.9730000000000000e-01   4.6610000000000001e-01  -1.6899000000000000e+00   5.3977000000000004e+00   4.8200000000000000e-02   5.9660000000000002e-01  -1.8140000000000001e-01
   6.5686000000000000e+00  -8.4417000000000009e+00   6.3222600000000000e+01   9.2609999999999992e+00   5.3669000000000002e+00  -7.1040000000000003e-01   6.2150000000000005e-01  -1.1563000000000001e+00   5.7460000000000004e+00   9.6299999999999997e-02   5.8689999999999998e-01  -1.1060000000000000e-01
   7.0975999999999999e+00  -5.0122999999999998e+00   4.3320799999999998e+01   6.4158999999999997e+00   3.3685999999999998e+00  -1.2191000000000001e+00   5.1049999999999995e-01  -1.0005999999999999e+00   5.1365999999999996e+00   7.7100000000000002e-02   6.0619999999999996e-01  -3.1000000000000000e-02
   4.9374000000000002e+00  -2.1103999999999998e+00   2.6249800000000000e+01   4.2008999999999999e+00   2.0173999999999999e+00  -1.2498000000000000e+00   5.5489999999999995e-01  -6.4480000000000004e-01   5.1365999999999996e+00   1.5409999999999999e-01   6.4470000000000005e-01  -6.1899999999999997e-02
   3.2181999999999999e+00   5.9360000000000002e-01   1.5355300000000000e+01   2.5396000000000001e+00   9.8960000000000004e-01  -1.2235000000000000e+00   7.5460000000000005e-01  -4.2249999999999999e-01   5.7460000000000004e+00   1.6380000000000000e-01   5.1000000000000001e-01   6.6400000000000001e-02
   2.4245999999999999e+00   2.1543999999999999e+00   9.4361999999999995e+00   1.5467000000000000e+00   4.3769999999999998e-01  -1.2673000000000001e+00   9.5440000000000003e-01  -3.5580000000000001e-01   5.6589000000000000e+00   2.1190000000000001e-01   5.1000000000000001e-01   6.1899999999999997e-02
   8.5960000000000003e-01   4.3746999999999998e+00   4.6322999999999999e+00   9.7380000000000000e-01  -2.8500000000000001e-02  -1.1270000000000000e+00   8.8780000000000003e-01  -2.4460000000000001e-01   6.0072000000000001e+00   2.2159999999999999e-01   5.2920000000000000e-01   1.5479999999999999e-01
  -6.6130000000000000e-01   2.0665000000000000e+00   3.2597999999999998e+00   5.9189999999999998e-01  -2.3790000000000000e-01  -6.6659999999999997e-01   8.8780000000000003e-01  -1.1119999999999999e-01   5.7460000000000004e+00   2.9859999999999998e-01   6.7349999999999999e-01   1.6810000000000000e-01
  -7.0530000000000004e-01   2.0225000000000000e+00   2.3161999999999998e+00   5.9189999999999998e-01  -1.5229999999999999e-01  -5.6130000000000002e-01   8.4340000000000004e-01   0.0000000000000000e+00   6.1813000000000002e+00   2.3119999999999999e-01   6.5429999999999999e-01   1.9910000000000000e-01
  -2.8649999999999998e-01   1.0771999999999999e+00   3.5171000000000001e+00   4.3919999999999998e-01  -3.6159999999999998e-01  -4.5169999999999999e-01   8.6560000000000004e-01   1.3339999999999999e-01   5.3977000000000004e+00   2.2159999999999999e-01   5.8689999999999998e-01   2.3000000000000001e-01
  -8.5960000000000003e-01   1.2311000000000001e+00   2.9165999999999999e+00   3.4370000000000001e-01  -4.8530000000000001e-01  -4.7360000000000002e-01   8.4340000000000004e-01  -4.4499999999999998e-02   6.6166000000000000e+00   2.8899999999999998e-01   6.3510000000000000e-01   2.8749999999999998e-01
  -6.6130000000000000e-01   9.0129999999999999e-01   3.4314000000000000e+00   3.5330000000000000e-01  -5.3290000000000004e-01  -4.2980000000000002e-01   2.8849999999999998e-01   1.3339999999999999e-01   6.7035999999999998e+00   3.8529999999999998e-01   5.6769999999999998e-01   3.0080000000000001e-01
  -8.3760000000000001e-01   8.3540000000000003e-01   2.8309000000000002e+00   3.6280000000000001e-01  -5.0429999999999997e-01  -3.2450000000000001e-01   3.1069999999999998e-01   2.2239999999999999e-01   6.0072000000000001e+00   3.3710000000000001e-01   6.1580000000000001e-01   2.6540000000000002e-01
  -9.0369999999999995e-01   1.0551999999999999e+00   3.0024000000000002e+00   4.2959999999999998e-01  -3.6159999999999998e-01  -3.5959999999999998e-01   3.1069999999999998e-01   6.2260000000000004e-01   6.0941999999999998e+00   3.3710000000000001e-01   6.9279999999999997e-01   2.9189999999999999e-01
  -1.0360000000000000e+00   8.7929999999999997e-01   3.0024000000000002e+00   2.9599999999999999e-01  -4.0920000000000001e-01  -2.7189999999999998e-01   3.7730000000000002e-01   4.6689999999999998e-01   6.0941999999999998e+00   3.7569999999999998e-01   7.4090000000000000e-01   2.8310000000000002e-01
  -1.3887000000000000e+00   6.8149999999999999e-01   3.0882000000000001e+00   2.1959999999999999e-01  -3.2350000000000001e-01  -2.5430000000000003e-01   5.1049999999999995e-01   4.6689999999999998e-01   5.8330000000000002e+00   4.0460000000000002e-01   7.2170000000000001e-01   2.7429999999999999e-01
  -1.3005000000000000e+00   7.6939999999999997e-01   2.2303999999999999e+00   3.4370000000000001e-01  -3.7109999999999999e-01  -2.4120000000000000e-01   5.9930000000000005e-01   6.6710000000000003e-01   6.0072000000000001e+00   3.1790000000000002e-01   6.6390000000000005e-01   2.9640000000000000e-01
  -1.4988999999999999e+00   6.5949999999999998e-01   2.4018999999999999e+00   3.9140000000000003e-01  -2.0930000000000001e-01  -3.2010000000000000e-01   6.6579999999999995e-01   8.8939999999999997e-01   6.4424999999999999e+00   4.2380000000000001e-01   5.3879999999999995e-01   2.9640000000000000e-01
  -1.4548000000000001e+00   8.1340000000000001e-01   2.9165999999999999e+00   3.8190000000000002e-01  -2.9499999999999998e-01  -3.0259999999999998e-01   6.6579999999999995e-01   9.7840000000000005e-01   6.4424999999999999e+00   3.1790000000000002e-01   6.9279999999999997e-01   2.8749999999999998e-01
  -1.3887000000000000e+00   8.7929999999999997e-01   2.3161999999999998e+00   2.7689999999999998e-01  -3.3310000000000001e-01  -2.6310000000000000e-01   8.6560000000000004e-01   6.4480000000000004e-01   6.5294999999999996e+00   3.7569999999999998e-01   6.1580000000000001e-01   2.8310000000000002e-01
  -1.3446000000000000e+00   6.5949999999999998e-01   2.6593000000000000e+00   3.4370000000000001e-01  -3.8059999999999999e-01  -2.6750000000000002e-01   8.8780000000000003e-01   8.6719999999999997e-01   6.6166000000000000e+00   3.6599999999999999e-01   5.4849999999999999e-01   3.1409999999999999e-01
  -1.3005000000000000e+00   6.3749999999999996e-01   2.2303999999999999e+00   2.6729999999999998e-01  -3.9010000000000000e-01  -2.7629999999999999e-01   1.1318999999999999e+00   1.1785000000000001e+00   6.3554000000000004e+00   3.7569999999999998e-01   5.8689999999999998e-01   3.0959999999999999e-01
  -1.3446000000000000e+00   8.1340000000000001e-01   2.1446000000000001e+00   2.5779999999999997e-01  -3.0449999999999999e-01  -2.9380000000000001e-01   9.3220000000000003e-01   9.3389999999999995e-01   5.8330000000000002e+00   3.8529999999999998e-01   5.8689999999999998e-01   2.7429999999999999e-01
  -1.5208999999999999e+00   1.1212000000000000e+00   2.4018999999999999e+00   2.8639999999999999e-01  -3.2350000000000001e-01  -3.0259999999999998e-01   1.1318999999999999e+00   9.7840000000000005e-01   6.5294999999999996e+00   3.4680000000000000e-01   6.3510000000000000e-01   3.1409999999999999e-01
  -1.3225000000000000e+00   7.0350000000000001e-01   2.4018999999999999e+00   3.5330000000000000e-01  -3.7109999999999999e-01  -2.8499999999999998e-01   9.7660000000000002e-01   1.1563000000000001e+00   6.1813000000000002e+00   3.8529999999999998e-01   5.5810000000000004e-01   3.5830000000000001e-01
  -1.2343999999999999e+00   5.2759999999999996e-01   2.4876999999999998e+00   3.0549999999999999e-01  -4.3769999999999998e-01  -2.7629999999999999e-01   1.1096999999999999e+00   8.0049999999999999e-01   6.6166000000000000e+00   3.9489999999999997e-01   5.6769999999999998e-01   3.0959999999999999e-01
  -1.3005000000000000e+00   6.3749999999999996e-01   1.7157000000000000e+00   3.0549999999999999e-01  -3.9010000000000000e-01  -3.3329999999999999e-01   1.1762999999999999e+00   8.8939999999999997e-01   6.3554000000000004e+00   3.4680000000000000e-01   6.0619999999999996e-01   3.4060000000000001e-01
  -1.4767999999999999e+00   7.4739999999999995e-01   1.9730000000000001e+00   3.1509999999999999e-01  -4.2820000000000003e-01  -2.8939999999999999e-01   1.1984999999999999e+00   1.0894999999999999e+00   6.1813000000000002e+00   3.7569999999999998e-01   5.8689999999999998e-01   3.5389999999999999e-01
  -1.4107000000000001e+00   6.8149999999999999e-01   1.4582999999999999e+00   3.5330000000000000e-01  -4.3769999999999998e-01  -2.9820000000000002e-01   1.1984999999999999e+00   9.7840000000000005e-01   6.2683000000000000e+00   4.2380000000000001e-01   5.5810000000000004e-01   3.0959999999999999e-01
  -1.2343999999999999e+00   6.5949999999999998e-01   1.8872000000000000e+00   3.1509999999999999e-01  -4.0920000000000001e-01  -2.5000000000000000e-01   1.0209999999999999e+00   1.0894999999999999e+00   6.5294999999999996e+00   4.0460000000000002e-01   5.6769999999999998e-01   3.1409999999999999e-01
  -1.2122999999999999e+00   5.4959999999999998e-01   2.8309000000000002e+00   3.0549999999999999e-01  -3.7109999999999999e-01  -2.3240000000000000e-01   1.1984999999999999e+00   9.7840000000000005e-01   5.7460000000000004e+00   2.5050000000000000e-01   5.8689999999999998e-01   3.1850000000000001e-01
  -1.0580000000000001e+00   7.9139999999999999e-01   2.3161999999999998e+00   3.5330000000000000e-01  -4.6629999999999999e-01  -2.8499999999999998e-01   9.9880000000000002e-01   1.0450999999999999e+00   6.6166000000000000e+00   4.4309999999999999e-01   5.6769999999999998e-01   3.2729999999999998e-01
  -1.2564000000000000e+00   7.2550000000000003e-01   2.4018999999999999e+00   3.3420000000000000e-01  -2.9499999999999998e-01  -3.0700000000000000e-01   1.0209999999999999e+00   9.5609999999999995e-01   6.3554000000000004e+00   3.1790000000000002e-01   5.3879999999999995e-01   3.2729999999999998e-01
  -1.0139000000000000e+00   8.5740000000000005e-01   2.4876999999999998e+00   3.1509999999999999e-01  -4.0920000000000001e-01  -2.9820000000000002e-01   9.3220000000000003e-01   1.0672999999999999e+00   6.0941999999999998e+00   4.4309999999999999e-01   5.7730000000000004e-01   3.4949999999999998e-01
  -9.9190000000000000e-01   7.6939999999999997e-01   2.2303999999999999e+00   2.6729999999999998e-01  -4.4719999999999999e-01  -2.8499999999999998e-01   9.1000000000000003e-01   1.1785000000000001e+00   6.4424999999999999e+00   3.4680000000000000e-01   5.7730000000000004e-01   3.3620000000000000e-01
  -1.1902999999999999e+00   6.8149999999999999e-01   2.9165999999999999e+00   3.2460000000000000e-01  -5.1390000000000002e-01  -2.7629999999999999e-01   9.9880000000000002e-01   1.0894999999999999e+00   6.0072000000000001e+00   3.5639999999999999e-01   5.5810000000000004e-01   3.8040000000000002e-01
  -9.6989999999999998e-01   7.6939999999999997e-01   2.3161999999999998e+00   3.5330000000000000e-01  -4.1870000000000002e-01  -2.8070000000000001e-01   9.3220000000000003e-01   1.1117999999999999e+00   5.7460000000000004e+00   3.0819999999999997e-01   5.7730000000000004e-01   3.6270000000000002e-01
  -1.1681999999999999e+00   7.6939999999999997e-01   2.4018999999999999e+00   2.4820000000000000e-01  -3.9970000000000000e-01  -2.9820000000000002e-01   8.8780000000000003e-01   1.2007000000000001e+00   6.1813000000000002e+00   4.1420000000000001e-01   5.8689999999999998e-01   3.4949999999999998e-01
  -9.0369999999999995e-01   7.2550000000000003e-01   2.5735000000000001e+00   4.0100000000000002e-01  -5.0429999999999997e-01  -2.8939999999999999e-01   1.0209999999999999e+00   8.8939999999999997e-01   6.5294999999999996e+00   3.4680000000000000e-01   5.7730000000000004e-01   3.1409999999999999e-01
  -8.8170000000000004e-01   6.8149999999999999e-01   1.7157000000000000e+00   3.0549999999999999e-01  -3.9010000000000000e-01  -2.6750000000000002e-01   8.2120000000000004e-01   8.4499999999999997e-01   6.7035999999999998e+00   3.2750000000000001e-01   5.8689999999999998e-01   3.4949999999999998e-01
  -9.4779999999999998e-01   7.2550000000000003e-01   2.3161999999999998e+00   3.6280000000000001e-01  -5.9950000000000003e-01  -2.6310000000000000e-01   7.5460000000000005e-01   9.3389999999999995e-01   6.0941999999999998e+00   3.5639999999999999e-01   5.8689999999999998e-01   3.2729999999999998e-01
  -9.0369999999999995e-01   6.1550000000000005e-01   2.5735000000000001e+00   2.8639999999999999e-01  -3.7109999999999999e-01  -2.6310000000000000e-01   7.7680000000000005e-01   9.7840000000000005e-01   6.3554000000000004e+00   4.2380000000000001e-01   5.2920000000000000e-01   3.5389999999999999e-01
  -8.3760000000000001e-01   7.2550000000000003e-01   2.2303999999999999e+00   3.6280000000000001e-01  -4.5679999999999998e-01  -2.8070000000000001e-01   6.8799999999999994e-01   1.0894999999999999e+00   6.2683000000000000e+00   3.5639999999999999e-01   6.1580000000000001e-01   3.1850000000000001e-01
  -8.3760000000000001e-01   6.3749999999999996e-01   2.2303999999999999e+00   3.3420000000000000e-01  -5.0429999999999997e-01  -2.4120000000000000e-01   7.5460000000000005e-01   1.0450999999999999e+00   6.7907000000000002e+00   3.4680000000000000e-01   5.3879999999999995e-01   2.9640000000000000e-01
  -9.4779999999999998e-01   6.3749999999999996e-01   1.8015000000000001e+00   4.0100000000000002e-01  -4.3769999999999998e-01  -2.4560000000000001e-01   7.3240000000000005e-01   1.0450999999999999e+00   6.5294999999999996e+00   4.2380000000000001e-01   5.0029999999999997e-01   3.4499999999999997e-01
  -6.3919999999999999e-01   5.7160000000000000e-01   2.1446000000000001e+00   3.3420000000000000e-01  -5.5189999999999995e-01  -2.2800000000000001e-01   4.6610000000000001e-01   9.3389999999999995e-01   6.9648000000000003e+00   3.5639999999999999e-01   5.5810000000000004e-01   3.3179999999999998e-01
  -9.2579999999999996e-01   6.3749999999999996e-01   2.3161999999999998e+00   3.6280000000000001e-01  -4.8530000000000001e-01  -2.6310000000000000e-01   4.6610000000000001e-01   1.0227999999999999e+00   6.7035999999999998e+00   4.4309999999999999e-01   4.7149999999999997e-01   3.0080000000000001e-01
  -7.2740000000000005e-01   6.1550000000000005e-01   1.9730000000000001e+00   3.0549999999999999e-01  -4.5679999999999998e-01  -2.3680000000000001e-01   5.3269999999999995e-01   3.7800000000000000e-01   6.2683000000000000e+00   3.9489999999999997e-01   5.4849999999999999e-01   1.6370000000000001e-01
  -9.2579999999999996e-01   9.0129999999999999e-01   2.6593000000000000e+00   3.1509999999999999e-01  -4.3769999999999998e-01  -2.6310000000000000e-01   5.3269999999999995e-01  -1.0227999999999999e+00   6.0072000000000001e+00   4.5269999999999999e-01   4.8110000000000003e-01  -9.7299999999999998e-02
  -9.2579999999999996e-01   8.1340000000000001e-01   2.2303999999999999e+00   3.2460000000000000e-01  -4.6629999999999999e-01  -2.2800000000000001e-01   2.2189999999999999e-01  -3.0240000000000000e+00   6.7907000000000002e+00   4.6239999999999998e-01   4.2340000000000000e-01  -4.2470000000000002e-01
  -9.4779999999999998e-01   9.2330000000000001e-01   2.3161999999999998e+00   3.8190000000000002e-01  -4.8530000000000001e-01  -2.5869999999999999e-01   2.4410000000000001e-01  -4.7362000000000002e+00   6.8777999999999997e+00   4.9130000000000001e-01   3.2710000000000000e-01  -8.8470000000000004e-01
  -7.4939999999999996e-01   4.8359999999999997e-01   1.9730000000000001e+00   2.9599999999999999e-01  -4.7580000000000000e-01  -2.4560000000000001e-01   1.7760000000000001e-01  -7.3377999999999997e+00   7.4871999999999996e+00   4.7199999999999998e-01   3.0790000000000001e-01  -1.4509000000000001e+00
  -9.6989999999999998e-01   8.7929999999999997e-01   1.5441000000000000e+00   3.2460000000000000e-01  -5.1390000000000002e-01  -2.8939999999999999e-01   1.7760000000000001e-01  -1.0139500000000000e+01   8.7059999999999995e+00   4.7199999999999998e-01   2.6939999999999997e-01  -1.9773000000000001e+00
  -6.3919999999999999e-01   4.8359999999999997e-01   1.9730000000000001e+00   2.6729999999999998e-01  -4.5679999999999998e-01  -2.7629999999999999e-01  -1.1100000000000000e-01  -1.2652100000000001e+01   8.6189999999999998e+00   5.0090000000000001e-01   2.6939999999999997e-01  -2.6187000000000000e+00
  -1.1021000000000001e+00   7.4739999999999995e-01   1.9730000000000001e+00   2.8639999999999999e-01  -4.4719999999999999e-01  -2.4120000000000000e-01  -1.5540000000000001e-01  -1.5320399999999999e+01   8.0966000000000005e+00   3.7569999999999998e-01   2.3089999999999999e-01  -3.1362000000000001e+00
  -7.4939999999999996e-01   6.5949999999999998e-01   2.3161999999999998e+00   3.6280000000000001e-01  -5.5189999999999995e-01  -2.8499999999999998e-01   7.3240000000000005e-01  -1.8233200000000000e+01   8.1837000000000000e+00   2.8899999999999998e-01   2.5019999999999998e-01  -3.9192000000000000e+00
  -1.0139000000000000e+00   5.4959999999999998e-01   1.7157000000000000e+00   3.3420000000000000e-01  -4.6629999999999999e-01  -2.4120000000000000e-01   4.8830000000000001e-01  -2.0367899999999999e+01   7.2260000000000000e+00   2.4079999999999999e-01   2.9830000000000001e-01  -4.4322999999999997e+00
  -8.5960000000000003e-01   6.3749999999999996e-01   2.4018999999999999e+00   2.6729999999999998e-01  -4.0920000000000001e-01  -2.5000000000000000e-01   1.6202000000000001e+00  -2.1857700000000001e+01   7.9225000000000003e+00   2.3119999999999999e-01   2.2130000000000000e-01  -4.8967999999999998e+00
  -6.8330000000000002e-01   4.6170000000000000e-01   1.8872000000000000e+00   3.9140000000000003e-01  -4.1870000000000002e-01  -2.1929999999999999e-01   3.7509000000000001e+00  -2.3347400000000000e+01   7.0518999999999998e+00  -9.5999999999999992e-03   5.5810000000000004e-01  -5.8124000000000002e+00
  -6.6130000000000000e-01   7.4739999999999995e-01   1.8872000000000000e+00   2.4820000000000000e-01  -4.5679999999999998e-01  -2.3680000000000001e-01   5.1714000000000002e+00  -2.4525900000000000e+01   6.3554000000000004e+00  -4.6239999999999998e-01   6.8320000000000003e-01  -6.4538000000000002e+00
  -6.3919999999999999e-01   5.7160000000000000e-01   2.4018999999999999e+00   2.0999999999999999e-01  -4.4719999999999999e-01  -2.5430000000000003e-01   4.6608999999999998e+00  -2.4459199999999999e+01   5.0495000000000001e+00  -6.0690000000000000e-01   8.5640000000000005e-01  -6.3211000000000004e+00
  -8.3760000000000001e-01   8.7929999999999997e-01   2.5735000000000001e+00   2.6729999999999998e-01  -5.3290000000000004e-01  -2.3240000000000000e-01   3.9729000000000001e+00  -2.3080600000000000e+01   4.0918000000000001e+00  -8.3809999999999996e-01   1.1642999999999999e+00  -5.7371999999999996e+00
  -6.1719999999999997e-01   8.3540000000000003e-01   2.4876999999999998e+00   2.5779999999999997e-01  -5.3290000000000004e-01  -2.7629999999999999e-01   2.8853000000000000e+00  -2.0568000000000001e+01   3.4824000000000002e+00  -7.0320000000000005e-01   1.0680000000000001e+00  -5.0472000000000001e+00
  -7.4939999999999996e-01   8.3540000000000003e-01   2.4876999999999998e+00   3.4370000000000001e-01  -4.1870000000000002e-01  -2.2800000000000001e-01   1.9975000000000001e+00  -1.5742800000000001e+01   4.4401000000000002e+00  -5.3939999999999999e-01   1.1642999999999999e+00  -4.1138000000000003e+00
  -3.7469999999999998e-01   6.3749999999999996e-01   2.5735000000000001e+00   1.6230000000000000e-01  -5.0429999999999997e-01  -2.3240000000000000e-01   2.0640999999999998e+00  -9.4946000000000002e+00   5.7460000000000004e+00  -2.7939999999999998e-01   8.0830000000000002e-01  -2.2780999999999998e+00
  -7.2740000000000005e-01   6.8149999999999999e-01   2.4018999999999999e+00   2.7689999999999998e-01  -4.5679999999999998e-01  -2.6310000000000000e-01   1.9975000000000001e+00  -6.5149999999999997e+00   4.7882999999999996e+00   6.7400000000000002e-02   7.6010000000000000e-01  -1.6190000000000000e+00
  -6.3919999999999999e-01   5.7160000000000000e-01   2.2303999999999999e+00   3.6280000000000001e-01  -4.8530000000000001e-01  -2.5869999999999999e-01   2.8849999999999998e-01  -3.0017999999999998e+00   6.2683000000000000e+00   1.2520000000000001e-01   7.6980000000000004e-01  -7.5200000000000000e-01
  -7.0530000000000004e-01   9.0129999999999999e-01   2.4018999999999999e+00   3.6280000000000001e-01  -5.2339999999999998e-01  -2.0169999999999999e-01   9.1000000000000003e-01  -2.7572000000000001e+00   6.6166000000000000e+00   1.7340000000000000e-01   6.2539999999999996e-01  -5.5289999999999995e-01
  -6.1719999999999997e-01   6.3749999999999996e-01   2.4018999999999999e+00   2.5779999999999997e-01  -3.9970000000000000e-01  -3.0700000000000000e-01   6.2150000000000005e-01  -1.4898000000000000e+00   6.6166000000000000e+00   4.5269999999999999e-01   5.2920000000000000e-01  -4.4230000000000003e-01
  -4.8490000000000000e-01   8.1340000000000001e-01   2.4876999999999998e+00   2.0999999999999999e-01  -4.8530000000000001e-01  -2.1929999999999999e-01   5.7709999999999995e-01  -1.7788999999999999e+00   7.2260000000000000e+00   3.9489999999999997e-01   4.5219999999999999e-01  -3.8929999999999998e-01
  -7.0530000000000004e-01   6.8149999999999999e-01   1.6298999999999999e+00   2.8639999999999999e-01  -3.9970000000000000e-01  -2.4560000000000001e-01   2.8849999999999998e-01  -1.6677000000000000e+00   5.9200999999999997e+00   3.5639999999999999e-01   5.1959999999999995e-01  -3.6709999999999998e-01
  -5.7310000000000005e-01   4.3969999999999998e-01   1.6298999999999999e+00   3.0549999999999999e-01  -6.0899999999999999e-01  -2.5430000000000003e-01   5.1049999999999995e-01  -1.7565999999999999e+00   6.8777999999999997e+00   3.1790000000000002e-01   6.0619999999999996e-01  -3.5389999999999999e-01
  -8.3760000000000001e-01   5.9360000000000002e-01   2.3161999999999998e+00   2.6729999999999998e-01  -5.0429999999999997e-01  -2.6750000000000002e-01   6.8799999999999994e-01  -1.8455999999999999e+00   6.1813000000000002e+00   4.4309999999999999e-01   5.1959999999999995e-01  -4.2470000000000002e-01
  -8.1559999999999999e-01   7.9139999999999999e-01   2.4018999999999999e+00   3.7240000000000001e-01  -5.2339999999999998e-01  -2.2359999999999999e-01   7.1020000000000005e-01  -1.6232000000000000e+00   6.6166000000000000e+00   4.1420000000000001e-01   5.3879999999999995e-01  -3.8479999999999998e-01
  -7.2740000000000005e-01   7.6939999999999997e-01   2.1446000000000001e+00   2.4820000000000000e-01  -5.4239999999999999e-01  -2.4120000000000000e-01   7.1020000000000005e-01  -1.6010000000000000e+00   6.3554000000000004e+00   3.2750000000000001e-01   4.6189999999999998e-01  -4.2470000000000002e-01
  -7.0530000000000004e-01   8.3540000000000003e-01   2.1446000000000001e+00   3.7240000000000001e-01  -4.7580000000000000e-01  -2.5869999999999999e-01   7.1020000000000005e-01  -1.6454000000000000e+00   6.3554000000000004e+00   3.4680000000000000e-01   4.9070000000000003e-01  -4.2470000000000002e-01
  -4.6289999999999998e-01   6.5949999999999998e-01   2.1446000000000001e+00   2.4820000000000000e-01  -5.2339999999999998e-01  -2.1490000000000001e-01   6.2150000000000005e-01  -1.7121000000000000e+00   7.4001000000000001e+00   3.8529999999999998e-01   5.5810000000000004e-01  -3.5389999999999999e-01
  -6.8330000000000002e-01   8.1340000000000001e-01   2.3161999999999998e+00   2.6729999999999998e-01  -4.9480000000000002e-01  -2.7629999999999999e-01   6.4370000000000005e-01  -1.8232999999999999e+00   7.2260000000000000e+00   4.0460000000000002e-01   5.9660000000000002e-01  -3.8479999999999998e-01
  -7.9349999999999998e-01   9.4530000000000003e-01   1.2867999999999999e+00   3.0549999999999999e-01  -5.0429999999999997e-01  -1.9730000000000000e-01   5.9930000000000005e-01  -1.8232999999999999e+00   5.7460000000000004e+00   3.4680000000000000e-01   4.8110000000000003e-01  -3.8040000000000002e-01
  -7.4939999999999996e-01   6.3749999999999996e-01   2.6593000000000000e+00   2.9599999999999999e-01  -5.6140000000000001e-01  -2.1490000000000001e-01   5.5489999999999995e-01  -1.8010999999999999e+00   6.5294999999999996e+00   3.8529999999999998e-01   5.1000000000000001e-01  -3.8479999999999998e-01
  -5.2900000000000003e-01   9.0129999999999999e-01   2.2303999999999999e+00   2.5779999999999997e-01  -4.7580000000000000e-01  -2.6310000000000000e-01   7.7680000000000005e-01  -1.7788999999999999e+00   6.6166000000000000e+00   3.8529999999999998e-01   5.8689999999999998e-01  -3.9369999999999999e-01
  -7.2740000000000005e-01   7.0350000000000001e-01   1.7157000000000000e+00   2.7689999999999998e-01  -5.3290000000000004e-01  -2.1490000000000001e-01   7.1020000000000005e-01  -1.7121000000000000e+00   6.5294999999999996e+00   3.7569999999999998e-01   4.9070000000000003e-01  -3.9810000000000001e-01
  -5.7310000000000005e-01   8.1340000000000001e-01   1.8872000000000000e+00   3.0549999999999999e-01  -4.6629999999999999e-01  -2.2800000000000001e-01   7.1020000000000005e-01  -1.6232000000000000e+00   6.5294999999999996e+00   4.0460000000000002e-01   5.7730000000000004e-01  -4.2470000000000002e-01
  -6.3919999999999999e-01   6.5949999999999998e-01   1.8015000000000001e+00   3.2460000000000000e-01  -5.2339999999999998e-01  -2.5000000000000000e-01   7.5460000000000005e-01  -1.5343000000000000e+00   6.4424999999999999e+00   4.2380000000000001e-01   5.7730000000000004e-01  -3.9369999999999999e-01
  -7.4939999999999996e-01   7.0350000000000001e-01   1.6298999999999999e+00   2.2910000000000000e-01  -5.7099999999999995e-01  -2.1049999999999999e-01   7.1020000000000005e-01  -1.6677000000000000e+00   6.3554000000000004e+00   3.5639999999999999e-01   3.9450000000000002e-01  -3.9369999999999999e-01
  -6.6130000000000000e-01   7.6939999999999997e-01   2.1446000000000001e+00   2.4820000000000000e-01  -4.7580000000000000e-01  -1.9730000000000000e-01   5.9930000000000005e-01  -1.7565999999999999e+00   6.4424999999999999e+00   3.5639999999999999e-01   5.1959999999999995e-01  -4.2020000000000002e-01
  -6.3919999999999999e-01   8.5740000000000005e-01   1.7157000000000000e+00   2.1959999999999999e-01  -5.8999999999999997e-01  -2.2359999999999999e-01   6.8799999999999994e-01  -1.8232999999999999e+00   6.4424999999999999e+00   3.7569999999999998e-01   5.7730000000000004e-01  -4.1580000000000000e-01
  -6.1719999999999997e-01   6.8149999999999999e-01   1.6298999999999999e+00   2.3870000000000000e-01  -4.7580000000000000e-01  -2.9820000000000002e-01   7.9900000000000004e-01  -1.8677999999999999e+00   6.7907000000000002e+00   3.0819999999999997e-01   5.0029999999999997e-01  -4.1139999999999999e-01
  -5.7310000000000005e-01   8.3540000000000003e-01   6.8630000000000002e-01   3.3420000000000000e-01  -5.3290000000000004e-01  -2.1929999999999999e-01   5.7709999999999995e-01  -1.9345000000000001e+00   6.4424999999999999e+00   3.1790000000000002e-01   6.1580000000000001e-01  -4.5560000000000000e-01
  -6.1719999999999997e-01   7.2550000000000003e-01   1.3725000000000001e+00   2.2910000000000000e-01  -5.3290000000000004e-01  -1.7979999999999999e-01   4.6610000000000001e-01  -1.6677000000000000e+00   6.3554000000000004e+00   3.3710000000000001e-01   5.7730000000000004e-01  -4.2470000000000002e-01
  -7.4939999999999996e-01   7.4739999999999995e-01   1.3725000000000001e+00   2.6729999999999998e-01  -5.7099999999999995e-01  -2.6310000000000000e-01   7.5460000000000005e-01  -1.6232000000000000e+00   6.5294999999999996e+00   3.1790000000000002e-01   6.3510000000000000e-01  -4.6000000000000002e-01
  -7.2740000000000005e-01   4.8359999999999997e-01   1.9730000000000001e+00   2.7689999999999998e-01  -4.6629999999999999e-01  -2.4560000000000001e-01   6.4370000000000005e-01  -1.8677999999999999e+00   6.8777999999999997e+00   3.7569999999999998e-01   6.3510000000000000e-01  -3.8040000000000002e-01
  -6.1719999999999997e-01   7.0350000000000001e-01   2.3161999999999998e+00   2.6729999999999998e-01  -5.2339999999999998e-01  -2.5869999999999999e-01   6.4370000000000005e-01  -1.7121000000000000e+00   6.0072000000000001e+00   3.5639999999999999e-01   7.0240000000000002e-01  -4.5119999999999999e-01
  -6.1719999999999997e-01   7.9139999999999999e-01   1.5441000000000000e+00   3.9140000000000003e-01  -6.0899999999999999e-01  -1.9730000000000000e-01   5.5489999999999995e-01  -1.9790000000000001e+00   5.7460000000000004e+00   3.6599999999999999e-01   6.4470000000000005e-01  -4.2020000000000002e-01
  -4.1880000000000001e-01   6.1550000000000005e-01   2.2303999999999999e+00   2.1959999999999999e-01  -5.5189999999999995e-01  -1.7100000000000001e-01   6.6579999999999995e-01  -1.8677999999999999e+00   6.0941999999999998e+00   3.5639999999999999e-01   5.4849999999999999e-01  -3.9369999999999999e-01
  -7.7149999999999996e-01   7.2550000000000003e-01   2.2303999999999999e+00   2.8639999999999999e-01  -4.5679999999999998e-01  -2.6750000000000002e-01   5.7709999999999995e-01  -1.8455999999999999e+00   6.1813000000000002e+00   4.5269999999999999e-01   5.6769999999999998e-01  -3.8929999999999998e-01
  -6.3919999999999999e-01   6.3749999999999996e-01   1.4582999999999999e+00   3.8190000000000002e-01  -5.8050000000000002e-01  -2.3240000000000000e-01   5.3269999999999995e-01  -1.7121000000000000e+00   6.0941999999999998e+00   3.9489999999999997e-01   4.7149999999999997e-01  -3.8040000000000002e-01
  -7.4939999999999996e-01   6.8149999999999999e-01   1.7157000000000000e+00   3.7240000000000001e-01  -5.1390000000000002e-01  -2.3240000000000000e-01   5.7709999999999995e-01  -1.8232999999999999e+00   6.2683000000000000e+00   3.0819999999999997e-01   5.8689999999999998e-01  -4.0699999999999997e-01
  -5.2900000000000003e-01   7.6939999999999997e-01   1.8015000000000001e+00   3.1509999999999999e-01  -5.7099999999999995e-01  -1.8420000000000000e-01   7.1020000000000005e-01  -1.7343999999999999e+00   6.2683000000000000e+00   2.9859999999999998e-01   6.4470000000000005e-01  -4.3350000000000000e-01
  -5.2900000000000003e-01   4.1770000000000002e-01   1.7157000000000000e+00   2.5779999999999997e-01  -5.0429999999999997e-01  -1.9289999999999999e-01   5.5489999999999995e-01  -1.8677999999999999e+00   6.2683000000000000e+00   3.2750000000000001e-01   5.1959999999999995e-01  -4.4679999999999997e-01
  -6.8330000000000002e-01   5.7160000000000000e-01   2.1446000000000001e+00   2.5779999999999997e-01  -5.2339999999999998e-01  -1.9730000000000000e-01   8.8780000000000003e-01  -1.7343999999999999e+00   6.7907000000000002e+00   3.2750000000000001e-01   6.2539999999999996e-01  -3.7600000000000000e-01
  -6.6130000000000000e-01   5.2759999999999996e-01   1.9730000000000001e+00   2.3870000000000000e-01  -5.2339999999999998e-01  -2.2800000000000001e-01   5.9930000000000005e-01  -1.7343999999999999e+00   6.3554000000000004e+00   3.0819999999999997e-01   5.6769999999999998e-01  -4.4679999999999997e-01
  -7.9349999999999998e-01   4.1770000000000002e-01   1.9730000000000001e+00   2.7689999999999998e-01  -3.9010000000000000e-01  -2.1490000000000001e-01   7.9900000000000004e-01  -1.5343000000000000e+00   6.5294999999999996e+00   3.5639999999999999e-01   5.9660000000000002e-01  -4.0250000000000002e-01
  -5.9509999999999996e-01   7.0350000000000001e-01   1.6298999999999999e+00   3.0549999999999999e-01  -5.0429999999999997e-01  -1.5790000000000001e-01   7.1020000000000005e-01  -1.7788999999999999e+00   6.8777999999999997e+00   3.4680000000000000e-01   5.4849999999999999e-01  -3.9810000000000001e-01
  -5.9509999999999996e-01   7.9139999999999999e-01   1.6298999999999999e+00   2.1959999999999999e-01  -5.8999999999999997e-01  -1.8420000000000000e-01   7.5460000000000005e-01  -1.7788999999999999e+00   6.0941999999999998e+00   3.2750000000000001e-01   5.4849999999999999e-01  -4.0699999999999997e-01
  -2.2040000000000001e-01   6.8149999999999999e-01   1.5441000000000000e+00   3.3420000000000000e-01  -5.6140000000000001e-01  -2.1490000000000001e-01   8.4340000000000004e-01  -1.6010000000000000e+00   6.1813000000000002e+00   3.7569999999999998e-01   5.6769999999999998e-01  -4.4230000000000003e-01
  -8.5960000000000003e-01   6.1550000000000005e-01   1.4582999999999999e+00   2.3870000000000000e-01  -4.9480000000000002e-01  -2.2800000000000001e-01   5.9930000000000005e-01  -1.7788999999999999e+00   5.4847999999999999e+00   2.9859999999999998e-01   4.9070000000000003e-01  -4.0699999999999997e-01
  -6.6130000000000000e-01   6.5949999999999998e-01   2.0588000000000002e+00   3.3420000000000000e-01  -5.3290000000000004e-01  -1.9730000000000000e-01   7.1020000000000005e-01  -1.5120000000000000e+00   6.9648000000000003e+00   3.0819999999999997e-01   6.2539999999999996e-01  -4.0250000000000002e-01
  -4.6289999999999998e-01   8.1340000000000001e-01   2.0588000000000002e+00   3.9140000000000003e-01  -5.3290000000000004e-01  -1.7979999999999999e-01   6.4370000000000005e-01  -1.7788999999999999e+00   6.7035999999999998e+00   3.5639999999999999e-01   5.9660000000000002e-01  -4.3790000000000001e-01
  -5.5110000000000003e-01   5.7160000000000000e-01   2.4876999999999998e+00   2.0999999999999999e-01  -5.2339999999999998e-01  -2.3680000000000001e-01   5.5489999999999995e-01  -1.6232000000000000e+00   6.5294999999999996e+00   2.1190000000000001e-01   5.3879999999999995e-01  -4.0250000000000002e-01
  -7.7149999999999996e-01   7.9139999999999999e-01   1.3725000000000001e+00   3.0549999999999999e-01  -5.7099999999999995e-01  -2.6310000000000000e-01   5.3269999999999995e-01  -1.6010000000000000e+00   6.7907000000000002e+00   3.0819999999999997e-01   6.2539999999999996e-01  -4.1139999999999999e-01
  -6.6130000000000000e-01   7.6939999999999997e-01   2.1446000000000001e+00   2.5779999999999997e-01  -5.0429999999999997e-01  -2.1929999999999999e-01   6.6579999999999995e-01  -1.7565999999999999e+00   7.2260000000000000e+00   3.1790000000000002e-01   6.3510000000000000e-01  -4.2470000000000002e-01
  -6.1719999999999997e-01   8.3540000000000003e-01   1.8015000000000001e+00   2.7689999999999998e-01  -5.1390000000000002e-01  -2.5430000000000003e-01   5.7709999999999995e-01  -1.8455999999999999e+00   6.1813000000000002e+00   3.8529999999999998e-01   6.4470000000000005e-01  -3.9369999999999999e-01
  -2.6450000000000001e-01   6.8149999999999999e-01   1.9730000000000001e+00   3.5330000000000000e-01  -5.1390000000000002e-01  -1.5350000000000000e-01   7.1020000000000005e-01  -1.4898000000000000e+00   5.5719000000000003e+00   2.7939999999999998e-01   6.0619999999999996e-01  -4.6000000000000002e-01
  -8.1559999999999999e-01   6.3749999999999996e-01   1.6298999999999999e+00   1.9089999999999999e-01  -5.4239999999999999e-01  -2.1929999999999999e-01   7.9900000000000004e-01  -1.9345000000000001e+00   6.2683000000000000e+00   2.6010000000000000e-01   5.3879999999999995e-01  -5.7509999999999994e-01
  -4.6289999999999998e-01   7.0350000000000001e-01   2.2303999999999999e+00   1.8140000000000001e-01  -5.6140000000000001e-01  -2.0169999999999999e-01   7.1020000000000005e-01  -2.4015000000000000e+00   6.3554000000000004e+00   3.1790000000000002e-01   5.0029999999999997e-01  -4.9099999999999999e-01
  -5.7310000000000005e-01   7.4739999999999995e-01   1.9730000000000001e+00   2.5779999999999997e-01  -4.8530000000000001e-01  -1.6660000000000000e-01   5.9930000000000005e-01  -1.8232999999999999e+00   5.7460000000000004e+00   3.1790000000000002e-01   5.8689999999999998e-01  -5.2200000000000002e-01
  -5.2900000000000003e-01   5.4959999999999998e-01   1.9730000000000001e+00   2.8639999999999999e-01  -4.8530000000000001e-01  -2.5000000000000000e-01   6.4370000000000005e-01  -2.1345999999999998e+00   6.8777999999999997e+00   4.0460000000000002e-01   6.0619999999999996e-01  -5.4849999999999999e-01
  -5.7310000000000005e-01   4.6170000000000000e-01   2.1446000000000001e+00   3.2460000000000000e-01  -4.6629999999999999e-01  -2.2359999999999999e-01   8.4340000000000004e-01  -2.3570000000000002e+00   6.4424999999999999e+00   3.9489999999999997e-01   5.0029999999999997e-01  -5.1749999999999996e-01
  -4.4080000000000003e-01   6.5949999999999998e-01   1.8872000000000000e+00   2.9599999999999999e-01  -5.3290000000000004e-01  -2.4560000000000001e-01   6.6579999999999995e-01  -2.1345999999999998e+00   6.6166000000000000e+00   2.8899999999999998e-01   5.5810000000000004e-01  -5.0429999999999997e-01
  -5.5110000000000003e-01   6.3749999999999996e-01   1.7157000000000000e+00   2.4820000000000000e-01  -4.3769999999999998e-01  -2.2800000000000001e-01   3.7730000000000002e-01  -2.1124000000000001e+00   6.7907000000000002e+00   3.5639999999999999e-01   6.5429999999999999e-01  -4.7330000000000000e-01
  -5.9509999999999996e-01   6.3749999999999996e-01   2.6593000000000000e+00   3.3420000000000000e-01  -5.4239999999999999e-01  -2.7629999999999999e-01   5.1049999999999995e-01  -1.9567000000000001e+00   6.2683000000000000e+00   2.4079999999999999e-01   5.1959999999999995e-01  -4.5119999999999999e-01
  -6.8330000000000002e-01   8.1340000000000001e-01   1.6298999999999999e+00   2.8639999999999999e-01  -4.6629999999999999e-01  -2.2800000000000001e-01   4.6610000000000001e-01  -2.1791000000000000e+00   6.7907000000000002e+00   4.9130000000000001e-01   6.1580000000000001e-01  -4.6889999999999998e-01
  -3.9679999999999999e-01   6.5949999999999998e-01   1.4582999999999999e+00   2.8639999999999999e-01  -4.4719999999999999e-01  -2.1929999999999999e-01   5.5489999999999995e-01  -2.0678999999999998e+00   5.7460000000000004e+00   3.3710000000000001e-01   5.6769999999999998e-01  -3.9810000000000001e-01
  -5.9509999999999996e-01   6.8149999999999999e-01   2.0588000000000002e+00   2.0999999999999999e-01  -5.5189999999999995e-01  -1.9289999999999999e-01   4.2170000000000002e-01  -1.9123000000000001e+00   7.0518999999999998e+00   3.7569999999999998e-01   5.7730000000000004e-01  -4.4679999999999997e-01
  -5.5110000000000003e-01   7.6939999999999997e-01   2.2303999999999999e+00   2.4820000000000000e-01  -5.1390000000000002e-01  -2.1049999999999999e-01   7.3240000000000005e-01  -1.8010999999999999e+00   6.5294999999999996e+00   2.4079999999999999e-01   5.2920000000000000e-01  -4.2909999999999998e-01
  -7.7149999999999996e-01   6.1550000000000005e-01   1.8872000000000000e+00   2.2910000000000000e-01  -5.0429999999999997e-01  -1.9730000000000000e-01   6.8799999999999994e-01  -1.8899999999999999e+00   6.4424999999999999e+00   3.4680000000000000e-01   5.4849999999999999e-01  -4.4679999999999997e-01
  -4.6289999999999998e-01   5.7160000000000000e-01   2.4018999999999999e+00   2.8639999999999999e-01  -4.6629999999999999e-01  -2.0610000000000001e-01   8.4340000000000004e-01  -1.5565000000000000e+00   6.4424999999999999e+00   3.8529999999999998e-01   6.2539999999999996e-01  -4.2909999999999998e-01
  -4.8490000000000000e-01   5.0560000000000005e-01   2.4018999999999999e+00   2.7689999999999998e-01  -4.8530000000000001e-01  -2.1049999999999999e-01   5.5489999999999995e-01  -1.7343999999999999e+00   5.5719000000000003e+00   3.2750000000000001e-01   5.9660000000000002e-01  -4.2020000000000002e-01
  -5.9509999999999996e-01   5.9360000000000002e-01   1.8015000000000001e+00   2.3870000000000000e-01  -5.4239999999999999e-01  -1.4470000000000000e-01   5.3269999999999995e-01  -1.8455999999999999e+00   7.0518999999999998e+00   3.4680000000000000e-01   5.1000000000000001e-01  -4.2909999999999998e-01
  -8.1559999999999999e-01   7.6939999999999997e-01   1.1152000000000000e+00   2.9599999999999999e-01  -5.8050000000000002e-01  -1.8420000000000000e-01   4.8830000000000001e-01  -1.4898000000000000e+00   6.0941999999999998e+00   3.4680000000000000e-01   4.9070000000000003e-01  -4.3790000000000001e-01
  -5.9509999999999996e-01   5.9360000000000002e-01   2.5735000000000001e+00   2.1959999999999999e-01  -5.4239999999999999e-01  -1.7979999999999999e-01   7.5460000000000005e-01  -1.5787000000000000e+00   6.3554000000000004e+00   2.6970000000000000e-01   5.0029999999999997e-01  -4.2909999999999998e-01
  -7.0530000000000004e-01   5.4959999999999998e-01   1.6298999999999999e+00   1.8140000000000001e-01  -4.3769999999999998e-01  -2.1049999999999999e-01   6.2150000000000005e-01  -1.5565000000000000e+00   6.2683000000000000e+00   3.6599999999999999e-01   6.5429999999999999e-01  -4.4679999999999997e-01
  -4.8490000000000000e-01   5.9360000000000002e-01   1.5441000000000000e+00   3.2460000000000000e-01  -4.7580000000000000e-01  -2.0169999999999999e-01   7.9900000000000004e-01  -1.7343999999999999e+00   6.7907000000000002e+00   2.0230000000000001e-01   5.6769999999999998e-01  -4.3350000000000000e-01
  -6.6130000000000000e-01   5.7160000000000000e-01   1.6298999999999999e+00   1.7190000000000000e-01  -4.6629999999999999e-01  -1.6230000000000000e-01   8.2120000000000004e-01  -1.7565999999999999e+00   6.0941999999999998e+00   3.0819999999999997e-01   6.3510000000000000e-01  -4.4679999999999997e-01
  -5.0700000000000001e-01   8.1340000000000001e-01   1.2010000000000001e+00   2.9599999999999999e-01  -5.3290000000000004e-01  -2.3240000000000000e-01   4.6610000000000001e-01  -1.4898000000000000e+00   5.7460000000000004e+00   3.0819999999999997e-01   5.5810000000000004e-01  -4.5119999999999999e-01
  -6.1719999999999997e-01   4.1770000000000002e-01   2.1446000000000001e+00   1.9089999999999999e-01  -5.7099999999999995e-01  -1.7100000000000001e-01   6.8799999999999994e-01  -1.6010000000000000e+00   6.3554000000000004e+00   2.7939999999999998e-01   6.0619999999999996e-01  -4.0699999999999997e-01
  -5.9509999999999996e-01   8.1340000000000001e-01   1.7157000000000000e+00   2.9599999999999999e-01  -4.4719999999999999e-01  -2.0169999999999999e-01   7.9900000000000004e-01  -1.8899999999999999e+00   6.0072000000000001e+00   2.7939999999999998e-01   6.6390000000000005e-01  -4.0250000000000002e-01
  -6.3919999999999999e-01   8.7929999999999997e-01   1.4582999999999999e+00   2.4820000000000000e-01  -5.4239999999999999e-01  -2.4560000000000001e-01   5.3269999999999995e-01  -1.7788999999999999e+00   6.3554000000000004e+00   3.5639999999999999e-01   5.1959999999999995e-01  -4.2020000000000002e-01
  -7.0530000000000004e-01   8.5740000000000005e-01   2.3161999999999998e+00   2.3870000000000000e-01  -5.7099999999999995e-01  -1.9730000000000000e-01   9.5440000000000003e-01  -1.5565000000000000e+00   5.7460000000000004e+00   3.5639999999999999e-01   4.6189999999999998e-01  -4.4230000000000003e-01
  -7.0530000000000004e-01   3.2979999999999998e-01   1.9730000000000001e+00   2.4820000000000000e-01  -5.8999999999999997e-01  -2.1490000000000001e-01   6.6579999999999995e-01  -1.4898000000000000e+00   5.9200999999999997e+00   3.4680000000000000e-01   5.8689999999999998e-01  -4.3790000000000001e-01
  -6.3919999999999999e-01   6.3749999999999996e-01   2.0588000000000002e+00   2.4820000000000000e-01  -4.4719999999999999e-01  -2.2359999999999999e-01   7.7680000000000005e-01  -1.6454000000000000e+00   6.6166000000000000e+00   3.5639999999999999e-01   5.3879999999999995e-01  -4.2909999999999998e-01
  -6.3919999999999999e-01   5.4959999999999998e-01   1.4582999999999999e+00   3.2460000000000000e-01  -3.9010000000000000e-01  -1.9289999999999999e-01   6.8799999999999994e-01  -1.4898000000000000e+00   5.7460000000000004e+00   3.7569999999999998e-01   6.8320000000000003e-01  -4.3790000000000001e-01
  -4.8490000000000000e-01   6.5949999999999998e-01   2.3161999999999998e+00   3.3420000000000000e-01  -5.0429999999999997e-01  -2.0169999999999999e-01   6.8799999999999994e-01  -1.7565999999999999e+00   6.0941999999999998e+00   2.6970000000000000e-01   6.2539999999999996e-01  -4.4679999999999997e-01
  -6.6130000000000000e-01   5.2759999999999996e-01   1.9730000000000001e+00   2.0050000000000001e-01  -4.7580000000000000e-01  -1.7979999999999999e-01   5.7709999999999995e-01  -1.6454000000000000e+00   6.3554000000000004e+00   3.8529999999999998e-01   5.5810000000000004e-01  -4.5560000000000000e-01
  -6.1719999999999997e-01   6.1550000000000005e-01   2.4876999999999998e+00   3.7240000000000001e-01  -5.2339999999999998e-01  -2.2359999999999999e-01   4.6610000000000001e-01  -1.7788999999999999e+00   5.8330000000000002e+00   2.5050000000000000e-01   5.9660000000000002e-01  -4.7770000000000001e-01
  -5.2900000000000003e-01   4.6170000000000000e-01   1.9730000000000001e+00   1.5279999999999999e-01  -5.1390000000000002e-01  -1.7540000000000000e-01   6.4370000000000005e-01  -1.7121000000000000e+00   6.0941999999999998e+00   3.4680000000000000e-01   5.3879999999999995e-01  -4.2909999999999998e-01
  -5.2900000000000003e-01   7.0350000000000001e-01   2.4876999999999998e+00   3.0549999999999999e-01  -4.5679999999999998e-01  -1.9730000000000000e-01   9.1000000000000003e-01  -1.9567000000000001e+00   6.1813000000000002e+00   3.1790000000000002e-01   5.3879999999999995e-01  -4.5560000000000000e-01
  -4.4080000000000003e-01   7.6939999999999997e-01   1.8872000000000000e+00   2.7689999999999998e-01  -5.0429999999999997e-01  -1.7540000000000000e-01   4.4390000000000002e-01  -1.7343999999999999e+00   6.7035999999999998e+00   3.4680000000000000e-01   5.4849999999999999e-01  -4.1580000000000000e-01
  -5.0700000000000001e-01   6.5949999999999998e-01   1.2867999999999999e+00   2.5779999999999997e-01  -5.7099999999999995e-01  -1.7540000000000000e-01   6.2150000000000005e-01  -1.7121000000000000e+00   6.0072000000000001e+00   3.2750000000000001e-01   5.8689999999999998e-01  -3.9810000000000001e-01
  -6.3919999999999999e-01   7.0350000000000001e-01   6.8630000000000002e-01   2.7689999999999998e-01  -5.2339999999999998e-01  -2.1490000000000001e-01   9.5440000000000003e-01  -1.5343000000000000e+00   6.3554000000000004e+00   3.7569999999999998e-01   5.1959999999999995e-01  -4.2909999999999998e-01
  -4.8490000000000000e-01   7.2550000000000003e-01   1.8872000000000000e+00   2.5779999999999997e-01  -5.5189999999999995e-01  -1.6660000000000000e-01   7.5460000000000005e-01  -1.6454000000000000e+00   6.4424999999999999e+00   2.6010000000000000e-01   5.6769999999999998e-01  -4.1139999999999999e-01
  -7.0530000000000004e-01   5.7160000000000000e-01   1.7157000000000000e+00   3.1509999999999999e-01  -4.8530000000000001e-01  -2.5430000000000003e-01   6.8799999999999994e-01  -1.6677000000000000e+00   5.8330000000000002e+00   2.9859999999999998e-01   5.8689999999999998e-01  -3.9810000000000001e-01
  -5.2900000000000003e-01   5.7160000000000000e-01   1.7157000000000000e+00   3.0549999999999999e-01  -5.2339999999999998e-01  -2.2359999999999999e-01   8.4340000000000004e-01  -1.5787000000000000e+00   6.8777999999999997e+00   3.3710000000000001e-01   5.3879999999999995e-01  -4.5560000000000000e-01
  -5.5110000000000003e-01   7.0350000000000001e-01   2.0588000000000002e+00   2.1959999999999999e-01  -5.9950000000000003e-01  -1.7100000000000001e-01   5.5489999999999995e-01  -1.6677000000000000e+00   5.9200999999999997e+00   2.9859999999999998e-01   5.3879999999999995e-01  -3.7600000000000000e-01
  -6.8330000000000002e-01   5.7160000000000000e-01   1.7157000000000000e+00   2.8639999999999999e-01  -5.9950000000000003e-01  -2.0610000000000001e-01   6.8799999999999994e-01  -1.8232999999999999e+00   6.2683000000000000e+00   3.0819999999999997e-01   4.7149999999999997e-01  -4.4230000000000003e-01
  -5.0700000000000001e-01   7.9139999999999999e-01   1.3725000000000001e+00   2.0999999999999999e-01  -5.2339999999999998e-01  -1.9730000000000000e-01   6.6579999999999995e-01  -1.7565999999999999e+00   6.8777999999999997e+00   3.7569999999999998e-01   5.8689999999999998e-01  -4.6889999999999998e-01
  -6.8330000000000002e-01   5.2759999999999996e-01   1.9730000000000001e+00   3.2460000000000000e-01  -4.1870000000000002e-01  -2.5430000000000003e-01   6.6579999999999995e-01  -1.6677000000000000e+00   6.3554000000000004e+00   2.0230000000000001e-01   5.5810000000000004e-01  -4.6000000000000002e-01
  -4.1880000000000001e-01   7.4739999999999995e-01   2.0588000000000002e+00   2.5779999999999997e-01  -5.3290000000000004e-01  -2.3680000000000001e-01   8.6560000000000004e-01  -1.5787000000000000e+00   6.0072000000000001e+00   3.9489999999999997e-01   5.5810000000000004e-01  -3.9369999999999999e-01
  -5.2900000000000003e-01   7.2550000000000003e-01   1.8015000000000001e+00   1.7190000000000000e-01  -5.6140000000000001e-01  -1.9289999999999999e-01   6.8799999999999994e-01  -1.6232000000000000e+00   6.1813000000000002e+00   3.9489999999999997e-01   4.1370000000000001e-01  -3.8479999999999998e-01
  -5.7310000000000005e-01   5.4959999999999998e-01   1.7157000000000000e+00   2.3870000000000000e-01  -5.5189999999999995e-01  -2.0610000000000001e-01   6.8799999999999994e-01  -1.6454000000000000e+00   6.2683000000000000e+00   2.9859999999999998e-01   5.1959999999999995e-01  -4.2020000000000002e-01
  -5.0700000000000001e-01   6.8149999999999999e-01   1.8015000000000001e+00   2.0050000000000001e-01  -4.4719999999999999e-01  -1.7100000000000001e-01   5.1049999999999995e-01  -1.6677000000000000e+00   6.7907000000000002e+00   2.1190000000000001e-01   5.7730000000000004e-01  -4.3350000000000000e-01
  -5.9509999999999996e-01   9.0129999999999999e-01   1.4582999999999999e+00   2.9599999999999999e-01  -5.2339999999999998e-01  -1.5790000000000001e-01   7.3240000000000005e-01  -1.6232000000000000e+00   6.5294999999999996e+00   3.6599999999999999e-01   6.1580000000000001e-01  -4.4230000000000003e-01
  -5.9509999999999996e-01   6.1550000000000005e-01   1.7157000000000000e+00   2.7689999999999998e-01  -5.5189999999999995e-01  -1.7979999999999999e-01   8.2120000000000004e-01  -1.6677000000000000e+00   5.8330000000000002e+00   2.6970000000000000e-01   5.1000000000000001e-01  -4.6000000000000002e-01
  -6.6130000000000000e-01   7.2550000000000003e-01   2.9165999999999999e+00   3.1509999999999999e-01  -5.6140000000000001e-01  -1.7979999999999999e-01   7.5460000000000005e-01  -1.4898000000000000e+00   6.0072000000000001e+00   2.6970000000000000e-01   6.2539999999999996e-01  -4.2470000000000002e-01
  -3.5270000000000001e-01   3.9570000000000000e-01   1.3725000000000001e+00   2.4820000000000000e-01  -4.9480000000000002e-01  -1.9289999999999999e-01   6.2150000000000005e-01  -1.6454000000000000e+00   6.6166000000000000e+00   3.3710000000000001e-01   5.8689999999999998e-01  -4.2470000000000002e-01
  -8.1559999999999999e-01   6.1550000000000005e-01   1.2010000000000001e+00   1.9089999999999999e-01  -4.9480000000000002e-01  -2.4560000000000001e-01   5.1049999999999995e-01  -1.6454000000000000e+00   5.4847999999999999e+00   3.9489999999999997e-01   4.1370000000000001e-01  -4.0699999999999997e-01
  -5.7310000000000005e-01   5.2759999999999996e-01   2.0588000000000002e+00   3.5330000000000000e-01  -4.7580000000000000e-01  -1.4910000000000001e-01   4.6610000000000001e-01  -1.4898000000000000e+00   6.3554000000000004e+00   3.4680000000000000e-01   5.1959999999999995e-01  -4.5119999999999999e-01
  -5.5110000000000003e-01   6.5949999999999998e-01   1.2867999999999999e+00   2.8639999999999999e-01  -4.6629999999999999e-01  -1.5790000000000001e-01   6.2150000000000005e-01  -1.6232000000000000e+00   6.4424999999999999e+00   3.3710000000000001e-01   5.7730000000000004e-01  -4.5560000000000000e-01
  -4.6289999999999998e-01   6.8149999999999999e-01   3.0882000000000001e+00   1.3370000000000001e-01  -5.3290000000000004e-01  -1.5350000000000000e-01   7.7680000000000005e-01  -1.4898000000000000e+00   6.7907000000000002e+00   3.4680000000000000e-01   5.4849999999999999e-01  -4.1139999999999999e-01
  -6.1719999999999997e-01   5.2759999999999996e-01   1.3725000000000001e+00   1.5279999999999999e-01  -4.8530000000000001e-01  -2.0169999999999999e-01   8.2120000000000004e-01  -1.6899000000000000e+00   5.7460000000000004e+00   3.7569999999999998e-01   6.4470000000000005e-01  -3.8929999999999998e-01
  -5.5110000000000003e-01   3.9570000000000000e-01   1.8015000000000001e+00   2.5779999999999997e-01  -6.5659999999999996e-01  -1.6230000000000000e-01   7.3240000000000005e-01  -1.6454000000000000e+00   7.0518999999999998e+00   2.8899999999999998e-01   5.1000000000000001e-01  -4.0699999999999997e-01
  -4.1880000000000001e-01   6.8149999999999999e-01   2.2303999999999999e+00   4.1049999999999998e-01  -5.2339999999999998e-01  -1.9730000000000000e-01   6.8799999999999994e-01  -1.7343999999999999e+00   6.2683000000000000e+00   3.5639999999999999e-01   7.0240000000000002e-01  -4.6450000000000002e-01
  -8.5960000000000003e-01   5.2759999999999996e-01   1.7157000000000000e+00   2.8639999999999999e-01  -4.8530000000000001e-01  -2.2800000000000001e-01   5.9930000000000005e-01  -1.6454000000000000e+00   6.1813000000000002e+00   3.1790000000000002e-01   6.2539999999999996e-01  -4.3350000000000000e-01
  -5.2900000000000003e-01   5.0560000000000005e-01   1.1152000000000000e+00   2.0999999999999999e-01  -5.4239999999999999e-01  -2.0610000000000001e-01   6.6579999999999995e-01  -1.8232999999999999e+00   6.2683000000000000e+00   3.1790000000000002e-01   5.3879999999999995e-01  -4.9540000000000001e-01
  -4.8490000000000000e-01   7.0350000000000001e-01   1.7157000000000000e+00   3.3420000000000000e-01  -4.4719999999999999e-01  -1.7979999999999999e-01   4.8830000000000001e-01  -1.5120000000000000e+00   6.2683000000000000e+00   3.5639999999999999e-01   5.9660000000000002e-01  -4.8220000000000002e-01
  -6.6130000000000000e-01   6.1550000000000005e-01   1.9730000000000001e+00   2.1959999999999999e-01  -5.8999999999999997e-01  -1.2720000000000001e-01   9.1000000000000003e-01  -1.6454000000000000e+00   5.7460000000000004e+00   3.4680000000000000e-01   4.7149999999999997e-01  -3.3179999999999998e-01
  -6.8330000000000002e-01   6.1550000000000005e-01   2.4876999999999998e+00   3.6280000000000001e-01  -5.0429999999999997e-01  -2.0610000000000001e-01   1.1762999999999999e+00  -1.7121000000000000e+00   6.4424999999999999e+00   3.1790000000000002e-01   5.3879999999999995e-01  -4.2909999999999998e-01
  -4.8490000000000000e-01   7.2550000000000003e-01   2.0588000000000002e+00   3.0549999999999999e-01  -6.3759999999999994e-01  -1.6230000000000000e-01   6.6579999999999995e-01  -1.5565000000000000e+00   6.2683000000000000e+00   3.0819999999999997e-01   6.0619999999999996e-01  -5.0870000000000004e-01
  -7.2740000000000005e-01   5.7160000000000000e-01   1.7157000000000000e+00   2.4820000000000000e-01  -5.1390000000000002e-01  -1.5790000000000001e-01   8.6560000000000004e-01  -1.8455999999999999e+00   6.7035999999999998e+00   2.6970000000000000e-01   5.6769999999999998e-01  -3.1409999999999999e-01
  -6.6130000000000000e-01   6.8149999999999999e-01   2.4018999999999999e+00   2.6729999999999998e-01  -3.9970000000000000e-01  -2.4560000000000001e-01   4.8830000000000001e-01  -1.4898000000000000e+00   6.3554000000000004e+00   3.0819999999999997e-01   6.4470000000000005e-01  -4.8220000000000002e-01
  -7.4939999999999996e-01   6.3749999999999996e-01   1.2867999999999999e+00   2.2910000000000000e-01  -5.2339999999999998e-01  -1.9730000000000000e-01   5.9930000000000005e-01  -1.6232000000000000e+00   6.7035999999999998e+00   2.8899999999999998e-01   5.1959999999999995e-01  -4.5560000000000000e-01
  -5.5110000000000003e-01   7.9139999999999999e-01   1.4582999999999999e+00   2.0050000000000001e-01  -4.8530000000000001e-01  -1.6230000000000000e-01   6.6579999999999995e-01  -1.6010000000000000e+00   6.5294999999999996e+00   2.6970000000000000e-01   5.2920000000000000e-01  -3.9810000000000001e-01
  -6.8330000000000002e-01   6.8149999999999999e-01   1.9730000000000001e+00   2.9599999999999999e-01  -4.4719999999999999e-01  -1.6660000000000000e-01   5.1049999999999995e-01  -1.6232000000000000e+00   6.0941999999999998e+00   4.1420000000000001e-01   6.7349999999999999e-01  -4.4679999999999997e-01
  -7.0530000000000004e-01   6.3749999999999996e-01   1.7157000000000000e+00   1.0500000000000000e-01  -5.4239999999999999e-01  -1.8420000000000000e-01   6.6579999999999995e-01  -1.8010999999999999e+00   6.4424999999999999e+00   3.2750000000000001e-01   5.6769999999999998e-01  -3.6709999999999998e-01
  -5.0700000000000001e-01   5.7160000000000000e-01   1.3725000000000001e+00   2.4820000000000000e-01  -5.8050000000000002e-01  -1.8420000000000000e-01   5.1049999999999995e-01  -1.7565999999999999e+00   6.5294999999999996e+00   3.0819999999999997e-01   5.4849999999999999e-01  -4.1139999999999999e-01
  -6.6130000000000000e-01   6.3749999999999996e-01   2.5735000000000001e+00   2.0999999999999999e-01  -5.2339999999999998e-01  -1.4910000000000001e-01   4.6610000000000001e-01  -1.7343999999999999e+00   6.1813000000000002e+00   3.6599999999999999e-01   4.9070000000000003e-01  -4.1580000000000000e-01
  -5.7310000000000005e-01   6.3749999999999996e-01   1.2867999999999999e+00   2.8639999999999999e-01  -4.0920000000000001e-01  -1.7979999999999999e-01   7.7680000000000005e-01  -1.7565999999999999e+00   6.6166000000000000e+00   3.4680000000000000e-01   5.5810000000000004e-01  -4.0699999999999997e-01
  -5.9509999999999996e-01   7.6939999999999997e-01   1.2867999999999999e+00   3.1509999999999999e-01  -4.3769999999999998e-01  -1.8420000000000000e-01   6.4370000000000005e-01  -1.5343000000000000e+00   7.3131000000000004e+00   3.4680000000000000e-01   4.9070000000000003e-01  -4.5119999999999999e-01
  -3.5270000000000001e-01   4.3969999999999998e-01   2.2303999999999999e+00   2.4820000000000000e-01  -5.3290000000000004e-01  -1.3589999999999999e-01   7.9900000000000004e-01  -1.6232000000000000e+00   6.0072000000000001e+00   3.0819999999999997e-01   5.8689999999999998e-01  -3.9369999999999999e-01
  -6.1719999999999997e-01   7.2550000000000003e-01   1.5441000000000000e+00   2.2910000000000000e-01  -4.4719999999999999e-01  -1.7979999999999999e-01   7.5460000000000005e-01  -1.6899000000000000e+00   5.8330000000000002e+00   3.9489999999999997e-01   5.1959999999999995e-01  -4.3790000000000001e-01
  -3.5270000000000001e-01   6.3749999999999996e-01   1.3725000000000001e+00   3.2460000000000000e-01  -5.5189999999999995e-01  -2.1490000000000001e-01   7.1020000000000005e-01  -1.6899000000000000e+00   6.9648000000000003e+00   3.2750000000000001e-01   5.7730000000000004e-01  -4.1580000000000000e-01
  -5.5110000000000003e-01   6.1550000000000005e-01   2.5735000000000001e+00   2.3870000000000000e-01  -4.2820000000000003e-01  -1.8859999999999999e-01   7.3240000000000005e-01  -1.6677000000000000e+00   7.1388999999999996e+00   3.1790000000000002e-01   6.7349999999999999e-01  -4.3790000000000001e-01
  -5.9509999999999996e-01   5.7160000000000000e-01   1.7157000000000000e+00   3.4370000000000001e-01  -5.6140000000000001e-01  -2.1929999999999999e-01   6.2150000000000005e-01  -1.5343000000000000e+00   6.4424999999999999e+00   3.0819999999999997e-01   5.1959999999999995e-01  -4.3790000000000001e-01
  -5.2900000000000003e-01   5.7160000000000000e-01   1.6298999999999999e+00   2.2910000000000000e-01  -5.5189999999999995e-01  -1.5350000000000000e-01   6.6579999999999995e-01  -1.6232000000000000e+00   6.1813000000000002e+00   3.4680000000000000e-01   5.1000000000000001e-01  -4.2020000000000002e-01
  -5.0700000000000001e-01   6.8149999999999999e-01   2.5735000000000001e+00   3.2460000000000000e-01  -4.8530000000000001e-01  -1.2720000000000001e-01   6.2150000000000005e-01  -1.6454000000000000e+00   6.0072000000000001e+00   3.5639999999999999e-01   5.6769999999999998e-01  -4.4230000000000003e-01
  -6.8330000000000002e-01   5.2759999999999996e-01   1.3725000000000001e+00   2.6729999999999998e-01  -5.0429999999999997e-01  -1.5350000000000000e-01   7.7680000000000005e-01  -1.6010000000000000e+00   6.0072000000000001e+00   3.6599999999999999e-01   5.9660000000000002e-01  -3.9810000000000001e-01
  -6.6130000000000000e-01   5.7160000000000000e-01   1.5441000000000000e+00   2.0050000000000001e-01  -3.8059999999999999e-01  -1.7100000000000001e-01   6.2150000000000005e-01  -1.6232000000000000e+00   6.2683000000000000e+00   3.4680000000000000e-01   6.1580000000000001e-01  -4.2470000000000002e-01
  -6.1719999999999997e-01   7.2550000000000003e-01   2.4018999999999999e+00   2.8639999999999999e-01  -5.2339999999999998e-01  -2.1929999999999999e-01   6.2150000000000005e-01  -1.8455999999999999e+00   6.2683000000000000e+00   2.5050000000000000e-01   6.0619999999999996e-01  -4.2909999999999998e-01
  -4.6289999999999998e-01   7.0350000000000001e-01   1.8872000000000000e+00   2.3870000000000000e-01  -5.4239999999999999e-01  -1.7540000000000000e-01   6.2150000000000005e-01  -1.5120000000000000e+00   6.5294999999999996e+00   3.0819999999999997e-01   6.1580000000000001e-01  -4.3790000000000001e-01
  -5.2900000000000003e-01   6.5949999999999998e-01   1.8015000000000001e+00   2.4820000000000000e-01  -5.5189999999999995e-01  -2.1929999999999999e-01   5.9930000000000005e-01  -1.6232000000000000e+00   6.3554000000000004e+00   3.0819999999999997e-01   5.3879999999999995e-01  -4.1580000000000000e-01
  -4.6289999999999998e-01   4.8359999999999997e-01   1.8015000000000001e+00   2.6729999999999998e-01  -4.8530000000000001e-01  -1.3589999999999999e-01   4.6610000000000001e-01  -1.7343999999999999e+00   6.1813000000000002e+00   2.6010000000000000e-01   5.1000000000000001e-01  -4.0699999999999997e-01
  -5.0700000000000001e-01   6.1550000000000005e-01   1.7157000000000000e+00   3.8190000000000002e-01  -4.6629999999999999e-01  -1.6660000000000000e-01   6.8799999999999994e-01  -1.7565999999999999e+00   6.4424999999999999e+00   3.6599999999999999e-01   5.6769999999999998e-01  -4.1580000000000000e-01
  -5.0700000000000001e-01   5.7160000000000000e-01   1.5441000000000000e+00   2.5779999999999997e-01  -4.7580000000000000e-01  -2.1929999999999999e-01   3.9950000000000002e-01  -1.8677999999999999e+00   6.0941999999999998e+00   3.1790000000000002e-01   5.3879999999999995e-01  -4.1580000000000000e-01
  -4.8490000000000000e-01   4.8359999999999997e-01   2.7450999999999999e+00   1.6230000000000000e-01  -4.8530000000000001e-01  -1.6230000000000000e-01   5.3269999999999995e-01  -1.7788999999999999e+00   6.2683000000000000e+00   3.1790000000000002e-01   5.4849999999999999e-01  -4.1139999999999999e-01
  -4.8490000000000000e-01   5.7160000000000000e-01   2.3161999999999998e+00   2.6729999999999998e-01  -5.2339999999999998e-01  -1.6230000000000000e-01   6.4370000000000005e-01  -1.5787000000000000e+00   5.9200999999999997e+00   3.6599999999999999e-01   6.0619999999999996e-01  -4.6889999999999998e-01
  -5.9509999999999996e-01   6.8149999999999999e-01   1.9730000000000001e+00   2.6729999999999998e-01  -5.6140000000000001e-01  -1.6230000000000000e-01   5.3269999999999995e-01  -1.6899000000000000e+00   5.9200999999999997e+00   3.2750000000000001e-01   5.5810000000000004e-01  -4.0250000000000002e-01
  -7.9349999999999998e-01   5.9360000000000002e-01   1.8872000000000000e+00   1.9089999999999999e-01  -4.7580000000000000e-01  -1.9730000000000000e-01   8.2120000000000004e-01  -1.5343000000000000e+00   6.0072000000000001e+00   3.4680000000000000e-01   5.4849999999999999e-01  -4.2909999999999998e-01
  -7.0530000000000004e-01   9.6730000000000005e-01   1.7157000000000000e+00   2.8639999999999999e-01  -5.0429999999999997e-01  -2.1490000000000001e-01   6.4370000000000005e-01  -1.4898000000000000e+00   6.6166000000000000e+00   2.6970000000000000e-01   5.5810000000000004e-01  -4.5560000000000000e-01
  -5.7310000000000005e-01   8.3540000000000003e-01   1.0294000000000001e+00   2.2910000000000000e-01  -5.6140000000000001e-01  -1.8420000000000000e-01   4.8830000000000001e-01  -1.6454000000000000e+00   6.5294999999999996e+00   2.6010000000000000e-01   4.8110000000000003e-01  -4.2909999999999998e-01
  -3.7469999999999998e-01   7.0350000000000001e-01   2.0588000000000002e+00   3.2460000000000000e-01  -5.6140000000000001e-01  -1.7979999999999999e-01   9.1000000000000003e-01  -1.7121000000000000e+00   6.0072000000000001e+00   3.4680000000000000e-01   5.4849999999999999e-01  -4.2470000000000002e-01
  -4.8490000000000000e-01   7.6939999999999997e-01   2.0588000000000002e+00   2.8639999999999999e-01  -5.7099999999999995e-01  -1.7100000000000001e-01   6.8799999999999994e-01  -1.6232000000000000e+00   6.7035999999999998e+00   3.4680000000000000e-01   5.5810000000000004e-01  -3.7600000000000000e-01
  -6.6130000000000000e-01   5.7160000000000000e-01   1.4582999999999999e+00   2.6729999999999998e-01  -5.5189999999999995e-01  -1.3589999999999999e-01   6.6579999999999995e-01  -1.5120000000000000e+00   6.7907000000000002e+00   3.5639999999999999e-01   7.1199999999999997e-01  -4.2020000000000002e-01
  -6.3919999999999999e-01   6.1550000000000005e-01   1.6298999999999999e+00   2.7689999999999998e-01  -4.5679999999999998e-01  -1.7979999999999999e-01   5.7709999999999995e-01  -1.6454000000000000e+00   5.7460000000000004e+00   2.4079999999999999e-01   5.3879999999999995e-01  -4.2470000000000002e-01
  -3.9679999999999999e-01   8.5740000000000005e-01   1.7157000000000000e+00   2.5779999999999997e-01  -5.7099999999999995e-01  -1.4470000000000000e-01   5.7709999999999995e-01  -1.6899000000000000e+00   6.2683000000000000e+00   3.3710000000000001e-01   5.9660000000000002e-01  -4.1139999999999999e-01
  -5.7310000000000005e-01   6.8149999999999999e-01   2.4876999999999998e+00   2.3870000000000000e-01  -5.2339999999999998e-01  -1.6660000000000000e-01   4.8830000000000001e-01  -1.6899000000000000e+00   6.7907000000000002e+00   2.9859999999999998e-01   5.8689999999999998e-01  -4.1139999999999999e-01
  -7.2740000000000005e-01   6.1550000000000005e-01   2.1446000000000001e+00   1.3370000000000001e-01  -5.0429999999999997e-01  -1.8859999999999999e-01   7.1020000000000005e-01  -1.6010000000000000e+00   6.5294999999999996e+00   3.8529999999999998e-01   5.9660000000000002e-01  -4.2470000000000002e-01
  -5.2900000000000003e-01   4.6170000000000000e-01   2.2303999999999999e+00   3.4370000000000001e-01  -5.3290000000000004e-01  -2.0169999999999999e-01   7.5460000000000005e-01  -1.6232000000000000e+00   6.4424999999999999e+00   2.7939999999999998e-01   6.1580000000000001e-01  -4.2909999999999998e-01
  -5.0700000000000001e-01   6.8149999999999999e-01   2.6593000000000000e+00   3.0549999999999999e-01  -5.1390000000000002e-01  -1.9289999999999999e-01   6.8799999999999994e-01  -1.6454000000000000e+00   5.8330000000000002e+00   3.3710000000000001e-01   5.4849999999999999e-01  -4.2909999999999998e-01
  -5.9509999999999996e-01   5.2759999999999996e-01   1.9730000000000001e+00   2.4820000000000000e-01  -5.9950000000000003e-01  -1.8859999999999999e-01   5.7709999999999995e-01  -1.6899000000000000e+00   5.6589000000000000e+00   3.1790000000000002e-01   4.6189999999999998e-01  -4.2470000000000002e-01
  -5.7310000000000005e-01   6.1550000000000005e-01   1.7157000000000000e+00   2.5779999999999997e-01  -5.5189999999999995e-01  -1.9289999999999999e-01   5.3269999999999995e-01  -1.5343000000000000e+00   6.1813000000000002e+00   3.4680000000000000e-01   6.1580000000000001e-01  -4.3790000000000001e-01
  -4.1880000000000001e-01   4.8359999999999997e-01   2.7450999999999999e+00   2.0999999999999999e-01  -5.5189999999999995e-01  -1.8859999999999999e-01   4.6610000000000001e-01  -1.6677000000000000e+00   6.2683000000000000e+00   2.6010000000000000e-01   5.4849999999999999e-01  -4.3350000000000000e-01
  -8.1559999999999999e-01   5.2759999999999996e-01   1.8015000000000001e+00   3.5330000000000000e-01  -5.7099999999999995e-01  -2.0169999999999999e-01   7.3240000000000005e-01  -1.8232999999999999e+00   5.7460000000000004e+00   3.1790000000000002e-01   5.5810000000000004e-01  -4.1580000000000000e-01
  -6.8330000000000002e-01   6.3749999999999996e-01   1.9730000000000001e+00   2.2910000000000000e-01  -4.5679999999999998e-01  -1.9289999999999999e-01   4.6610000000000001e-01  -1.6454000000000000e+00   6.2683000000000000e+00   2.6970000000000000e-01   4.9070000000000003e-01  -3.9369999999999999e-01
  -5.7310000000000005e-01   6.8149999999999999e-01   1.1152000000000000e+00   2.0050000000000001e-01  -5.8050000000000002e-01  -1.6230000000000000e-01   5.7709999999999995e-01  -1.6677000000000000e+00   5.9200999999999997e+00   2.2159999999999999e-01   5.0029999999999997e-01  -4.1139999999999999e-01
  -5.5110000000000003e-01   5.0560000000000005e-01   9.4359999999999999e-01   3.0549999999999999e-01  -4.9480000000000002e-01  -2.3240000000000000e-01   5.3269999999999995e-01  -1.5565000000000000e+00   6.4424999999999999e+00   3.7569999999999998e-01   4.6189999999999998e-01  -4.1139999999999999e-01
  -5.7310000000000005e-01   3.7369999999999998e-01   2.4018999999999999e+00   2.5779999999999997e-01  -4.4719999999999999e-01  -1.6660000000000000e-01   5.9930000000000005e-01  -1.8455999999999999e+00   6.6166000000000000e+00   3.3710000000000001e-01   6.2539999999999996e-01  -3.9810000000000001e-01
  -9.2579999999999996e-01   5.7160000000000000e-01   1.7157000000000000e+00   2.3870000000000000e-01  -4.4719999999999999e-01  -2.0169999999999999e-01   6.6579999999999995e-01  -1.5565000000000000e+00   6.8777999999999997e+00   3.7569999999999998e-01   5.8689999999999998e-01  -4.4230000000000003e-01
  -7.7149999999999996e-01   6.8149999999999999e-01   1.4582999999999999e+00   2.1959999999999999e-01  -4.3769999999999998e-01  -1.7100000000000001e-01   5.9930000000000005e-01  -1.8232999999999999e+00   6.0072000000000001e+00   3.4680000000000000e-01   5.6769999999999998e-01  -4.0250000000000002e-01
  -6.6130000000000000e-01   6.1550000000000005e-01   1.7157000000000000e+00   2.0999999999999999e-01  -5.8999999999999997e-01  -1.4030000000000001e-01   6.6579999999999995e-01  -1.5343000000000000e+00   5.6589000000000000e+00   3.5639999999999999e-01   5.5810000000000004e-01  -4.2470000000000002e-01
  -4.6289999999999998e-01   6.8149999999999999e-01   1.8015000000000001e+00   2.3870000000000000e-01  -5.4239999999999999e-01  -1.9289999999999999e-01   1.0209999999999999e+00  -1.5343000000000000e+00   6.1813000000000002e+00   3.9489999999999997e-01   5.1959999999999995e-01  -4.2470000000000002e-01
  -8.5960000000000003e-01   6.8149999999999999e-01   2.2303999999999999e+00   2.9599999999999999e-01  -5.5189999999999995e-01  -1.4910000000000001e-01   8.6560000000000004e-01  -1.6232000000000000e+00   6.3554000000000004e+00   2.7939999999999998e-01   5.8689999999999998e-01  -3.5389999999999999e-01
  -4.8490000000000000e-01   5.7160000000000000e-01   1.6298999999999999e+00   3.3420000000000000e-01  -5.2339999999999998e-01  -1.5790000000000001e-01   8.6560000000000004e-01  -1.4453000000000000e+00   7.1388999999999996e+00   2.6970000000000000e-01   6.1580000000000001e-01  -3.3620000000000000e-01
  -4.6289999999999998e-01   7.2550000000000003e-01   1.8015000000000001e+00   2.6729999999999998e-01  -4.6629999999999999e-01  -1.8420000000000000e-01   5.5489999999999995e-01  -1.6677000000000000e+00   5.5719000000000003e+00   3.4680000000000000e-01   5.9660000000000002e-01  -4.8220000000000002e-01
  -5.9509999999999996e-01   7.2550000000000003e-01   1.2867999999999999e+00   2.5779999999999997e-01  -5.2339999999999998e-01  -2.0610000000000001e-01   5.5489999999999995e-01  -1.5120000000000000e+00   6.4424999999999999e+00   2.6010000000000000e-01   5.1959999999999995e-01  -3.7159999999999999e-01
  -5.7310000000000005e-01   4.3969999999999998e-01   2.0588000000000002e+00   2.8639999999999999e-01  -5.7099999999999995e-01  -1.5790000000000001e-01   5.5489999999999995e-01  -1.6677000000000000e+00   6.4424999999999999e+00   2.6010000000000000e-01   6.1580000000000001e-01  -4.6889999999999998e-01
  -6.8330000000000002e-01   4.6170000000000000e-01   1.3725000000000001e+00   3.1509999999999999e-01  -5.7099999999999995e-01  -1.8420000000000000e-01   4.8830000000000001e-01  -1.8010999999999999e+00   6.8777999999999997e+00   3.1790000000000002e-01   4.3300000000000000e-01  -6.0599999999999998e-01
  -6.8330000000000002e-01   6.5949999999999998e-01   1.8015000000000001e+00   2.8639999999999999e-01  -4.2820000000000003e-01  -1.5790000000000001e-01   7.5460000000000005e-01  -1.6232000000000000e+00   6.0072000000000001e+00   3.3710000000000001e-01   6.0619999999999996e-01  -5.5740000000000001e-01
  -6.3919999999999999e-01   7.4739999999999995e-01   1.8872000000000000e+00   2.7689999999999998e-01  -5.6140000000000001e-01  -1.4910000000000001e-01   9.9880000000000002e-01  -1.5565000000000000e+00   6.2683000000000000e+00   2.6970000000000000e-01   5.6769999999999998e-01  -2.3000000000000001e-01
  -7.0530000000000004e-01   4.8359999999999997e-01   1.8015000000000001e+00   1.1459999999999999e-01  -4.7580000000000000e-01  -1.9289999999999999e-01   5.3269999999999995e-01  -1.6677000000000000e+00   6.0941999999999998e+00   4.2380000000000001e-01   5.2920000000000000e-01  -4.0250000000000002e-01
  -5.5110000000000003e-01   5.7160000000000000e-01   2.4018999999999999e+00   2.7689999999999998e-01  -4.8530000000000001e-01  -1.6230000000000000e-01   6.4370000000000005e-01  -1.9790000000000001e+00   5.7460000000000004e+00   2.5050000000000000e-01   6.7349999999999999e-01  -3.1409999999999999e-01
  -6.3919999999999999e-01   6.1550000000000005e-01   1.2867999999999999e+00   2.9599999999999999e-01  -4.8530000000000001e-01  -1.8859999999999999e-01   8.6560000000000004e-01  -1.7121000000000000e+00   7.0518999999999998e+00   3.5639999999999999e-01   5.3879999999999995e-01  -2.5659999999999999e-01
  -6.1719999999999997e-01   7.4739999999999995e-01   2.2303999999999999e+00   3.2460000000000000e-01  -6.0899999999999999e-01  -1.5790000000000001e-01   3.1069999999999998e-01  -1.3786000000000000e+00   5.8330000000000002e+00   2.6010000000000000e-01   5.9660000000000002e-01  -4.0699999999999997e-01
  -5.9509999999999996e-01   5.7160000000000000e-01   1.1152000000000000e+00   2.7689999999999998e-01  -5.1390000000000002e-01  -1.9730000000000000e-01   5.9930000000000005e-01  -1.7788999999999999e+00   5.8330000000000002e+00   2.2159999999999999e-01   5.7730000000000004e-01  -3.4499999999999997e-01
  -5.5110000000000003e-01   6.1550000000000005e-01   2.4018999999999999e+00   2.1959999999999999e-01  -4.5679999999999998e-01  -1.5790000000000001e-01   4.2170000000000002e-01  -1.7121000000000000e+00   6.7035999999999998e+00   3.8529999999999998e-01   5.1000000000000001e-01  -4.0699999999999997e-01
  -5.9509999999999996e-01   6.1550000000000005e-01   2.2303999999999999e+00   2.7689999999999998e-01  -5.6140000000000001e-01  -1.4030000000000001e-01   5.1049999999999995e-01  -1.7565999999999999e+00   6.0941999999999998e+00   3.6599999999999999e-01   4.3300000000000000e-01  -4.4230000000000003e-01
  -5.5110000000000003e-01   6.1550000000000005e-01   1.7157000000000000e+00   2.4820000000000000e-01  -5.5189999999999995e-01  -1.8859999999999999e-01   5.7709999999999995e-01  -1.5787000000000000e+00   5.7460000000000004e+00   3.2750000000000001e-01   5.6769999999999998e-01  -4.0250000000000002e-01
  -6.3919999999999999e-01   8.3540000000000003e-01   1.6298999999999999e+00   2.5779999999999997e-01  -5.1390000000000002e-01  -2.2800000000000001e-01   6.4370000000000005e-01  -1.6010000000000000e+00   6.0072000000000001e+00   3.7569999999999998e-01   5.7730000000000004e-01  -4.3790000000000001e-01
  -5.5110000000000003e-01   7.6939999999999997e-01   1.5441000000000000e+00   2.3870000000000000e-01  -4.5679999999999998e-01  -1.9730000000000000e-01   5.1049999999999995e-01  -1.7565999999999999e+00   6.5294999999999996e+00   2.7939999999999998e-01   6.0619999999999996e-01  -4.0699999999999997e-01
  -7.7149999999999996e-01   5.2759999999999996e-01   1.6298999999999999e+00   1.2410000000000000e-01  -5.8999999999999997e-01  -1.7540000000000000e-01   6.8799999999999994e-01  -1.6677000000000000e+00   6.2683000000000000e+00   2.6010000000000000e-01   4.2340000000000000e-01  -3.4949999999999998e-01
  -6.3919999999999999e-01   6.8149999999999999e-01   1.7157000000000000e+00   3.2460000000000000e-01  -5.7099999999999995e-01  -1.4910000000000001e-01   5.7709999999999995e-01  -1.7121000000000000e+00   6.0941999999999998e+00   2.9859999999999998e-01   4.9070000000000003e-01  -3.8040000000000002e-01
  -7.7149999999999996e-01   6.3749999999999996e-01   1.8015000000000001e+00   2.1959999999999999e-01  -5.8999999999999997e-01  -1.0960000000000000e-01   3.9950000000000002e-01  -1.4898000000000000e+00   6.2683000000000000e+00   2.9859999999999998e-01   4.7149999999999997e-01  -3.9810000000000001e-01
  -2.2040000000000001e-01   4.1770000000000002e-01   1.6298999999999999e+00   3.6280000000000001e-01  -5.6140000000000001e-01  -1.6230000000000000e-01   5.1049999999999995e-01  -1.6010000000000000e+00   6.7035999999999998e+00   3.1790000000000002e-01   5.5810000000000004e-01  -3.7159999999999999e-01
  -8.3760000000000001e-01   7.6939999999999997e-01   2.1446000000000001e+00   3.1509999999999999e-01  -4.8530000000000001e-01  -2.4120000000000000e-01   4.2170000000000002e-01  -1.5565000000000000e+00   6.4424999999999999e+00   3.7569999999999998e-01   5.4849999999999999e-01  -3.9369999999999999e-01
  -9.0369999999999995e-01   5.9360000000000002e-01   2.0588000000000002e+00   1.9089999999999999e-01  -4.6629999999999999e-01  -1.7540000000000000e-01   6.8799999999999994e-01  -1.6899000000000000e+00   6.7035999999999998e+00   3.1790000000000002e-01   5.9660000000000002e-01  -3.9810000000000001e-01
  -5.5110000000000003e-01   8.5740000000000005e-01   1.9730000000000001e+00   2.2910000000000000e-01  -5.0429999999999997e-01  -1.4030000000000001e-01   4.6610000000000001e-01  -1.5343000000000000e+00   5.5719000000000003e+00   3.0819999999999997e-01   6.0619999999999996e-01  -4.2909999999999998e-01
  -2.8649999999999998e-01   5.7160000000000000e-01   1.8872000000000000e+00   2.1959999999999999e-01  -5.0429999999999997e-01  -2.1490000000000001e-01   6.2150000000000005e-01  -1.6454000000000000e+00   6.2683000000000000e+00   2.8899999999999998e-01   5.3879999999999995e-01  -3.6270000000000002e-01
  -5.9509999999999996e-01   4.1770000000000002e-01   1.6298999999999999e+00   2.6729999999999998e-01  -4.2820000000000003e-01  -2.0169999999999999e-01   5.1049999999999995e-01  -1.8232999999999999e+00   6.7035999999999998e+00   3.0819999999999997e-01   5.8689999999999998e-01  -3.6270000000000002e-01
  -5.9509999999999996e-01   8.1340000000000001e-01   1.5441000000000000e+00   3.1509999999999999e-01  -5.5189999999999995e-01  -1.8859999999999999e-01   6.6579999999999995e-01  -1.5120000000000000e+00   6.8777999999999997e+00   3.2750000000000001e-01   5.0029999999999997e-01  -4.4679999999999997e-01
  -9.2579999999999996e-01   7.0350000000000001e-01   1.8015000000000001e+00   2.3870000000000000e-01  -5.3290000000000004e-01  -1.8420000000000000e-01   5.9930000000000005e-01  -1.5565000000000000e+00   6.6166000000000000e+00   2.2159999999999999e-01   5.3879999999999995e-01  -3.0959999999999999e-01
  -6.3919999999999999e-01   7.2550000000000003e-01   1.2867999999999999e+00   2.2910000000000000e-01  -4.6629999999999999e-01  -1.7100000000000001e-01   4.4390000000000002e-01  -1.5120000000000000e+00   6.2683000000000000e+00   3.1790000000000002e-01   4.7149999999999997e-01  -4.2909999999999998e-01
  -8.3760000000000001e-01   5.9360000000000002e-01   1.8015000000000001e+00   2.5779999999999997e-01  -4.3769999999999998e-01  -1.4030000000000001e-01   2.6629999999999998e-01  -1.3786000000000000e+00   6.3554000000000004e+00   3.5639999999999999e-01   6.0619999999999996e-01  -5.2200000000000002e-01
  -5.5110000000000003e-01   5.9360000000000002e-01   2.0588000000000002e+00   3.6280000000000001e-01  -4.7580000000000000e-01  -2.1929999999999999e-01   7.3240000000000005e-01  -1.9567000000000001e+00   5.5719000000000003e+00   3.3710000000000001e-01   4.9070000000000003e-01  -2.9189999999999999e-01
  -5.9509999999999996e-01   5.7160000000000000e-01   8.5780000000000001e-01   1.8140000000000001e-01  -4.5679999999999998e-01  -1.5350000000000000e-01   3.7730000000000002e-01  -1.4676000000000000e+00   6.2683000000000000e+00   3.9489999999999997e-01   6.0619999999999996e-01  -4.6889999999999998e-01
  -5.9509999999999996e-01   2.6379999999999998e-01   2.1446000000000001e+00   2.6729999999999998e-01  -4.9480000000000002e-01  -1.8420000000000000e-01   5.1049999999999995e-01  -1.5565000000000000e+00   7.0518999999999998e+00   3.0819999999999997e-01   5.5810000000000004e-01  -3.4060000000000001e-01
  -6.6130000000000000e-01   7.4739999999999995e-01   2.1446000000000001e+00   2.6729999999999998e-01  -5.7099999999999995e-01  -2.1049999999999999e-01   3.9950000000000002e-01  -1.5565000000000000e+00   6.7035999999999998e+00   3.3710000000000001e-01   6.3510000000000000e-01  -4.3790000000000001e-01
  -6.6130000000000000e-01   4.8359999999999997e-01   2.0588000000000002e+00   1.9089999999999999e-01  -4.3769999999999998e-01  -1.7100000000000001e-01   5.3269999999999995e-01  -1.5343000000000000e+00   7.3131000000000004e+00   3.4680000000000000e-01   5.4849999999999999e-01  -4.3790000000000001e-01
  -6.1719999999999997e-01   4.1770000000000002e-01   1.8872000000000000e+00   3.1509999999999999e-01  -5.3290000000000004e-01  -1.7540000000000000e-01   5.1049999999999995e-01  -1.8232999999999999e+00   6.3554000000000004e+00   3.4680000000000000e-01   5.6769999999999998e-01  -3.6709999999999998e-01
  -5.5110000000000003e-01   5.7160000000000000e-01   1.4582999999999999e+00   2.1959999999999999e-01  -5.3290000000000004e-01  -1.7100000000000001e-01   2.6629999999999998e-01  -1.5787000000000000e+00   6.0941999999999998e+00   2.6010000000000000e-01   5.1959999999999995e-01  -4.5560000000000000e-01
  -7.0530000000000004e-01   6.3749999999999996e-01   1.3725000000000001e+00   1.6230000000000000e-01  -6.1850000000000005e-01  -1.4910000000000001e-01   5.1049999999999995e-01  -1.6454000000000000e+00   6.0072000000000001e+00   3.0819999999999997e-01   5.0029999999999997e-01  -3.6709999999999998e-01
  -8.1559999999999999e-01   5.7160000000000000e-01   1.9730000000000001e+00   2.2910000000000000e-01  -4.7580000000000000e-01  -1.3159999999999999e-01   6.8799999999999994e-01  -1.6454000000000000e+00   6.2683000000000000e+00   4.1420000000000001e-01   4.9070000000000003e-01  -3.4949999999999998e-01
  -6.1719999999999997e-01   6.8149999999999999e-01   1.3725000000000001e+00   2.9599999999999999e-01  -5.3290000000000004e-01  -1.5350000000000000e-01   5.9930000000000005e-01  -1.6677000000000000e+00   5.8330000000000002e+00   2.7939999999999998e-01   5.8689999999999998e-01  -3.9369999999999999e-01
  -7.9349999999999998e-01   4.1770000000000002e-01   1.5441000000000000e+00   3.2460000000000000e-01  -4.4719999999999999e-01  -1.7979999999999999e-01   7.7680000000000005e-01  -1.7121000000000000e+00   5.6589000000000000e+00   3.3710000000000001e-01   5.3879999999999995e-01  -3.8929999999999998e-01
  -6.1719999999999997e-01   7.9139999999999999e-01   1.8872000000000000e+00   2.4820000000000000e-01  -5.2339999999999998e-01  -1.8859999999999999e-01   5.3269999999999995e-01  -1.6232000000000000e+00   5.8330000000000002e+00   2.9859999999999998e-01   4.9070000000000003e-01  -4.1139999999999999e-01
  -4.1880000000000001e-01   7.4739999999999995e-01   1.4582999999999999e+00   3.4370000000000001e-01  -5.2339999999999998e-01  -1.4030000000000001e-01   4.2170000000000002e-01  -1.5787000000000000e+00   6.2683000000000000e+00   3.3710000000000001e-01   5.4849999999999999e-01  -3.6709999999999998e-01
  -7.7149999999999996e-01   5.4959999999999998e-01   1.7157000000000000e+00   2.8639999999999999e-01  -5.0429999999999997e-01  -2.0169999999999999e-01   5.3269999999999995e-01  -1.6232000000000000e+00   6.6166000000000000e+00   3.1790000000000002e-01   4.6189999999999998e-01  -3.7600000000000000e-01
  -7.7149999999999996e-01   6.3749999999999996e-01   2.2303999999999999e+00   2.2910000000000000e-01  -4.7580000000000000e-01  -1.2720000000000001e-01   6.2150000000000005e-01  -1.6232000000000000e+00   5.8330000000000002e+00   4.0460000000000002e-01   5.1000000000000001e-01  -4.0699999999999997e-01
  -8.3760000000000001e-01   3.2979999999999998e-01   2.8309000000000002e+00   2.3870000000000000e-01  -4.5679999999999998e-01  -2.1049999999999999e-01   5.7709999999999995e-01  -1.6010000000000000e+00   6.7035999999999998e+00   3.4680000000000000e-01   5.1000000000000001e-01  -3.5389999999999999e-01
  -8.3760000000000001e-01   6.1550000000000005e-01   1.5441000000000000e+00   2.1959999999999999e-01  -5.3290000000000004e-01  -1.9730000000000000e-01   5.1049999999999995e-01  -1.4898000000000000e+00   5.8330000000000002e+00   4.6239999999999998e-01   5.8689999999999998e-01  -3.6270000000000002e-01
  -5.0700000000000001e-01   5.2759999999999996e-01   1.5441000000000000e+00   2.7689999999999998e-01  -5.8050000000000002e-01  -1.7540000000000000e-01   6.2150000000000005e-01  -1.6677000000000000e+00   6.5294999999999996e+00   3.0819999999999997e-01   5.9660000000000002e-01  -3.8479999999999998e-01
  -7.9349999999999998e-01   4.8359999999999997e-01   1.1152000000000000e+00   3.1509999999999999e-01  -5.1390000000000002e-01  -2.0610000000000001e-01   5.3269999999999995e-01  -1.3341000000000001e+00   6.0941999999999998e+00   3.1790000000000002e-01   5.9660000000000002e-01  -3.8040000000000002e-01
  -6.6130000000000000e-01   6.1550000000000005e-01   2.0588000000000002e+00   2.9599999999999999e-01  -4.9480000000000002e-01  -2.1049999999999999e-01   4.6610000000000001e-01  -1.6454000000000000e+00   6.0072000000000001e+00   3.4680000000000000e-01   5.0029999999999997e-01  -3.9369999999999999e-01
  -9.2579999999999996e-01   4.6170000000000000e-01   2.2303999999999999e+00   2.6729999999999998e-01  -5.1390000000000002e-01  -1.8859999999999999e-01   5.5489999999999995e-01  -1.8899999999999999e+00   6.5294999999999996e+00   3.7569999999999998e-01   5.5810000000000004e-01  -3.8040000000000002e-01
  -5.7310000000000005e-01   5.9360000000000002e-01   2.0588000000000002e+00   2.9599999999999999e-01  -5.7099999999999995e-01  -1.7540000000000000e-01   4.6610000000000001e-01  -1.4898000000000000e+00   6.7907000000000002e+00   3.5639999999999999e-01   5.5810000000000004e-01  -3.6709999999999998e-01
  -5.9509999999999996e-01   5.2759999999999996e-01   1.1152000000000000e+00   2.7689999999999998e-01  -5.6140000000000001e-01  -1.4910000000000001e-01   4.4390000000000002e-01  -1.7121000000000000e+00   6.0941999999999998e+00   3.5639999999999999e-01   5.1000000000000001e-01  -3.6270000000000002e-01
  -7.7149999999999996e-01   7.2550000000000003e-01   1.2010000000000001e+00   3.4370000000000001e-01  -4.1870000000000002e-01  -2.0610000000000001e-01   6.6579999999999995e-01  -1.5565000000000000e+00   6.0941999999999998e+00   3.3710000000000001e-01   5.7730000000000004e-01  -3.8929999999999998e-01
  -6.8330000000000002e-01   5.7160000000000000e-01   1.5441000000000000e+00   2.5779999999999997e-01  -4.1870000000000002e-01  -1.8859999999999999e-01   5.1049999999999995e-01  -1.5787000000000000e+00   6.7907000000000002e+00   3.0819999999999997e-01   5.5810000000000004e-01  -3.9810000000000001e-01
  -4.8490000000000000e-01   4.8359999999999997e-01   2.0588000000000002e+00   2.4820000000000000e-01  -5.4239999999999999e-01  -2.1049999999999999e-01   5.5489999999999995e-01  -1.6899000000000000e+00   5.8330000000000002e+00   3.3710000000000001e-01   6.2539999999999996e-01  -4.4679999999999997e-01
  -4.8490000000000000e-01   5.2759999999999996e-01   7.7210000000000001e-01   2.5779999999999997e-01  -4.5679999999999998e-01  -1.6230000000000000e-01   5.1049999999999995e-01  -1.6010000000000000e+00   6.2683000000000000e+00   3.7569999999999998e-01   5.1959999999999995e-01  -4.1139999999999999e-01
  -5.7310000000000005e-01   5.9360000000000002e-01   1.2867999999999999e+00   2.1959999999999999e-01  -5.8050000000000002e-01  -1.3589999999999999e-01   4.8830000000000001e-01  -1.4898000000000000e+00   6.0941999999999998e+00   3.2750000000000001e-01   5.0029999999999997e-01  -4.2020000000000002e-01
  -7.4939999999999996e-01   6.5949999999999998e-01   1.8015000000000001e+00   1.8140000000000001e-01  -5.6140000000000001e-01  -1.6660000000000000e-01   3.7730000000000002e-01  -1.6010000000000000e+00   5.9200999999999997e+00   4.0460000000000002e-01   5.1000000000000001e-01  -3.9810000000000001e-01
  -6.1719999999999997e-01   4.1770000000000002e-01   2.0588000000000002e+00   2.8639999999999999e-01  -4.9480000000000002e-01  -2.1049999999999999e-01   5.7709999999999995e-01  -1.5565000000000000e+00   5.7460000000000004e+00   3.4680000000000000e-01   5.5810000000000004e-01  -4.2909999999999998e-01
  -6.1719999999999997e-01   5.0560000000000005e-01   1.5441000000000000e+00   3.3420000000000000e-01  -5.1390000000000002e-01  -1.8420000000000000e-01   6.2150000000000005e-01  -1.5565000000000000e+00   5.9200999999999997e+00   2.6970000000000000e-01   5.1959999999999995e-01  -3.6270000000000002e-01
  -8.8170000000000004e-01   6.5949999999999998e-01   1.8015000000000001e+00   2.6729999999999998e-01  -4.9480000000000002e-01  -1.5790000000000001e-01   5.5489999999999995e-01  -1.4898000000000000e+00   5.1365999999999996e+00   3.0819999999999997e-01   5.2920000000000000e-01  -3.8040000000000002e-01
  -8.1559999999999999e-01   7.2550000000000003e-01   1.6298999999999999e+00   1.6230000000000000e-01  -5.8999999999999997e-01  -2.3240000000000000e-01   5.1049999999999995e-01  -1.6454000000000000e+00   6.7907000000000002e+00   2.8899999999999998e-01   4.7149999999999997e-01  -3.8929999999999998e-01
  -5.9509999999999996e-01   7.6939999999999997e-01   2.1446000000000001e+00   2.3870000000000000e-01  -4.9480000000000002e-01  -1.6230000000000000e-01   5.3269999999999995e-01  -1.8455999999999999e+00   6.2683000000000000e+00   2.9859999999999998e-01   5.1000000000000001e-01  -3.9810000000000001e-01
  -5.2900000000000003e-01   3.2979999999999998e-01   1.6298999999999999e+00   2.1959999999999999e-01  -5.5189999999999995e-01  -1.5790000000000001e-01   4.4390000000000002e-01  -1.4453000000000000e+00   7.1388999999999996e+00   3.8529999999999998e-01   5.6769999999999998e-01  -4.2470000000000002e-01
  -6.1719999999999997e-01   7.2550000000000003e-01   7.7210000000000001e-01   2.4820000000000000e-01  -4.5679999999999998e-01  -1.8420000000000000e-01   7.3240000000000005e-01  -1.6232000000000000e+00   5.8330000000000002e+00   3.1790000000000002e-01   5.7730000000000004e-01  -3.9369999999999999e-01
  -5.0700000000000001e-01   7.2550000000000003e-01   1.1152000000000000e+00   2.5779999999999997e-01  -5.0429999999999997e-01  -1.8420000000000000e-01   6.6579999999999995e-01  -1.5787000000000000e+00   6.7035999999999998e+00   3.1790000000000002e-01   4.9070000000000003e-01  -4.1580000000000000e-01
  -7.4939999999999996e-01   6.5949999999999998e-01   1.8015000000000001e+00   2.1959999999999999e-01  -4.7580000000000000e-01  -1.6660000000000000e-01   6.4370000000000005e-01  -1.5120000000000000e+00   5.9200999999999997e+00   3.0819999999999997e-01   5.4849999999999999e-01  -3.8929999999999998e-01
  -5.5110000000000003e-01   5.9360000000000002e-01   1.2010000000000001e+00   1.9089999999999999e-01  -5.3290000000000004e-01  -1.7979999999999999e-01   4.4390000000000002e-01  -1.6899000000000000e+00   6.5294999999999996e+00   3.5639999999999999e-01   5.7730000000000004e-01  -4.0250000000000002e-01
  -6.6130000000000000e-01   6.8149999999999999e-01   1.9730000000000001e+00   2.0999999999999999e-01  -4.1870000000000002e-01  -1.4470000000000000e-01   5.1049999999999995e-01  -1.7565999999999999e+00   6.2683000000000000e+00   2.9859999999999998e-01   6.0619999999999996e-01  -3.6709999999999998e-01
  -9.0369999999999995e-01   6.5949999999999998e-01   1.4582999999999999e+00   2.0050000000000001e-01  -4.3769999999999998e-01  -2.0169999999999999e-01   5.5489999999999995e-01  -1.6677000000000000e+00   6.7035999999999998e+00   3.5639999999999999e-01   5.3879999999999995e-01  -4.2020000000000002e-01
  -7.4939999999999996e-01   5.0560000000000005e-01   1.6298999999999999e+00   2.3870000000000000e-01  -5.8999999999999997e-01  -1.7979999999999999e-01   4.8830000000000001e-01  -1.4898000000000000e+00   6.3554000000000004e+00   2.8899999999999998e-01   5.7730000000000004e-01  -4.1580000000000000e-01
  -5.9509999999999996e-01   4.8359999999999997e-01   1.7157000000000000e+00   1.6230000000000000e-01  -5.1390000000000002e-01  -1.4030000000000001e-01   5.9930000000000005e-01  -1.6232000000000000e+00   6.6166000000000000e+00   2.6970000000000000e-01   5.3879999999999995e-01  -3.7600000000000000e-01
  -7.2740000000000005e-01   5.9360000000000002e-01   2.2303999999999999e+00   2.9599999999999999e-01  -4.8530000000000001e-01  -1.6660000000000000e-01   4.4390000000000002e-01  -1.5565000000000000e+00   6.6166000000000000e+00   3.3710000000000001e-01   5.5810000000000004e-01  -3.8929999999999998e-01
  -6.3919999999999999e-01   7.2550000000000003e-01   1.1152000000000000e+00   2.8639999999999999e-01  -5.2339999999999998e-01  -2.0610000000000001e-01   3.9950000000000002e-01  -1.5787000000000000e+00   6.0072000000000001e+00   3.4680000000000000e-01   5.9660000000000002e-01  -4.0699999999999997e-01
  -6.6130000000000000e-01   5.2759999999999996e-01   1.6298999999999999e+00   3.5330000000000000e-01  -4.6629999999999999e-01  -1.8420000000000000e-01   5.3269999999999995e-01  -1.4676000000000000e+00   6.1813000000000002e+00   2.9859999999999998e-01   4.9070000000000003e-01  -3.9810000000000001e-01
  -7.7149999999999996e-01   5.4959999999999998e-01   1.7157000000000000e+00   1.4319999999999999e-01  -5.0429999999999997e-01  -2.1929999999999999e-01   5.9930000000000005e-01  -1.6899000000000000e+00   6.0072000000000001e+00   3.2750000000000001e-01   5.2920000000000000e-01  -3.8479999999999998e-01
  -7.0530000000000004e-01   6.3749999999999996e-01   1.6298999999999999e+00   2.1959999999999999e-01  -5.7099999999999995e-01  -1.6230000000000000e-01   5.9930000000000005e-01  -1.6899000000000000e+00   6.2683000000000000e+00   3.5639999999999999e-01   5.1000000000000001e-01  -4.2020000000000002e-01
  -6.3919999999999999e-01   6.5949999999999998e-01   1.9730000000000001e+00   2.4820000000000000e-01  -5.7099999999999995e-01  -1.3589999999999999e-01   5.1049999999999995e-01  -1.8677999999999999e+00   6.7035999999999998e+00   3.3710000000000001e-01   5.2920000000000000e-01  -4.0699999999999997e-01
  -6.8330000000000002e-01   6.5949999999999998e-01   1.6298999999999999e+00   2.6729999999999998e-01  -4.8530000000000001e-01  -1.7100000000000001e-01   9.3220000000000003e-01  -1.5565000000000000e+00   7.0518999999999998e+00   2.1190000000000001e-01   5.4849999999999999e-01  -3.3179999999999998e-01
  -7.0530000000000004e-01   5.9360000000000002e-01   2.1446000000000001e+00   2.9599999999999999e-01  -4.5679999999999998e-01  -2.2359999999999999e-01   6.6579999999999995e-01  -1.7788999999999999e+00   6.8777999999999997e+00   4.0460000000000002e-01   6.0619999999999996e-01  -3.1850000000000001e-01
  -8.3760000000000001e-01   7.9139999999999999e-01   2.4876999999999998e+00   3.2460000000000000e-01  -5.3290000000000004e-01  -1.3159999999999999e-01   5.3269999999999995e-01  -1.6232000000000000e+00   6.9648000000000003e+00   3.0819999999999997e-01   5.4849999999999999e-01  -3.9369999999999999e-01
  -7.7149999999999996e-01   6.5949999999999998e-01   1.8015000000000001e+00   2.4820000000000000e-01  -6.1850000000000005e-01  -1.8420000000000000e-01   6.6579999999999995e-01  -1.2674000000000001e+00   6.3554000000000004e+00   2.1190000000000001e-01   4.7149999999999997e-01  -3.6270000000000002e-01
  -7.4939999999999996e-01   7.0350000000000001e-01   1.7157000000000000e+00   2.6729999999999998e-01  -5.1390000000000002e-01  -1.7540000000000000e-01   6.8799999999999994e-01  -1.9567000000000001e+00   7.1388999999999996e+00   2.7939999999999998e-01   5.7730000000000004e-01  -3.3179999999999998e-01
  -7.4939999999999996e-01   6.5949999999999998e-01   2.2303999999999999e+00   2.9599999999999999e-01  -4.6629999999999999e-01  -1.4470000000000000e-01   5.5489999999999995e-01  -1.6232000000000000e+00   6.1813000000000002e+00   2.7939999999999998e-01   5.6769999999999998e-01  -3.8479999999999998e-01
  -7.2740000000000005e-01   4.6170000000000000e-01   2.1446000000000001e+00   2.5779999999999997e-01  -4.9480000000000002e-01  -1.8420000000000000e-01   6.6579999999999995e-01  -1.4676000000000000e+00   5.8330000000000002e+00   2.8899999999999998e-01   5.5810000000000004e-01  -3.8929999999999998e-01
  -6.6130000000000000e-01   8.1340000000000001e-01   1.3725000000000001e+00   2.5779999999999997e-01  -5.9950000000000003e-01  -2.0610000000000001e-01   4.4390000000000002e-01  -1.5120000000000000e+00   6.6166000000000000e+00   3.0819999999999997e-01   5.1959999999999995e-01  -4.1580000000000000e-01
  -7.2740000000000005e-01   7.2550000000000003e-01   9.4359999999999999e-01   2.4820000000000000e-01  -6.0899999999999999e-01  -1.7540000000000000e-01   4.6610000000000001e-01  -1.5120000000000000e+00   6.7907000000000002e+00   3.6599999999999999e-01   5.6769999999999998e-01  -3.9810000000000001e-01
  -6.1719999999999997e-01   5.9360000000000002e-01   1.8872000000000000e+00   3.3420000000000000e-01  -5.3290000000000004e-01  -1.8859999999999999e-01   5.1049999999999995e-01  -1.5120000000000000e+00   6.3554000000000004e+00   2.6970000000000000e-01   5.0029999999999997e-01  -3.9810000000000001e-01
  -5.2900000000000003e-01   4.3969999999999998e-01   1.1152000000000000e+00   1.9089999999999999e-01  -4.8530000000000001e-01  -1.9289999999999999e-01   5.7709999999999995e-01  -1.4676000000000000e+00   6.2683000000000000e+00   3.4680000000000000e-01   5.2920000000000000e-01  -3.9369999999999999e-01
  -6.6130000000000000e-01   5.9360000000000002e-01   2.0588000000000002e+00   3.2460000000000000e-01  -5.1390000000000002e-01  -1.7540000000000000e-01   5.1049999999999995e-01  -1.6232000000000000e+00   6.8777999999999997e+00   3.4680000000000000e-01   5.4849999999999999e-01  -4.3350000000000000e-01
  -8.5960000000000003e-01   6.5949999999999998e-01   1.6298999999999999e+00   2.5779999999999997e-01  -5.4239999999999999e-01  -1.5350000000000000e-01   3.7730000000000002e-01  -1.3786000000000000e+00   6.4424999999999999e+00   3.3710000000000001e-01   5.3879999999999995e-01  -3.9810000000000001e-01
  -7.7149999999999996e-01   5.7160000000000000e-01   1.5441000000000000e+00   1.9089999999999999e-01  -5.9950000000000003e-01  -1.6660000000000000e-01   5.1049999999999995e-01  -1.5787000000000000e+00   6.5294999999999996e+00   2.9859999999999998e-01   5.1959999999999995e-01  -3.9369999999999999e-01
  -7.2740000000000005e-01   5.7160000000000000e-01   1.2867999999999999e+00   1.6230000000000000e-01  -5.6140000000000001e-01  -1.9730000000000000e-01   7.3240000000000005e-01  -1.7343999999999999e+00   5.7460000000000004e+00   3.6599999999999999e-01   5.8689999999999998e-01  -3.9369999999999999e-01
  -6.3919999999999999e-01   5.4959999999999998e-01   2.3161999999999998e+00   2.4820000000000000e-01  -5.2339999999999998e-01  -1.5350000000000000e-01   6.6579999999999995e-01  -1.7121000000000000e+00   6.0072000000000001e+00   3.3710000000000001e-01   6.0619999999999996e-01  -4.0699999999999997e-01
  -8.1559999999999999e-01   3.2979999999999998e-01   1.8872000000000000e+00   2.2910000000000000e-01  -4.0920000000000001e-01  -1.5350000000000000e-01   5.3269999999999995e-01  -1.5787000000000000e+00   6.2683000000000000e+00   3.1790000000000002e-01   6.0619999999999996e-01  -3.9810000000000001e-01
  -7.7149999999999996e-01   4.3969999999999998e-01   1.9730000000000001e+00   3.3420000000000000e-01  -5.6140000000000001e-01  -1.4470000000000000e-01   5.1049999999999995e-01  -1.5120000000000000e+00   6.1813000000000002e+00   3.4680000000000000e-01   5.4849999999999999e-01  -3.6270000000000002e-01
  -6.1719999999999997e-01   6.3749999999999996e-01   1.8015000000000001e+00   2.2910000000000000e-01  -5.2339999999999998e-01  -2.0169999999999999e-01   4.4390000000000002e-01  -1.7343999999999999e+00   6.6166000000000000e+00   3.4680000000000000e-01   5.0029999999999997e-01  -3.9369999999999999e-01
  -8.5960000000000003e-01   6.1550000000000005e-01   5.1470000000000005e-01   3.1509999999999999e-01  -5.4239999999999999e-01  -1.9730000000000000e-01   4.2170000000000002e-01  -1.4676000000000000e+00   6.8777999999999997e+00   3.8529999999999998e-01   4.3300000000000000e-01  -4.0250000000000002e-01
  -6.6130000000000000e-01   5.0560000000000005e-01   2.0588000000000002e+00   2.0999999999999999e-01  -5.4239999999999999e-01  -1.5790000000000001e-01   5.1049999999999995e-01  -1.5343000000000000e+00   6.2683000000000000e+00   2.7939999999999998e-01   5.7730000000000004e-01  -4.1139999999999999e-01
  -7.4939999999999996e-01   7.9139999999999999e-01   1.1152000000000000e+00   2.7689999999999998e-01  -4.6629999999999999e-01  -1.3589999999999999e-01   4.6610000000000001e-01  -1.5565000000000000e+00   6.0941999999999998e+00   2.7939999999999998e-01   6.0619999999999996e-01  -3.6270000000000002e-01
  -5.5110000000000003e-01   4.8359999999999997e-01   1.9730000000000001e+00   2.1959999999999999e-01  -4.9480000000000002e-01  -2.1490000000000001e-01   6.6579999999999995e-01  -1.5343000000000000e+00   5.6589000000000000e+00   2.8899999999999998e-01   5.1959999999999995e-01  -3.5389999999999999e-01
  -8.1559999999999999e-01   5.4959999999999998e-01   9.4359999999999999e-01   1.9089999999999999e-01  -5.3290000000000004e-01  -1.4030000000000001e-01   7.5460000000000005e-01  -1.6899000000000000e+00   6.6166000000000000e+00   4.1420000000000001e-01   5.1000000000000001e-01  -3.8040000000000002e-01
  -6.6130000000000000e-01   6.3749999999999996e-01   1.8872000000000000e+00   2.1959999999999999e-01  -5.0429999999999997e-01  -1.7540000000000000e-01   6.4370000000000005e-01  -1.5343000000000000e+00   6.3554000000000004e+00   3.0819999999999997e-01   4.8110000000000003e-01  -3.8479999999999998e-01
  -7.0530000000000004e-01   7.2550000000000003e-01   1.2010000000000001e+00   2.1959999999999999e-01  -5.0429999999999997e-01  -1.6660000000000000e-01   7.1020000000000005e-01  -1.6010000000000000e+00   6.2683000000000000e+00   3.2750000000000001e-01   4.2340000000000000e-01  -3.7159999999999999e-01
  -7.4939999999999996e-01   6.5949999999999998e-01   2.4018999999999999e+00   3.3420000000000000e-01  -5.9950000000000003e-01  -1.4470000000000000e-01   6.6579999999999995e-01  -1.3341000000000001e+00   6.0072000000000001e+00   3.3710000000000001e-01   5.1959999999999995e-01  -3.4949999999999998e-01
  -7.0530000000000004e-01   6.1550000000000005e-01   1.8015000000000001e+00   2.7689999999999998e-01  -5.6140000000000001e-01  -2.0169999999999999e-01   4.2170000000000002e-01  -1.5787000000000000e+00   6.4424999999999999e+00   2.9859999999999998e-01   5.5810000000000004e-01  -3.8929999999999998e-01
  -7.2740000000000005e-01   6.3749999999999996e-01   1.2867999999999999e+00   1.6230000000000000e-01  -4.6629999999999999e-01  -1.3589999999999999e-01   5.1049999999999995e-01  -1.3786000000000000e+00   6.3554000000000004e+00   3.3710000000000001e-01   5.0029999999999997e-01  -4.1139999999999999e-01
  -6.3919999999999999e-01   4.8359999999999997e-01   1.4582999999999999e+00   2.1959999999999999e-01  -4.6629999999999999e-01  -1.4470000000000000e-01   5.1049999999999995e-01  -1.7121000000000000e+00   5.9200999999999997e+00   3.7569999999999998e-01   5.0029999999999997e-01  -3.9369999999999999e-01
  -8.1559999999999999e-01   7.9139999999999999e-01   2.2303999999999999e+00   1.9089999999999999e-01  -4.7580000000000000e-01  -1.5790000000000001e-01   6.4370000000000005e-01  -1.5565000000000000e+00   6.8777999999999997e+00   3.7569999999999998e-01   5.5810000000000004e-01  -3.4949999999999998e-01
  -7.7149999999999996e-01   4.3969999999999998e-01   1.9730000000000001e+00   3.6280000000000001e-01  -5.5189999999999995e-01  -1.7100000000000001e-01   4.2170000000000002e-01  -1.5565000000000000e+00   5.6589000000000000e+00   2.6970000000000000e-01   5.6769999999999998e-01  -4.0250000000000002e-01
  -6.6130000000000000e-01   6.5949999999999998e-01   2.2303999999999999e+00   2.3870000000000000e-01  -4.9480000000000002e-01  -1.3589999999999999e-01   5.9930000000000005e-01  -1.6899000000000000e+00   5.8330000000000002e+00   3.2750000000000001e-01   5.5810000000000004e-01  -4.1580000000000000e-01
  -7.2740000000000005e-01   5.7160000000000000e-01   1.4582999999999999e+00   1.9089999999999999e-01  -5.4239999999999999e-01  -1.8859999999999999e-01   7.7680000000000005e-01  -1.6232000000000000e+00   5.7460000000000004e+00   3.0819999999999997e-01   5.2920000000000000e-01  -3.8929999999999998e-01
  -5.0700000000000001e-01   5.9360000000000002e-01   1.4582999999999999e+00   3.6280000000000001e-01  -4.8530000000000001e-01  -1.9730000000000000e-01   4.4390000000000002e-01  -1.7565999999999999e+00   6.1813000000000002e+00   3.0819999999999997e-01   5.1000000000000001e-01  -3.7159999999999999e-01
  -8.1559999999999999e-01   6.1550000000000005e-01   1.2010000000000001e+00   2.6729999999999998e-01  -5.5189999999999995e-01  -1.7540000000000000e-01   5.5489999999999995e-01  -1.5120000000000000e+00   5.7460000000000004e+00   3.4680000000000000e-01   5.8689999999999998e-01  -3.9810000000000001e-01
  -6.8330000000000002e-01   6.1550000000000005e-01   1.5441000000000000e+00   2.6729999999999998e-01  -5.1390000000000002e-01  -1.5350000000000000e-01   7.1020000000000005e-01  -1.3786000000000000e+00   6.4424999999999999e+00   2.5050000000000000e-01   5.5810000000000004e-01  -3.3620000000000000e-01
  -8.5960000000000003e-01   5.2759999999999996e-01   1.3725000000000001e+00   3.0549999999999999e-01  -6.0899999999999999e-01  -1.7100000000000001e-01   7.3240000000000005e-01  -1.6232000000000000e+00   6.3554000000000004e+00   2.9859999999999998e-01   5.1959999999999995e-01  -4.0250000000000002e-01
  -6.3919999999999999e-01   5.7160000000000000e-01   1.8872000000000000e+00   1.2410000000000000e-01  -6.0899999999999999e-01  -1.4910000000000001e-01   5.5489999999999995e-01  -1.5787000000000000e+00   7.2260000000000000e+00   3.3710000000000001e-01   4.8110000000000003e-01  -3.6709999999999998e-01
  -6.8330000000000002e-01   6.3749999999999996e-01   1.3725000000000001e+00   1.9089999999999999e-01  -5.7099999999999995e-01  -1.5790000000000001e-01   6.6579999999999995e-01  -1.7565999999999999e+00   6.1813000000000002e+00   3.4680000000000000e-01   5.2920000000000000e-01  -3.5830000000000001e-01
  -6.6130000000000000e-01   4.6170000000000000e-01   1.8015000000000001e+00   2.9599999999999999e-01  -4.7580000000000000e-01  -1.8420000000000000e-01   6.6579999999999995e-01  -1.5787000000000000e+00   6.5294999999999996e+00   3.0819999999999997e-01   5.4849999999999999e-01  -3.9810000000000001e-01
  -9.4779999999999998e-01   6.1550000000000005e-01   1.9730000000000001e+00   2.9599999999999999e-01  -4.8530000000000001e-01  -1.5350000000000000e-01   5.1049999999999995e-01  -1.6232000000000000e+00   6.0072000000000001e+00   3.8529999999999998e-01   5.9660000000000002e-01  -3.9369999999999999e-01
  -6.6130000000000000e-01   5.0560000000000005e-01   1.8015000000000001e+00   2.0999999999999999e-01  -5.7099999999999995e-01  -2.1490000000000001e-01   6.2150000000000005e-01  -1.6454000000000000e+00   5.9200999999999997e+00   4.4309999999999999e-01   5.3879999999999995e-01  -3.8479999999999998e-01
  -8.5960000000000003e-01   7.6939999999999997e-01   1.4582999999999999e+00   2.4820000000000000e-01  -5.8050000000000002e-01  -1.3589999999999999e-01   4.6610000000000001e-01  -1.6899000000000000e+00   6.2683000000000000e+00   3.0819999999999997e-01   5.7730000000000004e-01  -4.1580000000000000e-01
  -5.9509999999999996e-01   6.8149999999999999e-01   1.2867999999999999e+00   2.6729999999999998e-01  -4.8530000000000001e-01  -1.3589999999999999e-01   4.4390000000000002e-01  -1.8232999999999999e+00   6.0941999999999998e+00   2.6970000000000000e-01   5.3879999999999995e-01  -3.9369999999999999e-01
  -7.2740000000000005e-01   6.3749999999999996e-01   2.1446000000000001e+00   1.3370000000000001e-01  -4.2820000000000003e-01  -2.3240000000000000e-01   5.9930000000000005e-01  -1.6010000000000000e+00   6.3554000000000004e+00   2.9859999999999998e-01   5.4849999999999999e-01  -3.9810000000000001e-01
  -8.1559999999999999e-01   4.3969999999999998e-01   2.3161999999999998e+00   3.2460000000000000e-01  -4.7580000000000000e-01  -1.6660000000000000e-01   5.9930000000000005e-01  -1.7121000000000000e+00   4.8754000000000000e+00   3.8529999999999998e-01   5.8689999999999998e-01  -3.6709999999999998e-01
  -7.2740000000000005e-01   7.2550000000000003e-01   1.5441000000000000e+00   3.2460000000000000e-01  -5.7099999999999995e-01  -1.5790000000000001e-01   5.5489999999999995e-01  -1.5787000000000000e+00   6.0072000000000001e+00   2.0230000000000001e-01   4.7149999999999997e-01  -3.5389999999999999e-01
  -6.8330000000000002e-01   5.4959999999999998e-01   1.0294000000000001e+00   2.6729999999999998e-01  -5.0429999999999997e-01  -1.5790000000000001e-01   5.3269999999999995e-01  -1.5787000000000000e+00   6.5294999999999996e+00   3.7569999999999998e-01   4.7149999999999997e-01  -3.5830000000000001e-01
  -9.0369999999999995e-01   7.4739999999999995e-01   1.5441000000000000e+00   2.1959999999999999e-01  -5.4239999999999999e-01  -1.4030000000000001e-01   6.8799999999999994e-01  -1.6232000000000000e+00   6.1813000000000002e+00   3.0819999999999997e-01   5.1000000000000001e-01  -3.6709999999999998e-01
