# Supplementary material for: Footwear and Foam Surface Alter Gait Initiation of Typical Subjects
Source: PLoS One. 2015 Aug 13;10(8):e0135821. doi: 10.1371/journal.pone.0135821 (PMC4536224; doi:10.1371/journal.pone.0135821)
Supplement: S1 Dataset — (ZIP) [file pone.0135821.s001.zip › 11_foam_av1_04.txt]

   9.8969000000000005e+00  -3.6493000000000002e+00   3.8782850000000002e+02   2.9215000000000000e+00   4.4124899999999997e+01  -4.4729999999999998e-01  -9.9210999999999991e+00  -8.3384000000000000e+00   3.7148579999999998e+02   2.7742000000000000e+00  -3.3523200000000003e+01  -1.3048999999999999e+00
   1.0756600000000001e+01  -5.5838000000000001e+00   3.8628440000000001e+02   1.6994000000000000e+00   4.4248600000000003e+01  -3.5520000000000002e-01  -1.0231900000000000e+01  -8.9164999999999992e+00   3.7435879999999997e+02   2.2444000000000002e+00  -3.3908099999999997e+01  -1.3756999999999999e+00
   1.0425900000000000e+01  -7.6943000000000001e+00   3.8216680000000002e+02   4.9650000000000000e-01   4.4258200000000002e+01  -1.3159999999999999e-01  -1.1030900000000001e+01  -1.0095000000000001e+01   3.8123660000000001e+02   1.4738000000000000e+00  -3.4389200000000002e+01  -1.4111000000000000e+00
   9.8528000000000002e+00  -9.9366000000000003e+00   3.7770600000000002e+02  -6.5880000000000005e-01   4.4105899999999998e+01   1.6660000000000000e-01  -1.2340400000000001e+01  -1.1740399999999999e+01   3.8619900000000001e+02   5.7799999999999996e-01  -3.4995399999999997e+01  -1.4906999999999999e+00
   1.3115100000000000e+01  -1.1013800000000000e+01   3.7230160000000001e+02  -1.6422000000000001e+00   4.3658700000000003e+01   1.3589999999999999e-01  -1.4471100000000000e+01  -1.2852200000000000e+01   3.9177089999999998e+02  -4.1420000000000001e-01  -3.5582299999999996e+01  -1.5924000000000000e+00
   1.3710200000000000e+01  -1.3124200000000000e+01   3.6415219999999999e+02  -2.4823000000000000e+00   4.3049599999999998e+01   4.6039999999999998e-01  -1.6157900000000001e+01  -1.4275300000000000e+01   3.9856160000000000e+02  -1.2619000000000000e+00  -3.6169199999999996e+01  -1.6765000000000001e+00
   1.2255400000000000e+01  -1.6114000000000001e+01   3.5300029999999998e+02  -3.4752999999999998e+00   4.2164700000000003e+01   1.0392999999999999e+00  -1.8266400000000001e+01  -1.5965199999999999e+01   4.0517809999999997e+02  -2.5142000000000002e+00  -3.6871699999999997e+01  -1.7915000000000001e+00
   1.1770500000000000e+01  -1.8642099999999999e+01   3.3978960000000001e+02  -4.2964000000000002e+00   4.0918100000000003e+01   1.3945000000000001e+00  -2.0419300000000000e+01  -1.7410499999999999e+01   4.1475479999999999e+02  -3.7568000000000001e+00  -3.7805000000000000e+01  -2.0348000000000002e+00
   1.2233400000000000e+01  -2.1499900000000000e+01   3.2391960000000000e+02  -5.0983000000000001e+00   3.9347999999999999e+01   1.9076000000000000e+00  -2.3659800000000001e+01  -1.9322800000000001e+01   4.2642079999999999e+02  -5.2595000000000001e+00  -3.9046199999999999e+01  -2.1985000000000001e+00
   1.2255400000000000e+01  -2.3984100000000002e+01   3.0032900000000001e+02  -5.5374999999999996e+00   3.6807299999999998e+01   2.2759000000000000e+00  -2.6811499999999999e+01  -2.1635300000000001e+01   4.3904460000000000e+02  -7.3017000000000003e+00  -4.0374099999999999e+01  -2.3887000000000000e+00
   1.1682300000000000e+01  -2.3522400000000001e+01   2.7407920000000001e+02  -5.4134000000000002e+00   3.3857300000000002e+01   2.4249999999999998e+00  -3.0673400000000001e+01  -2.4837199999999999e+01   4.4775060000000002e+02  -8.9680999999999997e+00  -4.1422899999999998e+01  -2.6983000000000001e+00
   1.1307600000000001e+01  -2.0048999999999999e+01   2.4482689999999999e+02  -4.8501000000000003e+00   3.0364999999999998e+01   2.1004999999999998e+00  -3.4779499999999999e+01  -2.6927399999999999e+01   4.5654370000000000e+02  -1.0432300000000000e+01  -4.2183000000000000e+01  -3.0345000000000000e+00
   1.0470000000000001e+01  -1.2596600000000000e+01   2.1797659999999999e+02  -4.1340000000000003e+00   2.7186699999999998e+01   1.3463000000000001e+00  -3.9307200000000002e+01  -2.8506100000000000e+01   4.5967779999999999e+02  -1.1617100000000001e+01  -4.2471699999999998e+01  -3.3397000000000001e+00
   1.0381800000000000e+01  -3.1436999999999999e+00   1.9575860000000000e+02  -3.3607000000000000e+00   2.4398599999999998e+01   2.5000000000000000e-01  -4.3502099999999999e+01  -2.9373300000000000e+01   4.5950369999999998e+02  -1.2455200000000000e+01  -4.2375500000000002e+01  -3.6802999999999999e+00
   9.5663000000000000e+00   7.2766000000000002e+00   1.8306260000000000e+02  -2.3773000000000000e+00   2.2885600000000000e+01  -1.0963000000000001e+00  -4.6720300000000002e+01  -2.9684600000000000e+01   4.5863310000000001e+02  -1.3187300000000000e+01  -4.2346600000000002e+01  -3.9015000000000000e+00
   8.7286999999999999e+00   1.6773499999999999e+01   1.7688620000000000e+02  -1.7566999999999999e+00   2.2371700000000001e+01  -2.3460999999999999e+00  -4.9650100000000002e+01  -2.8461600000000001e+01   4.5845900000000000e+02  -1.3765300000000000e+01  -4.2240800000000000e+01  -4.0739999999999998e+00
   5.8190999999999997e+00   2.2247399999999999e+01   1.7156760000000000e+02  -1.4608000000000001e+00   2.2105300000000000e+01  -3.0520999999999998e+00  -5.0604500000000002e+01  -2.6882899999999999e+01   4.5793660000000000e+02  -1.4198700000000001e+01  -4.2558300000000003e+01  -4.1227000000000000e+00
   3.3062999999999998e+00   2.4006100000000000e+01   1.6762150000000000e+02  -1.3462000000000001e+00   2.1800799999999999e+01  -3.3414999999999999e+00  -5.0937399999999997e+01  -2.5104099999999999e+01   4.6246379999999999e+02  -1.4584000000000000e+01  -4.3318399999999997e+01  -4.0385999999999997e+00
   7.7149999999999996e-01   2.2291399999999999e+01   1.6281760000000000e+02  -1.5276000000000001e+00   2.1467700000000001e+01  -3.1574000000000000e+00  -5.0670999999999999e+01  -2.3480899999999998e+01   4.7056029999999998e+02  -1.5364300000000000e+01  -4.4434600000000003e+01  -3.9546000000000001e+00
  -1.1462000000000001e+00   1.8664100000000001e+01   1.6067300000000000e+02  -1.7948999999999999e+00   2.1315500000000000e+01  -2.7890000000000001e+00  -5.0227100000000000e+01  -2.3169599999999999e+01   4.8623120000000000e+02  -1.6077100000000002e+01  -4.6310899999999997e+01  -3.9723000000000002e+00
  -2.8433999999999999e+00   1.5498400000000000e+01   1.6170240000000001e+02  -2.0145000000000000e+00   2.1591400000000000e+01  -2.4075000000000002e+00  -4.9894199999999998e+01  -2.4948399999999999e+01   5.0155380000000002e+02  -1.6972999999999999e+01  -4.7956200000000003e+01  -4.1271000000000004e+00
  -3.7250999999999999e+00   1.2948300000000000e+01   1.6504800000000000e+02  -2.3391000000000002e+00   2.1981600000000000e+01  -2.1137000000000001e+00  -5.0737600000000000e+01  -2.5860099999999999e+01   5.1905290000000002e+02  -1.7859200000000001e+01  -4.9976900000000001e+01  -4.2598000000000003e+00
  -4.5627000000000004e+00   1.1365500000000001e+01   1.6873670000000001e+02  -2.4727999999999999e+00   2.2714300000000001e+01  -1.9119999999999999e+00  -5.1758600000000001e+01  -2.7483300000000000e+01   5.3585550000000001e+02  -1.8726099999999999e+01  -5.1776200000000003e+01  -4.4013999999999998e+00
  -4.6288000000000000e+00   9.5629000000000008e+00   1.7534209999999999e+02  -2.7401000000000000e+00   2.3342300000000002e+01  -1.6269000000000000e+00  -5.3489800000000002e+01  -2.9039800000000000e+01   5.5300639999999999e+02  -1.9506399999999999e+01  -5.3681399999999996e+01  -4.5960000000000001e+00
  -4.5186000000000002e+00   8.0679999999999996e+00   1.8237629999999999e+02  -3.0169999999999999e+00   2.4484200000000001e+01  -1.3506000000000000e+00  -5.5109999999999999e+01  -3.1129899999999999e+01   5.6737130000000002e+02  -2.0315600000000000e+01  -5.5317100000000003e+01  -4.8480999999999996e+00
  -3.5047000000000001e+00   6.6390000000000002e+00   1.9206989999999999e+02  -3.1410999999999998e+00   2.5559500000000000e+01  -1.1007000000000000e+00  -5.7063200000000002e+01  -3.4309600000000003e+01   5.7999500000000000e+02  -2.1066900000000000e+01  -5.6365900000000003e+01  -5.1311999999999998e+00
  -2.7993999999999999e+00   4.6825000000000001e+00   2.0159190000000001e+02  -3.4657000000000000e+00   2.7005900000000000e+01  -7.8059999999999996e-01  -5.9282699999999998e+01  -3.7244700000000002e+01   5.8861400000000003e+02  -2.1712299999999999e+01  -5.7289600000000000e+01  -5.4099000000000004e+00
  -1.8075000000000001e+00   2.6819999999999999e+00   2.1265799999999999e+02  -3.7235000000000000e+00   2.8204899999999999e+01  -4.9550000000000000e-01  -6.0902900000000002e+01  -3.9712899999999998e+01   5.9296699999999998e+02  -2.2271000000000001e+01  -5.7587899999999998e+01  -5.7240000000000002e+00
  -9.2579999999999996e-01   6.3749999999999996e-01   2.2166530000000000e+02  -4.1436000000000002e+00   2.9394400000000001e+01  -1.3589999999999999e-01  -6.1968299999999999e+01  -4.1536200000000001e+01   5.9418579999999997e+02  -2.2454000000000001e+01  -5.7626399999999997e+01  -5.8522999999999996e+00
  -4.4080000000000003e-01  -1.4509000000000001e+00   2.3153039999999999e+02  -4.3536000000000001e+00   3.0393599999999999e+01   2.1049999999999999e-01  -6.3211199999999998e+01  -4.3092700000000001e+01   5.9218340000000001e+02  -2.2521500000000000e+01  -5.7347400000000000e+01  -6.0468999999999999e+00
   3.3060000000000000e-01  -3.4075000000000002e+00   2.4130980000000000e+02  -4.5731999999999999e+00   3.1811399999999999e+01   3.6399999999999999e-01  -6.3965800000000002e+01  -4.3915399999999998e+01   5.8643750000000000e+02  -2.2531099999999999e+01  -5.6798900000000003e+01  -6.1486000000000001e+00
   1.3887000000000000e+00  -5.0781999999999998e+00   2.5340530000000001e+02  -4.9455999999999998e+00   3.3286400000000000e+01   6.5780000000000005e-01  -6.4343100000000007e+01  -4.5383000000000003e+01   5.7938559999999995e+02  -2.2367300000000000e+01  -5.5875200000000000e+01  -6.2858000000000001e+00
   2.5127999999999999e+00  -6.9467999999999996e+00   2.6584399999999999e+02  -5.0697000000000001e+00   3.4637599999999999e+01   9.2530000000000001e-01  -6.4387500000000003e+01  -4.6428100000000001e+01   5.6719719999999995e+02  -2.2145800000000001e+01  -5.4701300000000003e+01  -6.3564999999999996e+00
   3.6810000000000000e+00  -9.4090000000000007e+00   2.8248599999999999e+02  -5.4134000000000002e+00   3.6531300000000002e+01   1.1709000000000001e+00  -6.3721699999999998e+01  -4.7473100000000002e+01   5.5318050000000005e+02  -2.1712299999999999e+01  -5.3200299999999999e+01  -6.4583000000000004e+00
   5.0917000000000003e+00  -1.1761200000000001e+01   3.0204469999999998e+02  -5.6330000000000000e+00   3.8796100000000003e+01   1.5304000000000000e+00  -6.2989199999999997e+01  -4.8584899999999998e+01   5.3620370000000003e+02  -2.1240300000000001e+01  -5.1689599999999999e+01  -6.5068999999999999e+00
   6.9653000000000000e+00  -1.5036799999999999e+01   3.2717939999999999e+02  -5.9767000000000001e+00   4.1765000000000001e+01   2.0830000000000002e+00  -6.1346800000000002e+01  -4.9363199999999999e+01   5.2001049999999998e+02  -2.0556400000000000e+01  -5.0015400000000000e+01  -6.5202000000000000e+00
   9.0814000000000004e+00  -1.8180399999999999e+01   3.5943410000000000e+02  -6.4062999999999999e+00   4.5514200000000002e+01   2.5916999999999999e+00  -5.9349299999999999e+01  -4.9852300000000000e+01   5.0259850000000000e+02  -1.9872399999999999e+01  -4.8283400000000000e+01  -6.5467000000000004e+00
   1.1990900000000000e+01  -2.2093499999999999e+01   3.9357600000000002e+02  -6.8646000000000003e+00   4.9311100000000003e+01   3.0609000000000002e+00  -5.7152000000000001e+01  -5.0875200000000000e+01   4.8370639999999997e+02  -1.9294499999999999e+01  -4.6532200000000003e+01  -6.5423000000000000e+00
   1.4944599999999999e+01  -2.7369599999999998e+01   4.2909050000000002e+02  -7.4470000000000001e+00   5.3574199999999998e+01   3.7406000000000001e+00  -5.4510800000000003e+01  -5.2365000000000002e+01   4.6211550000000000e+02  -1.8543099999999999e+01  -4.4434600000000003e+01  -6.6661999999999999e+00
   1.8647600000000001e+01  -3.2623600000000003e+01   4.6906569999999999e+02  -8.1631000000000000e+00   5.7999000000000002e+01   4.3720999999999997e+00  -5.1802999999999997e+01  -5.3454500000000003e+01   4.3739040000000000e+02  -1.7714700000000001e+01  -4.2057899999999997e+01  -6.7458000000000000e+00
   2.2747499999999999e+01  -3.7372100000000003e+01   5.1041350000000000e+02  -8.4113000000000007e+00   6.2642699999999998e+01   4.8544000000000000e+00  -4.7985500000000002e+01  -5.2831899999999997e+01   4.0970530000000002e+02  -1.6356500000000000e+01  -3.9575400000000002e+01  -6.7148000000000003e+00
   2.7420400000000001e+01  -4.2516300000000001e+01   5.5467800000000000e+02  -8.8505000000000003e+00   6.7448200000000000e+01   5.4420999999999999e+00  -4.6498399999999997e+01  -5.5900399999999998e+01   3.7740589999999997e+02  -1.5364300000000000e+01  -3.5976799999999997e+01  -6.4184999999999999e+00
   3.1872900000000001e+01  -4.7374600000000001e+01   6.0297420000000000e+02  -9.0510000000000002e+00   7.2777100000000004e+01   5.8849999999999998e+00  -3.7908999999999999e+01  -5.1809100000000001e+01   3.3962180000000001e+02  -1.3322100000000001e+01  -3.2830399999999997e+01  -6.2901999999999996e+00
   3.6876500000000000e+01  -5.3398099999999999e+01   6.5255730000000005e+02  -9.4138000000000002e+00   7.8153599999999997e+01   6.5208000000000004e+00  -3.3825099999999999e+01  -5.1631200000000000e+01   2.9687529999999998e+02  -1.1597899999999999e+01  -2.8106000000000002e+01  -6.0823000000000000e+00
   4.2012300000000003e+01  -5.8915999999999997e+01   6.9999570000000006e+02  -9.8242999999999991e+00   8.3453900000000004e+01   6.8715999999999999e+00  -2.5635200000000001e+01  -4.8607199999999999e+01   2.4437799999999999e+02  -9.1799999999999997e+00  -2.3323799999999999e+01  -5.5338000000000003e+00
   4.7610999999999997e+01  -6.4631699999999995e+01   7.4503219999999999e+02  -1.0215800000000000e+01   8.8316500000000005e+01   7.2663000000000002e+00  -1.7667200000000001e+01  -4.2447899999999997e+01   1.8857239999999999e+02  -6.4924999999999997e+00  -1.7752700000000001e+01  -4.7552000000000003e+00
   5.2438200000000002e+01  -6.8742699999999999e+01   7.8234810000000004e+02  -1.0292199999999999e+01   9.2360699999999994e+01   7.3803000000000001e+00  -9.6769999999999996e+00  -3.4865499999999997e+01   1.3189619999999999e+02  -3.8435000000000001e+00  -1.2287300000000000e+01  -3.7511000000000001e+00
   5.3121499999999997e+01  -7.2765699999999995e+01   8.0971310000000005e+02  -1.0225300000000001e+01   9.5263000000000005e+01   7.4900000000000002e+00  -2.2639000000000000e+00  -2.3636500000000002e+01   8.4100099999999998e+01  -1.2811999999999999e+00  -7.5822000000000003e+00  -2.7867999999999999e+00
   5.5965000000000003e+01  -7.6524900000000002e+01   8.3064440000000002e+02  -1.0158500000000000e+01   9.7346999999999994e+01   7.4724000000000004e+00   1.7312000000000001e+00  -1.5120200000000001e+01   5.0843200000000003e+01   4.3350000000000000e-01  -4.1375000000000002e+00  -1.9773000000000001e+00
   5.7089100000000002e+01  -8.0152199999999993e+01   8.4376930000000004e+02  -1.0063000000000001e+01   9.8745800000000003e+01   7.5777000000000001e+00   2.5746000000000002e+00  -8.8498000000000001e+00   3.2386400000000002e+01   1.5508999999999999e+00  -2.3670000000000000e+00  -1.4111000000000000e+00
   5.8565899999999999e+01  -8.3955299999999994e+01   8.5183299999999997e+02  -9.6906999999999996e+00   9.9212100000000007e+01   7.6961000000000004e+00   1.1540999999999999e+00  -5.0030000000000001e+00   2.3854500000000002e+01   1.8976999999999999e+00  -1.3567000000000000e+00  -1.0792999999999999e+00
   5.7485900000000001e+01  -8.6417500000000004e+01   8.5234770000000003e+02  -9.2133000000000003e+00   9.9088399999999993e+01   7.9021999999999997e+00  -8.8780000000000003e-01  -2.6682999999999999e+00   2.0285000000000000e+01   1.7242999999999999e+00  -6.5429999999999999e-01  -7.9620000000000002e-01
   5.5193500000000000e+01  -8.7296800000000005e+01   8.4582809999999995e+02  -8.6118000000000006e+00   9.8155799999999999e+01   8.0206000000000000e+00  -3.4180000000000001e+00   4.6689999999999998e-01   1.7673200000000001e+01   1.7339000000000000e+00  -3.2710000000000000e-01  -3.1850000000000001e-01
   5.2790900000000001e+01  -8.7626599999999996e+01   8.3347529999999995e+02  -7.7239000000000004e+00   9.6481099999999998e+01   8.0030000000000001e+00  -3.6844000000000001e+00   4.0020000000000000e-01   1.4277900000000001e+01   1.4159999999999999e+00  -7.6999999999999999e-02  -7.0800000000000002e-02
   5.0939399999999999e+01  -8.7318799999999996e+01   8.1649009999999998e+02  -6.9028000000000000e+00   9.4197299999999998e+01   8.0206000000000000e+00  -4.5721999999999996e+00   8.2269999999999999e-01   1.0447200000000000e+01   8.2840000000000003e-01   4.3300000000000000e-01   1.9460000000000000e-01
   4.9242100000000001e+01  -8.6241600000000005e+01   7.9573040000000003e+02  -5.8239000000000001e+00   9.1580399999999997e+01   7.9504000000000001e+00  -3.8841000000000001e+00  -4.6689999999999998e-01   7.4001000000000001e+00   5.2020000000000000e-01   5.7730000000000004e-01   2.1229999999999999e-01
   4.7148099999999999e+01  -8.5626099999999994e+01   7.7316930000000002e+02  -4.9359999999999999e+00   8.8563900000000004e+01   7.8539000000000003e+00  -3.4845999999999999e+00  -1.7565999999999999e+00   6.7035999999999998e+00   1.5409999999999999e-01   8.1789999999999996e-01   2.2120000000000001e-01
   4.5935800000000000e+01  -8.5098500000000001e+01   7.4949289999999996e+02  -3.8475999999999999e+00   8.5433199999999999e+01   7.7443000000000000e+00  -2.0196999999999998e+00  -1.6454000000000000e+00   6.2683000000000000e+00   1.4449999999999999e-01   7.2170000000000001e-01   1.7249999999999999e-01
   4.5120199999999997e+01  -8.4307100000000005e+01   7.2615970000000004e+02  -2.4632000000000001e+00   8.2131200000000007e+01   7.6478000000000002e+00  -4.2170000000000002e-01  -1.4231000000000000e+00   6.5294999999999996e+00   2.2159999999999999e-01   6.5429999999999999e-01   2.1229999999999999e-01
   4.5032100000000000e+01  -8.3383799999999994e+01   7.0702999999999997e+02  -8.2110000000000005e-01   7.9095600000000005e+01   7.4592999999999998e+00   8.8800000000000004e-02  -1.0450999999999999e+00   5.2236000000000002e+00   1.4449999999999999e-01   6.2539999999999996e-01   2.8749999999999998e-01
   4.5032100000000000e+01  -8.2284599999999998e+01   6.9090260000000001e+02   1.1074999999999999e+00   7.6402600000000007e+01   7.2618999999999998e+00   3.3289999999999997e-01  -1.2007000000000001e+00   6.7035999999999998e+00   1.7340000000000000e-01   6.4470000000000005e-01   2.5659999999999999e-01
   4.5406799999999997e+01  -8.1866900000000001e+01   6.7631939999999997e+02   3.1410999999999998e+00   7.3766800000000003e+01   6.8760000000000003e+00   3.7730000000000002e-01  -8.2269999999999999e-01   5.3977000000000004e+00   1.7340000000000000e-01   5.8689999999999998e-01   2.3440000000000000e-01
   4.6024000000000001e+01  -8.0899600000000007e+01   6.6551059999999995e+02   5.4706999999999999e+00   7.1730400000000003e+01   6.4945000000000004e+00   3.7730000000000002e-01  -1.1339999999999999e+00   5.1365999999999996e+00   1.7340000000000000e-01   6.5429999999999999e-01   2.9640000000000000e-01
   4.6773400000000002e+01  -8.0196100000000001e+01   6.5839059999999995e+02   7.7333999999999996e+00   6.9779600000000002e+01   6.0690999999999997e+00   3.1069999999999998e-01  -6.4480000000000004e-01   5.0495000000000001e+00   2.6010000000000000e-01   6.0619999999999996e-01   2.3440000000000000e-01
   4.7059899999999999e+01  -7.9646500000000003e+01   6.5676070000000004e+02   1.0167999999999999e+01   6.8618700000000004e+01   5.7096000000000000e+00   2.2189999999999999e-01  -6.6710000000000003e-01   5.2236000000000002e+00   6.7400000000000002e-02   5.3879999999999995e-01   2.4329999999999999e-01
   4.6905700000000003e+01  -7.9998300000000000e+01   6.5710379999999998e+02   1.2975000000000000e+01   6.7809799999999996e+01   5.3193000000000001e+00   5.1049999999999995e-01  -7.5600000000000001e-01   5.6589000000000000e+00   1.4449999999999999e-01   6.3510000000000000e-01   2.8749999999999998e-01
   4.7015900000000002e+01  -8.0174099999999996e+01   6.6276549999999997e+02   1.6163799999999998e+01   6.7267399999999995e+01   4.9816000000000003e+00   4.4390000000000002e-01  -6.6710000000000003e-01   5.7460000000000004e+00   1.7340000000000000e-01   6.0619999999999996e-01   2.8749999999999998e-01
   4.6971800000000002e+01  -7.9954300000000003e+01   6.6979980000000000e+02   1.9620000000000001e+01   6.6886799999999994e+01   4.4992000000000001e+00   5.5489999999999995e-01  -5.7809999999999995e-01   5.3106999999999998e+00   2.1190000000000001e-01   7.0240000000000002e-01   2.5209999999999999e-01
   4.7302399999999999e+01  -7.9690500000000000e+01   6.8052279999999996e+02   2.3649000000000001e+01   6.6839200000000005e+01   4.0431999999999997e+00   6.4370000000000005e-01  -4.8920000000000002e-01   5.3106999999999998e+00   1.7340000000000000e-01   6.5429999999999999e-01   2.5659999999999999e-01
   4.7831400000000002e+01  -7.8415499999999994e+01   6.9064530000000002e+02   2.8012200000000000e+01   6.6734600000000000e+01   3.4731000000000001e+00   4.6610000000000001e-01  -4.6689999999999998e-01   5.1365999999999996e+00   1.3489999999999999e-01   6.0619999999999996e-01   2.5209999999999999e-01
   4.8073900000000002e+01  -7.6656800000000004e+01   7.0016729999999995e+02   3.2738199999999999e+01   6.6582300000000004e+01   2.8329000000000000e+00   4.6610000000000001e-01  -2.8910000000000002e-01   5.6589000000000000e+00   1.9270000000000001e-01   6.5429999999999999e-01   2.4329999999999999e-01
   4.8095900000000000e+01  -7.5359700000000004e+01   7.0857410000000004e+02   3.7578800000000001e+01   6.6373000000000005e+01   2.2277000000000000e+00   8.8780000000000003e-01  -4.2249999999999999e-01   5.7460000000000004e+00   2.3119999999999999e-01   6.8320000000000003e-01   2.6540000000000002e-01
   4.8007800000000003e+01  -7.4898099999999999e+01   7.1843920000000003e+02   4.2400199999999998e+01   6.6058899999999994e+01   1.6488000000000000e+00   1.0653999999999999e+00  -1.1119999999999999e-01   5.1365999999999996e+00   1.2520000000000001e-01   6.8320000000000003e-01   1.6810000000000000e-01
   4.8801299999999998e+01  -7.4150599999999997e+01   7.2727490000000000e+02   4.7021200000000000e+01   6.5773499999999999e+01   1.1752000000000000e+00   1.2873000000000001e+00  -6.6699999999999995e-02   5.3106999999999998e+00   1.0600000000000000e-01   6.4470000000000005e-01   1.9460000000000000e-01
   4.9749099999999999e+01  -7.3864900000000006e+01   7.3688270000000000e+02   5.1508499999999998e+01   6.5497500000000002e+01   6.6659999999999997e-01   1.4205000000000001e+00  -2.0010000000000000e-01   4.4401000000000002e+00   2.0230000000000001e-01   5.4849999999999999e-01   2.0790000000000000e-01
   5.1071599999999997e+01  -7.4656300000000002e+01   7.4554690000000005e+02   5.5785699999999999e+01   6.5231099999999998e+01   2.4120000000000000e-01   1.7978000000000001e+00   4.0020000000000000e-01   5.5719000000000003e+00   2.0230000000000001e-01   5.7730000000000004e-01   1.5040000000000001e-01
   5.2636600000000001e+01  -7.5557599999999994e+01   7.5386789999999996e+02   5.9919800000000002e+01   6.4755300000000005e+01  -1.0960000000000000e-01   1.7534000000000001e+00   6.2260000000000004e-01   5.0495000000000001e+00   8.6699999999999999e-02   6.4470000000000005e-01   1.6370000000000001e-01
   5.4201599999999999e+01  -7.7074500000000000e+01   7.6158839999999998e+02   6.3824700000000000e+01   6.4526899999999998e+01  -3.8590000000000002e-01   1.7756000000000001e+00   6.8930000000000002e-01   5.3977000000000004e+00   1.5409999999999999e-01   6.4470000000000005e-01   1.4160000000000000e-01
   5.5898800000000001e+01  -7.8723200000000006e+01   7.6707860000000005e+02   6.7204499999999996e+01   6.4098699999999994e+01  -6.0519999999999996e-01   1.7756000000000001e+00   6.6710000000000003e-01   5.0495000000000001e+00   2.3119999999999999e-01   5.6769999999999998e-01   2.3000000000000001e-01
   5.7199300000000001e+01  -8.1163399999999996e+01   7.7274030000000005e+02   7.0297899999999998e+01   6.3413499999999999e+01  -6.7530000000000001e-01   1.7312000000000001e+00   8.2269999999999999e-01   5.0495000000000001e+00   1.4449999999999999e-01   5.4849999999999999e-01   1.5920000000000001e-01
   5.9249200000000002e+01  -8.3779499999999999e+01   7.7660059999999999e+02   7.3276700000000005e+01   6.2966299999999997e+01  -8.0689999999999995e-01   1.7312000000000001e+00   6.6710000000000003e-01   4.9623999999999997e+00   1.8300000000000000e-01   5.9660000000000002e-01   1.5920000000000001e-01
   6.0990600000000001e+01  -8.6439499999999995e+01   7.7823050000000001e+02   7.5911799999999999e+01   6.2433399999999999e+01  -9.1649999999999998e-01   1.7978000000000001e+00   5.1139999999999997e-01   4.5270999999999999e+00   2.0230000000000001e-01   5.5810000000000004e-01   1.5920000000000001e-01
   6.2952300000000001e+01  -8.8791700000000006e+01   7.8106140000000005e+02   7.8527799999999999e+01   6.2071800000000003e+01  -9.6909999999999996e-01   1.4871000000000001e+00   4.8920000000000002e-01   3.9177000000000000e+00   1.0600000000000000e-01   6.0619999999999996e-01   1.3270000000000001e-01
   6.3194800000000001e+01  -9.3144499999999994e+01   7.8543629999999996e+02   8.0781000000000006e+01   6.2043300000000002e+01  -9.6470000000000000e-01   1.2428999999999999e+00   6.4480000000000004e-01   5.2236000000000002e+00   1.4449999999999999e-01   6.8320000000000003e-01   1.1940000000000001e-01
   6.4671599999999998e+01  -9.6134200000000007e+01   7.9024019999999996e+02   8.3043700000000001e+01   6.2204999999999998e+01  -8.2440000000000002e-01   1.1096999999999999e+00   6.0040000000000004e-01   5.3106999999999998e+00   1.0600000000000000e-01   5.6769999999999998e-01   1.3710000000000000e-01
   6.4098500000000001e+01  -1.0110250000000001e+02   7.9298530000000005e+02   8.4838600000000000e+01   6.2414400000000001e+01  -6.1829999999999996e-01   1.0875999999999999e+00   3.1130000000000002e-01   5.3977000000000004e+00   9.6299999999999997e-02   7.2170000000000001e-01   1.1940000000000001e-01
   6.4958200000000005e+01  -1.0554320000000000e+02   7.9530150000000003e+02   8.6423500000000004e+01   6.2481000000000002e+01  -4.1220000000000001e-01   7.5460000000000005e-01   5.3369999999999995e-01   5.3977000000000004e+00   1.8300000000000000e-01   5.9660000000000002e-01   1.4160000000000000e-01
   6.4230800000000002e+01  -1.0965410000000000e+02   7.9804660000000001e+02   8.8046599999999998e+01   6.2766500000000001e+01  -2.5000000000000000e-01   4.8830000000000001e-01   6.6710000000000003e-01   5.8330000000000002e+00   2.6010000000000000e-01   6.5429999999999999e-01   1.5920000000000001e-01
   6.4010300000000001e+01  -1.1367710000000000e+02   7.9941909999999996e+02   8.9249600000000001e+01   6.2985300000000002e+01  -3.5099999999999999e-02   3.1069999999999998e-01   6.4480000000000004e-01   4.8754000000000000e+00   1.8300000000000000e-01   6.3510000000000000e-01   2.1229999999999999e-01
   6.2665799999999997e+01  -1.1800790000000001e+02   7.9753189999999995e+02   9.0061099999999996e+01   6.3032899999999998e+01   2.5000000000000000e-01   3.7730000000000002e-01   8.0049999999999999e-01   4.9623999999999997e+00   1.7340000000000000e-01   5.7730000000000004e-01   2.3890000000000000e-01
   6.2114699999999999e+01  -1.2181110000000000e+02   7.9452940000000001e+02   9.0767600000000002e+01   6.2899700000000003e+01   5.6569999999999998e-01   3.1069999999999998e-01   6.2260000000000004e-01   4.8754000000000000e+00   1.9270000000000001e-01   6.1580000000000001e-01   2.4770000000000000e-01
   6.0615900000000003e+01  -1.2576810000000000e+02   7.8620839999999998e+02   9.0748500000000007e+01   6.2557099999999998e+01   8.8580000000000003e-01   1.1100000000000000e-01   8.0049999999999999e-01   4.7882999999999996e+00   2.0230000000000001e-01   7.0240000000000002e-01   2.4329999999999999e-01
   6.0064799999999998e+01  -1.2941739999999999e+02   7.7548540000000003e+02   9.0309299999999993e+01   6.1824399999999997e+01   1.2365999999999999e+00   4.6610000000000001e-01   8.0049999999999999e-01   5.0495000000000001e+00   2.0230000000000001e-01   7.0240000000000002e-01   2.4329999999999999e-01
   5.9425600000000003e+01  -1.3275890000000001e+02   7.6030169999999998e+02   8.9297300000000007e+01   6.0796700000000001e+01   1.5918000000000001e+00   5.5489999999999995e-01   8.4499999999999997e-01   5.8330000000000002e+00   1.7340000000000000e-01   6.6390000000000005e-01   2.1679999999999999e-01
   5.7728299999999997e+01  -1.3493530000000001e+02   7.3902729999999997e+02   8.7531000000000006e+01   5.9198000000000000e+01   2.1093000000000002e+00   4.4390000000000002e-01   6.0040000000000004e-01   6.0072000000000001e+00   1.0600000000000000e-01   5.6769999999999998e-01   2.2559999999999999e-01
   5.5259599999999999e+01  -1.3574870000000001e+02   7.0694420000000002e+02   8.4590400000000002e+01   5.6942799999999998e+01   2.6661999999999999e+00   5.9930000000000005e-01   6.6710000000000003e-01   5.5719000000000003e+00   1.2520000000000001e-01   6.9279999999999997e-01   2.0790000000000000e-01
   5.1358199999999997e+01  -1.3574870000000001e+02   6.7142970000000003e+02   8.0991000000000000e+01   5.4316400000000002e+01   3.2100000000000000e+00   6.4370000000000005e-01   7.5600000000000001e-01   4.9623999999999997e+00   2.0230000000000001e-01   5.7730000000000004e-01   2.3440000000000000e-01
   4.7434699999999999e+01  -1.3337440000000001e+02   6.2956719999999996e+02   7.6627799999999993e+01   5.1261800000000001e+01   3.7538000000000000e+00   5.3269999999999995e-01   4.8920000000000002e-01   5.0495000000000001e+00   1.2520000000000001e-01   6.4470000000000005e-01   2.1229999999999999e-01
   4.1769799999999996e+01  -1.3049459999999999e+02   5.8152829999999994e+02   7.1376700000000000e+01   4.7626800000000003e+01   4.3544999999999998e+00   7.9900000000000004e-01   3.5580000000000001e-01   5.5719000000000003e+00   8.6699999999999999e-02   6.0619999999999996e-01   2.0349999999999999e-01
   3.5928699999999999e+01  -1.2546030000000000e+02   5.2859969999999998e+02   6.5524100000000004e+01   4.3782400000000003e+01   4.7755000000000001e+00   3.5510000000000003e-01  -4.2249999999999999e-01   5.7460000000000004e+00   1.0600000000000000e-01   5.7730000000000004e-01   1.9020000000000001e-01
   2.9933199999999999e+01  -1.1879930000000000e+02   4.7189659999999998e+02   5.9003200000000000e+01   3.9462200000000003e+01   5.0430000000000001e+00   5.9930000000000005e-01  -2.4460000000000001e-01   5.6589000000000000e+00   1.3489999999999999e-01   5.6769999999999998e-01   1.4160000000000000e-01
   2.3783500000000000e+01  -1.0978600000000000e+02   4.0996069999999997e+02   5.1899900000000002e+01   3.4732799999999997e+01   5.1570000000000000e+00   6.8799999999999994e-01   5.1139999999999997e-01   5.9200999999999997e+00   1.3489999999999999e-01   5.1959999999999995e-01   2.7870000000000000e-01
   1.7920300000000001e+01  -9.7651100000000000e+01   3.4467919999999998e+02   4.4491100000000003e+01   2.9584700000000002e+01   4.9992000000000001e+00   5.1049999999999995e-01   7.5600000000000001e-01   4.3529999999999998e+00   1.9270000000000001e-01   6.4470000000000005e-01   1.9910000000000000e-01
   1.3577999999999999e+01  -8.2306600000000003e+01   2.7759629999999999e+02   3.6652700000000003e+01   2.3932300000000001e+01   4.4028000000000000e+00   5.9930000000000005e-01   2.2200000000000001e-02   4.6142000000000003e+00   1.5409999999999999e-01   6.7349999999999999e-01   1.9910000000000000e-01
   9.7205999999999992e+00  -6.6346500000000006e+01   2.1180019999999999e+02   2.8718699999999998e+01   1.8356000000000002e+01   3.6002999999999998e+00   9.3220000000000003e-01  -6.6699999999999995e-02   5.9200999999999997e+00   2.2159999999999999e-01   6.0619999999999996e-01   2.7870000000000000e-01
   6.1497999999999999e+00  -4.7880299999999998e+01   1.5389609999999999e+02   2.1968699999999998e+01   1.3293600000000000e+01   2.4645000000000001e+00   7.9900000000000004e-01   4.6689999999999998e-01   5.2236000000000002e+00   2.1190000000000001e-01   6.4470000000000005e-01   2.1679999999999999e-01
   4.2541000000000002e+00  -2.1280100000000001e+01   1.1366350000000000e+02   1.7529100000000000e+01   9.6776000000000000e+00   3.5959999999999998e-01   9.7660000000000002e-01   5.1139999999999997e-01   5.5719000000000003e+00   1.9270000000000001e-01   6.6390000000000005e-01   2.5659999999999999e-01
   3.9235000000000002e+00  -1.9411500000000000e+01   7.5661299999999997e+01   1.2211200000000000e+01   6.3945999999999996e+00   4.4000000000000003e-03   1.1984999999999999e+00   4.4469999999999998e-01   5.7460000000000004e+00   7.7100000000000002e-02   6.4470000000000005e-01   2.6540000000000002e-01
   4.4965999999999999e+00  -9.7166999999999994e+00   4.9668799999999997e+01   8.2966999999999995e+00   4.0537000000000001e+00  -3.3770000000000000e-01   9.9880000000000002e-01   3.1130000000000002e-01   5.4847999999999999e+00   1.9270000000000001e-01   6.4470000000000005e-01   2.4770000000000000e-01
   2.1821999999999999e+00  -7.9141000000000004e+00   3.0796399999999998e+01   5.0697000000000001e+00   2.4550999999999998e+00  -5.5249999999999999e-01   1.0431999999999999e+00   4.2249999999999999e-01   5.7460000000000004e+00   1.0600000000000000e-01   6.1580000000000001e-01   2.5659999999999999e-01
   1.2784000000000000e+00  -2.1103999999999998e+00   1.8357700000000001e+01   3.2269999999999999e+00   1.2942000000000000e+00  -7.5429999999999997e-01   1.0875999999999999e+00   3.5580000000000001e-01   4.9623999999999997e+00   1.4449999999999999e-01   5.6769999999999998e-01   2.6100000000000001e-01
   8.5960000000000003e-01  -2.1999999999999999e-02   9.6077999999999992e+00   1.6134999999999999e+00   4.1870000000000002e-01  -9.7789999999999999e-01   1.0653999999999999e+00   4.8920000000000002e-01   5.8330000000000002e+00   2.6010000000000000e-01   5.3879999999999995e-01   3.4499999999999997e-01
   2.1999999999999999e-02   3.1876000000000002e+00   3.6886999999999999e+00   8.7839999999999996e-01  -1.9000000000000000e-02  -1.0218000000000000e+00   8.8780000000000003e-01   2.8910000000000002e-01   6.2683000000000000e+00   2.8899999999999998e-01   5.9660000000000002e-01   2.9640000000000000e-01
  -4.4080000000000003e-01   2.9897999999999998e+00   2.4018999999999999e+00   5.8240000000000003e-01  -2.6640000000000003e-01  -7.6739999999999997e-01   8.4340000000000004e-01   5.1139999999999997e-01   6.0941999999999998e+00   3.1790000000000002e-01   5.9660000000000002e-01   3.1409999999999999e-01
  -7.7149999999999996e-01   1.8246000000000000e+00   1.8015000000000001e+00   5.6330000000000002e-01  -2.6640000000000003e-01  -6.1390000000000000e-01   7.9900000000000004e-01   4.0020000000000000e-01   5.8330000000000002e+00   2.4079999999999999e-01   5.5810000000000004e-01   2.9189999999999999e-01
  -3.3060000000000000e-01   1.5388999999999999e+00   2.2303999999999999e+00   5.1559999999999995e-01  -3.6159999999999998e-01  -5.7879999999999998e-01   7.7680000000000005e-01   2.0010000000000000e-01   6.2683000000000000e+00   2.5050000000000000e-01   5.8689999999999998e-01   3.3179999999999998e-01
  -5.2900000000000003e-01   1.1431000000000000e+00   3.0882000000000001e+00   3.3420000000000000e-01  -3.4260000000000002e-01  -4.2540000000000000e-01   7.9900000000000004e-01   4.0020000000000000e-01   6.3554000000000004e+00   4.2380000000000001e-01   6.1580000000000001e-01   3.6709999999999998e-01
  -9.0369999999999995e-01   8.5740000000000005e-01   3.6029000000000000e+00   4.1049999999999998e-01  -4.6629999999999999e-01  -3.9029999999999998e-01   5.9930000000000005e-01   4.6689999999999998e-01   6.0941999999999998e+00   3.5639999999999999e-01   6.1580000000000001e-01   3.2729999999999998e-01
  -7.9349999999999998e-01   7.4739999999999995e-01   3.9460999999999999e+00   2.8639999999999999e-01  -5.0429999999999997e-01  -3.1569999999999998e-01   1.9980000000000001e-01   6.4480000000000004e-01   6.7907000000000002e+00   4.9130000000000001e-01   5.7730000000000004e-01   3.1409999999999999e-01
  -1.0360000000000000e+00   6.8149999999999999e-01   3.0882000000000001e+00   2.4820000000000000e-01  -4.0920000000000001e-01  -2.9380000000000001e-01   2.6629999999999998e-01   5.3369999999999995e-01   6.7035999999999998e+00   3.5639999999999999e-01   6.3510000000000000e-01   3.3620000000000000e-01
  -1.0139000000000000e+00   6.1550000000000005e-01   2.4018999999999999e+00   3.0549999999999999e-01  -3.0449999999999999e-01  -2.7189999999999998e-01   1.3320000000000001e-01   7.5600000000000001e-01   6.8777999999999997e+00   4.2380000000000001e-01   6.5429999999999999e-01   3.5389999999999999e-01
  -1.4548000000000001e+00   5.0560000000000005e-01   3.0024000000000002e+00   2.5779999999999997e-01  -2.2839999999999999e-01  -2.9380000000000001e-01   5.5489999999999995e-01   6.8930000000000002e-01   6.5294999999999996e+00   3.9489999999999997e-01   5.6769999999999998e-01   3.0959999999999999e-01
  -1.6091000000000000e+00   8.1340000000000001e-01   1.8872000000000000e+00   4.7739999999999999e-01  -2.4740000000000001e-01  -2.1929999999999999e-01   8.8780000000000003e-01   8.6719999999999997e-01   7.0518999999999998e+00   3.7569999999999998e-01   6.9279999999999997e-01   2.7870000000000000e-01
  -1.3446000000000000e+00   4.8359999999999997e-01   1.6298999999999999e+00   2.6729999999999998e-01  -3.2350000000000001e-01  -2.5430000000000003e-01   1.1540999999999999e+00   8.0049999999999999e-01   6.7035999999999998e+00   3.5639999999999999e-01   6.4470000000000005e-01   3.1850000000000001e-01
  -1.6091000000000000e+00   5.9360000000000002e-01   1.8015000000000001e+00   2.9599999999999999e-01  -3.5210000000000002e-01  -2.5430000000000003e-01   8.4340000000000004e-01   1.0672999999999999e+00   6.1813000000000002e+00   5.1049999999999995e-01   6.0619999999999996e-01   3.0080000000000001e-01
  -1.4327000000000001e+00   5.7160000000000000e-01   2.7450999999999999e+00   3.0549999999999999e-01  -3.9970000000000000e-01  -2.5000000000000000e-01   7.7680000000000005e-01   1.0227999999999999e+00   5.8330000000000002e+00   3.7569999999999998e-01   5.9660000000000002e-01   3.4060000000000001e-01
  -1.6752000000000000e+00   5.4959999999999998e-01   1.8015000000000001e+00   2.8639999999999999e-01  -3.0449999999999999e-01  -2.2800000000000001e-01   1.1984999999999999e+00   1.1117999999999999e+00   6.7907000000000002e+00   4.3350000000000000e-01   5.4849999999999999e-01   3.0959999999999999e-01
  -1.6532000000000000e+00   7.6939999999999997e-01   2.5735000000000001e+00   4.0100000000000002e-01  -2.8549999999999998e-01  -2.4120000000000000e-01   1.4205000000000001e+00   1.2007000000000001e+00   6.2683000000000000e+00   3.8529999999999998e-01   5.6769999999999998e-01   2.6540000000000002e-01
  -1.2784000000000000e+00   5.7160000000000000e-01   1.8872000000000000e+00   2.7689999999999998e-01  -3.3310000000000001e-01  -2.6310000000000000e-01   1.3983000000000001e+00   1.1339999999999999e+00   7.3131000000000004e+00   4.5269999999999999e-01   5.2920000000000000e-01   3.4499999999999997e-01
  -1.5428999999999999e+00   4.1770000000000002e-01   3.0882000000000001e+00   3.3420000000000000e-01  -4.3769999999999998e-01  -2.3240000000000000e-01   1.0431999999999999e+00   1.2007000000000001e+00   6.3554000000000004e+00   4.6239999999999998e-01   5.1000000000000001e-01   3.0959999999999999e-01
  -1.5208999999999999e+00   7.2550000000000003e-01   2.5735000000000001e+00   4.2009999999999997e-01  -3.7109999999999999e-01  -2.6310000000000000e-01   1.3317000000000001e+00   1.0672999999999999e+00   6.4424999999999999e+00   4.4309999999999999e-01   4.8110000000000003e-01   3.8040000000000002e-01
  -1.4767999999999999e+00   5.0560000000000005e-01   2.4018999999999999e+00   3.2460000000000000e-01  -4.1870000000000002e-01  -2.3240000000000000e-01   1.3539000000000001e+00   1.3786000000000000e+00   6.7035999999999998e+00   4.5269999999999999e-01   5.3879999999999995e-01   3.7159999999999999e-01
  -1.4107000000000001e+00   5.7160000000000000e-01   2.3161999999999998e+00   3.0549999999999999e-01  -2.7600000000000002e-01  -2.5430000000000003e-01   1.3539000000000001e+00   1.3786000000000000e+00   6.7035999999999998e+00   5.1049999999999995e-01   6.0619999999999996e-01   3.4499999999999997e-01
  -1.4327000000000001e+00   7.6939999999999997e-01   2.2303999999999999e+00   3.1509999999999999e-01  -3.2350000000000001e-01  -2.5430000000000003e-01   1.3539000000000001e+00   1.2230000000000001e+00   6.0072000000000001e+00   4.2380000000000001e-01   5.1959999999999995e-01   3.3179999999999998e-01
  -1.5870000000000000e+00   6.3749999999999996e-01   1.8872000000000000e+00   1.9089999999999999e-01  -3.4260000000000002e-01  -2.4560000000000001e-01   1.2873000000000001e+00   1.2674000000000001e+00   7.1388999999999996e+00   4.7199999999999998e-01   5.1959999999999995e-01   3.8479999999999998e-01
  -1.2343999999999999e+00   6.3749999999999996e-01   2.2303999999999999e+00   2.6729999999999998e-01  -4.4719999999999999e-01  -2.2800000000000001e-01   1.3317000000000001e+00   1.2230000000000001e+00   6.6166000000000000e+00   4.1420000000000001e-01   4.9070000000000003e-01   3.4060000000000001e-01
  -1.3887000000000000e+00   7.2550000000000003e-01   2.1446000000000001e+00   3.4370000000000001e-01  -4.1870000000000002e-01  -2.5000000000000000e-01   1.1540999999999999e+00   1.3119000000000001e+00   6.7907000000000002e+00   4.2380000000000001e-01   5.2920000000000000e-01   3.6270000000000002e-01
  -1.3005000000000000e+00   7.9139999999999999e-01   2.6593000000000000e+00   4.8690000000000000e-01  -3.0449999999999999e-01  -2.1929999999999999e-01   1.3539000000000001e+00   1.2452000000000001e+00   6.5294999999999996e+00   4.2380000000000001e-01   4.4259999999999999e-01   3.5389999999999999e-01
  -1.3005000000000000e+00   5.7160000000000000e-01   2.8309000000000002e+00   3.0549999999999999e-01  -3.2350000000000001e-01  -2.2800000000000001e-01   1.1096999999999999e+00   1.2674000000000001e+00   6.4424999999999999e+00   5.2020000000000000e-01   5.2920000000000000e-01   3.7159999999999999e-01
  -1.2564000000000000e+00   5.7160000000000000e-01   2.4018999999999999e+00   2.0999999999999999e-01  -3.4260000000000002e-01  -2.3240000000000000e-01   1.1984999999999999e+00   1.2897000000000001e+00   6.7035999999999998e+00   4.7199999999999998e-01   4.8110000000000003e-01   3.3620000000000000e-01
  -1.3887000000000000e+00   6.8149999999999999e-01   2.0588000000000002e+00   3.2460000000000000e-01  -3.2350000000000001e-01  -2.7629999999999999e-01   1.1318999999999999e+00   1.1785000000000001e+00   6.5294999999999996e+00   4.2380000000000001e-01   5.2920000000000000e-01   3.1850000000000001e-01
  -1.2122999999999999e+00   5.0560000000000005e-01   2.6593000000000000e+00   3.9140000000000003e-01  -4.0920000000000001e-01  -2.3680000000000001e-01   1.2873000000000001e+00   1.0450999999999999e+00   6.0072000000000001e+00   4.1420000000000001e-01   4.8110000000000003e-01   3.6709999999999998e-01
  -1.3666000000000000e+00   4.6170000000000000e-01   1.9730000000000001e+00   2.8639999999999999e-01  -3.7109999999999999e-01  -2.8939999999999999e-01   1.3317000000000001e+00   1.0672999999999999e+00   5.9200999999999997e+00   4.5269999999999999e-01   5.7730000000000004e-01   2.9189999999999999e-01
  -1.1241000000000001e+00   6.5949999999999998e-01   2.5735000000000001e+00   3.3420000000000000e-01  -4.2820000000000003e-01  -2.5430000000000003e-01   1.1318999999999999e+00   1.1785000000000001e+00   6.3554000000000004e+00   3.8529999999999998e-01   5.5810000000000004e-01   3.7600000000000000e-01
  -1.3005000000000000e+00   3.5170000000000001e-01   2.4876999999999998e+00   2.6729999999999998e-01  -4.2820000000000003e-01  -2.3240000000000000e-01   1.2428999999999999e+00   1.0894999999999999e+00   6.7035999999999998e+00   3.6599999999999999e-01   4.1370000000000001e-01   3.4949999999999998e-01
  -1.2564000000000000e+00   6.8149999999999999e-01   2.0588000000000002e+00   2.5779999999999997e-01  -3.7109999999999999e-01  -3.0259999999999998e-01   1.2650999999999999e+00   1.2452000000000001e+00   6.2683000000000000e+00   3.9489999999999997e-01   5.3879999999999995e-01   3.6270000000000002e-01
  -1.1462000000000001e+00   4.3969999999999998e-01   1.8015000000000001e+00   2.5779999999999997e-01  -3.3310000000000001e-01  -2.8499999999999998e-01   1.0431999999999999e+00   1.2007000000000001e+00   5.2236000000000002e+00   3.8529999999999998e-01   5.4849999999999999e-01   3.6270000000000002e-01
  -1.2122999999999999e+00   7.4739999999999995e-01   2.6593000000000000e+00   3.7240000000000001e-01  -3.0449999999999999e-01  -2.9380000000000001e-01   1.0209999999999999e+00   1.2674000000000001e+00   6.5294999999999996e+00   4.3350000000000000e-01   5.2920000000000000e-01   3.7600000000000000e-01
  -1.2122999999999999e+00   5.4959999999999998e-01   3.0024000000000002e+00   3.3420000000000000e-01  -3.9970000000000000e-01  -2.8499999999999998e-01   1.0431999999999999e+00   1.3564000000000001e+00   6.3554000000000004e+00   3.8529999999999998e-01   5.1000000000000001e-01   3.5830000000000001e-01
  -1.1021000000000001e+00   7.2550000000000003e-01   1.8015000000000001e+00   1.7190000000000000e-01  -4.4719999999999999e-01  -2.6310000000000000e-01   1.0431999999999999e+00   1.1563000000000001e+00   6.5294999999999996e+00   4.5269999999999999e-01   5.0029999999999997e-01   3.9369999999999999e-01
  -1.3666000000000000e+00   1.0551999999999999e+00   1.8872000000000000e+00   3.6280000000000001e-01  -4.9480000000000002e-01  -2.7189999999999998e-01   1.0653999999999999e+00   1.1339999999999999e+00   6.7035999999999998e+00   4.0460000000000002e-01   5.2920000000000000e-01   3.8929999999999998e-01
  -1.1241000000000001e+00   4.8359999999999997e-01   2.5735000000000001e+00   2.1959999999999999e-01  -4.7580000000000000e-01  -2.7189999999999998e-01   8.8780000000000003e-01   1.1563000000000001e+00   6.5294999999999996e+00   4.3350000000000000e-01   4.4259999999999999e-01   3.8040000000000002e-01
  -1.1241000000000001e+00   6.3749999999999996e-01   2.1446000000000001e+00   3.6280000000000001e-01  -4.4719999999999999e-01  -2.7189999999999998e-01   9.7660000000000002e-01   1.2452000000000001e+00   6.0941999999999998e+00   4.9130000000000001e-01   5.4849999999999999e-01   3.8040000000000002e-01
  -1.2343999999999999e+00   5.4959999999999998e-01   2.6593000000000000e+00   3.5330000000000000e-01  -4.5679999999999998e-01  -2.7189999999999998e-01   9.7660000000000002e-01   1.2452000000000001e+00   6.7035999999999998e+00   4.3350000000000000e-01   4.4259999999999999e-01   3.8479999999999998e-01
  -9.0369999999999995e-01   9.0129999999999999e-01   1.8872000000000000e+00   2.0050000000000001e-01  -5.2339999999999998e-01  -2.8499999999999998e-01   1.0653999999999999e+00   1.2230000000000001e+00   7.2260000000000000e+00   3.4680000000000000e-01   4.4259999999999999e-01   4.0250000000000002e-01
  -1.3887000000000000e+00   4.8359999999999997e-01   2.4018999999999999e+00   2.8639999999999999e-01  -4.5679999999999998e-01  -2.6750000000000002e-01   9.1000000000000003e-01   1.0672999999999999e+00   7.1388999999999996e+00   4.6239999999999998e-01   4.9070000000000003e-01   3.9369999999999999e-01
  -8.3760000000000001e-01   6.1550000000000005e-01   2.5735000000000001e+00   2.3870000000000000e-01  -4.8530000000000001e-01  -2.7189999999999998e-01   9.7660000000000002e-01   1.0450999999999999e+00   6.0941999999999998e+00   3.9489999999999997e-01   4.3300000000000000e-01   3.8929999999999998e-01
  -1.5870000000000000e+00   5.9360000000000002e-01   1.7157000000000000e+00   3.4370000000000001e-01  -4.0920000000000001e-01  -2.6310000000000000e-01   1.1540999999999999e+00  -7.7820000000000000e-01   6.2683000000000000e+00   5.1049999999999995e-01   4.5219999999999999e-01  -7.9600000000000004e-02
  -6.3919999999999999e-01   7.9139999999999999e-01   2.4018999999999999e+00   3.1509999999999999e-01  -5.6140000000000001e-01  -2.6310000000000000e-01   1.0875999999999999e+00  -3.2909000000000002e+00   6.6166000000000000e+00   4.1420000000000001e-01   4.8110000000000003e-01  -6.8120000000000003e-01
  -1.6752000000000000e+00   5.4959999999999998e-01   2.0588000000000002e+00   2.5779999999999997e-01  -4.7580000000000000e-01  -2.4120000000000000e-01   1.4871000000000001e+00  -6.8041000000000000e+00   6.4424999999999999e+00   3.2750000000000001e-01   4.6189999999999998e-01  -1.4996000000000000e+00
  -7.9349999999999998e-01   7.0350000000000001e-01   2.4018999999999999e+00   2.9599999999999999e-01  -5.3290000000000004e-01  -2.8499999999999998e-01   2.5080000000000000e+00  -9.9170999999999996e+00   7.2260000000000000e+00   1.3489999999999999e-01   5.6769999999999998e-01  -2.5478999999999998e+00
  -1.4767999999999999e+00   5.0560000000000005e-01   1.8872000000000000e+00   2.9599999999999999e-01  -3.5210000000000002e-01  -2.7629999999999999e-01   3.0629000000000000e+00  -1.2162900000000000e+01   5.7460000000000004e+00  -1.9300000000000001e-02   6.7349999999999999e-01  -3.1362000000000001e+00
  -7.0530000000000004e-01   3.5170000000000001e-01   2.4876999999999998e+00   3.2460000000000000e-01  -4.7580000000000000e-01  -2.4120000000000000e-01   3.0185000000000000e+00  -1.3430300000000001e+01   5.9200999999999997e+00  -1.5409999999999999e-01   7.4090000000000000e-01  -3.3220000000000001e+00
  -1.1902999999999999e+00   7.9139999999999999e-01   2.1446000000000001e+00   2.2910000000000000e-01  -4.2820000000000003e-01  -2.5430000000000003e-01   2.7522000000000002e+00  -1.2718800000000000e+01   5.3106999999999998e+00  -2.6010000000000000e-01   8.3709999999999996e-01  -3.2601000000000000e+00
  -7.7149999999999996e-01   5.0560000000000005e-01   2.1446000000000001e+00   1.8140000000000001e-01  -4.8530000000000001e-01  -2.0610000000000001e-01   2.5080000000000000e+00  -1.2718800000000000e+01   4.6142000000000003e+00  -2.9859999999999998e-01   8.1789999999999996e-01  -3.0920000000000001e+00
  -1.2564000000000000e+00   6.8149999999999999e-01   2.0588000000000002e+00   2.4820000000000000e-01  -4.3769999999999998e-01  -2.6310000000000000e-01   2.5080000000000000e+00  -1.2607600000000000e+01   4.9623999999999997e+00  -2.2159999999999999e-01   9.1410000000000002e-01  -3.0566000000000000e+00
  -1.0360000000000000e+00   5.0560000000000005e-01   2.0588000000000002e+00   1.9089999999999999e-01  -4.3769999999999998e-01  -2.2359999999999999e-01   2.6190000000000002e+00  -1.1584800000000000e+01   4.7012999999999998e+00  -2.1190000000000001e-01   8.3709999999999996e-01  -2.8132999999999999e+00
  -7.9349999999999998e-01   7.2550000000000003e-01   2.2303999999999999e+00   3.2460000000000000e-01  -4.5679999999999998e-01  -2.3240000000000000e-01   1.8422000000000001e+00  -8.2939000000000007e+00   5.3977000000000004e+00  -1.2520000000000001e-01   8.1789999999999996e-01  -1.9154000000000000e+00
  -1.1681999999999999e+00   2.8580000000000000e-01   2.4018999999999999e+00   1.9089999999999999e-01  -3.9970000000000000e-01  -2.1490000000000001e-01   1.3320000000000001e-01   1.5565000000000000e+00   7.4871999999999996e+00   3.4680000000000000e-01   6.8320000000000003e-01   1.4599999999999999e-01
  -1.0580000000000001e+00   5.7160000000000000e-01   2.2303999999999999e+00   2.1959999999999999e-01  -4.9480000000000002e-01  -2.2800000000000001e-01   1.3761000000000001e+00   1.6899000000000000e+00   5.3977000000000004e+00   5.8760000000000001e-01   2.8870000000000001e-01   3.2729999999999998e-01
  -1.0801000000000001e+00   5.2759999999999996e-01   1.6298999999999999e+00   3.0549999999999999e-01  -4.3769999999999998e-01  -2.2359999999999999e-01   0.0000000000000000e+00   8.4499999999999997e-01   7.3131000000000004e+00   4.5269999999999999e-01   5.7730000000000004e-01   3.5830000000000001e-01
  -7.0530000000000004e-01   5.0560000000000005e-01   1.6298999999999999e+00   2.1959999999999999e-01  -5.0429999999999997e-01  -2.5430000000000003e-01   4.6610000000000001e-01   8.8939999999999997e-01   6.7907000000000002e+00   3.8529999999999998e-01   4.8110000000000003e-01   3.3179999999999998e-01
  -1.0139000000000000e+00   6.5949999999999998e-01   2.1446000000000001e+00   3.3420000000000000e-01  -3.6159999999999998e-01  -2.2359999999999999e-01   7.5460000000000005e-01   1.5565000000000000e+00   6.2683000000000000e+00   5.1049999999999995e-01   5.7730000000000004e-01   3.9369999999999999e-01
  -8.8170000000000004e-01   4.1770000000000002e-01   2.7450999999999999e+00   1.4319999999999999e-01  -4.1870000000000002e-01  -2.3680000000000001e-01   5.1049999999999995e-01   1.0672999999999999e+00   7.0518999999999998e+00   5.7799999999999996e-01   5.4849999999999999e-01   2.8749999999999998e-01
  -1.0360000000000000e+00   5.2759999999999996e-01   2.2303999999999999e+00   2.1959999999999999e-01  -4.4719999999999999e-01  -2.5869999999999999e-01   3.5510000000000003e-01  -2.2200000000000001e-02   6.0941999999999998e+00   3.5639999999999999e-01   5.1000000000000001e-01   3.0959999999999999e-01
  -1.0360000000000000e+00   5.9360000000000002e-01   2.8309000000000002e+00   3.2460000000000000e-01  -5.0429999999999997e-01  -2.4120000000000000e-01   6.2150000000000005e-01   6.2260000000000004e-01   7.3131000000000004e+00   4.8159999999999997e-01   5.4849999999999999e-01   2.3000000000000001e-01
  -1.1681999999999999e+00   9.0129999999999999e-01   2.4876999999999998e+00   2.9599999999999999e-01  -4.9480000000000002e-01  -2.0610000000000001e-01   7.7680000000000005e-01   7.1150000000000002e-01   6.7907000000000002e+00   4.7199999999999998e-01   4.1370000000000001e-01   2.2559999999999999e-01
  -7.7149999999999996e-01   7.0350000000000001e-01   1.8872000000000000e+00   2.0050000000000001e-01  -4.0920000000000001e-01  -2.5000000000000000e-01   5.1049999999999995e-01   2.2239999999999999e-01   6.8777999999999997e+00   5.2020000000000000e-01   5.4849999999999999e-01   1.9020000000000001e-01
  -1.0139000000000000e+00   6.3749999999999996e-01   1.8872000000000000e+00   2.9599999999999999e-01  -5.6140000000000001e-01  -2.2800000000000001e-01   7.5460000000000005e-01   4.8920000000000002e-01   6.9648000000000003e+00   4.7199999999999998e-01   5.7730000000000004e-01   2.0790000000000000e-01
  -8.3760000000000001e-01   7.0350000000000001e-01   1.4582999999999999e+00   1.7190000000000000e-01  -4.6629999999999999e-01  -2.5000000000000000e-01   7.3240000000000005e-01   1.5559999999999999e-01   6.5294999999999996e+00   4.3350000000000000e-01   4.6189999999999998e-01   2.1229999999999999e-01
  -8.1559999999999999e-01   5.4959999999999998e-01   2.4018999999999999e+00   2.8639999999999999e-01  -4.2820000000000003e-01  -2.3240000000000000e-01   6.2150000000000005e-01   5.5589999999999995e-01   6.5294999999999996e+00   4.3350000000000000e-01   5.7730000000000004e-01   2.1229999999999999e-01
  -7.2740000000000005e-01   6.1550000000000005e-01   2.0588000000000002e+00   2.6729999999999998e-01  -4.0920000000000001e-01  -2.1490000000000001e-01   4.4390000000000002e-01   4.4469999999999998e-01   6.6166000000000000e+00   3.1790000000000002e-01   5.5810000000000004e-01   2.2120000000000001e-01
  -9.2579999999999996e-01   5.2759999999999996e-01   1.8015000000000001e+00   2.7689999999999998e-01  -5.2339999999999998e-01  -2.2359999999999999e-01   6.4370000000000005e-01   3.7800000000000000e-01   6.7907000000000002e+00   5.0090000000000001e-01   5.1959999999999995e-01   1.9910000000000000e-01
  -9.0369999999999995e-01   4.6170000000000000e-01   1.6298999999999999e+00   2.1959999999999999e-01  -4.8530000000000001e-01  -2.4120000000000000e-01   7.5460000000000005e-01   7.3380000000000001e-01   6.3554000000000004e+00   4.6239999999999998e-01   4.1370000000000001e-01   1.9020000000000001e-01
  -9.2579999999999996e-01   5.2759999999999996e-01   2.4876999999999998e+00   2.3870000000000000e-01  -5.3290000000000004e-01  -2.0610000000000001e-01   5.5489999999999995e-01   1.7790000000000000e-01   6.3554000000000004e+00   5.2980000000000005e-01   5.1959999999999995e-01   2.3440000000000000e-01
  -1.0139000000000000e+00   6.8149999999999999e-01   1.8872000000000000e+00   3.1509999999999999e-01  -5.7099999999999995e-01  -2.6750000000000002e-01   6.8799999999999994e-01   2.4460000000000001e-01   6.3554000000000004e+00   3.9489999999999997e-01   5.1000000000000001e-01   1.9910000000000000e-01
  -8.3760000000000001e-01   3.7369999999999998e-01   2.4876999999999998e+00   2.2910000000000000e-01  -4.2820000000000003e-01  -2.5430000000000003e-01   5.5489999999999995e-01   5.7809999999999995e-01   7.0518999999999998e+00   4.6239999999999998e-01   5.1959999999999995e-01   2.0790000000000000e-01
  -9.9190000000000000e-01   6.3749999999999996e-01   2.3161999999999998e+00   2.8639999999999999e-01  -4.1870000000000002e-01  -2.3680000000000001e-01   4.2170000000000002e-01   4.6689999999999998e-01   6.0941999999999998e+00   4.0460000000000002e-01   4.9070000000000003e-01   1.9910000000000000e-01
  -6.8330000000000002e-01   6.1550000000000005e-01   1.8015000000000001e+00   2.5779999999999997e-01  -4.4719999999999999e-01  -2.5000000000000000e-01   7.9900000000000004e-01   2.8910000000000002e-01   6.7907000000000002e+00   4.0460000000000002e-01   4.5219999999999999e-01   1.8579999999999999e-01
  -9.4779999999999998e-01   3.9570000000000000e-01   1.8015000000000001e+00   2.8639999999999999e-01  -4.4719999999999999e-01  -2.7629999999999999e-01   5.9930000000000005e-01   6.2260000000000004e-01   6.5294999999999996e+00   3.7569999999999998e-01   5.1000000000000001e-01   1.9020000000000001e-01
  -8.8170000000000004e-01   6.1550000000000005e-01   1.1152000000000000e+00   1.8140000000000001e-01  -5.3290000000000004e-01  -1.8859999999999999e-01   6.8799999999999994e-01   4.2249999999999999e-01   6.7035999999999998e+00   5.2980000000000005e-01   5.1000000000000001e-01   2.4770000000000000e-01
  -8.8170000000000004e-01   4.8359999999999997e-01   2.3161999999999998e+00   2.4820000000000000e-01  -4.7580000000000000e-01  -2.5000000000000000e-01   5.5489999999999995e-01   3.1130000000000002e-01   6.8777999999999997e+00   5.1049999999999995e-01   4.4259999999999999e-01   1.9460000000000000e-01
  -7.0530000000000004e-01   5.9360000000000002e-01   2.9165999999999999e+00   2.3870000000000000e-01  -4.0920000000000001e-01  -2.3240000000000000e-01   6.6579999999999995e-01   7.5600000000000001e-01   5.7460000000000004e+00   4.3350000000000000e-01   4.7149999999999997e-01   2.1229999999999999e-01
  -9.0369999999999995e-01   6.1550000000000005e-01   2.0588000000000002e+00   2.1959999999999999e-01  -4.5679999999999998e-01  -2.3240000000000000e-01   4.8830000000000001e-01   2.6679999999999998e-01   6.4424999999999999e+00   4.8159999999999997e-01   5.1000000000000001e-01   1.9020000000000001e-01
  -8.1559999999999999e-01   5.2759999999999996e-01   1.9730000000000001e+00   2.6729999999999998e-01  -4.4719999999999999e-01  -2.0610000000000001e-01   5.7709999999999995e-01   4.0020000000000000e-01   6.5294999999999996e+00   4.4309999999999999e-01   4.7149999999999997e-01   2.1229999999999999e-01
  -8.1559999999999999e-01   5.4959999999999998e-01   1.8872000000000000e+00   2.4820000000000000e-01  -4.1870000000000002e-01  -2.4120000000000000e-01   3.9950000000000002e-01   3.1130000000000002e-01   6.8777999999999997e+00   5.2020000000000000e-01   5.4849999999999999e-01   2.0790000000000000e-01
  -8.3760000000000001e-01   5.4959999999999998e-01   2.4018999999999999e+00   2.2910000000000000e-01  -4.8530000000000001e-01  -2.1490000000000001e-01   4.6610000000000001e-01   4.0020000000000000e-01   6.2683000000000000e+00   4.5269999999999999e-01   5.0029999999999997e-01   1.8140000000000001e-01
  -8.3760000000000001e-01   8.5740000000000005e-01   2.1446000000000001e+00   2.7689999999999998e-01  -4.1870000000000002e-01  -1.9730000000000000e-01   6.2150000000000005e-01   6.6710000000000003e-01   6.9648000000000003e+00   3.9489999999999997e-01   5.5810000000000004e-01   2.1229999999999999e-01
  -9.2579999999999996e-01   6.1550000000000005e-01   2.2303999999999999e+00   2.5779999999999997e-01  -6.0899999999999999e-01  -2.3240000000000000e-01   3.9950000000000002e-01   4.4469999999999998e-01   6.1813000000000002e+00   3.9489999999999997e-01   4.7149999999999997e-01   1.8579999999999999e-01
  -7.9349999999999998e-01   4.6170000000000000e-01   1.6298999999999999e+00   2.3870000000000000e-01  -4.8530000000000001e-01  -2.0169999999999999e-01   4.8830000000000001e-01   3.1130000000000002e-01   6.4424999999999999e+00   3.5639999999999999e-01   4.9070000000000003e-01   2.1679999999999999e-01
  -8.5960000000000003e-01   4.8359999999999997e-01   1.9730000000000001e+00   2.5779999999999997e-01  -4.9480000000000002e-01  -2.1490000000000001e-01   7.1020000000000005e-01   2.0010000000000000e-01   6.2683000000000000e+00   4.6239999999999998e-01   5.0029999999999997e-01   1.6370000000000001e-01
  -8.1559999999999999e-01   7.0350000000000001e-01   2.6593000000000000e+00   2.1959999999999999e-01  -5.4239999999999999e-01  -2.5869999999999999e-01   5.3269999999999995e-01   3.5580000000000001e-01   6.6166000000000000e+00   4.7199999999999998e-01   4.4259999999999999e-01   2.3440000000000000e-01
  -7.7149999999999996e-01   3.5170000000000001e-01   2.3161999999999998e+00   2.6729999999999998e-01  -5.5189999999999995e-01  -2.1049999999999999e-01   7.1020000000000005e-01   2.8910000000000002e-01   6.3554000000000004e+00   3.7569999999999998e-01   5.3879999999999995e-01   1.7690000000000000e-01
  -9.2579999999999996e-01   5.4959999999999998e-01   1.9730000000000001e+00   2.7689999999999998e-01  -4.5679999999999998e-01  -2.6750000000000002e-01   2.8849999999999998e-01   4.4469999999999998e-01   6.6166000000000000e+00   4.7199999999999998e-01   5.2920000000000000e-01   2.0349999999999999e-01
  -9.2579999999999996e-01   5.7160000000000000e-01   1.1152000000000000e+00   2.1959999999999999e-01  -5.0429999999999997e-01  -2.0610000000000001e-01   5.1049999999999995e-01   3.1130000000000002e-01   6.5294999999999996e+00   4.1420000000000001e-01   4.9070000000000003e-01   2.0349999999999999e-01
  -7.9349999999999998e-01   7.0350000000000001e-01   2.4876999999999998e+00   2.0050000000000001e-01  -4.9480000000000002e-01  -2.4120000000000000e-01   5.5489999999999995e-01   4.4469999999999998e-01   5.7460000000000004e+00   4.8159999999999997e-01   5.1000000000000001e-01   1.6370000000000001e-01
  -6.8330000000000002e-01   6.8149999999999999e-01   2.3161999999999998e+00   3.3420000000000000e-01  -4.8530000000000001e-01  -2.5430000000000003e-01   5.1049999999999995e-01   3.1130000000000002e-01   6.9648000000000003e+00   4.7199999999999998e-01   4.8110000000000003e-01   2.2120000000000001e-01
  -7.9349999999999998e-01   6.1550000000000005e-01   1.3725000000000001e+00   2.8639999999999999e-01  -4.5679999999999998e-01  -2.2359999999999999e-01   6.4370000000000005e-01   3.3350000000000002e-01   6.2683000000000000e+00   4.2380000000000001e-01   5.1959999999999995e-01   1.4599999999999999e-01
  -1.1241000000000001e+00   8.5740000000000005e-01   1.8015000000000001e+00   2.5779999999999997e-01  -5.0429999999999997e-01  -2.5000000000000000e-01   3.7730000000000002e-01   3.1130000000000002e-01   7.2260000000000000e+00   4.1420000000000001e-01   5.3879999999999995e-01   1.5479999999999999e-01
  -5.5110000000000003e-01   6.3749999999999996e-01   2.2303999999999999e+00   2.0050000000000001e-01  -4.8530000000000001e-01  -2.3240000000000000e-01   6.2150000000000005e-01   2.6679999999999998e-01   6.4424999999999999e+00   4.0460000000000002e-01   4.6189999999999998e-01   1.8140000000000001e-01
  -8.3760000000000001e-01   7.4739999999999995e-01   2.9165999999999999e+00   2.7689999999999998e-01  -3.8059999999999999e-01  -2.7629999999999999e-01   8.4340000000000004e-01   3.1130000000000002e-01   7.4871999999999996e+00   4.3350000000000000e-01   4.3300000000000000e-01   1.2390000000000000e-01
  -5.9509999999999996e-01   4.1770000000000002e-01   2.1446000000000001e+00   2.0050000000000001e-01  -5.0429999999999997e-01  -2.6750000000000002e-01   7.7680000000000005e-01   1.3339999999999999e-01   6.2683000000000000e+00   4.8159999999999997e-01   4.1370000000000001e-01   9.7299999999999998e-02
  -7.9349999999999998e-01   4.3969999999999998e-01   1.6298999999999999e+00   2.5779999999999997e-01  -5.3290000000000004e-01  -2.0610000000000001e-01   6.8799999999999994e-01   3.1130000000000002e-01   6.0941999999999998e+00   4.7199999999999998e-01   5.8689999999999998e-01   9.2899999999999996e-02
  -7.2740000000000005e-01   4.1770000000000002e-01   1.1152000000000000e+00   3.0549999999999999e-01  -4.3769999999999998e-01  -2.2359999999999999e-01   6.4370000000000005e-01   3.3350000000000002e-01   6.7035999999999998e+00   4.6239999999999998e-01   4.7149999999999997e-01   9.7299999999999998e-02
  -9.4779999999999998e-01   5.2759999999999996e-01   1.4582999999999999e+00   2.0999999999999999e-01  -4.6629999999999999e-01  -2.1049999999999999e-01   6.8799999999999994e-01   2.0010000000000000e-01   6.7907000000000002e+00   5.1049999999999995e-01   5.1959999999999995e-01   1.2830000000000000e-01
  -1.0801000000000001e+00   4.3969999999999998e-01   1.9730000000000001e+00   2.9599999999999999e-01  -4.8530000000000001e-01  -1.8859999999999999e-01   5.3269999999999995e-01   1.1119999999999999e-01   7.4001000000000001e+00   4.6239999999999998e-01   4.3300000000000000e-01   7.5200000000000003e-02
  -8.8170000000000004e-01   6.5949999999999998e-01   1.8872000000000000e+00   1.9089999999999999e-01  -5.5189999999999995e-01  -2.2800000000000001e-01   6.4370000000000005e-01  -3.7800000000000000e-01   6.3554000000000004e+00   4.7199999999999998e-01   4.4259999999999999e-01   1.0620000000000000e-01
  -6.6130000000000000e-01   3.9570000000000000e-01   3.0024000000000002e+00   2.5779999999999997e-01  -4.8530000000000001e-01  -2.2800000000000001e-01   2.2189999999999999e-01   1.7790000000000000e-01   6.9648000000000003e+00   3.5639999999999999e-01   5.0029999999999997e-01  -3.5400000000000001e-02
  -9.0369999999999995e-01   6.1550000000000005e-01   2.1446000000000001e+00   2.9599999999999999e-01  -5.4239999999999999e-01  -2.1049999999999999e-01   5.1049999999999995e-01  -4.0020000000000000e-01   6.2683000000000000e+00   3.9489999999999997e-01   5.1000000000000001e-01   4.4200000000000003e-02
  -9.4779999999999998e-01   3.7369999999999998e-01   1.8872000000000000e+00   1.3370000000000001e-01  -4.8530000000000001e-01  -2.1490000000000001e-01   4.2170000000000002e-01  -7.1150000000000002e-01   6.5294999999999996e+00   3.3710000000000001e-01   4.7149999999999997e-01   5.3100000000000001e-02
  -7.2740000000000005e-01   5.4959999999999998e-01   2.1446000000000001e+00   2.5779999999999997e-01  -4.7580000000000000e-01  -2.4560000000000001e-01   4.8830000000000001e-01  -4.6689999999999998e-01   7.3131000000000004e+00   4.6239999999999998e-01   4.9070000000000003e-01  -4.4200000000000003e-02
  -7.2740000000000005e-01   7.0350000000000001e-01   2.1446000000000001e+00   3.0549999999999999e-01  -5.3290000000000004e-01  -2.5000000000000000e-01   5.5489999999999995e-01  -8.2269999999999999e-01   6.4424999999999999e+00   3.9489999999999997e-01   4.4259999999999999e-01   1.5920000000000001e-01
  -8.1559999999999999e-01   6.5949999999999998e-01   2.2303999999999999e+00   2.8639999999999999e-01  -5.0429999999999997e-01  -2.5869999999999999e-01   3.1069999999999998e-01  -4.4499999999999998e-02   5.4847999999999999e+00   3.8529999999999998e-01   5.7730000000000004e-01   3.5400000000000001e-02
  -7.9349999999999998e-01   2.8580000000000000e-01   1.7157000000000000e+00   1.6230000000000000e-01  -5.5189999999999995e-01  -2.3680000000000001e-01   3.9950000000000002e-01   2.2200000000000001e-02   6.8777999999999997e+00   4.0460000000000002e-01   4.4259999999999999e-01   7.5200000000000003e-02
  -7.9349999999999998e-01   7.6939999999999997e-01   1.9730000000000001e+00   2.4820000000000000e-01  -5.2339999999999998e-01  -2.3240000000000000e-01   2.6629999999999998e-01  -6.0040000000000004e-01   6.4424999999999999e+00   4.1420000000000001e-01   5.1000000000000001e-01   7.9600000000000004e-02
  -7.2740000000000005e-01   5.4959999999999998e-01   1.0294000000000001e+00   1.5279999999999999e-01  -5.2339999999999998e-01  -2.6310000000000000e-01   6.8799999999999994e-01   2.6679999999999998e-01   6.7907000000000002e+00   4.1420000000000001e-01   5.1000000000000001e-01   1.5479999999999999e-01
  -8.5960000000000003e-01   6.1550000000000005e-01   2.0588000000000002e+00   1.8140000000000001e-01  -5.7099999999999995e-01  -2.1929999999999999e-01   5.1049999999999995e-01   1.6677000000000000e+00   6.5294999999999996e+00   4.2380000000000001e-01   4.6189999999999998e-01   3.7159999999999999e-01
  -7.9349999999999998e-01   5.2759999999999996e-01   2.0588000000000002e+00   2.3870000000000000e-01  -3.4260000000000002e-01  -2.7629999999999999e-01   7.3240000000000005e-01   1.2674000000000001e+00   6.6166000000000000e+00   5.3939999999999999e-01   4.2340000000000000e-01   3.2290000000000002e-01
  -6.8330000000000002e-01   3.5170000000000001e-01   2.4876999999999998e+00   2.3870000000000000e-01  -4.9480000000000002e-01  -2.2800000000000001e-01   3.7730000000000002e-01   1.1563000000000001e+00   6.7907000000000002e+00   5.5869999999999997e-01   5.1959999999999995e-01   4.1139999999999999e-01
  -7.0530000000000004e-01   5.7160000000000000e-01   1.5441000000000000e+00   2.1959999999999999e-01  -3.6159999999999998e-01  -2.2359999999999999e-01   7.1020000000000005e-01   1.2452000000000001e+00   6.8777999999999997e+00   4.6239999999999998e-01   4.6189999999999998e-01   3.8040000000000002e-01
  -7.9349999999999998e-01   5.9360000000000002e-01   1.4582999999999999e+00   2.2910000000000000e-01  -5.2339999999999998e-01  -1.8859999999999999e-01   4.6610000000000001e-01   1.4231000000000000e+00   6.2683000000000000e+00   4.4309999999999999e-01   4.8110000000000003e-01   3.3179999999999998e-01
  -7.4939999999999996e-01   5.4959999999999998e-01   1.8015000000000001e+00   2.9599999999999999e-01  -6.0899999999999999e-01  -1.7100000000000001e-01   4.4390000000000002e-01   1.3119000000000001e+00   7.0518999999999998e+00   5.0090000000000001e-01   5.1000000000000001e-01   3.5830000000000001e-01
  -8.5960000000000003e-01   4.8359999999999997e-01   2.4876999999999998e+00   1.7190000000000000e-01  -4.6629999999999999e-01  -2.3680000000000001e-01   5.9930000000000005e-01   1.1785000000000001e+00   6.4424999999999999e+00   4.5269999999999999e-01   5.7730000000000004e-01   3.1850000000000001e-01
  -7.2740000000000005e-01   4.1770000000000002e-01   1.9730000000000001e+00   1.9089999999999999e-01  -4.4719999999999999e-01  -2.1929999999999999e-01   4.2170000000000002e-01   1.2452000000000001e+00   6.7035999999999998e+00   4.8159999999999997e-01   5.6769999999999998e-01   3.5389999999999999e-01
  -8.3760000000000001e-01   6.5949999999999998e-01   1.9730000000000001e+00   2.4820000000000000e-01  -5.2339999999999998e-01  -1.7979999999999999e-01   4.2170000000000002e-01   1.2007000000000001e+00   7.2260000000000000e+00   4.2380000000000001e-01   5.0029999999999997e-01   3.8040000000000002e-01
  -9.2579999999999996e-01   6.5949999999999998e-01   1.1152000000000000e+00   2.0050000000000001e-01  -5.3290000000000004e-01  -2.1490000000000001e-01   5.1049999999999995e-01   1.1563000000000001e+00   6.5294999999999996e+00   5.0090000000000001e-01   4.2340000000000000e-01   3.3179999999999998e-01
  -7.7149999999999996e-01   4.3969999999999998e-01   2.0588000000000002e+00   3.6280000000000001e-01  -4.9480000000000002e-01  -1.8859999999999999e-01   5.1049999999999995e-01   1.4453000000000000e+00   6.0941999999999998e+00   3.6599999999999999e-01   4.3300000000000000e-01   3.3620000000000000e-01
  -8.5960000000000003e-01   7.0350000000000001e-01   2.3161999999999998e+00   2.0999999999999999e-01  -3.7109999999999999e-01  -2.4560000000000001e-01   5.9930000000000005e-01   1.2230000000000001e+00   6.6166000000000000e+00   5.3939999999999999e-01   5.8689999999999998e-01   3.4949999999999998e-01
  -9.9190000000000000e-01   5.4959999999999998e-01   2.4018999999999999e+00   2.4820000000000000e-01  -5.0429999999999997e-01  -2.0610000000000001e-01   5.5489999999999995e-01   1.1563000000000001e+00   6.7035999999999998e+00   4.5269999999999999e-01   5.2920000000000000e-01   3.3179999999999998e-01
  -8.1559999999999999e-01   4.6170000000000000e-01   1.2010000000000001e+00   8.5900000000000004e-02  -4.3769999999999998e-01  -2.1490000000000001e-01   3.5510000000000003e-01   1.0005999999999999e+00   7.0518999999999998e+00   4.9130000000000001e-01   5.3879999999999995e-01   3.5389999999999999e-01
  -7.0530000000000004e-01   4.8359999999999997e-01   1.8015000000000001e+00   3.6280000000000001e-01  -5.5189999999999995e-01  -2.2800000000000001e-01   3.7730000000000002e-01   1.3119000000000001e+00   6.7035999999999998e+00   4.4309999999999999e-01   4.2340000000000000e-01   3.7600000000000000e-01
  -6.8330000000000002e-01   5.4959999999999998e-01   1.5441000000000000e+00   2.4820000000000000e-01  -5.0429999999999997e-01  -2.4120000000000000e-01   3.9950000000000002e-01   1.2674000000000001e+00   6.7035999999999998e+00   4.8159999999999997e-01   5.4849999999999999e-01   3.6709999999999998e-01
  -6.1719999999999997e-01   7.9139999999999999e-01   1.7157000000000000e+00   2.0999999999999999e-01  -4.8530000000000001e-01  -1.8859999999999999e-01   4.8830000000000001e-01   1.2452000000000001e+00   6.3554000000000004e+00   4.8159999999999997e-01   4.6189999999999998e-01   3.4060000000000001e-01
  -7.9349999999999998e-01   4.8359999999999997e-01   2.1446000000000001e+00   2.2910000000000000e-01  -5.1390000000000002e-01  -1.9289999999999999e-01   2.8849999999999998e-01   1.2674000000000001e+00   6.1813000000000002e+00   4.8159999999999997e-01   5.0029999999999997e-01   3.4499999999999997e-01
  -8.8170000000000004e-01   4.3969999999999998e-01   1.7157000000000000e+00   2.6729999999999998e-01  -5.1390000000000002e-01  -1.7100000000000001e-01   4.6610000000000001e-01   1.1785000000000001e+00   7.0518999999999998e+00   5.1049999999999995e-01   4.7149999999999997e-01   3.7159999999999999e-01
  -7.2740000000000005e-01   5.0560000000000005e-01   2.3161999999999998e+00   2.0999999999999999e-01  -4.4719999999999999e-01  -1.4030000000000001e-01   3.9950000000000002e-01   9.7840000000000005e-01   6.9648000000000003e+00   5.2020000000000000e-01   5.0029999999999997e-01   3.4499999999999997e-01
  -7.0530000000000004e-01   3.0780000000000002e-01   2.0588000000000002e+00   1.8140000000000001e-01  -5.1390000000000002e-01  -1.8859999999999999e-01   2.8849999999999998e-01   1.1117999999999999e+00   5.7460000000000004e+00   5.2020000000000000e-01   3.9450000000000002e-01   3.4060000000000001e-01
  -9.2579999999999996e-01   4.6170000000000000e-01   1.8015000000000001e+00   1.9089999999999999e-01  -4.1870000000000002e-01  -2.1929999999999999e-01   3.5510000000000003e-01   1.2452000000000001e+00   7.2260000000000000e+00   4.8159999999999997e-01   5.6769999999999998e-01   3.3179999999999998e-01
  -8.3760000000000001e-01   5.0560000000000005e-01   1.7157000000000000e+00   3.5330000000000000e-01  -5.4239999999999999e-01  -1.7979999999999999e-01   3.3289999999999997e-01   1.2452000000000001e+00   6.7035999999999998e+00   4.4309999999999999e-01   5.4849999999999999e-01   3.4949999999999998e-01
  -7.4939999999999996e-01   4.8359999999999997e-01   2.1446000000000001e+00   1.8140000000000001e-01  -4.6629999999999999e-01  -1.8859999999999999e-01   3.5510000000000003e-01   1.1563000000000001e+00   5.8330000000000002e+00   4.4309999999999999e-01   4.9070000000000003e-01   3.4949999999999998e-01
  -8.1559999999999999e-01   6.8149999999999999e-01   1.8872000000000000e+00   2.5779999999999997e-01  -5.3290000000000004e-01  -2.1929999999999999e-01   4.2170000000000002e-01   1.2674000000000001e+00   5.8330000000000002e+00   4.2380000000000001e-01   5.5810000000000004e-01   3.2729999999999998e-01
  -5.9509999999999996e-01   4.3969999999999998e-01   1.6298999999999999e+00   2.5779999999999997e-01  -5.0429999999999997e-01  -2.3680000000000001e-01   4.4390000000000002e-01   1.3119000000000001e+00   6.2683000000000000e+00   4.6239999999999998e-01   5.1000000000000001e-01   3.5389999999999999e-01
  -9.2579999999999996e-01   7.0350000000000001e-01   1.7157000000000000e+00   2.2910000000000000e-01  -5.0429999999999997e-01  -1.9289999999999999e-01   5.1049999999999995e-01   1.1339999999999999e+00   6.7035999999999998e+00   4.5269999999999999e-01   5.1000000000000001e-01   3.4060000000000001e-01
  -8.5960000000000003e-01   5.2759999999999996e-01   1.2867999999999999e+00   2.2910000000000000e-01  -5.2339999999999998e-01  -2.0610000000000001e-01   3.5510000000000003e-01   1.4008000000000000e+00   7.3131000000000004e+00   4.9130000000000001e-01   5.2920000000000000e-01   3.4499999999999997e-01
  -8.1559999999999999e-01   5.7160000000000000e-01   2.4018999999999999e+00   1.5279999999999999e-01  -6.3759999999999994e-01  -1.9289999999999999e-01   3.3289999999999997e-01   1.2230000000000001e+00   6.6166000000000000e+00   5.4910000000000003e-01   5.2920000000000000e-01   3.6270000000000002e-01
  -6.3919999999999999e-01   4.8359999999999997e-01   2.7450999999999999e+00   2.8639999999999999e-01  -5.6140000000000001e-01  -2.1490000000000001e-01   5.5489999999999995e-01   1.0450999999999999e+00   6.4424999999999999e+00   4.3350000000000000e-01   5.1000000000000001e-01   3.5830000000000001e-01
  -7.7149999999999996e-01   5.2759999999999996e-01   1.8872000000000000e+00   2.5779999999999997e-01  -4.4719999999999999e-01  -2.3680000000000001e-01   7.1020000000000005e-01   1.2007000000000001e+00   6.6166000000000000e+00   4.8159999999999997e-01   5.3879999999999995e-01   3.4060000000000001e-01
  -6.3919999999999999e-01   5.4959999999999998e-01   2.3161999999999998e+00   2.9599999999999999e-01  -3.4260000000000002e-01  -2.2800000000000001e-01   4.4390000000000002e-01   1.1339999999999999e+00   6.6166000000000000e+00   5.2980000000000005e-01   5.1959999999999995e-01   3.4499999999999997e-01
  -5.9509999999999996e-01   4.6170000000000000e-01   9.4359999999999999e-01   2.6729999999999998e-01  -4.2820000000000003e-01  -2.1490000000000001e-01   6.2150000000000005e-01   1.2452000000000001e+00   6.3554000000000004e+00   4.6239999999999998e-01   5.2920000000000000e-01   3.4499999999999997e-01
  -6.1719999999999997e-01   5.2759999999999996e-01   1.9730000000000001e+00   2.0050000000000001e-01  -5.6140000000000001e-01  -1.8859999999999999e-01   2.2189999999999999e-01   1.1339999999999999e+00   6.6166000000000000e+00   4.6239999999999998e-01   5.1000000000000001e-01   3.4949999999999998e-01
  -6.3919999999999999e-01   4.8359999999999997e-01   2.0588000000000002e+00   2.2910000000000000e-01  -4.4719999999999999e-01  -1.8859999999999999e-01   2.6629999999999998e-01   1.2452000000000001e+00   6.6166000000000000e+00   5.5869999999999997e-01   5.1000000000000001e-01   3.4949999999999998e-01
  -6.8330000000000002e-01   4.3969999999999998e-01   1.5441000000000000e+00   2.5779999999999997e-01  -4.8530000000000001e-01  -2.0610000000000001e-01   4.6610000000000001e-01   1.2230000000000001e+00   6.9648000000000003e+00   4.8159999999999997e-01   4.8110000000000003e-01   3.6270000000000002e-01
  -7.2740000000000005e-01   5.2759999999999996e-01   1.4582999999999999e+00   3.0549999999999999e-01  -4.0920000000000001e-01  -2.1490000000000001e-01   3.9950000000000002e-01   1.3119000000000001e+00   6.9648000000000003e+00   5.2980000000000005e-01   5.1959999999999995e-01   3.2729999999999998e-01
  -6.3919999999999999e-01   5.2759999999999996e-01   1.7157000000000000e+00   2.9599999999999999e-01  -5.4239999999999999e-01  -2.5869999999999999e-01   4.6610000000000001e-01   1.1785000000000001e+00   6.7907000000000002e+00   5.2020000000000000e-01   5.6769999999999998e-01   3.5389999999999999e-01
  -6.3919999999999999e-01   5.7160000000000000e-01   2.3161999999999998e+00   1.6230000000000000e-01  -4.7580000000000000e-01  -1.9289999999999999e-01   5.1049999999999995e-01   1.4008000000000000e+00   6.7035999999999998e+00   5.1049999999999995e-01   4.3300000000000000e-01   3.1409999999999999e-01
  -6.6130000000000000e-01   3.5170000000000001e-01   1.8015000000000001e+00   2.9599999999999999e-01  -4.2820000000000003e-01  -1.8859999999999999e-01   3.9950000000000002e-01   1.1785000000000001e+00   6.5294999999999996e+00   5.0090000000000001e-01   5.0029999999999997e-01   3.0959999999999999e-01
  -9.0369999999999995e-01   5.0560000000000005e-01   1.9730000000000001e+00   2.5779999999999997e-01  -5.5189999999999995e-01  -2.0610000000000001e-01   4.2170000000000002e-01   1.1785000000000001e+00   7.2260000000000000e+00   5.2020000000000000e-01   4.2340000000000000e-01   3.5389999999999999e-01
  -8.8170000000000004e-01   4.1770000000000002e-01   1.7157000000000000e+00   3.1509999999999999e-01  -5.0429999999999997e-01  -2.4120000000000000e-01   5.3269999999999995e-01   1.2230000000000001e+00   6.3554000000000004e+00   5.2020000000000000e-01   5.3879999999999995e-01   3.5830000000000001e-01
  -7.2740000000000005e-01   1.9789999999999999e-01   1.9730000000000001e+00   2.2910000000000000e-01  -5.0429999999999997e-01  -1.8420000000000000e-01   3.7730000000000002e-01   1.1563000000000001e+00   6.4424999999999999e+00   4.9130000000000001e-01   4.4259999999999999e-01   3.6270000000000002e-01
  -4.4080000000000003e-01   1.7590000000000000e-01   1.2867999999999999e+00   8.5900000000000004e-02  -6.0899999999999999e-01  -1.8420000000000000e-01   3.9950000000000002e-01   1.1785000000000001e+00   6.5294999999999996e+00   4.1420000000000001e-01   4.6189999999999998e-01   3.4060000000000001e-01
  -9.9190000000000000e-01   8.3540000000000003e-01   1.8015000000000001e+00   3.0549999999999999e-01  -4.6629999999999999e-01  -1.8859999999999999e-01   3.9950000000000002e-01   1.3564000000000001e+00   6.7907000000000002e+00   4.5269999999999999e-01   5.4849999999999999e-01   3.0520000000000003e-01
  -6.3919999999999999e-01   3.9570000000000000e-01   1.8872000000000000e+00   3.3420000000000000e-01  -4.9480000000000002e-01  -1.6660000000000000e-01   5.7709999999999995e-01   1.2452000000000001e+00   6.8777999999999997e+00   4.5269999999999999e-01   4.6189999999999998e-01   3.5830000000000001e-01
  -1.0801000000000001e+00   6.3749999999999996e-01   2.2303999999999999e+00   2.5779999999999997e-01  -5.0429999999999997e-01  -1.9289999999999999e-01   3.7730000000000002e-01   1.0227999999999999e+00   6.0072000000000001e+00   4.7199999999999998e-01   5.8689999999999998e-01   3.0080000000000001e-01
  -5.2900000000000003e-01   5.7160000000000000e-01   2.2303999999999999e+00   2.7689999999999998e-01  -4.7580000000000000e-01  -1.9730000000000000e-01   5.5489999999999995e-01   1.3341000000000001e+00   6.2683000000000000e+00   5.0090000000000001e-01   3.9450000000000002e-01   3.4499999999999997e-01
  -3.9679999999999999e-01   4.3969999999999998e-01   2.0588000000000002e+00   2.7689999999999998e-01  -5.3290000000000004e-01  -2.0169999999999999e-01   2.8849999999999998e-01   1.1785000000000001e+00   7.0518999999999998e+00   4.9130000000000001e-01   4.5219999999999999e-01   3.6709999999999998e-01
  -7.7149999999999996e-01   5.0560000000000005e-01   1.8872000000000000e+00   1.9089999999999999e-01  -5.6140000000000001e-01  -2.3240000000000000e-01   4.8830000000000001e-01   1.3119000000000001e+00   5.9200999999999997e+00   4.9130000000000001e-01   5.4849999999999999e-01   3.8040000000000002e-01
  -7.9349999999999998e-01   4.1770000000000002e-01   2.5735000000000001e+00   1.6230000000000000e-01  -4.9480000000000002e-01  -1.8859999999999999e-01   3.9950000000000002e-01   1.2674000000000001e+00   6.3554000000000004e+00   4.0460000000000002e-01   5.4849999999999999e-01   3.1409999999999999e-01
  -8.5960000000000003e-01   4.3969999999999998e-01   2.1446000000000001e+00   2.6729999999999998e-01  -4.4719999999999999e-01  -2.4560000000000001e-01   3.3289999999999997e-01   1.2452000000000001e+00   6.8777999999999997e+00   4.8159999999999997e-01   4.3300000000000000e-01   3.4499999999999997e-01
  -6.8330000000000002e-01   3.9570000000000000e-01   1.3725000000000001e+00   2.1959999999999999e-01  -5.6140000000000001e-01  -1.6660000000000000e-01   4.6610000000000001e-01   1.0894999999999999e+00   6.9648000000000003e+00   5.3939999999999999e-01   4.7149999999999997e-01   3.3179999999999998e-01
  -8.8170000000000004e-01   6.3749999999999996e-01   1.6298999999999999e+00   1.8140000000000001e-01  -5.0429999999999997e-01  -2.0169999999999999e-01   2.8849999999999998e-01   1.1563000000000001e+00   6.4424999999999999e+00   4.8159999999999997e-01   4.0410000000000001e-01   3.4499999999999997e-01
  -4.8490000000000000e-01   5.7160000000000000e-01   2.1446000000000001e+00   1.9089999999999999e-01  -5.8999999999999997e-01  -1.6660000000000000e-01   2.8849999999999998e-01   1.3119000000000001e+00   6.3554000000000004e+00   5.3939999999999999e-01   5.3879999999999995e-01   3.0520000000000003e-01
  -7.9349999999999998e-01   4.3969999999999998e-01   2.4876999999999998e+00   1.1459999999999999e-01  -5.2339999999999998e-01  -1.8859999999999999e-01   4.8830000000000001e-01   1.2007000000000001e+00   6.9648000000000003e+00   4.8159999999999997e-01   5.6769999999999998e-01   2.7870000000000000e-01
  -5.5110000000000003e-01   4.8359999999999997e-01   1.6298999999999999e+00   2.4820000000000000e-01  -4.5679999999999998e-01  -1.8420000000000000e-01   2.6629999999999998e-01   1.3786000000000000e+00   6.6166000000000000e+00   5.0090000000000001e-01   5.8689999999999998e-01   3.7159999999999999e-01
  -9.0369999999999995e-01   4.8359999999999997e-01   1.6298999999999999e+00   2.0999999999999999e-01  -5.3290000000000004e-01  -1.4470000000000000e-01   2.8849999999999998e-01   1.0894999999999999e+00   6.2683000000000000e+00   4.0460000000000002e-01   6.1580000000000001e-01   3.2729999999999998e-01
  -6.8330000000000002e-01   4.8359999999999997e-01   2.0588000000000002e+00   1.8140000000000001e-01  -4.7580000000000000e-01  -2.2359999999999999e-01   3.3289999999999997e-01   1.2230000000000001e+00   6.2683000000000000e+00   4.1420000000000001e-01   5.2920000000000000e-01   3.6709999999999998e-01
  -8.5960000000000003e-01   6.1550000000000005e-01   2.0588000000000002e+00   2.5779999999999997e-01  -4.6629999999999999e-01  -2.5000000000000000e-01   4.4390000000000002e-01   1.2452000000000001e+00   6.7035999999999998e+00   3.6599999999999999e-01   5.6769999999999998e-01   3.7600000000000000e-01
  -7.0530000000000004e-01   3.9570000000000000e-01   1.7157000000000000e+00   2.5779999999999997e-01  -5.0429999999999997e-01  -2.2800000000000001e-01   3.5510000000000003e-01   1.1339999999999999e+00   7.3131000000000004e+00   5.1049999999999995e-01   5.8689999999999998e-01   3.4060000000000001e-01
  -7.0530000000000004e-01   6.8149999999999999e-01   1.1152000000000000e+00   2.1959999999999999e-01  -3.6159999999999998e-01  -1.9730000000000000e-01   6.4370000000000005e-01   1.2007000000000001e+00   6.2683000000000000e+00   5.1049999999999995e-01   4.6189999999999998e-01   2.9189999999999999e-01
  -6.8330000000000002e-01   4.1770000000000002e-01   2.3161999999999998e+00   2.7689999999999998e-01  -4.9480000000000002e-01  -1.6230000000000000e-01   4.6610000000000001e-01   1.3564000000000001e+00   6.1813000000000002e+00   4.2380000000000001e-01   5.0029999999999997e-01   3.2729999999999998e-01
  -6.8330000000000002e-01   5.4959999999999998e-01   1.8015000000000001e+00   2.0999999999999999e-01  -5.4239999999999999e-01  -1.9289999999999999e-01   6.6600000000000006e-02   1.2230000000000001e+00   7.0518999999999998e+00   5.0090000000000001e-01   4.4259999999999999e-01   3.4060000000000001e-01
  -7.7149999999999996e-01   5.0560000000000005e-01   1.4582999999999999e+00   2.2910000000000000e-01  -4.0920000000000001e-01  -1.8859999999999999e-01   3.3289999999999997e-01   1.1563000000000001e+00   6.3554000000000004e+00   4.7199999999999998e-01   4.9070000000000003e-01   3.4499999999999997e-01
  -8.1559999999999999e-01   5.2759999999999996e-01   1.3725000000000001e+00   2.2910000000000000e-01  -5.4239999999999999e-01  -1.4910000000000001e-01   2.6629999999999998e-01   1.1785000000000001e+00   6.7907000000000002e+00   5.3939999999999999e-01   4.9070000000000003e-01   3.3620000000000000e-01
  -7.7149999999999996e-01   3.2979999999999998e-01   2.4018999999999999e+00   2.2910000000000000e-01  -4.2820000000000003e-01  -1.7979999999999999e-01   3.5510000000000003e-01   1.3564000000000001e+00   6.6166000000000000e+00   4.7199999999999998e-01   5.3879999999999995e-01   3.4949999999999998e-01
  -9.0369999999999995e-01   4.6170000000000000e-01   2.0588000000000002e+00   2.7689999999999998e-01  -4.2820000000000003e-01  -2.1490000000000001e-01   2.8849999999999998e-01   1.1339999999999999e+00   6.0072000000000001e+00   4.8159999999999997e-01   5.5810000000000004e-01   3.3179999999999998e-01
  -7.9349999999999998e-01   4.6170000000000000e-01   1.8015000000000001e+00   2.1959999999999999e-01  -5.2339999999999998e-01  -2.1490000000000001e-01   3.5510000000000003e-01   1.2007000000000001e+00   6.0072000000000001e+00   4.0460000000000002e-01   5.0029999999999997e-01   3.4060000000000001e-01
  -9.2579999999999996e-01   4.1770000000000002e-01   2.4876999999999998e+00   2.5779999999999997e-01  -4.6629999999999999e-01  -2.0169999999999999e-01   5.3269999999999995e-01   1.1339999999999999e+00   6.5294999999999996e+00   4.3350000000000000e-01   4.9070000000000003e-01   3.4949999999999998e-01
  -7.0530000000000004e-01   5.0560000000000005e-01   1.2867999999999999e+00   2.4820000000000000e-01  -5.0429999999999997e-01  -1.5790000000000001e-01   1.7760000000000001e-01   1.2230000000000001e+00   6.8777999999999997e+00   5.1049999999999995e-01   4.5219999999999999e-01   3.7159999999999999e-01
  -6.6130000000000000e-01   4.3969999999999998e-01   1.4582999999999999e+00   3.2460000000000000e-01  -4.5679999999999998e-01  -2.1490000000000001e-01   3.1069999999999998e-01   1.0894999999999999e+00   6.5294999999999996e+00   4.5269999999999999e-01   5.5810000000000004e-01   3.4499999999999997e-01
  -6.3919999999999999e-01   4.3969999999999998e-01   2.2303999999999999e+00   2.0999999999999999e-01  -4.6629999999999999e-01  -2.3240000000000000e-01   1.9980000000000001e-01   1.1563000000000001e+00   5.8330000000000002e+00   4.5269999999999999e-01   5.3879999999999995e-01   3.6270000000000002e-01
  -6.8330000000000002e-01   5.2759999999999996e-01   2.4018999999999999e+00   2.7689999999999998e-01  -5.4239999999999999e-01  -1.7979999999999999e-01   3.9950000000000002e-01   1.3341000000000001e+00   6.1813000000000002e+00   5.4910000000000003e-01   4.5219999999999999e-01   3.6270000000000002e-01
  -7.7149999999999996e-01   4.6170000000000000e-01   2.2303999999999999e+00   2.1959999999999999e-01  -5.0429999999999997e-01  -2.1490000000000001e-01   3.1069999999999998e-01   1.2674000000000001e+00   6.6166000000000000e+00   5.0090000000000001e-01   4.4259999999999999e-01   3.4949999999999998e-01
  -8.8170000000000004e-01   6.8149999999999999e-01   1.9730000000000001e+00   1.8140000000000001e-01  -5.5189999999999995e-01  -1.9289999999999999e-01   2.8849999999999998e-01   9.1169999999999995e-01   5.8330000000000002e+00   4.4309999999999999e-01   4.9070000000000003e-01   3.5389999999999999e-01
  -8.1559999999999999e-01   3.7369999999999998e-01   1.2867999999999999e+00   2.2910000000000000e-01  -4.4719999999999999e-01  -1.7979999999999999e-01   4.2170000000000002e-01   1.1339999999999999e+00   6.0941999999999998e+00   4.7199999999999998e-01   5.0029999999999997e-01   3.4060000000000001e-01
  -8.3760000000000001e-01   4.8359999999999997e-01   1.8872000000000000e+00   2.6729999999999998e-01  -5.7099999999999995e-01  -2.2800000000000001e-01   3.7730000000000002e-01   9.7840000000000005e-01   6.7907000000000002e+00   5.0090000000000001e-01   4.5219999999999999e-01   3.0959999999999999e-01
  -7.0530000000000004e-01   5.7160000000000000e-01   1.9730000000000001e+00   1.7190000000000000e-01  -5.6140000000000001e-01  -1.9730000000000000e-01   4.8830000000000001e-01   1.1563000000000001e+00   6.8777999999999997e+00   4.7199999999999998e-01   4.7149999999999997e-01   3.8040000000000002e-01
  -8.8170000000000004e-01   5.2759999999999996e-01   1.8872000000000000e+00   2.3870000000000000e-01  -4.9480000000000002e-01  -2.0169999999999999e-01   2.2189999999999999e-01   1.1117999999999999e+00   6.5294999999999996e+00   5.2980000000000005e-01   4.8110000000000003e-01   3.1409999999999999e-01
  -8.8170000000000004e-01   5.4959999999999998e-01   2.2303999999999999e+00   2.2910000000000000e-01  -4.6629999999999999e-01  -1.7979999999999999e-01   3.5510000000000003e-01   1.2452000000000001e+00   6.0941999999999998e+00   4.8159999999999997e-01   4.7149999999999997e-01   3.4060000000000001e-01
  -8.3760000000000001e-01   4.8359999999999997e-01   2.3161999999999998e+00   1.7190000000000000e-01  -4.2820000000000003e-01  -2.0169999999999999e-01   3.5510000000000003e-01   1.3341000000000001e+00   6.7035999999999998e+00   5.2980000000000005e-01   5.9660000000000002e-01   3.5830000000000001e-01
  -8.5960000000000003e-01   5.7160000000000000e-01   1.1152000000000000e+00   1.8140000000000001e-01  -5.3290000000000004e-01  -1.9289999999999999e-01   3.5510000000000003e-01   1.3786000000000000e+00   6.7907000000000002e+00   4.6239999999999998e-01   5.1959999999999995e-01   3.4060000000000001e-01
  -6.6130000000000000e-01   7.2550000000000003e-01   2.4018999999999999e+00   2.2910000000000000e-01  -4.8530000000000001e-01  -2.1490000000000001e-01   3.7730000000000002e-01   1.2674000000000001e+00   6.8777999999999997e+00   5.5869999999999997e-01   4.5219999999999999e-01   3.7600000000000000e-01
  -5.7310000000000005e-01   4.6170000000000000e-01   1.5441000000000000e+00   3.2460000000000000e-01  -5.2339999999999998e-01  -1.8420000000000000e-01   2.4410000000000001e-01   1.3119000000000001e+00   6.2683000000000000e+00   4.7199999999999998e-01   4.3300000000000000e-01   2.8310000000000002e-01
  -7.7149999999999996e-01   2.6379999999999998e-01   2.1446000000000001e+00   2.1959999999999999e-01  -4.6629999999999999e-01  -1.5790000000000001e-01   4.2170000000000002e-01   1.1339999999999999e+00   6.3554000000000004e+00   5.0090000000000001e-01   4.6189999999999998e-01   3.6270000000000002e-01
  -5.9509999999999996e-01   5.4959999999999998e-01   1.6298999999999999e+00   3.5330000000000000e-01  -4.6629999999999999e-01  -2.4560000000000001e-01   6.2150000000000005e-01   1.4676000000000000e+00   7.1388999999999996e+00   4.5269999999999999e-01   5.2920000000000000e-01   3.4499999999999997e-01
  -8.5960000000000003e-01   4.8359999999999997e-01   1.2010000000000001e+00   1.7190000000000000e-01  -5.4239999999999999e-01  -1.9730000000000000e-01   3.3289999999999997e-01   1.2674000000000001e+00   6.6166000000000000e+00   4.7199999999999998e-01   4.5219999999999999e-01   3.0959999999999999e-01
  -7.9349999999999998e-01   5.9360000000000002e-01   1.7157000000000000e+00   1.4319999999999999e-01  -5.4239999999999999e-01  -1.4470000000000000e-01   2.4410000000000001e-01   1.2452000000000001e+00   6.1813000000000002e+00   4.7199999999999998e-01   4.2340000000000000e-01   3.2290000000000002e-01
  -4.1880000000000001e-01   5.4959999999999998e-01   1.6298999999999999e+00   1.0500000000000000e-01  -5.5189999999999995e-01  -1.7540000000000000e-01   2.4410000000000001e-01   9.7840000000000005e-01   6.7035999999999998e+00   5.2980000000000005e-01   4.6189999999999998e-01   3.2729999999999998e-01
  -7.4939999999999996e-01   5.0560000000000005e-01   8.5780000000000001e-01   1.6230000000000000e-01  -4.5679999999999998e-01  -1.9289999999999999e-01   5.9930000000000005e-01   8.8939999999999997e-01   6.6166000000000000e+00   4.9130000000000001e-01   4.9070000000000003e-01   3.2729999999999998e-01
  -6.3919999999999999e-01   3.2979999999999998e-01   1.4582999999999999e+00   2.1959999999999999e-01  -4.0920000000000001e-01  -1.6660000000000000e-01   3.5510000000000003e-01   1.1339999999999999e+00   6.0941999999999998e+00   4.9130000000000001e-01   5.5810000000000004e-01   3.1850000000000001e-01
  -8.1559999999999999e-01   2.4179999999999999e-01   1.2867999999999999e+00   2.8639999999999999e-01  -4.6629999999999999e-01  -1.4910000000000001e-01   2.6629999999999998e-01   1.3341000000000001e+00   5.7460000000000004e+00   5.0090000000000001e-01   4.3300000000000000e-01   3.1850000000000001e-01
  -6.8330000000000002e-01   5.2759999999999996e-01   1.8015000000000001e+00   2.0050000000000001e-01  -4.4719999999999999e-01  -1.7979999999999999e-01   1.7760000000000001e-01   1.1785000000000001e+00   6.5294999999999996e+00   4.6239999999999998e-01   4.4259999999999999e-01   3.7600000000000000e-01
  -5.2900000000000003e-01   3.0780000000000002e-01   1.3725000000000001e+00   2.4820000000000000e-01  -4.9480000000000002e-01  -2.5000000000000000e-01   2.4410000000000001e-01   1.2452000000000001e+00   7.3131000000000004e+00   4.6239999999999998e-01   4.5219999999999999e-01   3.0080000000000001e-01
  -5.2900000000000003e-01   2.4179999999999999e-01   2.3161999999999998e+00   2.1959999999999999e-01  -4.8530000000000001e-01  -1.5790000000000001e-01   3.3289999999999997e-01   1.2230000000000001e+00   6.7907000000000002e+00   4.6239999999999998e-01   5.2920000000000000e-01   3.5389999999999999e-01
  -5.9509999999999996e-01   6.8149999999999999e-01   1.2867999999999999e+00   2.5779999999999997e-01  -4.8530000000000001e-01  -2.1049999999999999e-01   2.2189999999999999e-01   1.3786000000000000e+00   6.4424999999999999e+00   5.2980000000000005e-01   5.2920000000000000e-01   3.3179999999999998e-01
  -6.6130000000000000e-01   5.2759999999999996e-01   1.9730000000000001e+00   3.0549999999999999e-01  -4.6629999999999999e-01  -2.3680000000000001e-01   1.7760000000000001e-01   1.2452000000000001e+00   6.2683000000000000e+00   5.2980000000000005e-01   4.6189999999999998e-01   3.5389999999999999e-01
  -6.6130000000000000e-01   5.4959999999999998e-01   1.6298999999999999e+00   2.2910000000000000e-01  -5.6140000000000001e-01  -1.6660000000000000e-01   3.7730000000000002e-01   1.1117999999999999e+00   6.1813000000000002e+00   4.3350000000000000e-01   5.0029999999999997e-01   3.4949999999999998e-01
  -7.4939999999999996e-01   5.0560000000000005e-01   1.1152000000000000e+00   1.4319999999999999e-01  -5.5189999999999995e-01  -2.0169999999999999e-01   3.1069999999999998e-01   1.1117999999999999e+00   6.3554000000000004e+00   4.8159999999999997e-01   5.2920000000000000e-01   3.4499999999999997e-01
  -8.3760000000000001e-01   3.0780000000000002e-01   2.4876999999999998e+00   1.7190000000000000e-01  -5.2339999999999998e-01  -2.0610000000000001e-01   1.3320000000000001e-01   1.2897000000000001e+00   6.8777999999999997e+00   4.4309999999999999e-01   4.9070000000000003e-01   3.4949999999999998e-01
  -7.2740000000000005e-01   4.8359999999999997e-01   1.2010000000000001e+00   2.3870000000000000e-01  -4.4719999999999999e-01  -1.9289999999999999e-01   3.9950000000000002e-01   1.1563000000000001e+00   6.4424999999999999e+00   4.6239999999999998e-01   5.1959999999999995e-01   3.8929999999999998e-01
  -5.9509999999999996e-01   4.1770000000000002e-01   1.6298999999999999e+00   1.4319999999999999e-01  -4.5679999999999998e-01  -1.7540000000000000e-01   4.2170000000000002e-01   1.2674000000000001e+00   6.7907000000000002e+00   5.1049999999999995e-01   5.1959999999999995e-01   3.5830000000000001e-01
  -6.8330000000000002e-01   5.2759999999999996e-01   1.8872000000000000e+00   2.2910000000000000e-01  -4.8530000000000001e-01  -1.8420000000000000e-01   4.2170000000000002e-01   1.3786000000000000e+00   6.0941999999999998e+00   4.2380000000000001e-01   5.1000000000000001e-01   3.4499999999999997e-01
  -7.0530000000000004e-01   4.3969999999999998e-01   1.2010000000000001e+00   2.2910000000000000e-01  -5.1390000000000002e-01  -1.2720000000000001e-01   5.9930000000000005e-01   1.2007000000000001e+00   6.7035999999999998e+00   4.4309999999999999e-01   5.1959999999999995e-01   2.9189999999999999e-01
  -9.2579999999999996e-01   4.8359999999999997e-01   2.2303999999999999e+00   1.5279999999999999e-01  -5.0429999999999997e-01  -2.0169999999999999e-01   3.3289999999999997e-01   1.1563000000000001e+00   6.9648000000000003e+00   5.3939999999999999e-01   5.0029999999999997e-01   3.5830000000000001e-01
  -4.1880000000000001e-01   3.5170000000000001e-01   2.0588000000000002e+00   4.1049999999999998e-01  -4.8530000000000001e-01  -2.2359999999999999e-01   3.9950000000000002e-01   1.1785000000000001e+00   6.8777999999999997e+00   4.5269999999999999e-01   5.3879999999999995e-01   3.4060000000000001e-01
  -6.6130000000000000e-01   3.0780000000000002e-01   1.6298999999999999e+00   1.6230000000000000e-01  -4.6629999999999999e-01  -1.7540000000000000e-01   3.3289999999999997e-01   1.3564000000000001e+00   6.1813000000000002e+00   5.2980000000000005e-01   5.9660000000000002e-01   3.2729999999999998e-01
  -7.2740000000000005e-01   4.3969999999999998e-01   1.6298999999999999e+00   1.2410000000000000e-01  -4.9480000000000002e-01  -1.8420000000000000e-01  -2.2200000000000001e-02   1.2230000000000001e+00   6.3554000000000004e+00   5.3939999999999999e-01   4.5219999999999999e-01   3.4060000000000001e-01
  -8.3760000000000001e-01   4.6170000000000000e-01   1.8872000000000000e+00   2.3870000000000000e-01  -4.6629999999999999e-01  -1.5790000000000001e-01   4.2170000000000002e-01   1.1339999999999999e+00   6.4424999999999999e+00   4.4309999999999999e-01   5.3879999999999995e-01   3.4949999999999998e-01
  -6.6130000000000000e-01   6.1550000000000005e-01   2.0588000000000002e+00   2.0050000000000001e-01  -4.9480000000000002e-01  -1.9289999999999999e-01   5.3269999999999995e-01   1.1339999999999999e+00   6.4424999999999999e+00   4.7199999999999998e-01   3.7530000000000002e-01   3.4060000000000001e-01
  -7.9349999999999998e-01   5.7160000000000000e-01   1.0294000000000001e+00   2.8639999999999999e-01  -4.1870000000000002e-01  -1.0520000000000000e-01   1.1100000000000000e-01   1.5120000000000000e+00   6.7907000000000002e+00   4.9130000000000001e-01   5.1959999999999995e-01   3.5830000000000001e-01
  -7.2740000000000005e-01   3.7369999999999998e-01   1.4582999999999999e+00   1.8140000000000001e-01  -4.6629999999999999e-01  -1.4470000000000000e-01   3.3289999999999997e-01   1.3786000000000000e+00   6.2683000000000000e+00   4.5269999999999999e-01   5.3879999999999995e-01   3.1850000000000001e-01
  -8.1559999999999999e-01   5.7160000000000000e-01   1.8872000000000000e+00   2.5779999999999997e-01  -4.8530000000000001e-01  -1.7540000000000000e-01   3.5510000000000003e-01   9.5609999999999995e-01   6.1813000000000002e+00   4.5269999999999999e-01   5.2920000000000000e-01   3.4949999999999998e-01
  -7.4939999999999996e-01   5.0560000000000005e-01   1.4582999999999999e+00   1.8140000000000001e-01  -4.6629999999999999e-01  -1.5790000000000001e-01   4.6610000000000001e-01   1.2897000000000001e+00   6.3554000000000004e+00   5.8760000000000001e-01   5.0029999999999997e-01   3.3179999999999998e-01
  -8.1559999999999999e-01   5.9360000000000002e-01   1.7157000000000000e+00   1.6230000000000000e-01  -5.6140000000000001e-01  -2.1049999999999999e-01   3.7730000000000002e-01   1.1339999999999999e+00   6.7035999999999998e+00   4.7199999999999998e-01   4.9070000000000003e-01   3.6270000000000002e-01
  -7.2740000000000005e-01   4.8359999999999997e-01   1.3725000000000001e+00   3.5330000000000000e-01  -3.9970000000000000e-01  -1.5350000000000000e-01   2.4410000000000001e-01   1.2897000000000001e+00   6.6166000000000000e+00   4.2380000000000001e-01   5.1959999999999995e-01   3.2290000000000002e-01
  -6.6130000000000000e-01   5.9360000000000002e-01   1.7157000000000000e+00   1.7190000000000000e-01  -5.0429999999999997e-01  -1.9289999999999999e-01   2.4410000000000001e-01   1.0894999999999999e+00   6.8777999999999997e+00   4.7199999999999998e-01   4.6189999999999998e-01   3.2290000000000002e-01
  -9.9190000000000000e-01   4.1770000000000002e-01   1.8015000000000001e+00   2.0050000000000001e-01  -5.3290000000000004e-01  -1.5790000000000001e-01   4.4390000000000002e-01   1.1339999999999999e+00   6.9648000000000003e+00   4.7199999999999998e-01   4.4259999999999999e-01   3.8929999999999998e-01
  -6.8330000000000002e-01   1.7590000000000000e-01   1.5441000000000000e+00   1.5279999999999999e-01  -5.3290000000000004e-01  -1.8420000000000000e-01   3.1069999999999998e-01   1.3119000000000001e+00   5.9200999999999997e+00   4.4309999999999999e-01   5.1000000000000001e-01   3.1850000000000001e-01
  -9.4779999999999998e-01   3.5170000000000001e-01   1.2867999999999999e+00   2.0999999999999999e-01  -5.8050000000000002e-01  -1.7540000000000000e-01   3.3289999999999997e-01   1.0894999999999999e+00   6.6166000000000000e+00   4.9130000000000001e-01   4.3300000000000000e-01   3.3620000000000000e-01
  -7.4939999999999996e-01   5.2759999999999996e-01   1.2867999999999999e+00   3.0549999999999999e-01  -5.5189999999999995e-01  -1.5350000000000000e-01   4.4390000000000002e-01   1.0005999999999999e+00   6.4424999999999999e+00   5.0090000000000001e-01   5.1000000000000001e-01   3.5389999999999999e-01
  -8.8170000000000004e-01   4.3969999999999998e-01   1.6298999999999999e+00   2.3870000000000000e-01  -4.9480000000000002e-01  -1.6660000000000000e-01   4.2170000000000002e-01   1.2230000000000001e+00   6.6166000000000000e+00   5.1049999999999995e-01   5.1000000000000001e-01   3.1850000000000001e-01
  -7.2740000000000005e-01   5.9360000000000002e-01   1.9730000000000001e+00   1.4319999999999999e-01  -5.5189999999999995e-01  -2.0169999999999999e-01   2.8849999999999998e-01   1.0894999999999999e+00   5.9200999999999997e+00   4.1420000000000001e-01   4.5219999999999999e-01   3.2290000000000002e-01
  -1.5870000000000000e+00   5.2759999999999996e-01   1.8872000000000000e+00   3.0549999999999999e-01  -4.2820000000000003e-01  -1.4030000000000001e-01   5.3269999999999995e-01   1.0894999999999999e+00   5.8330000000000002e+00   5.2980000000000005e-01   4.2340000000000000e-01   3.2729999999999998e-01
  -7.4939999999999996e-01   4.1770000000000002e-01   1.1152000000000000e+00   2.5779999999999997e-01  -5.3290000000000004e-01  -1.7979999999999999e-01   4.4390000000000002e-01   1.2230000000000001e+00   6.5294999999999996e+00   4.6239999999999998e-01   5.3879999999999995e-01   3.0080000000000001e-01
  -3.7469999999999998e-01   8.3540000000000003e-01   1.6298999999999999e+00   2.7689999999999998e-01  -4.4719999999999999e-01  -1.7100000000000001e-01   5.9930000000000005e-01   1.0450999999999999e+00   6.7035999999999998e+00   5.3939999999999999e-01   5.1000000000000001e-01   3.3620000000000000e-01
  -2.6450000000000001e-01   3.7369999999999998e-01   2.3161999999999998e+00   1.9089999999999999e-01  -4.9480000000000002e-01  -1.2280000000000001e-01   3.9950000000000002e-01   1.2230000000000001e+00   6.7035999999999998e+00   5.0090000000000001e-01   5.5810000000000004e-01   3.5830000000000001e-01
  -8.8170000000000004e-01   3.7369999999999998e-01   1.5441000000000000e+00   1.3370000000000001e-01  -4.6629999999999999e-01  -1.8859999999999999e-01   2.4410000000000001e-01   1.3119000000000001e+00   6.7907000000000002e+00   5.1049999999999995e-01   5.5810000000000004e-01   3.7159999999999999e-01
  -7.9349999999999998e-01   3.9570000000000000e-01   2.3161999999999998e+00   2.0999999999999999e-01  -4.2820000000000003e-01  -2.2359999999999999e-01   8.8800000000000004e-02   1.3119000000000001e+00   6.4424999999999999e+00   4.5269999999999999e-01   4.4259999999999999e-01   3.2729999999999998e-01
  -1.1681999999999999e+00   4.6170000000000000e-01   1.8015000000000001e+00   2.1959999999999999e-01  -4.7580000000000000e-01  -1.9289999999999999e-01   2.2189999999999999e-01   1.3564000000000001e+00   6.2683000000000000e+00   5.5869999999999997e-01   4.6189999999999998e-01   3.8040000000000002e-01
  -8.3760000000000001e-01   4.8359999999999997e-01   2.2303999999999999e+00   2.7689999999999998e-01  -4.0920000000000001e-01  -1.7100000000000001e-01   5.3269999999999995e-01   1.2452000000000001e+00   7.3131000000000004e+00   4.8159999999999997e-01   5.4849999999999999e-01   3.3620000000000000e-01
  -8.1559999999999999e-01   5.2759999999999996e-01   6.8630000000000002e-01   2.4820000000000000e-01  -3.9970000000000000e-01  -1.9289999999999999e-01   4.2170000000000002e-01   1.0672999999999999e+00   7.1388999999999996e+00   4.8159999999999997e-01   4.4259999999999999e-01   3.3179999999999998e-01
  -4.4080000000000003e-01   5.2759999999999996e-01   1.6298999999999999e+00   1.7190000000000000e-01  -6.3759999999999994e-01  -1.4030000000000001e-01   3.1069999999999998e-01   1.4008000000000000e+00   6.3554000000000004e+00   3.6599999999999999e-01   4.4259999999999999e-01   3.1850000000000001e-01
  -7.4939999999999996e-01   4.3969999999999998e-01   1.2867999999999999e+00   2.2910000000000000e-01  -5.5189999999999995e-01  -1.2720000000000001e-01   4.6610000000000001e-01   1.2897000000000001e+00   6.3554000000000004e+00   5.2980000000000005e-01   4.3300000000000000e-01   3.3620000000000000e-01
  -7.2740000000000005e-01   4.3969999999999998e-01   2.7450999999999999e+00   1.0500000000000000e-01  -4.8530000000000001e-01  -2.3240000000000000e-01   2.8849999999999998e-01   1.0672999999999999e+00   5.9200999999999997e+00   5.0090000000000001e-01   5.8689999999999998e-01   3.5830000000000001e-01
  -8.1559999999999999e-01   5.4959999999999998e-01   1.3725000000000001e+00   1.1459999999999999e-01  -3.9010000000000000e-01  -2.1049999999999999e-01   5.1049999999999995e-01   1.3341000000000001e+00   6.8777999999999997e+00   4.9130000000000001e-01   5.1000000000000001e-01   3.2290000000000002e-01
  -7.9349999999999998e-01   5.4959999999999998e-01   1.2010000000000001e+00   2.0050000000000001e-01  -5.3290000000000004e-01  -1.2280000000000001e-01   4.4390000000000002e-01   1.0672999999999999e+00   6.8777999999999997e+00   4.4309999999999999e-01   4.8110000000000003e-01   3.0959999999999999e-01
  -6.6130000000000000e-01   1.7590000000000000e-01   1.8015000000000001e+00   1.4319999999999999e-01  -5.8050000000000002e-01  -1.6660000000000000e-01   2.8849999999999998e-01   1.2007000000000001e+00   6.5294999999999996e+00   4.9130000000000001e-01   4.8110000000000003e-01   3.4499999999999997e-01
  -7.9349999999999998e-01   5.4959999999999998e-01   1.3725000000000001e+00   2.0999999999999999e-01  -4.9480000000000002e-01  -1.9289999999999999e-01   4.2170000000000002e-01   1.2452000000000001e+00   6.5294999999999996e+00   4.2380000000000001e-01   4.8110000000000003e-01   3.1409999999999999e-01
  -5.0700000000000001e-01   4.3969999999999998e-01   2.5735000000000001e+00   1.7190000000000000e-01  -4.5679999999999998e-01  -1.8420000000000000e-01   2.4410000000000001e-01   1.1339999999999999e+00   6.7907000000000002e+00   4.2380000000000001e-01   4.7149999999999997e-01   3.0959999999999999e-01
  -1.0801000000000001e+00   3.2979999999999998e-01   1.4582999999999999e+00   1.8140000000000001e-01  -5.6140000000000001e-01  -2.0169999999999999e-01   4.2170000000000002e-01   1.4231000000000000e+00   6.4424999999999999e+00   4.9130000000000001e-01   4.9070000000000003e-01   3.2729999999999998e-01
  -5.0700000000000001e-01   3.0780000000000002e-01   1.6298999999999999e+00   1.5279999999999999e-01  -4.9480000000000002e-01  -1.7979999999999999e-01   5.1049999999999995e-01   1.2007000000000001e+00   6.0941999999999998e+00   5.1049999999999995e-01   4.8110000000000003e-01   3.4060000000000001e-01
  -7.7149999999999996e-01   2.4179999999999999e-01   1.2867999999999999e+00   1.0500000000000000e-01  -5.3290000000000004e-01  -1.8420000000000000e-01   2.4410000000000001e-01   1.3119000000000001e+00   7.0518999999999998e+00   4.6239999999999998e-01   5.1000000000000001e-01   3.3179999999999998e-01
  -7.9349999999999998e-01   3.5170000000000001e-01   1.4582999999999999e+00   1.5279999999999999e-01  -5.7099999999999995e-01  -1.5350000000000000e-01   3.9950000000000002e-01   1.4231000000000000e+00   6.4424999999999999e+00   3.8529999999999998e-01   4.6189999999999998e-01   3.1409999999999999e-01
  -7.9349999999999998e-01   5.2759999999999996e-01   1.8872000000000000e+00   1.5279999999999999e-01  -3.9010000000000000e-01  -1.6660000000000000e-01   3.5510000000000003e-01   1.1563000000000001e+00   6.6166000000000000e+00   4.9130000000000001e-01   4.3300000000000000e-01   3.0959999999999999e-01
  -7.7149999999999996e-01   4.8359999999999997e-01   1.7157000000000000e+00   1.5279999999999999e-01  -4.2820000000000003e-01  -2.1049999999999999e-01   4.2170000000000002e-01   1.1563000000000001e+00   6.5294999999999996e+00   5.2020000000000000e-01   4.8110000000000003e-01   3.4499999999999997e-01
  -7.9349999999999998e-01   3.7369999999999998e-01   1.2867999999999999e+00   1.4319999999999999e-01  -5.4239999999999999e-01  -1.3589999999999999e-01   2.4410000000000001e-01   1.2230000000000001e+00   6.0072000000000001e+00   4.4309999999999999e-01   4.5219999999999999e-01   3.4499999999999997e-01
  -8.5960000000000003e-01   5.9360000000000002e-01   1.8015000000000001e+00   1.9089999999999999e-01  -5.3290000000000004e-01  -1.5350000000000000e-01   1.9980000000000001e-01   1.3119000000000001e+00   7.0518999999999998e+00   4.9130000000000001e-01   4.4259999999999999e-01   3.1850000000000001e-01
  -7.0530000000000004e-01   4.1770000000000002e-01   2.4876999999999998e+00   1.7190000000000000e-01  -5.4239999999999999e-01  -1.3589999999999999e-01   2.6629999999999998e-01   1.3564000000000001e+00   6.5294999999999996e+00   5.3939999999999999e-01   5.3879999999999995e-01   3.0080000000000001e-01
  -6.6130000000000000e-01   3.2979999999999998e-01   2.3161999999999998e+00   2.2910000000000000e-01  -4.8530000000000001e-01  -1.8859999999999999e-01   2.4410000000000001e-01   1.2230000000000001e+00   5.8330000000000002e+00   5.1049999999999995e-01   4.6189999999999998e-01   3.1409999999999999e-01
  -7.2740000000000005e-01   8.1340000000000001e-01   1.8015000000000001e+00   3.2460000000000000e-01  -4.9480000000000002e-01  -2.1049999999999999e-01   3.1069999999999998e-01   1.1563000000000001e+00   6.3554000000000004e+00   4.8159999999999997e-01   4.8110000000000003e-01   3.1409999999999999e-01
  -7.4939999999999996e-01   5.2759999999999996e-01   1.2010000000000001e+00   2.0050000000000001e-01  -4.9480000000000002e-01  -1.1840000000000001e-01   5.3269999999999995e-01   1.1785000000000001e+00   7.2260000000000000e+00   5.8760000000000001e-01   4.9070000000000003e-01   3.2290000000000002e-01
  -7.4939999999999996e-01   6.3749999999999996e-01   1.5441000000000000e+00   1.8140000000000001e-01  -5.3290000000000004e-01  -1.2720000000000001e-01   1.5540000000000001e-01   1.1785000000000001e+00   6.3554000000000004e+00   4.6239999999999998e-01   4.5219999999999999e-01   3.5830000000000001e-01
  -5.9509999999999996e-01   4.6170000000000000e-01   2.2303999999999999e+00   1.3370000000000001e-01  -4.4719999999999999e-01  -1.7100000000000001e-01   1.7760000000000001e-01   1.2674000000000001e+00   6.5294999999999996e+00   5.2980000000000005e-01   4.9070000000000003e-01   3.3620000000000000e-01
  -5.9509999999999996e-01   6.1550000000000005e-01   1.6298999999999999e+00   1.7190000000000000e-01  -4.6629999999999999e-01  -1.3159999999999999e-01   3.3289999999999997e-01   1.3564000000000001e+00   6.0941999999999998e+00   4.6239999999999998e-01   4.5219999999999999e-01   3.5389999999999999e-01
  -7.0530000000000004e-01   2.1980000000000000e-01   1.6298999999999999e+00   2.6729999999999998e-01  -4.4719999999999999e-01  -2.1049999999999999e-01   3.5510000000000003e-01   1.2230000000000001e+00   6.0941999999999998e+00   3.9489999999999997e-01   5.3879999999999995e-01   3.3620000000000000e-01
  -6.8330000000000002e-01   4.6170000000000000e-01   1.8015000000000001e+00   2.3870000000000000e-01  -4.5679999999999998e-01  -1.9289999999999999e-01   2.8849999999999998e-01   1.2230000000000001e+00   6.1813000000000002e+00   4.6239999999999998e-01   5.0029999999999997e-01   3.4499999999999997e-01
  -5.5110000000000003e-01   3.7369999999999998e-01   1.7157000000000000e+00   2.4820000000000000e-01  -5.1390000000000002e-01  -1.5790000000000001e-01   2.4410000000000001e-01   1.3341000000000001e+00   6.6166000000000000e+00   4.3350000000000000e-01   4.1370000000000001e-01   3.5389999999999999e-01
  -5.5110000000000003e-01   1.5390000000000001e-01   2.6593000000000000e+00   2.1959999999999999e-01  -5.5189999999999995e-01  -1.7979999999999999e-01   4.2170000000000002e-01   1.3119000000000001e+00   7.0518999999999998e+00   4.3350000000000000e-01   4.1370000000000001e-01   3.1850000000000001e-01
  -6.6130000000000000e-01   3.0780000000000002e-01   1.4582999999999999e+00   1.6230000000000000e-01  -4.8530000000000001e-01  -1.4030000000000001e-01   4.8830000000000001e-01   1.0672999999999999e+00   6.6166000000000000e+00   5.2980000000000005e-01   4.1370000000000001e-01   3.4949999999999998e-01
  -6.6130000000000000e-01   6.1550000000000005e-01   1.3725000000000001e+00   1.9089999999999999e-01  -4.9480000000000002e-01  -2.0610000000000001e-01   4.2170000000000002e-01   1.1563000000000001e+00   6.7035999999999998e+00   5.0090000000000001e-01   5.2920000000000000e-01   3.2729999999999998e-01
  -7.7149999999999996e-01   3.9570000000000000e-01   1.5441000000000000e+00   2.4820000000000000e-01  -4.5679999999999998e-01  -1.6230000000000000e-01   3.7730000000000002e-01   1.2007000000000001e+00   6.5294999999999996e+00   3.9489999999999997e-01   4.1370000000000001e-01   3.2729999999999998e-01
  -6.8330000000000002e-01   7.2550000000000003e-01   1.9730000000000001e+00   1.9089999999999999e-01  -5.2339999999999998e-01  -1.4470000000000000e-01   2.6629999999999998e-01   1.2230000000000001e+00   5.9200999999999997e+00   4.4309999999999999e-01   5.0029999999999997e-01   3.1850000000000001e-01
  -7.0530000000000004e-01   4.8359999999999997e-01   1.8872000000000000e+00   2.2910000000000000e-01  -5.1390000000000002e-01  -1.2720000000000001e-01   2.2189999999999999e-01   1.2007000000000001e+00   6.6166000000000000e+00   4.9130000000000001e-01   4.6189999999999998e-01   3.0520000000000003e-01
  -5.9509999999999996e-01   5.7160000000000000e-01   1.3725000000000001e+00   1.2410000000000000e-01  -4.9480000000000002e-01  -2.2359999999999999e-01   3.3289999999999997e-01   1.2897000000000001e+00   5.7460000000000004e+00   4.3350000000000000e-01   5.1959999999999995e-01   3.1409999999999999e-01
  -4.4080000000000003e-01   3.9570000000000000e-01   1.4582999999999999e+00   2.9599999999999999e-01  -5.0429999999999997e-01  -1.4030000000000001e-01   4.2170000000000002e-01   1.2007000000000001e+00   6.6166000000000000e+00   4.3350000000000000e-01   5.1000000000000001e-01   3.3179999999999998e-01
  -7.2740000000000005e-01   4.1770000000000002e-01   2.2303999999999999e+00   2.3870000000000000e-01  -5.2339999999999998e-01  -1.2280000000000001e-01   2.6629999999999998e-01   1.2897000000000001e+00   6.5294999999999996e+00   5.1049999999999995e-01   4.9070000000000003e-01   3.0959999999999999e-01
  -5.9509999999999996e-01   4.1770000000000002e-01   1.8015000000000001e+00   1.9099999999999999e-02  -4.9480000000000002e-01  -1.4910000000000001e-01   2.8849999999999998e-01   1.3786000000000000e+00   5.9200999999999997e+00   5.2020000000000000e-01   5.1000000000000001e-01   3.4499999999999997e-01
  -5.9509999999999996e-01   4.1770000000000002e-01   1.1152000000000000e+00   2.2910000000000000e-01  -5.1390000000000002e-01  -1.4470000000000000e-01   2.6629999999999998e-01   1.1785000000000001e+00   6.7035999999999998e+00   4.5269999999999999e-01   4.9070000000000003e-01   3.8479999999999998e-01
  -7.2740000000000005e-01   2.6379999999999998e-01   2.0588000000000002e+00   1.7190000000000000e-01  -4.7580000000000000e-01  -1.6660000000000000e-01   2.6629999999999998e-01   1.0894999999999999e+00   6.6166000000000000e+00   5.6830000000000003e-01   4.0410000000000001e-01   3.5830000000000001e-01
  -6.8330000000000002e-01   3.5170000000000001e-01   9.4359999999999999e-01   2.4820000000000000e-01  -4.5679999999999998e-01  -1.1400000000000000e-01   3.5510000000000003e-01   1.3786000000000000e+00   6.7035999999999998e+00   4.6239999999999998e-01   4.7149999999999997e-01   3.2290000000000002e-01
  -6.6130000000000000e-01   4.3969999999999998e-01   1.2867999999999999e+00   2.4820000000000000e-01  -5.2339999999999998e-01  -1.7540000000000000e-01   3.9950000000000002e-01   1.4453000000000000e+00   6.3554000000000004e+00   5.1049999999999995e-01   4.8110000000000003e-01   3.2290000000000002e-01
  -8.3760000000000001e-01   5.0560000000000005e-01   1.9730000000000001e+00   1.5279999999999999e-01  -5.0429999999999997e-01  -1.6660000000000000e-01   3.5510000000000003e-01   1.1339999999999999e+00   6.6166000000000000e+00   4.3350000000000000e-01   5.0029999999999997e-01   3.2729999999999998e-01
  -7.0530000000000004e-01   5.0560000000000005e-01   2.6593000000000000e+00   2.1959999999999999e-01  -5.4239999999999999e-01  -1.3159999999999999e-01   2.8849999999999998e-01   1.5343000000000000e+00   5.6589000000000000e+00   4.5269999999999999e-01   4.8110000000000003e-01   3.0959999999999999e-01
  -7.4939999999999996e-01   5.0560000000000005e-01   1.9730000000000001e+00   2.0050000000000001e-01  -4.0920000000000001e-01  -1.5350000000000000e-01   2.4410000000000001e-01   1.2452000000000001e+00   5.9200999999999997e+00   4.8159999999999997e-01   4.6189999999999998e-01   3.8040000000000002e-01
  -3.7469999999999998e-01   5.0560000000000005e-01   1.2867999999999999e+00   1.8140000000000001e-01  -4.9480000000000002e-01  -1.3589999999999999e-01   3.3289999999999997e-01   1.3564000000000001e+00   6.6166000000000000e+00   4.3350000000000000e-01   5.5810000000000004e-01   3.3620000000000000e-01
  -8.3760000000000001e-01   4.6170000000000000e-01   1.7157000000000000e+00   2.1959999999999999e-01  -5.2339999999999998e-01  -1.4910000000000001e-01   2.6629999999999998e-01   1.2230000000000001e+00   6.5294999999999996e+00   4.8159999999999997e-01   5.0029999999999997e-01   3.7159999999999999e-01
  -7.4939999999999996e-01   1.7590000000000000e-01   2.0588000000000002e+00   3.0549999999999999e-01  -3.9970000000000000e-01  -1.6230000000000000e-01   2.2189999999999999e-01   1.2230000000000001e+00   6.9648000000000003e+00   4.1420000000000001e-01   4.7149999999999997e-01   3.4060000000000001e-01
  -5.7310000000000005e-01   5.2759999999999996e-01   1.4582999999999999e+00   1.4319999999999999e-01  -4.4719999999999999e-01  -1.3159999999999999e-01   3.1069999999999998e-01   1.4231000000000000e+00   6.8777999999999997e+00   5.0090000000000001e-01   4.3300000000000000e-01   2.9640000000000000e-01
  -4.6289999999999998e-01   5.2759999999999996e-01   8.5780000000000001e-01   1.5279999999999999e-01  -5.1390000000000002e-01  -1.5350000000000000e-01   1.9980000000000001e-01   1.2230000000000001e+00   6.2683000000000000e+00   4.2380000000000001e-01   4.6189999999999998e-01   3.5389999999999999e-01
  -7.0530000000000004e-01   2.6379999999999998e-01   2.4018999999999999e+00   2.1959999999999999e-01  -3.9010000000000000e-01  -1.6230000000000000e-01   2.2189999999999999e-01   1.3119000000000001e+00   6.0941999999999998e+00   5.0090000000000001e-01   4.7149999999999997e-01   3.0959999999999999e-01
  -7.4939999999999996e-01   4.1770000000000002e-01   1.8872000000000000e+00   3.0549999999999999e-01  -4.3769999999999998e-01  -1.7979999999999999e-01   2.8849999999999998e-01   1.3786000000000000e+00   6.7907000000000002e+00   4.7199999999999998e-01   5.6769999999999998e-01   3.6709999999999998e-01
  -6.3919999999999999e-01   5.0560000000000005e-01   1.8872000000000000e+00   1.3370000000000001e-01  -5.2339999999999998e-01  -1.7540000000000000e-01   6.6600000000000006e-02   1.1339999999999999e+00   6.5294999999999996e+00   4.8159999999999997e-01   4.1370000000000001e-01   3.3179999999999998e-01
  -7.2740000000000005e-01   4.3969999999999998e-01   1.1152000000000000e+00   2.9599999999999999e-01  -4.3769999999999998e-01  -1.4030000000000001e-01   1.1100000000000000e-01   1.1785000000000001e+00   6.3554000000000004e+00   5.2980000000000005e-01   5.1000000000000001e-01   3.6709999999999998e-01
  -6.1719999999999997e-01   4.6170000000000000e-01   1.8872000000000000e+00   1.3370000000000001e-01  -4.4719999999999999e-01  -1.2280000000000001e-01   3.7730000000000002e-01   1.3119000000000001e+00   5.8330000000000002e+00   4.7199999999999998e-01   4.3300000000000000e-01   3.3620000000000000e-01
  -5.9509999999999996e-01   4.1770000000000002e-01   1.4582999999999999e+00   2.4820000000000000e-01  -5.1390000000000002e-01  -1.7979999999999999e-01   3.1069999999999998e-01   1.1563000000000001e+00   6.3554000000000004e+00   4.8159999999999997e-01   5.3879999999999995e-01   2.9189999999999999e-01
  -7.0530000000000004e-01   4.1770000000000002e-01   2.3161999999999998e+00   1.9089999999999999e-01  -4.6629999999999999e-01  -1.4470000000000000e-01   1.7760000000000001e-01   1.1339999999999999e+00   6.9648000000000003e+00   5.3939999999999999e-01   4.7149999999999997e-01   3.0959999999999999e-01
  -7.2740000000000005e-01   2.8580000000000000e-01   2.4018999999999999e+00   2.0999999999999999e-01  -4.6629999999999999e-01  -1.6660000000000000e-01   2.8849999999999998e-01   1.0894999999999999e+00   6.6166000000000000e+00   4.1420000000000001e-01   4.3300000000000000e-01   3.5389999999999999e-01
  -7.0530000000000004e-01   6.1550000000000005e-01   1.1152000000000000e+00   1.7190000000000000e-01  -5.2339999999999998e-01  -2.1049999999999999e-01   4.2170000000000002e-01   1.4008000000000000e+00   6.1813000000000002e+00   4.6239999999999998e-01   4.7149999999999997e-01   4.0250000000000002e-01
  -6.6130000000000000e-01   3.7369999999999998e-01   1.3725000000000001e+00   1.7190000000000000e-01  -5.1390000000000002e-01  -1.3589999999999999e-01   3.5510000000000003e-01   1.4231000000000000e+00   6.1813000000000002e+00   5.8760000000000001e-01   4.9070000000000003e-01   3.4060000000000001e-01
  -4.8490000000000000e-01   5.0560000000000005e-01   1.4582999999999999e+00   2.8639999999999999e-01  -4.8530000000000001e-01  -1.8420000000000000e-01   4.2170000000000002e-01   1.2674000000000001e+00   7.3131000000000004e+00   4.9130000000000001e-01   5.4849999999999999e-01   3.2729999999999998e-01
  -6.3919999999999999e-01   5.7160000000000000e-01   1.8015000000000001e+00   2.2910000000000000e-01  -5.0429999999999997e-01  -1.2280000000000001e-01   3.7730000000000002e-01   1.2674000000000001e+00   6.5294999999999996e+00   4.8159999999999997e-01   4.6189999999999998e-01   3.3620000000000000e-01
  -6.3919999999999999e-01   4.3969999999999998e-01   1.9730000000000001e+00   2.0050000000000001e-01  -4.6629999999999999e-01  -1.7979999999999999e-01   3.9950000000000002e-01   1.3119000000000001e+00   6.8777999999999997e+00   4.6239999999999998e-01   5.0029999999999997e-01   3.2729999999999998e-01
  -6.6130000000000000e-01   5.0560000000000005e-01   2.4018999999999999e+00   1.9089999999999999e-01  -4.8530000000000001e-01  -9.6500000000000002e-02   1.9980000000000001e-01   1.1785000000000001e+00   6.9648000000000003e+00   4.6239999999999998e-01   5.1000000000000001e-01   2.9640000000000000e-01
  -7.2740000000000005e-01   4.1770000000000002e-01   1.2010000000000001e+00   2.4820000000000000e-01  -5.4239999999999999e-01  -1.4910000000000001e-01   3.3289999999999997e-01   1.0450999999999999e+00   6.7907000000000002e+00   4.1420000000000001e-01   4.1370000000000001e-01   3.5389999999999999e-01
  -8.1559999999999999e-01   5.2759999999999996e-01   1.6298999999999999e+00   2.7689999999999998e-01  -4.4719999999999999e-01  -2.0169999999999999e-01   6.6600000000000006e-02   1.4231000000000000e+00   6.7035999999999998e+00   5.1049999999999995e-01   4.7149999999999997e-01   3.2729999999999998e-01
  -7.2740000000000005e-01   7.0350000000000001e-01   1.5441000000000000e+00   2.9599999999999999e-01  -5.4239999999999999e-01  -1.6230000000000000e-01   6.6600000000000006e-02   1.1785000000000001e+00   6.2683000000000000e+00   5.2020000000000000e-01   5.1959999999999995e-01   3.7159999999999999e-01
  -7.2740000000000005e-01   5.4959999999999998e-01   1.8015000000000001e+00   1.2410000000000000e-01  -4.4719999999999999e-01  -1.5790000000000001e-01   3.3289999999999997e-01   1.1785000000000001e+00   6.4424999999999999e+00   5.2020000000000000e-01   4.9070000000000003e-01   3.7600000000000000e-01
  -7.2740000000000005e-01   5.4959999999999998e-01   1.3725000000000001e+00   2.0999999999999999e-01  -5.2339999999999998e-01  -1.2720000000000001e-01   1.5540000000000001e-01   1.1339999999999999e+00   6.5294999999999996e+00   5.2020000000000000e-01   5.1959999999999995e-01   3.6270000000000002e-01
  -7.4939999999999996e-01   4.3969999999999998e-01   1.8872000000000000e+00   2.6729999999999998e-01  -5.2339999999999998e-01  -1.4910000000000001e-01   2.6629999999999998e-01   1.0450999999999999e+00   6.6166000000000000e+00   5.5869999999999997e-01   4.7149999999999997e-01   3.3179999999999998e-01
  -7.9349999999999998e-01   1.9789999999999999e-01   6.0050000000000003e-01   2.3870000000000000e-01  -5.3290000000000004e-01  -1.6230000000000000e-01   2.2189999999999999e-01   1.2674000000000001e+00   6.4424999999999999e+00   5.5869999999999997e-01   3.8490000000000002e-01   3.0520000000000003e-01
  -4.8490000000000000e-01   3.7369999999999998e-01   2.1446000000000001e+00   2.2910000000000000e-01  -4.3769999999999998e-01  -1.4030000000000001e-01   2.2189999999999999e-01   1.2230000000000001e+00   6.1813000000000002e+00   4.4309999999999999e-01   4.1370000000000001e-01   3.0080000000000001e-01
  -6.1719999999999997e-01   2.6379999999999998e-01   2.0588000000000002e+00   1.3370000000000001e-01  -5.2339999999999998e-01  -1.6660000000000000e-01   2.8849999999999998e-01   1.2230000000000001e+00   7.1388999999999996e+00   4.8159999999999997e-01   5.2920000000000000e-01   3.4060000000000001e-01
  -5.7310000000000005e-01   4.1770000000000002e-01   1.6298999999999999e+00   2.3870000000000000e-01  -5.8050000000000002e-01  -1.0520000000000000e-01   4.4390000000000002e-01   1.0227999999999999e+00   6.5294999999999996e+00   5.2020000000000000e-01   4.5219999999999999e-01   3.5389999999999999e-01
  -7.0530000000000004e-01   5.9360000000000002e-01   1.4582999999999999e+00   2.0999999999999999e-01  -5.5189999999999995e-01  -1.3159999999999999e-01   4.4390000000000002e-01   1.0227999999999999e+00   6.6166000000000000e+00   5.2020000000000000e-01   4.5219999999999999e-01   3.5389999999999999e-01
  -7.0530000000000004e-01   3.9570000000000000e-01   2.2303999999999999e+00   1.6230000000000000e-01  -4.7580000000000000e-01  -1.8859999999999999e-01   4.4390000000000002e-01   1.2452000000000001e+00   5.4847999999999999e+00   4.3350000000000000e-01   5.2920000000000000e-01   3.1850000000000001e-01
  -5.7310000000000005e-01   4.3969999999999998e-01   1.8872000000000000e+00   2.1959999999999999e-01  -3.9970000000000000e-01  -1.5790000000000001e-01   3.9950000000000002e-01   1.1785000000000001e+00   6.2683000000000000e+00   4.3350000000000000e-01   4.7149999999999997e-01   3.3620000000000000e-01
  -6.6130000000000000e-01   4.6170000000000000e-01   1.3725000000000001e+00   7.6399999999999996e-02  -5.1390000000000002e-01  -1.4030000000000001e-01   4.8830000000000001e-01   1.2674000000000001e+00   6.3554000000000004e+00   5.1049999999999995e-01   4.4259999999999999e-01   3.1409999999999999e-01
  -5.5110000000000003e-01   4.8359999999999997e-01   2.1446000000000001e+00   2.1959999999999999e-01  -3.7109999999999999e-01  -1.5350000000000000e-01   3.9950000000000002e-01   1.1339999999999999e+00   5.8330000000000002e+00   4.6239999999999998e-01   4.1370000000000001e-01   2.9189999999999999e-01
  -6.8330000000000002e-01   2.8580000000000000e-01   1.2867999999999999e+00   2.1959999999999999e-01  -4.7580000000000000e-01  -1.6230000000000000e-01   1.9980000000000001e-01   1.1785000000000001e+00   7.3131000000000004e+00   4.4309999999999999e-01   4.8110000000000003e-01   3.4499999999999997e-01
  -6.8330000000000002e-01   3.5170000000000001e-01   1.7157000000000000e+00   1.5279999999999999e-01  -5.6140000000000001e-01  -1.7979999999999999e-01   3.3289999999999997e-01   1.2674000000000001e+00   6.0941999999999998e+00   4.7199999999999998e-01   5.5810000000000004e-01   3.4499999999999997e-01
  -6.3919999999999999e-01   4.3969999999999998e-01   1.8015000000000001e+00   1.6230000000000000e-01  -5.4239999999999999e-01  -1.7979999999999999e-01   1.9980000000000001e-01   1.2674000000000001e+00   6.0941999999999998e+00   5.0090000000000001e-01   4.8110000000000003e-01   3.0520000000000003e-01
  -7.7149999999999996e-01   4.8359999999999997e-01   1.4582999999999999e+00   2.4820000000000000e-01  -5.1390000000000002e-01  -1.5350000000000000e-01   2.4410000000000001e-01   1.2007000000000001e+00   6.8777999999999997e+00   4.4309999999999999e-01   6.0619999999999996e-01   3.3620000000000000e-01
  -7.4939999999999996e-01   2.4179999999999999e-01   2.2303999999999999e+00   1.9089999999999999e-01  -5.5189999999999995e-01  -1.4030000000000001e-01   5.7709999999999995e-01   1.5120000000000000e+00   6.0072000000000001e+00   5.3939999999999999e-01   5.4849999999999999e-01   3.3179999999999998e-01
  -6.8330000000000002e-01   4.6170000000000000e-01   1.8872000000000000e+00   2.0050000000000001e-01  -4.1870000000000002e-01  -1.4030000000000001e-01   4.2170000000000002e-01   1.0894999999999999e+00   6.4424999999999999e+00   4.3350000000000000e-01   4.3300000000000000e-01   3.1850000000000001e-01
  -7.0530000000000004e-01   4.3969999999999998e-01   1.4582999999999999e+00   2.0050000000000001e-01  -4.6629999999999999e-01  -1.5350000000000000e-01   1.1100000000000000e-01   1.2230000000000001e+00   6.4424999999999999e+00   5.2980000000000005e-01   5.0029999999999997e-01   3.3620000000000000e-01
  -4.4080000000000003e-01   4.1770000000000002e-01   1.6298999999999999e+00   2.4820000000000000e-01  -4.1870000000000002e-01  -1.3159999999999999e-01   2.2189999999999999e-01   1.2897000000000001e+00   6.1813000000000002e+00   4.8159999999999997e-01   5.2920000000000000e-01   3.4499999999999997e-01
  -7.7149999999999996e-01   4.6170000000000000e-01   2.3161999999999998e+00   2.4820000000000000e-01  -5.2339999999999998e-01  -1.6230000000000000e-01   2.4410000000000001e-01   1.1339999999999999e+00   6.6166000000000000e+00   5.2020000000000000e-01   4.9070000000000003e-01   3.3179999999999998e-01
  -8.3760000000000001e-01   4.8359999999999997e-01   1.7157000000000000e+00   2.4820000000000000e-01  -5.5189999999999995e-01  -1.3159999999999999e-01   2.2189999999999999e-01   1.1339999999999999e+00   6.3554000000000004e+00   4.4309999999999999e-01   5.1000000000000001e-01   3.2729999999999998e-01
  -7.2740000000000005e-01   1.5390000000000001e-01   1.1152000000000000e+00   8.5900000000000004e-02  -5.2339999999999998e-01  -1.6230000000000000e-01   2.6629999999999998e-01   1.1785000000000001e+00   6.9648000000000003e+00   5.2980000000000005e-01   4.2340000000000000e-01   3.1409999999999999e-01
  -6.6130000000000000e-01   3.0780000000000002e-01   2.1446000000000001e+00   2.7689999999999998e-01  -4.1870000000000002e-01  -1.3159999999999999e-01   5.1049999999999995e-01   1.4676000000000000e+00   6.7907000000000002e+00   4.7199999999999998e-01   5.1959999999999995e-01   3.0520000000000003e-01
  -7.2740000000000005e-01   4.8359999999999997e-01   1.3725000000000001e+00   2.0050000000000001e-01  -4.4719999999999999e-01  -1.6230000000000000e-01   4.4390000000000002e-01   1.2230000000000001e+00   6.1813000000000002e+00   4.6239999999999998e-01   4.9070000000000003e-01   3.3620000000000000e-01
  -6.8330000000000002e-01   3.5170000000000001e-01   1.4582999999999999e+00   1.7190000000000000e-01  -5.1390000000000002e-01  -1.4030000000000001e-01   1.7760000000000001e-01   1.1785000000000001e+00   6.7035999999999998e+00   4.8159999999999997e-01   4.9070000000000003e-01   3.4499999999999997e-01
  -7.2740000000000005e-01   4.8359999999999997e-01   1.6298999999999999e+00   2.0050000000000001e-01  -4.7580000000000000e-01  -1.3589999999999999e-01   1.7760000000000001e-01   1.3564000000000001e+00   6.6166000000000000e+00   5.0090000000000001e-01   4.3300000000000000e-01   3.3620000000000000e-01
  -7.2740000000000005e-01   5.0560000000000005e-01   1.1152000000000000e+00   1.9089999999999999e-01  -5.8050000000000002e-01  -1.3589999999999999e-01   1.9980000000000001e-01   1.0672999999999999e+00   6.6166000000000000e+00   4.6239999999999998e-01   5.3879999999999995e-01   3.4060000000000001e-01
  -5.7310000000000005e-01   2.6379999999999998e-01   1.0294000000000001e+00   2.4820000000000000e-01  -4.3769999999999998e-01  -1.4910000000000001e-01   3.9950000000000002e-01   1.3341000000000001e+00   6.1813000000000002e+00   4.8159999999999997e-01   4.6189999999999998e-01   3.0959999999999999e-01
  -7.2740000000000005e-01   4.8359999999999997e-01   2.0588000000000002e+00   3.0549999999999999e-01  -3.9970000000000000e-01  -1.5350000000000000e-01   2.4410000000000001e-01   1.2230000000000001e+00   6.5294999999999996e+00   4.9130000000000001e-01   4.8110000000000003e-01   3.1409999999999999e-01
  -5.5110000000000003e-01   4.6170000000000000e-01   1.7157000000000000e+00   2.1959999999999999e-01  -4.4719999999999999e-01  -1.6230000000000000e-01   2.2189999999999999e-01   1.3341000000000001e+00   6.5294999999999996e+00   6.0690000000000000e-01   5.1000000000000001e-01   2.9640000000000000e-01
  -4.4080000000000003e-01   3.7369999999999998e-01   2.7450999999999999e+00   1.9089999999999999e-01  -5.5189999999999995e-01  -9.6500000000000002e-02   3.3289999999999997e-01   1.1339999999999999e+00   6.4424999999999999e+00   4.7199999999999998e-01   4.6189999999999998e-01   3.2290000000000002e-01
  -7.9349999999999998e-01   4.6170000000000000e-01   1.2867999999999999e+00   1.4319999999999999e-01  -4.3769999999999998e-01  -2.0169999999999999e-01   2.8849999999999998e-01   1.2230000000000001e+00   6.1813000000000002e+00   4.5269999999999999e-01   4.3300000000000000e-01   3.6270000000000002e-01
  -7.2740000000000005e-01   4.6170000000000000e-01   1.5441000000000000e+00   2.6729999999999998e-01  -5.3290000000000004e-01  -1.4030000000000001e-01   3.3289999999999997e-01   1.2452000000000001e+00   6.5294999999999996e+00   5.3939999999999999e-01   4.9070000000000003e-01   3.1850000000000001e-01
  -7.2740000000000005e-01   5.9360000000000002e-01   2.0588000000000002e+00   2.0050000000000001e-01  -4.4719999999999999e-01  -1.8420000000000000e-01   3.1069999999999998e-01   1.2674000000000001e+00   6.3554000000000004e+00   5.8760000000000001e-01   5.1959999999999995e-01   2.9640000000000000e-01
  -8.1559999999999999e-01   3.2979999999999998e-01   1.7157000000000000e+00   2.0999999999999999e-01  -4.1870000000000002e-01  -1.7100000000000001e-01   1.5540000000000001e-01   1.2674000000000001e+00   6.7907000000000002e+00   5.6830000000000003e-01   4.2340000000000000e-01   3.4060000000000001e-01
