# Supplementary material for: Footwear and Foam Surface Alter Gait Initiation of Typical Subjects
Source: PLoS One. 2015 Aug 13;10(8):e0135821. doi: 10.1371/journal.pone.0135821 (PMC4536224; doi:10.1371/journal.pone.0135821)
Supplement: S1 Dataset — (ZIP) [file pone.0135821.s001.zip › 11_shod_av1_01.txt]

   2.5172100000000000e+01  -4.4406999999999996e+00   3.6123550000000000e+02   1.8302499999999998e+01   3.3667000000000002e+01  -2.4689000000000001e+00  -2.9075399999999998e+01   3.5580000000000001e-01   3.8994260000000003e+02   2.0421500000000002e+01  -3.1338999999999999e+01   4.4897999999999998e+00
   2.4378599999999999e+01  -5.9356000000000000e+00   3.5660320000000002e+02   1.7462299999999999e+01   3.3276899999999998e+01  -2.2803000000000000e+00  -2.7854700000000001e+01   3.7355999999999998e+00   3.9124849999999998e+02   2.0537099999999999e+01  -3.1560300000000002e+01   4.2377000000000002e+00
   2.3629200000000001e+01  -7.7602000000000002e+00   3.5368650000000002e+02   1.6097000000000001e+01   3.3248300000000000e+01  -2.0874000000000001e+00  -2.8631499999999999e+01   2.2012999999999998e+00   3.9264150000000001e+02   2.0142199999999999e+01  -3.1560300000000002e+01   4.3704000000000001e+00
   2.2747499999999999e+01  -8.9033999999999995e+00   3.4974050000000000e+02   1.4722200000000001e+01   3.2934300000000000e+01  -1.8506000000000000e+00  -2.8254200000000001e+01   1.3339999999999999e-01   3.9272850000000000e+02   1.9660499999999999e+01  -3.1800799999999999e+01   4.0297999999999998e+00
   2.1645399999999999e+01  -1.1189600000000000e+01   3.4450770000000000e+02   1.3175500000000000e+01   3.2610799999999998e+01  -1.4602999999999999e+00  -2.9053200000000000e+01  -4.0020000000000000e-01   3.9760390000000001e+02   1.8957300000000000e+01  -3.1954799999999999e+01   4.0385999999999997e+00
   1.9463200000000001e+01  -1.3014300000000000e+01   3.3755919999999998e+02   1.1437799999999999e+01   3.2420499999999997e+01  -1.0919000000000001e+00  -2.8564900000000002e+01  -1.2452000000000001e+00   4.0178280000000001e+02   1.8032599999999999e+01  -3.2532100000000000e+01   3.6360999999999999e+00
   1.7589600000000001e+01  -1.5256600000000001e+01   3.3121120000000002e+02   9.5855999999999995e+00   3.2382399999999997e+01  -5.7010000000000005e-01  -2.9363900000000001e+01  -5.1809000000000003e+00   4.0909589999999997e+02   1.6520199999999999e+01  -3.3330700000000000e+01   3.4325999999999999e+00
   1.5715999999999999e+01  -1.8312300000000000e+01   3.2606420000000003e+02   7.7142999999999997e+00   3.2382399999999997e+01  -5.7000000000000002e-02  -2.9763400000000001e+01  -7.4267000000000003e+00   4.2041370000000001e+02   1.4853800000000000e+01  -3.4437300000000000e+01   2.8310000000000000e+00
   1.4129000000000000e+01  -2.1170200000000001e+01   3.2108870000000002e+02   6.0148999999999999e+00   3.2315800000000003e+01   4.9550000000000000e-01  -3.0850999999999999e+01  -1.0183900000000000e+01   4.3312450000000001e+02   1.3167999999999999e+01  -3.5832500000000003e+01   2.4152000000000000e+00
   1.2916700000000001e+01  -2.4885400000000001e+01   3.1208139999999997e+02   4.1531000000000002e+00   3.2011299999999999e+01   1.1402000000000001e+00  -3.1938500000000001e+01  -1.3408099999999999e+01   4.4775060000000002e+02   1.1617100000000001e+01  -3.7448999999999998e+01   1.9596000000000000e+00
   1.2299500000000000e+01  -2.8094999999999999e+01   2.9938540000000000e+02   2.7305999999999999e+00   3.1107299999999999e+01   1.7278000000000000e+00  -3.3913899999999998e+01  -1.4786700000000000e+01   4.6228960000000001e+02   1.0056600000000000e+01  -3.8892299999999999e+01   1.5173000000000001e+00
   1.1219400000000000e+01  -2.9348099999999999e+01   2.8008409999999998e+02   1.5849000000000000e+00   2.9537199999999999e+01   2.1004999999999998e+00  -3.6466299999999997e+01  -1.8366700000000002e+01   4.7517450000000002e+02   7.7832999999999997e+00  -4.0239400000000003e+01   8.9349999999999996e-01
   9.1254000000000008e+00  -2.7215699999999998e+01   2.5683670000000001e+02   7.8290000000000004e-01   2.7529299999999999e+01   2.1356000000000002e+00  -4.0128500000000003e+01  -2.3480899999999998e+01   4.8562180000000001e+02   5.6641000000000004e+00  -4.1220799999999997e+01   2.2559999999999999e-01
   8.1334999999999997e+00  -2.1741800000000001e+01   2.2930009999999999e+02   4.7739999999999999e-01   2.4950500000000002e+01   1.6488000000000000e+00  -4.3302300000000002e+01  -2.6171399999999998e+01   4.9476310000000001e+02   4.0168999999999997e+00  -4.1990600000000001e+01  -2.3440000000000000e-01
   6.5686000000000000e+00  -9.9586000000000006e+00   2.0219239999999999e+02   9.7380000000000000e-01   2.2343200000000000e+01   5.3500000000000003e-01  -4.7674700000000001e+01  -2.9039800000000000e+01   4.9659129999999999e+02   2.2059000000000002e+00  -4.2183000000000000e+01  -7.2540000000000004e-01
   5.2240000000000002e+00   3.2096000000000000e+00   1.7903080000000000e+02   1.5370999999999999e+00   2.0011800000000001e+01  -8.0249999999999999e-01  -5.0870800000000003e+01  -2.9484500000000001e+01   4.9667840000000001e+02   9.6330000000000005e-01  -4.2163800000000002e+01  -1.1013999999999999e+00
   3.6370000000000000e+00   1.4245400000000000e+01   1.6007249999999999e+02   2.0145000000000000e+00   1.8403600000000001e+01  -1.9864999999999999e+00  -5.1847400000000000e+01  -3.0151599999999998e+01   4.9641719999999998e+02  -1.8300000000000000e-01  -4.2308100000000003e+01  -1.4509000000000001e+00
   7.2740000000000005e-01   2.1434000000000001e+01   1.4977850000000001e+02   2.2437000000000000e+00   1.7651900000000001e+01  -2.7757999999999998e+00  -5.0848599999999998e+01  -3.0796399999999998e+01   4.9528539999999998e+02  -1.2330000000000001e+00  -4.2654499999999999e+01  -1.7340000000000000e+00
  -2.4245999999999999e+00   2.3280600000000000e+01   1.4368780000000001e+02   2.0335999999999999e+00   1.7442499999999999e+01  -2.8986000000000001e+00  -5.0626700000000000e+01  -3.0796399999999998e+01   4.9519839999999999e+02  -2.1674000000000002e+00  -4.3068300000000001e+01  -2.0083000000000002e+00
  -4.9154000000000000e+00   2.1499900000000000e+01   1.4051380000000000e+02   1.4320999999999999e+00   1.7366399999999999e+01  -2.7057000000000002e+00  -4.9627899999999997e+01  -3.0529599999999999e+01   4.9624310000000003e+02  -2.9958000000000000e+00  -4.3799500000000002e+01  -2.1187999999999998e+00
  -7.2298000000000000e+00   1.7477000000000000e+01   1.3845500000000001e+02   8.9749999999999996e-01   1.7490100000000002e+01  -2.2671999999999999e+00  -4.8362800000000000e+01  -3.1085500000000000e+01   5.0320790000000000e+02  -3.7086000000000001e+00  -4.4992699999999999e+01  -2.2957999999999998e+00
  -8.3980999999999995e+00   1.3629799999999999e+01   1.4025649999999999e+02   4.1049999999999998e-01   1.7766100000000002e+01  -1.8769000000000000e+00  -4.7608100000000000e+01  -2.9929200000000002e+01   5.1261040000000003e+02  -4.1325000000000003e+00  -4.6436000000000000e+01  -2.3489000000000000e+00
  -9.8969000000000005e+00   1.0310300000000000e+01   1.4180060000000000e+02   1.5279999999999999e-01   1.8318000000000001e+01  -1.5217000000000001e+00  -4.7541600000000003e+01  -3.0373899999999999e+01   5.2584360000000004e+02  -4.6525999999999996e+00  -4.7956200000000003e+01  -2.4594999999999998e+00
  -1.1175400000000000e+01   7.6502999999999997e+00   1.4471719999999999e+02  -2.0999999999999999e-01   1.8793800000000001e+01  -1.2585999999999999e+00  -4.8740099999999998e+01  -3.1752500000000001e+01   5.4020849999999996e+02  -5.1342999999999996e+00  -4.9515000000000001e+01  -2.5611999999999999e+00
  -1.1506000000000000e+01   7.2545999999999999e+00   1.4883490000000000e+02  -2.5779999999999997e-01   1.9288599999999999e+01  -1.1402000000000001e+00  -5.0404699999999998e+01  -3.3131100000000004e+01   5.5666290000000004e+02  -5.6641000000000004e+00  -5.1121899999999997e+01  -2.6364000000000001e+00
  -1.1087199999999999e+01   6.0235000000000003e+00   1.5432499999999999e+02  -4.7739999999999999e-01   2.0011800000000001e+01  -9.2969999999999997e-01  -5.2069299999999998e+01  -3.5287999999999997e+01   5.7285609999999997e+02  -6.2901999999999996e+00  -5.2728800000000000e+01  -2.8266000000000000e+00
  -9.8969000000000005e+00   4.2207999999999997e+00   1.6264609999999999e+02  -6.8740000000000001e-01   2.0830200000000001e+01  -6.8850000000000000e-01  -5.3689599999999999e+01  -3.8623300000000000e+01   5.8426099999999997e+02  -6.9260000000000002e+00  -5.3835299999999997e+01  -3.1141000000000001e+00
  -8.9049999999999994e+00   1.7806999999999999e+00   1.7165340000000000e+02  -9.0700000000000003e-01   2.1762699999999999e+01  -3.0700000000000000e-01  -5.5642699999999998e+01  -4.1180399999999999e+01   5.9227049999999997e+02  -7.4172000000000002e+00  -5.4470399999999998e+01  -3.3088000000000002e+00
  -7.8470000000000004e+00  -1.4948999999999999e+00   1.8220480000000001e+02  -1.2698000000000000e+00   2.2733300000000000e+01   1.4030000000000001e-01  -5.7107599999999998e+01  -4.3915399999999998e+01   5.9679759999999999e+02  -8.0723000000000003e+00  -5.5018799999999999e+01  -3.5520000000000000e+00
  -6.8992000000000004e+00  -4.0449999999999999e+00   1.9224150000000000e+02  -1.3366000000000000e+00   2.3770600000000002e+01   5.2620000000000000e-01  -5.8061999999999998e+01  -4.6650399999999998e+01   6.0036710000000005e+02  -8.6791000000000000e+00  -5.5172800000000002e+01  -3.9102999999999999e+00
  -6.0395000000000003e+00  -7.0128000000000004e+00   2.0116300000000001e+02  -1.4702999999999999e+00   2.4703099999999999e+01   9.2530000000000001e-01  -5.9593400000000003e+01  -4.9429900000000004e+01   6.0115060000000005e+02  -9.0451999999999995e+00  -5.5326700000000002e+01  -4.1315000000000000e+00
  -5.0917000000000003e+00  -8.5736000000000008e+00   2.1085650000000001e+02  -1.5085000000000000e+00   2.5683199999999999e+01   1.0919000000000001e+00  -6.0747599999999998e+01  -5.1742400000000004e+01   6.0036710000000005e+02  -9.4016000000000002e+00  -5.5047699999999999e+01  -4.3173000000000004e+00
  -4.0117000000000003e+00  -9.9586000000000006e+00   2.2192269999999999e+02  -1.4702999999999999e+00   2.6568200000000001e+01   1.1665000000000001e+00  -6.1369000000000000e+01  -5.3654600000000002e+01   5.9845180000000005e+02  -9.6905999999999999e+00  -5.4807099999999998e+01  -4.5606000000000000e+00
  -2.0278999999999998e+00  -1.1893100000000000e+01   2.3521910000000000e+02  -1.1456999999999999e+00   2.7795800000000000e+01   1.1972000000000000e+00  -6.1812899999999999e+01  -5.6345199999999998e+01   5.9383759999999995e+02  -9.8832000000000004e+00  -5.4297199999999997e+01  -4.8038999999999996e+00
   1.6311000000000000e+00  -1.2662500000000000e+01   2.5100340000000000e+02  -8.2110000000000005e-01   2.8975700000000000e+01   1.0831000000000000e+00  -6.2256799999999998e+01  -5.7879399999999997e+01   5.8547979999999995e+02  -9.9795999999999996e+00  -5.3536999999999999e+01  -5.0162000000000004e+00
   3.2181999999999999e+00  -1.5410500000000001e+01   2.6798849999999999e+02  -3.9140000000000003e-01   3.0488700000000001e+01   1.2585999999999999e+00  -6.2256799999999998e+01  -5.9658299999999997e+01   5.7799260000000004e+02  -1.0066300000000000e+01  -5.2767299999999999e+01  -5.1444999999999999e+00
   6.1718000000000002e+00  -1.7433000000000000e+01   2.8891980000000001e+02  -3.8199999999999998e-02   3.2325299999999999e+01   1.3989000000000000e+00  -6.1435600000000001e+01  -6.1325899999999997e+01   5.6650070000000005e+02  -1.0104799999999999e+01  -5.1670400000000001e+01  -5.3612000000000002e+00
   8.1997000000000000e+00  -2.0972300000000001e+01   3.1371129999999999e+02   2.7689999999999998e-01   3.4789900000000003e+01   1.6971000000000001e+00  -6.0126100000000001e+01  -6.2326599999999999e+01   5.5126509999999996e+02  -9.9892000000000003e+00  -5.0448399999999999e+01  -5.4806999999999997e+00
   1.1373699999999999e+01  -2.5940600000000000e+01   3.4339249999999998e+02   6.7789999999999995e-01   3.7520899999999997e+01   2.1049000000000002e+00  -5.7773400000000002e+01  -6.2015300000000003e+01   5.3367899999999997e+02  -9.7002000000000006e+00  -4.8860700000000001e+01  -5.7594000000000003e+00
   1.4768200000000000e+01  -3.1392600000000002e+01   3.7762020000000001e+02   1.2698000000000000e+00   4.0566000000000003e+01   2.4689000000000001e+00  -5.6020000000000003e+01  -6.5061499999999995e+01   5.1147859999999997e+02  -9.5365000000000002e+00  -4.6820799999999998e+01  -5.5115999999999996e+00
   1.9771799999999999e+01  -3.6998399999999997e+01   4.1742390000000000e+02   2.0813000000000001e+00   4.3887000000000000e+01   2.8372000000000002e+00  -5.4133499999999998e+01  -6.2838000000000001e+01   4.9119360000000000e+02  -8.9199999999999999e+00  -4.4800199999999997e+01  -5.5692000000000004e+00
   2.6164000000000001e+01  -4.2977899999999998e+01   4.5697019999999998e+02   3.0647000000000002e+00   4.7122399999999999e+01   2.9687999999999999e+00  -4.9716700000000003e+01  -6.3104799999999997e+01   4.6490140000000002e+02  -8.2842000000000002e+00  -4.2885399999999997e+01  -5.7195000000000000e+00
   3.4121200000000002e+01  -4.8363900000000001e+01   4.9771749999999997e+02   3.9813000000000001e+00   5.0110399999999998e+01   3.1924000000000001e+00  -4.7475000000000001e+01  -6.2949199999999998e+01   4.3808690000000001e+02  -7.8989000000000003e+00  -4.0210500000000003e+01  -5.6576000000000004e+00
   3.9962400000000002e+01  -5.4497300000000003e+01   5.3537660000000005e+02   4.9455999999999998e+00   5.2965100000000000e+01   3.4906000000000001e+00  -4.2192599999999999e+01  -6.1815100000000001e+01   4.0570049999999998e+02  -6.9645000000000001e+00  -3.7439399999999999e+01  -5.7594000000000003e+00
   4.6354599999999998e+01  -6.1466099999999997e+01   5.7835429999999997e+02   5.8144000000000000e+00   5.6457500000000003e+01   3.8151000000000002e+00  -3.9107500000000002e+01  -6.1503799999999998e+01   3.6922230000000002e+02  -6.3769000000000000e+00  -3.3927300000000002e+01  -5.6355000000000004e+00
   5.1225900000000003e+01  -7.0259500000000003e+01   6.2356230000000005e+02   6.6928000000000001e+00   6.0349400000000003e+01   4.3106999999999998e+00  -3.3003900000000002e+01  -5.9747199999999999e+01   3.2647570000000002e+02  -5.4329000000000001e+00  -3.0280600000000000e+01  -5.5072000000000001e+00
   5.6714399999999998e+01  -7.8459400000000002e+01   6.7297379999999998e+02   7.5711000000000004e+00   6.4526899999999998e+01   4.7404000000000002e+00  -2.7233200000000000e+01  -5.6767600000000002e+01   2.7685140000000001e+02  -4.6814999999999998e+00  -2.5565799999999999e+01  -5.1268000000000002e+00
   6.1629800000000003e+01  -8.7076999999999998e+01   7.1895389999999998e+02   8.8696000000000002e+00   6.8675799999999995e+01   5.1920999999999999e+00  -1.8710300000000000e+01  -5.0808500000000002e+01   2.1930459999999999e+02  -3.3039999999999998e+00  -2.0716300000000000e+01  -4.5782999999999996e+00
   6.6126400000000004e+01  -9.3715999999999994e+01   7.6021590000000003e+02   1.0339900000000000e+01   7.1930199999999999e+01   5.4245000000000001e+00  -1.0542600000000000e+01  -4.0224299999999999e+01   1.5940719999999999e+02  -1.9169000000000000e+00  -1.5260600000000000e+01  -3.5255000000000001e+00
   6.9102099999999993e+01  -9.9387799999999999e+01   7.9324270000000001e+02   1.2010700000000000e+01   7.4604200000000006e+01   5.6131000000000002e+00  -2.1084999999999998e+00  -2.6571600000000000e+01   1.0177340000000000e+02  -3.2750000000000001e-01  -1.0093500000000001e+01  -2.3443999999999998e+00
   7.1196100000000001e+01  -1.0200380000000000e+02   8.1649009999999998e+02   1.4158899999999999e+01   7.6240899999999996e+01   5.4903000000000004e+00   2.8631000000000002e+00  -1.4097400000000000e+01   5.7111499999999999e+01   9.1510000000000002e-01  -5.7732000000000001e+00  -1.2474000000000001e+00
   7.1372399999999999e+01  -1.0246550000000001e+02   8.2927189999999996e+02   1.6450299999999999e+01   7.7040199999999999e+01   5.2491000000000003e+00   1.4871000000000001e+00  -5.8701999999999996e+00   3.2995800000000003e+01   1.6472000000000000e+00  -3.0021000000000000e+00  -4.4230000000000003e-01
   7.1152000000000001e+01  -1.0325690000000000e+02   8.3690660000000003e+02   1.9371800000000000e+01   7.7268600000000006e+01   4.8501000000000003e+00   6.6600000000000006e-02   1.3786000000000000e+00   2.1329699999999999e+01   1.9361999999999999e+00  -1.2123999999999999e+00   3.1850000000000001e-01
   7.0116000000000000e+01  -1.0000330000000000e+02   8.3887959999999998e+02   2.2990300000000001e+01   7.6821299999999994e+01   4.1879000000000000e+00   2.0419000000000000e+00   6.6261999999999999e+00   1.7673200000000001e+01   2.2637000000000000e+00  -1.1546000000000001e+00   5.1749999999999996e-01
   6.7845699999999994e+01  -9.7123500000000007e+01   8.3570560000000000e+02   2.6370100000000001e+01   7.5812700000000007e+01   3.6046999999999998e+00   3.7065999999999999e+00   7.1599000000000004e+00   1.4190799999999999e+01   1.9651000000000001e+00  -8.7560000000000004e-01   4.8659999999999998e-01
   6.7316699999999997e+01  -9.5936400000000006e+01   8.2747040000000004e+02   2.9530300000000000e+01   7.4280600000000007e+01   3.2406999999999999e+00   2.3748999999999998e+00   4.0468999999999999e+00   8.4448000000000008e+00   1.0981000000000001e+00  -3.8490000000000002e-01   2.6540000000000002e-01
   6.5685500000000005e+01  -9.3078500000000005e+01   8.1614689999999996e+02   3.2633200000000002e+01   7.2272800000000004e+01   2.8241000000000001e+00   1.1540999999999999e+00   1.4008000000000000e+00   4.4401000000000002e+00   2.6010000000000000e-01   2.7900000000000003e-01   1.3270000000000001e-01
   6.4274900000000002e+01  -9.0814200000000000e+01   7.9916170000000000e+02   3.5478299999999997e+01   7.0093599999999995e+01   2.3285999999999998e+00   9.3220000000000003e-01   6.6699999999999995e-02   5.3106999999999998e+00   2.6010000000000000e-01   3.7530000000000002e-01   4.4200000000000003e-02
   6.3459299999999999e+01  -8.8044300000000007e+01   7.8157610000000000e+02   3.7960700000000003e+01   6.7524400000000000e+01   1.8769000000000000e+00   1.6202000000000001e+00   1.2452000000000001e+00   4.7012999999999998e+00   2.8899999999999998e-01   2.1170000000000000e-01   1.1940000000000001e-01
   6.3084600000000002e+01  -8.5472200000000001e+01   7.6150270000000000e+02   4.0605300000000000e+01   6.4831400000000002e+01   1.3856999999999999e+00   1.3317000000000001e+00   1.5787000000000000e+00   4.3529999999999998e+00   3.7569999999999998e-01   2.5979999999999998e-01   8.4000000000000005e-02
   6.3172699999999999e+01  -8.3141900000000007e+01   7.4323069999999996e+02   4.3154499999999999e+01   6.2109900000000003e+01   9.0769999999999995e-01   8.8780000000000003e-01   9.3389999999999995e-01   4.9623999999999997e+00   2.6010000000000000e-01   3.3679999999999999e-01   1.4599999999999999e-01
   6.3767899999999997e+01  -8.1163399999999996e+01   7.2770389999999998e+02   4.6219200000000001e+01   5.9550100000000000e+01   4.1220000000000001e-01   1.3317000000000001e+00   8.6719999999999997e-01   4.4401000000000002e+00   3.0819999999999997e-01   1.6360000000000000e-01   1.2830000000000000e-01
   6.4605500000000006e+01  -7.8459400000000002e+01   7.1466470000000004e+02   4.9427100000000003e+01   5.7561300000000003e+01  -2.5430000000000003e-01   1.4871000000000001e+00   1.3341000000000001e+00   4.5270999999999999e+00   3.1790000000000002e-01   2.4060000000000001e-01   1.0620000000000000e-01
   6.5244699999999995e+01  -7.6370999999999995e+01   7.0231190000000004e+02   5.2377299999999998e+01   5.5743800000000000e+01  -8.4630000000000005e-01   1.1096999999999999e+00   1.0672999999999999e+00   4.6142000000000003e+00   2.1190000000000001e-01   2.7900000000000003e-01   1.3270000000000001e-01
   6.5200599999999994e+01  -7.5249799999999993e+01   6.9596389999999997e+02   5.5556600000000003e+01   5.4478200000000001e+01  -1.2980000000000000e+00   1.1984999999999999e+00   1.1117999999999999e+00   4.3529999999999998e+00   3.1790000000000002e-01   1.9239999999999999e-01   1.2830000000000000e-01
   6.4759799999999998e+01  -7.3908799999999999e+01   6.8987320000000000e+02   5.8487699999999997e+01   5.3355300000000000e+01  -1.8681000000000001e+00   1.2206999999999999e+00   1.0450999999999999e+00   4.5270999999999999e+00   2.9859999999999998e-01   2.9830000000000001e-01   1.3710000000000000e-01
   6.4164599999999993e+01  -7.3513099999999994e+01   6.8738549999999998e+02   6.1447400000000002e+01   5.2784300000000002e+01  -2.2978999999999998e+00   1.3539000000000001e+00   1.1563000000000001e+00   5.2236000000000002e+00   2.8899999999999998e-01   2.3089999999999999e-01   1.6370000000000001e-01
   6.3811999999999998e+01  -7.4062700000000007e+01   6.8935850000000005e+02   6.4655299999999997e+01   5.2384700000000002e+01  -2.7494999999999998e+00   1.2873000000000001e+00   1.0450999999999999e+00   4.3529999999999998e+00   2.6010000000000000e-01   3.1750000000000000e-01   8.4000000000000005e-02
   6.3459299999999999e+01  -7.4370500000000007e+01   6.9227509999999995e+02   6.7720100000000002e+01   5.2203899999999997e+01  -3.1179000000000001e+00   1.0875999999999999e+00   1.2897000000000001e+00   4.6142000000000003e+00   2.3119999999999999e-01   2.8870000000000001e-01   1.3270000000000001e-01
   6.3767899999999997e+01  -7.6217100000000002e+01   7.0016729999999995e+02   7.1195300000000003e+01   5.2489400000000003e+01  -3.5038000000000000e+00   1.2650999999999999e+00   1.0450999999999999e+00   3.8306000000000000e+00   2.3119999999999999e-01   3.3679999999999999e-01   9.2899999999999996e-02
   6.3811999999999998e+01  -7.6678799999999995e+01   7.0660100000000000e+02   7.4727900000000005e+01   5.2946100000000001e+01  -3.7099000000000002e+00   1.2206999999999999e+00   1.1785000000000001e+00   4.6142000000000003e+00   2.4079999999999999e-01   2.9830000000000001e-01   1.1060000000000000e-01
   6.2643700000000003e+01  -7.7975800000000007e+01   7.1337800000000004e+02   7.8002700000000004e+01   5.3383800000000001e+01  -4.1220999999999997e+00   1.1540999999999999e+00   1.2007000000000001e+00   4.3529999999999998e+00   1.7340000000000000e-01   2.0210000000000000e-01   9.7299999999999998e-02
   6.1806100000000001e+01  -7.9954300000000003e+01   7.1998329999999999e+02   8.1258300000000006e+01   5.3859600000000000e+01  -4.2624000000000004e+00   1.1096999999999999e+00   1.0450999999999999e+00   4.2659000000000002e+00   3.0819999999999997e-01   2.5979999999999998e-01   1.1060000000000000e-01
   6.2268999999999998e+01  -8.1471199999999996e+01   7.2590239999999994e+02   8.4399500000000003e+01   5.4478200000000001e+01  -4.4466000000000001e+00   1.0431999999999999e+00   1.1563000000000001e+00   4.3529999999999998e+00   3.1790000000000002e-01   3.0790000000000001e-01   1.3270000000000001e-01
   6.1585700000000003e+01  -8.1888900000000007e+01   7.3310820000000001e+02   8.7836500000000001e+01   5.5229900000000001e+01  -4.6395999999999997e+00   1.1096999999999999e+00   1.1563000000000001e+00   3.9177000000000000e+00   2.8899999999999998e-01   3.1750000000000000e-01   8.8499999999999995e-02
   5.8632100000000001e+01  -8.4614800000000002e+01   7.4383119999999997e+02   9.0968100000000007e+01   5.6476500000000001e+01  -4.5430999999999999e+00   1.2650999999999999e+00   1.1117999999999999e+00   4.1788999999999996e+00   2.7939999999999998e-01   2.1170000000000000e-01   1.0620000000000000e-01
   5.8103099999999998e+01  -8.8637799999999999e+01   7.5515470000000005e+02   9.3851399999999998e+01   5.7580300000000001e+01  -4.4203000000000001e+00   9.3220000000000003e-01   1.1785000000000001e+00   4.3529999999999998e+00   2.5050000000000000e-01   3.0790000000000001e-01   1.1500000000000000e-01
   5.7309500000000000e+01  -9.1561599999999999e+01   7.6313260000000002e+02   9.6601100000000002e+01   5.8731699999999996e+01  -4.3063000000000002e+00   1.0653999999999999e+00   1.0450999999999999e+00   4.0918000000000001e+00   2.8899999999999998e-01   3.0790000000000001e-01   9.7299999999999998e-02
   5.7375700000000002e+01  -9.3715999999999994e+01   7.7050999999999999e+02   9.9322100000000006e+01   5.9369300000000003e+01  -4.2624000000000004e+00   1.0431999999999999e+00   1.0672999999999999e+00   4.6142000000000003e+00   3.2750000000000001e-01   2.3089999999999999e-01   1.5040000000000001e-01
   5.7882599999999996e+01  -9.6288100000000000e+01   7.7437019999999995e+02   1.0163260000000000e+02   5.9711900000000000e+01  -4.2887000000000004e+00   9.3220000000000003e-01   1.2452000000000001e+00   4.0048000000000004e+00   2.6970000000000000e-01   2.7900000000000003e-01   1.2390000000000000e-01
   5.9315399999999997e+01  -9.8926100000000005e+01   7.7891679999999997e+02   1.0390490000000000e+02   5.9997300000000003e+01  -4.2098000000000004e+00   1.0431999999999999e+00   1.2230000000000001e+00   4.0918000000000001e+00   3.3710000000000001e-01   2.5979999999999998e-01   1.3270000000000001e-01
   5.9844400000000000e+01  -1.0206980000000000e+02   7.8312019999999995e+02   1.0609130000000000e+02   6.0292299999999997e+01  -4.0957999999999997e+00   1.0653999999999999e+00   1.2230000000000001e+00   4.6142000000000003e+00   2.9859999999999998e-01   1.5400000000000000e-01   1.4160000000000000e-01
   6.0704000000000001e+01  -1.0615870000000000e+02   7.8492160000000001e+02   1.0795300000000000e+02   6.0568300000000001e+01  -3.8940999999999999e+00   1.2428999999999999e+00   1.0894999999999999e+00   3.8306000000000000e+00   2.8899999999999998e-01   2.2130000000000000e-01   8.4000000000000005e-02
   6.1078699999999998e+01  -1.1011579999999999e+02   7.8526480000000004e+02   1.0958560000000000e+02   6.0758600000000001e+01  -3.6353000000000000e+00   1.2650999999999999e+00   1.4231000000000000e+00   5.0495000000000001e+00   3.1790000000000002e-01   2.5019999999999998e-01   1.0620000000000000e-01
   6.1938400000000001e+01  -1.1387500000000000e+02   7.8337750000000005e+02   1.1053080000000000e+02   6.0720500000000001e+01  -3.4117000000000002e+00   1.3095000000000001e+00   1.2452000000000001e+00   4.5270999999999999e+00   3.2750000000000001e-01   2.5979999999999998e-01   9.2899999999999996e-02
   6.2313099999999999e+01  -1.1772210000000000e+02   7.7763000000000000e+02   1.1087450000000000e+02   6.0330399999999997e+01  -3.1091000000000002e+00   1.3095000000000001e+00   1.2230000000000001e+00   4.4401000000000002e+00   3.2750000000000001e-01   1.8279999999999999e-01   1.3270000000000001e-01
   6.3172699999999999e+01  -1.2042610000000001e+02   7.6982370000000003e+02   1.1112280000000000e+02   5.9835599999999999e+01  -2.8811000000000000e+00   1.0653999999999999e+00   1.1339999999999999e+00   5.0495000000000001e+00   3.4680000000000000e-01   2.3089999999999999e-01   1.5479999999999999e-01
   6.3635599999999997e+01  -1.2319600000000000e+02   7.5961540000000002e+02   1.1094140000000000e+02   5.9359800000000000e+01  -2.7450999999999999e+00   1.1762999999999999e+00   1.1785000000000001e+00   3.9177000000000000e+00   2.7939999999999998e-01   2.9830000000000001e-01   9.2899999999999996e-02
   6.4252799999999993e+01  -1.2493270000000000e+02   7.4563270000000000e+02   1.0988160000000001e+02   5.8217900000000000e+01  -2.4908000000000001e+00   1.1540999999999999e+00   1.2230000000000001e+00   4.0048000000000004e+00   2.9859999999999998e-01   2.3089999999999999e-01   1.0620000000000000e-01
   6.3591500000000003e+01  -1.2587800000000000e+02   7.2350040000000001e+02   1.0762840000000000e+02   5.6638300000000001e+01  -2.0084000000000000e+00   1.1984999999999999e+00   1.1563000000000001e+00   4.0048000000000004e+00   1.5409999999999999e-01   2.8870000000000001e-01   1.3710000000000000e-01
   6.4054400000000001e+01  -1.3135190000000000e+02   6.9965260000000001e+02   1.0517470000000000e+02   5.4954000000000001e+01  -2.4030999999999998e+00   9.7660000000000002e-01   1.2452000000000001e+00   4.3529999999999998e+00   2.6010000000000000e-01   2.0210000000000000e-01   1.0170000000000000e-01
   6.3194800000000001e+01  -1.2392149999999999e+02   6.6808410000000003e+02   1.0193810000000001e+02   5.2575000000000003e+01  -1.0656000000000001e+00   1.2428999999999999e+00   1.2452000000000001e+00   4.4401000000000002e+00   2.5050000000000000e-01   2.5979999999999998e-01   1.0170000000000000e-01
   5.9271299999999997e+01  -1.3020880000000000e+02   6.3608680000000004e+02   9.7107100000000003e+01   5.0110399999999998e+01  -8.9019999999999999e-01   1.3761000000000001e+00   1.0227999999999999e+00   4.0918000000000001e+00   2.7939999999999998e-01   3.2710000000000000e-01   1.2830000000000000e-01
   5.6141300000000001e+01  -1.2840610000000001e+02   5.9894240000000002e+02   9.2027900000000002e+01   4.7322299999999998e+01  -2.8070000000000001e-01   1.2873000000000001e+00   1.4453000000000000e+00   4.1788999999999996e+00   3.1790000000000002e-01   2.6939999999999997e-01   1.4599999999999999e-01
   5.1997399999999999e+01  -1.2466889999999999e+02   5.5836670000000004e+02   8.6700400000000002e+01   4.4324800000000003e+01   3.9910000000000001e-01   1.1984999999999999e+00   1.1785000000000001e+00   4.7012999999999998e+00   3.8529999999999998e-01   2.9830000000000001e-01   1.0170000000000000e-01
   4.7126100000000001e+01  -1.2253650000000000e+02   5.1315859999999998e+02   8.0370400000000004e+01   4.1022799999999997e+01   1.0392999999999999e+00   9.1000000000000003e-01   1.2230000000000001e+00   5.0495000000000001e+00   2.4079999999999999e-01   2.5019999999999998e-01   8.8499999999999995e-02
   4.1395099999999999e+01  -1.1813979999999999e+02   4.6443340000000001e+02   7.3305300000000003e+01   3.7244999999999997e+01   1.7190000000000001e+00   9.7660000000000002e-01   1.3564000000000001e+00   3.7435999999999998e+00   3.8529999999999998e-01   1.6360000000000000e-01   2.0349999999999999e-01
   3.5421700000000001e+01  -1.1084130000000000e+02   4.0918869999999998e+02   6.5390500000000003e+01   3.3029499999999999e+01   2.1926000000000001e+00   1.3317000000000001e+00   1.0672999999999999e+00   4.9623999999999997e+00   2.6010000000000000e-01   2.2130000000000000e-01   1.0170000000000000e-01
   2.8831099999999999e+01  -1.0086069999999999e+02   3.4871109999999999e+02   5.6606800000000000e+01   2.8347700000000000e+01   2.4293999999999998e+00   1.2650999999999999e+00   1.2897000000000001e+00   4.6142000000000003e+00   2.5050000000000000e-01   3.1750000000000000e-01   6.6400000000000001e-02
   2.2571100000000001e+01  -8.6637299999999996e+01   2.8746150000000000e+02   4.7737200000000001e+01   2.3542200000000001e+01   2.3285999999999998e+00   1.2873000000000001e+00   1.6010000000000000e+00   3.7435999999999998e+00   3.1790000000000002e-01   2.7900000000000003e-01   1.4160000000000000e-01
   1.7214900000000000e+01  -7.0545299999999997e+01   2.2689810000000000e+02   3.8543100000000003e+01   1.8651000000000000e+01   1.8243000000000000e+00   1.1540999999999999e+00   1.1117999999999999e+00   4.1788999999999996e+00   3.2750000000000001e-01   2.1170000000000000e-01   8.8499999999999995e-02
   1.1836600000000001e+01  -5.3618000000000002e+01   1.7499889999999999e+02   3.0637799999999999e+01   1.4473599999999999e+01   1.4646999999999999e+00   1.4871000000000001e+00   1.2230000000000001e+00   4.7012999999999998e+00   3.6599999999999999e-01   2.9830000000000001e-01   1.5040000000000001e-01
   8.4862000000000002e+00  -3.8954900000000002e+01   1.2515850000000000e+02   2.2837499999999999e+01   1.0400800000000000e+01   1.1182000000000001e+00   9.3220000000000003e-01   1.3786000000000000e+00   3.7435999999999998e+00   2.4079999999999999e-01   2.4060000000000001e-01   1.6370000000000001e-01
   4.5848000000000004e+00  -2.6424299999999999e+01   8.6384299999999996e+01   1.6230699999999999e+01   7.2986000000000004e+00   5.4379999999999995e-01   9.5440000000000003e-01   1.4231000000000000e+00   3.9177000000000000e+00   2.9859999999999998e-01   2.1170000000000000e-01   7.0800000000000002e-02
   3.3283999999999998e+00  -1.4816900000000000e+01   5.4815800000000003e+01   1.1103700000000000e+01   4.7103000000000002e+00   1.5350000000000000e-01   1.1540999999999999e+00   1.1117999999999999e+00   4.6142000000000003e+00   3.7569999999999998e-01   2.1170000000000000e-01   1.4599999999999999e-01
   2.3365000000000000e+00  -7.1006999999999998e+00   3.0882200000000001e+01   6.5876999999999999e+00   2.6073000000000000e+00  -1.1400000000000000e-01   1.0431999999999999e+00   1.0672999999999999e+00   4.7012999999999998e+00   2.6970000000000000e-01   1.8279999999999999e-01   1.4160000000000000e-01
   3.7469999999999998e-01  -2.1980000000000000e-01   1.3811199999999999e+01   3.4847999999999999e+00   1.1704000000000001e+00  -3.2890000000000003e-01   9.3220000000000003e-01   1.2452000000000001e+00   4.7882999999999996e+00   3.0819999999999997e-01   1.8279999999999999e-01   1.1060000000000000e-01
  -1.0139000000000000e+00   2.1324000000000001e+00   1.5441000000000000e+00   1.1266000000000000e+00   5.7099999999999998e-02  -2.5430000000000003e-01   1.1096999999999999e+00   1.4453000000000000e+00   4.6142000000000003e+00   3.4680000000000000e-01   2.8870000000000001e-01   1.2830000000000000e-01
  -1.6752000000000000e+00  -5.9360000000000002e-01  -8.5780000000000001e-01   4.6779999999999999e-01  -1.4269999999999999e-01  -5.7000000000000002e-02   9.3220000000000003e-01   1.4008000000000000e+00   3.6564999999999999e+00   3.5639999999999999e-01   2.4060000000000001e-01   8.8499999999999995e-02
  -3.9679999999999999e-01   6.5949999999999998e-01  -5.1470000000000005e-01   5.7279999999999998e-01  -2.1890000000000001e-01  -1.7500000000000002e-02   8.6560000000000004e-01   1.2452000000000001e+00   3.8306000000000000e+00   3.2750000000000001e-01   2.8870000000000001e-01   1.1940000000000001e-01
  -1.3225000000000000e+00   2.8580000000000000e-01  -2.1446000000000001e+00   3.8190000000000002e-01  -1.0470000000000000e-01  -1.3200000000000000e-02   1.0653999999999999e+00   1.4008000000000000e+00   4.0048000000000004e+00   3.8529999999999998e-01   2.8870000000000001e-01   1.0620000000000000e-01
  -1.0801000000000001e+00   1.0990000000000000e-01  -1.0294000000000001e+00   3.8190000000000002e-01  -1.7130000000000001e-01  -9.2100000000000001e-02   1.1318999999999999e+00   1.4008000000000000e+00   3.6564999999999999e+00   3.1790000000000002e-01   2.8870000000000001e-01   1.2830000000000000e-01
  -1.1241000000000001e+00   9.4530000000000003e-01  -5.1470000000000005e-01   5.0600000000000001e-01  -9.5200000000000007e-02  -7.4499999999999997e-02   1.2650999999999999e+00   1.1563000000000001e+00   4.7882999999999996e+00   3.1790000000000002e-01   2.7900000000000003e-01   1.2830000000000000e-01
  -1.0360000000000000e+00   2.8580000000000000e-01  -9.4359999999999999e-01   5.0600000000000001e-01  -1.2370000000000000e-01  -8.3299999999999999e-02   1.2206999999999999e+00   1.2007000000000001e+00   4.2659000000000002e+00   3.5639999999999999e-01   2.6939999999999997e-01   1.3710000000000000e-01
  -1.0580000000000001e+00   7.2550000000000003e-01  -1.0294000000000001e+00   5.1559999999999995e-01  -1.0470000000000000e-01  -6.1400000000000003e-02   9.7660000000000002e-01   1.2452000000000001e+00   4.9623999999999997e+00   3.0819999999999997e-01   2.4060000000000001e-01   8.4000000000000005e-02
  -9.9190000000000000e-01   4.8359999999999997e-01  -1.4582999999999999e+00   4.6779999999999999e-01  -1.9030000000000000e-01  -3.5099999999999999e-02   1.1096999999999999e+00   1.2897000000000001e+00   4.2659000000000002e+00   2.7939999999999998e-01   3.1750000000000000e-01   1.1940000000000001e-01
  -9.0369999999999995e-01   2.8580000000000000e-01  -1.1152000000000000e+00   4.7739999999999999e-01  -8.5599999999999996e-02  -5.7000000000000002e-02   1.1318999999999999e+00   1.0450999999999999e+00   4.1788999999999996e+00   3.0819999999999997e-01   2.3089999999999999e-01   1.4160000000000000e-01
  -1.0139000000000000e+00   4.6170000000000000e-01  -5.1470000000000005e-01   4.3919999999999998e-01  -5.7099999999999998e-02  -6.5799999999999997e-02   1.1984999999999999e+00   1.3564000000000001e+00   4.5270999999999999e+00   2.7939999999999998e-01   2.7900000000000003e-01   1.2830000000000000e-01
  -8.3760000000000001e-01   5.0560000000000005e-01  -9.4359999999999999e-01   4.8690000000000000e-01  -1.8079999999999999e-01  -4.8200000000000000e-02   1.1984999999999999e+00   1.2230000000000001e+00   4.6142000000000003e+00   2.8899999999999998e-01   2.8870000000000001e-01   1.6810000000000000e-01
  -1.1021000000000001e+00   3.9570000000000000e-01  -3.4310000000000002e-01   4.6779999999999999e-01  -1.9000000000000000e-02  -6.1400000000000003e-02   1.1540999999999999e+00   1.2007000000000001e+00   4.0918000000000001e+00   2.4079999999999999e-01   2.5019999999999998e-01   9.7299999999999998e-02
  -1.0139000000000000e+00   5.9360000000000002e-01  -1.2010000000000001e+00   4.5829999999999999e-01  -1.4269999999999999e-01  -5.2600000000000001e-02   1.1984999999999999e+00   1.1785000000000001e+00   5.1365999999999996e+00   2.6970000000000000e-01   2.1170000000000000e-01   1.0620000000000000e-01
  -1.2343999999999999e+00   5.0560000000000005e-01  -1.7160000000000000e-01   3.8190000000000002e-01  -2.7600000000000002e-01  -1.0090000000000000e-01   9.9880000000000002e-01   1.3564000000000001e+00   4.7012999999999998e+00   2.8899999999999998e-01   2.2130000000000000e-01   1.4599999999999999e-01
  -1.1462000000000001e+00   5.2759999999999996e-01  -9.4359999999999999e-01   5.1559999999999995e-01  -1.1420000000000000e-01  -5.7000000000000002e-02   1.0209999999999999e+00   1.4453000000000000e+00   4.2659000000000002e+00   3.0819999999999997e-01   2.8870000000000001e-01   1.5479999999999999e-01
  -1.1462000000000001e+00   3.7369999999999998e-01  -4.2890000000000000e-01   3.4370000000000001e-01  -1.3320000000000001e-01  -3.5099999999999999e-02   1.0875999999999999e+00   1.4231000000000000e+00   5.2236000000000002e+00   2.3119999999999999e-01   2.2130000000000000e-01   1.2390000000000000e-01
  -1.0801000000000001e+00   7.2550000000000003e-01  -1.0294000000000001e+00   4.2009999999999997e-01  -1.6180000000000000e-01  -5.2600000000000001e-02   1.1096999999999999e+00   1.2897000000000001e+00   4.0048000000000004e+00   3.8529999999999998e-01   3.1750000000000000e-01   9.7299999999999998e-02
  -1.0801000000000001e+00   4.3969999999999998e-01  -1.2867999999999999e+00   3.4370000000000001e-01  -2.4740000000000001e-01  -6.5799999999999997e-02   1.0875999999999999e+00   1.3564000000000001e+00   4.2659000000000002e+00   2.6010000000000000e-01   3.0790000000000001e-01   1.1060000000000000e-01
  -1.1241000000000001e+00   4.3969999999999998e-01  -1.7160000000000000e-01   3.9140000000000003e-01  -1.9030000000000000e-01  -6.1400000000000003e-02   1.1984999999999999e+00   1.3119000000000001e+00   3.3083000000000000e+00   3.7569999999999998e-01   2.5979999999999998e-01   9.2899999999999996e-02
  -1.1681999999999999e+00   5.0560000000000005e-01  -1.3725000000000001e+00   4.2959999999999998e-01  -4.7600000000000003e-02  -4.8200000000000000e-02   1.1318999999999999e+00   1.2674000000000001e+00   4.3529999999999998e+00   3.4680000000000000e-01   2.9830000000000001e-01   1.2830000000000000e-01
  -1.0139000000000000e+00   6.1550000000000005e-01  -1.1152000000000000e+00   3.3420000000000000e-01  -6.6600000000000006e-02  -9.2100000000000001e-02   1.1096999999999999e+00   1.4008000000000000e+00   5.0495000000000001e+00   3.0819999999999997e-01   2.8870000000000001e-01   1.7249999999999999e-01
  -1.1902999999999999e+00   5.4959999999999998e-01  -1.1152000000000000e+00   4.1049999999999998e-01  -1.9030000000000000e-01  -5.2600000000000001e-02   1.1096999999999999e+00   1.3786000000000000e+00   4.7012999999999998e+00   3.8529999999999998e-01   3.1750000000000000e-01   7.9600000000000004e-02
  -1.1902999999999999e+00   3.7369999999999998e-01  -4.2890000000000000e-01   3.5330000000000000e-01  -1.4269999999999999e-01  -5.7000000000000002e-02   1.1096999999999999e+00   1.3564000000000001e+00   4.1788999999999996e+00   2.7939999999999998e-01   2.5979999999999998e-01   1.1500000000000000e-01
  -1.0139000000000000e+00   5.4959999999999998e-01  -9.4359999999999999e-01   3.5330000000000000e-01  -1.8079999999999999e-01  -5.7000000000000002e-02   1.0653999999999999e+00   1.3119000000000001e+00   4.2659000000000002e+00   2.4079999999999999e-01   2.6939999999999997e-01   1.4599999999999999e-01
  -1.2343999999999999e+00   3.2979999999999998e-01  -2.1446000000000001e+00   5.0600000000000001e-01  -1.7130000000000001e-01  -8.3299999999999999e-02   1.0875999999999999e+00   1.2230000000000001e+00   4.6142000000000003e+00   3.4680000000000000e-01   3.9450000000000002e-01   1.4160000000000000e-01
  -1.2122999999999999e+00   4.6170000000000000e-01  -1.0294000000000001e+00   4.4869999999999999e-01  -1.2370000000000000e-01  -9.6500000000000002e-02   1.0875999999999999e+00   1.2897000000000001e+00   4.1788999999999996e+00   3.3710000000000001e-01   2.8870000000000001e-01   1.0170000000000000e-01
  -1.0801000000000001e+00   3.7369999999999998e-01  -2.5740000000000002e-01   5.0600000000000001e-01  -1.6180000000000000e-01  -9.2100000000000001e-02   1.1762999999999999e+00   1.1563000000000001e+00   3.9177000000000000e+00   4.3350000000000000e-01   2.3089999999999999e-01   1.3270000000000001e-01
  -1.1021000000000001e+00   4.8359999999999997e-01   2.5740000000000002e-01   3.9140000000000003e-01  -1.8079999999999999e-01  -7.0199999999999999e-02   1.2873000000000001e+00   1.2230000000000001e+00   4.0048000000000004e+00   2.5050000000000000e-01   3.0790000000000001e-01   1.5920000000000001e-01
  -1.2784000000000000e+00   3.7369999999999998e-01  -1.2867999999999999e+00   3.1509999999999999e-01  -1.6180000000000000e-01  -7.8899999999999998e-02   1.0875999999999999e+00   1.2230000000000001e+00   4.5270999999999999e+00   2.6970000000000000e-01   2.7900000000000003e-01   1.4160000000000000e-01
  -9.9190000000000000e-01   6.1550000000000005e-01  -7.7210000000000001e-01   5.1559999999999995e-01  -1.9030000000000000e-01  -7.0199999999999999e-02   1.0653999999999999e+00   1.2897000000000001e+00   4.5270999999999999e+00   2.9859999999999998e-01   3.3679999999999999e-01   1.1060000000000000e-01
  -8.5960000000000003e-01   5.9360000000000002e-01  -5.1470000000000005e-01   3.6280000000000001e-01  -9.5200000000000007e-02  -7.8899999999999998e-02   1.0875999999999999e+00   1.6232000000000000e+00   3.6564999999999999e+00   3.3710000000000001e-01   2.4060000000000001e-01   1.2390000000000000e-01
  -1.0360000000000000e+00   4.1770000000000002e-01  -5.1470000000000005e-01   3.4370000000000001e-01  -1.3320000000000001e-01  -5.7000000000000002e-02   1.1540999999999999e+00   1.3341000000000001e+00   4.7012999999999998e+00   2.7939999999999998e-01   2.7900000000000003e-01   8.4000000000000005e-02
  -1.1902999999999999e+00   4.8359999999999997e-01  -1.6298999999999999e+00   3.2460000000000000e-01  -2.0930000000000001e-01  -3.9500000000000000e-02   1.0209999999999999e+00   1.2452000000000001e+00   5.0495000000000001e+00   2.9859999999999998e-01   2.9830000000000001e-01   1.5479999999999999e-01
  -1.0360000000000000e+00   5.9360000000000002e-01  -8.5780000000000001e-01   4.2959999999999998e-01  -2.5690000000000002e-01  -5.2600000000000001e-02   1.1762999999999999e+00   1.3786000000000000e+00   4.6142000000000003e+00   2.8899999999999998e-01   2.4060000000000001e-01   1.5920000000000001e-01
  -1.1462000000000001e+00   5.7160000000000000e-01   8.5800000000000001e-02   4.2009999999999997e-01  -1.9030000000000000e-01  -1.0960000000000000e-01   1.3317000000000001e+00   1.2452000000000001e+00   4.1788999999999996e+00   3.3710000000000001e-01   2.7900000000000003e-01   1.1940000000000001e-01
  -1.0580000000000001e+00   6.8149999999999999e-01  -1.1152000000000000e+00   3.1509999999999999e-01  -1.3320000000000001e-01  -5.7000000000000002e-02   1.3095000000000001e+00   1.4453000000000000e+00   4.0048000000000004e+00   2.6970000000000000e-01   2.7900000000000003e-01   1.1060000000000000e-01
  -9.0369999999999995e-01   4.8359999999999997e-01  -1.2867999999999999e+00   3.1509999999999999e-01  -1.8079999999999999e-01  -7.0199999999999999e-02   1.0653999999999999e+00   1.3564000000000001e+00   4.5270999999999999e+00   3.2750000000000001e-01   3.0790000000000001e-01   1.2830000000000000e-01
  -1.1462000000000001e+00   4.3969999999999998e-01  -8.5780000000000001e-01   2.4820000000000000e-01  -1.3320000000000001e-01  -5.7000000000000002e-02   1.0431999999999999e+00   1.3564000000000001e+00   4.0918000000000001e+00   2.5050000000000000e-01   2.6939999999999997e-01   1.5920000000000001e-01
  -1.1241000000000001e+00   4.3969999999999998e-01  -6.0050000000000003e-01   3.7240000000000001e-01  -2.2839999999999999e-01  -7.0199999999999999e-02   1.0431999999999999e+00   1.3564000000000001e+00   4.4401000000000002e+00   2.9859999999999998e-01   1.6360000000000000e-01   1.3710000000000000e-01
  -9.9190000000000000e-01   4.1770000000000002e-01  -3.4310000000000002e-01   3.8190000000000002e-01  -1.5229999999999999e-01  -7.8899999999999998e-02   8.8780000000000003e-01   1.3786000000000000e+00   3.4824000000000002e+00   2.8899999999999998e-01   2.5019999999999998e-01   1.2830000000000000e-01
  -9.4779999999999998e-01   4.1770000000000002e-01  -8.5800000000000001e-02   4.2009999999999997e-01  -1.7130000000000001e-01  -1.1840000000000001e-01   9.7660000000000002e-01   1.3786000000000000e+00   4.1788999999999996e+00   3.6599999999999999e-01   2.3089999999999999e-01   1.5920000000000001e-01
  -9.0369999999999995e-01   4.6170000000000000e-01  -1.1152000000000000e+00   3.1509999999999999e-01  -1.8079999999999999e-01  -5.2600000000000001e-02   1.0653999999999999e+00   1.3564000000000001e+00   4.1788999999999996e+00   3.6599999999999999e-01   2.5979999999999998e-01   1.3270000000000001e-01
  -1.2784000000000000e+00   6.1550000000000005e-01  -1.8872000000000000e+00   3.3420000000000000e-01  -1.9980000000000001e-01  -1.0090000000000000e-01   1.1540999999999999e+00   1.4231000000000000e+00   5.0495000000000001e+00   2.6970000000000000e-01   2.8870000000000001e-01   1.3710000000000000e-01
  -1.7413000000000001e+00   6.1550000000000005e-01  -1.4582999999999999e+00   3.3420000000000000e-01  -1.3320000000000001e-01   0.0000000000000000e+00   1.0653999999999999e+00   1.3341000000000001e+00   4.3529999999999998e+00   2.8899999999999998e-01   2.1170000000000000e-01   1.6810000000000000e-01
  -6.1719999999999997e-01   6.8149999999999999e-01  -5.1470000000000005e-01   3.8190000000000002e-01  -1.3320000000000001e-01  -8.7700000000000000e-02   1.0431999999999999e+00   1.3341000000000001e+00   4.7882999999999996e+00   3.6599999999999999e-01   2.6939999999999997e-01   1.1940000000000001e-01
  -1.7413000000000001e+00   2.8580000000000000e-01  -5.1470000000000005e-01   3.5330000000000000e-01  -2.1890000000000001e-01  -1.1840000000000001e-01   9.9880000000000002e-01   1.2674000000000001e+00   4.2659000000000002e+00   3.0819999999999997e-01   2.6939999999999997e-01   7.0800000000000002e-02
  -9.6989999999999998e-01   8.3540000000000003e-01  -6.8630000000000002e-01   4.5829999999999999e-01  -2.3790000000000000e-01  -3.5099999999999999e-02   9.1000000000000003e-01  -3.3350000000000002e-01   4.4401000000000002e+00   2.8899999999999998e-01   2.7900000000000003e-01  -2.6100000000000001e-01
  -1.1021000000000001e+00   3.9570000000000000e-01  -4.2890000000000000e-01   2.8639999999999999e-01  -1.8079999999999999e-01  -3.9500000000000000e-02   1.2873000000000001e+00  -5.0475000000000003e+00   5.1365999999999996e+00   1.8300000000000000e-01   1.8279999999999999e-01  -1.2209000000000001e+00
  -8.1559999999999999e-01   3.7369999999999998e-01  -1.0294000000000001e+00   3.8190000000000002e-01  -1.8079999999999999e-01  -5.2600000000000001e-02   2.7744000000000000e+00  -1.5876300000000001e+01   5.9200999999999997e+00   1.4449999999999999e-01   6.7400000000000002e-02  -3.8395999999999999e+00
  -1.2122999999999999e+00   3.0780000000000002e-01  -6.8630000000000002e-01   4.1049999999999998e-01  -1.8079999999999999e-01  -5.7000000000000002e-02   1.8422000000000001e+00  -1.1651500000000000e+01   5.1365999999999996e+00  -3.8500000000000000e-02   2.5019999999999998e-01  -3.3043000000000000e+00
  -1.0139000000000000e+00   6.1550000000000005e-01   1.7160000000000000e-01   2.6729999999999998e-01  -1.6180000000000000e-01  -6.5799999999999997e-02   3.3736000000000002e+00  -1.3074600000000000e+01   2.5247000000000002e+00  -8.6699999999999999e-02   1.9239999999999999e-01  -3.3309000000000002e+00
  -1.2343999999999999e+00   4.1770000000000002e-01  -1.7160000000000000e-01   3.9140000000000003e-01  -1.8079999999999999e-01  -4.3900000000000002e-02   2.6412000000000000e+00  -1.3919499999999999e+01   3.9177000000000000e+00  -2.2159999999999999e-01   5.4849999999999999e-01  -3.6936000000000000e+00
  -1.1902999999999999e+00   4.1770000000000002e-01  -4.2890000000000000e-01   3.1509999999999999e-01  -1.9980000000000001e-01  -5.2600000000000001e-02   2.9741000000000000e+00  -1.4119600000000000e+01   2.8730000000000002e+00  -4.7199999999999998e-01   5.1000000000000001e-01  -3.5388000000000002e+00
  -1.2564000000000000e+00   5.7160000000000000e-01  -1.8872000000000000e+00   3.1509999999999999e-01  -2.2839999999999999e-01  -7.0199999999999999e-02   2.1751000000000000e+00  -1.3296900000000001e+01   2.2635999999999998e+00  -4.8159999999999997e-01   7.0240000000000002e-01  -3.3397000000000001e+00
  -1.0139000000000000e+00   4.1770000000000002e-01  -1.1152000000000000e+00   2.7689999999999998e-01  -1.7130000000000001e-01  -5.2600000000000001e-02   1.3983000000000001e+00  -1.1406900000000000e+01   2.9600000000000000e+00  -3.4680000000000000e-01   6.6390000000000005e-01  -2.8885000000000001e+00
  -1.0580000000000001e+00   7.0350000000000001e-01   0.0000000000000000e+00   3.9140000000000003e-01  -2.3790000000000000e-01  -6.1400000000000003e-02   1.5536000000000001e+00  -9.7836999999999996e+00   2.9600000000000000e+00  -3.6599999999999999e-01   5.9660000000000002e-01  -2.2339000000000002e+00
  -1.2343999999999999e+00   5.0560000000000005e-01  -1.1152000000000000e+00   2.9599999999999999e-01  -1.6180000000000000e-01  -5.2600000000000001e-02   1.6202000000000001e+00  -7.5378999999999996e+00   3.9177000000000000e+00  -2.1190000000000001e-01   5.0029999999999997e-01  -1.9154000000000000e+00
  -1.0580000000000001e+00   4.3969999999999998e-01  -2.5740000000000002e-01   4.0100000000000002e-01  -2.3790000000000000e-01  -3.9500000000000000e-02   1.7978000000000001e+00  -5.6700999999999997e+00   3.7435999999999998e+00   2.8899999999999999e-02   4.3300000000000000e-01  -1.6146000000000000e+00
  -1.3225000000000000e+00   6.5949999999999998e-01  -5.1470000000000005e-01   4.2009999999999997e-01  -1.7130000000000001e-01  -4.3900000000000002e-02   1.7090000000000001e+00  -6.2705000000000002e+00   3.1341999999999999e+00   1.1559999999999999e-01   1.8279999999999999e-01  -1.8136000000000001e+00
  -9.6989999999999998e-01   4.6170000000000000e-01  -9.4359999999999999e-01   3.9140000000000003e-01  -2.0930000000000001e-01  -4.3900000000000002e-02   1.5980000000000001e+00  -8.6496999999999993e+00   6.1813000000000002e+00   4.8159999999999997e-01  -1.9199999999999998e-02  -2.2294000000000000e+00
  -1.0360000000000000e+00   7.4739999999999995e-01  -1.2010000000000001e+00   4.5829999999999999e-01  -2.1890000000000001e-01  -1.7500000000000002e-02   2.1972999999999998e+00  -9.4946000000000002e+00   5.5719000000000003e+00   3.8529999999999998e-01  -1.8279999999999999e-01  -2.0966999999999998e+00
  -9.0369999999999995e-01   5.2759999999999996e-01  -6.8630000000000002e-01   3.8190000000000002e-01  -1.9980000000000001e-01  -9.2100000000000001e-02   1.5540000000000001e-01  -2.8910000000000002e-01   4.0918000000000001e+00   3.5639999999999999e-01   2.3089999999999999e-01  -6.9889999999999997e-01
  -1.3666000000000000e+00   6.8149999999999999e-01  -1.1152000000000000e+00   3.4370000000000001e-01  -2.9499999999999998e-01  -4.3900000000000002e-02   9.1000000000000003e-01  -2.6682999999999999e+00   4.2659000000000002e+00   3.2750000000000001e-01   1.0580000000000001e-01  -5.8389999999999997e-01
  -1.1902999999999999e+00   4.6170000000000000e-01  -9.4359999999999999e-01   3.6280000000000001e-01  -2.3790000000000000e-01  -7.8899999999999998e-02   9.1000000000000003e-01  -3.0684999999999998e+00   5.3106999999999998e+00   2.5050000000000000e-01   1.8279999999999999e-01  -4.5119999999999999e-01
  -1.2122999999999999e+00   5.2759999999999996e-01  -2.0588000000000002e+00   3.4370000000000001e-01  -1.7130000000000001e-01  -6.5799999999999997e-02   1.1096999999999999e+00  -1.7565999999999999e+00   4.7882999999999996e+00   3.0819999999999997e-01   2.2130000000000000e-01  -6.4139999999999997e-01
  -7.9349999999999998e-01   2.8580000000000000e-01  -1.7157000000000000e+00   3.1509999999999999e-01  -1.8079999999999999e-01  -9.2100000000000001e-02   9.9880000000000002e-01  -1.8010999999999999e+00   4.3529999999999998e+00   2.6010000000000000e-01   2.4060000000000001e-01  -6.2370000000000003e-01
  -1.1902999999999999e+00   5.9360000000000002e-01  -1.0294000000000001e+00   3.0549999999999999e-01  -1.3320000000000001e-01  -4.8200000000000000e-02   7.3240000000000005e-01  -2.2679999999999998e+00   5.1365999999999996e+00   2.2159999999999999e-01   2.5019999999999998e-01  -6.2809999999999999e-01
  -9.9190000000000000e-01   3.7369999999999998e-01  -1.2867999999999999e+00   3.7240000000000001e-01  -1.6180000000000000e-01  -7.8899999999999998e-02   1.0209999999999999e+00  -2.2902999999999998e+00   3.9177000000000000e+00   2.0230000000000001e-01   2.2130000000000000e-01  -6.1490000000000000e-01
  -1.1241000000000001e+00   3.9570000000000000e-01  -7.7210000000000001e-01   3.5330000000000000e-01  -2.8549999999999998e-01  -8.3299999999999999e-02   9.9880000000000002e-01  -2.0011999999999999e+00   4.4401000000000002e+00   2.9859999999999998e-01   1.9239999999999999e-01  -5.7950000000000002e-01
  -1.2564000000000000e+00   5.2759999999999996e-01  -6.0050000000000003e-01   4.3919999999999998e-01  -1.9980000000000001e-01  -6.1400000000000003e-02   8.6560000000000004e-01  -1.8232999999999999e+00   4.5270999999999999e+00   2.2159999999999999e-01   2.6939999999999997e-01  -6.5029999999999999e-01
  -1.3225000000000000e+00   7.6939999999999997e-01  -1.2867999999999999e+00   2.7689999999999998e-01  -1.9030000000000000e-01  -4.3900000000000002e-02   9.5440000000000003e-01  -2.0457000000000001e+00   4.4401000000000002e+00   2.2159999999999999e-01   2.3089999999999999e-01  -5.9270000000000000e-01
  -1.0580000000000001e+00   5.2759999999999996e-01  -5.1470000000000005e-01   3.1509999999999999e-01  -1.0470000000000000e-01  -8.3299999999999999e-02   1.0431999999999999e+00  -2.3570000000000002e+00   4.7012999999999998e+00   3.1790000000000002e-01   1.9239999999999999e-01  -6.1929999999999996e-01
  -1.0580000000000001e+00   5.7160000000000000e-01  -8.5780000000000001e-01   3.6280000000000001e-01  -2.2839999999999999e-01  -8.3299999999999999e-02   9.3220000000000003e-01  -2.2235999999999998e+00   3.7435999999999998e+00   2.3119999999999999e-01   1.7319999999999999e-01  -5.8389999999999997e-01
  -1.2784000000000000e+00   5.4959999999999998e-01  -1.2010000000000001e+00   3.7240000000000001e-01  -1.9980000000000001e-01  -4.8200000000000000e-02   1.0209999999999999e+00  -2.1568999999999998e+00   4.0048000000000004e+00   2.1190000000000001e-01   2.3089999999999999e-01  -5.7060000000000000e-01
  -1.2122999999999999e+00   3.2979999999999998e-01  -6.8630000000000002e-01   4.0100000000000002e-01  -2.2839999999999999e-01  -9.2100000000000001e-02   1.1096999999999999e+00  -2.3792000000000000e+00   4.6142000000000003e+00   3.0819999999999997e-01   2.1170000000000000e-01  -6.4580000000000004e-01
  -1.1241000000000001e+00   6.8149999999999999e-01  -1.1152000000000000e+00   3.3420000000000000e-01  -1.8079999999999999e-01  -5.7000000000000002e-02   9.3220000000000003e-01  -2.4237000000000002e+00   5.0495000000000001e+00   2.6970000000000000e-01   1.3469999999999999e-01  -6.2809999999999999e-01
  -1.3887000000000000e+00   5.2759999999999996e-01  -1.0294000000000001e+00   3.1509999999999999e-01  -1.3320000000000001e-01  -2.6300000000000000e-02   1.0431999999999999e+00  -2.1791000000000000e+00   4.1788999999999996e+00   2.8899999999999998e-01   2.2130000000000000e-01  -6.0599999999999998e-01
  -1.1462000000000001e+00   3.7369999999999998e-01  -3.4310000000000002e-01   3.5330000000000000e-01  -1.7130000000000001e-01  -5.7000000000000002e-02   9.5440000000000003e-01  -1.9345000000000001e+00   4.9623999999999997e+00   2.3119999999999999e-01   2.2130000000000000e-01  -6.1040000000000005e-01
  -1.1902999999999999e+00   5.9360000000000002e-01  -8.5780000000000001e-01   2.9599999999999999e-01  -1.8079999999999999e-01  -3.5099999999999999e-02   9.9880000000000002e-01  -2.0901999999999998e+00   4.4401000000000002e+00   2.6010000000000000e-01   2.0210000000000000e-01  -5.6620000000000004e-01
  -1.3666000000000000e+00   4.3969999999999998e-01  -7.7210000000000001e-01   3.6280000000000001e-01  -2.1890000000000001e-01  -6.5799999999999997e-02   8.8780000000000003e-01  -2.2679999999999998e+00   5.1365999999999996e+00   2.6010000000000000e-01   2.9830000000000001e-01  -5.9719999999999995e-01
  -1.1902999999999999e+00   7.2550000000000003e-01  -1.2010000000000001e+00   4.1049999999999998e-01  -2.1890000000000001e-01  -2.6300000000000000e-02   9.5440000000000003e-01  -2.2458000000000000e+00   4.4401000000000002e+00   3.0819999999999997e-01   2.4060000000000001e-01  -6.1929999999999996e-01
  -1.2122999999999999e+00   4.3969999999999998e-01  -1.2010000000000001e+00   4.1049999999999998e-01  -2.6640000000000003e-01  -5.7000000000000002e-02   1.1540999999999999e+00  -2.2902999999999998e+00   3.7435999999999998e+00   2.6010000000000000e-01   1.9239999999999999e-01  -6.1929999999999996e-01
  -1.1241000000000001e+00   6.8149999999999999e-01  -1.7157000000000000e+00   3.5330000000000000e-01  -3.1400000000000000e-01  -6.5799999999999997e-02   1.0875999999999999e+00  -2.1568999999999998e+00   4.0918000000000001e+00   2.5050000000000000e-01   2.4060000000000001e-01  -6.1490000000000000e-01
  -1.1462000000000001e+00   4.8359999999999997e-01  -1.5441000000000000e+00   2.9599999999999999e-01  -2.3790000000000000e-01  -6.1400000000000003e-02   1.0431999999999999e+00  -2.3347000000000002e+00   4.3529999999999998e+00   2.6970000000000000e-01   2.5979999999999998e-01  -6.1929999999999996e-01
  -1.1681999999999999e+00   6.5949999999999998e-01  -4.2890000000000000e-01   2.9599999999999999e-01  -2.3790000000000000e-01  -6.5799999999999997e-02   9.7660000000000002e-01  -2.2902999999999998e+00   4.2659000000000002e+00   3.3710000000000001e-01   1.7319999999999999e-01  -6.2370000000000003e-01
  -1.2784000000000000e+00   5.2759999999999996e-01  -8.5780000000000001e-01   2.5779999999999997e-01  -1.8079999999999999e-01  -1.0090000000000000e-01   1.0875999999999999e+00  -2.2235999999999998e+00   4.5270999999999999e+00   1.5409999999999999e-01   2.1170000000000000e-01  -6.0160000000000002e-01
  -1.1021000000000001e+00   5.4959999999999998e-01  -1.2867999999999999e+00   4.0100000000000002e-01  -2.8549999999999998e-01  -6.1400000000000003e-02   9.3220000000000003e-01  -1.9567000000000001e+00   5.3106999999999998e+00   3.5639999999999999e-01   2.5019999999999998e-01  -6.6790000000000005e-01
  -1.1681999999999999e+00   6.8149999999999999e-01  -1.3725000000000001e+00   3.6280000000000001e-01  -2.5690000000000002e-01  -4.3900000000000002e-02   1.0653999999999999e+00  -2.2902999999999998e+00   4.2659000000000002e+00   2.5050000000000000e-01   2.5019999999999998e-01  -5.5289999999999995e-01
  -1.2564000000000000e+00   5.9360000000000002e-01  -8.5780000000000001e-01   2.6729999999999998e-01  -2.1890000000000001e-01  -4.8200000000000000e-02   1.1096999999999999e+00  -2.4459000000000000e+00   5.1365999999999996e+00   2.2159999999999999e-01   2.4060000000000001e-01  -6.2809999999999999e-01
  -1.1462000000000001e+00   5.2759999999999996e-01  -2.5740000000000002e-01   3.4370000000000001e-01  -2.3790000000000000e-01  -3.5099999999999999e-02   1.0431999999999999e+00  -2.3125000000000000e+00   3.8306000000000000e+00   2.7939999999999998e-01   3.0790000000000001e-01  -5.9719999999999995e-01
  -1.3887000000000000e+00   5.4959999999999998e-01  -5.1470000000000005e-01   3.9140000000000003e-01  -2.0930000000000001e-01  -1.3200000000000000e-02   9.3220000000000003e-01  -2.2012999999999998e+00   4.5270999999999999e+00   2.2159999999999999e-01   2.5979999999999998e-01  -6.1490000000000000e-01
  -1.2564000000000000e+00   6.5949999999999998e-01  -9.4359999999999999e-01   4.3919999999999998e-01  -2.3790000000000000e-01  -4.8200000000000000e-02   1.0875999999999999e+00  -2.1791000000000000e+00   4.1788999999999996e+00   2.4079999999999999e-01   2.2130000000000000e-01  -6.4580000000000004e-01
  -1.3225000000000000e+00   6.5949999999999998e-01  -8.5780000000000001e-01   3.1509999999999999e-01  -1.8079999999999999e-01  -9.2100000000000001e-02   9.5440000000000003e-01  -2.1345999999999998e+00   4.5270999999999999e+00   3.0819999999999997e-01   2.1170000000000000e-01  -6.2809999999999999e-01
  -1.0580000000000001e+00   5.0560000000000005e-01  -1.4582999999999999e+00   3.1509999999999999e-01  -1.9030000000000000e-01  -3.5099999999999999e-02   1.0209999999999999e+00  -2.2679999999999998e+00   4.4401000000000002e+00   2.6010000000000000e-01   2.5979999999999998e-01  -6.1929999999999996e-01
  -1.1681999999999999e+00   6.3749999999999996e-01  -5.1470000000000005e-01   2.8639999999999999e-01  -1.8079999999999999e-01  -8.7700000000000000e-02   1.0431999999999999e+00  -2.2902999999999998e+00   4.0918000000000001e+00   2.7939999999999998e-01   2.3089999999999999e-01  -6.5469999999999995e-01
  -1.1241000000000001e+00   5.0560000000000005e-01  -9.4359999999999999e-01   3.7240000000000001e-01  -1.8079999999999999e-01  -6.5799999999999997e-02   9.5440000000000003e-01  -2.2458000000000000e+00   4.1788999999999996e+00   2.6010000000000000e-01   2.8870000000000001e-01  -6.5469999999999995e-01
  -1.2343999999999999e+00   4.8359999999999997e-01  -1.7160000000000000e-01   3.7240000000000001e-01  -2.1890000000000001e-01  -6.5799999999999997e-02   9.3220000000000003e-01  -2.2012999999999998e+00   4.6142000000000003e+00   2.9859999999999998e-01   3.1750000000000000e-01  -6.3700000000000001e-01
  -1.1902999999999999e+00   4.1770000000000002e-01  -1.2010000000000001e+00   3.2460000000000000e-01  -1.8079999999999999e-01  -6.1400000000000003e-02   1.1096999999999999e+00  -2.1791000000000000e+00   4.5270999999999999e+00   2.7939999999999998e-01   2.6939999999999997e-01  -6.6790000000000005e-01
  -1.1902999999999999e+00   7.2550000000000003e-01  -2.0588000000000002e+00   2.9599999999999999e-01  -2.6640000000000003e-01  -8.8000000000000005e-03   1.1096999999999999e+00  -2.2458000000000000e+00   4.2659000000000002e+00   2.4079999999999999e-01   2.5019999999999998e-01  -6.3700000000000001e-01
  -1.2122999999999999e+00   5.2759999999999996e-01  -1.0294000000000001e+00   3.1509999999999999e-01  -1.5229999999999999e-01  -7.8899999999999998e-02   1.4649000000000001e+00  -2.3347000000000002e+00   4.3529999999999998e+00   3.0819999999999997e-01   2.3089999999999999e-01  -7.1660000000000001e-01
  -1.2343999999999999e+00   6.3749999999999996e-01  -2.5740000000000002e-01   3.5330000000000000e-01  -1.7130000000000001e-01  -6.5799999999999997e-02   1.3539000000000001e+00  -2.2458000000000000e+00   4.5270999999999999e+00   2.4079999999999999e-01   2.4060000000000001e-01  -7.3870000000000002e-01
  -1.2784000000000000e+00   5.4959999999999998e-01  -8.5780000000000001e-01   3.5330000000000000e-01  -1.9030000000000000e-01  -5.2600000000000001e-02   1.5093000000000001e+00  -2.4904000000000002e+00   4.7882999999999996e+00   2.1190000000000001e-01   2.5979999999999998e-01  -7.3429999999999995e-01
  -1.1902999999999999e+00   6.1550000000000005e-01  -7.7210000000000001e-01   3.6280000000000001e-01  -2.5690000000000002e-01  -1.3200000000000000e-02   1.5758000000000001e+00  -2.4904000000000002e+00   3.9177000000000000e+00   2.3119999999999999e-01   2.0210000000000000e-01  -7.3870000000000002e-01
  -1.3666000000000000e+00   5.0560000000000005e-01  -1.8015000000000001e+00   2.7689999999999998e-01  -1.9030000000000000e-01  -5.2600000000000001e-02   1.6202000000000001e+00  -2.3792000000000000e+00   4.8754000000000000e+00   1.4449999999999999e-01   2.1170000000000000e-01  -7.7410000000000001e-01
  -1.1021000000000001e+00   5.7160000000000000e-01  -4.2890000000000000e-01   4.2009999999999997e-01  -1.6180000000000000e-01  -7.0199999999999999e-02   1.8200000000000001e+00  -2.2902999999999998e+00   4.5270999999999999e+00   2.4079999999999999e-01   2.5019999999999998e-01  -7.7849999999999997e-01
  -1.1462000000000001e+00   5.7160000000000000e-01  -6.0050000000000003e-01   3.1509999999999999e-01  -2.4740000000000001e-01  -4.8200000000000000e-02   1.6202000000000001e+00  -2.2235999999999998e+00   3.7435999999999998e+00   2.6010000000000000e-01   2.6939999999999997e-01  -7.9179999999999995e-01
  -1.0801000000000001e+00   5.7160000000000000e-01  -1.2010000000000001e+00   3.1509999999999999e-01  -1.8079999999999999e-01  -1.0090000000000000e-01   1.6202000000000001e+00  -2.2458000000000000e+00   4.7012999999999998e+00   2.5050000000000000e-01   2.2130000000000000e-01  -7.9179999999999995e-01
  -1.3666000000000000e+00   5.7160000000000000e-01  -1.2010000000000001e+00   2.9599999999999999e-01  -2.0930000000000001e-01  -3.0700000000000002e-02   1.6202000000000001e+00  -2.1124000000000001e+00   4.2659000000000002e+00   3.0819999999999997e-01   2.5019999999999998e-01  -7.4309999999999998e-01
  -1.2784000000000000e+00   5.7160000000000000e-01  -5.1470000000000005e-01   2.8639999999999999e-01  -6.6600000000000006e-02  -5.7000000000000002e-02   1.4205000000000001e+00  -2.1791000000000000e+00   4.1788999999999996e+00   3.0819999999999997e-01   2.7900000000000003e-01  -7.5639999999999996e-01
  -1.0580000000000001e+00   5.7160000000000000e-01  -1.1152000000000000e+00   3.4370000000000001e-01  -2.0930000000000001e-01  -5.7000000000000002e-02   1.3539000000000001e+00  -2.2458000000000000e+00   4.4401000000000002e+00   2.7939999999999998e-01   2.1170000000000000e-01  -7.6529999999999998e-01
  -1.1681999999999999e+00   5.9360000000000002e-01  -9.4359999999999999e-01   2.7689999999999998e-01  -2.1890000000000001e-01  -6.1400000000000003e-02   1.5093000000000001e+00  -2.2235999999999998e+00   4.0918000000000001e+00   3.3710000000000001e-01   1.9239999999999999e-01  -7.7849999999999997e-01
  -1.1902999999999999e+00   3.0780000000000002e-01  -1.7160000000000000e-01   3.7240000000000001e-01  -1.9980000000000001e-01  -6.5799999999999997e-02   1.7090000000000001e+00  -2.1568999999999998e+00   4.4401000000000002e+00   3.0819999999999997e-01   3.4639999999999999e-01  -6.9450000000000001e-01
  -1.3225000000000000e+00   5.2759999999999996e-01  -1.1152000000000000e+00   3.0549999999999999e-01  -1.4269999999999999e-01  -7.0199999999999999e-02   1.2873000000000001e+00  -2.3570000000000002e+00   4.8754000000000000e+00   2.6970000000000000e-01   7.6999999999999999e-02  -7.5200000000000000e-01
  -1.1021000000000001e+00   3.9570000000000000e-01  -9.4359999999999999e-01   2.4820000000000000e-01  -3.5210000000000002e-01  -1.1400000000000000e-01   5.9930000000000005e-01  -3.8022999999999998e+00   5.2236000000000002e+00   2.9859999999999998e-01   2.5019999999999998e-01  -9.7760000000000002e-01
  -1.0801000000000001e+00   4.8359999999999997e-01  -9.4359999999999999e-01   4.2009999999999997e-01  -1.8079999999999999e-01  -1.0960000000000000e-01   9.5440000000000003e-01  -2.5348999999999999e+00   4.6142000000000003e+00   2.1190000000000001e-01   1.4430000000000001e-01  -8.0950000000000000e-01
  -1.1681999999999999e+00   7.0350000000000001e-01  -8.5780000000000001e-01   3.7240000000000001e-01  -1.9030000000000000e-01  -7.4499999999999997e-02   1.0431999999999999e+00  -8.0049999999999999e-01   3.6564999999999999e+00   2.6970000000000000e-01   2.4060000000000001e-01  -6.8559999999999999e-01
  -1.2564000000000000e+00   4.6170000000000000e-01  -6.0050000000000003e-01   4.2959999999999998e-01  -1.8079999999999999e-01  -5.2600000000000001e-02   1.5758000000000001e+00  -1.6899000000000000e+00   4.6142000000000003e+00   2.9859999999999998e-01   3.2710000000000000e-01  -4.7330000000000000e-01
  -9.6989999999999998e-01   6.5949999999999998e-01  -1.0294000000000001e+00   3.4370000000000001e-01  -2.2839999999999999e-01  -3.0700000000000002e-02   1.3095000000000001e+00  -1.4676000000000000e+00   3.7435999999999998e+00   2.9859999999999998e-01   2.4060000000000001e-01  -4.5119999999999999e-01
  -1.1902999999999999e+00   2.6379999999999998e-01  -1.2010000000000001e+00   4.2959999999999998e-01  -2.5690000000000002e-01  -2.6300000000000000e-02   1.3095000000000001e+00  -4.8920000000000002e-01   4.4401000000000002e+00   2.0230000000000001e-01   2.2130000000000000e-01  -4.2020000000000002e-01
  -1.2343999999999999e+00   3.5170000000000001e-01  -1.5441000000000000e+00   3.7240000000000001e-01  -3.1400000000000000e-01  -6.1400000000000003e-02   1.2650999999999999e+00  -6.4480000000000004e-01   3.3083000000000000e+00   2.0230000000000001e-01   2.1170000000000000e-01  -3.4499999999999997e-01
  -1.1241000000000001e+00   5.9360000000000002e-01  -4.2890000000000000e-01   3.5330000000000000e-01  -1.9030000000000000e-01  -7.0199999999999999e-02   1.5093000000000001e+00  -8.4499999999999997e-01   4.0918000000000001e+00   3.8529999999999998e-01   2.5979999999999998e-01  -4.2020000000000002e-01
  -1.0580000000000001e+00   4.8359999999999997e-01  -1.2867999999999999e+00   4.8690000000000000e-01  -1.8079999999999999e-01  -4.8200000000000000e-02   1.5758000000000001e+00  -1.1339999999999999e+00   5.1365999999999996e+00   2.8899999999999998e-01   1.9239999999999999e-01  -3.8929999999999998e-01
  -1.2784000000000000e+00   5.0560000000000005e-01  -6.0050000000000003e-01   3.1509999999999999e-01  -2.3790000000000000e-01  -4.8200000000000000e-02   1.3539000000000001e+00  -7.3380000000000001e-01   4.0918000000000001e+00   1.8300000000000000e-01   2.7900000000000003e-01  -4.0699999999999997e-01
  -1.2343999999999999e+00   5.9360000000000002e-01  -9.4359999999999999e-01   3.4370000000000001e-01  -2.4740000000000001e-01  -7.4499999999999997e-02   1.4205000000000001e+00  -8.2269999999999999e-01   4.1788999999999996e+00   1.7340000000000000e-01   2.1170000000000000e-01  -4.2020000000000002e-01
  -1.1902999999999999e+00   3.7369999999999998e-01  -1.1152000000000000e+00   4.1049999999999998e-01  -1.6180000000000000e-01  -5.7000000000000002e-02   1.5093000000000001e+00  -1.0005999999999999e+00   4.6142000000000003e+00   3.0819999999999997e-01   2.0210000000000000e-01  -4.2470000000000002e-01
  -1.0360000000000000e+00   5.2759999999999996e-01  -7.7210000000000001e-01   3.7240000000000001e-01  -2.5690000000000002e-01  -3.0700000000000002e-02   1.3095000000000001e+00  -1.0005999999999999e+00   4.4401000000000002e+00   2.4079999999999999e-01   1.4430000000000001e-01  -3.6270000000000002e-01
  -1.2343999999999999e+00   3.9570000000000000e-01  -1.1152000000000000e+00   3.1509999999999999e-01  -1.5229999999999999e-01  -7.0199999999999999e-02   1.3317000000000001e+00  -8.4499999999999997e-01   4.2659000000000002e+00   2.5050000000000000e-01   3.0790000000000001e-01  -4.3350000000000000e-01
  -1.0360000000000000e+00   6.5949999999999998e-01  -1.4582999999999999e+00   3.2460000000000000e-01  -2.0930000000000001e-01  -7.4499999999999997e-02   1.3317000000000001e+00  -7.3380000000000001e-01   4.6142000000000003e+00   2.3119999999999999e-01   2.6939999999999997e-01  -4.4679999999999997e-01
  -1.1462000000000001e+00   5.9360000000000002e-01  -1.8015000000000001e+00   2.9599999999999999e-01  -1.9030000000000000e-01  -8.3299999999999999e-02   1.3983000000000001e+00  -8.0049999999999999e-01   4.0048000000000004e+00   2.1190000000000001e-01   2.3089999999999999e-01  -4.1580000000000000e-01
  -1.1902999999999999e+00   2.6379999999999998e-01  -1.1152000000000000e+00   2.1959999999999999e-01  -1.9030000000000000e-01  -8.3299999999999999e-02   1.2873000000000001e+00  -1.0005999999999999e+00   3.8306000000000000e+00   2.6970000000000000e-01   3.0790000000000001e-01  -4.0250000000000002e-01
  -1.2122999999999999e+00   4.6170000000000000e-01  -9.4359999999999999e-01   2.6729999999999998e-01  -2.1890000000000001e-01  -9.2100000000000001e-02   1.1762999999999999e+00  -1.0227999999999999e+00   4.3529999999999998e+00   2.1190000000000001e-01   2.1170000000000000e-01  -4.1139999999999999e-01
  -1.3446000000000000e+00   5.0560000000000005e-01  -3.4310000000000002e-01   2.9599999999999999e-01  -1.5229999999999999e-01  -9.6500000000000002e-02   1.4205000000000001e+00  -7.3380000000000001e-01   4.0918000000000001e+00   2.6010000000000000e-01   3.2710000000000000e-01  -4.0699999999999997e-01
  -1.0801000000000001e+00   8.3540000000000003e-01  -1.2010000000000001e+00   3.3420000000000000e-01  -2.4740000000000001e-01  -7.4499999999999997e-02   1.2873000000000001e+00  -7.1150000000000002e-01   4.8754000000000000e+00   2.8899999999999998e-01   2.2130000000000000e-01  -4.5560000000000000e-01
  -1.1681999999999999e+00   5.7160000000000000e-01  -7.7210000000000001e-01   2.9599999999999999e-01  -2.8549999999999998e-01  -3.0700000000000002e-02   1.4649000000000001e+00  -9.3389999999999995e-01   4.1788999999999996e+00   2.4079999999999999e-01   2.7900000000000003e-01  -3.8479999999999998e-01
  -1.2343999999999999e+00   5.2759999999999996e-01  -1.2867999999999999e+00   3.9140000000000003e-01  -1.7130000000000001e-01  -1.1840000000000001e-01   1.3317000000000001e+00  -9.3389999999999995e-01   3.9177000000000000e+00   3.1790000000000002e-01   2.1170000000000000e-01  -4.2020000000000002e-01
  -1.1241000000000001e+00   4.1770000000000002e-01  -1.2010000000000001e+00   3.7240000000000001e-01  -2.0930000000000001e-01  -5.2600000000000001e-02   1.3983000000000001e+00  -6.8930000000000002e-01   3.9177000000000000e+00   1.7340000000000000e-01   3.1750000000000000e-01  -4.1139999999999999e-01
  -1.2784000000000000e+00   4.8359999999999997e-01  -1.2867999999999999e+00   3.8190000000000002e-01  -1.3320000000000001e-01  -7.4499999999999997e-02   1.3095000000000001e+00  -8.0049999999999999e-01   3.8306000000000000e+00   2.9859999999999998e-01   2.2130000000000000e-01  -4.0699999999999997e-01
  -1.3446000000000000e+00   7.0350000000000001e-01  -7.7210000000000001e-01   3.8190000000000002e-01  -1.6180000000000000e-01  -1.7500000000000002e-02   1.3317000000000001e+00  -1.0227999999999999e+00   4.0048000000000004e+00   2.7939999999999998e-01   2.4060000000000001e-01  -4.1580000000000000e-01
  -1.1241000000000001e+00   4.8359999999999997e-01  -9.4359999999999999e-01   2.9599999999999999e-01  -2.9499999999999998e-01  -1.7500000000000002e-02   1.3317000000000001e+00  -8.8939999999999997e-01   4.5270999999999999e+00   2.7939999999999998e-01   2.2130000000000000e-01  -4.2020000000000002e-01
  -1.1462000000000001e+00   5.9360000000000002e-01  -1.0294000000000001e+00   4.2959999999999998e-01  -2.4740000000000001e-01  -2.1899999999999999e-02   1.2650999999999999e+00  -8.4499999999999997e-01   4.3529999999999998e+00   2.5050000000000000e-01   2.3089999999999999e-01  -4.2470000000000002e-01
  -1.1241000000000001e+00   3.9570000000000000e-01  -6.8630000000000002e-01   3.4370000000000001e-01  -2.4740000000000001e-01  -3.9500000000000000e-02   1.2650999999999999e+00  -8.4499999999999997e-01   4.2659000000000002e+00   2.8899999999999998e-01   3.0790000000000001e-01  -4.1580000000000000e-01
  -1.3666000000000000e+00   3.7369999999999998e-01  -3.4310000000000002e-01   2.9599999999999999e-01  -1.8079999999999999e-01  -1.0520000000000000e-01   1.2873000000000001e+00  -9.7840000000000005e-01   4.9623999999999997e+00   2.5050000000000000e-01   2.2130000000000000e-01  -4.4230000000000003e-01
  -1.0360000000000000e+00   4.1770000000000002e-01  -9.4359999999999999e-01   2.7689999999999998e-01  -2.2839999999999999e-01  -7.4499999999999997e-02   1.3539000000000001e+00  -9.3389999999999995e-01   3.7435999999999998e+00   2.7939999999999998e-01   2.0210000000000000e-01  -3.8040000000000002e-01
  -1.1241000000000001e+00   4.6170000000000000e-01  -1.3725000000000001e+00   2.9599999999999999e-01  -1.9030000000000000e-01  -2.1899999999999999e-02   1.1318999999999999e+00  -8.6719999999999997e-01   4.1788999999999996e+00   3.0819999999999997e-01   2.3089999999999999e-01  -4.0699999999999997e-01
  -1.2122999999999999e+00   5.9360000000000002e-01  -4.2890000000000000e-01   4.1049999999999998e-01  -1.2370000000000000e-01  -3.5099999999999999e-02   1.5758000000000001e+00  -8.6719999999999997e-01   4.2659000000000002e+00   2.6970000000000000e-01   2.7900000000000003e-01  -4.6450000000000002e-01
  -1.4767999999999999e+00   6.1550000000000005e-01  -1.2010000000000001e+00   3.8190000000000002e-01  -1.6180000000000000e-01  -6.1400000000000003e-02   1.4871000000000001e+00  -1.0672999999999999e+00   4.5270999999999999e+00   2.4079999999999999e-01   3.2710000000000000e-01  -4.2470000000000002e-01
  -1.2343999999999999e+00   6.3749999999999996e-01  -6.8630000000000002e-01   3.8190000000000002e-01  -2.3790000000000000e-01  -9.2100000000000001e-02   1.5315000000000001e+00  -8.8939999999999997e-01   4.0918000000000001e+00   2.6970000000000000e-01   2.2130000000000000e-01  -4.6000000000000002e-01
  -1.2784000000000000e+00   5.9360000000000002e-01  -8.5780000000000001e-01   2.7689999999999998e-01  -2.3790000000000000e-01  -8.7700000000000000e-02   1.1540999999999999e+00  -9.7840000000000005e-01   4.3529999999999998e+00   2.7939999999999998e-01   2.5979999999999998e-01  -3.8479999999999998e-01
  -1.1681999999999999e+00   4.6170000000000000e-01  -1.8015000000000001e+00   3.7240000000000001e-01  -2.0930000000000001e-01  -2.1899999999999999e-02   1.4649000000000001e+00  -8.8939999999999997e-01   4.4401000000000002e+00   2.5050000000000000e-01   3.0790000000000001e-01  -4.3790000000000001e-01
  -1.0801000000000001e+00   5.7160000000000000e-01  -1.1152000000000000e+00   3.0549999999999999e-01  -1.9980000000000001e-01  -5.7000000000000002e-02   1.5093000000000001e+00  -9.3389999999999995e-01   3.9177000000000000e+00   2.4079999999999999e-01   2.7900000000000003e-01  -3.9810000000000001e-01
  -1.1241000000000001e+00   6.3749999999999996e-01  -1.6298999999999999e+00   3.6280000000000001e-01  -2.0930000000000001e-01  -2.1899999999999999e-02   1.3317000000000001e+00  -1.0005999999999999e+00   4.2659000000000002e+00   2.3119999999999999e-01   2.8870000000000001e-01  -4.2909999999999998e-01
  -1.1462000000000001e+00   4.6170000000000000e-01  -1.0294000000000001e+00   4.0100000000000002e-01  -1.2370000000000000e-01  -5.7000000000000002e-02   1.4871000000000001e+00  -8.4499999999999997e-01   4.4401000000000002e+00   2.7939999999999998e-01   2.2130000000000000e-01  -3.8929999999999998e-01
  -1.2122999999999999e+00   3.5170000000000001e-01  -6.0050000000000003e-01   2.3870000000000000e-01  -2.3790000000000000e-01  -1.3200000000000000e-02   1.2873000000000001e+00  -7.5600000000000001e-01   4.2659000000000002e+00   1.5409999999999999e-01   2.8870000000000001e-01  -4.0250000000000002e-01
  -1.1462000000000001e+00   4.6170000000000000e-01  -1.4582999999999999e+00   3.4370000000000001e-01  -2.1890000000000001e-01  -5.7000000000000002e-02   1.1540999999999999e+00  -8.2269999999999999e-01   4.3529999999999998e+00   2.9859999999999998e-01   1.4430000000000001e-01  -4.2470000000000002e-01
  -1.1902999999999999e+00   4.3969999999999998e-01  -2.5740000000000002e-01   3.7240000000000001e-01  -1.8079999999999999e-01  -8.7700000000000000e-02   1.4649000000000001e+00  -8.0049999999999999e-01   4.7012999999999998e+00   3.7569999999999998e-01   1.6360000000000000e-01  -4.1580000000000000e-01
  -9.9190000000000000e-01   5.7160000000000000e-01  -1.2867999999999999e+00   2.7689999999999998e-01  -2.0930000000000001e-01  -2.1899999999999999e-02   1.2650999999999999e+00  -7.7820000000000000e-01   3.7435999999999998e+00   2.6970000000000000e-01   3.1750000000000000e-01  -4.3790000000000001e-01
  -1.1902999999999999e+00   7.6939999999999997e-01  -9.4359999999999999e-01   3.4370000000000001e-01  -2.7600000000000002e-01  -7.0199999999999999e-02   1.3317000000000001e+00  -8.8939999999999997e-01   4.0048000000000004e+00   2.1190000000000001e-01   2.1170000000000000e-01  -4.5119999999999999e-01
  -1.1681999999999999e+00   5.0560000000000005e-01  -8.5780000000000001e-01   2.8639999999999999e-01  -1.8079999999999999e-01  -3.5099999999999999e-02   1.4427000000000001e+00  -9.1169999999999995e-01   4.5270999999999999e+00   1.9270000000000001e-01   1.5400000000000000e-01  -4.3350000000000000e-01
  -1.3005000000000000e+00   5.4959999999999998e-01  -1.1152000000000000e+00   4.1049999999999998e-01  -2.1890000000000001e-01  -4.3900000000000002e-02   1.3983000000000001e+00  -9.7840000000000005e-01   4.0918000000000001e+00   2.0230000000000001e-01   3.0790000000000001e-01  -4.2909999999999998e-01
  -1.2343999999999999e+00   6.8149999999999999e-01  -1.4582999999999999e+00   3.4370000000000001e-01  -2.0930000000000001e-01  -3.9500000000000000e-02   1.3317000000000001e+00  -7.7820000000000000e-01   4.7012999999999998e+00   2.6970000000000000e-01   3.2710000000000000e-01  -3.7600000000000000e-01
  -1.4988999999999999e+00   5.9360000000000002e-01  -1.1152000000000000e+00   3.5330000000000000e-01  -2.2839999999999999e-01  -3.9500000000000000e-02   1.4205000000000001e+00  -9.3389999999999995e-01   4.4401000000000002e+00   2.6970000000000000e-01   2.5979999999999998e-01  -4.2470000000000002e-01
  -1.1902999999999999e+00   7.0350000000000001e-01  -1.8015000000000001e+00   2.8639999999999999e-01  -9.5200000000000007e-02  -5.2600000000000001e-02   1.3983000000000001e+00  -8.8939999999999997e-01   4.6142000000000003e+00   3.1790000000000002e-01   2.8870000000000001e-01  -4.4679999999999997e-01
  -1.1902999999999999e+00   6.3749999999999996e-01  -4.2890000000000000e-01   3.3420000000000000e-01  -1.7130000000000001e-01  -6.5799999999999997e-02   1.3095000000000001e+00  -8.2269999999999999e-01   3.8306000000000000e+00   2.7939999999999998e-01   2.0210000000000000e-01  -4.5560000000000000e-01
  -1.3225000000000000e+00   6.1550000000000005e-01  -1.6298999999999999e+00   2.6729999999999998e-01  -1.9980000000000001e-01  -3.0700000000000002e-02   1.2428999999999999e+00  -9.3389999999999995e-01   3.8306000000000000e+00   2.9859999999999998e-01   1.8279999999999999e-01  -4.1139999999999999e-01
  -1.1462000000000001e+00   5.2759999999999996e-01  -1.8872000000000000e+00   1.9089999999999999e-01  -2.8549999999999998e-01  -7.0199999999999999e-02   1.4427000000000001e+00  -8.6719999999999997e-01   3.8306000000000000e+00   2.2159999999999999e-01   2.4060000000000001e-01  -4.1139999999999999e-01
  -1.2343999999999999e+00   7.0350000000000001e-01  -1.8872000000000000e+00   3.6280000000000001e-01  -2.4740000000000001e-01  -6.1400000000000003e-02   1.1762999999999999e+00  -9.7840000000000005e-01   4.0918000000000001e+00   2.3119999999999999e-01   3.0790000000000001e-01  -4.3790000000000001e-01
  -1.3225000000000000e+00   5.2759999999999996e-01  -1.0294000000000001e+00   3.4370000000000001e-01  -1.9030000000000000e-01  -1.7500000000000002e-02   1.3095000000000001e+00  -1.0227999999999999e+00   4.5270999999999999e+00   2.0230000000000001e-01   2.7900000000000003e-01  -4.0250000000000002e-01
  -1.8075000000000001e+00   4.6170000000000000e-01  -1.6298999999999999e+00   3.5330000000000000e-01  -1.8079999999999999e-01  -2.6300000000000000e-02   1.0875999999999999e+00  -9.5609999999999995e-01   4.4401000000000002e+00   3.2750000000000001e-01   2.4060000000000001e-01  -3.2290000000000002e-01
   3.0859999999999999e-01   4.6170000000000000e-01  -1.2010000000000001e+00   3.5330000000000000e-01  -3.0449999999999999e-01  -2.6300000000000000e-02   1.0653999999999999e+00  -9.3389999999999995e-01   4.0048000000000004e+00   2.8899999999999998e-01   2.5019999999999998e-01  -5.0870000000000004e-01
  -1.6091000000000000e+00   5.4959999999999998e-01  -2.5735000000000001e+00   3.8190000000000002e-01  -1.2370000000000000e-01  -8.3299999999999999e-02   9.9880000000000002e-01  -8.2269999999999999e-01   4.7012999999999998e+00   2.9859999999999998e-01   2.4060000000000001e-01  -4.8220000000000002e-01
  -4.6289999999999998e-01   1.7590000000000000e-01  -6.0050000000000003e-01   2.0999999999999999e-01  -2.6640000000000003e-01  -6.5799999999999997e-02   1.2873000000000001e+00  -7.3380000000000001e-01   4.3529999999999998e+00   3.6599999999999999e-01   2.5019999999999998e-01  -3.8479999999999998e-01
  -2.4026000000000001e+00   6.5949999999999998e-01  -1.2867999999999999e+00   3.8190000000000002e-01  -1.2370000000000000e-01  -6.5799999999999997e-02   1.2650999999999999e+00  -8.4499999999999997e-01   4.4401000000000002e+00   2.8899999999999998e-01   2.9830000000000001e-01  -4.3350000000000000e-01
  -9.9190000000000000e-01  -2.1999999999999999e-02  -1.7160000000000000e-01   3.1509999999999999e-01  -2.5690000000000002e-01  -5.7000000000000002e-02   1.2206999999999999e+00  -8.4499999999999997e-01   4.1788999999999996e+00   2.7939999999999998e-01   2.0210000000000000e-01  -4.5560000000000000e-01
  -1.6752000000000000e+00   7.9139999999999999e-01  -6.8630000000000002e-01   2.1959999999999999e-01  -2.1890000000000001e-01  -1.1400000000000000e-01   1.2650999999999999e+00  -7.5600000000000001e-01   4.3529999999999998e+00   2.6010000000000000e-01   2.7900000000000003e-01  -4.1139999999999999e-01
  -7.0530000000000004e-01   6.3749999999999996e-01  -2.5740000000000002e-01   4.1049999999999998e-01  -2.3790000000000000e-01  -7.8899999999999998e-02   1.8200000000000001e+00  -9.1169999999999995e-01   4.1788999999999996e+00   2.6010000000000000e-01   2.6939999999999997e-01  -4.1139999999999999e-01
  -1.3446000000000000e+00   3.7369999999999998e-01  -1.3725000000000001e+00   3.0549999999999999e-01  -1.3320000000000001e-01  -7.8899999999999998e-02   1.7978000000000001e+00  -1.0894999999999999e+00   4.0048000000000004e+00   2.3119999999999999e-01   2.1170000000000000e-01  -4.2470000000000002e-01
  -1.0801000000000001e+00   3.9570000000000000e-01  -6.0050000000000003e-01   3.9140000000000003e-01  -1.6180000000000000e-01  -1.0090000000000000e-01   1.6646000000000001e+00  -8.0049999999999999e-01   4.9623999999999997e+00   3.1790000000000002e-01   3.0790000000000001e-01  -3.5830000000000001e-01
  -1.5649999999999999e+00   7.2550000000000003e-01  -8.5780000000000001e-01   2.5779999999999997e-01  -2.3790000000000000e-01  -3.9500000000000000e-02   1.5315000000000001e+00  -8.0049999999999999e-01   4.3529999999999998e+00   2.8899999999999998e-01   2.5019999999999998e-01  -3.6709999999999998e-01
  -1.3225000000000000e+00   3.7369999999999998e-01  -6.0050000000000003e-01   2.7689999999999998e-01  -2.3790000000000000e-01  -6.5799999999999997e-02   1.5315000000000001e+00  -9.7840000000000005e-01   5.2236000000000002e+00   1.4449999999999999e-01   2.3089999999999999e-01  -4.5119999999999999e-01
  -1.3887000000000000e+00   5.2759999999999996e-01  -1.4582999999999999e+00   3.3420000000000000e-01  -1.6180000000000000e-01  -2.1899999999999999e-02   1.3317000000000001e+00  -9.7840000000000005e-01   4.1788999999999996e+00   2.6010000000000000e-01   2.1170000000000000e-01  -3.1409999999999999e-01
  -9.6989999999999998e-01   6.5949999999999998e-01  -4.2890000000000000e-01   3.2460000000000000e-01  -1.9980000000000001e-01  -3.5099999999999999e-02   8.2120000000000004e-01  -7.1150000000000002e-01   3.0470999999999999e+00   3.1790000000000002e-01   2.0210000000000000e-01  -3.5830000000000001e-01
  -1.0580000000000001e+00   4.3969999999999998e-01  -1.2010000000000001e+00   3.5330000000000000e-01  -1.7130000000000001e-01  -4.8200000000000000e-02   1.0209999999999999e+00  -4.8920000000000002e-01   4.2659000000000002e+00   2.8899999999999998e-01   2.8870000000000001e-01  -3.9369999999999999e-01
  -1.2564000000000000e+00   7.9139999999999999e-01  -1.2010000000000001e+00   3.7240000000000001e-01  -3.8059999999999999e-01  -6.5799999999999997e-02   1.1540999999999999e+00  -1.4231000000000000e+00   3.8306000000000000e+00   2.6970000000000000e-01   1.2509999999999999e-01  -3.0520000000000003e-01
  -1.1681999999999999e+00   3.9570000000000000e-01  -1.5441000000000000e+00   2.7689999999999998e-01  -1.9980000000000001e-01  -9.6500000000000002e-02   6.4370000000000005e-01  -8.4499999999999997e-01   4.7012999999999998e+00   2.3119999999999999e-01   3.0790000000000001e-01  -4.6889999999999998e-01
  -1.3887000000000000e+00   6.1550000000000005e-01  -1.1152000000000000e+00   2.6729999999999998e-01  -8.5599999999999996e-02  -2.1899999999999999e-02   1.1096999999999999e+00  -6.8930000000000002e-01   3.9177000000000000e+00   2.8899999999999998e-01   2.3089999999999999e-01  -3.9369999999999999e-01
  -1.0139000000000000e+00   7.0350000000000001e-01  -1.0294000000000001e+00   2.2910000000000000e-01  -2.2839999999999999e-01  -4.3900000000000002e-02   9.7660000000000002e-01  -9.5609999999999995e-01   2.8730000000000002e+00   2.7939999999999998e-01   3.1750000000000000e-01  -4.2020000000000002e-01
  -1.3225000000000000e+00   5.7160000000000000e-01  -9.4359999999999999e-01   3.8190000000000002e-01  -2.2839999999999999e-01  -5.7000000000000002e-02   9.9880000000000002e-01  -1.0894999999999999e+00   4.0048000000000004e+00   2.8899999999999998e-01   2.9830000000000001e-01  -4.2470000000000002e-01
  -9.2579999999999996e-01   4.6170000000000000e-01  -1.1152000000000000e+00   4.1049999999999998e-01  -2.6640000000000003e-01  -2.1899999999999999e-02   1.1984999999999999e+00  -7.5600000000000001e-01   3.6564999999999999e+00   2.4079999999999999e-01   2.4060000000000001e-01  -4.1580000000000000e-01
  -1.4107000000000001e+00   5.9360000000000002e-01  -1.9730000000000001e+00   3.1509999999999999e-01  -2.8549999999999998e-01  -2.1899999999999999e-02   8.8780000000000003e-01  -9.1169999999999995e-01   4.0048000000000004e+00   2.0230000000000001e-01   1.9239999999999999e-01  -4.5119999999999999e-01
  -1.1681999999999999e+00   5.7160000000000000e-01  -1.3725000000000001e+00   3.7240000000000001e-01  -2.1890000000000001e-01  -6.1400000000000003e-02   1.3761000000000001e+00  -9.7840000000000005e-01   4.0918000000000001e+00   2.4079999999999999e-01   2.1170000000000000e-01  -4.2909999999999998e-01
  -1.3887000000000000e+00   5.7160000000000000e-01  -6.8630000000000002e-01   2.7689999999999998e-01  -1.9980000000000001e-01  -3.9500000000000000e-02   1.3317000000000001e+00  -8.8939999999999997e-01   4.7012999999999998e+00   2.9859999999999998e-01   2.1170000000000000e-01  -4.2020000000000002e-01
  -1.2122999999999999e+00   3.9570000000000000e-01  -1.3725000000000001e+00   3.0549999999999999e-01  -1.8079999999999999e-01  -4.8200000000000000e-02   1.2650999999999999e+00  -8.2269999999999999e-01   4.2659000000000002e+00   2.6970000000000000e-01   2.9830000000000001e-01  -4.6889999999999998e-01
  -1.2564000000000000e+00   4.6170000000000000e-01  -2.5740000000000002e-01   2.6729999999999998e-01  -2.3790000000000000e-01  -2.1899999999999999e-02   1.0431999999999999e+00  -8.2269999999999999e-01   4.9623999999999997e+00   2.4079999999999999e-01   2.0210000000000000e-01  -4.5119999999999999e-01
  -1.1902999999999999e+00   5.2759999999999996e-01  -2.2303999999999999e+00   3.8190000000000002e-01  -1.9030000000000000e-01  -4.8200000000000000e-02   1.3317000000000001e+00  -7.1150000000000002e-01   3.9177000000000000e+00   2.9859999999999998e-01   2.1170000000000000e-01  -4.5560000000000000e-01
  -1.1462000000000001e+00   1.5390000000000001e-01  -6.8630000000000002e-01   4.3919999999999998e-01  -1.3320000000000001e-01  -8.3299999999999999e-02   1.3539000000000001e+00  -7.5600000000000001e-01   3.3083000000000000e+00   1.8300000000000000e-01   2.6939999999999997e-01  -3.9810000000000001e-01
  -1.0801000000000001e+00   2.8580000000000000e-01  -1.3725000000000001e+00   3.4370000000000001e-01  -1.9980000000000001e-01  -1.1840000000000001e-01   1.3761000000000001e+00  -1.0450999999999999e+00   4.0918000000000001e+00   3.2750000000000001e-01   3.0790000000000001e-01  -3.9810000000000001e-01
  -1.1902999999999999e+00   6.1550000000000005e-01  -6.8630000000000002e-01   3.3420000000000000e-01  -2.1890000000000001e-01  -5.7000000000000002e-02   1.2650999999999999e+00  -8.0049999999999999e-01   4.6142000000000003e+00   2.4079999999999999e-01   2.3089999999999999e-01  -3.8929999999999998e-01
  -1.0801000000000001e+00   4.3969999999999998e-01  -8.5780000000000001e-01   3.4370000000000001e-01  -2.5690000000000002e-01  -6.1400000000000003e-02   1.0431999999999999e+00  -8.8939999999999997e-01   3.6564999999999999e+00   2.6010000000000000e-01   1.9239999999999999e-01  -4.0699999999999997e-01
  -9.2579999999999996e-01   5.9360000000000002e-01  -5.1470000000000005e-01   2.6729999999999998e-01  -2.1890000000000001e-01  -3.9500000000000000e-02   1.1540999999999999e+00  -8.2269999999999999e-01   3.6564999999999999e+00   2.0230000000000001e-01   2.8870000000000001e-01  -3.8479999999999998e-01
  -1.1681999999999999e+00   7.2550000000000003e-01  -6.0050000000000003e-01   3.3420000000000000e-01  -1.2370000000000000e-01  -5.2600000000000001e-02   1.3539000000000001e+00  -1.0450999999999999e+00   3.6564999999999999e+00   2.6010000000000000e-01   2.2130000000000000e-01  -4.0699999999999997e-01
  -1.2122999999999999e+00   6.1550000000000005e-01  -1.0294000000000001e+00   4.2959999999999998e-01  -2.6640000000000003e-01  -1.7500000000000002e-02   1.2650999999999999e+00  -1.0450999999999999e+00   4.1788999999999996e+00   2.2159999999999999e-01   2.3089999999999999e-01  -4.2909999999999998e-01
  -1.2343999999999999e+00   7.4739999999999995e-01  -1.8015000000000001e+00   4.2009999999999997e-01  -2.3790000000000000e-01  -4.8200000000000000e-02   1.3095000000000001e+00  -8.2269999999999999e-01   3.8306000000000000e+00   1.8300000000000000e-01   1.8279999999999999e-01  -3.6709999999999998e-01
  -1.1681999999999999e+00   5.0560000000000005e-01  -1.2010000000000001e+00   3.4370000000000001e-01  -2.9499999999999998e-01  -2.6300000000000000e-02   1.2428999999999999e+00  -8.8939999999999997e-01   4.6142000000000003e+00   3.0819999999999997e-01   1.6360000000000000e-01  -4.1139999999999999e-01
