# Supplementary material for: Footwear and Foam Surface Alter Gait Initiation of Typical Subjects
Source: PLoS One. 2015 Aug 13;10(8):e0135821. doi: 10.1371/journal.pone.0135821 (PMC4536224; doi:10.1371/journal.pone.0135821)
Supplement: S1 Dataset — (ZIP) [file pone.0135821.s001.zip › 11_shod_av1_02.txt]

   1.6774100000000001e+01  -1.3607799999999999e+01   3.9855149999999998e+02  -2.8641999999999999e+00   4.4553100000000001e+01   2.4120000000000000e-01  -2.3437899999999999e+01  -5.0697000000000001e+00   3.7253059999999999e+02  -8.5729999999999995e-01  -2.8394600000000001e+01   1.7030000000000001e+00
   1.6024600000000000e+01  -1.7872699999999998e+01   3.9580640000000000e+02  -4.6783000000000001e+00   4.4600700000000003e+01   7.6739999999999997e-01  -2.2638800000000000e+01  -4.4470999999999998e+00   3.7705770000000001e+02  -1.5605000000000000e+00  -2.8923900000000000e+01   1.5217000000000001e+00
   1.5451499999999999e+01  -2.1411999999999999e+01   3.8714220000000000e+02  -6.0434999999999999e+00   4.4153500000000001e+01   1.2761000000000000e+00  -2.4392199999999999e+01  -8.6719000000000008e+00   3.8376130000000001e+02  -2.8801999999999999e+00  -2.9337599999999998e+01   1.2253000000000001e+00
   1.3577999999999999e+01  -2.4071999999999999e+01   3.7513249999999999e+02  -7.0747000000000000e+00   4.3249499999999998e+01   1.7936000000000001e+00  -2.4170300000000001e+01  -9.6502999999999997e+00   3.9264150000000001e+02  -4.2770000000000001e+00  -3.0222799999999999e+01   1.0041000000000000e+00
   1.2343600000000000e+01  -2.6688099999999999e+01   3.6166440000000000e+02  -8.1152999999999995e+00   4.2212200000000003e+01   2.2584000000000000e+00  -2.6079100000000000e+01  -1.1784900000000000e+01   4.0491699999999997e+02  -5.9531000000000001e+00  -3.1011800000000001e+01   5.3969999999999996e-01
   1.1263500000000001e+01  -2.9238199999999999e+01   3.4725279999999998e+02  -8.8981999999999992e+00   4.0794400000000003e+01   2.7627000000000002e+00  -2.7743700000000000e+01  -1.5409300000000000e+01   4.1614769999999999e+02  -7.7351000000000001e+00  -3.2195300000000003e+01   2.1229999999999999e-01
   1.0558199999999999e+01  -3.1986100000000000e+01   3.3001020000000000e+02  -9.5952000000000002e+00   3.9205199999999998e+01   3.2363000000000000e+00  -3.1361499999999999e+01  -1.8633500000000002e+01   4.2763970000000000e+02  -9.6424000000000003e+00  -3.2868899999999996e+01  -1.9910000000000000e-01
   1.0470000000000001e+01  -3.3546999999999997e+01   3.0942210000000000e+02  -9.6620000000000008e+00   3.7083199999999998e+01   3.5651999999999999e+00  -3.3225800000000000e+01  -2.0701400000000000e+01   4.3434330000000000e+02  -1.1077700000000000e+01  -3.3580900000000000e+01  -6.3700000000000001e-01
   9.9410000000000007e+00  -3.1194700000000001e+01   2.8162819999999999e+02  -9.2896999999999998e+00   3.4104799999999997e+01   3.4291999999999998e+00  -3.6310899999999997e+01  -2.3836600000000001e+01   4.4087279999999998e+02  -1.2696000000000000e+01  -3.4061999999999998e+01  -1.0792999999999999e+00
   9.3679000000000006e+00  -2.3346599999999999e+01   2.5031710000000001e+02  -8.2584999999999997e+00   3.0498300000000000e+01   2.5697000000000001e+00  -3.8641399999999997e+01  -2.6438199999999998e+01   4.4470350000000002e+02  -1.3919400000000000e+01  -3.4446899999999999e+01  -1.5482000000000000e+00
   7.0313999999999997e+00  -1.1475400000000000e+01   2.1892019999999999e+02  -6.8837000000000002e+00   2.7205800000000000e+01   1.2279000000000000e+00  -4.2481099999999998e+01  -2.7416599999999999e+01   4.4627060000000000e+02  -1.4988600000000000e+01  -3.4341099999999997e+01  -1.8490000000000000e+00
   4.6509000000000000e+00   2.5501000000000000e+00   1.9507230000000001e+02  -5.4134000000000002e+00   2.4484200000000001e+01  -5.0870000000000004e-01  -4.4989100000000001e+01  -2.7460999999999999e+01   4.4391989999999998e+02  -1.5817000000000000e+01  -3.4331400000000002e+01  -2.0215000000000001e+00
   2.0278999999999998e+00   1.4311299999999999e+01   1.8091800000000001e+02  -4.2390999999999996e+00   2.3294799999999999e+01  -1.8813000000000000e+00  -4.6631599999999999e+01  -2.5437600000000000e+01   4.4148219999999998e+02  -1.6106000000000002e+01  -3.4167900000000003e+01  -2.0127000000000002e+00
  -1.3005000000000000e+00   1.9719300000000000e+01   1.7654300000000001e+02  -3.8572000000000002e+00   2.3132999999999999e+01  -2.6311000000000000e+00  -4.7319600000000001e+01  -2.1457400000000000e+01   4.3965400000000000e+02  -1.6221599999999999e+01  -3.4244799999999998e+01  -1.8932000000000000e+00
  -4.1660000000000004e+00   1.9653300000000002e+01   1.7757239999999999e+02  -3.8190000000000000e+00   2.3570699999999999e+01  -2.6530999999999998e+00  -4.6942300000000003e+01  -1.9344999999999999e+01   4.4052460000000002e+02  -1.6539500000000000e+01  -3.4706699999999998e+01  -1.9154000000000000e+00
  -6.6346999999999996e+00   1.5652300000000000e+01   1.7868760000000000e+02  -4.4299999999999997e+00   2.4132200000000001e+01  -2.1444000000000001e+00  -4.5721600000000002e+01  -1.6143100000000000e+01   4.4296230000000003e+02  -1.6712900000000001e+01  -3.5409100000000002e+01  -1.6544000000000001e+00
  -7.8470000000000004e+00   1.1057700000000001e+01   1.8014590000000001e+02  -4.9264999999999999e+00   2.4484200000000001e+01  -1.7015000000000000e+00  -4.3657400000000003e+01  -1.2585400000000000e+01   4.5123300000000000e+02  -1.7069299999999998e+01  -3.6582999999999998e+01  -1.4376000000000000e+00
  -8.5083000000000002e+00   7.2545999999999999e+00   1.8280520000000001e+02  -5.2511000000000001e+00   2.4998100000000001e+01  -1.3243000000000000e+00  -4.2747500000000002e+01  -1.1162300000000000e+01   4.6498849999999999e+02  -1.7608699999999999e+01  -3.8026299999999999e+01  -1.2917000000000001e+00
  -9.0593000000000004e+00   4.1768999999999998e+00   1.8589349999999999e+02  -5.6425000000000001e+00   2.5388300000000001e+01  -8.3760000000000001e-01  -4.1859699999999997e+01  -1.0873200000000001e+01   4.8457700000000000e+02  -1.8495000000000001e+01  -4.0027700000000003e+01  -1.3270000000000000e+00
  -9.6324000000000005e+00   2.1764000000000001e+00   1.8820959999999999e+02  -5.9385000000000003e+00   2.5797400000000000e+01  -6.4459999999999995e-01  -4.3790599999999998e+01  -1.4453200000000001e+01   5.0721269999999998e+02  -1.9689399999999999e+01  -4.1981000000000002e+01  -1.4906999999999999e+00
  -9.5221999999999998e+00   1.0551999999999999e+00   1.9352820000000000e+02  -6.2535999999999996e+00   2.6492100000000001e+01  -4.5610000000000001e-01  -4.5499600000000001e+01  -1.8144300000000001e+01   5.2932600000000002e+02  -2.0941700000000001e+01  -4.3982300000000002e+01  -1.7296000000000000e+00
  -8.9049999999999994e+00   2.1999999999999999e-02   2.0081979999999999e+02  -6.5972999999999997e+00   2.7272400000000001e+01  -1.8859999999999999e-01  -4.8407200000000003e+01  -2.3369700000000002e+01   5.4734739999999999e+02  -2.2290299999999998e+01  -4.5396799999999999e+01  -1.9994000000000001e+00
  -7.3841000000000001e+00  -1.2311000000000001e+00   2.1051339999999999e+02  -6.9218999999999999e+00   2.8395299999999999e+01   1.1840000000000001e-01  -4.9783299999999997e+01  -2.7750100000000000e+01   5.6119000000000005e+02  -2.3398000000000000e+01  -4.6647599999999997e+01  -2.4152000000000000e+00
  -6.1056999999999997e+00  -4.2868000000000004e+00   2.2072170000000000e+02  -7.5042999999999997e+00   2.9651299999999999e+01   5.7879999999999998e-01  -5.1869599999999998e+01  -3.2219499999999996e+01   5.7259490000000005e+02  -2.4409500000000001e+01  -4.7340400000000002e+01  -2.7071999999999998e+00
  -5.1357999999999997e+00  -6.6829999999999998e+00   2.3187360000000001e+02  -7.8670999999999998e+00   3.0964500000000001e+01   9.9109999999999998e-01  -5.3201300000000003e+01  -3.5932800000000000e+01   5.7807970000000000e+02  -2.5199400000000001e+01  -4.7869599999999998e+01  -3.0478000000000001e+00
  -4.4965999999999999e+00  -9.5409000000000006e+00   2.4208179999999999e+02  -8.4113000000000007e+00   3.2068399999999997e+01   1.3550000000000000e+00  -5.5043500000000002e+01  -3.9245899999999999e+01   5.8008209999999997e+02  -2.5892900000000001e+01  -4.7908099999999997e+01  -3.3662999999999998e+00
  -3.5929000000000002e+00  -1.0991800000000000e+01   2.5160380000000001e+02  -8.6022999999999996e+00   3.3096100000000000e+01   1.6093999999999999e+00  -5.6131000000000000e+01  -4.2003200000000000e+01   5.7973379999999997e+02  -2.6230100000000000e+01  -4.7811900000000001e+01  -3.5520000000000000e+00
  -2.0939999999999999e+00  -1.1871100000000000e+01   2.6172629999999998e+02  -8.8981999999999992e+00   3.4161900000000003e+01   1.7234000000000000e+00  -5.7706800000000001e+01  -4.4293399999999998e+01   5.7694790000000000e+02  -2.6470900000000000e+01  -4.7292299999999997e+01  -3.7732000000000001e+00
  -4.1880000000000001e-01  -1.4069500000000000e+01   2.7262090000000001e+02  -9.2227999999999994e+00   3.5275199999999998e+01   2.0084000000000000e+00  -5.8750000000000000e+01  -4.5316299999999998e+01   5.7155020000000002e+02  -2.6538300000000000e+01  -4.6666899999999998e+01  -3.9634000000000000e+00
   1.5649999999999999e+00  -1.5850199999999999e+01   2.8548840000000001e+02  -9.4901999999999997e+00   3.6607399999999998e+01   2.1400000000000001e+00  -5.9659999999999997e+01  -4.7184100000000001e+01   5.6058060000000000e+02  -2.6307099999999998e+01  -4.5598799999999997e+01  -4.1138000000000003e+00
   3.7250999999999999e+00  -1.8158400000000000e+01   3.0187310000000002e+02  -9.9771000000000001e+00   3.8196599999999997e+01   2.3767999999999998e+00  -5.9704400000000000e+01  -4.7784399999999998e+01   5.4708630000000005e+02  -2.5854399999999998e+01  -4.4299900000000001e+01  -4.2641999999999998e+00
   6.1056999999999997e+00  -2.1148199999999999e+01   3.2263279999999997e+02  -1.0464000000000000e+01   4.0394700000000000e+01   2.7494999999999998e+00  -5.9548999999999999e+01  -4.8496000000000002e+01   5.3124130000000002e+02  -2.5382400000000001e+01  -4.2856600000000000e+01  -4.3437999999999999e+00
   9.0373000000000001e+00  -2.4775500000000001e+01   3.4708120000000002e+02  -1.0989100000000001e+01   4.2773699999999998e+01   3.2801000000000000e+00  -5.8528100000000002e+01  -5.0319299999999998e+01   5.1287159999999994e+02  -2.4717700000000001e+01  -4.1413300000000000e+01  -4.5030999999999999e+00
   1.2542000000000000e+01  -2.9457999999999998e+01   3.7436040000000003e+02  -1.1609700000000000e+01   4.5590400000000002e+01   3.7406000000000001e+00  -5.7040999999999997e+01  -5.1564500000000002e+01   4.9302190000000002e+02  -2.4072299999999998e+01  -3.9690899999999999e+01  -4.6314000000000002e+00
   1.6663900000000002e+01  -3.4096499999999999e+01   4.0395580000000001e+02  -1.2192100000000000e+01   4.8540300000000002e+01   4.2930999999999999e+00  -5.4710500000000003e+01  -5.2743000000000002e+01   4.7038619999999997e+02  -2.3128299999999999e+01  -3.7978200000000001e+01  -4.8171999999999997e+00
   2.0851900000000001e+01  -3.8647100000000002e+01   4.3500959999999998e+02  -1.2621700000000001e+01   5.1547300000000000e+01   4.7053000000000003e+00  -5.0027400000000000e+01  -4.9896799999999999e+01   4.4548700000000002e+02  -2.1818300000000001e+01  -3.6294300000000000e+01  -4.3262000000000000e+00
   2.9139700000000001e+01  -4.0779600000000002e+01   4.7206819999999999e+02  -1.2535800000000000e+01   5.4630400000000002e+01   4.7580000000000000e+00  -5.1492300000000000e+01  -5.8479799999999997e+01   4.1893369999999999e+02  -2.1278800000000000e+01  -3.3763700000000000e+01  -4.9321999999999999e+00
   3.2644399999999997e+01  -4.6539299999999997e+01   5.0380820000000000e+02  -1.2726800000000001e+01   5.7789700000000003e+01   5.2709999999999999e+00  -4.5388700000000000e+01  -5.4833100000000002e+01   3.8985550000000001e+02  -1.9602699999999999e+01  -3.1810500000000001e+01  -5.1976000000000004e+00
   3.7471600000000002e+01  -5.0254500000000000e+01   5.4223929999999996e+02  -1.2764900000000001e+01   6.1405700000000003e+01   5.6832000000000003e+00  -4.0794300000000000e+01  -5.4699700000000000e+01   3.5712090000000001e+02  -1.7974799999999998e+01  -2.9222100000000001e+01  -4.9587000000000003e+00
   4.0359099999999998e+01  -5.6234000000000002e+01   5.8427340000000004e+02  -1.3223200000000000e+01   6.5754400000000004e+01   6.1261999999999999e+00  -3.6088999999999999e+01  -5.3543500000000002e+01   3.2038150000000002e+02  -1.6134899999999998e+01  -2.6248899999999999e+01  -4.9499000000000004e+00
   4.5759500000000003e+01  -6.2455399999999997e+01   6.2870939999999996e+02  -1.3509600000000001e+01   7.0188800000000001e+01   6.5910000000000002e+00  -2.8875599999999999e+01  -4.9563299999999998e+01   2.8129149999999998e+02  -1.3736400000000000e+01  -2.3275700000000001e+01  -4.7507999999999999e+00
   5.0189900000000002e+01  -6.8676699999999997e+01   6.7486099999999999e+02  -1.3719700000000000e+01   7.4822999999999993e+01   7.0119999999999996e+00  -2.4702999999999999e+01  -4.8206899999999997e+01   2.3532370000000000e+02  -1.1761600000000000e+01  -1.9446100000000001e+01  -4.3792000000000000e+00
   5.5281700000000001e+01  -7.4326499999999996e+01   7.1981169999999997e+02  -1.3834300000000001e+01   7.9314499999999995e+01   7.3540000000000001e+00  -1.6712800000000001e+01  -4.1046999999999997e+01   1.8387110000000001e+02  -8.8718000000000004e+00  -1.5481900000000000e+01  -3.7113000000000000e+00
   5.9513800000000003e+01  -7.9052999999999997e+01   7.6030169999999998e+02  -1.3710100000000001e+01   8.3415800000000004e+01   7.6303000000000001e+00  -1.0120900000000001e+01  -3.1218900000000001e+01   1.2693380000000001e+02  -5.9048999999999996e+00  -1.0843999999999999e+01  -2.6143000000000001e+00
   6.4142600000000002e+01  -8.3141900000000007e+01   7.9641669999999999e+02  -1.3576499999999999e+01   8.6831999999999994e+01   7.8802000000000003e+00  -2.4636000000000000e+00  -1.7966400000000000e+01   7.3826999999999998e+01  -2.8801999999999999e+00  -6.6776999999999997e+00  -1.4198999999999999e+00
   6.7030100000000004e+01  -8.7274799999999999e+01   8.2378170000000000e+02  -1.3595599999999999e+01   8.9553500000000000e+01   8.1127000000000002e+00   3.7953000000000001e+00  -1.0428500000000000e+01   3.7784100000000002e+01  -1.0789000000000000e+00  -3.6852000000000000e+00  -9.3779999999999997e-01
   6.9190200000000004e+01  -9.0616399999999999e+01   8.4273990000000003e+02  -1.3290100000000001e+01   9.1294899999999998e+01   8.2485999999999997e+00  -4.8830000000000001e-01  -1.9790000000000001e+00   1.8543800000000001e+01  -2.7939999999999998e-01  -1.0584000000000000e+00  -2.5209999999999999e-01
   7.0116000000000000e+01  -9.3100499999999997e+01   8.5363440000000003e+02  -1.2745799999999999e+01   9.2379700000000000e+01   8.3275000000000006e+00   1.5315000000000001e+00   4.2249999999999999e-01   5.8330000000000002e+00   1.0600000000000000e-01  -4.8099999999999997e-02   6.6400000000000001e-02
   7.0336399999999998e+01  -9.5276899999999998e+01   8.5818100000000004e+02  -1.2182499999999999e+01   9.2712800000000001e+01   8.4328000000000003e+00   1.1762999999999999e+00   1.5120000000000000e+00   5.8330000000000002e+00   3.9489999999999997e-01   2.5979999999999998e-01   1.9460000000000000e-01
   7.0138099999999994e+01  -9.6617900000000006e+01   8.5603639999999996e+02  -1.1495100000000001e+01   9.2503399999999999e+01   8.3977000000000004e+00   1.1762999999999999e+00   8.2269999999999999e-01   3.6564999999999999e+00   2.1190000000000001e-01   2.4060000000000001e-01   6.1899999999999997e-02
   6.8330600000000004e+01  -9.7211399999999998e+01   8.4883060000000000e+02  -1.0702700000000000e+01   9.1665999999999997e+01   8.4196000000000009e+00   9.9880000000000002e-01   1.3341000000000001e+00   4.8754000000000000e+00   2.6010000000000000e-01   2.4060000000000001e-01   1.3710000000000000e-01
   6.6523200000000003e+01  -9.6441999999999993e+01   8.3553409999999997e+02  -9.6524999999999999e+00   9.0257700000000000e+01   8.3275000000000006e+00   1.1984999999999999e+00   6.0040000000000004e-01   4.7012999999999998e+00   2.6010000000000000e-01   2.7900000000000003e-01   1.0620000000000000e-01
   6.4385099999999994e+01  -9.5738500000000002e+01   8.1914940000000001e+02  -8.8314000000000004e+00   8.8573400000000007e+01   8.2749000000000006e+00   1.1318999999999999e+00   9.3389999999999995e-01   4.4401000000000002e+00   2.4079999999999999e-01   2.7900000000000003e-01   1.1940000000000001e-01
   6.2952300000000001e+01  -9.4925100000000000e+01   8.0010540000000003e+02  -7.9244000000000003e+00   8.6413300000000007e+01   8.2660999999999998e+00   1.2650999999999999e+00   1.0672999999999999e+00   4.4401000000000002e+00   1.8300000000000000e-01   2.4060000000000001e-01   8.8499999999999995e-02
   6.1762099999999997e+01  -9.3825999999999993e+01   7.7711530000000005e+02  -6.9314000000000000e+00   8.3920199999999994e+01   8.1959999999999997e+00   1.4427000000000001e+00   8.2269999999999999e-01   4.5270999999999999e+00   2.8899999999999998e-01   2.3089999999999999e-01   9.2899999999999996e-02
   6.1563699999999997e+01  -9.2177199999999999e+01   7.5309590000000003e+02  -5.8430000000000000e+00   8.1093999999999994e+01   8.0776000000000003e+00   1.1762999999999999e+00   1.0450999999999999e+00   4.5270999999999999e+00   2.3119999999999999e-01   3.1750000000000000e-01   1.0620000000000000e-01
   6.0924399999999999e+01  -8.9978800000000007e+01   7.2864750000000004e+02  -4.8787000000000003e+00   7.8286799999999999e+01   7.8978000000000002e+00   1.2650999999999999e+00   9.3389999999999995e-01   4.0918000000000001e+00   1.8300000000000000e-01   2.5019999999999998e-01   1.2390000000000000e-01
   6.0549700000000001e+01  -8.8396000000000001e+01   7.0754470000000003e+02  -3.6949000000000001e+00   7.5793599999999998e+01   7.7530999999999999e+00   1.2206999999999999e+00   9.1169999999999995e-01   3.5695000000000001e+00   2.4079999999999999e-01   2.5019999999999998e-01   1.6370000000000001e-01
   5.9998699999999999e+01  -8.7252899999999997e+01   6.8978740000000005e+02  -2.7115000000000000e+00   7.3861900000000006e+01   7.6258999999999997e+00   1.1318999999999999e+00   1.0005999999999999e+00   3.4824000000000002e+00   2.5050000000000000e-01   2.7900000000000003e-01   1.4599999999999999e-01
   5.9469700000000003e+01  -8.6395499999999998e+01   6.7837819999999999e+02  -1.4894000000000001e+00   7.2339399999999998e+01   7.5732999999999997e+00   1.0431999999999999e+00   8.8939999999999997e-01   4.3529999999999998e+00   2.6970000000000000e-01   3.8490000000000002e-01   1.1060000000000000e-01
   5.7816499999999998e+01  -8.6417500000000004e+01   6.7005709999999999e+02  -1.4319999999999999e-01   7.1349699999999999e+01   7.5206999999999997e+00   1.0653999999999999e+00   1.0672999999999999e+00   4.4401000000000002e+00   2.9859999999999998e-01   2.3089999999999999e-01   1.1060000000000000e-01
   5.6449900000000000e+01  -8.6527400000000000e+01   6.6653999999999996e+02   1.2412000000000001e+00   7.0969099999999997e+01   7.4198000000000004e+00   1.2206999999999999e+00   9.7840000000000005e-01   4.0918000000000001e+00   3.1790000000000002e-01   2.1170000000000000e-01   1.5920000000000001e-01
   5.4289800000000000e+01  -8.6483400000000003e+01   6.6508169999999996e+02   2.7783000000000002e+00   7.0950100000000006e+01   7.2881999999999998e+00   1.0209999999999999e+00   1.0227999999999999e+00   5.1365999999999996e+00   3.3710000000000001e-01   2.3089999999999999e-01   1.2830000000000000e-01
   5.2548400000000001e+01  -8.7736500000000007e+01   6.6619690000000003e+02   4.2773000000000003e+00   7.1283100000000005e+01   7.3189000000000002e+00   1.2206999999999999e+00   1.0672999999999999e+00   4.2659000000000002e+00   2.4079999999999999e-01   2.9830000000000001e-01   8.8499999999999995e-02
   5.0652799999999999e+01  -8.9890900000000002e+01   6.7091499999999996e+02   5.7858000000000001e+00   7.1892099999999999e+01   7.3803000000000001e+00   1.1540999999999999e+00   1.0894999999999999e+00   3.8306000000000000e+00   2.3119999999999999e-01   3.1750000000000000e-01   7.5200000000000003e-02
   4.9726999999999997e+01  -9.2089299999999994e+01   6.7880709999999999e+02   7.4661000000000000e+00   7.2710499999999996e+01   7.5338000000000003e+00   9.9880000000000002e-01   9.5609999999999995e-01   4.7882999999999996e+00   2.8899999999999998e-01   2.7900000000000003e-01   1.0170000000000000e-01
   4.8845399999999998e+01  -9.4881200000000007e+01   6.8566980000000001e+02   9.2896999999999998e+00   7.3643100000000004e+01   7.6215000000000002e+00   1.2428999999999999e+00   1.0672999999999999e+00   4.2659000000000002e+00   2.4079999999999999e-01   2.2130000000000000e-01   1.5479999999999999e-01
   4.8404499999999999e+01  -9.6793700000000001e+01   6.9321879999999999e+02   1.1447400000000000e+01   7.4480400000000003e+01   7.6829000000000001e+00   1.2650999999999999e+00   1.2007000000000001e+00   4.7882999999999996e+00   2.6970000000000000e-01   2.5019999999999998e-01   1.1940000000000001e-01
   4.8140000000000001e+01  -9.9014099999999999e+01   6.9965260000000001e+02   1.3805600000000000e+01   7.4956199999999995e+01   7.6961000000000004e+00   1.1096999999999999e+00   9.7840000000000005e-01   4.6142000000000003e+00   2.5050000000000000e-01   3.0790000000000001e-01   1.3270000000000001e-01
   4.7302399999999999e+01  -1.0110250000000001e+02   7.0711569999999995e+02   1.6478899999999999e+01   7.5460599999999999e+01   7.7487000000000004e+00   7.7680000000000005e-01   1.1339999999999999e+00   4.7012999999999998e+00   3.1790000000000002e-01   3.7530000000000002e-01   1.5040000000000001e-01
   4.7280400000000000e+01  -1.0334480000000001e+02   7.1397839999999997e+02   1.9877800000000001e+01   7.5565299999999993e+01   7.8670999999999998e+00   1.1318999999999999e+00   1.1339999999999999e+00   4.8754000000000000e+00   2.6010000000000000e-01   2.5019999999999998e-01   1.6370000000000001e-01
   4.7214199999999998e+01  -1.0501560000000001e+02   7.2161320000000001e+02   2.3868600000000001e+01   7.5641400000000004e+01   7.8013000000000003e+00   1.2428999999999999e+00   1.0894999999999999e+00   4.7882999999999996e+00   3.0819999999999997e-01   1.8279999999999999e-01   1.1500000000000000e-01
   4.7434699999999999e+01  -1.0622470000000000e+02   7.2744650000000001e+02   2.8231800000000000e+01   7.5317800000000005e+01   7.5250000000000004e+00   1.3983000000000001e+00   1.1117999999999999e+00   4.9623999999999997e+00   2.6970000000000000e-01   2.5019999999999998e-01   1.1060000000000000e-01
   4.7500799999999998e+01  -1.0787350000000001e+02   7.3345140000000004e+02   3.2986400000000003e+01   7.4737399999999994e+01   7.2926000000000002e+00   1.0431999999999999e+00   1.0227999999999999e+00   4.4401000000000002e+00   2.1190000000000001e-01   3.2710000000000000e-01   9.7299999999999998e-02
   4.8580900000000000e+01  -1.0846700000000000e+02   7.3834100000000001e+02   3.8027500000000003e+01   7.3909499999999994e+01   6.9592999999999998e+00   1.0209999999999999e+00   1.1339999999999999e+00   4.0918000000000001e+00   2.6970000000000000e-01   3.1750000000000000e-01   1.1500000000000000e-01
   4.9969499999999996e+01  -1.0917050000000000e+02   7.4443169999999998e+02   4.3125799999999998e+01   7.3091099999999997e+01   6.5910000000000002e+00   1.0431999999999999e+00   1.2452000000000001e+00   4.3529999999999998e+00   3.3710000000000001e-01   1.8279999999999999e-01   9.7299999999999998e-02
   5.1666800000000002e+01  -1.1000590000000000e+02   7.5120860000000005e+02   4.8567900000000002e+01   7.2320400000000006e+01   6.0911000000000000e+00   1.0875999999999999e+00   1.1117999999999999e+00   4.1788999999999996e+00   2.5050000000000000e-01   2.3089999999999999e-01   1.5920000000000001e-01
   5.3760800000000003e+01  -1.1015980000000000e+02   7.5841440000000000e+02   5.4143599999999999e+01   7.1625699999999995e+01   5.5034999999999998e+00   1.0209999999999999e+00   1.1339999999999999e+00   4.4401000000000002e+00   2.5050000000000000e-01   2.4060000000000001e-01   9.2899999999999996e-02
   5.6383800000000001e+01  -1.1009380000000000e+02   7.6639229999999998e+02   5.9862499999999997e+01   7.0873900000000006e+01   4.8676000000000004e+00   1.2650999999999999e+00   1.1785000000000001e+00   4.2659000000000002e+00   3.5639999999999999e-01   2.8870000000000001e-01   1.3270000000000001e-01
   5.9712100000000000e+01  -1.0936839999999999e+02   7.7248299999999995e+02   6.5600499999999997e+01   6.9846199999999996e+01   4.1616000000000000e+00   1.3983000000000001e+00   1.1339999999999999e+00   4.4401000000000002e+00   2.9859999999999998e-01   3.1750000000000000e-01   1.3710000000000000e-01
   6.2599699999999999e+01  -1.1046750000000000e+02   7.7325500000000000e+02   7.0603399999999993e+01   6.8418899999999994e+01   3.5082000000000000e+00   1.1096999999999999e+00   1.1785000000000001e+00   4.8754000000000000e+00   2.9859999999999998e-01   2.9830000000000001e-01   1.0620000000000000e-01
   6.4252799999999993e+01  -1.1084130000000000e+02   7.7188250000000005e+02   7.5338899999999995e+01   6.7115200000000002e+01   2.9205999999999999e+00   9.9880000000000002e-01   1.1563000000000001e+00   4.7882999999999996e+00   2.2159999999999999e-01   2.7900000000000003e-01   1.7249999999999999e-01
   6.8815500000000000e+01  -1.0996190000000000e+02   7.6845110000000000e+02   7.9711699999999993e+01   6.5354799999999997e+01   2.0567000000000002e+00   1.0875999999999999e+00   1.1563000000000001e+00   4.0048000000000004e+00   3.7569999999999998e-01   3.1750000000000000e-01   1.2390000000000000e-01
   6.5200599999999994e+01  -1.1389700000000001e+02   7.6570609999999999e+02   8.2403999999999996e+01   6.5126400000000004e+01   2.0084000000000000e+00   1.0653999999999999e+00   9.7840000000000005e-01   4.9623999999999997e+00   2.5050000000000000e-01   2.7900000000000003e-01   1.1060000000000000e-01
   6.6677400000000006e+01  -1.1640309999999999e+02   7.6013009999999997e+02   8.4208500000000001e+01   6.4184299999999993e+01   1.8725000000000001e+00   1.1318999999999999e+00   1.1563000000000001e+00   4.6142000000000003e+00   3.2750000000000001e-01   2.9830000000000001e-01   1.3270000000000001e-01
   6.2776000000000003e+01  -1.1862340000000000e+02   7.4100030000000004e+02   8.4781400000000005e+01   6.2461900000000000e+01   1.7936000000000001e+00   1.0653999999999999e+00   1.0894999999999999e+00   4.2659000000000002e+00   3.1790000000000002e-01   2.0210000000000000e-01   1.2830000000000000e-01
   6.1034700000000001e+01  -1.1857950000000000e+02   7.1389269999999999e+02   8.4074799999999996e+01   6.0044899999999998e+01   1.8067000000000000e+00   1.2873000000000001e+00   1.1339999999999999e+00   4.7882999999999996e+00   3.8529999999999998e-01   2.7900000000000003e-01   1.0170000000000000e-01
   5.5546199999999999e+01  -1.1897520000000000e+02   6.7829240000000004e+02   8.2117599999999996e+01   5.7485199999999999e+01   2.0215999999999998e+00   1.3539000000000001e+00   1.2452000000000001e+00   4.8754000000000000e+00   2.0230000000000001e-01   2.2130000000000000e-01   1.4599999999999999e-01
   5.1027500000000003e+01  -1.1787600000000000e+02   6.3917499999999995e+02   7.9262900000000002e+01   5.4430599999999998e+01   2.2408000000000001e+00   1.1762999999999999e+00   1.1117999999999999e+00   4.0918000000000001e+00   2.1190000000000001e-01   2.6939999999999997e-01   1.0620000000000000e-01
   4.3445000000000000e+01  -1.1857950000000000e+02   5.9302329999999995e+02   7.4909300000000002e+01   5.1204700000000003e+01   2.8855000000000000e+00   1.1096999999999999e+00   9.7840000000000005e-01   4.6142000000000003e+00   3.2750000000000001e-01   3.0790000000000001e-01   7.9600000000000004e-02
   3.8595799999999997e+01  -1.1499620000000000e+02   5.4412660000000005e+02   6.9992400000000004e+01   4.7265200000000000e+01   3.1705000000000001e+00   1.0209999999999999e+00   1.0005999999999999e+00   4.1788999999999996e+00   2.9859999999999998e-01   2.8870000000000001e-01   1.2830000000000000e-01
   3.1454100000000000e+01  -1.0868689999999999e+02   4.8647980000000001e+02   6.4101600000000005e+01   4.3040100000000002e+01   3.4994000000000001e+00   1.0875999999999999e+00   1.1339999999999999e+00   4.2659000000000002e+00   1.9270000000000001e-01   2.7900000000000003e-01   1.3710000000000000e-01
   2.5855399999999999e+01  -1.0138830000000000e+02   4.2711750000000001e+02   5.7666600000000003e+01   3.8263199999999998e+01   3.6747999999999998e+00   9.1000000000000003e-01   1.2230000000000001e+00   5.8330000000000002e+00   2.9859999999999998e-01   2.3089999999999999e-01   1.4160000000000000e-01
   2.0499199999999998e+01  -9.1561599999999999e+01   3.6269380000000001e+02   5.0257800000000003e+01   3.3115099999999998e+01   3.7187000000000001e+00   1.0875999999999999e+00   8.4499999999999997e-01   4.0048000000000004e+00   3.0819999999999997e-01   3.1750000000000000e-01   1.3270000000000001e-01
   1.6156900000000000e+01  -8.0767700000000005e+01   2.9689769999999999e+02   4.2295200000000001e+01   2.7453199999999999e+01   3.7143000000000002e+00   9.7660000000000002e-01   1.2452000000000001e+00   4.7012999999999998e+00   2.0230000000000001e-01   3.1750000000000000e-01   8.8499999999999995e-02
   1.2057000000000000e+01  -6.7093900000000005e+01   2.3453290000000001e+02   3.4456699999999998e+01   2.1905500000000000e+01   3.2757999999999998e+00   1.1762999999999999e+00   1.3119000000000001e+00   4.7012999999999998e+00   2.4079999999999999e-01   2.3089999999999999e-01   8.4000000000000005e-02
   9.4120000000000008e+00  -5.2386899999999997e+01   1.7765819999999999e+02   2.7000200000000000e+01   1.6671700000000001e+01   2.5259000000000000e+00   1.1540999999999999e+00   1.2674000000000001e+00   4.7882999999999996e+00   2.6970000000000000e-01   2.7900000000000003e-01   1.4599999999999999e-01
   7.3179999999999996e+00  -3.8361400000000003e+01   1.2953350000000000e+02   2.0507899999999999e+01   1.2256399999999999e+01   1.7672000000000001e+00   1.0209999999999999e+00   1.0672999999999999e+00   4.3529999999999998e+00   3.3710000000000001e-01   2.9830000000000001e-01   1.7690000000000000e-01
   5.4223999999999997e+00  -2.4050000000000001e+01   8.6555800000000005e+01   1.4426200000000000e+01   8.2407000000000004e+00   9.2969999999999997e-01   1.2206999999999999e+00   1.0894999999999999e+00   4.0918000000000001e+00   2.5050000000000000e-01   2.5979999999999998e-01   1.1940000000000001e-01
   2.6671000000000000e+00  -1.5058800000000000e+01   5.4386899999999997e+01   9.5379000000000005e+00   5.2146999999999997e+00   4.6039999999999998e-01   1.0431999999999999e+00   1.3564000000000001e+00   4.2659000000000002e+00   2.7939999999999998e-01   2.6939999999999997e-01   1.3270000000000001e-01
   1.6091000000000000e+00  -5.3639999999999999e+00   3.1225300000000001e+01   5.9672000000000001e+00   2.9784999999999999e+00   1.3200000000000000e-02   1.2428999999999999e+00   1.1785000000000001e+00   4.5270999999999999e+00   3.0819999999999997e-01   2.0210000000000000e-01   1.2830000000000000e-01
   0.0000000000000000e+00   5.9360000000000002e-01   1.4754799999999999e+01   3.3702000000000001e+00   1.4844999999999999e+00  -2.9380000000000001e-01   9.3220000000000003e-01   1.4008000000000000e+00   4.7882999999999996e+00   3.2750000000000001e-01   2.4060000000000001e-01   1.1500000000000000e-01
  -1.1462000000000001e+00   3.2755999999999998e+00   4.9755000000000003e+00   1.5467000000000000e+00   5.5189999999999995e-01  -4.1220000000000001e-01   1.1540999999999999e+00   1.1339999999999999e+00   4.1788999999999996e+00   3.0819999999999997e-01   2.1170000000000000e-01   9.7299999999999998e-02
  -8.1559999999999999e-01  -7.4739999999999995e-01  -1.5441000000000000e+00   2.4820000000000000e-01  -1.1420000000000000e-01  -2.1490000000000001e-01   9.9880000000000002e-01   1.1785000000000001e+00   4.7012999999999998e+00   3.4680000000000000e-01   2.6939999999999997e-01   1.4599999999999999e-01
  -4.8490000000000000e-01   1.7586999999999999e+00   1.7160000000000000e-01   5.7279999999999998e-01  -1.2370000000000000e-01  -1.0960000000000000e-01   1.0431999999999999e+00   1.2674000000000001e+00   4.0918000000000001e+00   2.9859999999999998e-01   2.7900000000000003e-01   1.2390000000000000e-01
  -1.5208999999999999e+00  -1.7590000000000000e-01  -7.7210000000000001e-01   3.1509999999999999e-01  -5.7099999999999998e-02  -3.9500000000000000e-02   1.0653999999999999e+00   1.2230000000000001e+00   4.0918000000000001e+00   3.4680000000000000e-01   3.3679999999999999e-01   1.1060000000000000e-01
  -9.9190000000000000e-01   1.0992000000000000e+00  -6.0050000000000003e-01   4.5829999999999999e-01  -1.2370000000000000e-01  -3.9500000000000000e-02   9.9880000000000002e-01   1.2007000000000001e+00   4.9623999999999997e+00   3.2750000000000001e-01   2.6939999999999997e-01   1.3710000000000000e-01
  -1.0801000000000001e+00   5.7160000000000000e-01  -1.1152000000000000e+00   4.0100000000000002e-01  -5.7099999999999998e-02  -1.7500000000000002e-02   1.1318999999999999e+00   1.0894999999999999e+00   4.1788999999999996e+00   3.0819999999999997e-01   1.5400000000000000e-01   9.2899999999999996e-02
  -1.0139000000000000e+00   2.1980000000000000e-01  -7.7210000000000001e-01   3.5330000000000000e-01  -1.6180000000000000e-01  -5.7000000000000002e-02   9.5440000000000003e-01   1.0894999999999999e+00   4.0048000000000004e+00   2.6010000000000000e-01   2.5019999999999998e-01   1.4160000000000000e-01
  -8.8170000000000004e-01   1.0992000000000000e+00  -8.5780000000000001e-01   4.3919999999999998e-01  -6.6600000000000006e-02  -7.8899999999999998e-02   1.0431999999999999e+00   1.2674000000000001e+00   4.5270999999999999e+00   3.3710000000000001e-01   3.0790000000000001e-01   1.5040000000000001e-01
  -1.1681999999999999e+00   3.7369999999999998e-01  -3.4310000000000002e-01   3.4370000000000001e-01  -1.2370000000000000e-01  -3.5099999999999999e-02   9.5440000000000003e-01   1.1563000000000001e+00   3.9177000000000000e+00   3.4680000000000000e-01   2.2130000000000000e-01   1.2390000000000000e-01
  -7.7149999999999996e-01   8.3540000000000003e-01  -3.4310000000000002e-01   3.7240000000000001e-01  -1.3320000000000001e-01  -3.5099999999999999e-02   1.0431999999999999e+00   1.0450999999999999e+00   4.0918000000000001e+00   2.9859999999999998e-01   1.4430000000000001e-01   1.2830000000000000e-01
  -1.0139000000000000e+00   5.4959999999999998e-01  -1.7160000000000000e-01   4.2959999999999998e-01  -7.6100000000000001e-02  -4.3900000000000002e-02   1.1096999999999999e+00   1.1117999999999999e+00   4.6142000000000003e+00   3.3710000000000001e-01   2.7900000000000003e-01   1.7690000000000000e-01
  -9.0369999999999995e-01   4.3969999999999998e-01  -9.4359999999999999e-01   3.5330000000000000e-01  -1.7130000000000001e-01  -2.1899999999999999e-02   1.1984999999999999e+00   1.2897000000000001e+00   4.3529999999999998e+00   2.7939999999999998e-01   2.4060000000000001e-01   9.7299999999999998e-02
  -9.9190000000000000e-01   8.1340000000000001e-01  -1.0294000000000001e+00   4.2009999999999997e-01   2.8500000000000001e-02  -5.2600000000000001e-02   1.0875999999999999e+00   1.2007000000000001e+00   4.7012999999999998e+00   2.9859999999999998e-01   3.3679999999999999e-01   1.3270000000000001e-01
  -9.2579999999999996e-01   4.1770000000000002e-01  -6.0050000000000003e-01   3.6280000000000001e-01  -1.4269999999999999e-01  -4.8200000000000000e-02   1.1096999999999999e+00   1.1339999999999999e+00   3.7435999999999998e+00   3.6599999999999999e-01   2.8870000000000001e-01   1.1940000000000001e-01
  -8.5960000000000003e-01   7.2550000000000003e-01   0.0000000000000000e+00   3.7240000000000001e-01  -1.7130000000000001e-01  -3.9500000000000000e-02   8.6560000000000004e-01   1.2007000000000001e+00   4.4401000000000002e+00   3.5639999999999999e-01   3.2710000000000000e-01   1.1500000000000000e-01
  -9.6989999999999998e-01   6.1550000000000005e-01  -2.5740000000000002e-01   4.0100000000000002e-01  -1.3320000000000001e-01  -1.0090000000000000e-01   1.3539000000000001e+00   1.2452000000000001e+00   4.6142000000000003e+00   3.2750000000000001e-01   3.3679999999999999e-01   1.4160000000000000e-01
  -9.0369999999999995e-01   4.8359999999999997e-01  -7.7210000000000001e-01   3.6280000000000001e-01  -1.9980000000000001e-01  -8.3299999999999999e-02   1.0431999999999999e+00   1.1117999999999999e+00   4.6142000000000003e+00   2.6010000000000000e-01   2.5979999999999998e-01   7.0800000000000002e-02
  -1.0580000000000001e+00   7.0350000000000001e-01  -8.5780000000000001e-01   3.8190000000000002e-01  -1.2370000000000000e-01  -1.3200000000000000e-02   1.1096999999999999e+00   1.1785000000000001e+00   4.6142000000000003e+00   3.3710000000000001e-01   2.7900000000000003e-01   1.0170000000000000e-01
  -1.0801000000000001e+00   5.0560000000000005e-01  -4.2890000000000000e-01   2.9599999999999999e-01  -1.9030000000000000e-01  -5.2600000000000001e-02   9.3220000000000003e-01   1.2452000000000001e+00   4.5270999999999999e+00   2.5050000000000000e-01   2.7900000000000003e-01   1.1500000000000000e-01
  -1.0139000000000000e+00   6.1550000000000005e-01  -1.0294000000000001e+00   3.5330000000000000e-01  -1.9030000000000000e-01  -4.3900000000000002e-02   9.7660000000000002e-01   1.1339999999999999e+00   4.7012999999999998e+00   2.3119999999999999e-01   2.3089999999999999e-01   1.3270000000000001e-01
  -9.4779999999999998e-01   6.5949999999999998e-01  -4.2890000000000000e-01   3.9140000000000003e-01  -1.3320000000000001e-01  -2.1899999999999999e-02   1.0653999999999999e+00   9.1169999999999995e-01   4.7012999999999998e+00   2.9859999999999998e-01   2.9830000000000001e-01   1.0620000000000000e-01
  -9.6989999999999998e-01   6.5949999999999998e-01  -3.4310000000000002e-01   3.6280000000000001e-01  -5.7099999999999998e-02  -8.3299999999999999e-02   9.1000000000000003e-01   1.2452000000000001e+00   4.5270999999999999e+00   2.6010000000000000e-01   2.5979999999999998e-01   1.4160000000000000e-01
  -1.2343999999999999e+00   6.3749999999999996e-01  -5.1470000000000005e-01   3.5330000000000000e-01  -1.1420000000000000e-01  -4.8200000000000000e-02   1.1318999999999999e+00   1.3564000000000001e+00   4.8754000000000000e+00   3.5639999999999999e-01   3.2710000000000000e-01   1.3710000000000000e-01
  -1.0139000000000000e+00   6.1550000000000005e-01  -6.8630000000000002e-01   3.7240000000000001e-01  -4.7600000000000003e-02  -3.9500000000000000e-02   1.0431999999999999e+00   9.3389999999999995e-01   4.7882999999999996e+00   3.1790000000000002e-01   2.1170000000000000e-01   1.3710000000000000e-01
  -1.1681999999999999e+00   5.9360000000000002e-01  -6.0050000000000003e-01   3.3420000000000000e-01  -1.7130000000000001e-01  -5.7000000000000002e-02   1.0209999999999999e+00   1.1563000000000001e+00   4.5270999999999999e+00   2.7939999999999998e-01   3.1750000000000000e-01   1.3270000000000001e-01
  -1.1241000000000001e+00   4.6170000000000000e-01  -7.7210000000000001e-01   3.8190000000000002e-01  -2.2839999999999999e-01  -7.8899999999999998e-02   1.2428999999999999e+00   1.3564000000000001e+00   5.3977000000000004e+00   3.1790000000000002e-01   2.0210000000000000e-01   1.2830000000000000e-01
  -9.2579999999999996e-01   5.2759999999999996e-01  -1.0294000000000001e+00   2.8639999999999999e-01  -1.4269999999999999e-01  -6.5799999999999997e-02   1.1984999999999999e+00   1.2674000000000001e+00   3.8306000000000000e+00   2.6970000000000000e-01   3.0790000000000001e-01   1.1940000000000001e-01
  -1.0580000000000001e+00   6.1550000000000005e-01  -2.5740000000000002e-01   3.9140000000000003e-01  -2.8500000000000001e-02  -8.3299999999999999e-02   1.0653999999999999e+00   1.1785000000000001e+00   4.0918000000000001e+00   3.0819999999999997e-01   2.5979999999999998e-01   1.4599999999999999e-01
  -1.1681999999999999e+00   5.7160000000000000e-01  -1.3725000000000001e+00   3.0549999999999999e-01  -1.2370000000000000e-01  -5.2600000000000001e-02   9.3220000000000003e-01   1.3341000000000001e+00   4.4401000000000002e+00   2.3119999999999999e-01   3.1750000000000000e-01   1.5920000000000001e-01
  -1.0580000000000001e+00   6.3749999999999996e-01  -2.5740000000000002e-01   2.8639999999999999e-01  -1.6180000000000000e-01  -7.8899999999999998e-02   1.0431999999999999e+00   9.1169999999999995e-01   4.1788999999999996e+00   1.9270000000000001e-01   2.1170000000000000e-01   1.1940000000000001e-01
  -9.6989999999999998e-01   5.2759999999999996e-01  -5.1470000000000005e-01   3.7240000000000001e-01  -1.2370000000000000e-01  -5.2600000000000001e-02   1.1540999999999999e+00   1.0672999999999999e+00   4.7882999999999996e+00   3.3710000000000001e-01   2.1170000000000000e-01   1.2830000000000000e-01
  -1.0801000000000001e+00   5.9360000000000002e-01  -6.0050000000000003e-01   2.2910000000000000e-01  -1.9030000000000000e-01  -6.5799999999999997e-02   9.1000000000000003e-01   9.1169999999999995e-01   4.4401000000000002e+00   3.2750000000000001e-01   2.3089999999999999e-01   1.1940000000000001e-01
  -9.6989999999999998e-01   8.1340000000000001e-01  -1.7160000000000000e-01   4.5829999999999999e-01  -1.1420000000000000e-01  -8.3299999999999999e-02   1.0209999999999999e+00   1.2230000000000001e+00   3.9177000000000000e+00   3.0819999999999997e-01   2.6939999999999997e-01   1.1500000000000000e-01
  -1.0801000000000001e+00   6.3749999999999996e-01  -5.1470000000000005e-01   3.5330000000000000e-01  -2.1890000000000001e-01  -9.2100000000000001e-02   1.0875999999999999e+00   1.2452000000000001e+00   4.0918000000000001e+00   2.3119999999999999e-01   2.7900000000000003e-01   1.4599999999999999e-01
  -9.9190000000000000e-01   6.5949999999999998e-01  -1.1152000000000000e+00   3.5330000000000000e-01  -2.6640000000000003e-01  -4.8200000000000000e-02   8.8780000000000003e-01   1.1339999999999999e+00   4.2659000000000002e+00   2.7939999999999998e-01   2.6939999999999997e-01   1.2830000000000000e-01
  -9.4779999999999998e-01   6.1550000000000005e-01  -6.0050000000000003e-01   2.9599999999999999e-01  -1.1420000000000000e-01  -1.3200000000000000e-02   1.1096999999999999e+00   1.2007000000000001e+00   3.9177000000000000e+00   3.1790000000000002e-01   3.0790000000000001e-01   1.6370000000000001e-01
  -1.2784000000000000e+00   5.4959999999999998e-01  -6.0050000000000003e-01   2.4820000000000000e-01  -2.0930000000000001e-01  -7.4499999999999997e-02   1.1096999999999999e+00   1.2007000000000001e+00   4.0918000000000001e+00   3.4680000000000000e-01   2.3089999999999999e-01   1.4160000000000000e-01
  -1.1462000000000001e+00   4.1770000000000002e-01  -6.0050000000000003e-01   3.9140000000000003e-01  -1.0470000000000000e-01  -7.8899999999999998e-02   1.0653999999999999e+00   1.2897000000000001e+00   4.0918000000000001e+00   3.9489999999999997e-01   4.0410000000000001e-01   1.1500000000000000e-01
  -1.1902999999999999e+00   7.2550000000000003e-01  -1.2867999999999999e+00   2.8639999999999999e-01  -1.9980000000000001e-01  -3.9500000000000000e-02   9.1000000000000003e-01   1.2452000000000001e+00   5.2236000000000002e+00   2.6010000000000000e-01   2.3089999999999999e-01   1.5040000000000001e-01
  -1.0139000000000000e+00   6.3749999999999996e-01  -1.2867999999999999e+00   3.0549999999999999e-01  -1.8079999999999999e-01  -5.2600000000000001e-02   1.1540999999999999e+00   1.0894999999999999e+00   4.5270999999999999e+00   3.7569999999999998e-01   2.8870000000000001e-01   1.6810000000000000e-01
  -1.1241000000000001e+00   8.1340000000000001e-01  -1.0294000000000001e+00   3.6280000000000001e-01  -9.5200000000000007e-02  -7.0199999999999999e-02   1.0875999999999999e+00   1.1785000000000001e+00   4.8754000000000000e+00   2.0230000000000001e-01   2.7900000000000003e-01   1.5040000000000001e-01
  -7.7149999999999996e-01   5.4959999999999998e-01   2.5740000000000002e-01   3.6280000000000001e-01  -1.6180000000000000e-01  -7.4499999999999997e-02   1.0431999999999999e+00   1.0672999999999999e+00   3.8306000000000000e+00   3.3710000000000001e-01   2.9830000000000001e-01   1.3710000000000000e-01
  -1.4548000000000001e+00   4.6170000000000000e-01  -1.0294000000000001e+00   3.6280000000000001e-01  -1.2370000000000000e-01  -4.3900000000000002e-02   1.3095000000000001e+00   1.2674000000000001e+00   4.7012999999999998e+00   3.1790000000000002e-01   2.3089999999999999e-01   1.1500000000000000e-01
  -1.1681999999999999e+00   8.7929999999999997e-01   0.0000000000000000e+00   3.5330000000000000e-01  -2.1890000000000001e-01  -8.7700000000000000e-02   9.1000000000000003e-01   1.3786000000000000e+00   4.3529999999999998e+00   2.7939999999999998e-01   2.9830000000000001e-01   1.5479999999999999e-01
  -1.2343999999999999e+00   9.8929999999999996e-01  -1.5441000000000000e+00   3.0549999999999999e-01  -1.6180000000000000e-01  -9.6500000000000002e-02   1.1762999999999999e+00   1.2897000000000001e+00   5.4847999999999999e+00   3.3710000000000001e-01   2.3089999999999999e-01   1.4599999999999999e-01
  -8.1559999999999999e-01   1.5390000000000001e-01  -2.5740000000000002e-01   3.1509999999999999e-01  -2.4740000000000001e-01  -3.5099999999999999e-02   1.1318999999999999e+00   1.1563000000000001e+00   4.8754000000000000e+00   2.6970000000000000e-01   3.2710000000000000e-01   1.3710000000000000e-01
  -1.1681999999999999e+00   4.8359999999999997e-01  -1.7160000000000000e-01   3.1509999999999999e-01  -1.2370000000000000e-01  -5.7000000000000002e-02   1.0431999999999999e+00   1.2007000000000001e+00   3.7435999999999998e+00   3.6599999999999999e-01   1.8279999999999999e-01   1.3710000000000000e-01
  -1.1681999999999999e+00   7.2550000000000003e-01  -9.4359999999999999e-01   2.3870000000000000e-01  -1.4269999999999999e-01  -8.3299999999999999e-02   1.0431999999999999e+00   1.1563000000000001e+00   3.6564999999999999e+00   2.6010000000000000e-01   2.1170000000000000e-01   1.2830000000000000e-01
  -1.1021000000000001e+00   5.4959999999999998e-01  -3.4310000000000002e-01   2.6729999999999998e-01  -1.8079999999999999e-01  -4.8200000000000000e-02   7.3240000000000005e-01   9.3389999999999995e-01   4.0048000000000004e+00   2.1190000000000001e-01   2.9830000000000001e-01   3.9800000000000002e-02
  -1.1462000000000001e+00   5.9360000000000002e-01  -1.2010000000000001e+00   2.9599999999999999e-01  -1.9030000000000000e-01  -2.1899999999999999e-02   1.1540999999999999e+00  -7.7820000000000000e-01   4.1788999999999996e+00   2.9859999999999998e-01   2.7900000000000003e-01  -3.6709999999999998e-01
  -1.3446000000000000e+00   5.2759999999999996e-01  -6.0050000000000003e-01   3.5330000000000000e-01  -7.6100000000000001e-02  -3.9500000000000000e-02   1.8422000000000001e+00  -3.8912000000000000e+00   3.6564999999999999e+00   7.7100000000000002e-02   3.5599999999999998e-01  -1.1324000000000001e+00
  -1.1241000000000001e+00   4.1770000000000002e-01  -1.4582999999999999e+00   3.5330000000000000e-01  -1.5229999999999999e-01  -3.9500000000000000e-02   2.0640999999999998e+00  -5.8479999999999999e+00   3.9177000000000000e+00   2.8899999999999999e-02   3.5599999999999998e-01  -1.6146000000000000e+00
  -7.4939999999999996e-01   5.0560000000000005e-01  -1.0294000000000001e+00   2.8639999999999999e-01  -1.7130000000000001e-01  -4.3900000000000002e-02   2.3527000000000000e+00  -7.6712999999999996e+00   3.1341999999999999e+00  -1.3489999999999999e-01   4.4259999999999999e-01  -2.0480999999999998e+00
  -1.2343999999999999e+00   4.3969999999999998e-01  -1.3725000000000001e+00   2.9599999999999999e-01  -1.2370000000000000e-01  -4.8200000000000000e-02   2.2416999999999998e+00  -8.3827999999999996e+00   3.6564999999999999e+00  -2.1190000000000001e-01   4.5219999999999999e-01  -2.2559999999999998e+00
  -1.1462000000000001e+00   8.7929999999999997e-01  -8.5780000000000001e-01   2.8639999999999999e-01  -1.5229999999999999e-01  -4.3900000000000002e-02   2.1972999999999998e+00  -9.4946000000000002e+00   2.6118000000000001e+00  -4.1420000000000001e-01   5.7730000000000004e-01  -2.3975000000000000e+00
  -9.6989999999999998e-01   5.4959999999999998e-01  -8.5780000000000001e-01   3.4370000000000001e-01  -2.2839999999999999e-01  -3.9500000000000000e-02   1.7534000000000001e+00  -9.1832999999999991e+00   2.9600000000000000e+00  -3.7569999999999998e-01   5.9660000000000002e-01  -2.1985000000000001e+00
  -1.0580000000000001e+00   7.2550000000000003e-01  -1.4582999999999999e+00   3.7240000000000001e-01  -4.7600000000000003e-02   0.0000000000000000e+00   1.3539000000000001e+00  -7.0932000000000004e+00   3.1341999999999999e+00  -2.1190000000000001e-01   5.5810000000000004e-01  -1.7162999999999999e+00
  -1.1241000000000001e+00   8.1340000000000001e-01  -1.1152000000000000e+00   3.6280000000000001e-01  -1.2370000000000000e-01  -6.1400000000000003e-02   1.3095000000000001e+00  -3.2909000000000002e+00   3.4824000000000002e+00  -1.9300000000000001e-02   5.0029999999999997e-01  -9.6870000000000001e-01
  -1.3225000000000000e+00   4.1770000000000002e-01  -8.5780000000000001e-01   4.2009999999999997e-01  -2.0930000000000001e-01  -9.2100000000000001e-02   1.3317000000000001e+00  -1.1563000000000001e+00   3.9177000000000000e+00   1.6380000000000000e-01   2.3089999999999999e-01  -3.4499999999999997e-01
  -1.1021000000000001e+00   7.6939999999999997e-01  -9.4359999999999999e-01   3.0549999999999999e-01  -2.3790000000000000e-01  -3.9500000000000000e-02   1.4427000000000001e+00  -2.4460000000000001e-01   4.4401000000000002e+00   3.2750000000000001e-01   2.4060000000000001e-01  -2.7429999999999999e-01
  -1.2564000000000000e+00   6.1550000000000005e-01  -1.4582999999999999e+00   3.7240000000000001e-01  -2.5690000000000002e-01  -6.5799999999999997e-02   9.5440000000000003e-01   1.0450999999999999e+00   3.7435999999999998e+00   1.9270000000000001e-01   3.1750000000000000e-01  -4.8700000000000000e-02
  -1.1462000000000001e+00   7.6939999999999997e-01  -5.1470000000000005e-01   3.2460000000000000e-01  -1.9030000000000000e-01  -5.2600000000000001e-02   1.1096999999999999e+00   6.6710000000000003e-01   3.4824000000000002e+00   3.3710000000000001e-01   2.8870000000000001e-01   6.6400000000000001e-02
  -1.1902999999999999e+00   7.4739999999999995e-01  -9.4359999999999999e-01   3.4370000000000001e-01  -1.7130000000000001e-01  -3.9500000000000000e-02   1.0875999999999999e+00   1.2674000000000001e+00   5.2236000000000002e+00   3.5639999999999999e-01   2.5019999999999998e-01   5.7500000000000002e-02
  -9.4779999999999998e-01   3.7369999999999998e-01  -6.0050000000000003e-01   3.5330000000000000e-01  -1.7130000000000001e-01   0.0000000000000000e+00   1.3539000000000001e+00  -1.7790000000000000e-01   3.6564999999999999e+00   2.6970000000000000e-01   3.2710000000000000e-01  -1.2390000000000000e-01
  -1.2122999999999999e+00   7.0350000000000001e-01  -1.4582999999999999e+00   2.9599999999999999e-01  -2.0930000000000001e-01  -4.3900000000000002e-02   7.5460000000000005e-01   1.0894999999999999e+00   4.9623999999999997e+00   2.2159999999999999e-01   2.7900000000000003e-01   5.3100000000000001e-02
  -1.1462000000000001e+00   4.8359999999999997e-01  -1.0294000000000001e+00   3.9140000000000003e-01  -2.3790000000000000e-01  -3.5099999999999999e-02   9.7660000000000002e-01   7.3380000000000001e-01   3.8306000000000000e+00   2.2159999999999999e-01   2.5979999999999998e-01  -8.8000000000000005e-03
  -9.9190000000000000e-01   5.2759999999999996e-01  -8.5780000000000001e-01   3.4370000000000001e-01  -1.6180000000000000e-01  -5.2600000000000001e-02   9.9880000000000002e-01   3.7800000000000000e-01   4.4401000000000002e+00   3.4680000000000000e-01   1.9239999999999999e-01   2.6499999999999999e-02
  -1.2122999999999999e+00   5.9360000000000002e-01  -1.0294000000000001e+00   3.5330000000000000e-01  -8.5599999999999996e-02  -7.4499999999999997e-02   1.2206999999999999e+00   4.0020000000000000e-01   4.2659000000000002e+00   3.1790000000000002e-01   3.4639999999999999e-01  -8.8000000000000005e-03
  -1.0360000000000000e+00   7.4739999999999995e-01  -5.1470000000000005e-01   3.1509999999999999e-01  -8.5599999999999996e-02  -5.7000000000000002e-02   8.8780000000000003e-01   6.0040000000000004e-01   3.6564999999999999e+00   2.6010000000000000e-01   2.4060000000000001e-01  -3.1000000000000000e-02
  -1.3666000000000000e+00   4.8359999999999997e-01  -8.5800000000000001e-02   3.3420000000000000e-01  -1.5229999999999999e-01  -4.8200000000000000e-02   9.1000000000000003e-01   6.4480000000000004e-01   4.1788999999999996e+00   2.4079999999999999e-01   2.5979999999999998e-01  -3.5400000000000001e-02
  -1.0801000000000001e+00   7.4739999999999995e-01  -9.4359999999999999e-01   2.6729999999999998e-01  -1.9980000000000001e-01  -7.0199999999999999e-02   1.1318999999999999e+00   4.6689999999999998e-01   4.6142000000000003e+00   2.2159999999999999e-01   3.4639999999999999e-01  -1.3299999999999999e-02
  -1.0139000000000000e+00   6.5949999999999998e-01  -6.0050000000000003e-01   2.7689999999999998e-01  -2.4740000000000001e-01  -3.0700000000000002e-02   1.0653999999999999e+00   4.2249999999999999e-01   3.3083000000000000e+00   1.8300000000000000e-01   3.0790000000000001e-01  -1.7700000000000000e-02
  -1.0801000000000001e+00   8.5740000000000005e-01  -9.4359999999999999e-01   3.1509999999999999e-01  -3.8100000000000002e-02  -8.3299999999999999e-02   1.1318999999999999e+00   6.8930000000000002e-01   4.1788999999999996e+00   3.0819999999999997e-01   2.5979999999999998e-01  -1.3299999999999999e-02
  -1.1021000000000001e+00   5.9360000000000002e-01  -7.7210000000000001e-01   3.7240000000000001e-01  -6.6600000000000006e-02  -6.1400000000000003e-02   1.1762999999999999e+00   6.2260000000000004e-01   3.9177000000000000e+00   2.9859999999999998e-01   2.8870000000000001e-01  -4.4200000000000003e-02
  -9.2579999999999996e-01   7.0350000000000001e-01  -6.8630000000000002e-01   3.3420000000000000e-01  -1.9980000000000001e-01  -3.5099999999999999e-02   1.0431999999999999e+00   2.8910000000000002e-01   4.0918000000000001e+00   2.7939999999999998e-01   2.3089999999999999e-01   0.0000000000000000e+00
  -1.2564000000000000e+00   5.9360000000000002e-01  -6.8630000000000002e-01   3.9140000000000003e-01  -2.1890000000000001e-01  -2.6300000000000000e-02   1.1318999999999999e+00   5.5589999999999995e-01   4.0918000000000001e+00   2.5050000000000000e-01   2.8870000000000001e-01  -2.2100000000000002e-02
  -9.0369999999999995e-01   6.3749999999999996e-01  -1.2010000000000001e+00   4.0100000000000002e-01  -1.9030000000000000e-01  -3.9500000000000000e-02   9.3220000000000003e-01   6.2260000000000004e-01   4.2659000000000002e+00   2.0230000000000001e-01   3.4639999999999999e-01  -1.7700000000000000e-02
  -1.1902999999999999e+00   5.4959999999999998e-01  -1.3725000000000001e+00   3.4370000000000001e-01  -2.3790000000000000e-01  -6.5799999999999997e-02   9.9880000000000002e-01   4.0020000000000000e-01   3.9177000000000000e+00   2.0230000000000001e-01   2.6939999999999997e-01  -8.8000000000000005e-03
  -1.1902999999999999e+00   6.8149999999999999e-01  -6.0050000000000003e-01   3.1509999999999999e-01  -2.1890000000000001e-01   4.4000000000000003e-03   9.7660000000000002e-01   3.1130000000000002e-01   4.7882999999999996e+00   2.1190000000000001e-01   3.2710000000000000e-01  -4.4200000000000003e-02
  -1.1241000000000001e+00   7.4739999999999995e-01  -1.2010000000000001e+00   3.1509999999999999e-01  -2.3790000000000000e-01  -7.8899999999999998e-02   9.9880000000000002e-01   5.3369999999999995e-01   3.8306000000000000e+00   2.8899999999999998e-01   3.3679999999999999e-01  -4.4000000000000003e-03
  -1.1902999999999999e+00   5.9360000000000002e-01  -8.5780000000000001e-01   3.8190000000000002e-01  -1.1420000000000000e-01  -5.7000000000000002e-02   1.2206999999999999e+00   4.6689999999999998e-01   4.3529999999999998e+00   2.6010000000000000e-01   3.4639999999999999e-01   0.0000000000000000e+00
  -1.1902999999999999e+00   5.9360000000000002e-01  -6.0050000000000003e-01   3.8190000000000002e-01  -1.9030000000000000e-01  -8.8000000000000005e-03   9.9880000000000002e-01   5.7809999999999995e-01   4.3529999999999998e+00   1.9270000000000001e-01   2.5979999999999998e-01  -2.2100000000000002e-02
  -1.2343999999999999e+00   5.0560000000000005e-01  -1.4582999999999999e+00   3.6280000000000001e-01  -1.1420000000000000e-01  -2.6300000000000000e-02   9.1000000000000003e-01   5.3369999999999995e-01   4.0048000000000004e+00   3.4680000000000000e-01   3.1750000000000000e-01  -1.3299999999999999e-02
  -1.0801000000000001e+00   5.7160000000000000e-01  -8.5800000000000001e-02   3.2460000000000000e-01  -1.9030000000000000e-01  -7.8899999999999998e-02   1.0209999999999999e+00   4.4469999999999998e-01   4.3529999999999998e+00   2.6010000000000000e-01   3.7530000000000002e-01   8.8000000000000005e-03
  -1.0360000000000000e+00   4.6170000000000000e-01  -6.8630000000000002e-01   2.9599999999999999e-01  -1.6180000000000000e-01  -1.7500000000000002e-02   1.0653999999999999e+00   2.2239999999999999e-01   3.7435999999999998e+00   2.8899999999999998e-01   2.8870000000000001e-01  -2.2100000000000002e-02
  -1.1241000000000001e+00   5.9360000000000002e-01  -1.0294000000000001e+00   3.6280000000000001e-01  -9.5200000000000007e-02  -4.4000000000000003e-03   1.0653999999999999e+00   4.8920000000000002e-01   4.0048000000000004e+00   2.3119999999999999e-01   2.9830000000000001e-01  -1.7700000000000000e-02
  -9.6989999999999998e-01   5.2759999999999996e-01  -1.0294000000000001e+00   2.2910000000000000e-01  -1.8079999999999999e-01  -5.2600000000000001e-02   9.7660000000000002e-01   7.1150000000000002e-01   4.2659000000000002e+00   2.6010000000000000e-01   2.5979999999999998e-01  -3.9800000000000002e-02
  -1.2784000000000000e+00   7.9139999999999999e-01  -6.8630000000000002e-01   3.6280000000000001e-01  -1.9980000000000001e-01  -5.2600000000000001e-02   1.0431999999999999e+00   4.6689999999999998e-01   4.3529999999999998e+00   2.3119999999999999e-01   4.4259999999999999e-01  -5.7500000000000002e-02
  -9.0369999999999995e-01   7.2550000000000003e-01  -9.4359999999999999e-01   3.2460000000000000e-01  -2.3790000000000000e-01  -5.2600000000000001e-02   1.0431999999999999e+00   4.2249999999999999e-01   4.9623999999999997e+00   2.4079999999999999e-01   3.3679999999999999e-01  -3.1000000000000000e-02
  -1.0801000000000001e+00   5.9360000000000002e-01  -8.5780000000000001e-01   3.4370000000000001e-01  -2.3790000000000000e-01  -3.9500000000000000e-02   7.1020000000000005e-01   4.4469999999999998e-01   3.8306000000000000e+00   2.4079999999999999e-01   2.3089999999999999e-01  -1.7700000000000000e-02
  -1.2343999999999999e+00   6.5949999999999998e-01  -1.7157000000000000e+00   3.7240000000000001e-01  -1.7130000000000001e-01   0.0000000000000000e+00   9.7660000000000002e-01   6.2260000000000004e-01   3.6564999999999999e+00   2.7939999999999998e-01   4.3300000000000000e-01  -1.7700000000000000e-02
  -1.1902999999999999e+00   6.3749999999999996e-01  -1.6298999999999999e+00   3.2460000000000000e-01  -1.6180000000000000e-01  -7.8899999999999998e-02   1.1096999999999999e+00   4.6689999999999998e-01   4.0048000000000004e+00   2.1190000000000001e-01   2.9830000000000001e-01  -3.5400000000000001e-02
  -1.1681999999999999e+00   5.2759999999999996e-01  -7.7210000000000001e-01   4.2959999999999998e-01  -1.9030000000000000e-01  -8.3299999999999999e-02   1.1096999999999999e+00   4.2249999999999999e-01   4.2659000000000002e+00   1.9270000000000001e-01   2.5979999999999998e-01   0.0000000000000000e+00
  -1.0139000000000000e+00   4.6170000000000000e-01  -3.4310000000000002e-01   2.9599999999999999e-01  -1.9030000000000000e-01  -5.7000000000000002e-02   9.9880000000000002e-01   4.4469999999999998e-01   3.4824000000000002e+00   2.2159999999999999e-01   2.5979999999999998e-01  -4.4000000000000003e-03
  -1.0801000000000001e+00   5.9360000000000002e-01  -1.0294000000000001e+00   3.2460000000000000e-01  -1.9980000000000001e-01  -4.8200000000000000e-02   1.0431999999999999e+00   5.3369999999999995e-01   3.7435999999999998e+00   2.6970000000000000e-01   3.5599999999999998e-01  -8.8000000000000005e-03
  -1.1241000000000001e+00   5.4959999999999998e-01  -7.7210000000000001e-01   2.7689999999999998e-01  -1.6180000000000000e-01  -1.7500000000000002e-02   1.0431999999999999e+00   4.0020000000000000e-01   3.6564999999999999e+00   2.6970000000000000e-01   2.4060000000000001e-01  -6.1899999999999997e-02
  -1.0801000000000001e+00   4.3969999999999998e-01  -1.6298999999999999e+00   3.9140000000000003e-01  -2.4740000000000001e-01  -3.9500000000000000e-02   9.9880000000000002e-01   5.7809999999999995e-01   4.5270999999999999e+00   3.6599999999999999e-01   3.0790000000000001e-01  -2.2100000000000002e-02
  -1.0139000000000000e+00   3.9570000000000000e-01  -1.1152000000000000e+00   3.4370000000000001e-01  -1.3320000000000001e-01  -4.8200000000000000e-02   1.1984999999999999e+00   5.1139999999999997e-01   4.3529999999999998e+00   2.8899999999999998e-01   3.8490000000000002e-01  -2.2100000000000002e-02
  -1.2122999999999999e+00   7.9139999999999999e-01  -8.5780000000000001e-01   2.8639999999999999e-01  -1.3320000000000001e-01  -3.0700000000000002e-02   9.5440000000000003e-01   3.3350000000000002e-01   4.5270999999999999e+00   2.9859999999999998e-01   3.3679999999999999e-01  -3.9800000000000002e-02
  -1.1462000000000001e+00   6.3749999999999996e-01  -6.8630000000000002e-01   1.9089999999999999e-01  -1.7130000000000001e-01  -3.5099999999999999e-02   1.1762999999999999e+00   2.8910000000000002e-01   4.5270999999999999e+00   2.9859999999999998e-01   3.0790000000000001e-01  -2.2100000000000002e-02
  -1.3225000000000000e+00   7.9139999999999999e-01  -7.7210000000000001e-01   3.5330000000000000e-01  -1.2370000000000000e-01  -7.4499999999999997e-02   1.0431999999999999e+00   3.1130000000000002e-01   4.2659000000000002e+00   2.3119999999999999e-01   3.8490000000000002e-01  -3.5400000000000001e-02
  -1.1681999999999999e+00   5.4959999999999998e-01   0.0000000000000000e+00   3.5330000000000000e-01  -2.3790000000000000e-01  -6.5799999999999997e-02   1.0875999999999999e+00   3.5580000000000001e-01   4.1788999999999996e+00   2.2159999999999999e-01   2.8870000000000001e-01  -6.1899999999999997e-02
  -8.3760000000000001e-01   6.8149999999999999e-01  -1.4582999999999999e+00   3.7240000000000001e-01  -1.9030000000000000e-01  -7.0199999999999999e-02   1.1096999999999999e+00   3.7800000000000000e-01   4.5270999999999999e+00   2.8899999999999998e-01   3.4639999999999999e-01  -6.1899999999999997e-02
  -1.1462000000000001e+00   4.8359999999999997e-01  -4.2890000000000000e-01   2.5779999999999997e-01  -2.3790000000000000e-01  -6.1400000000000003e-02   1.1540999999999999e+00   4.6689999999999998e-01   4.0048000000000004e+00   2.5050000000000000e-01   2.7900000000000003e-01  -6.6400000000000001e-02
  -1.0801000000000001e+00   6.5949999999999998e-01  -4.2890000000000000e-01   3.1509999999999999e-01  -1.7130000000000001e-01  -3.0700000000000002e-02   1.1096999999999999e+00   2.6679999999999998e-01   4.1788999999999996e+00   2.3119999999999999e-01   2.9830000000000001e-01  -5.3100000000000001e-02
  -1.3225000000000000e+00   7.9139999999999999e-01  -1.2010000000000001e+00   3.8190000000000002e-01  -6.6600000000000006e-02  -4.4000000000000003e-03   1.1318999999999999e+00   2.0010000000000000e-01   4.3529999999999998e+00   2.7939999999999998e-01   3.5599999999999998e-01  -1.5479999999999999e-01
  -1.0360000000000000e+00   5.9360000000000002e-01  -8.5780000000000001e-01   3.1509999999999999e-01  -1.8079999999999999e-01  -1.7500000000000002e-02   1.1540999999999999e+00   4.6689999999999998e-01   3.7435999999999998e+00   2.6010000000000000e-01   3.2710000000000000e-01  -1.0620000000000000e-01
  -9.4779999999999998e-01   9.0129999999999999e-01  -6.8630000000000002e-01   4.0100000000000002e-01  -1.5229999999999999e-01  -4.3900000000000002e-02   1.3539000000000001e+00   2.2239999999999999e-01   4.2659000000000002e+00   3.3710000000000001e-01   3.0790000000000001e-01  -6.1899999999999997e-02
  -1.0801000000000001e+00   6.8149999999999999e-01  -7.7210000000000001e-01   3.0549999999999999e-01  -1.8079999999999999e-01  -7.8899999999999998e-02   1.0209999999999999e+00   1.1119999999999999e-01   4.2659000000000002e+00   2.9859999999999998e-01   2.6939999999999997e-01  -1.2830000000000000e-01
  -9.0369999999999995e-01   6.1550000000000005e-01  -7.7210000000000001e-01   2.9599999999999999e-01  -2.1890000000000001e-01  -2.1899999999999999e-02   9.1000000000000003e-01   1.3339999999999999e-01   4.3529999999999998e+00   3.0819999999999997e-01   2.2130000000000000e-01  -1.2830000000000000e-01
  -1.2564000000000000e+00   5.7160000000000000e-01  -1.5441000000000000e+00   3.0549999999999999e-01  -2.8549999999999998e-01  -4.8200000000000000e-02   1.1540999999999999e+00  -1.3339999999999999e-01   4.5270999999999999e+00   2.6970000000000000e-01   3.1750000000000000e-01  -1.0170000000000000e-01
  -1.0580000000000001e+00   6.5949999999999998e-01  -1.2010000000000001e+00   3.4370000000000001e-01  -2.1890000000000001e-01  -6.1400000000000003e-02   1.0431999999999999e+00  -8.8900000000000007e-02   3.9177000000000000e+00   3.6599999999999999e-01   3.2710000000000000e-01  -1.2830000000000000e-01
  -1.0801000000000001e+00   6.5949999999999998e-01  -8.5780000000000001e-01   3.3420000000000000e-01  -1.2370000000000000e-01  -2.6300000000000000e-02   9.9880000000000002e-01  -2.2239999999999999e-01   5.1365999999999996e+00   2.5050000000000000e-01   3.7530000000000002e-01  -1.3270000000000001e-01
  -1.0580000000000001e+00   4.3969999999999998e-01  -5.1470000000000005e-01   3.8190000000000002e-01  -1.1420000000000000e-01  -4.4000000000000003e-03   9.3220000000000003e-01  -3.7800000000000000e-01   3.9177000000000000e+00   2.8899999999999998e-01   3.4639999999999999e-01  -1.0170000000000000e-01
  -1.2343999999999999e+00   4.8359999999999997e-01  -7.7210000000000001e-01   2.8639999999999999e-01  -1.7130000000000001e-01  -5.2600000000000001e-02   8.6560000000000004e-01  -1.7790000000000000e-01   4.4401000000000002e+00   2.6010000000000000e-01   2.0210000000000000e-01  -2.1679999999999999e-01
  -9.4779999999999998e-01   5.2759999999999996e-01  -4.2890000000000000e-01   3.1509999999999999e-01  -1.7130000000000001e-01  -6.1400000000000003e-02   1.1318999999999999e+00  -1.5559999999999999e-01   3.7435999999999998e+00   3.2750000000000001e-01   2.1170000000000000e-01  -1.4599999999999999e-01
  -1.0139000000000000e+00   6.1550000000000005e-01  -6.0050000000000003e-01   2.8639999999999999e-01  -2.3790000000000000e-01  -5.2600000000000001e-02   1.1984999999999999e+00  -2.4460000000000001e-01   4.4401000000000002e+00   2.6970000000000000e-01   2.5979999999999998e-01  -1.6810000000000000e-01
  -1.3446000000000000e+00   6.8149999999999999e-01  -7.7210000000000001e-01   4.2009999999999997e-01  -1.6180000000000000e-01  -5.2600000000000001e-02   9.7660000000000002e-01  -2.8910000000000002e-01   4.2659000000000002e+00   3.0819999999999997e-01   2.8870000000000001e-01  -1.3270000000000001e-01
  -1.1902999999999999e+00   7.2550000000000003e-01  -6.0050000000000003e-01   3.9140000000000003e-01  -1.6180000000000000e-01  -6.1400000000000003e-02   1.0431999999999999e+00  -1.3339999999999999e-01   4.6142000000000003e+00   2.9859999999999998e-01   3.1750000000000000e-01  -1.2830000000000000e-01
  -1.0801000000000001e+00   7.4739999999999995e-01  -1.5441000000000000e+00   2.5779999999999997e-01  -2.1890000000000001e-01  -5.2600000000000001e-02   8.2120000000000004e-01  -6.6699999999999995e-02   3.5695000000000001e+00   3.3710000000000001e-01   3.3679999999999999e-01  -1.3270000000000001e-01
  -9.9190000000000000e-01   6.1550000000000005e-01  -1.3725000000000001e+00   3.7240000000000001e-01  -1.6180000000000000e-01  -4.3900000000000002e-02   9.9880000000000002e-01   0.0000000000000000e+00   4.2659000000000002e+00   2.6970000000000000e-01   3.1750000000000000e-01  -1.0170000000000000e-01
  -1.0801000000000001e+00   5.4959999999999998e-01  -5.1470000000000005e-01   2.6729999999999998e-01  -1.4269999999999999e-01  -6.5799999999999997e-02   9.5440000000000003e-01   1.3339999999999999e-01   4.3529999999999998e+00   2.8899999999999998e-01   2.7900000000000003e-01  -1.2390000000000000e-01
  -9.0369999999999995e-01   5.4959999999999998e-01  -6.8630000000000002e-01   4.1049999999999998e-01  -2.0930000000000001e-01  -4.3900000000000002e-02   8.8780000000000003e-01   1.1119999999999999e-01   4.0048000000000004e+00   2.6970000000000000e-01   2.4060000000000001e-01  -9.7299999999999998e-02
  -1.1021000000000001e+00   5.9360000000000002e-01  -5.1470000000000005e-01   4.3919999999999998e-01  -1.2370000000000000e-01  -4.8200000000000000e-02   1.0875999999999999e+00  -4.4499999999999998e-02   4.3529999999999998e+00   2.4079999999999999e-01   4.2340000000000000e-01  -1.4160000000000000e-01
  -1.0139000000000000e+00   5.2759999999999996e-01  -1.4582999999999999e+00   2.7689999999999998e-01  -2.1890000000000001e-01  -5.7000000000000002e-02   8.4340000000000004e-01   8.8900000000000007e-02   3.8306000000000000e+00   2.6010000000000000e-01   2.5019999999999998e-01  -1.0620000000000000e-01
  -9.9190000000000000e-01   5.4959999999999998e-01  -1.0294000000000001e+00   3.7240000000000001e-01  -1.7130000000000001e-01  -4.3900000000000002e-02   1.0875999999999999e+00   0.0000000000000000e+00   4.2659000000000002e+00   1.7340000000000000e-01   2.9830000000000001e-01  -1.3270000000000001e-01
  -1.1241000000000001e+00   6.3749999999999996e-01  -1.0294000000000001e+00   3.4370000000000001e-01  -2.5690000000000002e-01  -5.2600000000000001e-02   1.1540999999999999e+00   1.5559999999999999e-01   4.1788999999999996e+00   2.0230000000000001e-01   2.2130000000000000e-01  -9.2899999999999996e-02
  -9.2579999999999996e-01   7.9139999999999999e-01  -1.4582999999999999e+00   4.0100000000000002e-01  -1.5229999999999999e-01  -3.5099999999999999e-02   8.4340000000000004e-01   2.2200000000000001e-02   4.6142000000000003e+00   3.0819999999999997e-01   2.8870000000000001e-01  -1.2830000000000000e-01
  -1.0580000000000001e+00   8.1340000000000001e-01  -7.7210000000000001e-01   3.2460000000000000e-01  -1.5229999999999999e-01  -5.2600000000000001e-02   1.1540999999999999e+00  -1.1119999999999999e-01   4.1788999999999996e+00   2.3119999999999999e-01   2.1170000000000000e-01  -1.5479999999999999e-01
  -1.1462000000000001e+00   6.3749999999999996e-01  -7.7210000000000001e-01   3.3420000000000000e-01  -1.7130000000000001e-01  -2.1899999999999999e-02   8.4340000000000004e-01   0.0000000000000000e+00   4.7012999999999998e+00   2.6010000000000000e-01   2.0210000000000000e-01  -1.1500000000000000e-01
  -1.3225000000000000e+00   6.3749999999999996e-01  -8.5780000000000001e-01   2.9599999999999999e-01  -1.8079999999999999e-01  -4.8200000000000000e-02   1.0209999999999999e+00   6.6699999999999995e-02   4.3529999999999998e+00   2.6010000000000000e-01   2.5979999999999998e-01  -1.3270000000000001e-01
  -1.0580000000000001e+00   6.3749999999999996e-01  -1.2010000000000001e+00   2.9599999999999999e-01  -2.7600000000000002e-01  -5.2600000000000001e-02   1.0875999999999999e+00   2.2200000000000001e-02   4.0918000000000001e+00   3.1790000000000002e-01   2.3089999999999999e-01  -1.2390000000000000e-01
  -1.0801000000000001e+00   6.3749999999999996e-01  -1.4582999999999999e+00   3.1509999999999999e-01  -2.7600000000000002e-01  -2.6300000000000000e-02   9.9880000000000002e-01   8.8900000000000007e-02   4.5270999999999999e+00   3.6599999999999999e-01   3.9450000000000002e-01  -1.5479999999999999e-01
  -1.1241000000000001e+00   5.9360000000000002e-01  -1.3725000000000001e+00   3.8190000000000002e-01  -1.5229999999999999e-01   4.4000000000000003e-03   1.0653999999999999e+00   6.6699999999999995e-02   3.2212000000000001e+00   3.0819999999999997e-01   3.1750000000000000e-01  -1.5040000000000001e-01
  -1.1902999999999999e+00   5.9360000000000002e-01  -8.5780000000000001e-01   2.5779999999999997e-01  -1.9980000000000001e-01  -3.0700000000000002e-02   1.1762999999999999e+00   2.4460000000000001e-01   3.9177000000000000e+00   2.8899999999999998e-01   2.4060000000000001e-01  -1.4599999999999999e-01
  -1.1021000000000001e+00   7.2550000000000003e-01  -2.5740000000000002e-01   3.6280000000000001e-01  -1.6180000000000000e-01  -6.1400000000000003e-02   1.0875999999999999e+00   0.0000000000000000e+00   4.7882999999999996e+00   3.2750000000000001e-01   2.4060000000000001e-01  -1.3270000000000001e-01
  -1.1902999999999999e+00   4.3969999999999998e-01  -1.2010000000000001e+00   3.2460000000000000e-01  -1.9980000000000001e-01  -5.2600000000000001e-02   1.0653999999999999e+00   4.4499999999999998e-02   4.0918000000000001e+00   2.4079999999999999e-01   3.2710000000000000e-01  -1.1500000000000000e-01
  -1.0139000000000000e+00   4.6170000000000000e-01  -7.7210000000000001e-01   4.2959999999999998e-01  -2.1890000000000001e-01  -5.2600000000000001e-02   9.7660000000000002e-01   6.6699999999999995e-02   4.5270999999999999e+00   2.9859999999999998e-01   2.1170000000000000e-01  -1.5040000000000001e-01
  -1.1021000000000001e+00   5.7160000000000000e-01  -1.2010000000000001e+00   3.4370000000000001e-01  -2.4740000000000001e-01  -6.5799999999999997e-02   1.0653999999999999e+00   8.8900000000000007e-02   3.8306000000000000e+00   3.3710000000000001e-01   3.2710000000000000e-01  -1.5479999999999999e-01
  -1.1021000000000001e+00   5.2759999999999996e-01  -6.8630000000000002e-01   2.6729999999999998e-01  -2.5690000000000002e-01  -3.0700000000000002e-02   9.1000000000000003e-01   1.7790000000000000e-01   4.6142000000000003e+00   2.4079999999999999e-01   2.6939999999999997e-01  -1.2830000000000000e-01
  -1.0801000000000001e+00   6.5949999999999998e-01  -1.2867999999999999e+00   3.0549999999999999e-01  -2.0930000000000001e-01  -1.3200000000000000e-02   1.0431999999999999e+00  -2.2200000000000001e-02   3.4824000000000002e+00   1.9270000000000001e-01   3.7530000000000002e-01  -1.1060000000000000e-01
  -1.0580000000000001e+00   6.5949999999999998e-01  -1.2867999999999999e+00   3.0549999999999999e-01  -2.1890000000000001e-01  -8.3299999999999999e-02   8.4340000000000004e-01  -8.8900000000000007e-02   4.1788999999999996e+00   1.7340000000000000e-01   2.5019999999999998e-01  -1.4599999999999999e-01
  -1.1902999999999999e+00   7.4739999999999995e-01  -7.7210000000000001e-01   3.1509999999999999e-01  -2.6640000000000003e-01  -4.3900000000000002e-02   9.9880000000000002e-01  -1.5559999999999999e-01   4.6142000000000003e+00   3.0819999999999997e-01   2.8870000000000001e-01  -9.2899999999999996e-02
  -1.1902999999999999e+00   7.4739999999999995e-01  -1.2867999999999999e+00   3.3420000000000000e-01  -2.5690000000000002e-01  -6.1400000000000003e-02   8.6560000000000004e-01  -1.1119999999999999e-01   4.0918000000000001e+00   2.3119999999999999e-01   2.6939999999999997e-01  -1.5920000000000001e-01
  -1.0580000000000001e+00   4.6170000000000000e-01  -1.0294000000000001e+00   3.2460000000000000e-01  -1.8079999999999999e-01  -5.2600000000000001e-02   1.1096999999999999e+00   8.8900000000000007e-02   4.3529999999999998e+00   1.9270000000000001e-01   3.3679999999999999e-01  -8.8499999999999995e-02
  -1.1241000000000001e+00   5.2759999999999996e-01  -1.3725000000000001e+00   4.1049999999999998e-01  -1.5229999999999999e-01  -2.1899999999999999e-02   9.9880000000000002e-01   0.0000000000000000e+00   4.9623999999999997e+00   2.2159999999999999e-01   2.7900000000000003e-01  -8.8499999999999995e-02
  -1.1021000000000001e+00   5.4959999999999998e-01  -4.2890000000000000e-01   2.8639999999999999e-01  -2.1890000000000001e-01  -9.6500000000000002e-02   9.5440000000000003e-01  -2.2200000000000001e-02   5.3977000000000004e+00   3.0819999999999997e-01   2.8870000000000001e-01  -1.1940000000000001e-01
  -1.1902999999999999e+00   6.5949999999999998e-01  -7.7210000000000001e-01   3.1509999999999999e-01  -1.6180000000000000e-01  -7.4499999999999997e-02   1.0209999999999999e+00  -6.6699999999999995e-02   3.6564999999999999e+00   2.3119999999999999e-01   2.8870000000000001e-01  -1.1940000000000001e-01
  -1.1902999999999999e+00   5.0560000000000005e-01  -6.0050000000000003e-01   3.4370000000000001e-01  -1.4269999999999999e-01  -8.3299999999999999e-02   1.0209999999999999e+00  -8.8900000000000007e-02   3.6564999999999999e+00   2.9859999999999998e-01   3.3679999999999999e-01  -1.4599999999999999e-01
  -1.3666000000000000e+00   5.4959999999999998e-01  -1.1152000000000000e+00   2.6729999999999998e-01  -1.5229999999999999e-01  -2.6300000000000000e-02   9.7660000000000002e-01  -2.0010000000000000e-01   4.3529999999999998e+00   3.0819999999999997e-01   3.8490000000000002e-01  -1.1940000000000001e-01
  -9.6989999999999998e-01   6.8149999999999999e-01  -9.4359999999999999e-01   2.7689999999999998e-01  -1.9980000000000001e-01  -8.7700000000000000e-02   9.1000000000000003e-01  -1.3339999999999999e-01   3.3953000000000002e+00   2.5050000000000000e-01   3.1750000000000000e-01  -1.1060000000000000e-01
  -1.1902999999999999e+00   5.7160000000000000e-01  -1.0294000000000001e+00   3.5330000000000000e-01  -1.6180000000000000e-01  -7.8899999999999998e-02   9.5440000000000003e-01   0.0000000000000000e+00   3.7435999999999998e+00   2.4079999999999999e-01   3.4639999999999999e-01  -1.0170000000000000e-01
  -1.1902999999999999e+00   3.5170000000000001e-01  -3.4310000000000002e-01   3.4370000000000001e-01  -2.0930000000000001e-01  -3.0700000000000002e-02   8.2120000000000004e-01   6.6699999999999995e-02   4.0918000000000001e+00   3.3710000000000001e-01   3.7530000000000002e-01  -1.1500000000000000e-01
  -1.1681999999999999e+00   7.2550000000000003e-01  -6.0050000000000003e-01   3.2460000000000000e-01  -7.6100000000000001e-02  -5.7000000000000002e-02   9.5440000000000003e-01  -4.4499999999999998e-02   4.7882999999999996e+00   2.6970000000000000e-01   2.8870000000000001e-01  -9.2899999999999996e-02
  -1.1462000000000001e+00   5.7160000000000000e-01  -1.3725000000000001e+00   2.4820000000000000e-01  -1.7130000000000001e-01  -1.3200000000000000e-02   9.1000000000000003e-01   1.5559999999999999e-01   4.2659000000000002e+00   2.6010000000000000e-01   2.6939999999999997e-01  -9.7299999999999998e-02
  -1.1021000000000001e+00   6.8149999999999999e-01  -8.5780000000000001e-01   3.2460000000000000e-01  -1.3320000000000001e-01  -4.8200000000000000e-02   1.0431999999999999e+00   1.7790000000000000e-01   4.5270999999999999e+00   2.9859999999999998e-01   3.2710000000000000e-01  -5.7500000000000002e-02
  -9.9190000000000000e-01   3.9570000000000000e-01  -8.5780000000000001e-01   3.3420000000000000e-01  -2.2839999999999999e-01  -2.1899999999999999e-02   9.9880000000000002e-01  -4.4499999999999998e-02   4.3529999999999998e+00   2.0230000000000001e-01   3.4639999999999999e-01  -9.7299999999999998e-02
  -1.0580000000000001e+00   5.4959999999999998e-01  -9.4359999999999999e-01   2.5779999999999997e-01  -2.0930000000000001e-01  -8.8000000000000005e-03   9.1000000000000003e-01   0.0000000000000000e+00   4.2659000000000002e+00   3.1790000000000002e-01   3.0790000000000001e-01  -7.9600000000000004e-02
  -1.1241000000000001e+00   6.3749999999999996e-01  -6.8630000000000002e-01   3.8190000000000002e-01  -1.7130000000000001e-01  -5.7000000000000002e-02   1.1096999999999999e+00  -1.1119999999999999e-01   4.7012999999999998e+00   2.5050000000000000e-01   3.5599999999999998e-01  -1.5479999999999999e-01
  -1.0801000000000001e+00   7.2550000000000003e-01  -1.5441000000000000e+00   2.7689999999999998e-01  -1.5229999999999999e-01  -5.2600000000000001e-02   8.2120000000000004e-01   2.0010000000000000e-01   4.9623999999999997e+00   1.9270000000000001e-01   3.2710000000000000e-01  -8.4000000000000005e-02
  -1.0801000000000001e+00   4.3969999999999998e-01  -9.4359999999999999e-01   2.5779999999999997e-01  -2.1890000000000001e-01  -4.8200000000000000e-02   1.0653999999999999e+00   1.1119999999999999e-01   4.7012999999999998e+00   3.1790000000000002e-01   2.1170000000000000e-01  -9.7299999999999998e-02
  -1.2784000000000000e+00   7.6939999999999997e-01  -9.4359999999999999e-01   3.5330000000000000e-01  -1.4269999999999999e-01  -2.6300000000000000e-02   9.9880000000000002e-01   2.8910000000000002e-01   3.9177000000000000e+00   1.9270000000000001e-01   2.9830000000000001e-01  -6.6400000000000001e-02
  -1.2564000000000000e+00   5.2759999999999996e-01  -4.2890000000000000e-01   4.1049999999999998e-01  -1.9030000000000000e-01  -5.2600000000000001e-02   1.0875999999999999e+00  -1.3339999999999999e-01   3.2212000000000001e+00   2.7939999999999998e-01   3.6559999999999998e-01  -1.0620000000000000e-01
  -1.2784000000000000e+00   5.2759999999999996e-01  -1.8872000000000000e+00   3.7240000000000001e-01  -2.4740000000000001e-01  -5.7000000000000002e-02   1.0875999999999999e+00   4.4499999999999998e-02   4.5270999999999999e+00   2.1190000000000001e-01   3.0790000000000001e-01  -1.0170000000000000e-01
  -1.0360000000000000e+00   7.4739999999999995e-01  -6.8630000000000002e-01   2.3870000000000000e-01  -2.2839999999999999e-01  -5.2600000000000001e-02   1.0431999999999999e+00   1.3339999999999999e-01   4.3529999999999998e+00   2.8899999999999998e-01   2.4060000000000001e-01  -1.1500000000000000e-01
  -1.3225000000000000e+00   7.9139999999999999e-01  -6.8630000000000002e-01   2.7689999999999998e-01  -2.2839999999999999e-01  -4.8200000000000000e-02   1.1096999999999999e+00  -1.7790000000000000e-01   3.6564999999999999e+00   2.9859999999999998e-01   2.9830000000000001e-01  -1.3270000000000001e-01
  -9.9190000000000000e-01   5.7160000000000000e-01  -6.8630000000000002e-01   3.3420000000000000e-01  -2.5690000000000002e-01  -3.0700000000000002e-02   9.1000000000000003e-01   3.3350000000000002e-01   3.6564999999999999e+00   2.8899999999999998e-01   3.4639999999999999e-01  -1.3710000000000000e-01
  -1.1241000000000001e+00   7.2550000000000003e-01  -1.0294000000000001e+00   2.9599999999999999e-01  -1.9980000000000001e-01  -1.0960000000000000e-01   1.3317000000000001e+00   1.1119999999999999e-01   4.2659000000000002e+00   2.6010000000000000e-01   3.0790000000000001e-01  -4.8700000000000000e-02
  -1.1021000000000001e+00   4.3969999999999998e-01  -3.4310000000000002e-01   3.6280000000000001e-01  -2.4740000000000001e-01  -8.8000000000000005e-03   1.2873000000000001e+00  -1.5559999999999999e-01   3.5695000000000001e+00   2.7939999999999998e-01   3.4639999999999999e-01  -1.5040000000000001e-01
  -1.2784000000000000e+00   5.9360000000000002e-01  -1.2867999999999999e+00   3.0549999999999999e-01  -2.2839999999999999e-01   1.7500000000000002e-02   1.1318999999999999e+00   0.0000000000000000e+00   4.3529999999999998e+00   2.5050000000000000e-01   2.7900000000000003e-01  -1.5479999999999999e-01
  -1.0580000000000001e+00   6.5949999999999998e-01  -1.0294000000000001e+00   3.9140000000000003e-01  -1.8079999999999999e-01  -3.0700000000000002e-02   1.0875999999999999e+00  -2.2239999999999999e-01   4.2659000000000002e+00   2.6970000000000000e-01   3.0790000000000001e-01  -2.2100000000000002e-02
  -1.1902999999999999e+00   5.7160000000000000e-01  -2.5740000000000002e-01   3.8190000000000002e-01  -2.5690000000000002e-01  -3.9500000000000000e-02   9.7660000000000002e-01   1.7790000000000000e-01   4.2659000000000002e+00   3.0819999999999997e-01   3.2710000000000000e-01  -1.5479999999999999e-01
  -1.1902999999999999e+00   5.0560000000000005e-01  -1.6298999999999999e+00   2.4820000000000000e-01  -1.6180000000000000e-01  -4.8200000000000000e-02   1.0875999999999999e+00   1.7790000000000000e-01   4.5270999999999999e+00   2.6010000000000000e-01   3.8490000000000002e-01  -1.5920000000000001e-01
  -1.2784000000000000e+00   5.9360000000000002e-01  -1.7157000000000000e+00   3.5330000000000000e-01  -1.0470000000000000e-01  -3.9500000000000000e-02   1.1318999999999999e+00   0.0000000000000000e+00   4.0048000000000004e+00   2.8899999999999998e-01   3.5599999999999998e-01  -1.0620000000000000e-01
  -1.2564000000000000e+00   5.7160000000000000e-01  -6.8630000000000002e-01   2.8639999999999999e-01  -2.0930000000000001e-01  -3.0700000000000002e-02   8.2120000000000004e-01   2.0010000000000000e-01   4.1788999999999996e+00   3.0819999999999997e-01   2.8870000000000001e-01  -1.5040000000000001e-01
  -1.0580000000000001e+00   5.7160000000000000e-01  -9.4359999999999999e-01   2.2910000000000000e-01  -2.5690000000000002e-01  -1.3200000000000000e-02   7.5460000000000005e-01   2.2239999999999999e-01   4.0048000000000004e+00   2.9859999999999998e-01   2.8870000000000001e-01  -6.1899999999999997e-02
  -1.0580000000000001e+00   5.4959999999999998e-01  -8.5780000000000001e-01   2.7689999999999998e-01  -1.4269999999999999e-01  -4.3900000000000002e-02   1.2206999999999999e+00  -2.2200000000000001e-02   3.9177000000000000e+00   2.6970000000000000e-01   1.9239999999999999e-01  -1.3270000000000001e-01
  -1.1021000000000001e+00   6.1550000000000005e-01  -1.2010000000000001e+00   3.7240000000000001e-01  -1.8079999999999999e-01  -6.5799999999999997e-02   7.9900000000000004e-01  -2.2200000000000001e-02   4.0918000000000001e+00   1.7340000000000000e-01   2.8870000000000001e-01  -1.6810000000000000e-01
  -1.1021000000000001e+00   7.0350000000000001e-01  -1.2867999999999999e+00   3.2460000000000000e-01  -1.6180000000000000e-01  -3.9500000000000000e-02   1.0653999999999999e+00  -2.0010000000000000e-01   3.6564999999999999e+00   1.6380000000000000e-01   3.1750000000000000e-01  -7.9600000000000004e-02
  -1.3887000000000000e+00   6.5949999999999998e-01  -9.4359999999999999e-01   2.3870000000000000e-01  -2.3790000000000000e-01  -6.1400000000000003e-02   8.2120000000000004e-01   1.7790000000000000e-01   4.3529999999999998e+00   2.6010000000000000e-01   3.0790000000000001e-01  -1.5479999999999999e-01
  -1.2564000000000000e+00   5.0560000000000005e-01  -7.7210000000000001e-01   4.0100000000000002e-01  -1.4269999999999999e-01  -3.9500000000000000e-02   1.1096999999999999e+00   6.6699999999999995e-02   4.3529999999999998e+00   3.3710000000000001e-01   3.2710000000000000e-01  -1.1500000000000000e-01
  -1.1462000000000001e+00   6.3749999999999996e-01  -6.8630000000000002e-01   2.7689999999999998e-01  -2.4740000000000001e-01  -7.0199999999999999e-02   1.0209999999999999e+00  -8.8900000000000007e-02   4.3529999999999998e+00   2.5050000000000000e-01   3.0790000000000001e-01  -1.3270000000000001e-01
  -1.1241000000000001e+00   5.7160000000000000e-01  -1.0294000000000001e+00   2.6729999999999998e-01  -1.6180000000000000e-01  -4.8200000000000000e-02   8.4340000000000004e-01   8.8900000000000007e-02   3.8306000000000000e+00   2.5050000000000000e-01   3.3679999999999999e-01  -1.3710000000000000e-01
  -1.1681999999999999e+00   7.2550000000000003e-01  -1.1152000000000000e+00   3.3420000000000000e-01  -1.5229999999999999e-01  -4.8200000000000000e-02   9.7660000000000002e-01   0.0000000000000000e+00   4.2659000000000002e+00   2.9859999999999998e-01   2.4060000000000001e-01  -8.4000000000000005e-02
  -1.1681999999999999e+00   7.2550000000000003e-01  -1.1152000000000000e+00   2.5779999999999997e-01  -1.9030000000000000e-01  -4.3900000000000002e-02   9.7660000000000002e-01   1.1119999999999999e-01   4.1788999999999996e+00   2.9859999999999998e-01   2.3089999999999999e-01  -1.3270000000000001e-01
  -1.1241000000000001e+00   4.1770000000000002e-01  -1.3725000000000001e+00   3.3420000000000000e-01  -1.9030000000000000e-01  -6.1400000000000003e-02   9.5440000000000003e-01   3.5580000000000001e-01   4.1788999999999996e+00   2.1190000000000001e-01   2.8870000000000001e-01  -1.0170000000000000e-01
  -1.1681999999999999e+00   6.1550000000000005e-01  -8.5780000000000001e-01   2.3870000000000000e-01  -2.8549999999999998e-01  -6.1400000000000003e-02   1.1984999999999999e+00   3.3350000000000002e-01   4.0048000000000004e+00   2.6970000000000000e-01   3.5599999999999998e-01  -1.1500000000000000e-01
  -8.5960000000000003e-01   6.5949999999999998e-01  -1.5441000000000000e+00   3.9140000000000003e-01  -1.6180000000000000e-01  -3.9500000000000000e-02   1.0209999999999999e+00   1.1119999999999999e-01   3.8306000000000000e+00   3.1790000000000002e-01   2.7900000000000003e-01  -1.1940000000000001e-01
  -1.0139000000000000e+00   5.9360000000000002e-01  -1.1152000000000000e+00   3.3420000000000000e-01  -1.8079999999999999e-01   0.0000000000000000e+00   1.0875999999999999e+00   2.2200000000000001e-02   4.3529999999999998e+00   2.6970000000000000e-01   2.7900000000000003e-01  -9.7299999999999998e-02
  -1.1681999999999999e+00   6.8149999999999999e-01  -6.0050000000000003e-01   2.9599999999999999e-01  -2.4740000000000001e-01  -4.8200000000000000e-02   8.4340000000000004e-01   1.3339999999999999e-01   3.8306000000000000e+00   2.6010000000000000e-01   2.2130000000000000e-01  -1.2390000000000000e-01
  -1.3225000000000000e+00   5.4959999999999998e-01  -8.5780000000000001e-01   2.5779999999999997e-01  -2.8549999999999998e-01  -9.2100000000000001e-02   1.0431999999999999e+00  -4.4499999999999998e-02   4.4401000000000002e+00   2.7939999999999998e-01   2.9830000000000001e-01  -9.7299999999999998e-02
  -9.4779999999999998e-01   7.9139999999999999e-01  -7.7210000000000001e-01   3.6280000000000001e-01  -2.3790000000000000e-01  -1.3200000000000000e-02   8.2120000000000004e-01   1.7790000000000000e-01   4.6142000000000003e+00   3.1790000000000002e-01   2.8870000000000001e-01  -7.9600000000000004e-02
  -1.1021000000000001e+00   4.8359999999999997e-01  -9.4359999999999999e-01   3.7240000000000001e-01  -1.7130000000000001e-01  -3.5099999999999999e-02   9.7660000000000002e-01   6.6699999999999995e-02   4.5270999999999999e+00   2.6010000000000000e-01   2.7900000000000003e-01  -1.1940000000000001e-01
  -1.0139000000000000e+00   6.3749999999999996e-01  -3.4310000000000002e-01   4.0100000000000002e-01  -2.0930000000000001e-01  -5.7000000000000002e-02   9.7660000000000002e-01   1.3339999999999999e-01   4.7882999999999996e+00   3.6599999999999999e-01   2.5019999999999998e-01  -6.6400000000000001e-02
  -1.1902999999999999e+00   4.1770000000000002e-01  -1.3725000000000001e+00   2.6729999999999998e-01  -1.6180000000000000e-01  -1.3200000000000000e-02   9.1000000000000003e-01   2.2200000000000001e-02   3.9177000000000000e+00   3.5639999999999999e-01   2.5979999999999998e-01  -1.0620000000000000e-01
  -9.6989999999999998e-01   6.1550000000000005e-01  -1.7157000000000000e+00   3.2460000000000000e-01  -2.8549999999999998e-01  -1.7500000000000002e-02   9.3220000000000003e-01   4.4499999999999998e-02   3.7435999999999998e+00   2.5050000000000000e-01   3.4639999999999999e-01  -5.3100000000000001e-02
  -1.1021000000000001e+00   7.2550000000000003e-01  -1.2010000000000001e+00   2.6729999999999998e-01  -1.3320000000000001e-01  -3.9500000000000000e-02   9.9880000000000002e-01  -8.8900000000000007e-02   3.7435999999999998e+00   2.8899999999999998e-01   2.9830000000000001e-01  -1.1500000000000000e-01
  -1.0360000000000000e+00   4.1770000000000002e-01  -1.0294000000000001e+00   2.5779999999999997e-01  -2.0930000000000001e-01  -6.1400000000000003e-02   9.9880000000000002e-01   4.4499999999999998e-02   4.8754000000000000e+00   2.9859999999999998e-01   2.5979999999999998e-01  -1.2390000000000000e-01
  -1.1021000000000001e+00   5.7160000000000000e-01  -1.1152000000000000e+00   3.8190000000000002e-01  -1.9980000000000001e-01  -8.8000000000000005e-03   1.0209999999999999e+00   0.0000000000000000e+00   3.3953000000000002e+00   2.6970000000000000e-01   2.2130000000000000e-01  -9.2899999999999996e-02
  -1.0580000000000001e+00   5.0560000000000005e-01  -8.5780000000000001e-01   2.3870000000000000e-01  -3.1400000000000000e-01  -2.6300000000000000e-02   9.5440000000000003e-01   8.8900000000000007e-02   4.0048000000000004e+00   2.8899999999999998e-01   2.8870000000000001e-01  -7.9600000000000004e-02
  -1.1241000000000001e+00   5.2759999999999996e-01  -3.4310000000000002e-01   3.0549999999999999e-01  -2.5690000000000002e-01  -9.2100000000000001e-02   9.7660000000000002e-01   1.1119999999999999e-01   3.9177000000000000e+00   2.7939999999999998e-01   2.5979999999999998e-01  -7.0800000000000002e-02
  -1.2564000000000000e+00   5.2759999999999996e-01  -1.2867999999999999e+00   3.2460000000000000e-01  -2.1890000000000001e-01  -5.2600000000000001e-02   9.7660000000000002e-01   4.4499999999999998e-02   4.6142000000000003e+00   2.5050000000000000e-01   3.1750000000000000e-01  -1.1500000000000000e-01
  -1.1462000000000001e+00   5.2759999999999996e-01  -2.5740000000000002e-01   3.1509999999999999e-01  -2.3790000000000000e-01  -7.0199999999999999e-02   7.7680000000000005e-01  -2.2200000000000001e-02   4.4401000000000002e+00   2.6970000000000000e-01   3.0790000000000001e-01  -1.0170000000000000e-01
  -1.1902999999999999e+00   4.8359999999999997e-01  -8.5780000000000001e-01   4.1049999999999998e-01  -1.0470000000000000e-01  -6.1400000000000003e-02   1.0209999999999999e+00   1.5559999999999999e-01   4.2659000000000002e+00   3.3710000000000001e-01   2.8870000000000001e-01  -7.9600000000000004e-02
  -1.1462000000000001e+00   5.7160000000000000e-01  -1.0294000000000001e+00   2.7689999999999998e-01  -1.9030000000000000e-01  -3.5099999999999999e-02   8.6560000000000004e-01   4.4499999999999998e-02   4.4401000000000002e+00   2.6970000000000000e-01   3.6559999999999998e-01  -6.1899999999999997e-02
  -9.6989999999999998e-01   3.7369999999999998e-01  -4.2890000000000000e-01   2.9599999999999999e-01  -1.3320000000000001e-01  -4.3900000000000002e-02   8.8780000000000003e-01   1.3339999999999999e-01   4.2659000000000002e+00   2.5050000000000000e-01   2.5019999999999998e-01  -6.6400000000000001e-02
  -1.2122999999999999e+00   5.0560000000000005e-01  -1.2010000000000001e+00   3.0549999999999999e-01  -2.3790000000000000e-01  -3.9500000000000000e-02   1.0653999999999999e+00   6.6699999999999995e-02   4.2659000000000002e+00   2.2159999999999999e-01   2.5979999999999998e-01  -1.0620000000000000e-01
  -1.0139000000000000e+00   6.8149999999999999e-01  -1.5441000000000000e+00   3.1509999999999999e-01  -1.9980000000000001e-01  -3.9500000000000000e-02   1.0875999999999999e+00   1.5559999999999999e-01   4.2659000000000002e+00   3.4680000000000000e-01   2.6939999999999997e-01  -1.0170000000000000e-01
  -1.0139000000000000e+00   7.0350000000000001e-01  -1.4582999999999999e+00   3.3420000000000000e-01  -2.3790000000000000e-01  -2.6300000000000000e-02   9.7660000000000002e-01   1.3339999999999999e-01   4.2659000000000002e+00   2.4079999999999999e-01   2.8870000000000001e-01  -1.1060000000000000e-01
  -1.1021000000000001e+00   5.9360000000000002e-01  -1.8015000000000001e+00   2.0999999999999999e-01  -2.1890000000000001e-01  -8.3299999999999999e-02   1.0875999999999999e+00   8.8900000000000007e-02   5.2236000000000002e+00   3.2750000000000001e-01   2.1170000000000000e-01  -8.8499999999999995e-02
  -1.1021000000000001e+00   3.5170000000000001e-01  -1.6298999999999999e+00   3.5330000000000000e-01  -1.8079999999999999e-01  -4.3900000000000002e-02   1.1096999999999999e+00   6.6699999999999995e-02   4.0048000000000004e+00   3.1790000000000002e-01   2.5019999999999998e-01  -1.0620000000000000e-01
  -1.3225000000000000e+00   6.5949999999999998e-01  -9.4359999999999999e-01   3.1509999999999999e-01  -2.0930000000000001e-01  -4.3900000000000002e-02   8.6560000000000004e-01  -8.8900000000000007e-02   5.2236000000000002e+00   2.6010000000000000e-01   2.9830000000000001e-01  -1.0170000000000000e-01
  -1.2784000000000000e+00   7.9139999999999999e-01  -1.1152000000000000e+00   3.8190000000000002e-01  -1.9030000000000000e-01  -4.8200000000000000e-02   1.0653999999999999e+00   4.4499999999999998e-02   4.3529999999999998e+00   2.8899999999999998e-01   2.6939999999999997e-01  -1.3710000000000000e-01
  -1.1241000000000001e+00   5.7160000000000000e-01  -8.5780000000000001e-01   4.2009999999999997e-01  -2.6640000000000003e-01  -5.7000000000000002e-02   7.3240000000000005e-01   6.6699999999999995e-02   4.3529999999999998e+00   2.7939999999999998e-01   3.3679999999999999e-01  -1.1500000000000000e-01
  -1.1462000000000001e+00   4.3969999999999998e-01  -8.5780000000000001e-01   2.9599999999999999e-01  -3.2350000000000001e-01  -2.6300000000000000e-02   9.1000000000000003e-01   1.3339999999999999e-01   4.1788999999999996e+00   3.1790000000000002e-01   2.6939999999999997e-01  -6.1899999999999997e-02
  -1.3887000000000000e+00   6.1550000000000005e-01  -1.1152000000000000e+00   3.7240000000000001e-01  -1.9030000000000000e-01  -1.7500000000000002e-02   9.1000000000000003e-01   8.8900000000000007e-02   4.0918000000000001e+00   2.5050000000000000e-01   2.2130000000000000e-01  -1.1940000000000001e-01
  -9.2579999999999996e-01   5.9360000000000002e-01  -1.4582999999999999e+00   3.0549999999999999e-01  -1.6180000000000000e-01   1.7500000000000002e-02   8.8780000000000003e-01   4.4499999999999998e-02   4.4401000000000002e+00   2.7939999999999998e-01   2.9830000000000001e-01  -5.7500000000000002e-02
  -1.3225000000000000e+00   5.7160000000000000e-01  -1.2010000000000001e+00   3.7240000000000001e-01  -1.9030000000000000e-01  -9.2100000000000001e-02   9.3220000000000003e-01   8.8900000000000007e-02   4.6142000000000003e+00   1.8300000000000000e-01   3.4639999999999999e-01  -1.1940000000000001e-01
  -1.2784000000000000e+00   4.6170000000000000e-01  -6.8630000000000002e-01   2.9599999999999999e-01  -1.2370000000000000e-01  -5.7000000000000002e-02   8.8780000000000003e-01   1.3339999999999999e-01   4.2659000000000002e+00   2.8899999999999998e-01   3.2710000000000000e-01  -1.2390000000000000e-01
  -9.2579999999999996e-01   6.3749999999999996e-01  -1.7157000000000000e+00   2.9599999999999999e-01  -3.3310000000000001e-01   2.1899999999999999e-02   1.0875999999999999e+00   2.0010000000000000e-01   4.3529999999999998e+00   1.9270000000000001e-01   3.4639999999999999e-01  -6.1899999999999997e-02
  -1.2343999999999999e+00   4.6170000000000000e-01  -1.1152000000000000e+00   3.2460000000000000e-01  -1.8079999999999999e-01  -6.5799999999999997e-02   7.9900000000000004e-01   6.6699999999999995e-02   4.2659000000000002e+00   3.3710000000000001e-01   3.0790000000000001e-01  -1.5479999999999999e-01
  -1.1681999999999999e+00   6.3749999999999996e-01  -5.1470000000000005e-01   2.9599999999999999e-01  -2.2839999999999999e-01  -7.8899999999999998e-02   8.4340000000000004e-01   1.3339999999999999e-01   3.9177000000000000e+00   2.5050000000000000e-01   2.8870000000000001e-01  -1.7690000000000000e-01
  -8.5960000000000003e-01   5.4959999999999998e-01  -1.2010000000000001e+00   3.1509999999999999e-01  -2.4740000000000001e-01  -1.3200000000000000e-02   9.5440000000000003e-01   2.2239999999999999e-01   4.3529999999999998e+00   3.5639999999999999e-01   2.8870000000000001e-01  -1.3270000000000001e-01
  -1.1462000000000001e+00   5.2759999999999996e-01  -1.0294000000000001e+00   3.3420000000000000e-01  -1.5229999999999999e-01  -4.3900000000000002e-02   1.1096999999999999e+00  -5.1139999999999997e-01   4.0918000000000001e+00   3.4680000000000000e-01   3.1750000000000000e-01  -1.0170000000000000e-01
  -1.0580000000000001e+00   7.0350000000000001e-01  -7.7210000000000001e-01   3.1509999999999999e-01  -1.9980000000000001e-01  -2.6300000000000000e-02   5.3269999999999995e-01   2.6679999999999998e-01   3.3953000000000002e+00   2.7939999999999998e-01   3.1750000000000000e-01  -1.1060000000000000e-01
  -1.0580000000000001e+00   4.1770000000000002e-01  -9.4359999999999999e-01   3.5330000000000000e-01  -2.1890000000000001e-01  -8.3299999999999999e-02   1.0209999999999999e+00   2.8910000000000002e-01   3.5695000000000001e+00   2.6970000000000000e-01   2.8870000000000001e-01  -8.8000000000000005e-03
  -1.1021000000000001e+00   6.8149999999999999e-01  -9.4359999999999999e-01   3.8190000000000002e-01  -3.0449999999999999e-01  -3.9500000000000000e-02   1.1540999999999999e+00   4.4499999999999998e-02   4.8754000000000000e+00   3.2750000000000001e-01   2.6939999999999997e-01  -8.8499999999999995e-02
  -1.2784000000000000e+00   4.1770000000000002e-01  -6.0050000000000003e-01   4.2959999999999998e-01  -1.5229999999999999e-01  -3.9500000000000000e-02   1.0431999999999999e+00  -3.5580000000000001e-01   4.0918000000000001e+00   3.5639999999999999e-01   3.1750000000000000e-01  -1.3270000000000001e-01
  -9.6989999999999998e-01   6.1550000000000005e-01  -7.7210000000000001e-01   3.9140000000000003e-01  -1.9030000000000000e-01  -6.1400000000000003e-02   1.1318999999999999e+00   3.5580000000000001e-01   3.9177000000000000e+00   2.0230000000000001e-01   3.1750000000000000e-01  -1.0620000000000000e-01
  -1.1021000000000001e+00   3.9570000000000000e-01  -6.0050000000000003e-01   2.5779999999999997e-01  -2.2839999999999999e-01  -2.1899999999999999e-02   8.8780000000000003e-01   2.8910000000000002e-01   4.2659000000000002e+00   2.5050000000000000e-01   2.9830000000000001e-01  -1.1940000000000001e-01
  -1.2564000000000000e+00   7.2550000000000003e-01  -1.6298999999999999e+00   3.3420000000000000e-01  -3.0449999999999999e-01   1.3200000000000000e-02   9.1000000000000003e-01  -1.3339999999999999e-01   4.0918000000000001e+00   2.4079999999999999e-01   2.4060000000000001e-01  -1.3270000000000001e-01
  -1.0580000000000001e+00   7.6939999999999997e-01  -1.4582999999999999e+00   2.7689999999999998e-01  -1.8079999999999999e-01  -7.0199999999999999e-02   9.3220000000000003e-01   2.6679999999999998e-01   4.2659000000000002e+00   2.6970000000000000e-01   2.5019999999999998e-01  -1.3710000000000000e-01
  -1.1681999999999999e+00   6.3749999999999996e-01  -3.4310000000000002e-01   3.8190000000000002e-01  -1.9980000000000001e-01  -2.1899999999999999e-02   1.1762999999999999e+00   6.6699999999999995e-02   3.3083000000000000e+00   2.9859999999999998e-01   2.9830000000000001e-01  -9.2899999999999996e-02
  -1.2122999999999999e+00   5.9360000000000002e-01  -5.1470000000000005e-01   3.4370000000000001e-01  -1.2370000000000000e-01  -3.5099999999999999e-02   1.1096999999999999e+00   2.2239999999999999e-01   4.7882999999999996e+00   2.2159999999999999e-01   2.8870000000000001e-01  -1.1500000000000000e-01
  -9.6989999999999998e-01   4.6170000000000000e-01  -8.5780000000000001e-01   3.2460000000000000e-01  -2.2839999999999999e-01   1.3200000000000000e-02   9.5440000000000003e-01   3.5580000000000001e-01   3.3953000000000002e+00   2.7939999999999998e-01   3.0790000000000001e-01  -1.0620000000000000e-01
  -1.2343999999999999e+00   7.2550000000000003e-01  -9.4359999999999999e-01   3.1509999999999999e-01  -2.0930000000000001e-01  -3.5099999999999999e-02   1.0431999999999999e+00   6.6699999999999995e-02   4.1788999999999996e+00   3.2750000000000001e-01   2.5019999999999998e-01  -5.3100000000000001e-02
  -1.0580000000000001e+00   6.5949999999999998e-01  -9.4359999999999999e-01   1.4319999999999999e-01  -1.8079999999999999e-01  -3.5099999999999999e-02   7.5460000000000005e-01   1.3339999999999999e-01   4.5270999999999999e+00   3.1790000000000002e-01   2.4060000000000001e-01  -1.1940000000000001e-01
  -1.1681999999999999e+00   6.5949999999999998e-01  -1.6298999999999999e+00   3.1509999999999999e-01  -1.5229999999999999e-01  -8.7700000000000000e-02   1.2428999999999999e+00   2.6679999999999998e-01   5.0495000000000001e+00   2.2159999999999999e-01   1.8279999999999999e-01  -1.4599999999999999e-01
  -1.1021000000000001e+00   4.8359999999999997e-01  -1.2010000000000001e+00   2.1959999999999999e-01  -1.4269999999999999e-01  -7.4499999999999997e-02   9.3220000000000003e-01   8.8900000000000007e-02   4.0918000000000001e+00   3.0819999999999997e-01   2.0210000000000000e-01  -8.8499999999999995e-02
  -1.1902999999999999e+00   7.9139999999999999e-01  -9.4359999999999999e-01   2.6729999999999998e-01  -2.7600000000000002e-01  -4.8200000000000000e-02   1.0431999999999999e+00   0.0000000000000000e+00   3.1341999999999999e+00   2.1190000000000001e-01   2.5979999999999998e-01  -1.1940000000000001e-01
  -9.0369999999999995e-01   5.2759999999999996e-01  -7.7210000000000001e-01   2.6729999999999998e-01  -2.9499999999999998e-01  -7.4499999999999997e-02   1.0209999999999999e+00  -1.7790000000000000e-01   3.7435999999999998e+00   3.7569999999999998e-01   3.1750000000000000e-01  -1.2390000000000000e-01
  -8.8170000000000004e-01   6.1550000000000005e-01  -1.5441000000000000e+00   3.5330000000000000e-01  -1.9030000000000000e-01  -1.7500000000000002e-02   9.3220000000000003e-01   1.3339999999999999e-01   4.7012999999999998e+00   3.3710000000000001e-01   2.0210000000000000e-01  -1.3270000000000001e-01
  -9.6989999999999998e-01   6.8149999999999999e-01  -1.0294000000000001e+00   3.6280000000000001e-01  -2.1890000000000001e-01  -6.5799999999999997e-02   1.1096999999999999e+00   2.6679999999999998e-01   4.2659000000000002e+00   1.8300000000000000e-01   2.8870000000000001e-01  -1.1940000000000001e-01
  -1.0360000000000000e+00   6.5949999999999998e-01  -8.5780000000000001e-01   4.0100000000000002e-01  -1.6180000000000000e-01  -4.4000000000000003e-03   1.0209999999999999e+00   1.5559999999999999e-01   4.2659000000000002e+00   2.3119999999999999e-01   3.0790000000000001e-01  -9.2899999999999996e-02
  -9.9190000000000000e-01   5.7160000000000000e-01  -9.4359999999999999e-01   3.2460000000000000e-01  -2.1890000000000001e-01  -6.1400000000000003e-02   1.0875999999999999e+00   8.8900000000000007e-02   4.9623999999999997e+00   2.6010000000000000e-01   2.9830000000000001e-01  -1.1060000000000000e-01
  -1.1241000000000001e+00   6.3749999999999996e-01  -8.5780000000000001e-01   3.4370000000000001e-01  -2.2839999999999999e-01  -4.8200000000000000e-02   9.3220000000000003e-01   1.3339999999999999e-01   3.8306000000000000e+00   2.4079999999999999e-01   2.5979999999999998e-01  -1.3270000000000001e-01
  -1.2564000000000000e+00   7.6939999999999997e-01  -8.5780000000000001e-01   2.5779999999999997e-01  -1.8079999999999999e-01  -5.2600000000000001e-02   8.8780000000000003e-01   2.2200000000000001e-02   4.3529999999999998e+00   2.5050000000000000e-01   2.8870000000000001e-01  -8.4000000000000005e-02
  -1.2122999999999999e+00   5.2759999999999996e-01  -2.5740000000000002e-01   3.5330000000000000e-01  -1.9980000000000001e-01  -5.7000000000000002e-02   1.0875999999999999e+00   2.6679999999999998e-01   4.5270999999999999e+00   2.6010000000000000e-01   2.7900000000000003e-01  -9.7299999999999998e-02
  -1.1021000000000001e+00   7.6939999999999997e-01  -1.2010000000000001e+00   3.4370000000000001e-01  -1.4269999999999999e-01  -6.1400000000000003e-02   8.2120000000000004e-01   2.4460000000000001e-01   4.4401000000000002e+00   2.6010000000000000e-01   3.1750000000000000e-01  -1.0170000000000000e-01
  -1.1462000000000001e+00   6.3749999999999996e-01  -2.5740000000000002e-01   3.4370000000000001e-01  -2.3790000000000000e-01  -6.5799999999999997e-02   7.9900000000000004e-01   3.1130000000000002e-01   4.9623999999999997e+00   2.8899999999999998e-01   3.0790000000000001e-01  -1.2830000000000000e-01
  -1.1021000000000001e+00   4.3969999999999998e-01  -1.5441000000000000e+00   3.4370000000000001e-01  -1.9980000000000001e-01  -8.8000000000000005e-03   1.0431999999999999e+00   2.2239999999999999e-01   4.0048000000000004e+00   2.6010000000000000e-01   3.2710000000000000e-01  -1.5040000000000001e-01
  -1.2343999999999999e+00   6.3749999999999996e-01  -9.4359999999999999e-01   2.9599999999999999e-01  -2.4740000000000001e-01   0.0000000000000000e+00   9.7660000000000002e-01   2.2200000000000001e-02   4.9623999999999997e+00   2.6010000000000000e-01   2.7900000000000003e-01  -1.2830000000000000e-01
  -1.2122999999999999e+00   5.9360000000000002e-01  -7.7210000000000001e-01   3.8190000000000002e-01  -5.7099999999999998e-02  -1.7500000000000002e-02   9.5440000000000003e-01   8.8900000000000007e-02   3.8306000000000000e+00   3.3710000000000001e-01   3.0790000000000001e-01  -1.0170000000000000e-01
  -1.1902999999999999e+00   5.7160000000000000e-01  -1.1152000000000000e+00   4.1049999999999998e-01  -1.7130000000000001e-01  -9.2100000000000001e-02   9.7660000000000002e-01   1.5559999999999999e-01   4.0048000000000004e+00   3.2750000000000001e-01   3.5599999999999998e-01  -1.4599999999999999e-01
  -1.1241000000000001e+00   5.4959999999999998e-01  -1.3725000000000001e+00   2.2910000000000000e-01  -1.9980000000000001e-01  -2.1899999999999999e-02   1.0875999999999999e+00  -2.2200000000000001e-02   4.8754000000000000e+00   2.9859999999999998e-01   3.0790000000000001e-01  -1.2830000000000000e-01
  -1.0580000000000001e+00   5.7160000000000000e-01  -1.4582999999999999e+00   3.1509999999999999e-01  -1.9030000000000000e-01  -6.5799999999999997e-02   1.0653999999999999e+00  -1.1119999999999999e-01   4.5270999999999999e+00   2.6970000000000000e-01   2.6939999999999997e-01  -1.0620000000000000e-01
  -1.2122999999999999e+00   4.8359999999999997e-01  -1.2867999999999999e+00   2.5779999999999997e-01  -1.8079999999999999e-01  -2.6300000000000000e-02   9.7660000000000002e-01   2.8910000000000002e-01   3.6564999999999999e+00   3.6599999999999999e-01   2.7900000000000003e-01  -1.3270000000000001e-01
  -1.2122999999999999e+00   6.3749999999999996e-01  -1.1152000000000000e+00   3.4370000000000001e-01  -1.9030000000000000e-01  -8.3299999999999999e-02   1.0431999999999999e+00   2.0010000000000000e-01   4.7882999999999996e+00   3.4680000000000000e-01   2.6939999999999997e-01  -1.0170000000000000e-01
  -9.9190000000000000e-01   6.1550000000000005e-01  -6.8630000000000002e-01   3.8190000000000002e-01  -2.8549999999999998e-01  -6.1400000000000003e-02   9.5440000000000003e-01  -2.2200000000000001e-02   4.2659000000000002e+00   2.6010000000000000e-01   2.4060000000000001e-01  -1.1500000000000000e-01
  -1.0360000000000000e+00   6.3749999999999996e-01  -1.4582999999999999e+00   2.8639999999999999e-01  -2.1890000000000001e-01  -4.3900000000000002e-02   9.5440000000000003e-01   2.2239999999999999e-01   3.6564999999999999e+00   2.0230000000000001e-01   3.3679999999999999e-01  -1.0170000000000000e-01
  -1.0801000000000001e+00   4.8359999999999997e-01  -1.0294000000000001e+00   2.3870000000000000e-01  -2.0930000000000001e-01  -7.0199999999999999e-02   9.1000000000000003e-01   3.3350000000000002e-01   4.2659000000000002e+00   2.6970000000000000e-01   3.3679999999999999e-01  -1.3270000000000001e-01
  -1.1462000000000001e+00   4.3969999999999998e-01  -1.5441000000000000e+00   2.1959999999999999e-01  -3.1400000000000000e-01  -6.5799999999999997e-02   9.9880000000000002e-01   2.0010000000000000e-01   4.0048000000000004e+00   3.1790000000000002e-01   2.5979999999999998e-01  -1.1060000000000000e-01
  -1.0801000000000001e+00   3.9570000000000000e-01  -4.2890000000000000e-01   4.0100000000000002e-01  -1.5229999999999999e-01  -2.6300000000000000e-02   9.5440000000000003e-01   4.4499999999999998e-02   4.0048000000000004e+00   2.6010000000000000e-01   1.8279999999999999e-01  -7.9600000000000004e-02
  -1.1462000000000001e+00   4.1770000000000002e-01   0.0000000000000000e+00   4.0100000000000002e-01  -1.8079999999999999e-01  -2.6300000000000000e-02   1.0653999999999999e+00   3.1130000000000002e-01   4.6142000000000003e+00   2.8899999999999998e-01   2.9830000000000001e-01  -1.2390000000000000e-01
  -1.1681999999999999e+00   3.9570000000000000e-01  -1.2867999999999999e+00   3.5330000000000000e-01  -2.3790000000000000e-01  -5.2600000000000001e-02   8.8780000000000003e-01   8.8900000000000007e-02   4.2659000000000002e+00   3.2750000000000001e-01   2.0210000000000000e-01  -1.0170000000000000e-01
  -1.1462000000000001e+00   5.2759999999999996e-01  -1.4582999999999999e+00   3.0549999999999999e-01  -3.0449999999999999e-01  -5.7000000000000002e-02   9.3220000000000003e-01  -4.4499999999999998e-02   4.1788999999999996e+00   3.4680000000000000e-01   2.1170000000000000e-01  -1.1940000000000001e-01
  -1.1241000000000001e+00   5.7160000000000000e-01  -1.4582999999999999e+00   3.0549999999999999e-01  -2.2839999999999999e-01  -5.2600000000000001e-02   9.1000000000000003e-01   6.6699999999999995e-02   3.6564999999999999e+00   3.4680000000000000e-01   2.5979999999999998e-01  -1.2830000000000000e-01
  -1.2564000000000000e+00   6.3749999999999996e-01  -1.4582999999999999e+00   2.7689999999999998e-01  -1.2370000000000000e-01  -4.3900000000000002e-02   8.2120000000000004e-01   2.4460000000000001e-01   4.5270999999999999e+00   2.1190000000000001e-01   3.4639999999999999e-01  -1.2830000000000000e-01
  -8.8170000000000004e-01   8.1340000000000001e-01  -1.3725000000000001e+00   3.9140000000000003e-01  -1.4269999999999999e-01  -5.2600000000000001e-02   1.1540999999999999e+00   2.2239999999999999e-01   4.4401000000000002e+00   2.7939999999999998e-01   2.9830000000000001e-01  -1.2390000000000000e-01
  -9.6989999999999998e-01   6.1550000000000005e-01  -8.5780000000000001e-01   3.6280000000000001e-01  -1.9030000000000000e-01  -7.4499999999999997e-02   9.5440000000000003e-01   1.7790000000000000e-01   5.0495000000000001e+00   2.3119999999999999e-01   2.6939999999999997e-01  -5.3100000000000001e-02
  -1.1681999999999999e+00   5.0560000000000005e-01  -1.2010000000000001e+00   4.0100000000000002e-01  -2.3790000000000000e-01  -3.5099999999999999e-02   9.1000000000000003e-01   1.5559999999999999e-01   4.7012999999999998e+00   2.7939999999999998e-01   2.0210000000000000e-01  -1.1940000000000001e-01
  -1.1241000000000001e+00   4.8359999999999997e-01  -1.2867999999999999e+00   3.5330000000000000e-01  -1.9030000000000000e-01  -1.3200000000000000e-02   8.6560000000000004e-01  -4.4499999999999998e-02   4.7882999999999996e+00   2.6010000000000000e-01   2.0210000000000000e-01  -6.1899999999999997e-02
  -1.0139000000000000e+00   5.0560000000000005e-01  -1.2010000000000001e+00   3.0549999999999999e-01  -1.5229999999999999e-01  -4.8200000000000000e-02   1.0209999999999999e+00   8.8900000000000007e-02   4.2659000000000002e+00   3.5639999999999999e-01   3.3679999999999999e-01  -1.2390000000000000e-01
  -1.2122999999999999e+00   7.2550000000000003e-01  -8.5780000000000001e-01   3.6280000000000001e-01  -2.1890000000000001e-01  -2.1899999999999999e-02   9.5440000000000003e-01   8.8900000000000007e-02   4.3529999999999998e+00   2.6970000000000000e-01   2.4060000000000001e-01  -1.1060000000000000e-01
  -1.1462000000000001e+00   5.4959999999999998e-01  -6.8630000000000002e-01   3.3420000000000000e-01  -2.6640000000000003e-01  -6.1400000000000003e-02   9.3220000000000003e-01   2.0010000000000000e-01   3.7435999999999998e+00   3.0819999999999997e-01   2.5019999999999998e-01  -1.5479999999999999e-01
  -1.0801000000000001e+00   7.0350000000000001e-01  -1.2867999999999999e+00   2.6729999999999998e-01  -3.1400000000000000e-01  -5.2600000000000001e-02   9.3220000000000003e-01   8.8900000000000007e-02   3.5695000000000001e+00   2.4079999999999999e-01   2.5979999999999998e-01  -1.0170000000000000e-01
  -1.1021000000000001e+00   6.1550000000000005e-01  -1.1152000000000000e+00   2.4820000000000000e-01  -2.8549999999999998e-01  -4.3900000000000002e-02   9.9880000000000002e-01   2.4460000000000001e-01   4.0048000000000004e+00   2.9859999999999998e-01   2.4060000000000001e-01  -8.4000000000000005e-02
  -1.0580000000000001e+00   7.4739999999999995e-01  -1.4582999999999999e+00   3.5330000000000000e-01  -1.6180000000000000e-01  -3.0700000000000002e-02   1.1318999999999999e+00   2.2239999999999999e-01   4.7012999999999998e+00   3.2750000000000001e-01   3.1750000000000000e-01  -1.3710000000000000e-01
  -1.0360000000000000e+00   6.8149999999999999e-01  -1.0294000000000001e+00   3.7240000000000001e-01  -1.2370000000000000e-01  -4.3900000000000002e-02   9.7660000000000002e-01   6.6699999999999995e-02   3.5695000000000001e+00   2.7939999999999998e-01   3.4639999999999999e-01  -1.1060000000000000e-01
  -1.2343999999999999e+00   5.2759999999999996e-01  -7.7210000000000001e-01   2.8639999999999999e-01  -2.4740000000000001e-01  -4.3900000000000002e-02   9.7660000000000002e-01   2.8910000000000002e-01   3.6564999999999999e+00   2.4079999999999999e-01   2.5019999999999998e-01  -1.0620000000000000e-01
  -1.0801000000000001e+00   6.8149999999999999e-01  -1.3725000000000001e+00   3.2460000000000000e-01  -2.9499999999999998e-01  -4.8200000000000000e-02   1.0431999999999999e+00   1.3339999999999999e-01   4.5270999999999999e+00   3.1790000000000002e-01   2.5979999999999998e-01  -9.2899999999999996e-02
  -1.1681999999999999e+00   7.9139999999999999e-01  -1.2010000000000001e+00   3.0549999999999999e-01  -2.1890000000000001e-01  -5.7000000000000002e-02   1.0431999999999999e+00   2.2200000000000001e-02   3.8306000000000000e+00   2.6970000000000000e-01   2.8870000000000001e-01  -6.1899999999999997e-02
  -1.0360000000000000e+00   4.8359999999999997e-01  -7.7210000000000001e-01   4.0100000000000002e-01  -1.3320000000000001e-01  -2.1899999999999999e-02   8.6560000000000004e-01   3.3350000000000002e-01   4.4401000000000002e+00   2.9859999999999998e-01   3.8490000000000002e-01  -9.2899999999999996e-02
  -1.0360000000000000e+00   5.9360000000000002e-01  -6.0050000000000003e-01   3.6280000000000001e-01  -1.4269999999999999e-01  -3.0700000000000002e-02   1.0875999999999999e+00   1.1119999999999999e-01   4.6142000000000003e+00   3.0819999999999997e-01   3.3679999999999999e-01  -1.2830000000000000e-01
  -1.0139000000000000e+00   5.0560000000000005e-01  -6.8630000000000002e-01   2.7689999999999998e-01  -2.7600000000000002e-01  -2.1899999999999999e-02   9.7660000000000002e-01   2.8910000000000002e-01   4.3529999999999998e+00   2.6010000000000000e-01   2.5979999999999998e-01  -1.0170000000000000e-01
  -1.1021000000000001e+00   2.8580000000000000e-01  -5.1470000000000005e-01   3.2460000000000000e-01  -2.8549999999999998e-01  -4.3900000000000002e-02   9.1000000000000003e-01   4.4499999999999998e-02   4.8754000000000000e+00   2.6970000000000000e-01   3.7530000000000002e-01  -1.3270000000000001e-01
  -1.1681999999999999e+00   8.7929999999999997e-01  -1.0294000000000001e+00   3.1509999999999999e-01  -1.9030000000000000e-01  -4.8200000000000000e-02   9.1000000000000003e-01   2.2200000000000001e-02   4.0918000000000001e+00   2.3119999999999999e-01   2.4060000000000001e-01  -1.0170000000000000e-01
  -1.2343999999999999e+00   4.8359999999999997e-01  -1.1152000000000000e+00   3.5330000000000000e-01  -2.1890000000000001e-01  -4.3900000000000002e-02   1.0653999999999999e+00   6.6699999999999995e-02   4.2659000000000002e+00   2.4079999999999999e-01   3.0790000000000001e-01  -1.0620000000000000e-01
  -1.0360000000000000e+00   6.8149999999999999e-01  -1.4582999999999999e+00   3.8190000000000002e-01  -2.0930000000000001e-01  -3.0700000000000002e-02   9.7660000000000002e-01   0.0000000000000000e+00   3.7435999999999998e+00   2.6010000000000000e-01   3.3679999999999999e-01  -1.2390000000000000e-01
  -1.1241000000000001e+00   4.8359999999999997e-01  -1.9730000000000001e+00   2.7689999999999998e-01  -2.7600000000000002e-01  -3.0700000000000002e-02   1.0653999999999999e+00   2.4460000000000001e-01   4.3529999999999998e+00   3.1790000000000002e-01   2.5019999999999998e-01  -3.9800000000000002e-02
  -1.2564000000000000e+00   6.3749999999999996e-01  -1.5441000000000000e+00   2.2910000000000000e-01  -1.9980000000000001e-01  -3.9500000000000000e-02   8.6560000000000004e-01   8.8900000000000007e-02   4.4401000000000002e+00   3.1790000000000002e-01   3.0790000000000001e-01  -7.0800000000000002e-02
  -1.2784000000000000e+00   5.7160000000000000e-01  -1.2010000000000001e+00   3.7240000000000001e-01  -2.6640000000000003e-01   2.1899999999999999e-02   7.1020000000000005e-01   6.6699999999999995e-02   4.7882999999999996e+00   2.5050000000000000e-01   3.2710000000000000e-01  -6.1899999999999997e-02
  -1.0139000000000000e+00   5.7160000000000000e-01  -1.3725000000000001e+00   3.5330000000000000e-01  -1.7130000000000001e-01  -1.2280000000000001e-01   9.1000000000000003e-01   1.5559999999999999e-01   3.8306000000000000e+00   2.7939999999999998e-01   3.0790000000000001e-01  -1.0620000000000000e-01
  -1.3005000000000000e+00   5.2759999999999996e-01  -3.4310000000000002e-01   3.0549999999999999e-01  -1.8079999999999999e-01  -2.6300000000000000e-02   9.9880000000000002e-01   1.1119999999999999e-01   3.9177000000000000e+00   2.4079999999999999e-01   3.2710000000000000e-01  -1.2390000000000000e-01
  -1.0801000000000001e+00   4.1770000000000002e-01  -1.1152000000000000e+00   4.0100000000000002e-01  -1.9030000000000000e-01  -8.8000000000000005e-03   1.1540999999999999e+00   4.0020000000000000e-01   4.4401000000000002e+00   2.6010000000000000e-01   3.0790000000000001e-01  -7.9600000000000004e-02
  -9.4779999999999998e-01   5.9360000000000002e-01  -1.2867999999999999e+00   3.4370000000000001e-01  -2.8549999999999998e-01  -4.8200000000000000e-02   8.4340000000000004e-01   1.3339999999999999e-01   4.7012999999999998e+00   3.2750000000000001e-01   2.2130000000000000e-01  -1.3270000000000001e-01
  -1.2784000000000000e+00   5.2759999999999996e-01  -1.6298999999999999e+00   3.1509999999999999e-01  -2.0930000000000001e-01   0.0000000000000000e+00   9.7660000000000002e-01   6.6699999999999995e-02   4.2659000000000002e+00   2.3119999999999999e-01   1.4430000000000001e-01  -1.8140000000000001e-01
  -1.0139000000000000e+00   7.0350000000000001e-01  -1.2010000000000001e+00   3.3420000000000000e-01  -1.2370000000000000e-01  -7.4499999999999997e-02   1.1096999999999999e+00   6.6699999999999995e-02   3.5695000000000001e+00   3.1790000000000002e-01   3.2710000000000000e-01  -8.4000000000000005e-02
  -1.1021000000000001e+00   4.8359999999999997e-01  -9.4359999999999999e-01   2.5779999999999997e-01  -1.9980000000000001e-01  -7.0199999999999999e-02   9.3220000000000003e-01   1.5559999999999999e-01   3.9177000000000000e+00   3.3710000000000001e-01   2.7900000000000003e-01  -1.5920000000000001e-01
  -1.0139000000000000e+00   5.7160000000000000e-01  -6.0050000000000003e-01   3.0549999999999999e-01  -2.2839999999999999e-01  -7.4499999999999997e-02   1.0653999999999999e+00   1.7790000000000000e-01   4.7012999999999998e+00   1.9270000000000001e-01   2.0210000000000000e-01  -1.1940000000000001e-01
  -1.0139000000000000e+00   7.0350000000000001e-01  -1.1152000000000000e+00   3.3420000000000000e-01  -2.2839999999999999e-01   2.1899999999999999e-02   8.8780000000000003e-01   8.8900000000000007e-02   3.3953000000000002e+00   2.4079999999999999e-01   3.0790000000000001e-01  -1.2390000000000000e-01
  -1.1241000000000001e+00   6.1550000000000005e-01  -6.8630000000000002e-01   4.1049999999999998e-01  -2.5690000000000002e-01  -5.2600000000000001e-02   9.7660000000000002e-01   1.1119999999999999e-01   4.4401000000000002e+00   2.6010000000000000e-01   2.3089999999999999e-01  -1.4599999999999999e-01
  -1.0580000000000001e+00   5.9360000000000002e-01  -8.5780000000000001e-01   3.5330000000000000e-01  -1.4269999999999999e-01  -2.1899999999999999e-02   1.2650999999999999e+00   2.2200000000000001e-02   4.0918000000000001e+00   2.3119999999999999e-01   2.9830000000000001e-01  -9.7299999999999998e-02
  -1.0580000000000001e+00   3.9570000000000000e-01  -7.7210000000000001e-01   4.1049999999999998e-01  -1.9980000000000001e-01  -9.2100000000000001e-02   1.1984999999999999e+00   2.6679999999999998e-01   3.6564999999999999e+00   3.1790000000000002e-01   2.5979999999999998e-01  -8.8499999999999995e-02
  -1.2122999999999999e+00   5.0560000000000005e-01  -5.1470000000000005e-01   3.3420000000000000e-01  -1.7130000000000001e-01  -1.7500000000000002e-02   9.5440000000000003e-01   1.3339999999999999e-01   3.4824000000000002e+00   2.5050000000000000e-01   3.2710000000000000e-01  -1.1500000000000000e-01
  -1.0801000000000001e+00   5.2759999999999996e-01  -1.2010000000000001e+00   3.7240000000000001e-01  -2.2839999999999999e-01  -1.3200000000000000e-02   9.9880000000000002e-01   2.2239999999999999e-01   4.3529999999999998e+00   3.2750000000000001e-01   2.4060000000000001e-01  -9.2899999999999996e-02
  -1.1462000000000001e+00   3.9570000000000000e-01  -6.0050000000000003e-01   2.5779999999999997e-01  -1.6180000000000000e-01  -2.1899999999999999e-02   1.1318999999999999e+00   1.3339999999999999e-01   4.7882999999999996e+00   2.3119999999999999e-01   2.5979999999999998e-01  -1.3270000000000001e-01
  -1.0580000000000001e+00   4.3969999999999998e-01  -1.1152000000000000e+00   3.3420000000000000e-01  -2.3790000000000000e-01  -1.7500000000000002e-02   8.6560000000000004e-01   1.7790000000000000e-01   4.0048000000000004e+00   2.7939999999999998e-01   2.9830000000000001e-01  -1.2830000000000000e-01
  -1.1681999999999999e+00   5.9360000000000002e-01  -9.4359999999999999e-01   3.4370000000000001e-01  -1.6180000000000000e-01  -6.1400000000000003e-02   1.1540999999999999e+00   1.5559999999999999e-01   3.7435999999999998e+00   3.5639999999999999e-01   2.5979999999999998e-01  -1.3270000000000001e-01
  -1.2122999999999999e+00   3.7369999999999998e-01  -6.0050000000000003e-01   2.7689999999999998e-01  -2.1890000000000001e-01  -1.3200000000000000e-02   9.7660000000000002e-01   4.4499999999999998e-02   4.6142000000000003e+00   3.1790000000000002e-01   2.8870000000000001e-01  -1.1940000000000001e-01
  -1.1902999999999999e+00   4.3969999999999998e-01  -5.1470000000000005e-01   2.6729999999999998e-01  -1.8079999999999999e-01  -8.3299999999999999e-02   8.8780000000000003e-01   1.3339999999999999e-01   4.6142000000000003e+00   2.7939999999999998e-01   3.2710000000000000e-01  -9.2899999999999996e-02
  -1.2122999999999999e+00   5.9360000000000002e-01  -1.0294000000000001e+00   3.1509999999999999e-01  -2.2839999999999999e-01  -4.4000000000000003e-03   8.8780000000000003e-01  -8.8900000000000007e-02   4.2659000000000002e+00   2.8899999999999998e-01   2.5979999999999998e-01  -5.7500000000000002e-02
  -1.3005000000000000e+00   7.4739999999999995e-01  -8.5780000000000001e-01   3.3420000000000000e-01  -1.6180000000000000e-01  -6.5799999999999997e-02   1.0875999999999999e+00   1.5559999999999999e-01   4.8754000000000000e+00   3.4680000000000000e-01   2.8870000000000001e-01  -1.6810000000000000e-01
  -1.3225000000000000e+00   6.3749999999999996e-01  -1.0294000000000001e+00   3.7240000000000001e-01  -2.8549999999999998e-01  -3.0700000000000002e-02   9.5440000000000003e-01   2.6679999999999998e-01   4.5270999999999999e+00   2.4079999999999999e-01   2.7900000000000003e-01  -1.1500000000000000e-01
  -1.1902999999999999e+00   4.1770000000000002e-01  -9.4359999999999999e-01   3.5330000000000000e-01  -2.2839999999999999e-01  -5.7000000000000002e-02   9.5440000000000003e-01   1.7790000000000000e-01   4.8754000000000000e+00   2.9859999999999998e-01   2.3089999999999999e-01  -6.1899999999999997e-02
  -1.1462000000000001e+00   5.2759999999999996e-01  -1.6298999999999999e+00   3.7240000000000001e-01  -2.0930000000000001e-01  -2.1899999999999999e-02   1.0431999999999999e+00   8.8900000000000007e-02   4.5270999999999999e+00   2.5050000000000000e-01   2.6939999999999997e-01  -1.4160000000000000e-01
  -1.3225000000000000e+00   6.1550000000000005e-01  -1.6298999999999999e+00   2.9599999999999999e-01  -2.0930000000000001e-01  -1.3200000000000000e-02   8.6560000000000004e-01   2.4460000000000001e-01   4.5270999999999999e+00   2.5050000000000000e-01   2.5019999999999998e-01  -7.5200000000000003e-02
  -1.1681999999999999e+00   5.7160000000000000e-01  -1.4582999999999999e+00   3.7240000000000001e-01  -1.4269999999999999e-01  -1.3200000000000000e-02   9.1000000000000003e-01   2.0010000000000000e-01   4.2659000000000002e+00   3.0819999999999997e-01   2.2130000000000000e-01  -1.1940000000000001e-01
  -1.0360000000000000e+00   6.3749999999999996e-01  -7.7210000000000001e-01   3.6280000000000001e-01  -1.3320000000000001e-01  -5.2600000000000001e-02   1.0875999999999999e+00   1.1119999999999999e-01   4.0918000000000001e+00   2.8899999999999998e-01   3.2710000000000000e-01  -1.1500000000000000e-01
  -1.1021000000000001e+00   6.8149999999999999e-01  -3.4310000000000002e-01   2.1959999999999999e-01  -2.6640000000000003e-01  -1.7500000000000002e-02   9.5440000000000003e-01   1.7790000000000000e-01   3.7435999999999998e+00   2.9859999999999998e-01   3.2710000000000000e-01  -1.1060000000000000e-01
  -9.6989999999999998e-01   4.6170000000000000e-01  -1.8015000000000001e+00   3.6280000000000001e-01  -2.3790000000000000e-01  -6.5799999999999997e-02   9.3220000000000003e-01   2.6679999999999998e-01   3.4824000000000002e+00   3.0819999999999997e-01   2.4060000000000001e-01  -1.1940000000000001e-01
  -1.1681999999999999e+00   5.9360000000000002e-01  -1.4582999999999999e+00   2.0050000000000001e-01  -3.2350000000000001e-01  -3.0700000000000002e-02   1.0209999999999999e+00   3.3350000000000002e-01   3.8306000000000000e+00   3.2750000000000001e-01   1.6360000000000000e-01  -1.1060000000000000e-01
  -9.9190000000000000e-01   4.3969999999999998e-01  -8.5780000000000001e-01   3.4370000000000001e-01  -1.9030000000000000e-01   4.4000000000000003e-03   8.4340000000000004e-01   1.3339999999999999e-01   3.6564999999999999e+00   3.1790000000000002e-01   2.5979999999999998e-01  -1.0170000000000000e-01
  -1.0580000000000001e+00   4.8359999999999997e-01  -1.2010000000000001e+00   3.9140000000000003e-01  -2.3790000000000000e-01  -3.5099999999999999e-02   8.8780000000000003e-01   3.5580000000000001e-01   4.0918000000000001e+00   3.1790000000000002e-01   3.0790000000000001e-01  -1.1500000000000000e-01
  -1.2343999999999999e+00   6.1550000000000005e-01  -1.2867999999999999e+00   3.9140000000000003e-01  -2.5690000000000002e-01  -4.8200000000000000e-02   9.9880000000000002e-01   1.3339999999999999e-01   3.3953000000000002e+00   3.0819999999999997e-01   2.6939999999999997e-01  -1.1940000000000001e-01
  -1.1902999999999999e+00   4.8359999999999997e-01  -1.4582999999999999e+00   2.8639999999999999e-01  -2.1890000000000001e-01  -5.2600000000000001e-02   1.1540999999999999e+00   6.6699999999999995e-02   4.7882999999999996e+00   3.5639999999999999e-01   3.0790000000000001e-01  -7.5200000000000003e-02
  -1.1021000000000001e+00   5.2759999999999996e-01  -1.2867999999999999e+00   3.1509999999999999e-01  -2.3790000000000000e-01  -4.4000000000000003e-03   1.0209999999999999e+00   2.2200000000000001e-02   4.7012999999999998e+00   2.0230000000000001e-01   3.5599999999999998e-01  -1.0170000000000000e-01
  -8.8170000000000004e-01   5.4959999999999998e-01  -1.3725000000000001e+00   3.5330000000000000e-01  -2.6640000000000003e-01  -4.3900000000000002e-02   1.0209999999999999e+00   2.8910000000000002e-01   4.6142000000000003e+00   2.5050000000000000e-01   3.3679999999999999e-01  -1.0170000000000000e-01
  -1.1241000000000001e+00   6.1550000000000005e-01  -8.5780000000000001e-01   3.2460000000000000e-01  -1.1420000000000000e-01  -6.5799999999999997e-02   1.0209999999999999e+00   1.5559999999999999e-01   4.4401000000000002e+00   2.5050000000000000e-01   2.8870000000000001e-01  -1.3710000000000000e-01
  -1.1681999999999999e+00   7.0350000000000001e-01  -1.6298999999999999e+00   3.5330000000000000e-01  -2.4740000000000001e-01  -4.8200000000000000e-02   9.9880000000000002e-01   1.3339999999999999e-01   4.5270999999999999e+00   2.6970000000000000e-01   2.9830000000000001e-01  -6.1899999999999997e-02
  -1.1462000000000001e+00   6.5949999999999998e-01  -2.0588000000000002e+00   2.5779999999999997e-01  -2.3790000000000000e-01  -1.7500000000000002e-02   9.3220000000000003e-01   2.8910000000000002e-01   4.0048000000000004e+00   3.0819999999999997e-01   2.5979999999999998e-01  -1.0620000000000000e-01
  -1.1241000000000001e+00   2.1980000000000000e-01  -8.5780000000000001e-01   3.0549999999999999e-01  -2.1890000000000001e-01  -5.2600000000000001e-02   9.5440000000000003e-01   1.7790000000000000e-01   4.1788999999999996e+00   2.3119999999999999e-01   2.5979999999999998e-01  -1.1060000000000000e-01
  -1.2343999999999999e+00   6.3749999999999996e-01  -1.4582999999999999e+00   3.7240000000000001e-01  -2.6640000000000003e-01  -3.0700000000000002e-02   9.9880000000000002e-01   1.5559999999999999e-01   4.1788999999999996e+00   2.3119999999999999e-01   2.4060000000000001e-01  -7.0800000000000002e-02
  -9.9190000000000000e-01   7.4739999999999995e-01  -6.8630000000000002e-01   4.5829999999999999e-01  -2.1890000000000001e-01  -1.7500000000000002e-02   1.2873000000000001e+00   4.4469999999999998e-01   4.0048000000000004e+00   3.8529999999999998e-01   3.5599999999999998e-01  -1.0170000000000000e-01
  -1.1681999999999999e+00   3.7369999999999998e-01  -1.1152000000000000e+00   3.2460000000000000e-01  -1.5229999999999999e-01  -3.9500000000000000e-02   9.5440000000000003e-01   1.3339999999999999e-01   3.8306000000000000e+00   2.7939999999999998e-01   3.1750000000000000e-01  -8.8499999999999995e-02
  -1.1681999999999999e+00   4.3969999999999998e-01  -1.0294000000000001e+00   3.3420000000000000e-01  -1.9030000000000000e-01  -7.0199999999999999e-02   9.9880000000000002e-01   1.7790000000000000e-01   3.7435999999999998e+00   2.8899999999999998e-01   2.7900000000000003e-01  -7.0800000000000002e-02
  -8.3760000000000001e-01   7.9139999999999999e-01  -1.3725000000000001e+00   2.7689999999999998e-01  -1.9980000000000001e-01  -5.7000000000000002e-02   8.6560000000000004e-01   4.4499999999999998e-02   4.0918000000000001e+00   2.5050000000000000e-01   2.0210000000000000e-01  -5.3100000000000001e-02
  -9.2579999999999996e-01   6.3749999999999996e-01  -5.1470000000000005e-01   3.7240000000000001e-01  -1.2370000000000000e-01  -3.5099999999999999e-02   8.8780000000000003e-01   3.1130000000000002e-01   3.1341999999999999e+00   3.0819999999999997e-01   2.5019999999999998e-01  -1.0620000000000000e-01
  -1.1902999999999999e+00   7.4739999999999995e-01  -1.5441000000000000e+00   3.7240000000000001e-01  -1.8079999999999999e-01  -6.5799999999999997e-02   1.0653999999999999e+00   0.0000000000000000e+00   4.7882999999999996e+00   3.0819999999999997e-01   3.4639999999999999e-01  -9.7299999999999998e-02
  -9.6989999999999998e-01   5.9360000000000002e-01  -1.1152000000000000e+00   3.4370000000000001e-01  -2.1890000000000001e-01   8.8000000000000005e-03   1.0653999999999999e+00   1.3339999999999999e-01   4.0918000000000001e+00   2.4079999999999999e-01   2.8870000000000001e-01  -3.5400000000000001e-02
  -1.1681999999999999e+00   3.9570000000000000e-01  -1.3725000000000001e+00   2.8639999999999999e-01  -2.4740000000000001e-01  -5.2600000000000001e-02   1.1762999999999999e+00   1.1119999999999999e-01   4.4401000000000002e+00   2.4079999999999999e-01   2.7900000000000003e-01  -1.3710000000000000e-01
  -1.2784000000000000e+00   5.9360000000000002e-01  -5.1470000000000005e-01   2.4820000000000000e-01  -2.7600000000000002e-01  -3.9500000000000000e-02   8.2120000000000004e-01   2.2239999999999999e-01   3.8306000000000000e+00   3.1790000000000002e-01   2.7900000000000003e-01  -1.5920000000000001e-01
  -1.0139000000000000e+00   6.1550000000000005e-01  -9.4359999999999999e-01   4.0100000000000002e-01  -2.0930000000000001e-01  -1.7500000000000002e-02   1.0431999999999999e+00   2.4460000000000001e-01   4.0918000000000001e+00   2.1190000000000001e-01   3.1750000000000000e-01  -4.8700000000000000e-02
  -9.9190000000000000e-01   6.1550000000000005e-01  -3.4310000000000002e-01   3.1509999999999999e-01  -1.6180000000000000e-01  -7.4499999999999997e-02   8.8780000000000003e-01   2.2200000000000001e-02   4.7012999999999998e+00   2.8899999999999998e-01   3.1750000000000000e-01  -1.6370000000000001e-01
  -1.1462000000000001e+00   6.5949999999999998e-01  -1.0294000000000001e+00   2.7689999999999998e-01  -1.9980000000000001e-01  -5.7000000000000002e-02   1.0653999999999999e+00   2.2239999999999999e-01   3.8306000000000000e+00   2.9859999999999998e-01   2.8870000000000001e-01  -8.4000000000000005e-02
  -1.1902999999999999e+00   6.3749999999999996e-01  -6.8630000000000002e-01   4.1049999999999998e-01  -2.5690000000000002e-01  -3.0700000000000002e-02   9.1000000000000003e-01   5.1139999999999997e-01   3.4824000000000002e+00   2.7939999999999998e-01   2.8870000000000001e-01  -7.5200000000000003e-02
  -1.1462000000000001e+00   6.5949999999999998e-01  -6.8630000000000002e-01   3.0549999999999999e-01  -1.9980000000000001e-01  -2.6300000000000000e-02   9.7660000000000002e-01   1.1119999999999999e-01   3.8306000000000000e+00   3.1790000000000002e-01   2.8870000000000001e-01  -1.5040000000000001e-01
  -1.1021000000000001e+00   5.2759999999999996e-01  -1.8015000000000001e+00   2.9599999999999999e-01  -1.5229999999999999e-01  -2.6300000000000000e-02   1.0875999999999999e+00   0.0000000000000000e+00   4.7012999999999998e+00   2.3119999999999999e-01   2.7900000000000003e-01  -4.8700000000000000e-02
  -9.9190000000000000e-01   6.1550000000000005e-01  -9.4359999999999999e-01   3.4370000000000001e-01  -1.9030000000000000e-01  -1.0960000000000000e-01   9.7660000000000002e-01   2.6679999999999998e-01   4.6142000000000003e+00   3.5639999999999999e-01   3.3679999999999999e-01  -1.2390000000000000e-01
  -1.1462000000000001e+00   5.0560000000000005e-01  -1.2010000000000001e+00   3.4370000000000001e-01  -1.9030000000000000e-01  -3.0700000000000002e-02   7.7680000000000005e-01   4.6689999999999998e-01   4.1788999999999996e+00   2.1190000000000001e-01   3.2710000000000000e-01  -5.7500000000000002e-02
  -1.0801000000000001e+00   4.8359999999999997e-01  -1.2010000000000001e+00   3.7240000000000001e-01  -3.0449999999999999e-01  -5.2600000000000001e-02   9.3220000000000003e-01   2.8910000000000002e-01   4.5270999999999999e+00   2.8899999999999998e-01   2.7900000000000003e-01  -1.1500000000000000e-01
  -1.1021000000000001e+00   5.7160000000000000e-01  -1.2010000000000001e+00   3.0549999999999999e-01  -1.6180000000000000e-01  -1.3200000000000000e-02   9.3220000000000003e-01   2.2200000000000001e-02   4.0918000000000001e+00   3.2750000000000001e-01   1.6360000000000000e-01  -1.1940000000000001e-01
  -1.1902999999999999e+00   4.8359999999999997e-01  -1.6298999999999999e+00   3.1509999999999999e-01  -1.8079999999999999e-01  -2.1899999999999999e-02   1.0875999999999999e+00   4.4499999999999998e-02   3.9177000000000000e+00   2.8899999999999998e-01   2.1170000000000000e-01  -4.4200000000000003e-02
  -1.1902999999999999e+00   6.8149999999999999e-01  -1.1152000000000000e+00   2.8639999999999999e-01  -1.9980000000000001e-01  -6.5799999999999997e-02   9.7660000000000002e-01   3.5580000000000001e-01   4.8754000000000000e+00   2.9859999999999998e-01   3.2710000000000000e-01  -1.1940000000000001e-01
  -1.3666000000000000e+00   6.5949999999999998e-01  -6.8630000000000002e-01   3.1509999999999999e-01  -2.0930000000000001e-01  -8.3299999999999999e-02   1.0431999999999999e+00   3.3350000000000002e-01   3.4824000000000002e+00   2.9859999999999998e-01   2.5019999999999998e-01  -9.2899999999999996e-02
