# Supplementary material for: Footwear and Foam Surface Alter Gait Initiation of Typical Subjects
Source: PLoS One. 2015 Aug 13;10(8):e0135821. doi: 10.1371/journal.pone.0135821 (PMC4536224; doi:10.1371/journal.pone.0135821)
Supplement: S1 Dataset — (ZIP) [file pone.0135821.s001.zip › 11_shod_av1_03.txt]

   2.0587399999999999e+01  -4.1770000000000002e-01   3.6603940000000000e+02   1.2554900000000000e+01   3.8130000000000003e+01  -1.9821000000000000e+00  -2.2239300000000000e+01  -1.0028300000000000e+01   3.8149779999999998e+02   6.9356000000000000e+00  -3.5996099999999998e+01   6.0160000000000002e-01
   2.0014299999999999e+01  -1.3630000000000000e+00   3.6054919999999998e+02   1.1857900000000001e+01   3.7416300000000000e+01  -1.8593000000000000e+00  -2.2527899999999999e+01  -8.5607000000000006e+00   3.8297780000000000e+02   7.1571999999999996e+00  -3.6034500000000001e+01   3.3179999999999998e-01
   1.9154599999999999e+01  -3.0777000000000001e+00   3.5377229999999997e+02   1.0836399999999999e+01   3.6816800000000001e+01  -1.6445000000000001e+00  -2.2128399999999999e+01  -7.0042000000000000e+00   3.8358720000000000e+02   7.1283000000000003e+00  -3.6159599999999998e+01   2.7429999999999999e-01
   1.8559500000000000e+01  -4.1989000000000001e+00   3.4673809999999997e+02   9.8529999999999998e+00   3.6112600000000000e+01  -1.5128999999999999e+00  -2.2594400000000000e+01  -9.0498999999999992e+00   3.8541550000000001e+02   7.0223000000000004e+00  -3.6323200000000000e+01   3.8479999999999998e-01
   1.6751999999999999e+01  -4.7704000000000004e+00   3.3858859999999999e+02   8.9841999999999995e+00   3.5503599999999999e+01  -1.4252000000000000e+00  -2.3393500000000000e+01  -1.0206200000000001e+01   3.8811430000000001e+02   6.7526000000000002e+00  -3.6717700000000001e+01   4.4230000000000003e-01
   1.5473599999999999e+01  -6.5510999999999999e+00   3.2872350000000000e+02   7.2942999999999998e+00   3.4666200000000003e+01  -1.2279000000000000e+00  -2.2816400000000002e+01  -1.0095000000000001e+01   3.9403440000000001e+02   5.9048999999999996e+00  -3.7179600000000001e+01   1.1940000000000001e-01
   1.3269399999999999e+01  -9.5629000000000008e+00   3.1825779999999997e+02   5.0697000000000001e+00   3.4019100000000002e+01  -7.4990000000000001e-01  -2.3681999999999999e+01  -1.1606999999999999e+01   4.0308870000000002e+02   4.6044999999999998e+00  -3.8122500000000002e+01  -1.5920000000000001e-01
   1.0844700000000000e+01  -1.3937600000000000e+01   3.0890740000000000e+02   2.9693000000000001e+00   3.3638500000000001e+01  -7.8899999999999998e-02  -2.5368800000000000e+01  -1.4742200000000000e+01   4.1475479999999999e+02   3.1692000000000000e+00  -3.9383000000000003e+01  -3.6709999999999998e-01
   9.1915999999999993e+00  -1.6971299999999999e+01   3.0007170000000002e+02   1.0310999999999999e+00   3.3200800000000001e+01   4.0339999999999998e-01  -2.5923700000000000e+01  -1.6054099999999998e+01   4.2946789999999999e+02   1.8012999999999999e+00  -4.0999499999999998e+01  -7.8739999999999999e-01
   7.5605000000000002e+00  -1.9477499999999999e+01   2.8909140000000002e+02  -4.2959999999999998e-01   3.2620300000000000e+01   9.0339999999999998e-01  -2.8054400000000001e+01  -1.6521100000000001e+01   4.4653170000000000e+02   2.6970000000000000e-01  -4.2808500000000002e+01  -1.1942999999999999e+00
   6.5906000000000002e+00  -2.2709000000000000e+01   2.7528019999999998e+02  -1.7472000000000001e+00   3.1468900000000001e+01   1.4471000000000001e+00  -3.0051900000000000e+01  -1.9611899999999999e+01   4.6585910000000001e+02  -2.0903000000000000e+00  -4.5185099999999998e+01  -1.6056999999999999e+00
   6.3480999999999996e+00  -2.4907399999999999e+01   2.5906700000000001e+02  -2.6827999999999999e+00   2.9889199999999999e+01   1.9162999999999999e+00  -3.4424399999999999e+01  -2.4859500000000001e+01   4.8971359999999999e+02  -5.0956999999999999e+00  -4.7677199999999999e+01  -2.2073000000000000e+00
   5.2240000000000002e+00  -2.5457000000000001e+01   2.3684899999999999e+02  -3.2557000000000000e+00   2.7662500000000001e+01   2.1223999999999998e+00  -3.9307200000000002e+01  -2.8461600000000001e+01   5.0773509999999999e+02  -7.6483999999999996e+00  -4.9495800000000003e+01  -2.8443000000000001e+00
   4.1660000000000004e+00  -2.1258099999999999e+01   2.0896930000000000e+02  -3.2079000000000000e+00   2.4779199999999999e+01   1.8373999999999999e+00  -4.3590899999999998e+01  -3.1063199999999998e+01   5.2201289999999995e+02  -9.7675999999999998e+00  -5.0967900000000000e+01  -3.4459000000000000e+00
   2.8654999999999999e+00  -1.3058299999999999e+01   1.8083220000000000e+02  -2.5205000000000002e+00   2.1696100000000001e+01   8.3320000000000005e-01  -4.6920099999999998e+01  -3.4620899999999999e+01   5.3054480000000001e+02  -1.1597899999999999e+01  -5.1910899999999998e+01  -4.0784000000000002e+00
   2.4908000000000001e+00  -4.3969999999999998e-01   1.5235200000000000e+02  -1.5658000000000001e+00   1.8574900000000000e+01  -6.2709999999999999e-01  -5.0759799999999998e+01  -3.6310800000000000e+01   5.3272130000000004e+02  -1.3158400000000000e+01  -5.2016700000000000e+01  -4.5782999999999996e+00
   2.2042000000000002e+00   1.1585400000000000e+01   1.3107759999999999e+02  -6.2060000000000004e-01   1.6138900000000000e+01  -2.1181000000000001e+00  -5.2979300000000002e+01  -3.7822899999999997e+01   5.3045780000000002e+02  -1.4381800000000000e+01  -5.1901299999999999e+01  -4.9720000000000004e+00
   9.4779999999999998e-01   2.1456000000000000e+01   1.1743800000000000e+02   1.7190000000000000e-01   1.4778100000000000e+01  -3.2625999999999999e+00  -5.4555199999999999e+01  -3.9001300000000001e+01   5.2584360000000004e+02  -1.5296900000000001e+01  -5.1564500000000002e+01  -5.3657000000000004e+00
  -2.0499000000000001e+00   2.6644100000000002e+01   1.1040370000000000e+02   4.0100000000000002e-01   1.4245200000000001e+01  -3.9116000000000000e+00  -5.3844900000000003e+01  -3.9023600000000002e+01   5.2157759999999996e+02  -1.6038599999999999e+01  -5.1391300000000001e+01  -5.6134000000000004e+00
  -4.7390999999999996e+00   2.5676800000000000e+01   1.0791600000000000e+02   1.7190000000000000e-01   1.4321300000000001e+01  -3.8458000000000001e+00  -5.2934899999999999e+01  -3.9512799999999999e+01   5.2070699999999999e+02  -1.6741800000000001e+01  -5.1670400000000001e+01  -5.7416999999999998e+00
  -6.5686000000000000e+00   2.2621099999999998e+01   1.0928850000000000e+02  -2.4820000000000000e-01   1.4759100000000000e+01  -3.4863000000000000e+00  -5.1669800000000002e+01  -3.9623899999999999e+01   5.2445060000000001e+02  -1.7358300000000000e+01  -5.2536299999999997e+01  -5.7858999999999998e+00
  -7.6265999999999998e+00   1.8861899999999999e+01   1.1289149999999999e+02  -7.5419999999999998e-01   1.5330000000000000e+01  -3.0257999999999998e+00  -5.0826400000000000e+01  -3.9735100000000003e+01   5.3211189999999999e+02  -1.8177099999999999e+01  -5.3623600000000003e+01  -5.8433999999999999e+00
  -8.5303000000000004e+00   1.5586399999999999e+01   1.1958260000000000e+02  -1.1839000000000000e+00   1.6319700000000001e+01  -2.6092000000000000e+00  -5.0404699999999998e+01  -4.0824700000000000e+01   5.4316859999999997e+02  -1.9063300000000002e+01  -5.5249800000000000e+01  -5.9584000000000001e+00
  -9.8528000000000002e+00   1.2728500000000000e+01   1.2816100000000000e+02  -1.6803999999999999e+00   1.7566199999999998e+01  -2.3504999999999998e+00  -5.0315899999999999e+01  -4.1691899999999997e+01   5.5735940000000005e+02  -1.9766500000000001e+01  -5.6981699999999996e+01  -6.0380000000000003e+00
  -1.0470000000000001e+01   1.0991800000000000e+01   1.3836920000000001e+02  -1.9954000000000001e+00   1.9012599999999999e+01  -2.0347000000000000e+00  -5.0737600000000000e+01  -4.3137200000000000e+01   5.7102779999999996e+02  -2.0585300000000000e+01  -5.8732900000000001e+01  -6.1574999999999998e+00
  -1.0492100000000001e+01   9.8267000000000007e+00   1.5423920000000001e+02  -2.3008999999999999e+00   2.0820599999999999e+01  -1.8418000000000001e+00  -5.1958399999999997e+01  -4.5049399999999999e+01   5.8399980000000005e+02  -2.1452200000000001e+01  -6.0234000000000002e+01  -6.3609999999999998e+00
  -1.0051200000000000e+01   7.8480999999999996e+00   1.7113870000000000e+02  -2.8260000000000001e+00   2.2933199999999999e+01  -1.4515000000000000e+00  -5.3378799999999998e+01  -4.7206299999999999e+01   5.9592700000000002e+02  -2.2193899999999999e+01  -6.1609900000000003e+01  -6.4981000000000000e+00
  -8.5303000000000004e+00   4.4847000000000001e+00   1.9164099999999999e+02  -3.3130000000000002e+00   2.5283600000000000e+01  -9.5160000000000000e-01  -5.4510800000000003e+01  -4.9518799999999999e+01   6.0254359999999997e+02  -2.2800799999999999e+01  -6.2620199999999997e+01  -6.7192999999999996e+00
  -6.5686000000000000e+00  -3.5170000000000001e-01   2.1188589999999999e+02  -3.7425999999999999e+00   2.7576899999999998e+01  -2.8070000000000001e-01  -5.5265400000000000e+01  -5.1875799999999998e+01   6.0698370000000000e+02  -2.3282499999999999e+01  -6.2928100000000001e+01  -6.9537000000000004e+00
  -4.0777999999999999e+00  -5.0561999999999996e+00   2.3461869999999999e+02  -4.0959000000000003e+00   2.9946300000000001e+01   4.2099999999999999e-01  -5.6286400000000000e+01  -5.4321700000000000e+01   6.0837660000000005e+02  -2.3667800000000000e+01  -6.2928100000000001e+01  -7.2367999999999997e+00
  -2.5127999999999999e+00  -9.6948000000000008e+00   2.5606459999999998e+02  -4.5255000000000001e+00   3.2163499999999999e+01   9.7350000000000003e-01  -5.7418300000000002e+01  -5.6478600000000000e+01   6.0620010000000002e+02  -2.3725600000000000e+01  -6.2687600000000003e+01  -7.3827999999999996e+00
  -5.2900000000000003e-01  -1.3190200000000001e+01   2.7699579999999997e+02  -4.8501000000000003e+00   3.4371200000000002e+01   1.5436000000000001e+00  -5.8084200000000003e+01  -5.7901699999999998e+01   6.0036710000000005e+02  -2.3821899999999999e+01  -6.2129500000000000e+01  -7.5065999999999997e+00
   1.8514999999999999e+00  -1.6751500000000000e+01   2.9972850000000000e+02  -4.9837999999999996e+00   3.6712100000000000e+01   1.9470000000000001e+00  -5.8084200000000003e+01  -5.9235799999999998e+01   5.9096460000000002e+02  -2.3523299999999999e+01  -6.1071100000000001e+01  -7.5907000000000000e+00
   5.0697000000000001e+00  -2.0158999999999999e+01   3.2374799999999999e+02  -5.0411000000000001e+00   3.9014899999999997e+01   2.2847000000000000e+00  -5.7728999999999999e+01  -6.0014000000000003e+01   5.7816669999999999e+02  -2.3003100000000000e+01  -5.9656599999999997e+01  -7.6879999999999997e+00
   8.7507000000000001e+00  -2.3500499999999999e+01   3.4819639999999998e+02  -4.6113999999999997e+00   4.1270200000000003e+01   2.5960999999999999e+00  -5.6996600000000001e+01  -6.0125200000000000e+01   5.6327949999999998e+02  -2.2261399999999998e+01  -5.7991999999999997e+01  -7.5773999999999999e+00
   1.3555899999999999e+01  -2.6314399999999999e+01   3.7444619999999998e+02  -4.2485999999999997e+00   4.3392200000000003e+01   2.6924999999999999e+00  -5.5309800000000003e+01  -6.0147500000000001e+01   5.4369090000000006e+02  -2.1365500000000001e+01  -5.6106099999999998e+01  -7.5686000000000000e+00
   1.7986400000000000e+01  -2.8754500000000000e+01   4.0078179999999998e+02  -3.7330999999999999e+00   4.5723599999999998e+01   2.8022000000000000e+00  -5.3179099999999998e+01  -6.0125200000000000e+01   5.2201289999999995e+02  -2.0392600000000002e+01  -5.3787199999999999e+01  -7.4801000000000002e+00
   2.2571100000000001e+01  -3.2447800000000001e+01   4.2840420000000000e+02  -3.3130000000000002e+00   4.8292900000000003e+01   3.0257999999999998e+00  -5.0315899999999999e+01  -6.0191899999999997e+01   4.9397949999999997e+02  -1.9207799999999999e+01  -5.0939100000000003e+01  -7.3916000000000004e+00
   2.7662900000000000e+01  -3.7240200000000002e+01   4.5962950000000001e+02  -3.1316000000000002e+00   5.0976300000000002e+01   3.4291999999999998e+00  -4.6720300000000002e+01  -6.0547699999999999e+01   4.6350850000000003e+02  -1.7994100000000000e+01  -4.7850400000000000e+01  -7.3163999999999998e+00
   3.2203600000000002e+01  -4.1856800000000000e+01   4.9342829999999998e+02  -2.7019000000000002e+00   5.4268799999999999e+01   3.7757000000000001e+00  -4.1127200000000002e+01  -5.7679299999999998e+01   4.2859730000000002e+02  -1.6154199999999999e+01  -4.4424999999999997e+01  -6.5689000000000002e+00
   3.6986699999999999e+01  -4.6869000000000000e+01   5.3100160000000005e+02  -2.3487000000000000e+00   5.7618400000000001e+01   4.1966999999999999e+00  -4.1238199999999999e+01  -6.1726199999999999e+01   3.9098730000000000e+02  -1.4959700000000000e+01  -3.9989199999999997e+01  -6.9493000000000000e+00
   4.0689799999999998e+01  -5.2980400000000003e+01   5.7183470000000000e+02  -2.1099999999999999e+00   6.1738700000000001e+01   4.7229000000000001e+00  -3.2227100000000000e+01  -5.6500799999999998e+01   3.4771839999999997e+02  -1.2879000000000000e+01  -3.6063400000000001e+01  -6.6749999999999998e+00
   4.5274500000000003e+01  -5.9157800000000002e+01   6.1747170000000006e+02  -1.6134999999999999e+00   6.6258799999999994e+01   5.1614000000000004e+00  -2.8098800000000001e+01  -5.5011000000000003e+01   3.0035770000000002e+02  -1.0933199999999999e+01  -3.0867500000000000e+01  -6.2415000000000003e+00
   4.9198000000000000e+01  -6.5445099999999996e+01   6.6319439999999997e+02  -8.9749999999999996e-01   7.1188000000000002e+01   5.6437999999999997e+00  -2.0863199999999999e+01  -5.0185899999999997e+01   2.4725100000000000e+02  -8.2360000000000007e+00  -2.5402200000000001e+01  -5.5913000000000004e+00
   5.3452199999999998e+01  -6.9753900000000002e+01   7.0943190000000004e+02   5.1559999999999995e-01   7.6069599999999994e+01   5.8761999999999999e+00  -1.3383500000000000e+01  -4.0535600000000002e+01   1.8918180000000001e+02  -5.5388999999999999e+00  -1.9349900000000002e+01  -4.3925000000000001e+00
   5.5391900000000000e+01  -7.2787700000000001e+01   7.5103700000000003e+02   1.8427000000000000e+00   8.0646699999999996e+01   6.0690999999999997e+00  -6.0148000000000001e+00  -2.9662400000000002e+01   1.2989380000000000e+02  -2.6779000000000002e+00  -1.3355399999999999e+01  -2.9813999999999998e+00
   5.6956899999999997e+01  -7.7118399999999994e+01   7.8732360000000006e+02   2.9597000000000002e+00   8.4567200000000000e+01   6.3586000000000000e+00   8.8780000000000003e-01  -1.6765699999999999e+01   8.2620099999999994e+01  -5.7799999999999997e-02  -8.4481999999999999e+00  -1.6986000000000001e+00
   5.8389600000000002e+01  -8.1427199999999999e+01   8.1631849999999997e+02   4.0385999999999997e+00   8.7631299999999996e+01   6.6654999999999998e+00   1.7090000000000001e+00  -6.8930999999999996e+00   4.7709000000000003e+01   1.4064000000000001e+00  -4.5608000000000004e+00  -5.5740000000000001e-01
   5.9359499999999997e+01  -8.5318299999999994e+01   8.3767870000000005e+02   5.2034000000000002e+00   8.9829499999999996e+01   7.0382999999999996e+00   1.4649000000000001e+00   1.3339999999999999e-01   3.2908799999999999e+01   2.2444000000000002e+00  -2.6941999999999999e+00   1.3710000000000000e-01
   5.9822299999999998e+01  -8.8176199999999994e+01   8.5123249999999996e+02   6.4541000000000004e+00   9.1037999999999997e+01   7.2092999999999998e+00   8.8800000000000004e-02   5.2920999999999996e+00   2.5247499999999999e+01   2.6587000000000001e+00  -1.8089000000000000e+00   6.9889999999999997e-01
   6.0042800000000000e+01  -8.9451200000000000e+01   8.5680840000000001e+02   8.1534999999999993e+00   9.1285399999999996e+01   7.2443999999999997e+00   1.6424000000000001e+00   7.1375999999999999e+00   2.1416799999999999e+01   2.4178000000000002e+00  -1.5588000000000000e+00   6.9010000000000005e-01
   6.0130899999999997e+01  -8.8967600000000004e+01   8.5586479999999995e+02   1.0549899999999999e+01   9.0704899999999995e+01   6.9988000000000001e+00   2.0863000000000000e+00   7.4044999999999996e+00   1.6541399999999999e+01   1.9843999999999999e+00  -1.0296000000000001e+00   6.8120000000000003e-01
   6.0219099999999997e+01  -8.5164400000000001e+01   8.4960260000000005e+02   1.3662400000000000e+01   8.9372699999999995e+01   6.4330999999999996e+00   2.1528999999999998e+00   5.9146999999999998e+00   1.2014300000000000e+01   1.4257000000000000e+00  -5.9660000000000002e-01   4.8659999999999998e-01
   5.9006799999999998e+01  -8.1449200000000005e+01   8.3862230000000000e+02   1.6870300000000000e+01   8.7659899999999993e+01   5.8015999999999996e+00   2.0640999999999998e+00   2.7572000000000001e+00   6.3554000000000004e+00   6.7430000000000001e-01  -1.3469999999999999e-01   1.4599999999999999e-01
   5.8477800000000002e+01  -7.6458900000000000e+01   8.2489689999999996e+02   2.0106900000000000e+01   8.5652000000000001e+01   5.0781000000000001e+00   5.9930000000000005e-01   4.4499999999999998e-02   4.7012999999999998e+00   1.9270000000000001e-01   4.1370000000000001e-01   9.2899999999999996e-02
   5.7155200000000001e+01  -7.2347999999999999e+01   8.0713959999999997e+02   2.3123899999999999e+01   8.3092299999999994e+01   4.4246999999999996e+00   8.4340000000000004e-01   3.1130000000000002e-01   4.7882999999999996e+00   2.1190000000000001e-01   4.0410000000000001e-01   1.1500000000000000e-01
   5.6405799999999999e+01  -6.8896600000000007e+01   7.8809559999999999e+02   2.5682600000000001e+01   8.0408799999999999e+01   3.8677999999999999e+00   1.6646000000000001e+00   1.5565000000000000e+00   4.9623999999999997e+00   4.8159999999999997e-01   1.0580000000000001e-01   1.4160000000000000e-01
   5.5656399999999998e+01  -6.6214600000000004e+01   7.6647810000000004e+02   2.7964500000000001e+01   7.7554100000000005e+01   3.3984999999999999e+00   9.3220000000000003e-01   3.7800000000000000e-01   4.5270999999999999e+00   2.4079999999999999e-01   2.5019999999999998e-01   1.5040000000000001e-01
   5.5391900000000000e+01  -6.4170100000000005e+01   7.4528949999999998e+02   2.9988499999999998e+01   7.4575599999999994e+01   3.0346000000000002e+00   8.8780000000000003e-01   8.8939999999999997e-01   4.1788999999999996e+00   3.1790000000000002e-01   2.7900000000000003e-01   1.3270000000000001e-01
   5.5347799999999999e+01  -6.2521299999999997e+01   7.2581659999999999e+02   3.1869399999999999e+01   7.1796999999999997e+01   2.6574000000000000e+00   1.4205000000000001e+00   1.3119000000000001e+00   4.5270999999999999e+00   3.3710000000000001e-01   2.2130000000000000e-01   6.6400000000000001e-02
   5.5039200000000001e+01  -6.1356200000000001e+01   7.0805939999999998e+02   3.3654800000000002e+01   6.9208699999999993e+01   2.4557000000000002e+00   1.0653999999999999e+00   7.7820000000000000e-01   4.2659000000000002e+00   2.9859999999999998e-01   2.3089999999999999e-01   1.0170000000000000e-01
   5.5171500000000002e+01  -6.0476900000000001e+01   6.9210360000000003e+02   3.5344700000000003e+01   6.6839200000000005e+01   2.1575000000000002e+00   9.9880000000000002e-01   8.0049999999999999e-01   5.0495000000000001e+00   2.4079999999999999e-01   2.2130000000000000e-01   1.5479999999999999e-01
   5.4796700000000001e+01  -5.9927300000000002e+01   6.8043700000000001e+02   3.7177799999999998e+01   6.4917000000000002e+01   1.9690000000000001e+00   1.2873000000000001e+00   1.1339999999999999e+00   4.3529999999999998e+00   2.7939999999999998e-01   2.4060000000000001e-01   1.1940000000000001e-01
   5.4267699999999998e+01  -6.0344900000000003e+01   6.7357429999999999e+02   3.9220900000000000e+01   6.3575299999999999e+01   1.8855999999999999e+00   1.2873000000000001e+00   8.2269999999999999e-01   4.7012999999999998e+00   3.5639999999999999e-01   2.8870000000000001e-01   1.1940000000000001e-01
   5.3319899999999997e+01  -6.1312199999999997e+01   6.6937090000000001e+02   4.1235399999999998e+01   6.2814000000000000e+01   1.7322000000000000e+00   1.0209999999999999e+00   8.4499999999999997e-01   4.8754000000000000e+00   2.1190000000000001e-01   2.6939999999999997e-01   1.3270000000000001e-01
   5.2724800000000002e+01  -6.3070900000000002e+01   6.7031449999999995e+02   4.3345399999999998e+01   6.2395299999999999e+01   1.7364999999999999e+00   1.2650999999999999e+00   9.5609999999999995e-01   4.1788999999999996e+00   3.0819999999999997e-01   3.3679999999999999e-01   9.7299999999999998e-02
   5.2107599999999998e+01  -6.4807599999999994e+01   6.7400319999999999e+02   4.5503100000000003e+01   6.2328699999999998e+01   1.6400999999999999e+00   1.0875999999999999e+00   1.2230000000000001e+00   4.0048000000000004e+00   3.0819999999999997e-01   2.4060000000000001e-01   1.1940000000000001e-01
   5.1027500000000003e+01  -6.7203800000000001e+01   6.7897870000000000e+02   4.7880499999999998e+01   6.2509500000000003e+01   1.6619999999999999e+00   1.0431999999999999e+00   1.0227999999999999e+00   4.5270999999999999e+00   3.0819999999999997e-01   2.6939999999999997e-01   1.1060000000000000e-01
   5.0564599999999999e+01  -7.0017700000000005e+01   6.8489769999999999e+02   5.0143200000000000e+01   6.2880600000000001e+01   1.6664000000000001e+00   9.9880000000000002e-01   1.0450999999999999e+00   4.6142000000000003e+00   2.3119999999999999e-01   2.2130000000000000e-01   1.2830000000000000e-01
   5.0123800000000003e+01  -7.2941500000000005e+01   6.9356190000000004e+02   5.2673299999999998e+01   6.3327900000000000e+01   1.7190000000000001e+00   1.2428999999999999e+00   8.6719999999999997e-01   4.7012999999999998e+00   3.3710000000000001e-01   2.5019999999999998e-01   1.5920000000000001e-01
   5.0167900000000003e+01  -7.5557599999999994e+01   7.0402750000000003e+02   5.5231999999999999e+01   6.3898800000000001e+01   1.7145999999999999e+00   1.1318999999999999e+00   7.5600000000000001e-01   4.9623999999999997e+00   2.7939999999999998e-01   2.7900000000000003e-01   1.1940000000000001e-01
   5.0410400000000003e+01  -7.7184399999999997e+01   7.1414999999999998e+02   5.8249000000000002e+01   6.4450800000000001e+01   1.6269000000000000e+00   9.7660000000000002e-01   9.7840000000000005e-01   4.7012999999999998e+00   3.1790000000000002e-01   2.9830000000000001e-01   1.2830000000000000e-01
   5.0807099999999998e+01  -7.8723200000000006e+01   7.2289999999999998e+02   6.1428300000000000e+01   6.4936099999999996e+01   1.4427000000000001e+00   1.1984999999999999e+00   7.3380000000000001e-01   4.5270999999999999e+00   2.9859999999999998e-01   2.6939999999999997e-01   1.5920000000000001e-01
   5.1159799999999997e+01  -8.0284099999999995e+01   7.3267930000000001e+02   6.4359399999999994e+01   6.5231099999999998e+01   1.3550000000000000e+00   9.1000000000000003e-01   8.0049999999999999e-01   4.2659000000000002e+00   2.6970000000000000e-01   3.2710000000000000e-01   1.4599999999999999e-01
   5.1777000000000001e+01  -8.2658299999999997e+01   7.3997090000000003e+02   6.7500500000000002e+01   6.5516499999999994e+01   1.2761000000000000e+00   1.1540999999999999e+00   1.1785000000000001e+00   4.7012999999999998e+00   3.0819999999999997e-01   2.6939999999999997e-01   8.4000000000000005e-02
   5.2680700000000002e+01  -8.5164400000000001e+01   7.4606160000000000e+02   7.0479299999999995e+01   6.5564099999999996e+01   1.1972000000000000e+00   1.1984999999999999e+00   7.7820000000000000e-01   5.0495000000000001e+00   2.5050000000000000e-01   2.8870000000000001e-01   1.2390000000000000e-01
   5.3848900000000000e+01  -8.7274799999999999e+01   7.5112279999999998e+02   7.3057100000000005e+01   6.5516499999999994e+01   1.2191000000000001e+00   8.8780000000000003e-01   9.7840000000000005e-01   4.0048000000000004e+00   3.2750000000000001e-01   2.7900000000000003e-01   1.5479999999999999e-01
   5.4796700000000001e+01  -9.0110699999999994e+01   7.5592669999999998e+02   7.5682599999999994e+01   6.5497500000000002e+01   1.2410000000000001e+00   9.9880000000000002e-01   1.0005999999999999e+00   4.7882999999999996e+00   3.1790000000000002e-01   2.5979999999999998e-01   1.6810000000000000e-01
   5.5281700000000001e+01  -9.3078500000000005e+01   7.6038750000000005e+02   7.8126800000000003e+01   6.5659300000000002e+01   1.1402000000000001e+00   1.0875999999999999e+00   1.0227999999999999e+00   4.7882999999999996e+00   3.3710000000000001e-01   3.1750000000000000e-01   1.1500000000000000e-01
   5.6494000000000000e+01  -9.6178200000000004e+01   7.6399040000000002e+02   8.0504099999999994e+01   6.5868600000000001e+01   1.1270000000000000e+00   1.1318999999999999e+00   1.0450999999999999e+00   4.5270999999999999e+00   3.1790000000000002e-01   3.5599999999999998e-01   1.5040000000000001e-01
   5.9161099999999998e+01  -9.9827500000000001e+01   7.6973789999999997e+02   8.2690500000000000e+01   6.6249300000000005e+01   1.1357999999999999e+00   1.1540999999999999e+00   8.6719999999999997e-01   4.0918000000000001e+00   2.2159999999999999e-01   2.9830000000000001e-01   1.0620000000000000e-01
   5.9579900000000002e+01  -1.0270730000000000e+02   7.7111040000000003e+02   8.4552199999999999e+01   6.6525199999999998e+01   1.0788000000000000e+00   9.1000000000000003e-01   1.0894999999999999e+00   4.7882999999999996e+00   3.3710000000000001e-01   3.1750000000000000e-01   1.8140000000000001e-01
   6.1321199999999997e+01  -1.0615870000000000e+02   7.7265459999999996e+02   8.6490300000000005e+01   6.6439599999999999e+01   1.0129999999999999e+00   1.0431999999999999e+00   9.5609999999999995e-01   3.7435999999999998e+00   2.9859999999999998e-01   3.4639999999999999e-01   1.4160000000000000e-01
   6.1651800000000001e+01  -1.0914850000000000e+02   7.7085310000000004e+02   8.8103899999999996e+01   6.6515699999999995e+01   1.0174000000000001e+00   1.0431999999999999e+00   1.0672999999999999e+00   4.9623999999999997e+00   3.6599999999999999e-01   3.3679999999999999e-01   1.7690000000000000e-01
   6.2709899999999998e+01  -1.1205029999999999e+02   7.6879430000000002e+02   8.9526399999999995e+01   6.6306299999999993e+01   1.0261000000000000e+00   1.0653999999999999e+00   8.4499999999999997e-01   4.6142000000000003e+00   4.1420000000000001e-01   2.5979999999999998e-01   1.6370000000000001e-01
   6.3040500000000002e+01  -1.1536990000000000e+02   7.6424770000000001e+02   9.0777199999999993e+01   6.6192200000000000e+01   1.0218000000000000e+00   1.1540999999999999e+00   1.0227999999999999e+00   4.6142000000000003e+00   3.4680000000000000e-01   2.8870000000000001e-01   1.5040000000000001e-01
   6.2820099999999996e+01  -1.1860150000000000e+02   7.6124530000000004e+02   9.1588700000000003e+01   6.6096999999999994e+01   1.1577000000000000e+00   1.0431999999999999e+00   1.0894999999999999e+00   4.4401000000000002e+00   2.8899999999999998e-01   2.2130000000000000e-01   1.6370000000000001e-01
   6.2886200000000002e+01  -1.2225069999999999e+02   7.5506889999999999e+02   9.2371600000000001e+01   6.5878100000000003e+01   1.4033000000000000e+00   1.1318999999999999e+00   8.0049999999999999e-01   4.4401000000000002e+00   2.7939999999999998e-01   2.7900000000000003e-01   1.6370000000000001e-01
   6.2180900000000001e+01  -1.2497669999999999e+02   7.4503219999999999e+02   9.2266599999999997e+01   6.5316699999999997e+01   1.6795000000000000e+00   1.1984999999999999e+00   1.0450999999999999e+00   4.8754000000000000e+00   3.0819999999999997e-01   2.0210000000000000e-01   1.5479999999999999e-01
   6.1365299999999998e+01  -1.3086830000000000e+02   7.3139260000000002e+02   9.1941900000000004e+01   6.4450800000000001e+01   1.5041000000000000e+00   1.1984999999999999e+00   9.7840000000000005e-01   4.3529999999999998e+00   4.1420000000000001e-01   3.0790000000000001e-01   1.1060000000000000e-01
   5.9469700000000003e+01  -1.2965920000000000e+02   7.1191959999999995e+02   9.0767600000000002e+01   6.3242199999999997e+01   2.3241999999999998e+00   1.0653999999999999e+00   1.0450999999999999e+00   3.9177000000000000e+00   3.9489999999999997e-01   2.5019999999999998e-01   1.2830000000000000e-01
   5.7199300000000001e+01  -1.3322049999999999e+02   6.8738549999999998e+02   8.8571700000000007e+01   6.1481800000000000e+01   2.4952000000000001e+00   9.9880000000000002e-01   9.7840000000000005e-01   4.1788999999999996e+00   3.2750000000000001e-01   2.4060000000000001e-01   1.3270000000000001e-01
   5.3584400000000002e+01  -1.3396799999999999e+02   6.5736109999999996e+02   8.5669300000000007e+01   5.9102899999999998e+01   2.9249000000000001e+00   1.0653999999999999e+00   1.0450999999999999e+00   4.4401000000000002e+00   2.9859999999999998e-01   3.0790000000000001e-01   1.1940000000000001e-01
   4.9793199999999999e+01  -1.3165969999999999e+02   6.2124620000000004e+02   8.2117599999999996e+01   5.6409900000000000e+01   3.3942000000000001e+00   8.8780000000000003e-01  -4.4469999999999998e-01   4.7882999999999996e+00   4.0460000000000002e-01   1.8279999999999999e-01  -2.5659999999999999e-01
   4.4679400000000001e+01  -1.2919749999999999e+02   5.7861159999999995e+02   7.7649400000000000e+01   5.3145899999999997e+01   3.7187000000000001e+00   8.8780000000000003e-01  -1.0962199999999999e+01   5.8330000000000002e+00   3.9489999999999997e-01   1.9199999999999998e-02  -2.1320999999999999e+00
   3.9080700000000000e+01  -1.2541640000000000e+02   5.2997220000000004e+02   7.2283699999999996e+01   4.9225400000000000e+01   4.1616000000000000e+00  -6.6579999999999995e-01  -5.9146999999999998e+00   6.1813000000000002e+00   2.2159999999999999e-01   3.2710000000000000e-01  -1.0970000000000000e+00
   3.3878799999999998e+01  -1.1961270000000000e+02   4.7678629999999998e+02   6.5925100000000000e+01   4.4686399999999999e+01   4.5693999999999999e+00   9.1000000000000003e-01  -2.1568999999999998e+00   4.6142000000000003e+00   3.2750000000000001e-01   3.1750000000000000e-01  -3.9810000000000001e-01
   2.8456399999999999e+01  -1.1141280000000000e+02   4.1793860000000001e+02   5.8592700000000001e+01   3.9490699999999997e+01   4.6878000000000002e+00   7.7680000000000005e-01  -1.7788999999999999e+00   4.3529999999999998e+00   3.4680000000000000e-01   2.1170000000000000e-01  -4.9540000000000001e-01
   2.3320599999999999e+01  -1.0000330000000000e+02   3.5351499999999999e+02   5.0658799999999999e+01   3.3705100000000002e+01   4.6527000000000003e+00   6.8799999999999994e-01   1.1119999999999999e-01   5.2236000000000002e+00   3.1790000000000002e-01   3.1750000000000000e-01  -6.1899999999999997e-02
   1.8868099999999998e+01  -8.6505399999999995e+01   2.8660359999999997e+02   4.2123300000000000e+01   2.7472200000000001e+01   4.2492999999999999e+00   1.3761000000000001e+00   6.4480000000000004e-01   3.8306000000000000e+00   2.6970000000000000e-01   1.8279999999999999e-01   1.2830000000000000e-01
   1.3952700000000000e+01  -6.9094399999999993e+01   2.2398150000000001e+02   3.4027099999999997e+01   2.1610499999999998e+01   3.5213000000000001e+00   1.2650999999999999e+00   1.5787000000000000e+00   5.4847999999999999e+00   3.0819999999999997e-01   3.1750000000000000e-01   8.8499999999999995e-02
   9.6545000000000005e+00  -5.2386899999999997e+01   1.6942300000000000e+02   2.6656500000000001e+01   1.6519500000000001e+01   2.7320000000000002e+00   9.7660000000000002e-01   8.6719999999999997e-01   3.9177000000000000e+00   3.0819999999999997e-01   2.5019999999999998e-01   1.1500000000000000e-01
   6.7008000000000001e+00  -3.5173699999999997e+01   1.1983990000000000e+02   2.0021000000000001e+01   1.1685400000000000e+01   1.8154999999999999e+00   1.0653999999999999e+00   1.1117999999999999e+00   5.7460000000000004e+00   3.0819999999999997e-01   3.5599999999999998e-01   1.1940000000000001e-01
   3.4165000000000001e+00  -2.3786200000000001e+01   8.1065700000000007e+01   1.4044300000000000e+01   8.0409000000000006e+00   1.1357999999999999e+00   1.3539000000000001e+00   1.1117999999999999e+00   4.7012999999999998e+00   3.1790000000000002e-01   3.2710000000000000e-01   1.6370000000000001e-01
   2.6230000000000002e+00  -1.1761200000000001e+01   5.0955599999999997e+01   9.7002000000000006e+00   5.2431999999999999e+00   3.4639999999999999e-01   1.0653999999999999e+00   1.0227999999999999e+00   4.5270999999999999e+00   2.8899999999999998e-01   3.5599999999999998e-01   1.4160000000000000e-01
   1.8075000000000001e+00  -4.4187000000000003e+00   2.8651800000000001e+01   5.8144000000000000e+00   2.9117999999999999e+00  -7.4499999999999997e-02   1.1318999999999999e+00   1.1339999999999999e+00   4.2659000000000002e+00   2.6970000000000000e-01   3.3679999999999999e-01   1.5479999999999999e-01
  -4.4100000000000000e-02   8.1340000000000001e-01   1.3124900000000000e+01   3.0743000000000000e+00   1.2750999999999999e+00  -3.8150000000000001e-01   1.0875999999999999e+00   1.0005999999999999e+00   4.7012999999999998e+00   3.2750000000000001e-01   2.8870000000000001e-01   1.2830000000000000e-01
  -1.0580000000000001e+00   3.0337000000000001e+00   2.0588000000000002e+00   1.0884000000000000e+00   2.3790000000000000e-01  -3.3329999999999999e-01   1.0431999999999999e+00   8.4499999999999997e-01   4.3529999999999998e+00   3.1790000000000002e-01   3.1750000000000000e-01   1.9460000000000000e-01
  -1.2784000000000000e+00  -8.7929999999999997e-01  -1.0294000000000001e+00   4.5829999999999999e-01  -9.4999999999999998e-03  -1.0960000000000000e-01   9.5440000000000003e-01   9.1169999999999995e-01   4.2659000000000002e+00   4.2380000000000001e-01   2.6939999999999997e-01   1.6810000000000000e-01
  -3.5270000000000001e-01   1.2969999999999999e+00  -3.4310000000000002e-01   5.0600000000000001e-01  -9.5200000000000007e-02  -2.1899999999999999e-02   8.6560000000000004e-01   1.1339999999999999e+00   4.2659000000000002e+00   3.1790000000000002e-01   2.6939999999999997e-01   1.0170000000000000e-01
  -9.6989999999999998e-01   4.6170000000000000e-01  -8.5800000000000001e-02   3.7240000000000001e-01   0.0000000000000000e+00  -7.0199999999999999e-02   9.9880000000000002e-01   1.1117999999999999e+00   4.2659000000000002e+00   2.5050000000000000e-01   3.7530000000000002e-01   1.8140000000000001e-01
  -8.1559999999999999e-01   3.2979999999999998e-01  -6.8630000000000002e-01   3.7240000000000001e-01  -1.0470000000000000e-01  -7.4499999999999997e-02   1.1096999999999999e+00   1.1117999999999999e+00   3.9177000000000000e+00   3.7569999999999998e-01   2.3089999999999999e-01   1.6370000000000001e-01
  -1.0360000000000000e+00   8.7929999999999997e-01  -6.8630000000000002e-01   4.4869999999999999e-01  -1.0470000000000000e-01  -7.0199999999999999e-02   8.8780000000000003e-01   1.2897000000000001e+00   4.5270999999999999e+00   3.9489999999999997e-01   2.9830000000000001e-01   1.1060000000000000e-01
  -9.4779999999999998e-01   8.7900000000000006e-02  -7.7210000000000001e-01   3.7240000000000001e-01  -1.1420000000000000e-01  -7.4499999999999997e-02   1.0875999999999999e+00   1.0005999999999999e+00   4.0918000000000001e+00   3.3710000000000001e-01   2.5019999999999998e-01   1.4599999999999999e-01
  -1.1021000000000001e+00   8.1340000000000001e-01  -6.0050000000000003e-01   4.7739999999999999e-01  -7.6100000000000001e-02  -1.0090000000000000e-01   1.0431999999999999e+00   1.2674000000000001e+00   4.6142000000000003e+00   3.5639999999999999e-01   2.9830000000000001e-01   1.4599999999999999e-01
  -8.8170000000000004e-01   5.4959999999999998e-01  -3.4310000000000002e-01   5.7279999999999998e-01  -9.4999999999999998e-03  -3.5099999999999999e-02   1.0431999999999999e+00   9.7840000000000005e-01   4.0918000000000001e+00   2.8899999999999998e-01   2.6939999999999997e-01   1.6370000000000001e-01
  -7.7149999999999996e-01   5.0560000000000005e-01  -6.8630000000000002e-01   3.8190000000000002e-01  -8.5599999999999996e-02  -1.0090000000000000e-01   1.0431999999999999e+00   1.0672999999999999e+00   4.6142000000000003e+00   2.6970000000000000e-01   2.8870000000000001e-01   1.6810000000000000e-01
  -8.8170000000000004e-01   9.0129999999999999e-01  -1.0294000000000001e+00   4.0100000000000002e-01  -1.1420000000000000e-01  -3.5099999999999999e-02   1.0431999999999999e+00   1.1785000000000001e+00   5.3106999999999998e+00   3.4680000000000000e-01   3.0790000000000001e-01   9.2899999999999996e-02
  -8.5960000000000003e-01   2.4179999999999999e-01  -1.0294000000000001e+00   3.6280000000000001e-01  -1.8079999999999999e-01  -8.7700000000000000e-02   1.0653999999999999e+00   9.5609999999999995e-01   4.2659000000000002e+00   3.5639999999999999e-01   2.6939999999999997e-01   1.6810000000000000e-01
  -9.0369999999999995e-01   5.7160000000000000e-01  -1.7160000000000000e-01   5.3469999999999995e-01  -8.5599999999999996e-02  -9.2100000000000001e-02   1.0209999999999999e+00   9.7840000000000005e-01   4.3529999999999998e+00   3.7569999999999998e-01   3.0790000000000001e-01   1.4160000000000000e-01
  -8.5960000000000003e-01   6.1550000000000005e-01  -6.8630000000000002e-01   4.9650000000000000e-01  -1.2370000000000000e-01  -7.8899999999999998e-02   9.7660000000000002e-01   1.0450999999999999e+00   4.6142000000000003e+00   3.7569999999999998e-01   2.7900000000000003e-01   9.7299999999999998e-02
  -9.9190000000000000e-01   5.4959999999999998e-01  -1.4582999999999999e+00   3.7240000000000001e-01  -1.0470000000000000e-01  -3.9500000000000000e-02   9.9880000000000002e-01   1.2674000000000001e+00   5.0495000000000001e+00   3.5639999999999999e-01   2.4060000000000001e-01   1.4160000000000000e-01
  -9.0369999999999995e-01   6.3749999999999996e-01  -1.2867999999999999e+00   3.1509999999999999e-01  -6.6600000000000006e-02  -7.8899999999999998e-02   1.0431999999999999e+00   1.1785000000000001e+00   4.8754000000000000e+00   2.6970000000000000e-01   2.5019999999999998e-01   8.8499999999999995e-02
  -9.0369999999999995e-01   5.2759999999999996e-01  -7.7210000000000001e-01   3.5330000000000000e-01  -8.5599999999999996e-02  -7.8899999999999998e-02   7.9900000000000004e-01   1.1563000000000001e+00   4.1788999999999996e+00   2.9859999999999998e-01   2.3089999999999999e-01   1.4599999999999999e-01
  -1.1241000000000001e+00   4.6170000000000000e-01  -7.7210000000000001e-01   4.4869999999999999e-01  -1.6180000000000000e-01  -8.3299999999999999e-02   1.2650999999999999e+00   9.7840000000000005e-01   4.1788999999999996e+00   3.8529999999999998e-01   3.6559999999999998e-01   1.2830000000000000e-01
  -1.0580000000000001e+00   5.9360000000000002e-01  -6.8630000000000002e-01   4.5829999999999999e-01  -1.2370000000000000e-01  -5.2600000000000001e-02   1.0431999999999999e+00   9.7840000000000005e-01   4.9623999999999997e+00   3.3710000000000001e-01   2.5019999999999998e-01   1.3270000000000001e-01
  -1.1462000000000001e+00   4.3969999999999998e-01  -6.0050000000000003e-01   3.3420000000000000e-01  -1.6180000000000000e-01  -8.3299999999999999e-02   8.8780000000000003e-01   1.0894999999999999e+00   5.2236000000000002e+00   3.5639999999999999e-01   3.1750000000000000e-01   1.2830000000000000e-01
  -9.9190000000000000e-01   6.3749999999999996e-01  -5.1470000000000005e-01   3.9140000000000003e-01  -1.1420000000000000e-01  -4.8200000000000000e-02   1.0653999999999999e+00   9.5609999999999995e-01   3.5695000000000001e+00   3.7569999999999998e-01   3.2710000000000000e-01   1.6810000000000000e-01
  -9.9190000000000000e-01   5.9360000000000002e-01  -6.0050000000000003e-01   3.8190000000000002e-01  -1.1420000000000000e-01  -4.8200000000000000e-02   9.7660000000000002e-01   8.0049999999999999e-01   4.4401000000000002e+00   3.0819999999999997e-01   2.0210000000000000e-01   1.1500000000000000e-01
  -9.4779999999999998e-01   6.8149999999999999e-01  -6.8630000000000002e-01   4.7739999999999999e-01  -9.4999999999999998e-03  -6.1400000000000003e-02   1.1762999999999999e+00   1.1563000000000001e+00   4.7882999999999996e+00   4.1420000000000001e-01   3.1750000000000000e-01   1.3710000000000000e-01
  -1.0360000000000000e+00   5.7160000000000000e-01  -9.4359999999999999e-01   4.4869999999999999e-01  -9.5200000000000007e-02  -8.3299999999999999e-02   1.1096999999999999e+00   1.0672999999999999e+00   3.7435999999999998e+00   3.4680000000000000e-01   2.8870000000000001e-01   1.2830000000000000e-01
  -1.0139000000000000e+00   4.1770000000000002e-01  -8.5800000000000001e-02   4.1049999999999998e-01  -1.3320000000000001e-01  -5.7000000000000002e-02   1.0653999999999999e+00   1.0227999999999999e+00   4.9623999999999997e+00   3.0819999999999997e-01   2.6939999999999997e-01   1.3710000000000000e-01
  -1.0139000000000000e+00   6.1550000000000005e-01  -9.4359999999999999e-01   2.8639999999999999e-01  -1.9030000000000000e-01  -8.7700000000000000e-02   9.1000000000000003e-01   9.7840000000000005e-01   4.5270999999999999e+00   3.2750000000000001e-01   2.7900000000000003e-01   1.4599999999999999e-01
  -1.1241000000000001e+00   5.7160000000000000e-01  -6.0050000000000003e-01   4.3919999999999998e-01  -1.9980000000000001e-01  -1.7500000000000002e-02   1.1762999999999999e+00   1.1339999999999999e+00   4.3529999999999998e+00   2.8899999999999998e-01   2.5019999999999998e-01   8.4000000000000005e-02
  -1.0360000000000000e+00   4.3969999999999998e-01  -6.8630000000000002e-01   4.2009999999999997e-01  -1.1420000000000000e-01  -1.0960000000000000e-01   9.9880000000000002e-01   1.0672999999999999e+00   4.8754000000000000e+00   3.8529999999999998e-01   2.8870000000000001e-01   1.5040000000000001e-01
  -9.6989999999999998e-01   6.1550000000000005e-01  -4.2890000000000000e-01   3.4370000000000001e-01  -6.6600000000000006e-02  -9.2100000000000001e-02   7.1020000000000005e-01   1.0450999999999999e+00   4.7012999999999998e+00   3.2750000000000001e-01   2.8870000000000001e-01   1.3270000000000001e-01
  -1.0360000000000000e+00   5.9360000000000002e-01  -1.2867999999999999e+00   2.4820000000000000e-01  -1.0470000000000000e-01  -9.2100000000000001e-02   1.1096999999999999e+00   1.1117999999999999e+00   4.3529999999999998e+00   3.4680000000000000e-01   3.0790000000000001e-01   1.1940000000000001e-01
  -8.1559999999999999e-01   4.6170000000000000e-01  -1.7160000000000000e-01   4.2009999999999997e-01  -7.6100000000000001e-02  -7.4499999999999997e-02   1.0209999999999999e+00   9.3389999999999995e-01   3.7435999999999998e+00   3.4680000000000000e-01   2.9830000000000001e-01   1.5479999999999999e-01
  -1.1241000000000001e+00   7.6939999999999997e-01  -3.4310000000000002e-01   4.3919999999999998e-01  -9.5200000000000007e-02  -7.8899999999999998e-02   1.0431999999999999e+00   1.2007000000000001e+00   4.1788999999999996e+00   3.4680000000000000e-01   2.5019999999999998e-01   1.1940000000000001e-01
  -7.7149999999999996e-01   6.3749999999999996e-01  -1.2010000000000001e+00   3.7240000000000001e-01   0.0000000000000000e+00  -7.8899999999999998e-02   9.7660000000000002e-01   1.2674000000000001e+00   5.3106999999999998e+00   3.8529999999999998e-01   2.8870000000000001e-01   1.4160000000000000e-01
  -9.0369999999999995e-01   6.8149999999999999e-01  -6.0050000000000003e-01   4.2009999999999997e-01  -1.3320000000000001e-01  -6.5799999999999997e-02   1.0431999999999999e+00   1.0005999999999999e+00   4.6142000000000003e+00   2.9859999999999998e-01   2.7900000000000003e-01   1.2830000000000000e-01
  -9.2579999999999996e-01   5.9360000000000002e-01  -4.2890000000000000e-01   3.2460000000000000e-01  -1.9980000000000001e-01  -2.6300000000000000e-02   1.1762999999999999e+00   1.0005999999999999e+00   5.0495000000000001e+00   3.5639999999999999e-01   2.8870000000000001e-01   1.4160000000000000e-01
  -7.9349999999999998e-01   4.6170000000000000e-01  -7.7210000000000001e-01   3.3420000000000000e-01  -1.4269999999999999e-01  -1.0960000000000000e-01   1.0431999999999999e+00   1.1563000000000001e+00   4.3529999999999998e+00   2.6010000000000000e-01   2.6939999999999997e-01   1.3270000000000001e-01
  -9.6989999999999998e-01   5.9360000000000002e-01  -6.0050000000000003e-01   4.0100000000000002e-01  -1.8079999999999999e-01  -8.7700000000000000e-02   8.8780000000000003e-01   1.1785000000000001e+00   4.3529999999999998e+00   3.5639999999999999e-01   3.2710000000000000e-01   1.2390000000000000e-01
  -8.8170000000000004e-01   5.2759999999999996e-01  -8.5800000000000001e-02   4.2959999999999998e-01  -1.5229999999999999e-01  -5.2600000000000001e-02   1.1318999999999999e+00   1.1339999999999999e+00   4.0918000000000001e+00   3.2750000000000001e-01   2.8870000000000001e-01   1.0620000000000000e-01
  -7.7149999999999996e-01   6.8149999999999999e-01  -6.8630000000000002e-01   4.1049999999999998e-01  -1.6180000000000000e-01  -6.5799999999999997e-02   8.8780000000000003e-01   1.2897000000000001e+00   4.6142000000000003e+00   3.7569999999999998e-01   2.4060000000000001e-01   1.3270000000000001e-01
  -9.4779999999999998e-01   7.2550000000000003e-01  -5.1470000000000005e-01   2.7689999999999998e-01  -1.1420000000000000e-01  -1.1400000000000000e-01   1.0209999999999999e+00   1.2230000000000001e+00   4.5270999999999999e+00   3.7569999999999998e-01   2.5019999999999998e-01   1.3270000000000001e-01
  -1.1241000000000001e+00   5.7160000000000000e-01  -6.8630000000000002e-01   2.6729999999999998e-01  -7.6100000000000001e-02  -7.8899999999999998e-02   1.1096999999999999e+00   1.1339999999999999e+00   4.6142000000000003e+00   3.5639999999999999e-01   3.8490000000000002e-01   1.3270000000000001e-01
  -9.4779999999999998e-01   5.4959999999999998e-01  -1.2010000000000001e+00   4.2959999999999998e-01  -1.2370000000000000e-01  -6.1400000000000003e-02   9.5440000000000003e-01   1.0894999999999999e+00   4.1788999999999996e+00   3.4680000000000000e-01   2.6939999999999997e-01   1.0170000000000000e-01
  -1.0139000000000000e+00   6.1550000000000005e-01  -5.1470000000000005e-01   4.1049999999999998e-01  -1.4269999999999999e-01  -2.6300000000000000e-02   9.3220000000000003e-01   1.1117999999999999e+00   4.5270999999999999e+00   3.5639999999999999e-01   3.2710000000000000e-01   1.5920000000000001e-01
  -9.9190000000000000e-01   7.4739999999999995e-01  -5.1470000000000005e-01   3.9140000000000003e-01  -1.0470000000000000e-01  -2.6300000000000000e-02   1.0875999999999999e+00   1.2007000000000001e+00   3.8306000000000000e+00   3.8529999999999998e-01   2.4060000000000001e-01   6.6400000000000001e-02
  -1.4767999999999999e+00   6.3749999999999996e-01  -1.5441000000000000e+00   5.6330000000000002e-01  -9.5200000000000007e-02   1.2280000000000001e-01   9.3220000000000003e-01   9.7840000000000005e-01   4.1788999999999996e+00   3.0819999999999997e-01   3.2710000000000000e-01   1.6810000000000000e-01
  -4.8490000000000000e-01  -1.5390000000000001e-01   8.5800000000000001e-02   2.1959999999999999e-01  -1.4269999999999999e-01  -1.6230000000000000e-01   1.1096999999999999e+00   8.6719999999999997e-01   4.2659000000000002e+00   3.3710000000000001e-01   3.1750000000000000e-01   1.5040000000000001e-01
  -1.2564000000000000e+00   6.6000000000000003e-02  -1.2867999999999999e+00   3.5330000000000000e-01  -5.7099999999999998e-02  -1.3159999999999999e-01   9.5440000000000003e-01   1.1117999999999999e+00   5.0495000000000001e+00   2.9859999999999998e-01   3.1750000000000000e-01   1.7690000000000000e-01
  -6.6130000000000000e-01   1.1651000000000000e+00  -1.0294000000000001e+00   4.2009999999999997e-01  -1.9030000000000000e-01  -8.8000000000000005e-03   1.1318999999999999e+00   1.1785000000000001e+00   5.1365999999999996e+00   3.4680000000000000e-01   2.0210000000000000e-01   9.7299999999999998e-02
  -1.3005000000000000e+00  -1.0990000000000000e-01  -1.0294000000000001e+00   3.5330000000000000e-01  -6.6600000000000006e-02  -3.5099999999999999e-02   1.1318999999999999e+00   1.0894999999999999e+00   4.3529999999999998e+00   3.6599999999999999e-01   2.4060000000000001e-01   1.0170000000000000e-01
  -9.9190000000000000e-01   9.0129999999999999e-01  -4.2890000000000000e-01   3.5330000000000000e-01  -2.5690000000000002e-01   4.4000000000000003e-03   1.3983000000000001e+00  -1.3341000000000001e+00   4.6142000000000003e+00   2.5050000000000000e-01   1.8279999999999999e-01  -5.7509999999999994e-01
  -8.1559999999999999e-01   5.7160000000000000e-01  -4.2890000000000000e-01   2.7689999999999998e-01  -2.5690000000000002e-01  -7.0199999999999999e-02   1.7312000000000001e+00  -2.9573000000000000e+00   5.2236000000000002e+00   1.7340000000000000e-01   2.8870000000000001e-01  -7.7410000000000001e-01
  -9.4779999999999998e-01   3.9570000000000000e-01  -6.8630000000000002e-01   2.7689999999999998e-01  -1.9980000000000001e-01  -5.2600000000000001e-02   1.6202000000000001e+00  -3.6465999999999998e+00   3.6564999999999999e+00   1.3489999999999999e-01   3.6559999999999998e-01  -1.1279999999999999e+00
  -6.3919999999999999e-01   5.0560000000000005e-01  -6.0050000000000003e-01   4.2959999999999998e-01  -2.1890000000000001e-01  -3.5099999999999999e-02   1.6646000000000001e+00  -5.2253999999999996e+00   4.0918000000000001e+00   7.7100000000000002e-02   3.8490000000000002e-01  -1.5526000000000000e+00
  -1.5428999999999999e+00   4.6170000000000000e-01  -1.5441000000000000e+00   3.9140000000000003e-01  -6.6600000000000006e-02  -4.8200000000000000e-02   2.1751000000000000e+00  -7.4934000000000003e+00   4.1788999999999996e+00  -9.5999999999999992e-03   3.8490000000000002e-01  -1.9552000000000000e+00
  -8.5960000000000003e-01   5.0560000000000005e-01  -2.5740000000000002e-01   3.1509999999999999e-01  -2.2839999999999999e-01  -8.8000000000000005e-03   2.3527000000000000e+00  -9.1832999999999991e+00   3.9177000000000000e+00  -1.3489999999999999e-01   4.0410000000000001e-01  -2.3887000000000000e+00
  -1.5649999999999999e+00   6.5949999999999998e-01  -1.1152000000000000e+00   3.1509999999999999e-01  -1.6180000000000000e-01  -2.6300000000000000e-02   2.5746000000000002e+00  -1.1028900000000000e+01   2.6118000000000001e+00  -1.9270000000000001e-01   5.1000000000000001e-01  -2.8664000000000001e+00
  -4.6289999999999998e-01   2.4179999999999999e-01   8.5800000000000001e-02   3.5330000000000000e-01  -2.2839999999999999e-01  -4.3900000000000002e-02   2.5968000000000000e+00  -1.2162900000000000e+01   3.5695000000000001e+00  -2.8899999999999998e-01   5.4849999999999999e-01  -3.1318000000000001e+00
  -1.4107000000000001e+00   4.6170000000000000e-01  -1.3725000000000001e+00   3.2460000000000000e-01  -6.6600000000000006e-02  -5.2600000000000001e-02   2.2860999999999998e+00  -1.1028900000000000e+01   2.7858999999999998e+00  -4.0460000000000002e-01   6.9279999999999997e-01  -2.8089000000000000e+00
  -7.0530000000000004e-01   7.2550000000000003e-01  -1.7160000000000000e-01   4.2009999999999997e-01  -2.2839999999999999e-01  -6.1400000000000003e-02   1.5758000000000001e+00  -9.5390999999999995e+00   3.0470999999999999e+00  -3.3710000000000001e-01   6.8320000000000003e-01  -2.2780999999999998e+00
  -1.2784000000000000e+00   3.9570000000000000e-01  -2.5740000000000002e-01   2.5779999999999997e-01  -2.3790000000000000e-01  -2.6300000000000000e-02   1.3095000000000001e+00  -7.7380000000000004e+00   2.7858999999999998e+00  -2.4079999999999999e-01   6.1580000000000001e-01  -1.9109000000000000e+00
  -1.0360000000000000e+00   9.0129999999999999e-01  -6.0050000000000003e-01   2.9599999999999999e-01  -2.6640000000000003e-01  -2.1899999999999999e-02   1.1984999999999999e+00  -5.2031000000000001e+00   3.3953000000000002e+00  -1.9300000000000001e-02   5.0029999999999997e-01  -1.3447000000000000e+00
  -9.9190000000000000e-01   3.9570000000000000e-01  -1.0294000000000001e+00   3.5330000000000000e-01  -2.2839999999999999e-01  -8.8000000000000005e-03   6.2150000000000005e-01  -8.6719999999999997e-01   3.0470999999999999e+00   2.6010000000000000e-01   2.9830000000000001e-01  -3.0959999999999999e-01
  -9.2579999999999996e-01   5.9360000000000002e-01   8.5800000000000001e-02   4.5829999999999999e-01  -2.1890000000000001e-01  -3.9500000000000000e-02   1.6646000000000001e+00  -1.0894999999999999e+00   3.7435999999999998e+00   3.3710000000000001e-01   1.5400000000000000e-01  -2.6979999999999998e-01
  -1.0801000000000001e+00   7.4739999999999995e-01  -6.8630000000000002e-01   4.1049999999999998e-01  -1.2370000000000000e-01  -9.6500000000000002e-02   9.3220000000000003e-01   1.0227999999999999e+00   5.3977000000000004e+00   3.8529999999999998e-01   3.0790000000000001e-01   3.9800000000000002e-02
  -1.0139000000000000e+00   6.3749999999999996e-01  -1.4582999999999999e+00   3.6280000000000001e-01  -1.6180000000000000e-01  -7.8899999999999998e-02   1.2428999999999999e+00   6.2260000000000004e-01   3.8306000000000000e+00   3.8529999999999998e-01   2.7900000000000003e-01   0.0000000000000000e+00
  -1.0580000000000001e+00   7.4739999999999995e-01  -9.4359999999999999e-01   3.8190000000000002e-01  -1.7130000000000001e-01  -2.6300000000000000e-02   9.5440000000000003e-01   9.7840000000000005e-01   5.9200999999999997e+00   3.8529999999999998e-01   2.5019999999999998e-01   1.0170000000000000e-01
  -1.0580000000000001e+00   5.0560000000000005e-01  -4.2890000000000000e-01   4.2009999999999997e-01  -1.9030000000000000e-01  -4.3900000000000002e-02   1.1318999999999999e+00  -6.8930000000000002e-01   4.7012999999999998e+00   3.8529999999999998e-01   1.3469999999999999e-01  -3.2290000000000002e-01
  -8.3760000000000001e-01   6.1550000000000005e-01  -6.8630000000000002e-01   3.6280000000000001e-01  -2.1890000000000001e-01  -5.2600000000000001e-02   5.5489999999999995e-01   2.2200000000000001e-02   3.6564999999999999e+00   2.6970000000000000e-01   2.7900000000000003e-01  -1.6810000000000000e-01
  -1.1681999999999999e+00   8.1340000000000001e-01  -1.2010000000000001e+00   4.2009999999999997e-01  -2.1890000000000001e-01  -5.7000000000000002e-02   8.6560000000000004e-01  -4.4469999999999998e-01   4.9623999999999997e+00   3.6599999999999999e-01   2.2130000000000000e-01  -1.9460000000000000e-01
  -1.0360000000000000e+00   6.8149999999999999e-01   0.0000000000000000e+00   2.7689999999999998e-01  -2.4740000000000001e-01  -5.2600000000000001e-02   1.1540999999999999e+00  -7.1150000000000002e-01   4.8754000000000000e+00   3.3710000000000001e-01   2.0210000000000000e-01  -1.8579999999999999e-01
  -1.0580000000000001e+00   3.9570000000000000e-01  -4.2890000000000000e-01   3.6280000000000001e-01  -1.9980000000000001e-01  -3.9500000000000000e-02   9.9880000000000002e-01  -1.7790000000000000e-01   4.7882999999999996e+00   2.7939999999999998e-01   2.9830000000000001e-01  -1.4160000000000000e-01
  -1.0360000000000000e+00   3.5170000000000001e-01  -1.2867999999999999e+00   4.0100000000000002e-01  -2.2839999999999999e-01  -5.2600000000000001e-02   8.6560000000000004e-01   1.1119999999999999e-01   4.7012999999999998e+00   3.1790000000000002e-01   3.3679999999999999e-01  -1.4160000000000000e-01
  -1.1462000000000001e+00   5.4959999999999998e-01  -5.1470000000000005e-01   3.3420000000000000e-01  -1.5229999999999999e-01  -2.6300000000000000e-02   1.1096999999999999e+00  -6.2260000000000004e-01   4.5270999999999999e+00   3.5639999999999999e-01   3.0790000000000001e-01  -1.8140000000000001e-01
  -9.9190000000000000e-01   6.3749999999999996e-01  -6.0050000000000003e-01   3.6280000000000001e-01  -2.1890000000000001e-01  -4.3900000000000002e-02   1.0875999999999999e+00  -6.0040000000000004e-01   4.7882999999999996e+00   2.3119999999999999e-01   2.2130000000000000e-01  -1.6370000000000001e-01
  -1.0801000000000001e+00   5.9360000000000002e-01  -8.5780000000000001e-01   2.8639999999999999e-01  -1.8079999999999999e-01  -8.7700000000000000e-02   8.6560000000000004e-01  -3.1130000000000002e-01   4.0048000000000004e+00   2.7939999999999998e-01   2.8870000000000001e-01  -1.5040000000000001e-01
  -1.0360000000000000e+00   5.2759999999999996e-01  -9.4359999999999999e-01   3.8190000000000002e-01  -1.6180000000000000e-01  -3.5099999999999999e-02   8.6560000000000004e-01  -4.0020000000000000e-01   4.4401000000000002e+00   3.2750000000000001e-01   1.6360000000000000e-01  -1.4599999999999999e-01
  -9.6989999999999998e-01   4.1770000000000002e-01   1.7160000000000000e-01   3.4370000000000001e-01  -1.7130000000000001e-01  -4.3900000000000002e-02   9.3220000000000003e-01  -4.4469999999999998e-01   4.7012999999999998e+00   2.9859999999999998e-01   2.9830000000000001e-01  -1.3270000000000001e-01
  -1.2564000000000000e+00   5.9360000000000002e-01  -3.4310000000000002e-01   3.9140000000000003e-01  -2.4740000000000001e-01  -4.3900000000000002e-02   8.8780000000000003e-01  -3.1130000000000002e-01   4.6142000000000003e+00   3.0819999999999997e-01   2.8870000000000001e-01  -1.9460000000000000e-01
  -1.2564000000000000e+00   4.6170000000000000e-01  -7.7210000000000001e-01   3.6280000000000001e-01  -1.5229999999999999e-01  -4.8200000000000000e-02   1.0209999999999999e+00  -5.1139999999999997e-01   3.5695000000000001e+00   3.2750000000000001e-01   2.5979999999999998e-01  -1.5040000000000001e-01
  -1.2564000000000000e+00   4.1770000000000002e-01  -7.7210000000000001e-01   2.7689999999999998e-01  -1.7130000000000001e-01  -1.3200000000000000e-02   9.9880000000000002e-01  -1.3339999999999999e-01   4.0048000000000004e+00   3.9489999999999997e-01   2.8870000000000001e-01  -1.5479999999999999e-01
  -1.1462000000000001e+00   4.6170000000000000e-01  -9.4359999999999999e-01   3.9140000000000003e-01  -2.2839999999999999e-01  -2.6300000000000000e-02   9.3220000000000003e-01  -4.4469999999999998e-01   4.0048000000000004e+00   3.9489999999999997e-01   3.7530000000000002e-01  -1.7690000000000000e-01
  -1.1462000000000001e+00   6.1550000000000005e-01  -1.0294000000000001e+00   3.1509999999999999e-01  -1.0470000000000000e-01  -4.8200000000000000e-02   1.0875999999999999e+00  -8.8900000000000007e-02   4.6142000000000003e+00   3.3710000000000001e-01   2.9830000000000001e-01  -1.9460000000000000e-01
  -1.0139000000000000e+00   7.6939999999999997e-01  -7.7210000000000001e-01   3.7240000000000001e-01  -1.4269999999999999e-01  -6.5799999999999997e-02   1.1984999999999999e+00  -6.2260000000000004e-01   4.4401000000000002e+00   3.6599999999999999e-01   3.1750000000000000e-01  -2.0349999999999999e-01
  -1.1462000000000001e+00   6.3749999999999996e-01  -8.5780000000000001e-01   4.8690000000000000e-01  -1.7130000000000001e-01  -1.3200000000000000e-02   7.9900000000000004e-01  -5.1139999999999997e-01   4.0918000000000001e+00   2.9859999999999998e-01   2.9830000000000001e-01  -1.6810000000000000e-01
  -1.1902999999999999e+00   5.0560000000000005e-01  -9.4359999999999999e-01   3.0549999999999999e-01  -1.8079999999999999e-01  -5.7000000000000002e-02   9.1000000000000003e-01  -3.7800000000000000e-01   4.9623999999999997e+00   2.8899999999999998e-01   2.9830000000000001e-01  -1.5479999999999999e-01
  -1.0360000000000000e+00   6.5949999999999998e-01  -9.4359999999999999e-01   2.6729999999999998e-01  -2.0930000000000001e-01  -2.1899999999999999e-02   9.9880000000000002e-01  -5.5589999999999995e-01   4.6142000000000003e+00   3.8529999999999998e-01   2.9830000000000001e-01  -1.5479999999999999e-01
  -1.1241000000000001e+00   7.0350000000000001e-01  -7.7210000000000001e-01   2.9599999999999999e-01  -1.9030000000000000e-01  -6.1400000000000003e-02   8.8780000000000003e-01  -6.0040000000000004e-01   5.1365999999999996e+00   3.9489999999999997e-01   3.0790000000000001e-01  -1.8579999999999999e-01
  -1.1241000000000001e+00   7.9139999999999999e-01  -3.4310000000000002e-01   3.5330000000000000e-01  -1.2370000000000000e-01  -5.2600000000000001e-02   1.0209999999999999e+00  -3.7800000000000000e-01   4.0048000000000004e+00   3.2750000000000001e-01   3.0790000000000001e-01  -1.7690000000000000e-01
  -1.0580000000000001e+00   4.3969999999999998e-01  -8.5800000000000001e-02   3.7240000000000001e-01  -1.6180000000000000e-01  -4.3900000000000002e-02   1.1096999999999999e+00  -2.8910000000000002e-01   4.2659000000000002e+00   3.3710000000000001e-01   2.7900000000000003e-01  -1.6810000000000000e-01
  -9.2579999999999996e-01   5.9360000000000002e-01  -7.7210000000000001e-01   3.0549999999999999e-01  -1.3320000000000001e-01  -1.7500000000000002e-02   7.3240000000000005e-01  -3.7800000000000000e-01   4.4401000000000002e+00   3.4680000000000000e-01   2.6939999999999997e-01  -1.3270000000000001e-01
  -1.1241000000000001e+00   5.9360000000000002e-01  -1.4582999999999999e+00   4.2009999999999997e-01  -2.1890000000000001e-01  -3.9500000000000000e-02   8.6560000000000004e-01  -5.1139999999999997e-01   4.9623999999999997e+00   2.6970000000000000e-01   2.6939999999999997e-01  -1.8579999999999999e-01
  -1.1681999999999999e+00   3.9570000000000000e-01  -6.0050000000000003e-01   3.7240000000000001e-01  -1.7130000000000001e-01  -7.4499999999999997e-02   1.0875999999999999e+00  -6.4480000000000004e-01   4.4401000000000002e+00   2.8899999999999998e-01   2.5019999999999998e-01  -1.6370000000000001e-01
  -9.9190000000000000e-01   8.3540000000000003e-01  -1.0294000000000001e+00   3.9140000000000003e-01  -1.9030000000000000e-01  -6.5799999999999997e-02   9.7660000000000002e-01  -4.0020000000000000e-01   4.2659000000000002e+00   3.1790000000000002e-01   3.4639999999999999e-01  -1.8579999999999999e-01
  -1.0580000000000001e+00   4.1770000000000002e-01  -1.2867999999999999e+00   2.7689999999999998e-01  -1.5229999999999999e-01   4.4000000000000003e-03   7.7680000000000005e-01  -6.8930000000000002e-01   4.7882999999999996e+00   2.8899999999999998e-01   2.5019999999999998e-01  -1.7249999999999999e-01
  -1.2122999999999999e+00   6.5949999999999998e-01  -4.2890000000000000e-01   2.5779999999999997e-01  -2.6640000000000003e-01  -2.6300000000000000e-02   9.9880000000000002e-01  -4.4469999999999998e-01   4.3529999999999998e+00   1.9270000000000001e-01   2.8870000000000001e-01  -1.5479999999999999e-01
  -1.0580000000000001e+00   3.9570000000000000e-01  -1.2867999999999999e+00   3.2460000000000000e-01  -1.9030000000000000e-01  -5.2600000000000001e-02   7.9900000000000004e-01  -3.3350000000000002e-01   4.9623999999999997e+00   3.2750000000000001e-01   3.5599999999999998e-01  -1.9460000000000000e-01
  -9.9190000000000000e-01   6.3749999999999996e-01   8.5800000000000001e-02   3.4370000000000001e-01  -2.6640000000000003e-01  -4.3900000000000002e-02   9.7660000000000002e-01  -2.6679999999999998e-01   4.4401000000000002e+00   4.1420000000000001e-01   2.3089999999999999e-01  -1.2390000000000000e-01
  -1.1462000000000001e+00   7.2550000000000003e-01  -8.5800000000000001e-02   3.4370000000000001e-01  -1.5229999999999999e-01  -4.8200000000000000e-02   1.1318999999999999e+00  -4.0020000000000000e-01   4.9623999999999997e+00   3.9489999999999997e-01   3.2710000000000000e-01  -1.9020000000000001e-01
  -1.1902999999999999e+00   6.3749999999999996e-01  -7.7210000000000001e-01   3.7240000000000001e-01  -1.6180000000000000e-01  -3.9500000000000000e-02   1.0209999999999999e+00  -3.5580000000000001e-01   4.1788999999999996e+00   3.3710000000000001e-01   2.0210000000000000e-01  -2.1229999999999999e-01
  -1.1462000000000001e+00   7.0350000000000001e-01  -1.8015000000000001e+00   2.3870000000000000e-01  -2.1890000000000001e-01  -3.5099999999999999e-02   8.8780000000000003e-01  -3.1130000000000002e-01   4.5270999999999999e+00   3.2750000000000001e-01   2.6939999999999997e-01  -1.7249999999999999e-01
  -9.6989999999999998e-01   5.4959999999999998e-01  -2.5740000000000002e-01   3.5330000000000000e-01  -2.2839999999999999e-01  -1.3200000000000000e-02   1.2650999999999999e+00  -4.8920000000000002e-01   5.2236000000000002e+00   3.4680000000000000e-01   3.1750000000000000e-01  -2.0349999999999999e-01
  -9.6989999999999998e-01   5.4959999999999998e-01  -4.2890000000000000e-01   3.5330000000000000e-01  -2.5690000000000002e-01  -3.5099999999999999e-02   1.2650999999999999e+00  -4.0020000000000000e-01   4.7882999999999996e+00   3.2750000000000001e-01   2.9830000000000001e-01  -2.2120000000000001e-01
  -7.4939999999999996e-01   5.9360000000000002e-01  -1.3725000000000001e+00   3.3420000000000000e-01  -2.9499999999999998e-01  -8.3299999999999999e-02   1.3317000000000001e+00  -5.3369999999999995e-01   3.8306000000000000e+00   3.4680000000000000e-01   3.2710000000000000e-01  -2.8310000000000002e-01
  -1.1462000000000001e+00   6.3749999999999996e-01  -2.5740000000000002e-01   3.2460000000000000e-01  -1.8079999999999999e-01  -3.9500000000000000e-02   1.4427000000000001e+00  -5.3369999999999995e-01   3.9177000000000000e+00   3.1790000000000002e-01   3.5599999999999998e-01  -3.0520000000000003e-01
  -1.2784000000000000e+00   6.1550000000000005e-01  -1.2010000000000001e+00   2.6729999999999998e-01  -1.9980000000000001e-01  -1.0520000000000000e-01   1.2873000000000001e+00  -7.3380000000000001e-01   4.1788999999999996e+00   2.3119999999999999e-01   2.5979999999999998e-01  -2.8310000000000002e-01
  -1.2343999999999999e+00   4.3969999999999998e-01  -9.4359999999999999e-01   3.5330000000000000e-01  -1.1420000000000000e-01  -4.3900000000000002e-02   1.2650999999999999e+00  -7.3380000000000001e-01   5.1365999999999996e+00   1.7340000000000000e-01   2.5019999999999998e-01  -3.8479999999999998e-01
  -9.6989999999999998e-01   6.3749999999999996e-01  -6.0050000000000003e-01   3.2460000000000000e-01  -2.2839999999999999e-01  -3.9500000000000000e-02   1.0209999999999999e+00  -1.0227999999999999e+00   4.5270999999999999e+00   3.7569999999999998e-01   2.4060000000000001e-01  -3.2729999999999998e-01
  -1.3005000000000000e+00   6.8149999999999999e-01  -1.2867999999999999e+00   3.4370000000000001e-01  -1.6180000000000000e-01  -9.2100000000000001e-02   1.1762999999999999e+00  -1.0672999999999999e+00   4.3529999999999998e+00   3.2750000000000001e-01   3.2710000000000000e-01  -3.8040000000000002e-01
  -9.0369999999999995e-01   7.2550000000000003e-01  -6.0050000000000003e-01   3.9140000000000003e-01  -2.7600000000000002e-01  -7.4499999999999997e-02   9.9880000000000002e-01  -1.1785000000000001e+00   4.4401000000000002e+00   3.4680000000000000e-01   2.2130000000000000e-01  -3.9810000000000001e-01
  -1.3005000000000000e+00   6.8149999999999999e-01  -1.5441000000000000e+00   3.3420000000000000e-01  -1.9980000000000001e-01   4.4000000000000003e-03   7.5460000000000005e-01  -1.3119000000000001e+00   4.4401000000000002e+00   3.4680000000000000e-01   3.1750000000000000e-01  -2.9189999999999999e-01
  -7.9349999999999998e-01   2.4179999999999999e-01  -1.2867999999999999e+00   3.5330000000000000e-01  -2.3790000000000000e-01  -5.7000000000000002e-02   1.0653999999999999e+00  -1.0672999999999999e+00   5.1365999999999996e+00   2.3119999999999999e-01   3.3679999999999999e-01  -3.0080000000000001e-01
  -1.1462000000000001e+00   6.8149999999999999e-01  -1.0294000000000001e+00   3.3420000000000000e-01  -2.5690000000000002e-01  -5.2600000000000001e-02   6.8799999999999994e-01  -1.0894999999999999e+00   4.6142000000000003e+00   2.7939999999999998e-01   2.5019999999999998e-01  -2.8749999999999998e-01
  -1.0139000000000000e+00   7.4739999999999995e-01  -7.7210000000000001e-01   3.3420000000000000e-01  -1.6180000000000000e-01  -1.0090000000000000e-01   7.9900000000000004e-01  -1.3786000000000000e+00   4.8754000000000000e+00   4.3350000000000000e-01   2.8870000000000001e-01  -2.7429999999999999e-01
  -1.0580000000000001e+00   4.8359999999999997e-01  -1.4582999999999999e+00   3.2460000000000000e-01  -2.3790000000000000e-01  -5.7000000000000002e-02   8.4340000000000004e-01  -1.1339999999999999e+00   4.2659000000000002e+00   2.7939999999999998e-01   2.4060000000000001e-01  -2.9189999999999999e-01
  -1.1681999999999999e+00   4.1770000000000002e-01  -1.0294000000000001e+00   2.8639999999999999e-01  -1.9030000000000000e-01  -4.8200000000000000e-02   5.9930000000000005e-01  -1.2452000000000001e+00   3.9177000000000000e+00   2.3119999999999999e-01   2.2130000000000000e-01  -2.5659999999999999e-01
  -1.1241000000000001e+00   5.4959999999999998e-01  -1.6298999999999999e+00   3.1509999999999999e-01  -2.2839999999999999e-01  -5.7000000000000002e-02   4.6610000000000001e-01  -1.2452000000000001e+00   4.4401000000000002e+00   2.4079999999999999e-01   3.0790000000000001e-01  -2.9189999999999999e-01
  -1.0360000000000000e+00   3.7369999999999998e-01  -8.5780000000000001e-01   3.6280000000000001e-01  -1.9980000000000001e-01  -8.8000000000000005e-03   6.8799999999999994e-01  -1.1339999999999999e+00   4.1788999999999996e+00   2.6010000000000000e-01   2.2130000000000000e-01  -2.0790000000000000e-01
  -1.0139000000000000e+00   5.4959999999999998e-01  -7.7210000000000001e-01   3.0549999999999999e-01  -1.0470000000000000e-01  -1.7500000000000002e-02   6.4370000000000005e-01  -1.0672999999999999e+00   3.7435999999999998e+00   2.9859999999999998e-01   2.5979999999999998e-01  -2.4770000000000000e-01
  -1.1681999999999999e+00   6.1550000000000005e-01  -1.8872000000000000e+00   3.1509999999999999e-01  -1.8079999999999999e-01  -8.7700000000000000e-02   5.9930000000000005e-01  -1.0894999999999999e+00   4.4401000000000002e+00   3.4680000000000000e-01   3.1750000000000000e-01  -2.3890000000000000e-01
  -1.0139000000000000e+00   5.9360000000000002e-01  -5.1470000000000005e-01   2.5779999999999997e-01  -1.8079999999999999e-01  -1.7500000000000002e-02   6.8799999999999994e-01  -1.0450999999999999e+00   4.8754000000000000e+00   2.5050000000000000e-01   3.5599999999999998e-01  -1.9910000000000000e-01
  -1.0360000000000000e+00   6.5949999999999998e-01  -7.7210000000000001e-01   3.9140000000000003e-01  -1.4269999999999999e-01  -9.2100000000000001e-02   5.5489999999999995e-01  -5.3369999999999995e-01   4.6142000000000003e+00   2.2159999999999999e-01   2.7900000000000003e-01  -1.9910000000000000e-01
  -9.0369999999999995e-01   5.9360000000000002e-01  -9.4359999999999999e-01   4.1049999999999998e-01  -1.9030000000000000e-01  -1.7500000000000002e-02   6.4370000000000005e-01  -6.4480000000000004e-01   3.2212000000000001e+00   2.4079999999999999e-01   2.5979999999999998e-01  -1.5920000000000001e-01
  -1.0360000000000000e+00   6.3749999999999996e-01  -1.0294000000000001e+00   4.2009999999999997e-01  -4.7600000000000003e-02  -5.7000000000000002e-02   1.0209999999999999e+00  -3.3350000000000002e-01   3.8306000000000000e+00   2.9859999999999998e-01   2.8870000000000001e-01  -2.0349999999999999e-01
  -1.0139000000000000e+00   5.2759999999999996e-01  -7.7210000000000001e-01   3.8190000000000002e-01  -2.0930000000000001e-01  -5.2600000000000001e-02   1.1762999999999999e+00  -8.8900000000000007e-02   4.1788999999999996e+00   1.9270000000000001e-01   3.3679999999999999e-01  -1.5479999999999999e-01
  -1.1902999999999999e+00   5.7160000000000000e-01  -6.8630000000000002e-01   2.7689999999999998e-01  -1.1420000000000000e-01  -3.9500000000000000e-02   1.0209999999999999e+00  -8.8900000000000007e-02   4.7882999999999996e+00   2.8899999999999998e-01   2.1170000000000000e-01  -8.8499999999999995e-02
  -9.6989999999999998e-01   5.0560000000000005e-01  -9.4359999999999999e-01   3.8190000000000002e-01  -2.1890000000000001e-01  -2.6300000000000000e-02   9.5440000000000003e-01  -8.8900000000000007e-02   4.0918000000000001e+00   2.2159999999999999e-01   2.3089999999999999e-01  -1.7249999999999999e-01
  -1.1021000000000001e+00   5.4959999999999998e-01  -1.2010000000000001e+00   3.8190000000000002e-01  -1.5229999999999999e-01  -4.8200000000000000e-02   1.1318999999999999e+00   8.8900000000000007e-02   4.4401000000000002e+00   2.2159999999999999e-01   2.5979999999999998e-01  -1.0620000000000000e-01
  -8.8170000000000004e-01   6.1550000000000005e-01  -1.1152000000000000e+00   3.9140000000000003e-01  -9.5200000000000007e-02  -6.1400000000000003e-02   1.0431999999999999e+00   8.8900000000000007e-02   4.2659000000000002e+00   3.7569999999999998e-01   3.8490000000000002e-01  -1.4599999999999999e-01
  -1.1021000000000001e+00   7.0350000000000001e-01  -1.1152000000000000e+00   4.1049999999999998e-01  -2.5690000000000002e-01  -5.7000000000000002e-02   1.0875999999999999e+00  -2.2200000000000001e-02   4.7012999999999998e+00   2.8899999999999998e-01   3.2710000000000000e-01  -1.8579999999999999e-01
  -9.9190000000000000e-01   6.5949999999999998e-01  -1.2867999999999999e+00   3.4370000000000001e-01  -2.4740000000000001e-01  -6.1400000000000003e-02   1.0875999999999999e+00  -8.8900000000000007e-02   4.7882999999999996e+00   2.5050000000000000e-01   2.8870000000000001e-01  -1.5479999999999999e-01
  -1.2564000000000000e+00   6.1550000000000005e-01  -2.0588000000000002e+00   2.7689999999999998e-01  -2.4740000000000001e-01  -8.3299999999999999e-02   1.0875999999999999e+00  -2.2200000000000001e-02   4.0048000000000004e+00   2.6010000000000000e-01   3.7530000000000002e-01  -1.5920000000000001e-01
  -1.1462000000000001e+00   4.6170000000000000e-01  -1.0294000000000001e+00   3.7240000000000001e-01  -1.6180000000000000e-01  -3.5099999999999999e-02   1.1540999999999999e+00  -6.6699999999999995e-02   4.6142000000000003e+00   2.8899999999999998e-01   3.0790000000000001e-01  -1.3710000000000000e-01
  -1.0580000000000001e+00   3.5170000000000001e-01  -7.7210000000000001e-01   2.7689999999999998e-01  -1.4269999999999999e-01  -4.3900000000000002e-02   1.1762999999999999e+00   6.6699999999999995e-02   4.1788999999999996e+00   3.4680000000000000e-01   3.2710000000000000e-01  -1.7690000000000000e-01
  -1.1021000000000001e+00   4.6170000000000000e-01  -9.4359999999999999e-01   3.4370000000000001e-01  -2.5690000000000002e-01  -6.1400000000000003e-02   8.8780000000000003e-01  -6.6699999999999995e-02   4.2659000000000002e+00   3.2750000000000001e-01   2.9830000000000001e-01  -1.5040000000000001e-01
  -1.1462000000000001e+00   6.5949999999999998e-01  -1.1152000000000000e+00   3.4370000000000001e-01  -2.7600000000000002e-01  -2.6300000000000000e-02   1.0431999999999999e+00  -1.7790000000000000e-01   3.8306000000000000e+00   2.2159999999999999e-01   2.2130000000000000e-01  -1.4599999999999999e-01
  -1.0360000000000000e+00   5.9360000000000002e-01  -1.5441000000000000e+00   3.2460000000000000e-01  -2.6640000000000003e-01  -7.0199999999999999e-02   1.1096999999999999e+00   0.0000000000000000e+00   3.5695000000000001e+00   2.3119999999999999e-01   2.8870000000000001e-01  -1.7249999999999999e-01
  -1.0360000000000000e+00   7.2550000000000003e-01  -1.7157000000000000e+00   3.6280000000000001e-01  -1.9980000000000001e-01  -6.1400000000000003e-02   1.1318999999999999e+00  -8.8900000000000007e-02   4.0048000000000004e+00   3.3710000000000001e-01   2.6939999999999997e-01  -1.6810000000000000e-01
  -9.4779999999999998e-01   6.8149999999999999e-01  -1.2010000000000001e+00   3.5330000000000000e-01  -2.2839999999999999e-01  -6.1400000000000003e-02   1.1540999999999999e+00   1.1119999999999999e-01   4.0048000000000004e+00   2.6970000000000000e-01   3.7530000000000002e-01  -1.3710000000000000e-01
  -1.1462000000000001e+00   5.2759999999999996e-01  -1.7160000000000000e-01   3.0549999999999999e-01  -1.1420000000000000e-01  -6.5799999999999997e-02   1.1096999999999999e+00   4.4499999999999998e-02   3.7435999999999998e+00   2.1190000000000001e-01   3.1750000000000000e-01  -1.2390000000000000e-01
  -9.6989999999999998e-01   6.8149999999999999e-01  -1.1152000000000000e+00   2.0999999999999999e-01  -1.8079999999999999e-01  -2.1899999999999999e-02   9.9880000000000002e-01   0.0000000000000000e+00   4.7882999999999996e+00   3.4680000000000000e-01   2.6939999999999997e-01  -1.3710000000000000e-01
  -1.1681999999999999e+00   7.2550000000000003e-01  -6.8630000000000002e-01   4.3919999999999998e-01  -1.6180000000000000e-01  -5.2600000000000001e-02   1.0875999999999999e+00  -1.5559999999999999e-01   4.1788999999999996e+00   2.3119999999999999e-01   3.1750000000000000e-01  -1.6370000000000001e-01
  -1.1681999999999999e+00   5.2759999999999996e-01  -1.7157000000000000e+00   3.0549999999999999e-01  -1.8079999999999999e-01  -4.4000000000000003e-03   1.1984999999999999e+00  -2.8910000000000002e-01   4.7012999999999998e+00   3.7569999999999998e-01   3.1750000000000000e-01  -1.7690000000000000e-01
  -1.0139000000000000e+00   6.5949999999999998e-01  -1.3725000000000001e+00   4.2009999999999997e-01  -1.1420000000000000e-01  -7.4499999999999997e-02   1.3095000000000001e+00  -6.6699999999999995e-02   4.0048000000000004e+00   2.3119999999999999e-01   3.1750000000000000e-01  -1.3270000000000001e-01
  -9.6989999999999998e-01   5.9360000000000002e-01  -6.8630000000000002e-01   3.4370000000000001e-01  -1.4269999999999999e-01  -1.0090000000000000e-01   9.3220000000000003e-01  -1.3339999999999999e-01   4.7882999999999996e+00   3.3710000000000001e-01   2.5019999999999998e-01  -2.1229999999999999e-01
  -1.0580000000000001e+00   5.4959999999999998e-01  -1.8872000000000000e+00   3.1509999999999999e-01  -1.5229999999999999e-01  -4.3900000000000002e-02   9.7660000000000002e-01  -1.1119999999999999e-01   3.4824000000000002e+00   3.4680000000000000e-01   2.3089999999999999e-01  -1.2390000000000000e-01
  -1.1462000000000001e+00   4.3969999999999998e-01  -2.5740000000000002e-01   3.4370000000000001e-01  -2.3790000000000000e-01  -8.3299999999999999e-02   1.0875999999999999e+00  -6.6699999999999995e-02   4.1788999999999996e+00   2.9859999999999998e-01   3.0790000000000001e-01  -1.4160000000000000e-01
  -1.2343999999999999e+00   4.6170000000000000e-01  -1.0294000000000001e+00   3.6280000000000001e-01  -2.2839999999999999e-01  -2.6300000000000000e-02   1.1318999999999999e+00   4.4499999999999998e-02   4.1788999999999996e+00   1.6380000000000000e-01   2.8870000000000001e-01  -1.5040000000000001e-01
  -1.0360000000000000e+00   3.9570000000000000e-01  -4.2890000000000000e-01   3.5330000000000000e-01  -1.8079999999999999e-01  -1.3200000000000000e-02   8.2120000000000004e-01  -2.6679999999999998e-01   4.0918000000000001e+00   1.9270000000000001e-01   3.4639999999999999e-01  -1.5920000000000001e-01
  -1.0580000000000001e+00   5.9360000000000002e-01  -1.0294000000000001e+00   3.3420000000000000e-01  -2.1890000000000001e-01  -5.7000000000000002e-02   9.7660000000000002e-01  -8.8900000000000007e-02   3.9177000000000000e+00   3.2750000000000001e-01   2.3089999999999999e-01  -1.3710000000000000e-01
  -9.6989999999999998e-01   6.1550000000000005e-01  -1.4582999999999999e+00   2.3870000000000000e-01  -1.9980000000000001e-01  -8.7700000000000000e-02   8.6560000000000004e-01  -1.3339999999999999e-01   4.0048000000000004e+00   2.7939999999999998e-01   2.4060000000000001e-01  -1.4599999999999999e-01
  -9.9190000000000000e-01   5.2759999999999996e-01  -1.0294000000000001e+00   4.2009999999999997e-01  -2.5690000000000002e-01  -5.2600000000000001e-02   9.9880000000000002e-01  -2.4460000000000001e-01   3.8306000000000000e+00   3.1790000000000002e-01   3.2710000000000000e-01  -1.8140000000000001e-01
  -1.1241000000000001e+00   5.7160000000000000e-01  -7.7210000000000001e-01   4.0100000000000002e-01  -2.2839999999999999e-01  -4.8200000000000000e-02   9.1000000000000003e-01  -2.8910000000000002e-01   4.0048000000000004e+00   2.7939999999999998e-01   2.9830000000000001e-01  -1.4160000000000000e-01
  -1.0360000000000000e+00   5.4959999999999998e-01  -6.8630000000000002e-01   3.9140000000000003e-01  -1.8079999999999999e-01  -2.6300000000000000e-02   9.5440000000000003e-01  -2.2200000000000001e-02   4.7012999999999998e+00   2.3119999999999999e-01   2.9830000000000001e-01  -1.5920000000000001e-01
  -1.0801000000000001e+00   4.8359999999999997e-01  -1.4582999999999999e+00   3.9140000000000003e-01  -1.7130000000000001e-01  -3.5099999999999999e-02   1.0209999999999999e+00  -1.1119999999999999e-01   4.5270999999999999e+00   2.9859999999999998e-01   3.3679999999999999e-01  -1.1060000000000000e-01
  -1.1462000000000001e+00   5.7160000000000000e-01  -7.7210000000000001e-01   2.5779999999999997e-01  -2.8549999999999998e-01  -2.6300000000000000e-02   1.0653999999999999e+00  -1.7790000000000000e-01   4.5270999999999999e+00   2.5050000000000000e-01   2.5019999999999998e-01  -1.0170000000000000e-01
  -1.2343999999999999e+00   5.9360000000000002e-01  -5.1470000000000005e-01   2.8639999999999999e-01  -3.0449999999999999e-01  -3.5099999999999999e-02   1.0653999999999999e+00  -1.1119999999999999e-01   4.8754000000000000e+00   2.9859999999999998e-01   2.3089999999999999e-01  -1.9910000000000000e-01
  -1.1681999999999999e+00   5.4959999999999998e-01  -1.1152000000000000e+00   3.6280000000000001e-01  -1.7130000000000001e-01  -5.7000000000000002e-02   9.1000000000000003e-01  -4.4499999999999998e-02   4.2659000000000002e+00   3.6599999999999999e-01   2.9830000000000001e-01  -1.3270000000000001e-01
  -9.2579999999999996e-01   5.7160000000000000e-01   8.5800000000000001e-02   4.2009999999999997e-01  -1.3320000000000001e-01  -7.0199999999999999e-02   1.2206999999999999e+00  -1.1119999999999999e-01   4.4401000000000002e+00   3.6599999999999999e-01   2.0210000000000000e-01  -1.5040000000000001e-01
  -1.1021000000000001e+00   4.6170000000000000e-01  -1.2010000000000001e+00   4.1049999999999998e-01  -1.4269999999999999e-01  -3.5099999999999999e-02   9.7660000000000002e-01  -1.7790000000000000e-01   3.5695000000000001e+00   3.2750000000000001e-01   3.4639999999999999e-01  -1.7249999999999999e-01
  -9.9190000000000000e-01   5.0560000000000005e-01  -6.8630000000000002e-01   2.8639999999999999e-01  -2.5690000000000002e-01  -1.7500000000000002e-02   1.0209999999999999e+00  -2.2200000000000001e-02   3.9177000000000000e+00   2.7939999999999998e-01   2.0210000000000000e-01  -1.3270000000000001e-01
  -9.9190000000000000e-01   6.8149999999999999e-01  -6.0050000000000003e-01   3.6280000000000001e-01  -2.5690000000000002e-01  -6.5799999999999997e-02   1.2206999999999999e+00   2.2200000000000001e-02   4.1788999999999996e+00   2.7939999999999998e-01   3.1750000000000000e-01  -1.7249999999999999e-01
  -1.1241000000000001e+00   5.0560000000000005e-01  -4.2890000000000000e-01   2.9599999999999999e-01  -1.4269999999999999e-01   8.8000000000000005e-03   1.2206999999999999e+00   6.6699999999999995e-02   3.8306000000000000e+00   2.6970000000000000e-01   2.4060000000000001e-01  -1.4160000000000000e-01
  -1.1021000000000001e+00   3.7369999999999998e-01  -1.2867999999999999e+00   3.3420000000000000e-01  -2.2839999999999999e-01  -8.3299999999999999e-02   1.0653999999999999e+00  -1.5559999999999999e-01   4.5270999999999999e+00   3.1790000000000002e-01   2.6939999999999997e-01  -1.1940000000000001e-01
  -1.1241000000000001e+00   4.6170000000000000e-01  -6.0050000000000003e-01   3.9140000000000003e-01  -1.5229999999999999e-01  -4.8200000000000000e-02   1.0431999999999999e+00   0.0000000000000000e+00   4.3529999999999998e+00   2.6010000000000000e-01   2.6939999999999997e-01  -1.7249999999999999e-01
  -1.0580000000000001e+00   5.0560000000000005e-01  -6.0050000000000003e-01   2.4820000000000000e-01  -1.6180000000000000e-01  -8.8000000000000005e-03   1.0653999999999999e+00  -2.2200000000000001e-02   4.7882999999999996e+00   2.9859999999999998e-01   2.4060000000000001e-01  -1.5040000000000001e-01
  -1.1241000000000001e+00   5.4959999999999998e-01  -6.8630000000000002e-01   3.9140000000000003e-01  -2.4740000000000001e-01  -1.0960000000000000e-01   9.3220000000000003e-01  -1.1119999999999999e-01   4.4401000000000002e+00   2.8899999999999998e-01   2.7900000000000003e-01  -1.1500000000000000e-01
  -1.1902999999999999e+00   3.2979999999999998e-01  -8.5800000000000001e-02   3.5330000000000000e-01  -1.8079999999999999e-01  -4.3900000000000002e-02   9.5440000000000003e-01  -1.7790000000000000e-01   4.7012999999999998e+00   3.3710000000000001e-01   2.9830000000000001e-01  -1.3270000000000001e-01
  -1.0360000000000000e+00   6.5949999999999998e-01  -8.5780000000000001e-01   3.6280000000000001e-01  -1.6180000000000000e-01  -1.7500000000000002e-02   9.3220000000000003e-01   6.6699999999999995e-02   4.0918000000000001e+00   3.2750000000000001e-01   3.7530000000000002e-01  -1.8140000000000001e-01
  -1.2343999999999999e+00   5.7160000000000000e-01  -6.8630000000000002e-01   2.8639999999999999e-01  -3.1400000000000000e-01  -3.5099999999999999e-02   1.3761000000000001e+00  -2.2239999999999999e-01   5.1365999999999996e+00   2.6970000000000000e-01   3.4639999999999999e-01  -1.6810000000000000e-01
  -1.1021000000000001e+00   4.8359999999999997e-01  -1.3725000000000001e+00   3.0549999999999999e-01  -1.9030000000000000e-01  -3.0700000000000002e-02   1.1762999999999999e+00  -2.2200000000000001e-02   4.3529999999999998e+00   2.3119999999999999e-01   3.7530000000000002e-01  -1.2390000000000000e-01
  -1.0580000000000001e+00   4.8359999999999997e-01  -5.1470000000000005e-01   4.0100000000000002e-01  -1.9980000000000001e-01  -8.8000000000000005e-03   1.1318999999999999e+00  -4.4499999999999998e-02   4.2659000000000002e+00   2.3119999999999999e-01   2.2130000000000000e-01  -1.4599999999999999e-01
  -1.0360000000000000e+00   7.2550000000000003e-01  -1.7157000000000000e+00   3.4370000000000001e-01  -2.3790000000000000e-01  -3.9500000000000000e-02   1.2650999999999999e+00  -1.7790000000000000e-01   4.3529999999999998e+00   3.1790000000000002e-01   2.5979999999999998e-01  -1.2390000000000000e-01
  -1.1681999999999999e+00   7.6939999999999997e-01  -1.2867999999999999e+00   3.6280000000000001e-01  -1.8079999999999999e-01  -6.5799999999999997e-02   1.1318999999999999e+00   0.0000000000000000e+00   3.7435999999999998e+00   4.2380000000000001e-01   3.6559999999999998e-01  -1.7690000000000000e-01
  -1.1462000000000001e+00   7.6939999999999997e-01  -7.7210000000000001e-01   3.5330000000000000e-01  -1.2370000000000000e-01  -3.5099999999999999e-02   1.0653999999999999e+00   4.4499999999999998e-02   4.3529999999999998e+00   3.1790000000000002e-01   3.5599999999999998e-01  -1.4599999999999999e-01
  -1.2343999999999999e+00   4.8359999999999997e-01  -8.5780000000000001e-01   2.7689999999999998e-01  -2.5690000000000002e-01  -7.8899999999999998e-02   1.1540999999999999e+00  -1.5559999999999999e-01   5.0495000000000001e+00   2.6970000000000000e-01   2.7900000000000003e-01  -1.1500000000000000e-01
  -1.1681999999999999e+00   5.7160000000000000e-01  -1.0294000000000001e+00   2.7689999999999998e-01  -1.8079999999999999e-01  -1.0520000000000000e-01   1.1096999999999999e+00   0.0000000000000000e+00   3.8306000000000000e+00   3.1790000000000002e-01   3.2710000000000000e-01  -2.5209999999999999e-01
  -1.0139000000000000e+00   7.4739999999999995e-01  -6.0050000000000003e-01   3.5330000000000000e-01  -2.1890000000000001e-01  -2.1899999999999999e-02   1.1984999999999999e+00  -1.3339999999999999e-01   4.3529999999999998e+00   3.0819999999999997e-01   3.2710000000000000e-01  -1.2830000000000000e-01
  -1.1462000000000001e+00   7.0350000000000001e-01  -1.1152000000000000e+00   2.8639999999999999e-01  -1.6180000000000000e-01  -3.0700000000000002e-02   1.2650999999999999e+00  -4.4499999999999998e-02   5.3977000000000004e+00   2.2159999999999999e-01   3.9450000000000002e-01  -1.4160000000000000e-01
  -1.1021000000000001e+00   6.3749999999999996e-01  -6.0050000000000003e-01   3.6280000000000001e-01  -2.1890000000000001e-01  -4.3900000000000002e-02   1.0653999999999999e+00   2.2239999999999999e-01   4.6142000000000003e+00   3.2750000000000001e-01   2.7900000000000003e-01  -2.3890000000000000e-01
  -1.1902999999999999e+00   5.4959999999999998e-01  -6.8630000000000002e-01   2.6729999999999998e-01  -3.2350000000000001e-01   0.0000000000000000e+00   1.1762999999999999e+00  -2.2200000000000001e-02   4.4401000000000002e+00   1.5409999999999999e-01   2.8870000000000001e-01  -9.2899999999999996e-02
  -1.0360000000000000e+00   4.8359999999999997e-01  -6.0050000000000003e-01   3.3420000000000000e-01  -1.7130000000000001e-01  -8.3299999999999999e-02   8.2120000000000004e-01  -2.6679999999999998e-01   3.4824000000000002e+00   3.1790000000000002e-01   2.7900000000000003e-01  -2.2120000000000001e-01
  -1.1462000000000001e+00   5.2759999999999996e-01  -1.3725000000000001e+00   3.4370000000000001e-01  -2.9499999999999998e-01  -6.5799999999999997e-02   1.0653999999999999e+00   1.7790000000000000e-01   4.1788999999999996e+00   2.5050000000000000e-01   2.8870000000000001e-01  -1.2830000000000000e-01
  -1.1462000000000001e+00   7.0350000000000001e-01  -2.5740000000000002e-01   3.8190000000000002e-01  -8.5599999999999996e-02  -2.6300000000000000e-02   9.1000000000000003e-01  -4.4499999999999998e-02   4.6142000000000003e+00   2.3119999999999999e-01   2.5019999999999998e-01  -1.5479999999999999e-01
  -1.0801000000000001e+00   6.1550000000000005e-01  -8.5780000000000001e-01   2.9599999999999999e-01  -1.9980000000000001e-01  -5.7000000000000002e-02   9.7660000000000002e-01  -2.2200000000000001e-02   4.6142000000000003e+00   2.8899999999999998e-01   3.4639999999999999e-01  -1.7690000000000000e-01
  -9.6989999999999998e-01   5.7160000000000000e-01  -8.5780000000000001e-01   2.8639999999999999e-01  -1.9030000000000000e-01  -8.8000000000000005e-03   1.3095000000000001e+00   2.2200000000000001e-02   4.0918000000000001e+00   2.0230000000000001e-01   2.5979999999999998e-01  -1.1500000000000000e-01
  -1.1462000000000001e+00   6.5949999999999998e-01  -7.7210000000000001e-01   4.2959999999999998e-01  -1.6180000000000000e-01  -7.8899999999999998e-02   1.2206999999999999e+00  -2.2200000000000001e-02   4.0918000000000001e+00   2.7939999999999998e-01   3.5599999999999998e-01  -1.8140000000000001e-01
  -1.0801000000000001e+00   4.8359999999999997e-01  -8.5780000000000001e-01   1.5279999999999999e-01  -2.4740000000000001e-01   3.0700000000000002e-02   1.1540999999999999e+00  -8.8900000000000007e-02   4.8754000000000000e+00   2.5050000000000000e-01   2.5979999999999998e-01  -1.6370000000000001e-01
  -1.0139000000000000e+00   4.8359999999999997e-01  -5.1470000000000005e-01   3.6280000000000001e-01  -2.0930000000000001e-01  -6.1400000000000003e-02   9.9880000000000002e-01  -1.7790000000000000e-01   3.5695000000000001e+00   3.0819999999999997e-01   3.6559999999999998e-01  -1.5040000000000001e-01
  -1.0580000000000001e+00   6.8149999999999999e-01  -9.4359999999999999e-01   3.1509999999999999e-01  -1.9030000000000000e-01  -1.3200000000000000e-02   1.1984999999999999e+00  -6.6699999999999995e-02   4.9623999999999997e+00   2.1190000000000001e-01   3.1750000000000000e-01  -1.4599999999999999e-01
  -1.2343999999999999e+00   5.0560000000000005e-01  -1.4582999999999999e+00   2.8639999999999999e-01  -1.4269999999999999e-01  -1.7500000000000002e-02   1.1762999999999999e+00   4.4499999999999998e-02   4.0918000000000001e+00   2.6010000000000000e-01   2.8870000000000001e-01  -1.3270000000000001e-01
  -1.0801000000000001e+00   5.7160000000000000e-01  -1.3725000000000001e+00   2.6729999999999998e-01  -2.5690000000000002e-01  -3.9500000000000000e-02   1.1318999999999999e+00  -2.4460000000000001e-01   4.7882999999999996e+00   2.3119999999999999e-01   2.6939999999999997e-01  -1.1500000000000000e-01
  -1.0139000000000000e+00   6.3749999999999996e-01  -1.0294000000000001e+00   2.5779999999999997e-01  -1.8079999999999999e-01  -5.7000000000000002e-02   1.0209999999999999e+00  -6.6699999999999995e-02   4.3529999999999998e+00   3.0819999999999997e-01   2.4060000000000001e-01  -1.5920000000000001e-01
  -1.0139000000000000e+00   7.4739999999999995e-01  -1.4582999999999999e+00   3.6280000000000001e-01  -2.2839999999999999e-01  -7.0199999999999999e-02   1.2650999999999999e+00  -6.6699999999999995e-02   4.6142000000000003e+00   2.6970000000000000e-01   3.0790000000000001e-01  -1.3710000000000000e-01
  -9.2579999999999996e-01   6.3749999999999996e-01  -1.7160000000000000e-01   2.6729999999999998e-01  -1.9030000000000000e-01  -8.3299999999999999e-02   1.1984999999999999e+00  -4.4499999999999998e-02   4.2659000000000002e+00   3.4680000000000000e-01   3.8490000000000002e-01  -1.5479999999999999e-01
  -1.1902999999999999e+00   6.1550000000000005e-01  -7.7210000000000001e-01   3.2460000000000000e-01  -2.2839999999999999e-01  -4.8200000000000000e-02   9.9880000000000002e-01  -1.3339999999999999e-01   4.8754000000000000e+00   3.2750000000000001e-01   2.4060000000000001e-01  -1.1940000000000001e-01
  -1.0580000000000001e+00   4.1770000000000002e-01  -6.0050000000000003e-01   3.8190000000000002e-01  -1.1420000000000000e-01  -1.0090000000000000e-01   1.1984999999999999e+00  -8.8900000000000007e-02   4.4401000000000002e+00   2.4079999999999999e-01   3.1750000000000000e-01  -1.4160000000000000e-01
  -1.0360000000000000e+00   5.0560000000000005e-01  -1.4582999999999999e+00   3.5330000000000000e-01  -2.5690000000000002e-01  -2.6300000000000000e-02   1.1096999999999999e+00  -4.4499999999999998e-02   4.7012999999999998e+00   2.9859999999999998e-01   3.7530000000000002e-01  -1.6370000000000001e-01
  -1.2564000000000000e+00   6.1550000000000005e-01  -7.7210000000000001e-01   4.1049999999999998e-01  -1.0470000000000000e-01  -7.0199999999999999e-02   1.1318999999999999e+00  -6.6699999999999995e-02   4.2659000000000002e+00   2.3119999999999999e-01   3.1750000000000000e-01  -1.2390000000000000e-01
  -9.2579999999999996e-01   6.1550000000000005e-01  -1.6298999999999999e+00   3.7240000000000001e-01  -3.3310000000000001e-01  -5.2600000000000001e-02   1.0875999999999999e+00  -1.1119999999999999e-01   4.3529999999999998e+00   2.6970000000000000e-01   3.5599999999999998e-01  -1.4599999999999999e-01
  -1.1462000000000001e+00   7.0350000000000001e-01  -1.1152000000000000e+00   3.4370000000000001e-01  -1.9980000000000001e-01  -3.5099999999999999e-02   1.1096999999999999e+00  -4.4499999999999998e-02   4.4401000000000002e+00   2.1190000000000001e-01   2.7900000000000003e-01  -1.5479999999999999e-01
  -9.9190000000000000e-01   5.0560000000000005e-01  -1.7157000000000000e+00   3.3420000000000000e-01  -2.4740000000000001e-01  -4.8200000000000000e-02   1.0653999999999999e+00  -1.7790000000000000e-01   4.1788999999999996e+00   3.3710000000000001e-01   2.5979999999999998e-01  -1.8579999999999999e-01
  -9.0369999999999995e-01   4.6170000000000000e-01  -8.5780000000000001e-01   3.2460000000000000e-01  -2.5690000000000002e-01  -2.6300000000000000e-02   1.0431999999999999e+00  -6.6699999999999995e-02   4.7882999999999996e+00   3.1790000000000002e-01   2.8870000000000001e-01  -1.7249999999999999e-01
  -1.0580000000000001e+00   6.8149999999999999e-01  -1.6298999999999999e+00   3.9140000000000003e-01  -2.0930000000000001e-01  -3.9500000000000000e-02   1.1984999999999999e+00  -2.2200000000000001e-02   4.6142000000000003e+00   2.5050000000000000e-01   3.7530000000000002e-01  -1.9460000000000000e-01
  -8.8170000000000004e-01   6.5949999999999998e-01  -6.0050000000000003e-01   3.2460000000000000e-01  -1.9980000000000001e-01  -1.3200000000000000e-02   1.1540999999999999e+00  -8.8900000000000007e-02   4.5270999999999999e+00   2.2159999999999999e-01   2.3089999999999999e-01  -1.5479999999999999e-01
  -1.2784000000000000e+00   7.2550000000000003e-01  -5.1470000000000005e-01   2.8639999999999999e-01  -2.4740000000000001e-01  -4.4000000000000003e-03   1.0653999999999999e+00  -2.6679999999999998e-01   3.8306000000000000e+00   3.1790000000000002e-01   2.9830000000000001e-01  -1.5040000000000001e-01
  -9.9190000000000000e-01   7.2550000000000003e-01  -1.0294000000000001e+00   2.8639999999999999e-01  -1.7130000000000001e-01  -7.0199999999999999e-02   9.5440000000000003e-01  -1.1119999999999999e-01   4.6142000000000003e+00   2.1190000000000001e-01   2.3089999999999999e-01  -1.7249999999999999e-01
  -1.2122999999999999e+00   6.8149999999999999e-01  -3.4310000000000002e-01   2.6729999999999998e-01  -2.1890000000000001e-01  -5.2600000000000001e-02   8.8780000000000003e-01   0.0000000000000000e+00   4.2659000000000002e+00   2.6010000000000000e-01   2.4060000000000001e-01  -1.5479999999999999e-01
  -9.4779999999999998e-01   3.0780000000000002e-01  -1.6298999999999999e+00   3.5330000000000000e-01  -1.4269999999999999e-01  -3.5099999999999999e-02   1.2650999999999999e+00  -2.2200000000000001e-02   4.2659000000000002e+00   3.1790000000000002e-01   2.5979999999999998e-01  -1.2390000000000000e-01
  -8.5960000000000003e-01   5.7160000000000000e-01  -6.0050000000000003e-01   2.8639999999999999e-01  -1.5229999999999999e-01  -7.4499999999999997e-02   1.1096999999999999e+00  -4.4499999999999998e-02   4.4401000000000002e+00   3.6599999999999999e-01   2.7900000000000003e-01  -1.2830000000000000e-01
  -1.1681999999999999e+00   3.7369999999999998e-01  -1.1152000000000000e+00   2.6729999999999998e-01  -2.0930000000000001e-01  -2.6300000000000000e-02   1.0875999999999999e+00   2.2200000000000001e-02   3.7435999999999998e+00   2.8899999999999998e-01   3.2710000000000000e-01  -1.3270000000000001e-01
  -9.0369999999999995e-01   5.2759999999999996e-01  -1.0294000000000001e+00   3.9140000000000003e-01  -2.5690000000000002e-01  -7.4499999999999997e-02   1.1984999999999999e+00  -1.1119999999999999e-01   3.9177000000000000e+00   2.5050000000000000e-01   3.1750000000000000e-01  -1.8579999999999999e-01
  -1.0801000000000001e+00   5.4959999999999998e-01  -1.2867999999999999e+00   3.5330000000000000e-01  -1.7130000000000001e-01  -6.5799999999999997e-02   9.9880000000000002e-01  -6.6699999999999995e-02   4.2659000000000002e+00   2.6970000000000000e-01   2.3089999999999999e-01  -1.6810000000000000e-01
  -1.2784000000000000e+00   4.3969999999999998e-01  -1.2010000000000001e+00   3.4370000000000001e-01  -1.9030000000000000e-01  -2.1899999999999999e-02   1.1318999999999999e+00  -2.2200000000000001e-02   4.7012999999999998e+00   2.5050000000000000e-01   3.4639999999999999e-01  -1.5040000000000001e-01
  -1.0360000000000000e+00   5.7160000000000000e-01  -4.2890000000000000e-01   2.6729999999999998e-01  -1.8079999999999999e-01  -4.3900000000000002e-02   1.1318999999999999e+00  -1.1119999999999999e-01   3.7435999999999998e+00   2.9859999999999998e-01   2.6939999999999997e-01  -1.1940000000000001e-01
  -1.1462000000000001e+00   7.2550000000000003e-01  -8.5780000000000001e-01   2.7689999999999998e-01  -1.7130000000000001e-01  -3.5099999999999999e-02   1.0431999999999999e+00   0.0000000000000000e+00   4.3529999999999998e+00   2.9859999999999998e-01   3.2710000000000000e-01  -1.5479999999999999e-01
  -1.2784000000000000e+00   6.3749999999999996e-01  -6.0050000000000003e-01   3.8190000000000002e-01  -1.4269999999999999e-01  -2.1899999999999999e-02   1.1096999999999999e+00   2.2200000000000001e-02   4.2659000000000002e+00   2.6010000000000000e-01   2.9830000000000001e-01  -1.8140000000000001e-01
  -1.3666000000000000e+00   7.0350000000000001e-01  -4.2890000000000000e-01   3.3420000000000000e-01  -1.4269999999999999e-01  -9.2100000000000001e-02   9.1000000000000003e-01   0.0000000000000000e+00   4.1788999999999996e+00   2.9859999999999998e-01   2.5979999999999998e-01  -1.6810000000000000e-01
  -1.0139000000000000e+00   5.4959999999999998e-01  -1.2867999999999999e+00   3.9140000000000003e-01  -1.1420000000000000e-01  -1.0520000000000000e-01   1.0209999999999999e+00  -1.3339999999999999e-01   3.6564999999999999e+00   2.9859999999999998e-01   2.8870000000000001e-01  -1.9910000000000000e-01
  -1.1462000000000001e+00   5.7160000000000000e-01  -7.7210000000000001e-01   3.2460000000000000e-01  -1.9980000000000001e-01  -3.9500000000000000e-02   1.0431999999999999e+00   1.1119999999999999e-01   4.0048000000000004e+00   3.1790000000000002e-01   3.5599999999999998e-01  -1.7249999999999999e-01
  -9.9190000000000000e-01   5.4959999999999998e-01  -1.2867999999999999e+00   3.0549999999999999e-01  -2.0930000000000001e-01  -4.8200000000000000e-02   9.9880000000000002e-01  -8.8900000000000007e-02   4.8754000000000000e+00   2.3119999999999999e-01   2.1170000000000000e-01  -1.5479999999999999e-01
  -1.0580000000000001e+00   4.1770000000000002e-01  -1.4582999999999999e+00   3.2460000000000000e-01  -1.6180000000000000e-01  -4.8200000000000000e-02   1.0431999999999999e+00   1.5559999999999999e-01   3.2212000000000001e+00   2.9859999999999998e-01   3.4639999999999999e-01  -1.1940000000000001e-01
  -9.6989999999999998e-01   4.1770000000000002e-01  -4.2890000000000000e-01   3.9140000000000003e-01  -2.0930000000000001e-01  -7.8899999999999998e-02   1.0875999999999999e+00  -4.4499999999999998e-02   3.6564999999999999e+00   3.0819999999999997e-01   2.8870000000000001e-01  -1.5040000000000001e-01
  -1.0801000000000001e+00   5.2759999999999996e-01  -3.4310000000000002e-01   4.1049999999999998e-01  -2.1890000000000001e-01  -8.8000000000000005e-03   1.0875999999999999e+00  -1.5559999999999999e-01   4.7012999999999998e+00   3.2750000000000001e-01   3.4639999999999999e-01  -1.7249999999999999e-01
  -1.0580000000000001e+00   7.2550000000000003e-01  -6.8630000000000002e-01   3.5330000000000000e-01  -1.7130000000000001e-01  -1.7500000000000002e-02   1.0209999999999999e+00  -2.2200000000000001e-02   4.0048000000000004e+00   2.8899999999999998e-01   2.9830000000000001e-01  -1.5040000000000001e-01
  -1.1021000000000001e+00   5.0560000000000005e-01  -1.3725000000000001e+00   3.0549999999999999e-01  -1.8079999999999999e-01  -4.8200000000000000e-02   9.7660000000000002e-01  -4.4499999999999998e-02   3.8306000000000000e+00   2.9859999999999998e-01   2.8870000000000001e-01  -1.3710000000000000e-01
  -1.1021000000000001e+00   5.0560000000000005e-01  -1.1152000000000000e+00   2.4820000000000000e-01  -2.0930000000000001e-01  -7.0199999999999999e-02   9.3220000000000003e-01   2.2200000000000001e-02   4.0048000000000004e+00   2.6970000000000000e-01   2.9830000000000001e-01  -1.5479999999999999e-01
  -1.1241000000000001e+00   4.1770000000000002e-01  -1.2010000000000001e+00   3.5330000000000000e-01  -2.2839999999999999e-01  -9.6500000000000002e-02   9.9880000000000002e-01  -1.3339999999999999e-01   4.0918000000000001e+00   2.6010000000000000e-01   1.8279999999999999e-01  -1.6810000000000000e-01
  -1.1681999999999999e+00   8.5740000000000005e-01  -1.1152000000000000e+00   3.5330000000000000e-01  -1.9980000000000001e-01  -5.2600000000000001e-02   1.1318999999999999e+00   1.5559999999999999e-01   3.8306000000000000e+00   2.4079999999999999e-01   3.0790000000000001e-01  -1.3710000000000000e-01
  -1.1021000000000001e+00   5.0560000000000005e-01  -1.1152000000000000e+00   3.1509999999999999e-01  -1.7130000000000001e-01  -3.9500000000000000e-02   1.1096999999999999e+00  -1.3339999999999999e-01   4.8754000000000000e+00   2.6010000000000000e-01   3.3679999999999999e-01  -1.1500000000000000e-01
  -1.1021000000000001e+00   5.4959999999999998e-01  -1.1152000000000000e+00   2.2910000000000000e-01  -2.9499999999999998e-01  -5.7000000000000002e-02   8.8780000000000003e-01   6.6699999999999995e-02   4.8754000000000000e+00   3.0819999999999997e-01   3.0790000000000001e-01  -1.5040000000000001e-01
  -1.0580000000000001e+00   6.1550000000000005e-01  -6.8630000000000002e-01   4.1049999999999998e-01  -2.6640000000000003e-01  -4.8200000000000000e-02   1.0431999999999999e+00  -4.4499999999999998e-02   4.7882999999999996e+00   3.4680000000000000e-01   2.5979999999999998e-01  -1.1940000000000001e-01
  -1.0801000000000001e+00   5.2759999999999996e-01  -6.0050000000000003e-01   2.9599999999999999e-01  -1.9980000000000001e-01  -5.2600000000000001e-02   1.0653999999999999e+00  -2.4460000000000001e-01   4.3529999999999998e+00   3.4680000000000000e-01   2.9830000000000001e-01  -1.7249999999999999e-01
  -1.1681999999999999e+00   7.9139999999999999e-01   1.7160000000000000e-01   2.0050000000000001e-01  -1.9030000000000000e-01  -2.6300000000000000e-02   9.9880000000000002e-01  -8.8900000000000007e-02   3.6564999999999999e+00   3.3710000000000001e-01   3.5599999999999998e-01  -1.7690000000000000e-01
  -1.0139000000000000e+00   4.6170000000000000e-01  -1.0294000000000001e+00   2.2910000000000000e-01  -1.8079999999999999e-01  -3.9500000000000000e-02   1.0209999999999999e+00   8.8900000000000007e-02   4.7012999999999998e+00   2.5050000000000000e-01   3.6559999999999998e-01  -1.7249999999999999e-01
  -9.6989999999999998e-01   5.7160000000000000e-01  -1.6298999999999999e+00   3.4370000000000001e-01  -2.1890000000000001e-01  -4.3900000000000002e-02   1.0209999999999999e+00  -1.7790000000000000e-01   4.0048000000000004e+00   2.8899999999999998e-01   2.5979999999999998e-01  -1.7249999999999999e-01
  -7.2740000000000005e-01   6.5949999999999998e-01  -5.1470000000000005e-01   3.2460000000000000e-01  -1.7130000000000001e-01  -5.2600000000000001e-02   9.3220000000000003e-01  -3.7800000000000000e-01   3.4824000000000002e+00   3.4680000000000000e-01   3.4639999999999999e-01  -1.6370000000000001e-01
  -1.1462000000000001e+00   5.9360000000000002e-01  -1.1152000000000000e+00   3.4370000000000001e-01  -2.7600000000000002e-01  -3.5099999999999999e-02   1.3539000000000001e+00   4.4499999999999998e-02   4.4401000000000002e+00   2.7939999999999998e-01   3.0790000000000001e-01  -1.6810000000000000e-01
  -1.1902999999999999e+00   5.2759999999999996e-01  -5.1470000000000005e-01   3.1509999999999999e-01  -1.5229999999999999e-01  -6.1400000000000003e-02   9.1000000000000003e-01  -1.7790000000000000e-01   4.7012999999999998e+00   2.7939999999999998e-01   2.6939999999999997e-01  -1.3270000000000001e-01
  -1.3005000000000000e+00   5.0560000000000005e-01  -8.5780000000000001e-01   3.5330000000000000e-01  -1.9980000000000001e-01  -6.5799999999999997e-02   6.8799999999999994e-01  -4.4499999999999998e-02   4.2659000000000002e+00   3.5639999999999999e-01   2.5019999999999998e-01  -2.2559999999999999e-01
  -1.0580000000000001e+00   5.0560000000000005e-01  -8.5780000000000001e-01   3.4370000000000001e-01  -2.5690000000000002e-01  -1.7500000000000002e-02   7.5460000000000005e-01   3.3350000000000002e-01   4.7012999999999998e+00   2.4079999999999999e-01   3.0790000000000001e-01  -1.8140000000000001e-01
  -1.0580000000000001e+00   6.3749999999999996e-01  -8.5780000000000001e-01   3.2460000000000000e-01  -1.2370000000000000e-01  -4.8200000000000000e-02   1.0431999999999999e+00  -2.8910000000000002e-01   4.3529999999999998e+00   3.7569999999999998e-01   1.9239999999999999e-01  -1.4599999999999999e-01
  -1.1241000000000001e+00   5.9360000000000002e-01  -1.6298999999999999e+00   3.3420000000000000e-01  -2.0930000000000001e-01  -3.9500000000000000e-02   8.2120000000000004e-01  -2.6679999999999998e-01   4.3529999999999998e+00   3.4680000000000000e-01   2.3089999999999999e-01  -2.5659999999999999e-01
  -1.1902999999999999e+00   6.3749999999999996e-01  -6.8630000000000002e-01   4.2009999999999997e-01  -8.5599999999999996e-02  -7.8899999999999998e-02   1.2428999999999999e+00   1.5559999999999999e-01   4.2659000000000002e+00   3.6599999999999999e-01   2.1170000000000000e-01  -9.7299999999999998e-02
  -1.1681999999999999e+00   6.3749999999999996e-01  -1.0294000000000001e+00   3.6280000000000001e-01  -1.9030000000000000e-01  -1.7500000000000002e-02   1.0653999999999999e+00   6.6699999999999995e-02   4.1788999999999996e+00   2.1190000000000001e-01   1.8279999999999999e-01  -1.3710000000000000e-01
  -1.0139000000000000e+00   5.0560000000000005e-01  -6.0050000000000003e-01   3.0549999999999999e-01  -2.9499999999999998e-01  -2.6300000000000000e-02   1.1318999999999999e+00  -1.5559999999999999e-01   4.4401000000000002e+00   2.2159999999999999e-01   1.9239999999999999e-01  -1.0170000000000000e-01
  -8.5960000000000003e-01   6.1550000000000005e-01  -2.5740000000000002e-01   2.7689999999999998e-01  -1.4269999999999999e-01  -4.3900000000000002e-02   1.3095000000000001e+00  -1.1119999999999999e-01   4.7882999999999996e+00   2.3119999999999999e-01   2.8870000000000001e-01  -1.2390000000000000e-01
  -1.1021000000000001e+00   4.8359999999999997e-01  -1.5441000000000000e+00   3.5330000000000000e-01  -2.3790000000000000e-01  -3.5099999999999999e-02   8.8780000000000003e-01  -2.2239999999999999e-01   4.4401000000000002e+00   2.8899999999999998e-01   2.8870000000000001e-01  -1.9020000000000001e-01
  -1.0139000000000000e+00   3.9570000000000000e-01  -1.1152000000000000e+00   3.2460000000000000e-01  -1.0470000000000000e-01  -4.8200000000000000e-02   1.1984999999999999e+00   1.3339999999999999e-01   4.0048000000000004e+00   2.6970000000000000e-01   2.7900000000000003e-01  -1.0170000000000000e-01
  -1.1241000000000001e+00   5.2759999999999996e-01  -2.5740000000000002e-01   2.8639999999999999e-01  -1.8079999999999999e-01  -4.3900000000000002e-02   9.3220000000000003e-01   0.0000000000000000e+00   4.1788999999999996e+00   3.2750000000000001e-01   2.8870000000000001e-01  -1.5479999999999999e-01
  -1.1902999999999999e+00   7.0350000000000001e-01  -1.1152000000000000e+00   2.8639999999999999e-01  -1.3320000000000001e-01  -4.4000000000000003e-03   8.6560000000000004e-01  -1.3339999999999999e-01   4.2659000000000002e+00   2.1190000000000001e-01   3.2710000000000000e-01  -1.2390000000000000e-01
  -1.0580000000000001e+00   6.3749999999999996e-01  -7.7210000000000001e-01   3.2460000000000000e-01  -1.7130000000000001e-01  -7.0199999999999999e-02   9.3220000000000003e-01  -6.6699999999999995e-02   5.1365999999999996e+00   3.9489999999999997e-01   3.0790000000000001e-01  -1.6370000000000001e-01
  -1.0801000000000001e+00   4.6170000000000000e-01  -9.4359999999999999e-01   4.2959999999999998e-01  -1.8079999999999999e-01  -5.2600000000000001e-02   8.2120000000000004e-01  -8.8900000000000007e-02   5.3977000000000004e+00   3.3710000000000001e-01   3.0790000000000001e-01  -1.5920000000000001e-01
  -9.9190000000000000e-01   4.6170000000000000e-01  -1.0294000000000001e+00   3.1509999999999999e-01  -1.2370000000000000e-01  -6.1400000000000003e-02   1.0209999999999999e+00  -2.4460000000000001e-01   4.2659000000000002e+00   3.2750000000000001e-01   3.2710000000000000e-01  -1.5040000000000001e-01
  -1.2564000000000000e+00   5.4959999999999998e-01  -1.0294000000000001e+00   3.5330000000000000e-01  -2.1890000000000001e-01  -8.8000000000000005e-03   1.1318999999999999e+00   6.6699999999999995e-02   3.5695000000000001e+00   2.1190000000000001e-01   2.5979999999999998e-01  -1.5479999999999999e-01
  -1.0580000000000001e+00   6.5949999999999998e-01  -1.2010000000000001e+00   2.2910000000000000e-01  -2.3790000000000000e-01  -4.8200000000000000e-02   9.9880000000000002e-01  -8.8900000000000007e-02   3.6564999999999999e+00   2.7939999999999998e-01   2.9830000000000001e-01  -1.3710000000000000e-01
  -1.1681999999999999e+00   5.0560000000000005e-01  -5.1470000000000005e-01   3.8190000000000002e-01  -1.8079999999999999e-01  -2.6300000000000000e-02   1.1540999999999999e+00  -8.8900000000000007e-02   4.0918000000000001e+00   2.9859999999999998e-01   2.3089999999999999e-01  -1.6810000000000000e-01
  -1.0360000000000000e+00   5.0560000000000005e-01  -2.0588000000000002e+00   3.1509999999999999e-01  -1.5229999999999999e-01   3.0700000000000002e-02   9.5440000000000003e-01  -1.3339999999999999e-01   4.0048000000000004e+00   2.6970000000000000e-01   3.7530000000000002e-01  -1.7249999999999999e-01
  -1.2564000000000000e+00   6.3749999999999996e-01  -1.1152000000000000e+00   3.0549999999999999e-01  -1.0470000000000000e-01  -8.7700000000000000e-02   1.1318999999999999e+00  -2.2200000000000001e-02   4.0048000000000004e+00   2.2159999999999999e-01   3.2710000000000000e-01  -1.4160000000000000e-01
  -1.1241000000000001e+00   4.6170000000000000e-01  -1.1152000000000000e+00   2.3870000000000000e-01  -2.4740000000000001e-01  -3.0700000000000002e-02   9.7660000000000002e-01  -6.6699999999999995e-02   4.0918000000000001e+00   2.5050000000000000e-01   2.9830000000000001e-01  -1.1500000000000000e-01
  -9.6989999999999998e-01   7.2550000000000003e-01  -1.7157000000000000e+00   3.5330000000000000e-01  -2.3790000000000000e-01  -4.3900000000000002e-02   9.5440000000000003e-01  -2.2200000000000001e-02   4.8754000000000000e+00   3.6599999999999999e-01   2.4060000000000001e-01  -1.4599999999999999e-01
  -1.1021000000000001e+00   6.1550000000000005e-01  -1.2867999999999999e+00   3.6280000000000001e-01  -2.0930000000000001e-01  -5.7000000000000002e-02   1.1762999999999999e+00  -2.2200000000000001e-02   4.3529999999999998e+00   3.1790000000000002e-01   2.2130000000000000e-01  -1.1940000000000001e-01
  -9.9190000000000000e-01   5.9360000000000002e-01  -7.7210000000000001e-01   2.3870000000000000e-01  -2.1890000000000001e-01  -8.8000000000000005e-03   1.0875999999999999e+00  -2.2200000000000001e-02   5.4847999999999999e+00   3.6599999999999999e-01   2.6939999999999997e-01  -1.4160000000000000e-01
  -9.9190000000000000e-01   7.0350000000000001e-01  -1.2867999999999999e+00   3.6280000000000001e-01  -1.9980000000000001e-01  -8.7700000000000000e-02   9.5440000000000003e-01  -1.5559999999999999e-01   4.0048000000000004e+00   2.4079999999999999e-01   3.1750000000000000e-01  -1.1940000000000001e-01
  -9.2579999999999996e-01   6.1550000000000005e-01  -8.5780000000000001e-01   3.6280000000000001e-01  -2.7600000000000002e-01  -4.8200000000000000e-02   8.4340000000000004e-01   1.1119999999999999e-01   4.1788999999999996e+00   3.1790000000000002e-01   3.0790000000000001e-01  -1.3710000000000000e-01
  -1.1462000000000001e+00   5.0560000000000005e-01  -6.8630000000000002e-01   2.5779999999999997e-01  -1.6180000000000000e-01  -3.5099999999999999e-02   9.7660000000000002e-01   0.0000000000000000e+00   4.4401000000000002e+00   2.6970000000000000e-01   2.2130000000000000e-01  -1.0620000000000000e-01
  -9.9190000000000000e-01   5.9360000000000002e-01  -9.4359999999999999e-01   3.1509999999999999e-01  -1.8079999999999999e-01  -7.4499999999999997e-02   1.0653999999999999e+00  -1.3339999999999999e-01   4.0918000000000001e+00   2.8899999999999998e-01   2.6939999999999997e-01  -1.2390000000000000e-01
  -9.9190000000000000e-01   5.2759999999999996e-01  -5.1470000000000005e-01   3.2460000000000000e-01  -1.4269999999999999e-01  -3.0700000000000002e-02   9.5440000000000003e-01   6.6699999999999995e-02   3.8306000000000000e+00   2.9859999999999998e-01   2.6939999999999997e-01  -1.0170000000000000e-01
  -1.0360000000000000e+00   5.4959999999999998e-01  -8.5780000000000001e-01   3.7240000000000001e-01  -1.4269999999999999e-01  -3.9500000000000000e-02   9.1000000000000003e-01  -2.2200000000000001e-02   3.4824000000000002e+00   2.8899999999999998e-01   2.5019999999999998e-01  -1.4160000000000000e-01
  -1.1902999999999999e+00   4.8359999999999997e-01  -1.3725000000000001e+00   4.4869999999999999e-01  -2.0930000000000001e-01  -2.6300000000000000e-02   9.5440000000000003e-01  -1.5559999999999999e-01   4.7882999999999996e+00   3.1790000000000002e-01   3.4639999999999999e-01  -1.2830000000000000e-01
  -1.0580000000000001e+00   5.7160000000000000e-01  -9.4359999999999999e-01   3.5330000000000000e-01  -2.3790000000000000e-01   0.0000000000000000e+00   9.3220000000000003e-01   0.0000000000000000e+00   5.0495000000000001e+00   2.6970000000000000e-01   2.3089999999999999e-01  -1.1060000000000000e-01
  -1.0801000000000001e+00   6.8149999999999999e-01  -1.0294000000000001e+00   3.8190000000000002e-01  -1.8079999999999999e-01  -8.3299999999999999e-02   1.0431999999999999e+00   2.2200000000000001e-02   3.8306000000000000e+00   3.0819999999999997e-01   3.1750000000000000e-01  -1.4599999999999999e-01
  -1.1902999999999999e+00   5.7160000000000000e-01  -1.2010000000000001e+00   2.3870000000000000e-01  -1.8079999999999999e-01  -5.7000000000000002e-02   8.6560000000000004e-01   6.6699999999999995e-02   4.4401000000000002e+00   3.2750000000000001e-01   2.5019999999999998e-01  -1.2830000000000000e-01
  -1.1241000000000001e+00   3.7369999999999998e-01  -1.2010000000000001e+00   3.8190000000000002e-01  -1.9030000000000000e-01  -7.0199999999999999e-02   1.0875999999999999e+00  -2.2239999999999999e-01   4.5270999999999999e+00   2.1190000000000001e-01   3.2710000000000000e-01  -1.7249999999999999e-01
  -9.6989999999999998e-01   5.7160000000000000e-01  -8.5780000000000001e-01   3.5330000000000000e-01  -1.9980000000000001e-01  -3.9500000000000000e-02   1.0653999999999999e+00  -1.5559999999999999e-01   3.9177000000000000e+00   2.3119999999999999e-01   2.6939999999999997e-01  -1.4599999999999999e-01
  -1.2122999999999999e+00   5.2759999999999996e-01  -1.2010000000000001e+00   2.4820000000000000e-01  -2.2839999999999999e-01  -1.7500000000000002e-02   1.0209999999999999e+00  -6.6699999999999995e-02   4.4401000000000002e+00   3.1790000000000002e-01   2.4060000000000001e-01  -1.3270000000000001e-01
  -1.3005000000000000e+00   4.6170000000000000e-01  -8.5780000000000001e-01   2.8639999999999999e-01  -1.9980000000000001e-01  -3.9500000000000000e-02   1.1096999999999999e+00   2.2200000000000001e-02   4.6142000000000003e+00   3.4680000000000000e-01   3.1750000000000000e-01  -1.4160000000000000e-01
  -1.1241000000000001e+00   3.9570000000000000e-01  -5.1470000000000005e-01   4.1049999999999998e-01  -2.6640000000000003e-01  -3.9500000000000000e-02   1.1762999999999999e+00   0.0000000000000000e+00   4.0918000000000001e+00   2.8899999999999998e-01   2.8870000000000001e-01  -1.0620000000000000e-01
  -1.2122999999999999e+00   3.2979999999999998e-01  -1.4582999999999999e+00   4.2009999999999997e-01  -2.6640000000000003e-01   8.8000000000000005e-03   1.2650999999999999e+00  -1.3339999999999999e-01   4.4401000000000002e+00   2.8899999999999998e-01   2.5019999999999998e-01  -1.3270000000000001e-01
  -1.0801000000000001e+00   5.7160000000000000e-01  -1.4582999999999999e+00   2.6729999999999998e-01  -2.9499999999999998e-01  -1.7500000000000002e-02   9.3220000000000003e-01  -4.4499999999999998e-02   4.4401000000000002e+00   2.9859999999999998e-01   2.4060000000000001e-01  -1.5479999999999999e-01
  -1.1462000000000001e+00   5.2759999999999996e-01  -1.4582999999999999e+00   2.9599999999999999e-01  -1.9030000000000000e-01  -8.8000000000000005e-03   1.1096999999999999e+00  -4.4499999999999998e-02   4.6142000000000003e+00   3.8529999999999998e-01   3.0790000000000001e-01  -1.4160000000000000e-01
  -1.0360000000000000e+00   5.4959999999999998e-01  -1.2867999999999999e+00   3.5330000000000000e-01  -1.6180000000000000e-01  -3.9500000000000000e-02   1.0209999999999999e+00   0.0000000000000000e+00   4.3529999999999998e+00   3.9489999999999997e-01   2.2130000000000000e-01  -1.7249999999999999e-01
  -1.0801000000000001e+00   7.2550000000000003e-01  -1.2867999999999999e+00   3.9140000000000003e-01  -1.4269999999999999e-01  -5.2600000000000001e-02   8.8780000000000003e-01  -1.3339999999999999e-01   3.0470999999999999e+00   3.7569999999999998e-01   2.8870000000000001e-01  -1.5920000000000001e-01
  -1.0801000000000001e+00   7.0350000000000001e-01  -1.3725000000000001e+00   5.1559999999999995e-01  -1.7130000000000001e-01  -6.1400000000000003e-02   9.9880000000000002e-01  -8.8900000000000007e-02   4.3529999999999998e+00   3.5639999999999999e-01   2.9830000000000001e-01  -1.5920000000000001e-01
  -1.2122999999999999e+00   5.7160000000000000e-01  -2.5740000000000002e-01   4.0100000000000002e-01  -2.5690000000000002e-01  -3.5099999999999999e-02   1.1540999999999999e+00  -8.8900000000000007e-02   4.8754000000000000e+00   2.6010000000000000e-01   2.1170000000000000e-01  -1.2390000000000000e-01
  -9.9190000000000000e-01   5.2759999999999996e-01  -1.6298999999999999e+00   2.7689999999999998e-01  -2.2839999999999999e-01  -4.4000000000000003e-03   9.1000000000000003e-01  -2.2200000000000001e-02   3.8306000000000000e+00   3.6599999999999999e-01   2.5979999999999998e-01  -1.2390000000000000e-01
  -1.1021000000000001e+00   4.8359999999999997e-01  -4.2890000000000000e-01   2.8639999999999999e-01  -1.7130000000000001e-01  -2.1899999999999999e-02   1.0209999999999999e+00  -8.8900000000000007e-02   3.6564999999999999e+00   2.9859999999999998e-01   3.0790000000000001e-01  -1.4599999999999999e-01
  -1.0580000000000001e+00   7.2550000000000003e-01  -8.5780000000000001e-01   3.6280000000000001e-01  -1.8079999999999999e-01   4.4000000000000003e-03   1.0431999999999999e+00  -6.6699999999999995e-02   3.4824000000000002e+00   2.9859999999999998e-01   2.6939999999999997e-01  -1.0620000000000000e-01
  -9.4779999999999998e-01   6.1550000000000005e-01  -1.3725000000000001e+00   3.3420000000000000e-01  -1.2370000000000000e-01  -1.7500000000000002e-02   1.1318999999999999e+00  -8.8900000000000007e-02   5.0495000000000001e+00   3.0819999999999997e-01   2.9830000000000001e-01  -1.8140000000000001e-01
  -1.1681999999999999e+00   7.2550000000000003e-01  -1.2867999999999999e+00   2.4820000000000000e-01  -2.2839999999999999e-01  -7.0199999999999999e-02   9.5440000000000003e-01   2.2200000000000001e-02   4.3529999999999998e+00   2.6970000000000000e-01   3.0790000000000001e-01  -1.3710000000000000e-01
  -1.2343999999999999e+00   3.0780000000000002e-01  -6.8630000000000002e-01   2.8639999999999999e-01  -2.8549999999999998e-01  -3.5099999999999999e-02   1.1096999999999999e+00  -4.4499999999999998e-02   4.6142000000000003e+00   2.3119999999999999e-01   2.7900000000000003e-01  -1.3270000000000001e-01
  -1.1241000000000001e+00   4.8359999999999997e-01  -1.2010000000000001e+00   3.5330000000000000e-01  -1.9980000000000001e-01  -6.5799999999999997e-02   1.0653999999999999e+00  -1.7790000000000000e-01   4.4401000000000002e+00   2.7939999999999998e-01   3.2710000000000000e-01  -1.1940000000000001e-01
  -1.1021000000000001e+00   5.2759999999999996e-01  -1.2010000000000001e+00   3.2460000000000000e-01  -1.9980000000000001e-01  -1.3200000000000000e-02   1.0653999999999999e+00   4.4499999999999998e-02   3.8306000000000000e+00   3.1790000000000002e-01   2.4060000000000001e-01  -1.5479999999999999e-01
  -1.1902999999999999e+00   4.1770000000000002e-01  -6.8630000000000002e-01   3.6280000000000001e-01  -6.6600000000000006e-02  -3.5099999999999999e-02   7.9900000000000004e-01  -2.6679999999999998e-01   3.8306000000000000e+00   2.4079999999999999e-01   2.1170000000000000e-01  -1.2390000000000000e-01
  -1.0139000000000000e+00   5.0560000000000005e-01  -1.1152000000000000e+00   3.5330000000000000e-01  -2.9499999999999998e-01  -3.9500000000000000e-02   9.5440000000000003e-01  -2.8910000000000002e-01   4.0048000000000004e+00   2.7939999999999998e-01   2.6939999999999997e-01  -1.5479999999999999e-01
  -9.2579999999999996e-01   3.2979999999999998e-01  -8.5780000000000001e-01   2.6729999999999998e-01  -2.5690000000000002e-01  -3.9500000000000000e-02   9.9880000000000002e-01   6.6699999999999995e-02   4.7882999999999996e+00   2.8899999999999998e-01   2.1170000000000000e-01  -1.0620000000000000e-01
  -1.0360000000000000e+00   5.9360000000000002e-01  -6.8630000000000002e-01   3.3420000000000000e-01  -2.9499999999999998e-01  -6.5799999999999997e-02   1.0875999999999999e+00  -6.6699999999999995e-02   4.0918000000000001e+00   3.0819999999999997e-01   2.3089999999999999e-01  -1.5479999999999999e-01
  -1.1241000000000001e+00   4.6170000000000000e-01  -6.8630000000000002e-01   3.6280000000000001e-01  -1.3320000000000001e-01  -2.6300000000000000e-02   1.1540999999999999e+00   8.8900000000000007e-02   4.0048000000000004e+00   2.4079999999999999e-01   2.4060000000000001e-01  -1.2830000000000000e-01
  -1.0580000000000001e+00   7.9139999999999999e-01  -1.5441000000000000e+00   3.3420000000000000e-01  -1.4269999999999999e-01  -7.4499999999999997e-02   8.8780000000000003e-01  -8.8900000000000007e-02   4.0918000000000001e+00   3.7569999999999998e-01   3.6559999999999998e-01  -1.0620000000000000e-01
  -1.1241000000000001e+00   5.9360000000000002e-01  -1.2867999999999999e+00   2.6729999999999998e-01  -1.9980000000000001e-01  -4.3900000000000002e-02   9.7660000000000002e-01   6.6699999999999995e-02   4.6142000000000003e+00   2.8899999999999998e-01   2.9830000000000001e-01  -1.5920000000000001e-01
  -1.1462000000000001e+00   6.3749999999999996e-01  -1.5441000000000000e+00   2.9599999999999999e-01  -3.0449999999999999e-01  -3.5099999999999999e-02   9.7660000000000002e-01   1.1119999999999999e-01   4.0918000000000001e+00   3.0819999999999997e-01   2.1170000000000000e-01  -7.9600000000000004e-02
  -1.2343999999999999e+00   4.8359999999999997e-01  -1.1152000000000000e+00   2.9599999999999999e-01  -2.2839999999999999e-01  -3.0700000000000002e-02   9.5440000000000003e-01   0.0000000000000000e+00   4.5270999999999999e+00   3.6599999999999999e-01   2.7900000000000003e-01  -1.3710000000000000e-01
  -1.0580000000000001e+00   4.3969999999999998e-01  -1.1152000000000000e+00   2.6729999999999998e-01  -1.3320000000000001e-01  -4.4000000000000003e-03   9.7660000000000002e-01   4.4499999999999998e-02   4.2659000000000002e+00   3.4680000000000000e-01   2.7900000000000003e-01  -1.1500000000000000e-01
  -1.0580000000000001e+00   5.4959999999999998e-01  -1.3725000000000001e+00   3.5330000000000000e-01  -2.4740000000000001e-01  -5.2600000000000001e-02   1.0431999999999999e+00   0.0000000000000000e+00   3.6564999999999999e+00   3.2750000000000001e-01   2.6939999999999997e-01  -1.6370000000000001e-01
  -1.0801000000000001e+00   5.9360000000000002e-01  -1.1152000000000000e+00   2.6729999999999998e-01  -2.1890000000000001e-01  -4.3900000000000002e-02   1.0653999999999999e+00   6.6699999999999995e-02   4.7012999999999998e+00   4.2380000000000001e-01   2.1170000000000000e-01  -1.2390000000000000e-01
  -1.3005000000000000e+00   5.9360000000000002e-01  -6.8630000000000002e-01   2.8639999999999999e-01  -2.5690000000000002e-01  -2.1899999999999999e-02   9.7660000000000002e-01  -2.2200000000000001e-02   3.7435999999999998e+00   3.6599999999999999e-01   2.8870000000000001e-01  -1.1940000000000001e-01
  -1.1241000000000001e+00   5.2759999999999996e-01  -6.0050000000000003e-01   2.2910000000000000e-01  -1.5229999999999999e-01  -5.7000000000000002e-02   9.5440000000000003e-01   2.2200000000000001e-02   4.2659000000000002e+00   3.5639999999999999e-01   3.3679999999999999e-01  -1.5040000000000001e-01
  -9.6989999999999998e-01   3.5170000000000001e-01  -1.2010000000000001e+00   2.8639999999999999e-01  -2.3790000000000000e-01  -8.8000000000000005e-03   1.1096999999999999e+00  -2.8910000000000002e-01   3.8306000000000000e+00   2.9859999999999998e-01   3.0790000000000001e-01  -1.2830000000000000e-01
  -1.1681999999999999e+00   5.4959999999999998e-01  -1.2867999999999999e+00   3.6280000000000001e-01  -1.4269999999999999e-01  -4.8200000000000000e-02   8.6560000000000004e-01  -1.1119999999999999e-01   4.0048000000000004e+00   2.3119999999999999e-01   2.8870000000000001e-01  -1.5920000000000001e-01
  -1.1681999999999999e+00   5.9360000000000002e-01  -7.7210000000000001e-01   3.8190000000000002e-01  -2.1890000000000001e-01  -4.4000000000000003e-03   1.0431999999999999e+00  -8.8900000000000007e-02   4.5270999999999999e+00   4.0460000000000002e-01   2.4060000000000001e-01  -1.0170000000000000e-01
  -8.3760000000000001e-01   4.6170000000000000e-01  -1.2010000000000001e+00   2.6729999999999998e-01  -2.5690000000000002e-01   8.8000000000000005e-03   9.1000000000000003e-01   0.0000000000000000e+00   4.0048000000000004e+00   2.1190000000000001e-01   2.8870000000000001e-01  -1.3270000000000001e-01
  -1.2122999999999999e+00   5.0560000000000005e-01  -1.6298999999999999e+00   2.6729999999999998e-01  -1.9980000000000001e-01  -3.9500000000000000e-02   9.5440000000000003e-01  -2.2239999999999999e-01   4.4401000000000002e+00   2.8899999999999998e-01   2.5019999999999998e-01  -1.2390000000000000e-01
  -9.9190000000000000e-01   6.8149999999999999e-01  -3.4310000000000002e-01   2.1959999999999999e-01  -2.0930000000000001e-01  -2.1899999999999999e-02   1.0431999999999999e+00  -1.1119999999999999e-01   4.2659000000000002e+00   3.0819999999999997e-01   2.6939999999999997e-01  -1.7249999999999999e-01
  -1.2343999999999999e+00   4.6170000000000000e-01  -6.8630000000000002e-01   4.1049999999999998e-01  -1.9030000000000000e-01  -3.5099999999999999e-02   1.0875999999999999e+00  -2.8910000000000002e-01   4.7012999999999998e+00   2.7939999999999998e-01   3.0790000000000001e-01  -1.1500000000000000e-01
  -1.0801000000000001e+00   5.9360000000000002e-01  -1.1152000000000000e+00   2.7689999999999998e-01  -1.9980000000000001e-01  -4.8200000000000000e-02   1.0653999999999999e+00   1.1119999999999999e-01   3.7435999999999998e+00   2.8899999999999998e-01   3.0790000000000001e-01  -1.4599999999999999e-01
  -1.1902999999999999e+00   5.2759999999999996e-01  -1.3725000000000001e+00   2.8639999999999999e-01  -1.6180000000000000e-01   4.4000000000000003e-03   9.3220000000000003e-01  -6.6699999999999995e-02   3.5695000000000001e+00   1.9270000000000001e-01   3.1750000000000000e-01  -1.3270000000000001e-01
  -1.1241000000000001e+00   5.0560000000000005e-01  -1.3725000000000001e+00   2.8639999999999999e-01  -2.0930000000000001e-01  -3.0700000000000002e-02   9.1000000000000003e-01   8.8900000000000007e-02   4.1788999999999996e+00   2.5050000000000000e-01   2.7900000000000003e-01  -1.0170000000000000e-01
  -1.0139000000000000e+00   6.1550000000000005e-01  -8.5780000000000001e-01   2.8639999999999999e-01  -2.2839999999999999e-01  -1.7500000000000002e-02   9.3220000000000003e-01   1.7790000000000000e-01   4.0918000000000001e+00   2.3119999999999999e-01   3.1750000000000000e-01  -1.1940000000000001e-01
  -1.2564000000000000e+00   3.7369999999999998e-01  -1.1152000000000000e+00   3.4370000000000001e-01  -2.5690000000000002e-01  -7.0199999999999999e-02   8.6560000000000004e-01   0.0000000000000000e+00   3.7435999999999998e+00   2.0230000000000001e-01   3.4639999999999999e-01  -1.4160000000000000e-01
  -1.0580000000000001e+00   6.1550000000000005e-01  -8.5780000000000001e-01   4.0100000000000002e-01  -1.9980000000000001e-01  -3.9500000000000000e-02   7.9900000000000004e-01  -6.6699999999999995e-02   4.4401000000000002e+00   2.2159999999999999e-01   2.3089999999999999e-01  -1.5040000000000001e-01
  -9.6989999999999998e-01   7.0350000000000001e-01  -7.7210000000000001e-01   2.8639999999999999e-01  -2.0930000000000001e-01  -5.2600000000000001e-02   1.3095000000000001e+00   0.0000000000000000e+00   4.3529999999999998e+00   3.2750000000000001e-01   2.8870000000000001e-01  -1.6370000000000001e-01
  -1.1241000000000001e+00   3.7369999999999998e-01  -1.1152000000000000e+00   3.0549999999999999e-01  -2.0930000000000001e-01  -3.5099999999999999e-02   1.1540999999999999e+00  -2.4460000000000001e-01   4.0918000000000001e+00   2.9859999999999998e-01   2.6939999999999997e-01  -1.8140000000000001e-01
  -1.0360000000000000e+00   7.0350000000000001e-01  -9.4359999999999999e-01   3.8190000000000002e-01  -2.4740000000000001e-01  -3.9500000000000000e-02   8.8780000000000003e-01   1.3339999999999999e-01   4.3529999999999998e+00   2.3119999999999999e-01   2.5019999999999998e-01  -2.0349999999999999e-01
  -7.2740000000000005e-01   5.7160000000000000e-01  -1.1152000000000000e+00   3.2460000000000000e-01  -2.0930000000000001e-01  -2.6300000000000000e-02   1.1096999999999999e+00  -8.8900000000000007e-02   4.1788999999999996e+00   3.0819999999999997e-01   2.5979999999999998e-01  -1.5479999999999999e-01
  -8.3760000000000001e-01   6.8149999999999999e-01  -1.5441000000000000e+00   3.3420000000000000e-01  -1.9030000000000000e-01  -4.8200000000000000e-02   9.9880000000000002e-01   1.1119999999999999e-01   3.7435999999999998e+00   2.8899999999999998e-01   2.3089999999999999e-01  -1.6370000000000001e-01
  -1.1241000000000001e+00   3.9570000000000000e-01  -2.5740000000000002e-01   2.6729999999999998e-01  -1.2370000000000000e-01  -4.3900000000000002e-02   1.0431999999999999e+00   1.5559999999999999e-01   3.9177000000000000e+00   3.3710000000000001e-01   2.4060000000000001e-01  -1.0170000000000000e-01
  -1.3225000000000000e+00   6.1550000000000005e-01  -8.5780000000000001e-01   3.1509999999999999e-01  -1.8079999999999999e-01  -2.6300000000000000e-02   1.0209999999999999e+00   2.4460000000000001e-01   4.0918000000000001e+00   3.5639999999999999e-01   2.9830000000000001e-01  -1.7690000000000000e-01
  -1.3887000000000000e+00   7.2550000000000003e-01  -1.7160000000000000e-01   1.9089999999999999e-01  -2.6640000000000003e-01  -6.1400000000000003e-02   1.1096999999999999e+00   1.7790000000000000e-01   3.8306000000000000e+00   3.4680000000000000e-01   3.2710000000000000e-01  -2.1679999999999999e-01
  -1.1241000000000001e+00   5.0560000000000005e-01  -8.5780000000000001e-01   3.4370000000000001e-01  -1.4269999999999999e-01  -2.1899999999999999e-02   1.1540999999999999e+00  -2.4460000000000001e-01   3.5695000000000001e+00   3.2750000000000001e-01   3.0790000000000001e-01  -7.9600000000000004e-02
  -9.4779999999999998e-01   5.0560000000000005e-01  -9.4359999999999999e-01   2.5779999999999997e-01  -2.6640000000000003e-01  -4.3900000000000002e-02   5.3269999999999995e-01   2.2239999999999999e-01   3.9177000000000000e+00   3.5639999999999999e-01   2.5979999999999998e-01  -2.3000000000000001e-01
  -1.0360000000000000e+00   5.9360000000000002e-01  -9.4359999999999999e-01   2.4820000000000000e-01  -2.1890000000000001e-01   4.4000000000000003e-03   6.8799999999999994e-01   2.4460000000000001e-01   3.5695000000000001e+00   2.7939999999999998e-01   3.2710000000000000e-01  -1.6810000000000000e-01
  -1.0360000000000000e+00   6.5949999999999998e-01  -1.2867999999999999e+00   3.0549999999999999e-01  -2.4740000000000001e-01  -6.1400000000000003e-02   1.0431999999999999e+00  -3.7800000000000000e-01   4.2659000000000002e+00   2.8899999999999998e-01   2.6939999999999997e-01   0.0000000000000000e+00
  -1.2122999999999999e+00   3.7369999999999998e-01  -6.8630000000000002e-01   3.0549999999999999e-01  -1.9980000000000001e-01  -1.3200000000000000e-02   6.6579999999999995e-01   6.6699999999999995e-02   3.9177000000000000e+00   5.0090000000000001e-01   2.6939999999999997e-01  -2.6100000000000001e-01
  -1.2564000000000000e+00   3.9570000000000000e-01  -1.3725000000000001e+00   3.6280000000000001e-01  -1.9030000000000000e-01  -8.8000000000000005e-03   8.4340000000000004e-01  -1.1119999999999999e-01   3.9177000000000000e+00   3.0819999999999997e-01   2.5019999999999998e-01  -7.0800000000000002e-02
  -1.1902999999999999e+00   5.7160000000000000e-01  -8.5780000000000001e-01   3.6280000000000001e-01  -2.1890000000000001e-01  -4.3900000000000002e-02   1.0431999999999999e+00  -1.1119999999999999e-01   4.6142000000000003e+00   4.0460000000000002e-01   2.3089999999999999e-01  -1.3270000000000001e-01
  -9.4779999999999998e-01   4.3969999999999998e-01  -8.5780000000000001e-01   2.9599999999999999e-01  -2.7600000000000002e-01  -3.9500000000000000e-02   9.5440000000000003e-01  -4.4499999999999998e-02   4.6142000000000003e+00   3.4680000000000000e-01   2.5019999999999998e-01  -1.4160000000000000e-01
  -1.1021000000000001e+00   3.7369999999999998e-01  -1.6298999999999999e+00   3.0549999999999999e-01  -1.9030000000000000e-01  -7.8899999999999998e-02   1.1318999999999999e+00  -2.0010000000000000e-01   4.1788999999999996e+00   2.8899999999999998e-01   2.4060000000000001e-01  -5.7500000000000002e-02
  -1.0139000000000000e+00   5.7160000000000000e-01  -1.4582999999999999e+00   2.5779999999999997e-01  -1.7130000000000001e-01  -1.3200000000000000e-02   9.1000000000000003e-01   1.1119999999999999e-01   4.7882999999999996e+00   3.6599999999999999e-01   3.0790000000000001e-01  -1.5920000000000001e-01
  -9.9190000000000000e-01   5.2759999999999996e-01  -1.3725000000000001e+00   3.7240000000000001e-01  -1.2370000000000000e-01  -3.0700000000000002e-02   1.0653999999999999e+00  -1.1119999999999999e-01   4.6142000000000003e+00   1.8300000000000000e-01   2.9830000000000001e-01  -1.4599999999999999e-01
  -1.1021000000000001e+00   5.2759999999999996e-01  -1.4582999999999999e+00   3.7240000000000001e-01  -2.4740000000000001e-01  -5.2600000000000001e-02   8.6560000000000004e-01  -1.1119999999999999e-01   4.4401000000000002e+00   2.6970000000000000e-01   3.0790000000000001e-01  -1.5479999999999999e-01
  -1.0580000000000001e+00   3.9570000000000000e-01  -1.4582999999999999e+00   2.5779999999999997e-01  -3.0449999999999999e-01  -5.7000000000000002e-02   8.8780000000000003e-01  -2.2200000000000001e-02   4.2659000000000002e+00   2.7939999999999998e-01   3.0790000000000001e-01  -1.0170000000000000e-01
  -1.0139000000000000e+00   4.3969999999999998e-01  -1.5441000000000000e+00   4.0100000000000002e-01  -1.9030000000000000e-01  -8.8000000000000005e-03   9.1000000000000003e-01  -4.4499999999999998e-02   3.9177000000000000e+00   2.9859999999999998e-01   3.3679999999999999e-01  -1.3270000000000001e-01
  -1.0139000000000000e+00   7.2550000000000003e-01  -9.4359999999999999e-01   2.3870000000000000e-01  -1.9980000000000001e-01  -2.6300000000000000e-02   8.4340000000000004e-01  -4.4499999999999998e-02   3.8306000000000000e+00   3.1790000000000002e-01   2.0210000000000000e-01  -1.6370000000000001e-01
  -1.0360000000000000e+00   5.9360000000000002e-01  -1.1152000000000000e+00   3.5330000000000000e-01  -1.4269999999999999e-01  -7.8899999999999998e-02   8.2120000000000004e-01  -4.4499999999999998e-02   4.1788999999999996e+00   2.6970000000000000e-01   3.5599999999999998e-01  -1.2390000000000000e-01
  -1.0580000000000001e+00   7.0350000000000001e-01  -1.2010000000000001e+00   3.1509999999999999e-01  -1.9980000000000001e-01  -8.7700000000000000e-02   9.5440000000000003e-01   2.2200000000000001e-02   3.8306000000000000e+00   3.1790000000000002e-01   2.9830000000000001e-01  -1.6370000000000001e-01
  -9.0369999999999995e-01   3.7369999999999998e-01  -1.2867999999999999e+00   3.4370000000000001e-01  -2.0930000000000001e-01  -5.2600000000000001e-02   8.6560000000000004e-01   1.1119999999999999e-01   3.9177000000000000e+00   3.5639999999999999e-01   2.6939999999999997e-01  -9.7299999999999998e-02
  -1.0801000000000001e+00   5.0560000000000005e-01  -1.2867999999999999e+00   2.9599999999999999e-01  -3.1400000000000000e-01  -3.0700000000000002e-02   1.1318999999999999e+00  -3.1130000000000002e-01   4.8754000000000000e+00   2.8899999999999998e-01   2.4060000000000001e-01  -1.0170000000000000e-01
  -1.1241000000000001e+00   2.4179999999999999e-01  -1.5441000000000000e+00   3.0549999999999999e-01  -2.0930000000000001e-01  -3.5099999999999999e-02   9.7660000000000002e-01  -6.6699999999999995e-02   3.8306000000000000e+00   3.3710000000000001e-01   2.6939999999999997e-01  -1.1060000000000000e-01
  -1.1241000000000001e+00   5.4959999999999998e-01  -1.5441000000000000e+00   3.4370000000000001e-01  -1.9980000000000001e-01  -5.2600000000000001e-02   9.1000000000000003e-01  -4.4499999999999998e-02   4.4401000000000002e+00   3.0819999999999997e-01   2.6939999999999997e-01  -1.0620000000000000e-01
  -1.0580000000000001e+00   5.7160000000000000e-01  -1.2010000000000001e+00   3.7240000000000001e-01  -1.6180000000000000e-01  -3.0700000000000002e-02   9.1000000000000003e-01   4.4499999999999998e-02   5.2236000000000002e+00   3.3710000000000001e-01   2.4060000000000001e-01  -1.3710000000000000e-01
  -1.1462000000000001e+00   4.8359999999999997e-01  -1.5441000000000000e+00   2.3870000000000000e-01  -1.8079999999999999e-01  -3.5099999999999999e-02   1.0431999999999999e+00   2.2200000000000001e-02   4.4401000000000002e+00   3.5639999999999999e-01   2.5979999999999998e-01  -1.4599999999999999e-01
  -8.1559999999999999e-01   4.8359999999999997e-01  -1.0294000000000001e+00   4.2959999999999998e-01  -2.2839999999999999e-01  -3.9500000000000000e-02   1.0875999999999999e+00  -4.4499999999999998e-02   4.4401000000000002e+00   3.7569999999999998e-01   2.6939999999999997e-01  -1.3270000000000001e-01
  -1.0360000000000000e+00   5.4959999999999998e-01  -6.0050000000000003e-01   2.4820000000000000e-01  -2.5690000000000002e-01  -2.6300000000000000e-02   9.9880000000000002e-01  -2.4460000000000001e-01   3.9177000000000000e+00   3.6599999999999999e-01   2.3089999999999999e-01  -1.8140000000000001e-01
  -9.6989999999999998e-01   7.9139999999999999e-01  -9.4359999999999999e-01   3.2460000000000000e-01  -2.2839999999999999e-01  -4.8200000000000000e-02   1.1096999999999999e+00  -8.8900000000000007e-02   3.6564999999999999e+00   2.6970000000000000e-01   3.0790000000000001e-01  -1.3710000000000000e-01
  -1.1462000000000001e+00   5.7160000000000000e-01  -1.0294000000000001e+00   3.8190000000000002e-01  -2.0930000000000001e-01  -3.5099999999999999e-02   9.7660000000000002e-01  -1.1119999999999999e-01   4.0918000000000001e+00   2.4079999999999999e-01   2.8870000000000001e-01  -1.3270000000000001e-01
  -1.1241000000000001e+00   6.8149999999999999e-01  -1.3725000000000001e+00   2.4820000000000000e-01  -2.2839999999999999e-01   3.5099999999999999e-02   1.0875999999999999e+00  -6.6699999999999995e-02   3.7435999999999998e+00   3.2750000000000001e-01   2.1170000000000000e-01  -1.1060000000000000e-01
  -1.1902999999999999e+00   5.4959999999999998e-01  -1.2010000000000001e+00   2.8639999999999999e-01  -1.0470000000000000e-01  -4.8200000000000000e-02   9.9880000000000002e-01  -2.2239999999999999e-01   4.4401000000000002e+00   4.2380000000000001e-01   1.7319999999999999e-01  -1.3710000000000000e-01
  -1.0580000000000001e+00   5.2759999999999996e-01  -1.5441000000000000e+00   3.7240000000000001e-01  -2.6640000000000003e-01  -7.8899999999999998e-02   9.1000000000000003e-01  -1.7790000000000000e-01   4.0048000000000004e+00   2.5050000000000000e-01   2.5979999999999998e-01  -1.1060000000000000e-01
  -1.1902999999999999e+00   4.8359999999999997e-01  -1.6298999999999999e+00   3.9140000000000003e-01  -2.7600000000000002e-01  -3.5099999999999999e-02   1.0209999999999999e+00   3.1130000000000002e-01   4.0918000000000001e+00   2.9859999999999998e-01   2.6939999999999997e-01  -1.5479999999999999e-01
  -9.9190000000000000e-01   6.3749999999999996e-01  -1.2867999999999999e+00   3.4370000000000001e-01  -1.5229999999999999e-01  -4.8200000000000000e-02   9.7660000000000002e-01   4.4499999999999998e-02   4.7012999999999998e+00   2.4079999999999999e-01   2.9830000000000001e-01  -1.1060000000000000e-01
  -1.1241000000000001e+00   6.3749999999999996e-01  -6.8630000000000002e-01   3.4370000000000001e-01  -2.6640000000000003e-01  -4.4000000000000003e-03   9.5440000000000003e-01   4.4499999999999998e-02   3.9177000000000000e+00   3.0819999999999997e-01   2.5979999999999998e-01  -1.0170000000000000e-01
  -1.1241000000000001e+00   7.0350000000000001e-01  -1.2010000000000001e+00   3.3420000000000000e-01  -2.5690000000000002e-01  -4.4000000000000003e-03   1.0209999999999999e+00  -6.6699999999999995e-02   4.4401000000000002e+00   3.1790000000000002e-01   2.6939999999999997e-01  -1.0620000000000000e-01
  -1.1902999999999999e+00   7.2550000000000003e-01  -3.4310000000000002e-01   3.2460000000000000e-01  -2.2839999999999999e-01  -4.3900000000000002e-02   9.3220000000000003e-01  -8.8900000000000007e-02   4.8754000000000000e+00   3.2750000000000001e-01   3.4639999999999999e-01  -1.1940000000000001e-01
  -1.4327000000000001e+00   4.3969999999999998e-01  -1.5441000000000000e+00   3.3420000000000000e-01  -2.3790000000000000e-01  -6.5799999999999997e-02   8.8780000000000003e-01  -6.6699999999999995e-02   3.3953000000000002e+00   3.1790000000000002e-01   1.5400000000000000e-01  -1.2390000000000000e-01
  -1.0801000000000001e+00   6.3749999999999996e-01  -2.0588000000000002e+00   3.3420000000000000e-01  -2.3790000000000000e-01  -4.8200000000000000e-02   1.0431999999999999e+00   1.5559999999999999e-01   5.1365999999999996e+00   3.2750000000000001e-01   3.1750000000000000e-01  -1.3710000000000000e-01
  -1.2122999999999999e+00   3.7369999999999998e-01  -1.0294000000000001e+00   2.7689999999999998e-01  -2.8549999999999998e-01  -5.2600000000000001e-02   9.7660000000000002e-01   4.4499999999999998e-02   4.9623999999999997e+00   2.6970000000000000e-01   2.5019999999999998e-01  -1.1060000000000000e-01
  -1.1902999999999999e+00   6.8149999999999999e-01  -8.5780000000000001e-01   3.8190000000000002e-01  -2.3790000000000000e-01  -7.4499999999999997e-02   1.0209999999999999e+00  -2.2200000000000001e-02   4.6142000000000003e+00   4.1420000000000001e-01   4.0410000000000001e-01  -9.2899999999999996e-02
  -1.1681999999999999e+00   4.6170000000000000e-01  -9.4359999999999999e-01   3.6280000000000001e-01  -2.2839999999999999e-01  -1.7500000000000002e-02   9.3220000000000003e-01   6.6699999999999995e-02   4.4401000000000002e+00   2.9859999999999998e-01   2.7900000000000003e-01  -1.4160000000000000e-01
  -1.1462000000000001e+00   7.6939999999999997e-01  -8.5780000000000001e-01   3.8190000000000002e-01  -1.6180000000000000e-01  -5.7000000000000002e-02   8.8780000000000003e-01   1.1119999999999999e-01   4.2659000000000002e+00   3.1790000000000002e-01   2.5979999999999998e-01  -8.8499999999999995e-02
  -1.2343999999999999e+00   7.0350000000000001e-01  -6.0050000000000003e-01   3.8190000000000002e-01  -1.7130000000000001e-01  -1.0520000000000000e-01   9.3220000000000003e-01   6.6699999999999995e-02   4.7012999999999998e+00   2.8899999999999998e-01   2.3089999999999999e-01  -1.2390000000000000e-01
  -1.1021000000000001e+00   6.5949999999999998e-01  -1.5441000000000000e+00   2.5779999999999997e-01  -2.5690000000000002e-01  -2.6300000000000000e-02   8.4340000000000004e-01   2.2200000000000001e-02   3.6564999999999999e+00   2.2159999999999999e-01   2.6939999999999997e-01  -1.2390000000000000e-01
  -1.1462000000000001e+00   4.1770000000000002e-01  -8.5780000000000001e-01   3.4370000000000001e-01  -2.3790000000000000e-01  -4.8200000000000000e-02   1.0209999999999999e+00  -1.3339999999999999e-01   4.4401000000000002e+00   3.4680000000000000e-01   3.1750000000000000e-01  -1.1500000000000000e-01
  -1.0801000000000001e+00   5.7160000000000000e-01  -1.0294000000000001e+00   2.7689999999999998e-01  -1.7130000000000001e-01  -4.3900000000000002e-02   9.7660000000000002e-01  -2.2200000000000001e-02   4.2659000000000002e+00   3.4680000000000000e-01   2.3089999999999999e-01  -1.5920000000000001e-01
