# Supplementary material for: Footwear and Foam Surface Alter Gait Initiation of Typical Subjects
Source: PLoS One. 2015 Aug 13;10(8):e0135821. doi: 10.1371/journal.pone.0135821 (PMC4536224; doi:10.1371/journal.pone.0135821)
Supplement: S1 Dataset — (ZIP) [file pone.0135821.s001.zip › 11_shod_av1_04.txt]

   1.7170800000000000e+01  -1.2640599999999999e+01   3.9366180000000003e+02  -7.8289000000000000e+00   4.3049599999999998e+01  -8.8000000000000005e-03  -2.1906400000000001e+01  -3.2909000000000002e+00   3.6286689999999999e+02  -6.7911000000000001e+00  -3.2753399999999999e+01   1.3934000000000000e+00
   1.5694000000000001e+01  -1.5498400000000000e+01   3.8997309999999999e+02  -9.4997000000000007e+00   4.3201900000000002e+01   3.7709999999999999e-01  -2.1839800000000000e+01  -2.8462000000000001e+00   3.6730700000000002e+02  -7.3209000000000000e+00  -3.2965100000000000e+01   1.3624000000000001e+00
   1.4437600000000000e+01  -1.7938600000000001e+01   3.8594130000000001e+02  -1.0941400000000000e+01   4.3201900000000002e+01   7.8059999999999996e-01  -2.2239300000000000e+01  -4.4916000000000000e+00   3.7131169999999997e+02  -8.2456999999999994e+00  -3.3455800000000004e+01   1.0571999999999999e+00
   1.3357500000000000e+01  -2.0708500000000001e+01   3.8070839999999998e+02  -1.2058400000000001e+01   4.3011600000000001e+01   1.1270000000000000e+00  -2.3215900000000001e+01  -6.0702999999999996e+00   3.7749299999999999e+02  -9.4016000000000002e+00  -3.4061999999999998e+01   9.5550000000000002e-01
   1.2057000000000000e+01  -2.3368600000000001e+01   3.7264479999999998e+02  -1.3242300000000000e+01   4.2564300000000003e+01   1.6356999999999999e+00  -2.3659800000000001e+01  -6.7152000000000003e+00   3.8724369999999999e+02  -1.0557499999999999e+01  -3.4956899999999997e+01   6.4139999999999997e-01
   1.0580200000000000e+01  -2.6578199999999999e+01   3.6166440000000000e+02  -1.4015700000000001e+01   4.1879199999999997e+01   2.1751000000000000e+00  -2.4614200000000000e+01  -1.0384100000000000e+01   3.9821330000000000e+02  -1.2619000000000000e+01  -3.6121099999999998e+01   2.8749999999999998e-01
   1.0293699999999999e+01  -2.9304099999999998e+01   3.4836799999999999e+02  -1.4521699999999999e+01   4.0689700000000002e+01   2.6705999999999999e+00  -2.6212199999999999e+01  -1.3563800000000001e+01   4.1057589999999999e+02  -1.4555099999999999e+01  -3.7448999999999998e+01  -2.2120000000000001e-01
   1.0492100000000001e+01  -3.1128799999999998e+01   3.3215480000000002e+02  -1.4769900000000000e+01   3.9138599999999997e+01   3.0872000000000002e+00  -2.7033400000000000e+01  -1.4675500000000000e+01   4.2302550000000002e+02  -1.6366099999999999e+01  -3.8747999999999998e+01  -6.1040000000000005e-01
   1.0007099999999999e+01  -3.0513200000000001e+01   3.0925049999999999e+02  -1.4435700000000001e+01   3.6721600000000002e+01   3.1793000000000000e+00  -2.9297300000000000e+01  -1.6654499999999999e+01   4.3390800000000002e+02  -1.8340800000000002e+01  -3.9883400000000002e+01  -1.1191000000000000e+00
   9.0593000000000004e+00  -2.6622100000000000e+01   2.8145659999999998e+02  -1.3490500000000001e+01   3.3733600000000003e+01   2.8329000000000000e+00  -3.1916300000000000e+01  -2.1012699999999999e+01   4.4069869999999997e+02  -2.0219200000000001e+01  -4.0518400000000000e+01  -1.6588000000000001e+00
   8.7728000000000002e+00  -1.6729500000000002e+01   2.5177539999999999e+02  -1.1800599999999999e+01   3.0431600000000000e+01   1.7322000000000000e+00  -3.4557499999999997e+01  -2.4370300000000000e+01   4.4365870000000001e+02  -2.2164999999999999e+01  -4.0941800000000001e+01  -2.2780999999999998e+00
   8.0013000000000005e+00  -3.6713000000000000e+00   2.2612610000000001e+02  -9.8816000000000006e+00   2.7634000000000000e+01   1.2280000000000001e-01  -3.6444099999999999e+01  -2.7861300000000000e+01   4.4278809999999999e+02  -2.3369100000000000e+01  -4.1018799999999999e+01  -2.8708000000000000e+00
   6.2820000000000000e+00   8.9253000000000000e+00   2.0802570000000000e+02  -8.2775999999999996e+00   2.5654699999999998e+01  -1.4164000000000001e+00  -3.8641399999999997e+01  -2.9239899999999999e+01   4.4095990000000000e+02  -2.4342099999999999e+01  -4.0912900000000000e+01  -3.2911000000000001e+00
   3.8132999999999999e+00   1.7740800000000000e+01   1.9781739999999999e+02  -7.3611000000000004e+00   2.4769700000000000e+01  -2.5259000000000000e+00  -3.8996499999999997e+01  -2.8506100000000000e+01   4.3773869999999999e+02  -2.4977799999999998e+01  -4.0932200000000002e+01  -3.6051000000000002e+00
   3.0859999999999999e-01   2.0686599999999999e+01   1.9472919999999999e+02  -7.1128999999999998e+00   2.4864899999999999e+01  -2.9687999999999999e+00  -3.9795499999999997e+01  -2.8016900000000000e+01   4.3721629999999999e+02  -2.5469100000000001e+01  -4.1028399999999998e+01  -3.7865000000000002e+00
  -2.2483000000000000e+00   1.8818000000000001e+01   1.9670220000000000e+02  -7.3897000000000004e+00   2.5388300000000001e+01  -2.7757999999999998e+00  -4.0372599999999998e+01  -2.5882300000000001e+01   4.3591039999999998e+02  -2.5786999999999999e+01  -4.1182299999999998e+01  -3.7732000000000001e+00
  -4.1219000000000001e+00   1.3739699999999999e+01   1.9867519999999999e+02  -7.9626000000000001e+00   2.5816500000000001e+01  -2.3241999999999998e+00  -4.0350400000000000e+01  -2.3303000000000001e+01   4.4008929999999998e+02  -2.6259000000000000e+01  -4.1778900000000000e+01  -3.7865000000000002e+00
  -4.9374000000000002e+00   9.4309999999999992e+00   2.0047669999999999e+02  -8.3922000000000008e+00   2.6282699999999998e+01  -1.9076000000000000e+00  -4.0172800000000002e+01  -2.1746500000000001e+01   4.4879530000000000e+02  -2.7029599999999999e+01  -4.3087499999999999e+01  -3.7290000000000001e+00
  -5.7971000000000004e+00   6.4192000000000000e+00   2.0193500000000000e+02  -8.9077999999999999e+00   2.6653900000000000e+01  -1.6006000000000000e+00  -4.0816499999999998e+01  -2.2191199999999998e+01   4.6246379999999999e+02  -2.8098800000000001e+01  -4.4607799999999997e+01  -3.9590000000000001e+00
  -7.4943000000000000e+00   3.8691000000000000e+00   2.0459430000000000e+02  -9.2515000000000001e+00   2.7139199999999999e+01  -1.2673000000000001e+00  -4.2059399999999997e+01  -2.0946000000000002e+01   4.7961460000000000e+02  -2.8985099999999999e+01  -4.6368600000000001e+01  -3.8750000000000000e+00
  -8.5303000000000004e+00   2.8799000000000001e+00   2.0871190000000001e+02  -9.5188000000000006e+00   2.7757700000000000e+01  -1.0919000000000001e+00  -4.2170400000000001e+01  -2.1457400000000000e+01   4.9720080000000002e+02  -3.0131399999999999e+01  -4.8456600000000002e+01  -3.9723000000000002e+00
  -8.5303000000000004e+00   1.8906000000000001e+00   2.1471680000000001e+02  -9.9674999999999994e+00   2.8347700000000000e+01  -8.4199999999999997e-01  -4.3391100000000002e+01  -2.1857700000000001e+01   5.1565750000000003e+02  -3.1402899999999999e+01  -5.0352100000000000e+01  -4.1403999999999996e+00
  -7.8689999999999998e+00   4.8359999999999997e-01   2.2037850000000000e+02  -1.0320800000000000e+01   2.9023299999999999e+01  -5.4820000000000002e-01  -4.4500900000000001e+01  -2.4081199999999999e+01   5.3306960000000004e+02  -3.2645499999999998e+01  -5.2295800000000000e+01  -4.2819000000000003e+00
  -6.8992000000000004e+00  -1.6048000000000000e+00   2.2715549999999999e+02  -1.0884100000000000e+01   2.9784600000000001e+01  -1.3159999999999999e-01  -4.6143300000000004e+01  -2.6638300000000001e+01   5.4612860000000001e+02  -3.3926699999999997e+01  -5.3652500000000003e+01  -4.5606000000000000e+00
  -6.1276999999999999e+00  -4.0449999999999999e+00   2.3367500000000001e+02  -1.1323300000000000e+01   3.0498300000000000e+01   2.8070000000000001e-01  -4.7386200000000002e+01  -2.9440000000000001e+01   5.5770759999999996e+02  -3.4957400000000000e+01  -5.4739800000000002e+01  -4.8570000000000002e+00
  -5.4443999999999999e+00  -6.0015000000000001e+00   2.4156710000000001e+02  -1.1781599999999999e+01   3.1250000000000000e+01   6.6220000000000001e-01  -4.8939799999999998e+01  -3.2686399999999999e+01   5.6528179999999998e+02  -3.5737699999999997e+01  -5.5528799999999997e+01  -5.1622000000000003e+00
  -4.4305000000000003e+00  -8.5955999999999992e+00   2.4800090000000000e+02  -1.2144399999999999e+01   3.1801900000000000e+01   1.0392999999999999e+00  -5.0249299999999998e+01  -3.5265799999999999e+01   5.6859010000000001e+02  -3.6411900000000003e+01  -5.5855899999999998e+01  -5.5205000000000002e+00
  -3.2843000000000000e+00  -9.4090000000000007e+00   2.5434889999999999e+02  -1.2392600000000000e+01   3.2410899999999998e+01   1.1620999999999999e+00  -5.1847400000000000e+01  -3.7733899999999998e+01   5.7102779999999996e+02  -3.6806899999999999e+01  -5.5759700000000002e+01  -5.8346000000000000e+00
  -1.6091000000000000e+00  -1.0574100000000000e+01   2.6035379999999998e+02  -1.2449900000000000e+01   3.2886699999999998e+01   1.3856999999999999e+00  -5.3290100000000002e+01  -3.9935200000000002e+01   5.6711009999999999e+02  -3.6884000000000000e+01  -5.5201599999999999e+01  -6.0734000000000004e+00
   1.3230000000000000e-01  -1.1805199999999999e+01   2.6824590000000001e+02  -1.2784000000000001e+01   3.3314900000000002e+01   1.4778000000000000e+00  -5.4710500000000003e+01  -4.1780799999999999e+01   5.6049350000000004e+02  -3.6768400000000000e+01  -5.4422300000000000e+01  -6.2769000000000004e+00
   2.1160000000000001e+00  -1.3014300000000000e+01   2.7682429999999999e+02  -1.2889099999999999e+01   3.4019100000000002e+01   1.6313000000000000e+00  -5.5198799999999999e+01  -4.3693100000000001e+01   5.4891449999999998e+02  -3.6209699999999998e+01  -5.3084800000000001e+01  -6.4760000000000000e+00
   5.5105000000000004e+00  -1.3563900000000000e+01   2.8969180000000000e+02  -1.3022700000000000e+01   3.5094400000000000e+01   1.6445000000000001e+00  -5.5198799999999999e+01  -4.4271200000000000e+01   5.3550729999999999e+02  -3.5381200000000000e+01  -5.1708799999999997e+01  -6.4981000000000000e+00
   7.4282000000000004e+00  -1.6004100000000001e+01   3.0273099999999999e+02  -1.3299600000000000e+01   3.6236300000000000e+01   1.8636999999999999e+00  -5.4200000000000003e+01  -4.5027200000000001e+01   5.1922699999999998e+02  -3.4417999999999999e+01  -5.0284799999999997e+01  -6.5820999999999996e+00
   9.3899000000000008e+00  -1.7674800000000001e+01   3.1765740000000000e+02  -1.3471500000000001e+01   3.7701700000000002e+01   2.1707000000000001e+00  -5.2690800000000003e+01  -4.6027799999999999e+01   5.0303379999999999e+02  -3.3473900000000000e+01  -4.8572099999999999e+01  -6.5556000000000001e+00
   1.0690400000000000e+01  -1.9697299999999998e+01   3.3550040000000001e+02  -1.3748300000000000e+01   3.9452700000000000e+01   2.4293999999999998e+00  -5.1114899999999999e+01  -4.5738799999999998e+01   4.8570880000000000e+02  -3.2134999999999998e+01  -4.7003700000000002e+01  -6.4892000000000003e+00
   1.2409700000000001e+01  -2.2379300000000001e+01   3.5780419999999998e+02  -1.4149300000000000e+01   4.1469999999999999e+01   2.7978000000000001e+00  -4.9117400000000004e+01  -4.6717100000000002e+01   4.6820970000000000e+02  -3.1075399999999998e+01  -4.5358300000000000e+01  -6.4981000000000000e+00
   1.4547800000000001e+01  -2.4797499999999999e+01   3.8105160000000001e+02  -1.4550300000000000e+01   4.3953600000000002e+01   3.1442000000000001e+00  -4.6653799999999997e+01  -4.7784399999999998e+01   4.4923059999999998e+02  -2.9784600000000001e+01  -4.3684100000000001e+01  -6.5511999999999997e+00
   1.6465499999999999e+01  -2.8117000000000001e+01   4.0884550000000002e+02  -1.5132700000000000e+01   4.6827399999999997e+01   3.5783000000000000e+00  -4.4278900000000000e+01  -4.7962299999999999e+01   4.3155739999999997e+02  -2.8484200000000001e+01  -4.1904000000000003e+01  -6.7016000000000000e+00
   1.9044400000000000e+01  -3.2513700000000000e+01   4.3861250000000001e+02  -1.5877400000000000e+01   4.9986699999999999e+01   3.9948999999999999e+00  -4.1393599999999999e+01  -5.0941899999999997e+01   4.0944409999999999e+02  -2.7116299999999999e+01  -4.0037300000000002e+01  -6.4493999999999998e+00
   2.2615200000000002e+01  -3.6558700000000002e+01   4.7369810000000001e+02  -1.6698499999999999e+01   5.3383800000000001e+01   4.4115000000000002e+00  -3.9928699999999999e+01  -5.0274799999999999e+01   3.9090030000000002e+02  -2.5642499999999998e+01  -3.7891599999999997e+01  -6.3785999999999996e+00
   2.6560800000000000e+01  -4.0999400000000001e+01   5.1195760000000001e+02  -1.7490900000000000e+01   5.7485199999999999e+01   4.8939000000000004e+00  -3.4957000000000001e+01  -4.9896799999999999e+01   3.6443400000000003e+02  -2.3581099999999999e+01  -3.6053800000000003e+01  -6.4362000000000004e+00
   3.0374099999999999e+01  -4.6231499999999997e+01   5.5527840000000003e+02  -1.8235600000000002e+01   6.1881500000000003e+01   5.3937999999999997e+00  -3.4535299999999999e+01  -5.1586700000000000e+01   3.3918650000000002e+02  -2.1837499999999999e+01  -3.2984400000000001e+01  -6.2458999999999998e+00
   3.5620100000000001e+01  -5.1661400000000000e+01   6.0185900000000004e+02  -1.9123500000000000e+01   6.6601299999999995e+01   5.9901999999999997e+00  -2.9452700000000000e+01  -4.9852300000000000e+01   3.0845429999999999e+02  -1.8841699999999999e+01  -3.0270900000000001e+01  -6.0468999999999999e+00
   4.0866100000000003e+01  -5.8036700000000003e+01   6.4946900000000005e+02  -2.0221499999999999e+01   7.1425899999999999e+01   6.6787000000000001e+00  -2.6411999999999999e+01  -4.7806699999999999e+01   2.7084429999999998e+02  -1.5778499999999999e+01  -2.6152699999999999e+01  -5.4055000000000000e+00
   4.6861600000000003e+01  -6.4016199999999998e+01   6.9381930000000000e+02  -2.0880299999999998e+01   7.5660399999999996e+01   7.2355999999999998e+00  -2.0108599999999999e+01  -4.2092100000000002e+01   2.2618240000000000e+02  -1.1665300000000000e+01  -2.1899799999999999e+01  -4.5650000000000004e+00
   5.2063499999999998e+01  -6.8522800000000004e+01   7.3164990000000000e+02  -2.1195300000000000e+01   7.9352599999999995e+01   7.5952000000000002e+00  -1.3938400000000000e+01  -3.4220700000000001e+01   1.7751570000000001e+02  -7.4943000000000000e+00  -1.7059899999999999e+01  -3.3264999999999998e+00
   5.6075200000000002e+01  -7.1908299999999997e+01   7.6227470000000005e+02  -2.0784800000000001e+01   8.2235900000000001e+01   7.7706000000000000e+00  -8.2565000000000008e+00  -2.6149100000000001e+01   1.3294090000000000e+02  -3.5930000000000000e+00  -1.2547100000000000e+01  -2.2825000000000002e+00
   5.9161099999999998e+01  -7.3425200000000004e+01   7.8689469999999994e+02  -2.0021000000000001e+01   8.4510099999999994e+01   7.7443000000000000e+00  -4.8606999999999996e+00  -1.6743500000000001e+01   9.7942700000000002e+01   1.0600000000000000e-01  -8.9677000000000007e+00  -9.4220000000000004e-01
   6.0571800000000003e+01  -7.5117900000000006e+01   8.0619600000000003e+02  -1.9190400000000000e+01   8.6555999999999997e+01   7.7443000000000000e+00  -2.6190000000000002e+00  -7.1821000000000002e+00   7.6003500000000003e+01   2.7646000000000002e+00  -6.7546999999999997e+00   1.1940000000000001e-01
   6.1387300000000003e+01  -7.7096400000000003e+01   8.2095079999999996e+02  -1.8369299999999999e+01   8.7935800000000000e+01   7.7487000000000004e+00  -5.5930999999999997e+00  -5.8034999999999997e+00   6.6513999999999996e+01   4.2961999999999998e+00  -5.1767000000000003e+00   4.6450000000000002e-01
   6.1673900000000003e+01  -7.9624600000000001e+01   8.3098749999999995e+02  -1.7586400000000001e+01   8.8811300000000003e+01   7.8189000000000002e+00  -5.0160999999999998e+00  -1.5787000000000000e+00   6.2857500000000002e+01   5.1054000000000004e+00  -4.9169000000000000e+00   6.6790000000000005e-01
   6.1563699999999997e+01  -8.1581100000000006e+01   8.3570560000000000e+02  -1.6593499999999999e+01   8.9296599999999998e+01   7.9108999999999998e+00  -3.1295000000000002e+00   0.0000000000000000e+00   5.6676200000000001e+01   5.0476000000000001e+00  -4.4741999999999997e+00   8.8029999999999997e-01
   6.0968499999999999e+01  -8.2262600000000006e+01   8.3373260000000005e+02  -1.5209099999999999e+01   8.8801800000000000e+01   7.8582999999999998e+00  -2.9963000000000002e+00   3.3350000000000002e-01   4.6838400000000000e+01   4.2866000000000000e+00  -3.6082999999999998e+00   7.4760000000000004e-01
   5.9778300000000002e+01  -8.1449200000000005e+01   8.2712729999999999e+02  -1.3223200000000000e+01   8.7859700000000004e+01   7.6127000000000002e+00  -6.8799999999999994e-01   3.1797000000000000e+00   3.4562899999999999e+01   3.3906999999999998e+00  -2.7614999999999998e+00   5.5740000000000001e-01
   5.8654100000000000e+01  -8.0174099999999996e+01   8.1597540000000004e+02  -1.1008200000000000e+01   8.6213499999999996e+01   7.3495999999999997e+00   3.9950000000000002e-01   5.3587999999999996e+00   2.5334499999999998e+01   2.6200999999999999e+00  -1.9339999999999999e+00   7.9179999999999995e-01
   5.8169199999999996e+01  -7.7448200000000000e+01   8.0019110000000001e+02  -8.3539999999999992e+00   8.4234200000000001e+01   6.8891999999999998e+00   1.3095000000000001e+00   8.9610000000000003e+00   1.7760300000000001e+01   2.0613999999999999e+00  -1.2797000000000001e+00   8.8470000000000004e-01
   5.7331600000000002e+01  -7.4062700000000007e+01   7.8054669999999999e+02  -5.5757000000000003e+00   8.1912300000000002e+01   6.4682000000000004e+00   2.5746000000000002e+00   6.0259000000000000e+00   1.2972000000000000e+01   1.6087000000000000e+00  -6.8320000000000003e-01   5.4410000000000003e-01
   5.7045000000000002e+01  -7.1051000000000002e+01   7.6150270000000000e+02  -3.1029000000000000e+00   7.9314499999999995e+01   6.0955000000000004e+00   1.0875999999999999e+00   2.2012999999999998e+00   5.6589000000000000e+00   5.6830000000000003e-01   1.9199999999999998e-02   2.3890000000000000e-01
   5.7199300000000001e+01  -6.8720699999999994e+01   7.4271600000000001e+02  -7.6380000000000003e-01   7.6754700000000000e+01   5.8323000000000000e+00   2.5080000000000000e+00  -1.2230000000000001e+00   4.7012999999999998e+00   8.6699999999999999e-02   3.6559999999999998e-01   1.7700000000000000e-02
   5.7155200000000001e+01  -6.6720200000000006e+01   7.2281420000000003e+02   1.1552000000000000e+00   7.4118799999999993e+01   5.5472999999999999e+00   5.9930000000000005e-01   1.9123000000000001e+00   4.7012999999999998e+00   1.2520000000000001e-01   3.6559999999999998e-01   0.0000000000000000e+00
   5.6758499999999998e+01  -6.6148600000000002e+01   7.0642949999999996e+02   2.9215000000000000e+00   7.1892099999999999e+01   5.4200999999999997e+00   2.4413999999999998e+00   1.1339999999999999e+00   3.4824000000000002e+00   2.9859999999999998e-01   5.7700000000000001e-02   9.7299999999999998e-02
   5.6361699999999999e+01  -6.5576999999999998e+01   6.9313300000000004e+02   4.7641999999999998e+00   7.0122200000000007e+01   5.2667000000000002e+00   1.3095000000000001e+00   6.6710000000000003e-01   5.0495000000000001e+00   2.8899999999999998e-01   2.7900000000000003e-01   1.1060000000000000e-01
   5.5237600000000000e+01  -6.5730900000000005e+01   6.8283889999999997e+02   6.4349999999999996e+00   6.8742400000000004e+01   5.1745999999999999e+00   1.0431999999999999e+00   4.2249999999999999e-01   3.6564999999999999e+00   2.4079999999999999e-01   3.3679999999999999e-01   7.5200000000000003e-02
   5.4377899999999997e+01  -6.6324500000000000e+01   6.7854970000000003e+02   8.4877000000000002e+00   6.7676599999999993e+01   5.0648999999999997e+00   1.3539000000000001e+00   1.2452000000000001e+00   3.9177000000000000e+00   3.4680000000000000e-01   1.9239999999999999e-01   1.6810000000000000e-01
   5.3474200000000003e+01  -6.6764200000000002e+01   6.7657669999999996e+02   1.0444900000000001e+01   6.7096199999999996e+01   4.8982999999999999e+00   1.2206999999999999e+00   9.1169999999999995e-01   4.8754000000000000e+00   1.9270000000000001e-01   2.9830000000000001e-01   1.1060000000000000e-01
   5.2350099999999998e+01  -6.7819400000000002e+01   6.7734879999999998e+02   1.2593100000000000e+01   6.6886799999999994e+01   4.8150000000000004e+00   1.1096999999999999e+00   4.4469999999999998e-01   4.4401000000000002e+00   2.6970000000000000e-01   1.8279999999999999e-01   1.2390000000000000e-01
   5.1931300000000000e+01  -6.9116399999999999e+01   6.7975070000000005e+02   1.4827199999999999e+01   6.6953400000000002e+01   4.7798999999999996e+00   1.1540999999999999e+00   1.4008000000000000e+00   5.1365999999999996e+00   3.2750000000000001e-01   2.9830000000000001e-01   1.4160000000000000e-01
   5.1115699999999997e+01  -7.0281499999999994e+01   6.8412570000000005e+02   1.7214099999999998e+01   6.7029499999999999e+01   4.7535999999999996e+00   1.0431999999999999e+00   9.7840000000000005e-01   3.3953000000000002e+00   1.5409999999999999e-01   1.7319999999999999e-01   1.0620000000000000e-01
   5.0696899999999999e+01  -7.1358699999999999e+01   6.9038789999999995e+02   1.9610499999999998e+01   6.7324500000000000e+01   4.6395999999999997e+00   9.3220000000000003e-01   1.1563000000000001e+00   3.8306000000000000e+00   2.4079999999999999e-01   2.6939999999999997e-01   1.0170000000000000e-01
   5.0388300000000001e+01  -7.2567800000000005e+01   6.9742219999999998e+02   2.2226500000000001e+01   6.7467299999999994e+01   4.5298999999999996e+00   1.1096999999999999e+00   9.7840000000000005e-01   4.7012999999999998e+00   3.1790000000000002e-01   2.5979999999999998e-01   1.5040000000000001e-01
   5.0123800000000003e+01  -7.3667000000000002e+01   7.0299810000000002e+02   2.5157499999999999e+01   6.7724199999999996e+01   4.4641999999999999e+00   1.1762999999999999e+00   8.0049999999999999e-01   4.6142000000000003e+00   2.7939999999999998e-01   3.1750000000000000e-01   1.2390000000000000e-01
   5.0101799999999997e+01  -7.5030000000000001e+01   7.1131910000000005e+02   2.8193600000000000e+01   6.8038200000000003e+01   4.3151000000000002e+00   1.0875999999999999e+00   1.0894999999999999e+00   4.6142000000000003e+00   3.1790000000000002e-01   3.2710000000000000e-01   1.7249999999999999e-01
   5.0674900000000001e+01  -7.5909300000000002e+01   7.2152739999999994e+02   3.1516100000000002e+01   6.8361800000000002e+01   4.1395999999999997e+00   1.1318999999999999e+00   9.3389999999999995e-01   4.2659000000000002e+00   3.6599999999999999e-01   2.0210000000000000e-01   1.6370000000000001e-01
   5.1093699999999998e+01  -7.6129199999999997e+01   7.3079210000000000e+02   3.5000999999999998e+01   6.8799499999999995e+01   3.8414999999999999e+00   9.9880000000000002e-01   1.0227999999999999e+00   4.4401000000000002e+00   3.3710000000000001e-01   2.5979999999999998e-01   1.2390000000000000e-01
   5.1600600000000000e+01  -7.6986500000000007e+01   7.3902729999999997e+02   3.8600299999999997e+01   6.8970799999999997e+01   3.5564000000000000e+00   1.1540999999999999e+00   1.0672999999999999e+00   4.2659000000000002e+00   3.1790000000000002e-01   3.1750000000000000e-01   9.2899999999999996e-02
   5.2063499999999998e+01  -7.8459400000000002e+01   7.4803459999999995e+02   4.2075600000000001e+01   6.9256299999999996e+01   3.3502999999999998e+00   1.0875999999999999e+00   1.0227999999999999e+00   5.1365999999999996e+00   3.5639999999999999e-01   3.3679999999999999e-01   1.5479999999999999e-01
   5.2835000000000001e+01  -8.0811700000000002e+01   7.5575509999999997e+02   4.5570000000000000e+01   6.9418000000000006e+01   3.1046999999999998e+00   9.1000000000000003e-01   1.1117999999999999e+00   4.0918000000000001e+00   2.6970000000000000e-01   2.5979999999999998e-01   1.4599999999999999e-01
   5.4267699999999998e+01  -8.2042800000000000e+01   7.6287519999999995e+02   4.9217100000000002e+01   6.9360900000000001e+01   2.8197000000000001e+00   1.2650999999999999e+00   1.0894999999999999e+00   4.5270999999999999e+00   2.3119999999999999e-01   3.0790000000000001e-01   1.6370000000000001e-01
   5.5722499999999997e+01  -8.4087199999999996e+01   7.6630660000000000e+02   5.2730600000000003e+01   6.8961299999999994e+01   2.6048000000000000e+00   9.9880000000000002e-01   8.4499999999999997e-01   4.5270999999999999e+00   2.4079999999999999e-01   3.2710000000000000e-01   1.4599999999999999e-01
   5.7640200000000000e+01  -8.5208399999999997e+01   7.6750750000000005e+02   5.6014899999999997e+01   6.8437899999999999e+01   2.2540000000000000e+00   1.1318999999999999e+00   8.8939999999999997e-01   4.7882999999999996e+00   3.0819999999999997e-01   1.7319999999999999e-01   1.5040000000000001e-01
   5.9006799999999998e+01  -8.6439499999999995e+01   7.6742169999999999e+02   5.9299199999999999e+01   6.8009699999999995e+01   1.9514000000000000e+00   1.0431999999999999e+00   9.5609999999999995e-01   3.8306000000000000e+00   3.1790000000000002e-01   2.5019999999999998e-01   1.6370000000000001e-01
   6.0836300000000001e+01  -8.6615300000000005e+01   7.6441930000000002e+02   6.2354399999999998e+01   6.7191299999999998e+01   1.5128999999999999e+00   1.1540999999999999e+00   1.0450999999999999e+00   4.6142000000000003e+00   2.9859999999999998e-01   3.4639999999999999e-01   1.2830000000000000e-01
   6.1255099999999999e+01  -8.8747699999999995e+01   7.6330409999999995e+02   6.4989500000000007e+01   6.6858300000000000e+01   1.3024000000000000e+00   1.1318999999999999e+00   9.1169999999999995e-01   4.3529999999999998e+00   2.0230000000000001e-01   3.2710000000000000e-01   1.5479999999999999e-01
   6.0527700000000003e+01  -9.2067300000000003e+01   7.6733600000000001e+02   6.7548199999999994e+01   6.7581500000000005e+01   1.2146999999999999e+00   9.3220000000000003e-01   9.5609999999999995e-01   4.6142000000000003e+00   3.0819999999999997e-01   3.0790000000000001e-01   1.1940000000000001e-01
   6.1740000000000002e+01  -9.4419499999999999e+01   7.6982370000000003e+02   6.9915999999999997e+01   6.7790800000000004e+01   1.1007000000000000e+00   1.0653999999999999e+00   8.6719999999999997e-01   5.3106999999999998e+00   2.9859999999999998e-01   2.3089999999999999e-01   1.4599999999999999e-01
   6.0307299999999998e+01  -9.6815700000000007e+01   7.7042420000000004e+02   7.2025999999999996e+01   6.8104799999999997e+01   9.7350000000000003e-01   9.3220000000000003e-01   9.1169999999999995e-01   4.1788999999999996e+00   3.0819999999999997e-01   2.8870000000000001e-01   1.8579999999999999e-01
   6.0726100000000002e+01  -9.7936899999999994e+01   7.6759330000000000e+02   7.4002300000000005e+01   6.7866900000000001e+01   6.8850000000000000e-01   1.0875999999999999e+00   8.4499999999999997e-01   4.1788999999999996e+00   3.4680000000000000e-01   3.7530000000000002e-01   1.3710000000000000e-01
   6.0968499999999999e+01  -9.9497699999999995e+01   7.6004430000000002e+02   7.5386700000000005e+01   6.7353099999999998e+01   5.5249999999999999e-01   9.7660000000000002e-01   1.1117999999999999e+00   4.4401000000000002e+00   2.6010000000000000e-01   2.5019999999999998e-01   1.2390000000000000e-01
   6.1387300000000003e+01  -1.0097060000000000e+02   7.4983609999999999e+02   7.6188699999999997e+01   6.6582300000000004e+01   5.0870000000000004e-01   8.8780000000000003e-01   1.1563000000000001e+00   4.4401000000000002e+00   2.9859999999999998e-01   3.7530000000000002e-01   1.6370000000000001e-01
   6.1497500000000002e+01  -1.0356470000000000e+02   7.3731160000000000e+02   7.6389099999999999e+01   6.5583100000000002e+01   6.2270000000000003e-01   1.2428999999999999e+00   1.0005999999999999e+00   4.1788999999999996e+00   2.7939999999999998e-01   3.0790000000000001e-01   1.4599999999999999e-01
   6.1343200000000003e+01  -1.0479580000000000e+02   7.2161320000000001e+02   7.6226799999999997e+01   6.4460300000000004e+01   7.3670000000000002e-01   9.9880000000000002e-01   9.5609999999999995e-01   5.1365999999999996e+00   2.9859999999999998e-01   2.5019999999999998e-01   1.4160000000000000e-01
   6.1078699999999998e+01  -1.0662040000000000e+02   6.9973829999999998e+02   7.5358000000000004e+01   6.2833100000000002e+01   9.6470000000000000e-01   9.9880000000000002e-01   8.8939999999999997e-01   4.2659000000000002e+00   2.5050000000000000e-01   3.0790000000000001e-01   1.1500000000000000e-01
   5.9094999999999999e+01  -1.0840110000000000e+02   6.7649090000000001e+02   7.3830399999999997e+01   6.1006000000000000e+01   1.2628999999999999e+00   1.0209999999999999e+00   7.5600000000000001e-01   5.3106999999999998e+00   3.0819999999999997e-01   2.9830000000000001e-01   1.1940000000000001e-01
   5.7948799999999999e+01  -1.0815930000000000e+02   6.4835379999999998e+02   7.1949600000000004e+01   5.8922100000000000e+01   1.4602999999999999e+00   1.1096999999999999e+00   1.1339999999999999e+00   4.7012999999999998e+00   2.7939999999999998e-01   2.8870000000000001e-01   1.2830000000000000e-01
   5.4421999999999997e+01  -1.0811530000000000e+02   6.1549869999999999e+02   6.9409999999999997e+01   5.6343299999999999e+01   1.7541000000000000e+00   7.5460000000000005e-01  -2.6238000000000001e+00   4.3529999999999998e+00   3.2750000000000001e-01   5.7700000000000001e-02  -1.0970000000000000e+00
   5.1820999999999998e+01  -1.0677430000000000e+02   5.7792539999999997e+02   6.6192499999999995e+01   5.3364800000000002e+01   1.9953000000000001e+00  -3.5510000000000003e-01   1.7788999999999999e+00   3.4824000000000002e+00   2.7939999999999998e-01   4.3300000000000000e-01  -7.9600000000000004e-02
   4.7721200000000003e+01  -1.0472980000000000e+02   5.3589130000000000e+02   6.2488100000000003e+01   4.9929600000000001e+01   2.3679999999999999e+00   1.5980000000000001e+00   2.2200000000000001e-02   4.6142000000000003e+00   2.7939999999999998e-01   2.9830000000000001e-01   3.5389999999999999e-01
   4.4216500000000003e+01  -1.0165210000000000e+02   4.9042590000000001e+02   5.8038899999999998e+01   4.6123300000000000e+01   2.5566000000000000e+00   7.1020000000000005e-01   8.8939999999999997e-01   6.1813000000000002e+00   4.9130000000000001e-01   2.4060000000000001e-01   7.5200000000000003e-02
   3.9499499999999998e+01  -9.8134699999999995e+01   4.3981349999999998e+02   5.2902400000000000e+01   4.1907699999999998e+01   2.8767000000000000e+00   7.9900000000000004e-01   8.4499999999999997e-01   3.3083000000000000e+00   2.7939999999999998e-01   2.5019999999999998e-01   1.1060000000000000e-01
   3.4826599999999999e+01  -9.2265100000000004e+01   3.8645600000000002e+02   4.7384000000000000e+01   3.7064200000000000e+01   3.0301999999999998e+00   7.5460000000000005e-01   1.6677000000000000e+00   3.9177000000000000e+00   1.6380000000000000e-01   2.9830000000000001e-01   3.0080000000000001e-01
   2.8742899999999999e+01  -8.4131200000000007e+01   3.3043910000000000e+02   4.1283200000000001e+01   3.2173000000000002e+01   3.1309999999999998e+00   9.9880000000000002e-01   8.2269999999999999e-01   4.7882999999999996e+00   2.6970000000000000e-01   2.3089999999999999e-01   4.4200000000000003e-02
   2.2284600000000001e+01  -7.4216600000000000e+01   2.7562329999999997e+02   3.5201400000000000e+01   2.7034500000000001e+01   3.1267000000000000e+00   1.0653999999999999e+00   2.6679999999999998e-01   4.3529999999999998e+00   3.0819999999999997e-01   3.1750000000000000e-01   8.8499999999999995e-02
   1.6972400000000000e+01  -6.2191600000000001e+01   2.2037850000000000e+02   2.9148399999999999e+01   2.1886399999999998e+01   2.8329000000000000e+00   1.0431999999999999e+00   1.4008000000000000e+00   4.2659000000000002e+00   3.7569999999999998e-01   2.9830000000000001e-01   1.9910000000000000e-01
   1.2321600000000000e+01  -4.7836300000000001e+01   1.6873670000000001e+02   2.3286200000000001e+01   1.6928699999999999e+01   2.2364999999999999e+00   1.1540999999999999e+00   1.0005999999999999e+00   3.9177000000000000e+00   3.4680000000000000e-01   3.2710000000000000e-01   6.1899999999999997e-02
   7.8470000000000004e+00  -3.5261699999999998e+01   1.2627370000000001e+02   1.7882400000000001e+01   1.2627500000000000e+01   1.5524000000000000e+00   1.0875999999999999e+00   1.0227999999999999e+00   4.8754000000000000e+00   3.0819999999999997e-01   2.1170000000000000e-01   1.9460000000000000e-01
   5.5545999999999998e+00  -2.3192699999999999e+01   8.6384299999999996e+01   1.2908200000000001e+01   8.6689000000000007e+00   1.0305000000000000e+00   9.9880000000000002e-01   8.8939999999999997e-01   4.1788999999999996e+00   3.2750000000000001e-01   2.5979999999999998e-01   1.3710000000000000e-01
   3.5047000000000001e+00  -1.2332800000000001e+01   5.8247199999999999e+01   9.3947000000000003e+00   5.8521999999999998e+00   3.0259999999999998e-01   9.1000000000000003e-01   1.1117999999999999e+00   4.8754000000000000e+00   3.6599999999999999e-01   3.6559999999999998e-01   1.6370000000000001e-01
   2.2042000000000002e+00  -3.8250999999999999e+00   3.6801200000000001e+01   6.2727000000000004e+00   3.6446000000000001e+00  -2.4120000000000000e-01   9.3220000000000003e-01   1.0227999999999999e+00   5.0495000000000001e+00   2.9859999999999998e-01   2.6939999999999997e-01   2.0790000000000000e-01
   9.0369999999999995e-01   1.5828000000000000e+00   1.9558700000000002e+01   3.8858000000000001e+00   1.9698000000000000e+00  -5.3500000000000003e-01   9.1000000000000003e-01   8.8939999999999997e-01   4.1788999999999996e+00   3.4680000000000000e-01   2.5019999999999998e-01   9.2899999999999996e-02
  -8.8200000000000001e-02   4.1768999999999998e+00   8.9215000000000000e+00   2.1577000000000002e+00   8.8500000000000001e-01  -6.3590000000000002e-01   9.3220000000000003e-01   9.7840000000000005e-01   4.2659000000000002e+00   2.6010000000000000e-01   3.1750000000000000e-01   1.3270000000000001e-01
  -7.0530000000000004e-01   9.4530000000000003e-01  -2.0588000000000002e+00   2.0050000000000001e-01  -2.2839999999999999e-01  -1.7500000000000002e-02   8.8780000000000003e-01   1.0672999999999999e+00   4.6142000000000003e+00   2.9859999999999998e-01   2.6939999999999997e-01   1.5920000000000001e-01
  -1.1902999999999999e+00   9.4530000000000003e-01  -1.7160000000000000e-01   3.7240000000000001e-01  -3.8100000000000002e-02  -1.4470000000000000e-01   9.1000000000000003e-01   1.0005999999999999e+00   4.8754000000000000e+00   3.0819999999999997e-01   4.0410000000000001e-01   1.2390000000000000e-01
  -9.2579999999999996e-01  -1.0990000000000000e-01  -6.0050000000000003e-01   2.4820000000000000e-01  -5.7099999999999998e-02  -1.6230000000000000e-01   9.7660000000000002e-01   9.3389999999999995e-01   4.2659000000000002e+00   3.0819999999999997e-01   2.9830000000000001e-01   1.1500000000000000e-01
  -8.8170000000000004e-01   1.4289000000000001e+00  -8.5780000000000001e-01   4.6779999999999999e-01  -2.8500000000000001e-02  -5.2600000000000001e-02   1.0209999999999999e+00   1.0450999999999999e+00   4.0918000000000001e+00   3.0819999999999997e-01   2.6939999999999997e-01   1.1500000000000000e-01
  -7.4939999999999996e-01  -3.2979999999999998e-01  -5.1470000000000005e-01   2.6729999999999998e-01  -1.5229999999999999e-01  -3.0700000000000002e-02   1.0653999999999999e+00   9.7840000000000005e-01   4.4401000000000002e+00   2.7939999999999998e-01   2.7900000000000003e-01   1.1060000000000000e-01
  -1.1021000000000001e+00   9.6730000000000005e-01  -8.5780000000000001e-01   4.0100000000000002e-01  -6.6600000000000006e-02  -3.5099999999999999e-02   1.0209999999999999e+00   9.3389999999999995e-01   4.4401000000000002e+00   2.8899999999999998e-01   2.0210000000000000e-01   1.7249999999999999e-01
  -6.8330000000000002e-01   5.9360000000000002e-01   2.5740000000000002e-01   4.2959999999999998e-01  -1.0470000000000000e-01  -7.4499999999999997e-02   1.1318999999999999e+00   9.3389999999999995e-01   4.1788999999999996e+00   2.8899999999999998e-01   2.5019999999999998e-01   1.3710000000000000e-01
  -1.2343999999999999e+00   4.8359999999999997e-01  -6.0050000000000003e-01   3.8190000000000002e-01  -6.6600000000000006e-02  -7.4499999999999997e-02   1.0653999999999999e+00   1.0450999999999999e+00   4.2659000000000002e+00   3.5639999999999999e-01   2.2130000000000000e-01   1.0620000000000000e-01
  -7.9349999999999998e-01   8.1340000000000001e-01  -4.2890000000000000e-01   4.2009999999999997e-01  -1.4269999999999999e-01  -7.0199999999999999e-02   9.7660000000000002e-01   1.0450999999999999e+00   4.0918000000000001e+00   2.9859999999999998e-01   1.9239999999999999e-01   1.3710000000000000e-01
  -1.1021000000000001e+00   4.8359999999999997e-01  -5.1470000000000005e-01   3.1509999999999999e-01  -8.5599999999999996e-02  -5.2600000000000001e-02   1.0653999999999999e+00   1.0450999999999999e+00   4.8754000000000000e+00   2.7939999999999998e-01   2.4060000000000001e-01   1.1940000000000001e-01
  -7.7149999999999996e-01   5.0560000000000005e-01  -1.7160000000000000e-01   3.8190000000000002e-01  -1.3320000000000001e-01  -4.3900000000000002e-02   1.0431999999999999e+00   1.1339999999999999e+00   4.3529999999999998e+00   2.7939999999999998e-01   2.1170000000000000e-01   1.3710000000000000e-01
  -1.1681999999999999e+00   5.9360000000000002e-01  -3.4310000000000002e-01   4.0100000000000002e-01  -6.6600000000000006e-02  -4.8200000000000000e-02   1.0431999999999999e+00   9.7840000000000005e-01   4.3529999999999998e+00   3.2750000000000001e-01   2.6939999999999997e-01   1.4599999999999999e-01
  -9.0369999999999995e-01   4.8359999999999997e-01  -6.8630000000000002e-01   3.7240000000000001e-01  -2.2839999999999999e-01  -8.3299999999999999e-02   9.7660000000000002e-01   1.2897000000000001e+00   4.3529999999999998e+00   3.6599999999999999e-01   2.2130000000000000e-01   1.3270000000000001e-01
  -9.9190000000000000e-01   5.9360000000000002e-01   8.5800000000000001e-02   3.5330000000000000e-01  -7.6100000000000001e-02  -7.4499999999999997e-02   1.0209999999999999e+00   1.1339999999999999e+00   4.6142000000000003e+00   3.1790000000000002e-01   3.0790000000000001e-01   1.4599999999999999e-01
  -9.0369999999999995e-01   4.6170000000000000e-01  -8.5780000000000001e-01   3.3420000000000000e-01  -2.0930000000000001e-01  -7.8899999999999998e-02   1.0209999999999999e+00   8.8939999999999997e-01   4.0048000000000004e+00   2.6010000000000000e-01   2.8870000000000001e-01   1.1060000000000000e-01
  -9.0369999999999995e-01   6.8149999999999999e-01  -2.5740000000000002e-01   3.2460000000000000e-01  -2.0930000000000001e-01  -6.5799999999999997e-02   1.0209999999999999e+00   1.0227999999999999e+00   4.8754000000000000e+00   3.2750000000000001e-01   2.5979999999999998e-01   1.9020000000000001e-01
  -9.0369999999999995e-01   5.0560000000000005e-01  -6.8630000000000002e-01   3.8190000000000002e-01  -1.0470000000000000e-01  -3.5099999999999999e-02   9.9880000000000002e-01   9.7840000000000005e-01   4.0048000000000004e+00   3.0819999999999997e-01   2.4060000000000001e-01   1.1940000000000001e-01
  -1.0139000000000000e+00   5.4959999999999998e-01  -6.8630000000000002e-01   3.3420000000000000e-01  -2.3790000000000000e-01  -3.5099999999999999e-02   9.7660000000000002e-01   1.0227999999999999e+00   4.8754000000000000e+00   2.6970000000000000e-01   2.8870000000000001e-01   1.5920000000000001e-01
  -9.0369999999999995e-01   7.2550000000000003e-01  -6.8630000000000002e-01   3.4370000000000001e-01  -1.1420000000000000e-01  -6.5799999999999997e-02   1.1096999999999999e+00   1.0227999999999999e+00   3.7435999999999998e+00   3.1790000000000002e-01   2.8870000000000001e-01   1.3270000000000001e-01
  -9.2579999999999996e-01   3.9570000000000000e-01  -8.5780000000000001e-01   3.3420000000000000e-01  -1.6180000000000000e-01  -8.8000000000000005e-03   8.2120000000000004e-01   1.1563000000000001e+00   4.2659000000000002e+00   3.3710000000000001e-01   2.9830000000000001e-01   1.4599999999999999e-01
  -1.1021000000000001e+00   2.4179999999999999e-01  -7.7210000000000001e-01   3.0549999999999999e-01  -1.5229999999999999e-01  -4.8200000000000000e-02   8.4340000000000004e-01   9.3389999999999995e-01   4.0048000000000004e+00   2.5050000000000000e-01   2.0210000000000000e-01   1.5920000000000001e-01
  -8.3760000000000001e-01   7.2550000000000003e-01  -2.5740000000000002e-01   4.2959999999999998e-01  -4.7600000000000003e-02  -5.2600000000000001e-02   1.0209999999999999e+00   1.1117999999999999e+00   3.8306000000000000e+00   3.4680000000000000e-01   3.2710000000000000e-01   1.4160000000000000e-01
  -8.8170000000000004e-01   7.4739999999999995e-01  -1.0294000000000001e+00   4.1049999999999998e-01  -1.2370000000000000e-01  -7.8899999999999998e-02   9.5440000000000003e-01   1.1785000000000001e+00   4.0048000000000004e+00   3.3710000000000001e-01   2.5019999999999998e-01   1.2830000000000000e-01
  -9.0369999999999995e-01   6.3749999999999996e-01  -1.7160000000000000e-01   3.6280000000000001e-01  -2.2839999999999999e-01  -7.4499999999999997e-02   1.0431999999999999e+00   1.0894999999999999e+00   4.5270999999999999e+00   3.0819999999999997e-01   2.7900000000000003e-01   1.4599999999999999e-01
  -1.0139000000000000e+00   3.5170000000000001e-01  -1.7160000000000000e-01   3.2460000000000000e-01  -1.7130000000000001e-01  -4.8200000000000000e-02   9.5440000000000003e-01   8.8939999999999997e-01   4.7882999999999996e+00   2.8899999999999998e-01   3.1750000000000000e-01   1.4160000000000000e-01
  -9.4779999999999998e-01   3.2979999999999998e-01  -5.1470000000000005e-01   4.4869999999999999e-01  -1.5229999999999999e-01  -3.5099999999999999e-02   1.0209999999999999e+00   1.0450999999999999e+00   4.0918000000000001e+00   2.8899999999999998e-01   2.5979999999999998e-01   1.3270000000000001e-01
  -9.9190000000000000e-01   7.2550000000000003e-01  -1.1152000000000000e+00   2.7689999999999998e-01  -1.2370000000000000e-01  -5.2600000000000001e-02   1.0431999999999999e+00   9.3389999999999995e-01   4.6142000000000003e+00   3.0819999999999997e-01   2.4060000000000001e-01   1.3270000000000001e-01
  -7.9349999999999998e-01   7.9139999999999999e-01  -5.1470000000000005e-01   2.8639999999999999e-01  -1.3320000000000001e-01  -7.0199999999999999e-02   1.0431999999999999e+00   1.1339999999999999e+00   4.1788999999999996e+00   3.1790000000000002e-01   2.9830000000000001e-01   1.5479999999999999e-01
  -1.0801000000000001e+00   6.8149999999999999e-01  -4.2890000000000000e-01   4.2959999999999998e-01  -1.2370000000000000e-01  -3.9500000000000000e-02   9.3220000000000003e-01   1.2674000000000001e+00   4.7012999999999998e+00   3.3710000000000001e-01   2.3089999999999999e-01   1.5920000000000001e-01
  -1.1021000000000001e+00   3.9570000000000000e-01  -8.5800000000000001e-02   3.5330000000000000e-01  -1.9030000000000000e-01  -3.5099999999999999e-02   9.5440000000000003e-01   8.4499999999999997e-01   4.6142000000000003e+00   2.9859999999999998e-01   2.4060000000000001e-01   1.0170000000000000e-01
  -1.2122999999999999e+00   6.1550000000000005e-01  -1.2867999999999999e+00   2.5779999999999997e-01  -1.4269999999999999e-01  -5.7000000000000002e-02   9.5440000000000003e-01   1.1785000000000001e+00   5.2236000000000002e+00   3.0819999999999997e-01   2.8870000000000001e-01   1.3710000000000000e-01
  -9.2579999999999996e-01   6.5949999999999998e-01  -6.8630000000000002e-01   4.2959999999999998e-01  -8.5599999999999996e-02  -6.1400000000000003e-02   9.3220000000000003e-01   1.0672999999999999e+00   3.8306000000000000e+00   2.4079999999999999e-01   3.0790000000000001e-01   1.0620000000000000e-01
  -8.3760000000000001e-01   6.5949999999999998e-01  -6.8630000000000002e-01   3.8190000000000002e-01  -2.5690000000000002e-01  -5.2600000000000001e-02   1.0209999999999999e+00   1.2007000000000001e+00   4.1788999999999996e+00   2.5050000000000000e-01   2.5019999999999998e-01   1.1940000000000001e-01
  -8.3760000000000001e-01   7.2550000000000003e-01  -5.1470000000000005e-01   3.7240000000000001e-01  -1.6180000000000000e-01  -5.2600000000000001e-02   1.1762999999999999e+00   1.1563000000000001e+00   4.0918000000000001e+00   2.7939999999999998e-01   3.2710000000000000e-01   1.3710000000000000e-01
  -9.4779999999999998e-01   2.1980000000000000e-01  -7.7210000000000001e-01   3.3420000000000000e-01  -8.5599999999999996e-02  -2.6300000000000000e-02   9.5440000000000003e-01   1.0894999999999999e+00   4.1788999999999996e+00   3.5639999999999999e-01   2.7900000000000003e-01   1.3270000000000001e-01
  -1.1681999999999999e+00   6.3749999999999996e-01  -6.0050000000000003e-01   2.9599999999999999e-01  -1.9980000000000001e-01  -5.7000000000000002e-02   9.9880000000000002e-01   1.0894999999999999e+00   4.4401000000000002e+00   3.2750000000000001e-01   3.0790000000000001e-01   2.1229999999999999e-01
  -7.9349999999999998e-01   7.0350000000000001e-01  -6.0050000000000003e-01   4.2959999999999998e-01  -1.6180000000000000e-01  -1.1400000000000000e-01   9.3220000000000003e-01   1.1785000000000001e+00   4.0048000000000004e+00   3.2750000000000001e-01   2.3089999999999999e-01   1.4599999999999999e-01
  -9.4779999999999998e-01   6.5949999999999998e-01  -7.7210000000000001e-01   2.9599999999999999e-01  -1.8079999999999999e-01  -9.2100000000000001e-02   9.5440000000000003e-01   1.0450999999999999e+00   4.6142000000000003e+00   2.9859999999999998e-01   2.5979999999999998e-01   1.5040000000000001e-01
  -9.9190000000000000e-01   6.3749999999999996e-01  -1.7160000000000000e-01   2.8639999999999999e-01  -2.2839999999999999e-01  -6.1400000000000003e-02   9.7660000000000002e-01   1.2007000000000001e+00   4.3529999999999998e+00   2.4079999999999999e-01   2.9830000000000001e-01   1.4599999999999999e-01
  -1.0801000000000001e+00   5.9360000000000002e-01  -6.0050000000000003e-01   3.7240000000000001e-01  -3.1400000000000000e-01  -1.3200000000000000e-02   1.1318999999999999e+00   1.0894999999999999e+00   4.5270999999999999e+00   3.3710000000000001e-01   2.3089999999999999e-01   1.1940000000000001e-01
  -8.8170000000000004e-01   5.0560000000000005e-01  -1.2867999999999999e+00   2.9599999999999999e-01  -1.5229999999999999e-01  -3.5099999999999999e-02   9.7660000000000002e-01   1.0672999999999999e+00   4.3529999999999998e+00   2.6010000000000000e-01   2.5979999999999998e-01   1.2390000000000000e-01
  -1.2122999999999999e+00   7.4739999999999995e-01  -6.8630000000000002e-01   4.4869999999999999e-01  -1.2370000000000000e-01  -9.6500000000000002e-02   1.2428999999999999e+00   1.0227999999999999e+00   4.6142000000000003e+00   3.2750000000000001e-01   2.9830000000000001e-01   1.1940000000000001e-01
  -8.8170000000000004e-01   6.5949999999999998e-01  -5.1470000000000005e-01   3.5330000000000000e-01  -1.6180000000000000e-01  -3.9500000000000000e-02   9.7660000000000002e-01   1.1563000000000001e+00   4.7012999999999998e+00   2.5050000000000000e-01   2.5019999999999998e-01   1.5479999999999999e-01
  -9.9190000000000000e-01   6.1550000000000005e-01  -8.5780000000000001e-01   4.1049999999999998e-01  -1.8079999999999999e-01  -8.3299999999999999e-02   1.1540999999999999e+00   9.7840000000000005e-01   4.4401000000000002e+00   3.3710000000000001e-01   3.0790000000000001e-01   1.4599999999999999e-01
  -1.0580000000000001e+00   1.5168999999999999e+00  -4.2890000000000000e-01   2.9599999999999999e-01  -1.8079999999999999e-01  -2.1049999999999999e-01   9.5440000000000003e-01   1.2230000000000001e+00   4.7012999999999998e+00   2.8899999999999998e-01   2.5979999999999998e-01   1.5479999999999999e-01
  -8.5960000000000003e-01  -8.7929999999999997e-01  -1.7157000000000000e+00   1.6230000000000000e-01  -2.6640000000000003e-01  -4.8200000000000000e-02   8.6560000000000004e-01   1.0672999999999999e+00   3.7435999999999998e+00   2.9859999999999998e-01   2.6939999999999997e-01   1.2830000000000000e-01
  -1.3446000000000000e+00   1.3190000000000000e+00  -7.7210000000000001e-01   4.3919999999999998e-01  -2.1890000000000001e-01  -1.7500000000000002e-02   1.0875999999999999e+00   1.0005999999999999e+00   4.3529999999999998e+00   3.6599999999999999e-01   2.5979999999999998e-01   1.1060000000000000e-01
  -7.4939999999999996e-01   4.3969999999999998e-01  -1.2010000000000001e+00   2.7689999999999998e-01  -1.3320000000000001e-01  -5.7000000000000002e-02   9.1000000000000003e-01   9.7840000000000005e-01   4.2659000000000002e+00   3.3710000000000001e-01   2.5019999999999998e-01   1.3710000000000000e-01
  -1.2122999999999999e+00   9.2330000000000001e-01  -1.7160000000000000e-01   3.8190000000000002e-01  -1.4269999999999999e-01  -7.8899999999999998e-02   1.0653999999999999e+00   1.0450999999999999e+00   3.8306000000000000e+00   3.1790000000000002e-01   2.5019999999999998e-01   1.3710000000000000e-01
  -1.0360000000000000e+00   2.4179999999999999e-01  -1.7160000000000000e-01   2.4820000000000000e-01  -2.6640000000000003e-01  -2.1899999999999999e-02   9.9880000000000002e-01   1.0672999999999999e+00   3.3953000000000002e+00   3.5639999999999999e-01   2.3089999999999999e-01   1.7249999999999999e-01
  -8.5960000000000003e-01   5.0560000000000005e-01  -8.5800000000000001e-02   2.5779999999999997e-01  -1.9030000000000000e-01  -1.0520000000000000e-01   9.7660000000000002e-01   1.1339999999999999e+00   4.0048000000000004e+00   3.1790000000000002e-01   2.5979999999999998e-01   1.7690000000000000e-01
  -1.3005000000000000e+00   5.0560000000000005e-01  -1.3725000000000001e+00   2.5779999999999997e-01  -1.9030000000000000e-01  -1.7500000000000002e-02   1.0209999999999999e+00   7.3380000000000001e-01   4.7012999999999998e+00   4.3350000000000000e-01   2.3089999999999999e-01   1.5479999999999999e-01
  -9.6989999999999998e-01   7.6939999999999997e-01  -8.5780000000000001e-01   3.7240000000000001e-01  -1.6180000000000000e-01  -2.1899999999999999e-02   9.3220000000000003e-01   1.1339999999999999e+00   4.6142000000000003e+00   2.8899999999999998e-01   2.4060000000000001e-01   1.6370000000000001e-01
  -1.3225000000000000e+00   8.1340000000000001e-01  -7.7210000000000001e-01   3.5330000000000000e-01  -2.2839999999999999e-01  -8.8000000000000005e-03   9.5440000000000003e-01   1.2007000000000001e+00   3.8306000000000000e+00   3.0819999999999997e-01   2.5979999999999998e-01   1.6370000000000001e-01
  -8.5960000000000003e-01   5.4959999999999998e-01  -9.4359999999999999e-01   1.7190000000000000e-01  -2.3790000000000000e-01  -2.6300000000000000e-02   1.0431999999999999e+00  -1.1119999999999999e-01   3.6564999999999999e+00   3.2750000000000001e-01   2.5979999999999998e-01  -2.0349999999999999e-01
  -1.2564000000000000e+00   6.5949999999999998e-01  -1.0294000000000001e+00   3.0549999999999999e-01  -1.6180000000000000e-01  -4.3900000000000002e-02   1.4649000000000001e+00  -2.2235999999999998e+00   4.7012999999999998e+00   1.9270000000000001e-01   3.5599999999999998e-01  -6.7679999999999996e-01
  -7.9349999999999998e-01   3.9570000000000000e-01  -5.1470000000000005e-01   2.3870000000000000e-01  -1.9030000000000000e-01  -4.8200000000000000e-02   1.6646000000000001e+00  -3.3797999999999999e+00   4.0048000000000004e+00   6.7400000000000002e-02   3.5599999999999998e-01  -9.8199999999999998e-01
  -1.2343999999999999e+00   6.1550000000000005e-01  -1.7157000000000000e+00   3.5330000000000000e-01  -2.1890000000000001e-01   1.3200000000000000e-02   1.4427000000000001e+00  -3.4020999999999999e+00   3.9177000000000000e+00  -6.7400000000000002e-02   4.1370000000000001e-01  -9.5550000000000002e-01
  -9.9190000000000000e-01   5.9360000000000002e-01  -4.2890000000000000e-01   3.0549999999999999e-01  -2.1890000000000001e-01  -8.8000000000000005e-03   1.2428999999999999e+00  -2.8239000000000001e+00   3.8306000000000000e+00   0.0000000000000000e+00   5.0029999999999997e-01  -8.0059999999999998e-01
  -1.1462000000000001e+00   4.3969999999999998e-01  -4.2890000000000000e-01   2.9599999999999999e-01  -2.0930000000000001e-01   1.3200000000000000e-02   1.3095000000000001e+00  -2.6015999999999999e+00   4.0918000000000001e+00   1.5409999999999999e-01   2.8870000000000001e-01  -7.2989999999999999e-01
  -1.1681999999999999e+00   7.4739999999999995e-01  -1.7160000000000000e-01   3.4370000000000001e-01  -1.9030000000000000e-01  -1.3200000000000000e-02   9.9880000000000002e-01  -1.4008000000000000e+00   4.4401000000000002e+00   1.7340000000000000e-01   3.0790000000000001e-01  -4.1139999999999999e-01
  -1.1021000000000001e+00   6.3749999999999996e-01  -2.5740000000000002e-01   3.3420000000000000e-01  -1.6180000000000000e-01  -5.7000000000000002e-02   9.5440000000000003e-01  -6.6699999999999995e-02   3.3953000000000002e+00   2.5050000000000000e-01   3.4639999999999999e-01   6.1899999999999997e-02
  -1.0139000000000000e+00   5.7160000000000000e-01  -6.8630000000000002e-01   3.4370000000000001e-01  -1.9030000000000000e-01   3.0700000000000002e-02   1.0209999999999999e+00   9.7840000000000005e-01   4.4401000000000002e+00   3.4680000000000000e-01   2.6939999999999997e-01   3.5400000000000001e-02
  -1.0139000000000000e+00   5.0560000000000005e-01  -1.0294000000000001e+00   3.5330000000000000e-01  -1.4269999999999999e-01  -3.9500000000000000e-02   9.7660000000000002e-01   1.3564000000000001e+00   4.7012999999999998e+00   3.4680000000000000e-01   2.0210000000000000e-01   1.7249999999999999e-01
  -9.2579999999999996e-01   6.8149999999999999e-01  -3.4310000000000002e-01   2.8639999999999999e-01  -2.4740000000000001e-01  -3.5099999999999999e-02   1.1318999999999999e+00   9.3389999999999995e-01   3.9177000000000000e+00   2.1190000000000001e-01   2.1170000000000000e-01   2.2120000000000001e-01
  -9.6989999999999998e-01   3.2979999999999998e-01   0.0000000000000000e+00   3.2460000000000000e-01  -2.4740000000000001e-01  -3.0700000000000002e-02   8.2120000000000004e-01   1.1563000000000001e+00   4.1788999999999996e+00   2.4079999999999999e-01   2.3089999999999999e-01   1.0170000000000000e-01
  -1.1462000000000001e+00   3.0780000000000002e-01  -6.8630000000000002e-01   3.8190000000000002e-01  -1.9980000000000001e-01  -8.8000000000000005e-03   1.1096999999999999e+00   9.5609999999999995e-01   4.0918000000000001e+00   2.0230000000000001e-01   2.9830000000000001e-01   1.6810000000000000e-01
  -1.1021000000000001e+00   7.0350000000000001e-01  -1.2867999999999999e+00   2.7689999999999998e-01  -1.7130000000000001e-01  -4.8200000000000000e-02   8.6560000000000004e-01   1.2897000000000001e+00   4.4401000000000002e+00   3.3710000000000001e-01   2.0210000000000000e-01   1.4599999999999999e-01
  -1.1241000000000001e+00   4.3969999999999998e-01  -1.6298999999999999e+00   3.1509999999999999e-01  -1.9030000000000000e-01  -3.0700000000000002e-02   9.3220000000000003e-01   1.2007000000000001e+00   3.8306000000000000e+00   3.0819999999999997e-01   2.8870000000000001e-01   1.1060000000000000e-01
  -9.4779999999999998e-01   7.0350000000000001e-01  -6.8630000000000002e-01   2.6729999999999998e-01  -2.2839999999999999e-01  -5.7000000000000002e-02   1.0875999999999999e+00   1.0894999999999999e+00   4.1788999999999996e+00   3.7569999999999998e-01   2.2130000000000000e-01   1.9910000000000000e-01
  -1.0801000000000001e+00   3.5170000000000001e-01  -4.2890000000000000e-01   2.1959999999999999e-01  -1.1420000000000000e-01  -3.5099999999999999e-02   7.3240000000000005e-01   1.2452000000000001e+00   4.4401000000000002e+00   3.0819999999999997e-01   3.0790000000000001e-01   1.5479999999999999e-01
  -1.0801000000000001e+00   7.0350000000000001e-01  -4.2890000000000000e-01   2.0999999999999999e-01  -1.9030000000000000e-01  -7.8899999999999998e-02   1.0875999999999999e+00   1.1563000000000001e+00   3.8306000000000000e+00   3.3710000000000001e-01   2.6939999999999997e-01   1.5040000000000001e-01
  -1.0360000000000000e+00   7.0350000000000001e-01  -9.4359999999999999e-01   4.0100000000000002e-01  -1.9030000000000000e-01  -3.0700000000000002e-02   9.1000000000000003e-01   1.2007000000000001e+00   3.5695000000000001e+00   3.0819999999999997e-01   3.2710000000000000e-01   1.3270000000000001e-01
  -1.0580000000000001e+00   4.6170000000000000e-01  -7.7210000000000001e-01   3.7240000000000001e-01  -1.4269999999999999e-01  -2.6300000000000000e-02   8.6560000000000004e-01   1.1339999999999999e+00   4.9623999999999997e+00   2.5050000000000000e-01   3.2710000000000000e-01   1.7249999999999999e-01
  -9.2579999999999996e-01   5.2759999999999996e-01  -1.0294000000000001e+00   2.2910000000000000e-01  -1.9030000000000000e-01  -4.4000000000000003e-03   9.1000000000000003e-01   1.0005999999999999e+00   4.0918000000000001e+00   3.0819999999999997e-01   2.5019999999999998e-01   1.5479999999999999e-01
  -1.1462000000000001e+00   3.7369999999999998e-01  -3.4310000000000002e-01   2.8639999999999999e-01  -1.2370000000000000e-01  -2.1899999999999999e-02   8.8780000000000003e-01   1.2674000000000001e+00   4.0918000000000001e+00   3.0819999999999997e-01   1.6360000000000000e-01   1.2390000000000000e-01
  -1.1021000000000001e+00   3.0780000000000002e-01  -6.8630000000000002e-01   3.4370000000000001e-01  -1.9030000000000000e-01  -4.3900000000000002e-02   8.8780000000000003e-01   1.2452000000000001e+00   4.8754000000000000e+00   2.9859999999999998e-01   2.5979999999999998e-01   1.2390000000000000e-01
  -1.1021000000000001e+00   5.0560000000000005e-01  -6.0050000000000003e-01   3.3420000000000000e-01  -1.9030000000000000e-01  -6.1400000000000003e-02   8.2120000000000004e-01   1.1339999999999999e+00   4.1788999999999996e+00   2.6970000000000000e-01   2.8870000000000001e-01   1.7249999999999999e-01
  -1.1021000000000001e+00   5.2759999999999996e-01  -1.7160000000000000e-01   3.3420000000000000e-01  -2.4740000000000001e-01  -1.3200000000000000e-02   9.9880000000000002e-01   9.1169999999999995e-01   4.5270999999999999e+00   2.5050000000000000e-01   3.5599999999999998e-01   1.2390000000000000e-01
  -9.6989999999999998e-01   5.0560000000000005e-01  -1.2010000000000001e+00   3.8190000000000002e-01  -2.3790000000000000e-01  -2.6300000000000000e-02   8.8780000000000003e-01   1.0672999999999999e+00   3.9177000000000000e+00   2.9859999999999998e-01   3.1750000000000000e-01   1.5040000000000001e-01
  -1.0580000000000001e+00   6.1550000000000005e-01  -3.4310000000000002e-01   2.7689999999999998e-01  -9.5200000000000007e-02  -1.7500000000000002e-02   9.3220000000000003e-01   1.4008000000000000e+00   4.3529999999999998e+00   2.4079999999999999e-01   2.5979999999999998e-01   1.5479999999999999e-01
  -1.0139000000000000e+00   7.4739999999999995e-01  -1.2010000000000001e+00   3.3420000000000000e-01  -2.1890000000000001e-01  -4.8200000000000000e-02   9.5440000000000003e-01   1.2007000000000001e+00   4.0918000000000001e+00   2.5050000000000000e-01   2.2130000000000000e-01   1.1940000000000001e-01
  -1.1462000000000001e+00   6.3749999999999996e-01  -3.4310000000000002e-01   2.6729999999999998e-01  -1.7130000000000001e-01  -3.0700000000000002e-02   1.0209999999999999e+00   9.7840000000000005e-01   4.7882999999999996e+00   3.8529999999999998e-01   3.2710000000000000e-01   1.2830000000000000e-01
  -1.2122999999999999e+00   6.1550000000000005e-01  -1.0294000000000001e+00   4.1049999999999998e-01  -1.6180000000000000e-01  -4.3900000000000002e-02   9.9880000000000002e-01   1.1563000000000001e+00   4.5270999999999999e+00   3.4680000000000000e-01   2.8870000000000001e-01   1.4599999999999999e-01
  -9.9190000000000000e-01   5.4959999999999998e-01  -1.3725000000000001e+00   2.9599999999999999e-01  -2.1890000000000001e-01  -3.0700000000000002e-02   8.6560000000000004e-01   1.0672999999999999e+00   4.5270999999999999e+00   2.9859999999999998e-01   2.6939999999999997e-01   9.2899999999999996e-02
  -1.1021000000000001e+00   6.1550000000000005e-01  -5.1470000000000005e-01   2.8639999999999999e-01  -1.8079999999999999e-01  -4.4000000000000003e-03   9.5440000000000003e-01   1.2007000000000001e+00   4.1788999999999996e+00   3.6599999999999999e-01   2.0210000000000000e-01   1.3270000000000001e-01
  -9.2579999999999996e-01   3.5170000000000001e-01  -9.4359999999999999e-01   3.1509999999999999e-01  -1.8079999999999999e-01  -4.3900000000000002e-02   1.0875999999999999e+00   1.0894999999999999e+00   4.4401000000000002e+00   3.2750000000000001e-01   2.8870000000000001e-01   1.5920000000000001e-01
  -1.1241000000000001e+00   4.3969999999999998e-01  -3.4310000000000002e-01   3.8190000000000002e-01  -1.8079999999999999e-01  -4.3900000000000002e-02   1.0209999999999999e+00   1.0005999999999999e+00   4.2659000000000002e+00   2.7939999999999998e-01   2.8870000000000001e-01   1.0170000000000000e-01
  -1.0139000000000000e+00   7.0350000000000001e-01  -6.0050000000000003e-01   3.2460000000000000e-01  -1.2370000000000000e-01  -1.0090000000000000e-01   1.0209999999999999e+00   1.2674000000000001e+00   3.3953000000000002e+00   3.2750000000000001e-01   3.2710000000000000e-01   1.6370000000000001e-01
  -1.1241000000000001e+00   8.1340000000000001e-01  -6.8630000000000002e-01   2.7689999999999998e-01  -2.6640000000000003e-01   0.0000000000000000e+00   8.8780000000000003e-01   9.7840000000000005e-01   4.5270999999999999e+00   2.5050000000000000e-01   2.8870000000000001e-01   2.0349999999999999e-01
  -9.6989999999999998e-01   5.0560000000000005e-01  -6.0050000000000003e-01   2.0999999999999999e-01  -1.8079999999999999e-01  -5.7000000000000002e-02   1.0209999999999999e+00   1.2230000000000001e+00   3.8306000000000000e+00   3.3710000000000001e-01   2.6939999999999997e-01   1.3270000000000001e-01
  -1.0580000000000001e+00   3.9570000000000000e-01  -1.4582999999999999e+00   2.6729999999999998e-01  -1.3320000000000001e-01  -7.4499999999999997e-02   6.6579999999999995e-01   9.7840000000000005e-01   4.0918000000000001e+00   2.0230000000000001e-01   2.2130000000000000e-01   1.2830000000000000e-01
  -9.9190000000000000e-01   4.6170000000000000e-01  -6.8630000000000002e-01   3.6280000000000001e-01  -2.1890000000000001e-01  -4.3900000000000002e-02   1.0209999999999999e+00   1.2452000000000001e+00   4.5270999999999999e+00   2.4079999999999999e-01   2.6939999999999997e-01   1.1500000000000000e-01
  -9.9190000000000000e-01   6.5949999999999998e-01  -8.5800000000000001e-02   2.9599999999999999e-01  -1.4269999999999999e-01   4.4000000000000003e-03   8.6560000000000004e-01   1.1563000000000001e+00   4.1788999999999996e+00   3.5639999999999999e-01   2.2130000000000000e-01   1.3710000000000000e-01
  -1.1681999999999999e+00   5.2759999999999996e-01  -1.4582999999999999e+00   2.7689999999999998e-01  -2.8549999999999998e-01   2.1899999999999999e-02   1.0431999999999999e+00   1.1563000000000001e+00   4.5270999999999999e+00   2.6010000000000000e-01   3.0790000000000001e-01   1.3270000000000001e-01
  -9.4779999999999998e-01   7.2550000000000003e-01  -4.2890000000000000e-01   2.7689999999999998e-01  -2.3790000000000000e-01  -3.9500000000000000e-02   9.3220000000000003e-01   1.1563000000000001e+00   4.7012999999999998e+00   3.3710000000000001e-01   2.9830000000000001e-01   1.5040000000000001e-01
  -1.1021000000000001e+00   4.1770000000000002e-01  -2.5740000000000002e-01   2.9599999999999999e-01  -1.8079999999999999e-01  -1.7500000000000002e-02   1.0209999999999999e+00   9.3389999999999995e-01   4.4401000000000002e+00   2.9859999999999998e-01   2.9830000000000001e-01   1.5040000000000001e-01
  -1.2343999999999999e+00   3.9570000000000000e-01  -5.1470000000000005e-01   2.4820000000000000e-01  -2.1890000000000001e-01  -4.4000000000000003e-03   9.1000000000000003e-01   1.1785000000000001e+00   4.3529999999999998e+00   3.7569999999999998e-01   2.2130000000000000e-01   1.3710000000000000e-01
  -1.1021000000000001e+00   4.6170000000000000e-01  -1.3725000000000001e+00   3.5330000000000000e-01  -2.2839999999999999e-01  -1.7500000000000002e-02   9.3220000000000003e-01   1.1339999999999999e+00   4.3529999999999998e+00   3.3710000000000001e-01   2.7900000000000003e-01   1.6370000000000001e-01
  -1.0139000000000000e+00   5.0560000000000005e-01  -1.2010000000000001e+00   2.6729999999999998e-01  -2.2839999999999999e-01  -3.0700000000000002e-02   1.0209999999999999e+00   1.2230000000000001e+00   4.2659000000000002e+00   3.0819999999999997e-01   2.5019999999999998e-01   1.1940000000000001e-01
  -9.4779999999999998e-01   4.8359999999999997e-01  -1.1152000000000000e+00   3.4370000000000001e-01  -2.3790000000000000e-01  -8.8000000000000005e-03   7.9900000000000004e-01   1.1117999999999999e+00   4.2659000000000002e+00   3.0819999999999997e-01   2.5019999999999998e-01   1.5920000000000001e-01
  -1.0580000000000001e+00   5.2759999999999996e-01  -2.5740000000000002e-01   4.0100000000000002e-01  -2.3790000000000000e-01   8.8000000000000005e-03   1.0209999999999999e+00   1.1339999999999999e+00   4.0918000000000001e+00   2.9859999999999998e-01   2.5979999999999998e-01   1.3270000000000001e-01
  -1.2343999999999999e+00   5.0560000000000005e-01  -6.0050000000000003e-01   2.8639999999999999e-01  -9.5200000000000007e-02  -5.2600000000000001e-02   6.4370000000000005e-01   1.2230000000000001e+00   3.9177000000000000e+00   3.3710000000000001e-01   3.0790000000000001e-01   1.5920000000000001e-01
  -1.0360000000000000e+00   7.6939999999999997e-01  -8.5780000000000001e-01   3.5330000000000000e-01  -1.9030000000000000e-01  -3.9500000000000000e-02   1.1540999999999999e+00   1.1785000000000001e+00   4.5270999999999999e+00   3.2750000000000001e-01   2.6939999999999997e-01   1.6370000000000001e-01
  -9.9190000000000000e-01   6.1550000000000005e-01  -1.6298999999999999e+00   1.8140000000000001e-01  -3.0449999999999999e-01  -3.9500000000000000e-02   8.4340000000000004e-01   1.2897000000000001e+00   4.2659000000000002e+00   3.1790000000000002e-01   2.7900000000000003e-01   1.3710000000000000e-01
  -8.5960000000000003e-01   3.9570000000000000e-01  -1.2010000000000001e+00   3.2460000000000000e-01  -2.0930000000000001e-01  -8.8000000000000005e-03   7.9900000000000004e-01   1.1563000000000001e+00   4.0918000000000001e+00   3.2750000000000001e-01   1.8279999999999999e-01   1.1060000000000000e-01
  -1.1241000000000001e+00   5.4959999999999998e-01  -1.2867999999999999e+00   2.6729999999999998e-01  -1.9980000000000001e-01  -8.3299999999999999e-02   1.1318999999999999e+00   1.0672999999999999e+00   4.0918000000000001e+00   3.2750000000000001e-01   2.0210000000000000e-01   1.9460000000000000e-01
  -1.1241000000000001e+00   6.8149999999999999e-01  -3.4310000000000002e-01   2.8639999999999999e-01  -1.1420000000000000e-01  -3.5099999999999999e-02   8.6560000000000004e-01   9.1169999999999995e-01   4.3529999999999998e+00   2.6970000000000000e-01   3.1750000000000000e-01   1.8579999999999999e-01
  -1.1902999999999999e+00   4.6170000000000000e-01  -1.1152000000000000e+00   3.4370000000000001e-01  -1.6180000000000000e-01  -5.2600000000000001e-02   1.0653999999999999e+00   1.0450999999999999e+00   4.0048000000000004e+00   2.4079999999999999e-01   2.5019999999999998e-01   1.1060000000000000e-01
  -9.2579999999999996e-01   6.8149999999999999e-01  -1.4582999999999999e+00   3.1509999999999999e-01  -1.8079999999999999e-01  -4.8200000000000000e-02   9.5440000000000003e-01   1.0005999999999999e+00   4.2659000000000002e+00   4.2380000000000001e-01   2.5019999999999998e-01   1.5920000000000001e-01
  -9.6989999999999998e-01   6.5949999999999998e-01  -8.5780000000000001e-01   3.4370000000000001e-01  -1.9980000000000001e-01  -1.3200000000000000e-02   6.8799999999999994e-01   1.2230000000000001e+00   4.2659000000000002e+00   2.7939999999999998e-01   1.9239999999999999e-01   1.4160000000000000e-01
  -1.0801000000000001e+00   7.2550000000000003e-01  -9.4359999999999999e-01   3.6280000000000001e-01  -1.8079999999999999e-01  -7.8899999999999998e-02   9.9880000000000002e-01   9.3389999999999995e-01   4.6142000000000003e+00   3.2750000000000001e-01   2.3089999999999999e-01   1.0620000000000000e-01
  -8.8170000000000004e-01   5.2759999999999996e-01  -1.2010000000000001e+00   2.3870000000000000e-01  -1.9030000000000000e-01  -9.6500000000000002e-02   1.1762999999999999e+00   8.8939999999999997e-01   4.5270999999999999e+00   3.4680000000000000e-01   2.4060000000000001e-01   1.6810000000000000e-01
  -1.1462000000000001e+00   5.0560000000000005e-01  -6.8630000000000002e-01   3.1509999999999999e-01  -1.8079999999999999e-01  -1.3200000000000000e-02   8.4340000000000004e-01   1.2674000000000001e+00   4.0048000000000004e+00   3.4680000000000000e-01   2.3089999999999999e-01   1.6370000000000001e-01
  -1.1021000000000001e+00   5.7160000000000000e-01  -1.2867999999999999e+00   2.3870000000000000e-01  -2.7600000000000002e-01  -5.2600000000000001e-02   9.1000000000000003e-01   1.1117999999999999e+00   3.9177000000000000e+00   2.6970000000000000e-01   2.6939999999999997e-01   1.7249999999999999e-01
  -1.1021000000000001e+00   4.3969999999999998e-01  -8.5780000000000001e-01   3.3420000000000000e-01  -2.3790000000000000e-01  -4.3900000000000002e-02   7.9900000000000004e-01   1.0227999999999999e+00   4.9623999999999997e+00   2.2159999999999999e-01   2.1170000000000000e-01   1.2390000000000000e-01
  -1.1462000000000001e+00   3.7369999999999998e-01  -6.0050000000000003e-01   2.5779999999999997e-01  -2.0930000000000001e-01  -1.3200000000000000e-02   1.0875999999999999e+00   9.5609999999999995e-01   3.8306000000000000e+00   3.1790000000000002e-01   3.5599999999999998e-01   1.3710000000000000e-01
  -1.1241000000000001e+00   6.8149999999999999e-01  -6.8630000000000002e-01   3.0549999999999999e-01  -2.5690000000000002e-01   2.6300000000000000e-02   8.6560000000000004e-01   1.3341000000000001e+00   3.9177000000000000e+00   2.9859999999999998e-01   2.7900000000000003e-01   1.3710000000000000e-01
  -8.1559999999999999e-01   6.1550000000000005e-01  -1.3725000000000001e+00   4.0100000000000002e-01  -1.3320000000000001e-01  -3.5099999999999999e-02   9.7660000000000002e-01   9.3389999999999995e-01   4.7012999999999998e+00   4.0460000000000002e-01   2.3089999999999999e-01   1.2390000000000000e-01
  -1.1241000000000001e+00   6.3749999999999996e-01  -7.7210000000000001e-01   2.9599999999999999e-01  -2.2839999999999999e-01  -5.2600000000000001e-02   1.1318999999999999e+00   9.7840000000000005e-01   4.4401000000000002e+00   3.1790000000000002e-01   2.9830000000000001e-01   1.6810000000000000e-01
  -1.2343999999999999e+00   6.5949999999999998e-01  -1.9730000000000001e+00   2.2910000000000000e-01  -1.9030000000000000e-01  -3.5099999999999999e-02   7.5460000000000005e-01   1.3341000000000001e+00   4.6142000000000003e+00   3.2750000000000001e-01   2.5979999999999998e-01   1.5920000000000001e-01
  -1.1902999999999999e+00   3.7369999999999998e-01  -1.0294000000000001e+00   3.1509999999999999e-01  -1.9980000000000001e-01  -5.7000000000000002e-02   1.0431999999999999e+00   1.0894999999999999e+00   4.2659000000000002e+00   2.9859999999999998e-01   2.5019999999999998e-01   1.5920000000000001e-01
  -9.6989999999999998e-01   3.5170000000000001e-01  -1.0294000000000001e+00   2.7689999999999998e-01  -1.9030000000000000e-01  -1.0090000000000000e-01   8.8780000000000003e-01   9.3389999999999995e-01   4.2659000000000002e+00   3.0819999999999997e-01   2.6939999999999997e-01   1.3710000000000000e-01
  -1.0360000000000000e+00   4.8359999999999997e-01  -1.1152000000000000e+00   3.3420000000000000e-01  -2.2839999999999999e-01  -4.8200000000000000e-02   9.3220000000000003e-01   1.1339999999999999e+00   4.1788999999999996e+00   2.9859999999999998e-01   2.7900000000000003e-01   1.3270000000000001e-01
  -1.3005000000000000e+00   3.9570000000000000e-01  -1.2867999999999999e+00   2.2910000000000000e-01  -1.7130000000000001e-01  -8.8000000000000005e-03   1.0209999999999999e+00   1.0227999999999999e+00   3.8306000000000000e+00   2.9859999999999998e-01   2.0210000000000000e-01   1.5040000000000001e-01
  -9.9190000000000000e-01   4.8359999999999997e-01  -6.8630000000000002e-01   2.7689999999999998e-01  -1.9980000000000001e-01  -1.7500000000000002e-02   1.0875999999999999e+00   1.3786000000000000e+00   4.1788999999999996e+00   2.8899999999999998e-01   3.1750000000000000e-01   1.7690000000000000e-01
  -8.5960000000000003e-01   6.3749999999999996e-01  -6.8630000000000002e-01   3.2460000000000000e-01  -2.1890000000000001e-01  -3.5099999999999999e-02   9.7660000000000002e-01   1.0672999999999999e+00   4.1788999999999996e+00   2.6970000000000000e-01   2.7900000000000003e-01   1.5479999999999999e-01
  -1.0580000000000001e+00   4.6170000000000000e-01  -1.3725000000000001e+00   3.2460000000000000e-01  -3.0449999999999999e-01  -6.1400000000000003e-02   9.5440000000000003e-01   1.0227999999999999e+00   3.9177000000000000e+00   3.6599999999999999e-01   2.1170000000000000e-01   1.1060000000000000e-01
  -9.4779999999999998e-01   4.8359999999999997e-01  -7.7210000000000001e-01   2.9599999999999999e-01  -1.6180000000000000e-01  -8.3299999999999999e-02   9.7660000000000002e-01   1.1339999999999999e+00   4.8754000000000000e+00   1.7340000000000000e-01   2.3089999999999999e-01   1.5040000000000001e-01
  -9.4779999999999998e-01   6.1550000000000005e-01  -1.2010000000000001e+00   2.9599999999999999e-01  -2.6640000000000003e-01  -3.9500000000000000e-02   9.1000000000000003e-01   1.0894999999999999e+00   4.1788999999999996e+00   2.6970000000000000e-01   2.3089999999999999e-01   1.4599999999999999e-01
  -1.2343999999999999e+00   6.3749999999999996e-01  -9.4359999999999999e-01   2.4820000000000000e-01  -2.3790000000000000e-01  -4.3900000000000002e-02   8.6560000000000004e-01   1.0894999999999999e+00   3.6564999999999999e+00   2.8899999999999998e-01   2.9830000000000001e-01   1.3710000000000000e-01
  -8.8170000000000004e-01   4.6170000000000000e-01  -8.5780000000000001e-01   3.0549999999999999e-01  -1.9980000000000001e-01  -1.7500000000000002e-02   9.5440000000000003e-01   1.1563000000000001e+00   4.7882999999999996e+00   2.7939999999999998e-01   2.9830000000000001e-01   1.3710000000000000e-01
  -9.4779999999999998e-01   5.9360000000000002e-01  -1.4582999999999999e+00   3.5330000000000000e-01  -3.0449999999999999e-01  -3.5099999999999999e-02   9.5440000000000003e-01   1.2674000000000001e+00   4.7882999999999996e+00   3.4680000000000000e-01   1.7319999999999999e-01   1.1940000000000001e-01
  -9.2579999999999996e-01   4.8359999999999997e-01  -9.4359999999999999e-01   3.8190000000000002e-01  -2.3790000000000000e-01  -4.8200000000000000e-02   1.0875999999999999e+00   1.1339999999999999e+00   4.0048000000000004e+00   3.7569999999999998e-01   2.6939999999999997e-01   1.3710000000000000e-01
  -1.1241000000000001e+00   5.2759999999999996e-01  -7.7210000000000001e-01   3.2460000000000000e-01  -1.8079999999999999e-01   0.0000000000000000e+00   1.1540999999999999e+00   1.0672999999999999e+00   3.4824000000000002e+00   2.8899999999999998e-01   3.2710000000000000e-01   1.9460000000000000e-01
  -9.4779999999999998e-01   5.7160000000000000e-01  -3.4310000000000002e-01   2.8639999999999999e-01  -2.5690000000000002e-01   4.4000000000000003e-03   1.0431999999999999e+00   1.2230000000000001e+00   4.0918000000000001e+00   2.7939999999999998e-01   2.2130000000000000e-01   1.3270000000000001e-01
  -1.0580000000000001e+00   5.7160000000000000e-01  -7.7210000000000001e-01   3.6280000000000001e-01  -1.5229999999999999e-01  -6.5799999999999997e-02   9.3220000000000003e-01   1.0450999999999999e+00   4.0048000000000004e+00   3.0819999999999997e-01   3.1750000000000000e-01   1.1500000000000000e-01
  -1.1902999999999999e+00   4.6170000000000000e-01  -6.8630000000000002e-01   4.6779999999999999e-01  -2.2839999999999999e-01  -2.6300000000000000e-02   8.4340000000000004e-01   1.2230000000000001e+00   4.1788999999999996e+00   3.1790000000000002e-01   2.5979999999999998e-01   1.5479999999999999e-01
  -1.0801000000000001e+00   6.8149999999999999e-01  -1.3725000000000001e+00   4.0100000000000002e-01  -1.8079999999999999e-01  -1.7500000000000002e-02   1.0653999999999999e+00   9.1169999999999995e-01   4.4401000000000002e+00   2.9859999999999998e-01   3.3679999999999999e-01   1.7249999999999999e-01
  -1.1241000000000001e+00   5.0560000000000005e-01  -9.4359999999999999e-01   3.4370000000000001e-01  -1.1420000000000000e-01  -2.6300000000000000e-02   8.8780000000000003e-01   1.0894999999999999e+00   4.7012999999999998e+00   2.9859999999999998e-01   2.0210000000000000e-01   1.4599999999999999e-01
  -1.1462000000000001e+00   7.0350000000000001e-01  -4.2890000000000000e-01   1.6230000000000000e-01  -2.1890000000000001e-01  -6.5799999999999997e-02   8.6560000000000004e-01   1.2897000000000001e+00   4.3529999999999998e+00   4.2380000000000001e-01   2.8870000000000001e-01   1.5479999999999999e-01
  -1.1021000000000001e+00   6.5949999999999998e-01  -1.1152000000000000e+00   3.7240000000000001e-01  -2.3790000000000000e-01   1.3200000000000000e-02   8.4340000000000004e-01   1.0894999999999999e+00   4.0918000000000001e+00   2.2159999999999999e-01   1.9239999999999999e-01   1.3270000000000001e-01
  -1.3225000000000000e+00   4.6170000000000000e-01  -6.0050000000000003e-01   3.1509999999999999e-01  -2.0930000000000001e-01  -5.2600000000000001e-02   9.3220000000000003e-01   1.1339999999999999e+00   3.9177000000000000e+00   3.4680000000000000e-01   2.5019999999999998e-01   1.3270000000000001e-01
  -1.1021000000000001e+00   5.2759999999999996e-01  -9.4359999999999999e-01   3.7240000000000001e-01  -2.5690000000000002e-01  -7.4499999999999997e-02   8.4340000000000004e-01   9.3389999999999995e-01   4.0918000000000001e+00   2.7939999999999998e-01   2.8870000000000001e-01   1.3270000000000001e-01
  -9.9190000000000000e-01   6.3749999999999996e-01  -3.4310000000000002e-01   3.1509999999999999e-01  -2.6640000000000003e-01  -4.4000000000000003e-03   1.0875999999999999e+00   1.1785000000000001e+00   4.8754000000000000e+00   3.2750000000000001e-01   2.4060000000000001e-01   9.7299999999999998e-02
  -1.0139000000000000e+00   5.2759999999999996e-01  -7.7210000000000001e-01   2.8639999999999999e-01  -2.2839999999999999e-01  -3.5099999999999999e-02   1.1096999999999999e+00   1.0450999999999999e+00   4.1788999999999996e+00   2.8899999999999998e-01   2.9830000000000001e-01   1.8140000000000001e-01
  -9.0369999999999995e-01   5.0560000000000005e-01  -1.2010000000000001e+00   2.4820000000000000e-01  -2.3790000000000000e-01  -4.4000000000000003e-03   9.7660000000000002e-01   1.1117999999999999e+00   4.5270999999999999e+00   3.7569999999999998e-01   3.3679999999999999e-01   1.4160000000000000e-01
  -1.0580000000000001e+00   5.2759999999999996e-01  -8.5800000000000001e-02   2.9599999999999999e-01  -2.3790000000000000e-01   8.8000000000000005e-03   1.0431999999999999e+00   1.2674000000000001e+00   4.6142000000000003e+00   2.9859999999999998e-01   3.1750000000000000e-01   1.6370000000000001e-01
  -9.4779999999999998e-01   6.5949999999999998e-01  -3.4310000000000002e-01   4.0100000000000002e-01  -1.2370000000000000e-01  -3.9500000000000000e-02   8.2120000000000004e-01   1.2452000000000001e+00   3.3953000000000002e+00   2.8899999999999998e-01   2.4060000000000001e-01   1.6370000000000001e-01
  -9.4779999999999998e-01   6.8149999999999999e-01  -8.5800000000000001e-02   3.2460000000000000e-01  -2.2839999999999999e-01  -1.3200000000000000e-02   7.5460000000000005e-01   1.1785000000000001e+00   3.9177000000000000e+00   3.0819999999999997e-01   3.1750000000000000e-01   1.1940000000000001e-01
  -1.0360000000000000e+00   3.9570000000000000e-01  -6.8630000000000002e-01   2.3870000000000000e-01  -2.4740000000000001e-01  -8.7700000000000000e-02   9.9880000000000002e-01   1.1785000000000001e+00   4.6142000000000003e+00   3.3710000000000001e-01   2.6939999999999997e-01   1.2390000000000000e-01
  -9.4779999999999998e-01   6.3749999999999996e-01  -6.0050000000000003e-01   3.0549999999999999e-01  -2.1890000000000001e-01  -2.6300000000000000e-02   9.7660000000000002e-01   1.0450999999999999e+00   3.9177000000000000e+00   2.4079999999999999e-01   2.6939999999999997e-01   1.3270000000000001e-01
  -1.0360000000000000e+00   4.6170000000000000e-01  -2.5740000000000002e-01   3.5330000000000000e-01  -2.4740000000000001e-01   1.7500000000000002e-02   1.0431999999999999e+00   8.4499999999999997e-01   5.0495000000000001e+00   3.1790000000000002e-01   3.5599999999999998e-01   1.3270000000000001e-01
  -1.2343999999999999e+00   6.3749999999999996e-01  -1.2010000000000001e+00   3.3420000000000000e-01  -9.5200000000000007e-02  -2.6300000000000000e-02   1.0431999999999999e+00   1.0227999999999999e+00   4.9623999999999997e+00   2.9859999999999998e-01   2.5019999999999998e-01   1.4599999999999999e-01
  -1.1021000000000001e+00   5.2759999999999996e-01  -9.4359999999999999e-01   4.1049999999999998e-01  -2.5690000000000002e-01  -6.1400000000000003e-02   9.7660000000000002e-01   1.2007000000000001e+00   4.5270999999999999e+00   3.0819999999999997e-01   2.4060000000000001e-01   9.7299999999999998e-02
  -9.9190000000000000e-01   4.1770000000000002e-01  -2.5740000000000002e-01   3.5330000000000000e-01  -3.2350000000000001e-01  -2.6300000000000000e-02   6.6579999999999995e-01   1.0894999999999999e+00   4.1788999999999996e+00   2.5050000000000000e-01   2.6939999999999997e-01   1.4160000000000000e-01
  -9.9190000000000000e-01   4.1770000000000002e-01  -9.4359999999999999e-01   3.7240000000000001e-01  -2.0930000000000001e-01  -3.9500000000000000e-02   9.7660000000000002e-01   1.1339999999999999e+00   4.2659000000000002e+00   2.5050000000000000e-01   3.3679999999999999e-01   1.5920000000000001e-01
  -1.0139000000000000e+00   5.9360000000000002e-01  -1.8015000000000001e+00   2.4820000000000000e-01  -2.0930000000000001e-01  -8.3299999999999999e-02   9.9880000000000002e-01   1.1339999999999999e+00   4.8754000000000000e+00   2.4079999999999999e-01   3.2710000000000000e-01   1.6810000000000000e-01
  -1.0801000000000001e+00   5.4959999999999998e-01  -9.4359999999999999e-01   2.7689999999999998e-01  -3.3310000000000001e-01  -3.0700000000000002e-02   9.3220000000000003e-01   1.1785000000000001e+00   4.5270999999999999e+00   3.8529999999999998e-01   2.7900000000000003e-01   1.4599999999999999e-01
  -1.2784000000000000e+00   5.9360000000000002e-01  -6.0050000000000003e-01   2.6729999999999998e-01  -2.4740000000000001e-01  -8.8000000000000005e-03   1.0209999999999999e+00   1.1339999999999999e+00   4.5270999999999999e+00   3.2750000000000001e-01   3.3679999999999999e-01   1.3710000000000000e-01
  -1.0801000000000001e+00   4.3969999999999998e-01  -5.1470000000000005e-01   2.6729999999999998e-01  -2.3790000000000000e-01  -3.5099999999999999e-02   8.4340000000000004e-01   1.0005999999999999e+00   4.1788999999999996e+00   3.7569999999999998e-01   2.4060000000000001e-01   1.1500000000000000e-01
  -1.0801000000000001e+00   5.0560000000000005e-01  -1.8015000000000001e+00   2.5779999999999997e-01  -2.2839999999999999e-01  -2.1899999999999999e-02   8.4340000000000004e-01   1.2230000000000001e+00   4.1788999999999996e+00   2.8899999999999998e-01   3.0790000000000001e-01   1.3270000000000001e-01
  -1.0360000000000000e+00   6.3749999999999996e-01  -1.2010000000000001e+00   3.5330000000000000e-01  -2.5690000000000002e-01   0.0000000000000000e+00   1.0653999999999999e+00   1.0005999999999999e+00   4.1788999999999996e+00   3.3710000000000001e-01   3.0790000000000001e-01   1.9020000000000001e-01
  -1.0580000000000001e+00   5.9360000000000002e-01  -1.6298999999999999e+00   3.8190000000000002e-01  -1.6180000000000000e-01  -7.4499999999999997e-02   8.8780000000000003e-01   1.1339999999999999e+00   4.7012999999999998e+00   2.9859999999999998e-01   3.2710000000000000e-01   1.2390000000000000e-01
  -1.0580000000000001e+00   4.8359999999999997e-01   0.0000000000000000e+00   2.9599999999999999e-01  -1.3320000000000001e-01  -7.0199999999999999e-02   8.8780000000000003e-01   1.0672999999999999e+00   4.0918000000000001e+00   3.3710000000000001e-01   2.9830000000000001e-01   1.1500000000000000e-01
  -9.2579999999999996e-01   5.7160000000000000e-01  -1.0294000000000001e+00   3.6280000000000001e-01  -1.7130000000000001e-01   3.0700000000000002e-02   9.5440000000000003e-01   1.0894999999999999e+00   4.4401000000000002e+00   3.2750000000000001e-01   2.1170000000000000e-01   8.4000000000000005e-02
  -1.2122999999999999e+00   4.6170000000000000e-01  -1.4582999999999999e+00   3.1509999999999999e-01  -2.3790000000000000e-01  -2.6300000000000000e-02   6.8799999999999994e-01   1.1339999999999999e+00   4.2659000000000002e+00   3.2750000000000001e-01   2.1170000000000000e-01   1.6370000000000001e-01
  -9.9190000000000000e-01   4.6170000000000000e-01  -6.0050000000000003e-01   2.2910000000000000e-01  -1.9980000000000001e-01  -7.4499999999999997e-02   8.6560000000000004e-01   1.1117999999999999e+00   3.9177000000000000e+00   3.3710000000000001e-01   2.7900000000000003e-01   1.2830000000000000e-01
  -7.2740000000000005e-01   4.6170000000000000e-01  -2.5740000000000002e-01   2.8639999999999999e-01  -2.0930000000000001e-01  -8.8000000000000005e-03   9.7660000000000002e-01   1.1785000000000001e+00   4.0918000000000001e+00   3.5639999999999999e-01   2.3089999999999999e-01   1.1500000000000000e-01
  -1.0801000000000001e+00   6.3749999999999996e-01  -1.0294000000000001e+00   2.2910000000000000e-01  -1.9980000000000001e-01  -1.7500000000000002e-02   8.2120000000000004e-01   1.1785000000000001e+00   5.7460000000000004e+00   3.5639999999999999e-01   2.0210000000000000e-01   1.2390000000000000e-01
  -7.9349999999999998e-01   3.2979999999999998e-01  -8.5780000000000001e-01   2.8639999999999999e-01  -3.1400000000000000e-01  -3.5099999999999999e-02   8.8780000000000003e-01   1.0894999999999999e+00   4.7882999999999996e+00   3.8529999999999998e-01   2.0210000000000000e-01   1.5920000000000001e-01
  -1.4988999999999999e+00   5.7160000000000000e-01  -7.7210000000000001e-01   3.8190000000000002e-01  -1.0470000000000000e-01  -7.0199999999999999e-02   8.6560000000000004e-01   1.0227999999999999e+00   4.4401000000000002e+00   3.1790000000000002e-01   2.8870000000000001e-01   1.3270000000000001e-01
  -1.1241000000000001e+00   4.1770000000000002e-01  -1.2010000000000001e+00   2.6729999999999998e-01  -2.6640000000000003e-01  -3.0700000000000002e-02   8.2120000000000004e-01   9.5609999999999995e-01   4.2659000000000002e+00   3.6599999999999999e-01   2.5019999999999998e-01   1.9020000000000001e-01
  -8.5960000000000003e-01   6.8149999999999999e-01  -6.8630000000000002e-01   4.2959999999999998e-01  -1.7130000000000001e-01  -5.7000000000000002e-02   1.1762999999999999e+00   1.1785000000000001e+00   4.6142000000000003e+00   2.9859999999999998e-01   2.9830000000000001e-01   1.4599999999999999e-01
  -9.6989999999999998e-01   3.9570000000000000e-01  -8.5780000000000001e-01   3.7240000000000001e-01  -2.2839999999999999e-01  -1.3200000000000000e-02   9.1000000000000003e-01   1.0227999999999999e+00   4.6142000000000003e+00   3.3710000000000001e-01   2.5979999999999998e-01   1.5479999999999999e-01
  -7.0530000000000004e-01   1.5390000000000001e-01  -4.2890000000000000e-01   2.5779999999999997e-01  -2.0930000000000001e-01  -5.2600000000000001e-02   9.5440000000000003e-01   1.2230000000000001e+00   4.5270999999999999e+00   4.1420000000000001e-01   2.8870000000000001e-01   1.4160000000000000e-01
  -1.2122999999999999e+00   5.9360000000000002e-01  -1.1152000000000000e+00   3.6280000000000001e-01  -1.5229999999999999e-01  -4.3900000000000002e-02   8.6560000000000004e-01   1.0005999999999999e+00   4.7012999999999998e+00   2.8899999999999998e-01   2.8870000000000001e-01   1.3270000000000001e-01
  -1.1021000000000001e+00   2.4179999999999999e-01  -3.4310000000000002e-01   2.6729999999999998e-01  -1.9980000000000001e-01   0.0000000000000000e+00   8.2120000000000004e-01   1.2897000000000001e+00   3.7435999999999998e+00   2.3119999999999999e-01   3.4639999999999999e-01   1.3710000000000000e-01
  -8.1559999999999999e-01   7.9139999999999999e-01   0.0000000000000000e+00   3.8190000000000002e-01  -1.9980000000000001e-01  -2.6300000000000000e-02   7.7680000000000005e-01   1.2230000000000001e+00   5.2236000000000002e+00   2.7939999999999998e-01   3.3679999999999999e-01   1.6370000000000001e-01
  -1.3446000000000000e+00   5.2759999999999996e-01  -8.5780000000000001e-01   2.7689999999999998e-01  -2.1890000000000001e-01  -7.0199999999999999e-02   1.2206999999999999e+00   1.0450999999999999e+00   4.0918000000000001e+00   3.5639999999999999e-01   2.8870000000000001e-01   1.5040000000000001e-01
  -6.8330000000000002e-01   3.9570000000000000e-01  -1.1152000000000000e+00   2.2910000000000000e-01  -3.4260000000000002e-01  -8.8000000000000005e-03   7.9900000000000004e-01   1.2230000000000001e+00   4.7012999999999998e+00   2.7939999999999998e-01   2.2130000000000000e-01   1.6810000000000000e-01
  -1.1902999999999999e+00   7.6939999999999997e-01  -1.2010000000000001e+00   3.9140000000000003e-01  -1.5229999999999999e-01   4.4000000000000003e-03   1.1318999999999999e+00   9.5609999999999995e-01   3.7435999999999998e+00   4.3350000000000000e-01   3.1750000000000000e-01   1.2830000000000000e-01
  -9.4779999999999998e-01   5.0560000000000005e-01  -6.0050000000000003e-01   2.9599999999999999e-01  -2.6640000000000003e-01  -6.1400000000000003e-02   7.7680000000000005e-01   1.2230000000000001e+00   4.4401000000000002e+00   3.1790000000000002e-01   2.8870000000000001e-01   1.3270000000000001e-01
  -1.3005000000000000e+00   7.0350000000000001e-01  -1.0294000000000001e+00   2.9599999999999999e-01  -1.7130000000000001e-01  -3.5099999999999999e-02   8.2120000000000004e-01   1.0450999999999999e+00   4.3529999999999998e+00   3.2750000000000001e-01   3.7530000000000002e-01   1.5040000000000001e-01
  -9.9190000000000000e-01   3.5170000000000001e-01  -5.1470000000000005e-01   3.6280000000000001e-01  -2.2839999999999999e-01  -8.8000000000000005e-03   1.1318999999999999e+00   8.2269999999999999e-01   4.5270999999999999e+00   2.7939999999999998e-01   2.5979999999999998e-01   1.3710000000000000e-01
  -1.3666000000000000e+00   2.8580000000000000e-01  -1.2867999999999999e+00   2.9599999999999999e-01  -2.4740000000000001e-01  -1.3200000000000000e-02   8.8780000000000003e-01   1.2897000000000001e+00   3.6564999999999999e+00   3.1790000000000002e-01   2.0210000000000000e-01   1.3710000000000000e-01
  -1.1021000000000001e+00   5.0560000000000005e-01  -8.5780000000000001e-01   3.3420000000000000e-01  -1.7130000000000001e-01  -1.7500000000000002e-02   9.3220000000000003e-01   1.3119000000000001e+00   4.9623999999999997e+00   3.3710000000000001e-01   2.4060000000000001e-01   9.2899999999999996e-02
  -9.6989999999999998e-01   3.7369999999999998e-01  -1.5441000000000000e+00   3.3420000000000000e-01  -2.2839999999999999e-01  -8.8000000000000005e-03   8.6560000000000004e-01   1.1339999999999999e+00   4.2659000000000002e+00   3.2750000000000001e-01   2.6939999999999997e-01   1.5479999999999999e-01
  -1.3005000000000000e+00   5.9360000000000002e-01  -1.2867999999999999e+00   3.7240000000000001e-01  -2.3790000000000000e-01  -3.9500000000000000e-02   7.1020000000000005e-01   1.1563000000000001e+00   4.0048000000000004e+00   2.6970000000000000e-01   2.7900000000000003e-01   1.1940000000000001e-01
  -1.1902999999999999e+00   6.5949999999999998e-01  -1.7157000000000000e+00   2.6729999999999998e-01  -1.5229999999999999e-01  -6.1400000000000003e-02   8.4340000000000004e-01   1.0450999999999999e+00   4.2659000000000002e+00   2.2159999999999999e-01   2.8870000000000001e-01   1.1060000000000000e-01
  -9.9190000000000000e-01   4.1770000000000002e-01  -1.0294000000000001e+00   2.1959999999999999e-01  -2.7600000000000002e-01   4.4000000000000003e-03   9.3220000000000003e-01   1.0005999999999999e+00   4.3529999999999998e+00   3.2750000000000001e-01   2.3089999999999999e-01   1.5040000000000001e-01
  -1.0139000000000000e+00   6.3749999999999996e-01  -9.4359999999999999e-01   3.0549999999999999e-01  -1.9980000000000001e-01  -7.8899999999999998e-02   1.0209999999999999e+00   1.0227999999999999e+00   4.9623999999999997e+00   3.7569999999999998e-01   2.6939999999999997e-01   1.3710000000000000e-01
  -1.1021000000000001e+00   5.2759999999999996e-01  -7.7210000000000001e-01   3.0549999999999999e-01  -2.0930000000000001e-01  -3.9500000000000000e-02   1.0209999999999999e+00   1.1563000000000001e+00   4.1788999999999996e+00   3.6599999999999999e-01   3.4639999999999999e-01   1.1940000000000001e-01
  -1.1462000000000001e+00   6.3749999999999996e-01  -8.5780000000000001e-01   3.1509999999999999e-01  -2.3790000000000000e-01  -2.6300000000000000e-02   9.7660000000000002e-01   1.2007000000000001e+00   4.7012999999999998e+00   3.1790000000000002e-01   3.4639999999999999e-01   1.2830000000000000e-01
  -1.1462000000000001e+00   6.5949999999999998e-01  -1.7157000000000000e+00   2.8639999999999999e-01  -1.9030000000000000e-01  -1.3200000000000000e-02   9.3220000000000003e-01   1.3119000000000001e+00   3.5695000000000001e+00   3.4680000000000000e-01   3.1750000000000000e-01   1.8140000000000001e-01
  -8.8170000000000004e-01   5.4959999999999998e-01  -4.2890000000000000e-01   3.4370000000000001e-01  -2.1890000000000001e-01  -3.5099999999999999e-02   8.2120000000000004e-01   1.1117999999999999e+00   4.7882999999999996e+00   3.5639999999999999e-01   2.5019999999999998e-01   1.5040000000000001e-01
  -1.1021000000000001e+00   5.2759999999999996e-01  -1.2010000000000001e+00   3.4370000000000001e-01  -2.0930000000000001e-01  -2.1899999999999999e-02   9.7660000000000002e-01   1.1563000000000001e+00   4.0918000000000001e+00   2.7939999999999998e-01   3.6559999999999998e-01   1.4160000000000000e-01
  -1.1681999999999999e+00   6.8149999999999999e-01  -6.8630000000000002e-01   3.4370000000000001e-01  -1.9030000000000000e-01  -2.1899999999999999e-02   1.0653999999999999e+00   1.0005999999999999e+00   4.0048000000000004e+00   3.6599999999999999e-01   2.3089999999999999e-01   1.3270000000000001e-01
  -1.0580000000000001e+00   4.6170000000000000e-01  -6.0050000000000003e-01   3.0549999999999999e-01  -1.5229999999999999e-01  -3.5099999999999999e-02   9.7660000000000002e-01   1.1563000000000001e+00   4.5270999999999999e+00   3.2750000000000001e-01   2.9830000000000001e-01   1.0170000000000000e-01
  -1.0360000000000000e+00   6.3749999999999996e-01  -8.5780000000000001e-01   2.5779999999999997e-01  -2.8549999999999998e-01  -3.0700000000000002e-02   8.8780000000000003e-01   1.0227999999999999e+00   4.2659000000000002e+00   3.1790000000000002e-01   2.6939999999999997e-01   1.5920000000000001e-01
  -1.1902999999999999e+00   4.8359999999999997e-01  -1.2010000000000001e+00   2.6729999999999998e-01  -3.1400000000000000e-01  -3.5099999999999999e-02   8.6560000000000004e-01   1.4453000000000000e+00   4.3529999999999998e+00   3.1790000000000002e-01   2.2130000000000000e-01   1.3710000000000000e-01
  -7.7149999999999996e-01   5.9360000000000002e-01  -2.4876999999999998e+00   4.1049999999999998e-01  -3.2350000000000001e-01  -4.3900000000000002e-02   9.3220000000000003e-01   1.2674000000000001e+00   4.2659000000000002e+00   3.9489999999999997e-01   2.9830000000000001e-01   1.6810000000000000e-01
  -1.1902999999999999e+00   5.7160000000000000e-01  -1.2010000000000001e+00   2.8639999999999999e-01  -2.3790000000000000e-01  -7.0199999999999999e-02   1.0431999999999999e+00   1.0450999999999999e+00   4.7012999999999998e+00   2.8899999999999998e-01   2.7900000000000003e-01   7.9600000000000004e-02
  -1.0580000000000001e+00   4.1770000000000002e-01  -6.0050000000000003e-01   3.4370000000000001e-01  -1.7130000000000001e-01  -2.1899999999999999e-02   7.9900000000000004e-01   1.1563000000000001e+00   4.6142000000000003e+00   3.5639999999999999e-01   2.4060000000000001e-01   1.3270000000000001e-01
  -1.1681999999999999e+00   5.9360000000000002e-01  -7.7210000000000001e-01   2.7689999999999998e-01  -1.9980000000000001e-01  -5.2600000000000001e-02   9.3220000000000003e-01   1.1117999999999999e+00   4.5270999999999999e+00   2.9859999999999998e-01   2.7900000000000003e-01   1.9020000000000001e-01
  -1.0801000000000001e+00   7.4739999999999995e-01  -9.4359999999999999e-01   3.0549999999999999e-01  -2.0930000000000001e-01  -7.0199999999999999e-02   9.9880000000000002e-01   9.1169999999999995e-01   3.8306000000000000e+00   2.9859999999999998e-01   2.0210000000000000e-01   1.6370000000000001e-01
  -9.6989999999999998e-01   6.1550000000000005e-01  -1.0294000000000001e+00   3.0549999999999999e-01  -2.2839999999999999e-01  -5.7000000000000002e-02   1.1540999999999999e+00   1.1563000000000001e+00   4.7882999999999996e+00   2.8899999999999998e-01   2.8870000000000001e-01   1.4599999999999999e-01
  -1.1902999999999999e+00   5.9360000000000002e-01  -5.1470000000000005e-01   2.6729999999999998e-01  -3.1400000000000000e-01  -5.7000000000000002e-02   9.3220000000000003e-01   1.1785000000000001e+00   4.2659000000000002e+00   3.2750000000000001e-01   3.3679999999999999e-01   1.3710000000000000e-01
  -1.0139000000000000e+00   6.1550000000000005e-01  -5.1470000000000005e-01   3.3420000000000000e-01  -1.9980000000000001e-01   0.0000000000000000e+00   8.8780000000000003e-01   1.4453000000000000e+00   4.6142000000000003e+00   2.9859999999999998e-01   2.9830000000000001e-01   1.1500000000000000e-01
  -1.1241000000000001e+00   5.4959999999999998e-01  -9.4359999999999999e-01   3.3420000000000000e-01  -2.0930000000000001e-01  -1.7500000000000002e-02   7.9900000000000004e-01   1.2230000000000001e+00   3.4824000000000002e+00   3.3710000000000001e-01   2.6939999999999997e-01   1.2830000000000000e-01
  -9.4779999999999998e-01   6.3749999999999996e-01  -9.4359999999999999e-01   2.2910000000000000e-01  -1.5229999999999999e-01  -3.9500000000000000e-02   8.8780000000000003e-01   1.2674000000000001e+00   4.4401000000000002e+00   3.7569999999999998e-01   2.1170000000000000e-01   1.5479999999999999e-01
  -1.0580000000000001e+00   6.8149999999999999e-01  -1.4582999999999999e+00   2.8639999999999999e-01  -2.1890000000000001e-01  -6.1400000000000003e-02   1.0209999999999999e+00   1.1563000000000001e+00   4.5270999999999999e+00   3.2750000000000001e-01   3.2710000000000000e-01   1.9460000000000000e-01
  -1.0580000000000001e+00   6.3749999999999996e-01  -4.2890000000000000e-01   3.4370000000000001e-01  -1.1420000000000000e-01  -3.0700000000000002e-02   9.7660000000000002e-01   1.2230000000000001e+00   4.7882999999999996e+00   2.8899999999999998e-01   2.8870000000000001e-01   1.2830000000000000e-01
  -1.0360000000000000e+00   6.1550000000000005e-01  -1.4582999999999999e+00   4.2009999999999997e-01  -1.5229999999999999e-01  -3.5099999999999999e-02   8.8780000000000003e-01   1.3119000000000001e+00   3.8306000000000000e+00   4.0460000000000002e-01   3.2710000000000000e-01   1.3710000000000000e-01
  -1.0360000000000000e+00   5.9360000000000002e-01  -3.4310000000000002e-01   2.9599999999999999e-01  -2.5690000000000002e-01  -5.7000000000000002e-02   9.1000000000000003e-01   1.0450999999999999e+00   5.2236000000000002e+00   2.8899999999999998e-01   3.1750000000000000e-01   1.3710000000000000e-01
  -1.2564000000000000e+00   4.8359999999999997e-01  -6.8630000000000002e-01   3.5330000000000000e-01  -2.3790000000000000e-01  -7.0199999999999999e-02   7.7680000000000005e-01   1.0227999999999999e+00   4.5270999999999999e+00   3.2750000000000001e-01   2.5019999999999998e-01   1.6810000000000000e-01
  -1.1462000000000001e+00   5.0560000000000005e-01  -6.0050000000000003e-01   3.6280000000000001e-01  -2.6640000000000003e-01  -2.1899999999999999e-02   9.7660000000000002e-01   1.0450999999999999e+00   4.2659000000000002e+00   3.2750000000000001e-01   2.7900000000000003e-01   1.4599999999999999e-01
  -1.1241000000000001e+00   5.9360000000000002e-01  -5.1470000000000005e-01   1.9089999999999999e-01  -1.9030000000000000e-01  -1.3200000000000000e-02   9.7660000000000002e-01   1.2452000000000001e+00   4.7882999999999996e+00   4.1420000000000001e-01   2.6939999999999997e-01   1.5479999999999999e-01
  -7.9349999999999998e-01   2.6379999999999998e-01  -8.5780000000000001e-01   3.5330000000000000e-01  -2.1890000000000001e-01  -4.8200000000000000e-02   9.9880000000000002e-01   1.1785000000000001e+00   4.1788999999999996e+00   3.1790000000000002e-01   3.4639999999999999e-01   1.4599999999999999e-01
  -1.1241000000000001e+00   5.7160000000000000e-01  -1.1152000000000000e+00   2.9599999999999999e-01  -1.9030000000000000e-01  -8.8000000000000005e-03   7.1020000000000005e-01   1.2007000000000001e+00   3.7435999999999998e+00   3.5639999999999999e-01   2.9830000000000001e-01   1.1500000000000000e-01
  -1.1902999999999999e+00   7.6939999999999997e-01  -1.4582999999999999e+00   2.8639999999999999e-01  -2.0930000000000001e-01  -1.3200000000000000e-02   8.2120000000000004e-01   1.0894999999999999e+00   4.9623999999999997e+00   3.7569999999999998e-01   3.3679999999999999e-01   1.8579999999999999e-01
  -9.6989999999999998e-01   5.4959999999999998e-01  -1.7157000000000000e+00   3.1509999999999999e-01  -2.4740000000000001e-01  -4.3900000000000002e-02   1.2206999999999999e+00   1.0227999999999999e+00   4.7012999999999998e+00   2.4079999999999999e-01   1.9239999999999999e-01   1.1500000000000000e-01
  -9.9190000000000000e-01   7.0350000000000001e-01  -1.3725000000000001e+00   2.9599999999999999e-01  -2.0930000000000001e-01  -4.4000000000000003e-03   9.3220000000000003e-01   1.1117999999999999e+00   4.1788999999999996e+00   2.8899999999999998e-01   2.9830000000000001e-01   1.5479999999999999e-01
  -1.0801000000000001e+00   5.4959999999999998e-01  -9.4359999999999999e-01   2.6729999999999998e-01  -1.6180000000000000e-01  -3.5099999999999999e-02   9.7660000000000002e-01   1.1117999999999999e+00   3.7435999999999998e+00   2.9859999999999998e-01   3.3679999999999999e-01   1.3710000000000000e-01
  -1.1241000000000001e+00   5.7160000000000000e-01  -1.0294000000000001e+00   2.8639999999999999e-01  -2.6640000000000003e-01  -8.8000000000000005e-03   8.6560000000000004e-01   1.1117999999999999e+00   4.4401000000000002e+00   3.3710000000000001e-01   2.4060000000000001e-01   1.4160000000000000e-01
  -1.3225000000000000e+00   7.0350000000000001e-01  -6.0050000000000003e-01   3.4370000000000001e-01  -2.0930000000000001e-01   0.0000000000000000e+00   7.9900000000000004e-01   8.8939999999999997e-01   4.0048000000000004e+00   2.3119999999999999e-01   2.1170000000000000e-01   1.2390000000000000e-01
  -1.0360000000000000e+00   4.3969999999999998e-01  -8.5780000000000001e-01   3.4370000000000001e-01  -1.6180000000000000e-01  -4.3900000000000002e-02   1.0209999999999999e+00   1.2452000000000001e+00   4.1788999999999996e+00   3.6599999999999999e-01   2.6939999999999997e-01   1.6370000000000001e-01
  -8.8170000000000004e-01   5.9360000000000002e-01  -8.5780000000000001e-01   2.7689999999999998e-01  -1.9980000000000001e-01  -7.4499999999999997e-02   1.0653999999999999e+00   1.2452000000000001e+00   3.3953000000000002e+00   2.8899999999999998e-01   2.5979999999999998e-01   1.0170000000000000e-01
  -1.0801000000000001e+00   7.4739999999999995e-01  -1.0294000000000001e+00   3.3420000000000000e-01  -1.6180000000000000e-01   4.4000000000000003e-03   8.2120000000000004e-01   1.1339999999999999e+00   4.4401000000000002e+00   3.5639999999999999e-01   3.8490000000000002e-01   1.6810000000000000e-01
  -1.1021000000000001e+00   5.0560000000000005e-01  -9.4359999999999999e-01   3.4370000000000001e-01  -1.9030000000000000e-01  -3.5099999999999999e-02   7.3240000000000005e-01   1.0894999999999999e+00   4.8754000000000000e+00   3.7569999999999998e-01   2.7900000000000003e-01   1.0620000000000000e-01
  -9.2579999999999996e-01   7.0350000000000001e-01  -1.2867999999999999e+00   3.8190000000000002e-01  -2.8549999999999998e-01  -7.8899999999999998e-02   1.0875999999999999e+00   9.7840000000000005e-01   5.1365999999999996e+00   2.7939999999999998e-01   1.5400000000000000e-01   1.4599999999999999e-01
  -9.0369999999999995e-01   6.5949999999999998e-01  -1.0294000000000001e+00   3.0549999999999999e-01  -1.0470000000000000e-01   4.4000000000000003e-03   6.8799999999999994e-01   1.3119000000000001e+00   3.4824000000000002e+00   3.0819999999999997e-01   2.7900000000000003e-01   1.4599999999999999e-01
  -1.2564000000000000e+00   6.1550000000000005e-01  -8.5780000000000001e-01   2.9599999999999999e-01  -2.1890000000000001e-01  -4.4000000000000003e-03   7.3240000000000005e-01   1.6677000000000000e+00   4.8754000000000000e+00   2.3119999999999999e-01   3.7530000000000002e-01   1.7690000000000000e-01
  -1.0360000000000000e+00   7.2550000000000003e-01  -1.2010000000000001e+00   3.5330000000000000e-01  -2.5690000000000002e-01  -6.5799999999999997e-02   1.0875999999999999e+00   9.5609999999999995e-01   4.3529999999999998e+00   3.0819999999999997e-01   2.6939999999999997e-01   1.3710000000000000e-01
  -9.2579999999999996e-01   5.9360000000000002e-01  -1.2010000000000001e+00   3.1509999999999999e-01  -1.9980000000000001e-01  -2.6300000000000000e-02   1.1318999999999999e+00   6.8930000000000002e-01   3.6564999999999999e+00   2.6970000000000000e-01   2.6939999999999997e-01   1.1940000000000001e-01
  -1.0801000000000001e+00   4.8359999999999997e-01  -1.8015000000000001e+00   2.8639999999999999e-01  -2.9499999999999998e-01  -2.1899999999999999e-02   5.5489999999999995e-01   1.6454000000000000e+00   4.1788999999999996e+00   3.2750000000000001e-01   2.5979999999999998e-01   1.5920000000000001e-01
  -1.0360000000000000e+00   5.2759999999999996e-01  -1.1152000000000000e+00   3.5330000000000000e-01  -1.9980000000000001e-01  -3.5099999999999999e-02   8.6560000000000004e-01   1.0894999999999999e+00   4.5270999999999999e+00   2.9859999999999998e-01   2.8870000000000001e-01   1.7249999999999999e-01
  -1.0360000000000000e+00   6.5949999999999998e-01  -4.2890000000000000e-01   3.4370000000000001e-01  -3.3310000000000001e-01  -5.2600000000000001e-02   9.5440000000000003e-01   9.1169999999999995e-01   4.8754000000000000e+00   2.6970000000000000e-01   2.9830000000000001e-01   1.1500000000000000e-01
  -1.2122999999999999e+00   3.9570000000000000e-01  -1.7160000000000000e-01   3.1509999999999999e-01  -1.7130000000000001e-01   8.8000000000000005e-03   1.0209999999999999e+00   1.0672999999999999e+00   4.5270999999999999e+00   3.6599999999999999e-01   3.5599999999999998e-01   6.6400000000000001e-02
  -1.1681999999999999e+00   7.0350000000000001e-01  -1.2867999999999999e+00   3.1509999999999999e-01  -2.3790000000000000e-01  -8.8000000000000005e-03   7.7680000000000005e-01   1.4676000000000000e+00   3.8306000000000000e+00   3.9489999999999997e-01   2.5979999999999998e-01   1.6370000000000001e-01
  -1.1681999999999999e+00   3.2979999999999998e-01  -1.4582999999999999e+00   2.1959999999999999e-01  -2.2839999999999999e-01  -2.1899999999999999e-02   7.3240000000000005e-01   1.3564000000000001e+00   4.3529999999999998e+00   2.6970000000000000e-01   2.2130000000000000e-01   1.5920000000000001e-01
  -1.0801000000000001e+00   8.5740000000000005e-01  -1.3725000000000001e+00   3.5330000000000000e-01  -2.1890000000000001e-01  -2.6300000000000000e-02   8.8780000000000003e-01   7.7820000000000000e-01   5.0495000000000001e+00   3.3710000000000001e-01   2.4060000000000001e-01   1.6810000000000000e-01
  -1.0580000000000001e+00   7.2550000000000003e-01  -1.0294000000000001e+00   2.6729999999999998e-01  -2.6640000000000003e-01   8.8000000000000005e-03   7.9900000000000004e-01   1.2007000000000001e+00   4.7882999999999996e+00   3.0819999999999997e-01   2.1170000000000000e-01   1.3270000000000001e-01
  -7.4939999999999996e-01   7.0350000000000001e-01  -9.4359999999999999e-01   2.8639999999999999e-01  -2.6640000000000003e-01  -8.3299999999999999e-02   9.1000000000000003e-01   1.2452000000000001e+00   4.0918000000000001e+00   2.5050000000000000e-01   2.6939999999999997e-01   1.1500000000000000e-01
  -1.3446000000000000e+00   3.2979999999999998e-01  -1.0294000000000001e+00   3.4370000000000001e-01  -1.7130000000000001e-01  -8.7700000000000000e-02   9.1000000000000003e-01   1.2230000000000001e+00   3.4824000000000002e+00   3.2750000000000001e-01   2.1170000000000000e-01   1.8140000000000001e-01
  -1.1241000000000001e+00   6.1550000000000005e-01  -1.3725000000000001e+00   3.2460000000000000e-01  -3.0449999999999999e-01  -1.3200000000000000e-02   1.0209999999999999e+00   1.0005999999999999e+00   4.5270999999999999e+00   2.5050000000000000e-01   3.2710000000000000e-01   1.1500000000000000e-01
  -7.9349999999999998e-01   7.0350000000000001e-01  -1.7157000000000000e+00   3.7240000000000001e-01  -1.9030000000000000e-01  -3.9500000000000000e-02   7.9900000000000004e-01   1.0227999999999999e+00   4.2659000000000002e+00   2.2159999999999999e-01   3.8490000000000002e-01   1.2830000000000000e-01
  -9.6989999999999998e-01   5.4959999999999998e-01  -1.1152000000000000e+00   2.9599999999999999e-01  -2.4740000000000001e-01  -3.9500000000000000e-02   7.1020000000000005e-01   1.0005999999999999e+00   4.2659000000000002e+00   2.5050000000000000e-01   3.2710000000000000e-01   1.3270000000000001e-01
  -8.3760000000000001e-01   5.0560000000000005e-01  -4.2890000000000000e-01   2.0999999999999999e-01  -1.9030000000000000e-01  -3.5099999999999999e-02   8.4340000000000004e-01   1.0894999999999999e+00   3.8306000000000000e+00   3.4680000000000000e-01   2.5979999999999998e-01   1.0170000000000000e-01
  -1.3666000000000000e+00   5.9360000000000002e-01  -1.1152000000000000e+00   3.2460000000000000e-01  -1.9980000000000001e-01   0.0000000000000000e+00   9.1000000000000003e-01   1.0005999999999999e+00   3.9177000000000000e+00   3.4680000000000000e-01   2.7900000000000003e-01   1.3710000000000000e-01
  -1.1021000000000001e+00   7.6939999999999997e-01  -1.9730000000000001e+00   3.4370000000000001e-01  -1.6180000000000000e-01  -3.5099999999999999e-02   8.6560000000000004e-01   1.0894999999999999e+00   4.0918000000000001e+00   2.8899999999999998e-01   3.5599999999999998e-01   1.4160000000000000e-01
  -1.1241000000000001e+00   3.2979999999999998e-01  -8.5780000000000001e-01   3.7240000000000001e-01  -2.8549999999999998e-01  -9.2100000000000001e-02   7.9900000000000004e-01   1.1117999999999999e+00   4.7012999999999998e+00   3.7569999999999998e-01   3.8490000000000002e-01   1.4599999999999999e-01
  -8.3760000000000001e-01   5.4959999999999998e-01  -1.5441000000000000e+00   3.0549999999999999e-01  -2.1890000000000001e-01   3.5099999999999999e-02   7.3240000000000005e-01   1.2452000000000001e+00   3.7435999999999998e+00   3.3710000000000001e-01   3.3679999999999999e-01   1.2390000000000000e-01
  -1.0360000000000000e+00   6.3749999999999996e-01  -6.8630000000000002e-01   2.8639999999999999e-01  -1.9030000000000000e-01  -3.9500000000000000e-02   9.9880000000000002e-01   1.0672999999999999e+00   4.0048000000000004e+00   3.1790000000000002e-01   2.9830000000000001e-01   1.5479999999999999e-01
  -7.7149999999999996e-01   4.6170000000000000e-01  -4.2890000000000000e-01   3.8190000000000002e-01  -2.6640000000000003e-01  -2.6300000000000000e-02   9.1000000000000003e-01   1.1563000000000001e+00   3.9177000000000000e+00   3.2750000000000001e-01   2.2130000000000000e-01   1.3270000000000001e-01
  -1.1462000000000001e+00   3.5170000000000001e-01  -1.1152000000000000e+00   2.8639999999999999e-01  -2.4740000000000001e-01  -3.5099999999999999e-02   1.0431999999999999e+00   1.2007000000000001e+00   4.6142000000000003e+00   3.7569999999999998e-01   2.8870000000000001e-01   1.3270000000000001e-01
  -1.1241000000000001e+00   3.2979999999999998e-01  -4.2890000000000000e-01   3.4370000000000001e-01  -1.8079999999999999e-01  -4.8200000000000000e-02   7.7680000000000005e-01   1.1785000000000001e+00   4.2659000000000002e+00   3.5639999999999999e-01   2.9830000000000001e-01   1.4160000000000000e-01
  -1.1681999999999999e+00   4.3969999999999998e-01  -3.4310000000000002e-01   2.6729999999999998e-01  -1.9030000000000000e-01  -5.7000000000000002e-02   9.7660000000000002e-01   1.2452000000000001e+00   4.0918000000000001e+00   2.6970000000000000e-01   2.9830000000000001e-01   1.1500000000000000e-01
  -9.4779999999999998e-01   8.3540000000000003e-01  -4.2890000000000000e-01   2.6729999999999998e-01  -2.2839999999999999e-01  -3.9500000000000000e-02   1.1540999999999999e+00   1.2452000000000001e+00   4.0918000000000001e+00   3.7569999999999998e-01   2.7900000000000003e-01   1.2390000000000000e-01
  -8.8170000000000004e-01   6.5949999999999998e-01  -1.3725000000000001e+00   4.1049999999999998e-01  -3.2350000000000001e-01  -1.3200000000000000e-02   9.1000000000000003e-01   1.3564000000000001e+00   3.3953000000000002e+00   3.5639999999999999e-01   2.2130000000000000e-01   1.3710000000000000e-01
  -9.9190000000000000e-01   1.7590000000000000e-01  -1.1152000000000000e+00   2.5779999999999997e-01  -2.2839999999999999e-01  -1.3200000000000000e-02   8.6560000000000004e-01   1.1117999999999999e+00   4.1788999999999996e+00   3.4680000000000000e-01   2.6939999999999997e-01   1.3710000000000000e-01
  -1.1681999999999999e+00   6.1550000000000005e-01  -6.8630000000000002e-01   3.2460000000000000e-01  -2.5690000000000002e-01  -8.3299999999999999e-02   9.7660000000000002e-01   1.0672999999999999e+00   4.1788999999999996e+00   3.9489999999999997e-01   2.0210000000000000e-01   1.4599999999999999e-01
  -1.1021000000000001e+00   4.6170000000000000e-01  -1.2867999999999999e+00   3.7240000000000001e-01  -1.8079999999999999e-01  -6.1400000000000003e-02   8.2120000000000004e-01   1.0672999999999999e+00   4.2659000000000002e+00   3.4680000000000000e-01   1.6360000000000000e-01   1.3270000000000001e-01
  -1.1241000000000001e+00   7.4739999999999995e-01  -1.8015000000000001e+00   3.9140000000000003e-01  -1.9980000000000001e-01  -6.5799999999999997e-02   1.0431999999999999e+00   1.1339999999999999e+00   4.8754000000000000e+00   2.8899999999999998e-01   3.8490000000000002e-01   9.2899999999999996e-02
  -1.1021000000000001e+00   5.7160000000000000e-01  -1.2010000000000001e+00   3.3420000000000000e-01  -1.9030000000000000e-01  -4.8200000000000000e-02   8.4340000000000004e-01   1.2674000000000001e+00   4.3529999999999998e+00   3.4680000000000000e-01   2.3089999999999999e-01   1.7690000000000000e-01
  -8.8170000000000004e-01   6.1550000000000005e-01  -1.7160000000000000e-01   3.3420000000000000e-01  -2.6640000000000003e-01  -4.8200000000000000e-02   9.1000000000000003e-01   9.5609999999999995e-01   4.7012999999999998e+00   3.6599999999999999e-01   2.5979999999999998e-01   1.2390000000000000e-01
  -1.0580000000000001e+00   5.9360000000000002e-01  -1.0294000000000001e+00   2.8639999999999999e-01  -1.8079999999999999e-01   2.6300000000000000e-02   8.8780000000000003e-01   1.1339999999999999e+00   4.7012999999999998e+00   2.7939999999999998e-01   2.6939999999999997e-01   1.3270000000000001e-01
  -1.0139000000000000e+00   5.7160000000000000e-01  -7.7210000000000001e-01   2.6729999999999998e-01  -2.3790000000000000e-01  -3.5099999999999999e-02   9.1000000000000003e-01   1.1785000000000001e+00   4.8754000000000000e+00   2.8899999999999998e-01   3.2710000000000000e-01   1.5040000000000001e-01
  -1.0801000000000001e+00   3.9570000000000000e-01  -1.2867999999999999e+00   4.0100000000000002e-01  -1.9980000000000001e-01   2.1899999999999999e-02   9.7660000000000002e-01   1.4008000000000000e+00   4.6142000000000003e+00   2.8899999999999998e-01   2.9830000000000001e-01   1.2390000000000000e-01
  -1.0360000000000000e+00   6.3749999999999996e-01  -3.4310000000000002e-01   3.3420000000000000e-01  -1.9980000000000001e-01   4.4000000000000003e-03   1.0431999999999999e+00   1.0450999999999999e+00   4.5270999999999999e+00   2.9859999999999998e-01   2.4060000000000001e-01   1.4599999999999999e-01
  -1.0801000000000001e+00   6.5949999999999998e-01  -1.1152000000000000e+00   2.8639999999999999e-01  -1.9980000000000001e-01   2.1899999999999999e-02   8.4340000000000004e-01   1.2452000000000001e+00   4.1788999999999996e+00   3.5639999999999999e-01   2.4060000000000001e-01   1.4599999999999999e-01
  -8.1559999999999999e-01   6.5949999999999998e-01  -1.4582999999999999e+00   3.0549999999999999e-01  -1.9980000000000001e-01  -3.0700000000000002e-02   9.5440000000000003e-01   1.2007000000000001e+00   3.6564999999999999e+00   4.1420000000000001e-01   2.5979999999999998e-01   1.3710000000000000e-01
  -1.0360000000000000e+00   5.4959999999999998e-01  -9.4359999999999999e-01   3.7240000000000001e-01  -2.2839999999999999e-01  -8.8000000000000005e-03   9.7660000000000002e-01   1.1117999999999999e+00   4.5270999999999999e+00   3.4680000000000000e-01   3.0790000000000001e-01   1.5040000000000001e-01
  -1.2784000000000000e+00   5.4959999999999998e-01  -1.7157000000000000e+00   3.8190000000000002e-01  -2.4740000000000001e-01  -6.1400000000000003e-02   8.6560000000000004e-01   1.1785000000000001e+00   3.6564999999999999e+00   3.1790000000000002e-01   2.6939999999999997e-01   1.2390000000000000e-01
  -1.2122999999999999e+00   4.8359999999999997e-01  -1.2010000000000001e+00   3.9140000000000003e-01  -2.1890000000000001e-01  -3.0700000000000002e-02   9.5440000000000003e-01   1.0227999999999999e+00   4.6142000000000003e+00   3.3710000000000001e-01   3.6559999999999998e-01   9.7299999999999998e-02
  -1.1902999999999999e+00   4.3969999999999998e-01  -2.0588000000000002e+00   3.5330000000000000e-01  -2.3790000000000000e-01  -4.8200000000000000e-02   7.3240000000000005e-01   1.1117999999999999e+00   4.5270999999999999e+00   3.0819999999999997e-01   3.3679999999999999e-01   1.3710000000000000e-01
  -9.9190000000000000e-01   5.9360000000000002e-01  -1.3725000000000001e+00   3.0549999999999999e-01  -3.0449999999999999e-01  -1.7500000000000002e-02   9.5440000000000003e-01   1.1339999999999999e+00   4.1788999999999996e+00   3.1790000000000002e-01   2.7900000000000003e-01   1.7690000000000000e-01
  -1.1462000000000001e+00   4.3969999999999998e-01  -7.7210000000000001e-01   3.1509999999999999e-01  -2.1890000000000001e-01  -4.3900000000000002e-02   8.6560000000000004e-01   1.0672999999999999e+00   4.3529999999999998e+00   3.4680000000000000e-01   2.2130000000000000e-01   1.3270000000000001e-01
  -1.1681999999999999e+00   7.6939999999999997e-01  -1.3725000000000001e+00   4.1049999999999998e-01  -2.0930000000000001e-01  -3.5099999999999999e-02   8.4340000000000004e-01   9.5609999999999995e-01   4.0048000000000004e+00   3.9489999999999997e-01   3.5599999999999998e-01   1.6810000000000000e-01
  -1.1462000000000001e+00   4.1770000000000002e-01  -1.1152000000000000e+00   2.8639999999999999e-01  -2.0930000000000001e-01  -3.5099999999999999e-02   9.5440000000000003e-01   1.2674000000000001e+00   4.1788999999999996e+00   3.4680000000000000e-01   3.2710000000000000e-01   1.4160000000000000e-01
  -1.0580000000000001e+00   5.9360000000000002e-01  -1.0294000000000001e+00   2.5779999999999997e-01  -2.0930000000000001e-01  -2.1899999999999999e-02   7.9900000000000004e-01   1.2230000000000001e+00   4.6142000000000003e+00   3.0819999999999997e-01   2.0210000000000000e-01   1.7249999999999999e-01
  -8.5960000000000003e-01   5.4959999999999998e-01  -1.3725000000000001e+00   3.4370000000000001e-01  -2.0930000000000001e-01  -3.5099999999999999e-02   9.5440000000000003e-01   1.0227999999999999e+00   4.3529999999999998e+00   2.6970000000000000e-01   3.0790000000000001e-01   1.6810000000000000e-01
  -1.1681999999999999e+00   8.3540000000000003e-01  -1.2010000000000001e+00   3.0549999999999999e-01  -3.0449999999999999e-01   1.7500000000000002e-02   8.4340000000000004e-01   1.1117999999999999e+00   3.7435999999999998e+00   3.5639999999999999e-01   2.2130000000000000e-01   1.5040000000000001e-01
  -8.8170000000000004e-01   6.5949999999999998e-01  -1.2010000000000001e+00   3.8190000000000002e-01  -2.1890000000000001e-01  -2.1899999999999999e-02   9.7660000000000002e-01   1.2897000000000001e+00   3.6564999999999999e+00   3.2750000000000001e-01   3.3679999999999999e-01   1.5920000000000001e-01
  -9.4779999999999998e-01   6.1550000000000005e-01  -7.7210000000000001e-01   3.3420000000000000e-01  -1.0470000000000000e-01  -5.7000000000000002e-02   9.1000000000000003e-01   1.1563000000000001e+00   4.2659000000000002e+00   3.1790000000000002e-01   3.3679999999999999e-01   1.3270000000000001e-01
  -9.0369999999999995e-01   3.9570000000000000e-01  -9.4359999999999999e-01   2.4820000000000000e-01  -1.9030000000000000e-01  -2.6300000000000000e-02   1.0431999999999999e+00   1.2007000000000001e+00   3.8306000000000000e+00   3.0819999999999997e-01   2.5979999999999998e-01   1.4160000000000000e-01
  -1.1021000000000001e+00   3.9570000000000000e-01  -1.3725000000000001e+00   4.0100000000000002e-01  -1.9980000000000001e-01  -8.8000000000000005e-03   9.7660000000000002e-01   1.2452000000000001e+00   4.7882999999999996e+00   3.0819999999999997e-01   2.1170000000000000e-01   1.5479999999999999e-01
  -9.9190000000000000e-01   5.7160000000000000e-01  -1.2867999999999999e+00   3.3420000000000000e-01  -1.2370000000000000e-01  -5.7000000000000002e-02   8.8780000000000003e-01   1.1785000000000001e+00   3.9177000000000000e+00   3.2750000000000001e-01   3.2710000000000000e-01   1.4160000000000000e-01
  -1.0139000000000000e+00   7.0350000000000001e-01  -8.5780000000000001e-01   3.6280000000000001e-01  -1.7130000000000001e-01   4.4000000000000003e-03   9.7660000000000002e-01   1.0672999999999999e+00   4.5270999999999999e+00   3.3710000000000001e-01   3.1750000000000000e-01   1.4599999999999999e-01
  -9.9190000000000000e-01   3.7369999999999998e-01  -1.0294000000000001e+00   3.0549999999999999e-01  -2.3790000000000000e-01  -6.1400000000000003e-02   9.3220000000000003e-01   1.0450999999999999e+00   4.1788999999999996e+00   4.0460000000000002e-01   2.9830000000000001e-01   1.4599999999999999e-01
  -1.1241000000000001e+00   5.4959999999999998e-01  -6.0050000000000003e-01   2.6729999999999998e-01  -2.9499999999999998e-01   8.8000000000000005e-03   7.3240000000000005e-01   1.2452000000000001e+00   4.1788999999999996e+00   3.0819999999999997e-01   1.5400000000000000e-01   1.3710000000000000e-01
  -1.0360000000000000e+00   6.1550000000000005e-01  -9.4359999999999999e-01   3.2460000000000000e-01  -2.0930000000000001e-01  -1.3200000000000000e-02   8.8780000000000003e-01   1.0894999999999999e+00   4.2659000000000002e+00   3.7569999999999998e-01   2.6939999999999997e-01   1.4160000000000000e-01
  -9.6989999999999998e-01   5.2759999999999996e-01  -1.1152000000000000e+00   2.7689999999999998e-01  -2.5690000000000002e-01   2.6300000000000000e-02   8.2120000000000004e-01   1.0227999999999999e+00   3.9177000000000000e+00   3.5639999999999999e-01   2.6939999999999997e-01   1.3710000000000000e-01
  -1.0139000000000000e+00   4.8359999999999997e-01  -1.0294000000000001e+00   4.0100000000000002e-01  -2.2839999999999999e-01   2.1899999999999999e-02   9.5440000000000003e-01   1.1785000000000001e+00   4.6142000000000003e+00   3.6599999999999999e-01   3.4639999999999999e-01   1.4160000000000000e-01
  -9.9190000000000000e-01   7.2550000000000003e-01  -6.8630000000000002e-01   3.3420000000000000e-01  -2.3790000000000000e-01  -4.8200000000000000e-02   1.0209999999999999e+00   1.1117999999999999e+00   4.5270999999999999e+00   3.4680000000000000e-01   2.5019999999999998e-01   1.4599999999999999e-01
  -1.2784000000000000e+00   4.1770000000000002e-01  -1.1152000000000000e+00   2.3870000000000000e-01  -2.4740000000000001e-01  -4.3900000000000002e-02   7.7680000000000005e-01   1.1785000000000001e+00   4.7012999999999998e+00   4.1420000000000001e-01   2.9830000000000001e-01   1.1060000000000000e-01
  -1.0360000000000000e+00   7.0350000000000001e-01  -1.2867999999999999e+00   2.6729999999999998e-01  -1.3320000000000001e-01  -1.7500000000000002e-02   9.9880000000000002e-01   1.0227999999999999e+00   3.9177000000000000e+00   3.2750000000000001e-01   2.6939999999999997e-01   1.5920000000000001e-01
  -1.2343999999999999e+00   3.7369999999999998e-01  -1.7157000000000000e+00   2.9599999999999999e-01  -2.0930000000000001e-01  -3.9500000000000000e-02   7.7680000000000005e-01   1.2452000000000001e+00   3.4824000000000002e+00   3.1790000000000002e-01   2.2130000000000000e-01   1.5040000000000001e-01
  -1.0580000000000001e+00   6.8149999999999999e-01  -1.8015000000000001e+00   4.3919999999999998e-01  -1.5229999999999999e-01  -2.6300000000000000e-02   8.8780000000000003e-01   1.0894999999999999e+00   4.3529999999999998e+00   2.6010000000000000e-01   2.5979999999999998e-01   1.2390000000000000e-01
  -1.1241000000000001e+00   4.8359999999999997e-01  -1.2867999999999999e+00   3.7240000000000001e-01  -1.2370000000000000e-01  -1.7500000000000002e-02   8.2120000000000004e-01   9.5609999999999995e-01   4.6142000000000003e+00   2.3119999999999999e-01   2.9830000000000001e-01   1.1060000000000000e-01
  -1.3225000000000000e+00   5.0560000000000005e-01  -1.2010000000000001e+00   1.8140000000000001e-01  -2.7600000000000002e-01  -6.1400000000000003e-02   9.3220000000000003e-01   1.2230000000000001e+00   4.0918000000000001e+00   3.3710000000000001e-01   2.9830000000000001e-01   1.5040000000000001e-01
  -9.0369999999999995e-01   5.7160000000000000e-01  -1.3725000000000001e+00   3.4370000000000001e-01  -2.6640000000000003e-01  -5.2600000000000001e-02   8.4340000000000004e-01   1.1339999999999999e+00   3.8306000000000000e+00   3.5639999999999999e-01   2.3089999999999999e-01   1.5040000000000001e-01
  -1.1902999999999999e+00   5.2759999999999996e-01  -1.6298999999999999e+00   3.3420000000000000e-01  -1.9030000000000000e-01  -4.4000000000000003e-03   8.8780000000000003e-01   1.2674000000000001e+00   4.2659000000000002e+00   3.4680000000000000e-01   2.8870000000000001e-01   1.2830000000000000e-01
  -1.1462000000000001e+00   3.7369999999999998e-01  -1.0294000000000001e+00   3.0549999999999999e-01  -2.4740000000000001e-01  -2.1899999999999999e-02   9.7660000000000002e-01   1.2007000000000001e+00   4.1788999999999996e+00   3.7569999999999998e-01   2.4060000000000001e-01   1.3710000000000000e-01
  -1.0139000000000000e+00   3.2979999999999998e-01  -7.7210000000000001e-01   3.1509999999999999e-01  -1.9030000000000000e-01  -3.0700000000000002e-02   9.3220000000000003e-01   1.2230000000000001e+00   4.3529999999999998e+00   3.1790000000000002e-01   3.0790000000000001e-01   1.6370000000000001e-01
  -1.0139000000000000e+00   2.8580000000000000e-01  -1.4582999999999999e+00   1.9089999999999999e-01  -2.6640000000000003e-01  -4.3900000000000002e-02   9.1000000000000003e-01   1.0894999999999999e+00   4.1788999999999996e+00   2.6010000000000000e-01   2.8870000000000001e-01   1.5920000000000001e-01
  -1.1681999999999999e+00   7.0350000000000001e-01  -1.2010000000000001e+00   4.2959999999999998e-01  -1.9980000000000001e-01  -4.4000000000000003e-03   9.9880000000000002e-01   1.0450999999999999e+00   4.5270999999999999e+00   3.5639999999999999e-01   3.0790000000000001e-01   1.3270000000000001e-01
  -1.0580000000000001e+00   6.8149999999999999e-01  -4.2890000000000000e-01   3.1509999999999999e-01  -1.7130000000000001e-01  -4.8200000000000000e-02   6.4370000000000005e-01   1.5343000000000000e+00   4.8754000000000000e+00   2.6010000000000000e-01   2.8870000000000001e-01   1.3710000000000000e-01
  -1.0360000000000000e+00   6.5949999999999998e-01  -1.0294000000000001e+00   2.7689999999999998e-01  -1.8079999999999999e-01  -1.7500000000000002e-02   1.1096999999999999e+00   1.2007000000000001e+00   4.0918000000000001e+00   2.4079999999999999e-01   2.8870000000000001e-01   1.1940000000000001e-01
  -1.0360000000000000e+00   4.3969999999999998e-01  -3.4310000000000002e-01   2.8639999999999999e-01  -2.1890000000000001e-01  -8.8000000000000005e-03   6.4370000000000005e-01   1.0005999999999999e+00   4.5270999999999999e+00   3.0819999999999997e-01   2.8870000000000001e-01   1.0620000000000000e-01
  -9.4779999999999998e-01   7.9139999999999999e-01  -1.2867999999999999e+00   2.3870000000000000e-01  -2.1890000000000001e-01  -3.9500000000000000e-02   1.1318999999999999e+00   1.1785000000000001e+00   3.8306000000000000e+00   4.2380000000000001e-01   2.5979999999999998e-01   1.5920000000000001e-01
  -1.1241000000000001e+00   5.2759999999999996e-01  -1.7157000000000000e+00   3.5330000000000000e-01  -1.8079999999999999e-01  -3.0700000000000002e-02   8.2120000000000004e-01   1.0894999999999999e+00   4.2659000000000002e+00   3.5639999999999999e-01   2.5979999999999998e-01   1.5920000000000001e-01
  -9.2579999999999996e-01   4.6170000000000000e-01  -1.1152000000000000e+00   3.2460000000000000e-01  -2.7600000000000002e-01  -1.7500000000000002e-02   9.5440000000000003e-01   1.2452000000000001e+00   4.6142000000000003e+00   2.6010000000000000e-01   2.2130000000000000e-01   1.4160000000000000e-01
  -1.0580000000000001e+00   5.0560000000000005e-01  -2.2303999999999999e+00   3.8190000000000002e-01  -1.7130000000000001e-01  -1.7500000000000002e-02   1.0431999999999999e+00   1.0894999999999999e+00   4.0048000000000004e+00   3.7569999999999998e-01   2.5979999999999998e-01   1.3710000000000000e-01
  -1.2122999999999999e+00   6.3749999999999996e-01  -1.7157000000000000e+00   4.2009999999999997e-01  -2.3790000000000000e-01  -3.0700000000000002e-02   1.0209999999999999e+00   1.1785000000000001e+00   4.6142000000000003e+00   2.9859999999999998e-01   1.9239999999999999e-01   1.2830000000000000e-01
  -1.2343999999999999e+00   5.7160000000000000e-01  -1.0294000000000001e+00   2.4820000000000000e-01  -2.5690000000000002e-01  -7.4499999999999997e-02   9.9880000000000002e-01   1.2674000000000001e+00   5.1365999999999996e+00   3.5639999999999999e-01   3.3679999999999999e-01   1.8140000000000001e-01
  -1.0801000000000001e+00   5.0560000000000005e-01  -1.1152000000000000e+00   3.5330000000000000e-01  -1.8079999999999999e-01  -2.6300000000000000e-02   1.0653999999999999e+00   1.0005999999999999e+00   3.5695000000000001e+00   3.8529999999999998e-01   2.3089999999999999e-01   1.1940000000000001e-01
  -1.0801000000000001e+00   7.0350000000000001e-01  -1.4582999999999999e+00   4.2009999999999997e-01  -2.3790000000000000e-01  -2.6300000000000000e-02   7.7680000000000005e-01   1.0894999999999999e+00   4.5270999999999999e+00   3.3710000000000001e-01   2.5979999999999998e-01   1.6810000000000000e-01
  -9.4779999999999998e-01   7.4739999999999995e-01  -6.8630000000000002e-01   3.2460000000000000e-01  -1.0470000000000000e-01  -7.0199999999999999e-02   9.9880000000000002e-01   1.2007000000000001e+00   4.6142000000000003e+00   3.5639999999999999e-01   2.9830000000000001e-01   1.1060000000000000e-01
  -1.0360000000000000e+00   5.7160000000000000e-01  -9.4359999999999999e-01   3.5330000000000000e-01  -1.5229999999999999e-01  -9.6500000000000002e-02   8.6560000000000004e-01   9.7840000000000005e-01   3.8306000000000000e+00   3.3710000000000001e-01   2.5019999999999998e-01   1.3710000000000000e-01
  -1.1241000000000001e+00   4.3969999999999998e-01  -1.2010000000000001e+00   2.0050000000000001e-01  -1.7130000000000001e-01  -1.3200000000000000e-02   8.6560000000000004e-01   1.0450999999999999e+00   4.1788999999999996e+00   3.1790000000000002e-01   3.0790000000000001e-01   1.7249999999999999e-01
  -1.0580000000000001e+00   5.4959999999999998e-01  -1.2010000000000001e+00   3.0549999999999999e-01  -2.1890000000000001e-01  -4.8200000000000000e-02   9.7660000000000002e-01   1.1563000000000001e+00   4.6142000000000003e+00   3.4680000000000000e-01   3.0790000000000001e-01   1.3270000000000001e-01
  -1.2784000000000000e+00   3.2979999999999998e-01  -9.4359999999999999e-01   3.0549999999999999e-01  -2.0930000000000001e-01  -3.0700000000000002e-02   8.6560000000000004e-01   1.0227999999999999e+00   4.1788999999999996e+00   3.1790000000000002e-01   2.7900000000000003e-01   1.3270000000000001e-01
  -1.1241000000000001e+00   7.6939999999999997e-01  -1.1152000000000000e+00   3.7240000000000001e-01  -1.5229999999999999e-01  -1.7500000000000002e-02   9.5440000000000003e-01   1.1785000000000001e+00   4.2659000000000002e+00   2.9859999999999998e-01   3.5599999999999998e-01   1.0170000000000000e-01
  -1.1462000000000001e+00   4.1770000000000002e-01  -1.4582999999999999e+00   3.2460000000000000e-01  -2.1890000000000001e-01   4.4000000000000003e-03   8.6560000000000004e-01   1.0672999999999999e+00   4.4401000000000002e+00   4.0460000000000002e-01   2.8870000000000001e-01   1.1060000000000000e-01
  -1.0360000000000000e+00   5.9360000000000002e-01  -1.0294000000000001e+00   2.6729999999999998e-01  -1.9030000000000000e-01  -3.0700000000000002e-02   9.7660000000000002e-01   1.2452000000000001e+00   4.5270999999999999e+00   4.0460000000000002e-01   3.1750000000000000e-01   1.4599999999999999e-01
  -9.0369999999999995e-01   5.7160000000000000e-01  -1.9730000000000001e+00   3.2460000000000000e-01  -1.9030000000000000e-01  -7.0199999999999999e-02   8.6560000000000004e-01   1.0672999999999999e+00   4.2659000000000002e+00   3.1790000000000002e-01   2.5979999999999998e-01   1.1500000000000000e-01
  -1.0139000000000000e+00   3.7369999999999998e-01  -1.7157000000000000e+00   3.0549999999999999e-01  -1.9980000000000001e-01   8.8000000000000005e-03   9.3220000000000003e-01   9.3389999999999995e-01   4.7882999999999996e+00   3.0819999999999997e-01   2.6939999999999997e-01   1.1940000000000001e-01
  -1.0139000000000000e+00   6.8149999999999999e-01  -1.1152000000000000e+00   2.7689999999999998e-01  -1.9030000000000000e-01  -3.5099999999999999e-02   9.3220000000000003e-01   1.2674000000000001e+00   3.8306000000000000e+00   3.2750000000000001e-01   2.6939999999999997e-01   1.1060000000000000e-01
  -1.0580000000000001e+00   7.6939999999999997e-01  -1.2010000000000001e+00   2.9599999999999999e-01  -1.8079999999999999e-01  -6.1400000000000003e-02   9.3220000000000003e-01   1.1563000000000001e+00   3.9177000000000000e+00   2.3119999999999999e-01   3.3679999999999999e-01   1.4160000000000000e-01
  -1.2122999999999999e+00   5.0560000000000005e-01  -1.3725000000000001e+00   3.4370000000000001e-01  -2.9499999999999998e-01  -2.1899999999999999e-02   7.7680000000000005e-01   1.1563000000000001e+00   4.2659000000000002e+00   3.4680000000000000e-01   2.3089999999999999e-01   1.1060000000000000e-01
  -1.1902999999999999e+00   4.6170000000000000e-01  -6.8630000000000002e-01   2.3870000000000000e-01  -2.2839999999999999e-01  -5.7000000000000002e-02   9.3220000000000003e-01   1.1563000000000001e+00   3.8306000000000000e+00   3.2750000000000001e-01   3.7530000000000002e-01   1.0620000000000000e-01
  -1.0360000000000000e+00   6.1550000000000005e-01  -1.2010000000000001e+00   2.9599999999999999e-01  -2.3790000000000000e-01  -3.0700000000000002e-02   9.5440000000000003e-01   1.0672999999999999e+00   3.3953000000000002e+00   3.0819999999999997e-01   2.2130000000000000e-01   1.1940000000000001e-01
  -1.1241000000000001e+00   5.0560000000000005e-01  -1.3725000000000001e+00   3.1509999999999999e-01  -1.6180000000000000e-01  -3.0700000000000002e-02   9.5440000000000003e-01   9.7840000000000005e-01   3.4824000000000002e+00   3.6599999999999999e-01   2.8870000000000001e-01   1.2830000000000000e-01
  -1.1902999999999999e+00   4.6170000000000000e-01  -1.1152000000000000e+00   3.3420000000000000e-01  -1.6180000000000000e-01  -3.0700000000000002e-02   7.9900000000000004e-01   1.2230000000000001e+00   4.0918000000000001e+00   4.1420000000000001e-01   2.5019999999999998e-01   1.5479999999999999e-01
  -9.6989999999999998e-01   6.8149999999999999e-01  -1.0294000000000001e+00   2.2910000000000000e-01  -2.7600000000000002e-01   4.4000000000000003e-03   8.2120000000000004e-01   1.0672999999999999e+00   4.7012999999999998e+00   3.4680000000000000e-01   3.0790000000000001e-01   1.3710000000000000e-01
  -9.4779999999999998e-01   7.9139999999999999e-01  -1.1152000000000000e+00   3.3420000000000000e-01  -2.0930000000000001e-01   0.0000000000000000e+00   1.1096999999999999e+00   1.0450999999999999e+00   3.8306000000000000e+00   3.1790000000000002e-01   3.4639999999999999e-01   1.2390000000000000e-01
  -1.0360000000000000e+00   6.3749999999999996e-01  -1.3725000000000001e+00   3.2460000000000000e-01  -2.5690000000000002e-01  -1.3200000000000000e-02   1.0209999999999999e+00   1.3119000000000001e+00   3.8306000000000000e+00   3.5639999999999999e-01   2.7900000000000003e-01   1.4599999999999999e-01
