# Supplementary material for: Footwear and Foam Surface Alter Gait Initiation of Typical Subjects
Source: PLoS One. 2015 Aug 13;10(8):e0135821. doi: 10.1371/journal.pone.0135821 (PMC4536224; doi:10.1371/journal.pone.0135821)
Supplement: S1 Dataset — (ZIP) [file pone.0135821.s001.zip › 12_barefoot_av1_01.txt]

   1.2762400000000000e+01  -2.5280999999999998e+00   2.4070930000000001e+02   2.6827999999999999e+00   3.2820099999999996e+01   2.9820000000000002e-01  -1.2185000000000000e+01   3.4910000000000001e+00   2.7441370000000001e+02   4.7971000000000004e+00  -3.1723900000000000e+01   1.5703000000000000e+00
   1.2916700000000001e+01  -2.5280999999999998e+00   2.3925100000000000e+02   2.6827999999999999e+00   3.2715400000000002e+01   2.3680000000000001e-01  -1.2185000000000000e+01   3.3353000000000002e+00   2.7537139999999999e+02   4.7586000000000004e+00  -3.1829699999999999e+01   1.5703000000000000e+00
   1.2784400000000000e+01  -2.7479000000000000e+00   2.3865049999999999e+02   2.5491999999999999e+00   3.2753500000000003e+01   2.5000000000000000e-01  -1.2273800000000000e+01   3.4687999999999999e+00   2.7519729999999998e+02   4.7778999999999998e+00  -3.1829699999999999e+01   1.5748000000000000e+00
   1.2564000000000000e+01  -2.7919000000000000e+00   2.3856469999999999e+02   2.3677999999999999e+00   3.2515599999999999e+01   3.3770000000000000e-01  -1.2162800000000001e+01   3.2909000000000002e+00   2.7571960000000001e+02   4.7297000000000002e+00  -3.1820100000000000e+01   1.5791999999999999e+00
   1.2828500000000000e+01  -3.1876000000000002e+00   2.3890780000000001e+02   2.3487000000000000e+00   3.2667900000000003e+01   3.3770000000000000e-01  -1.2473599999999999e+01   3.0240000000000000e+00   2.7563260000000002e+02   4.7682000000000002e+00  -3.1916300000000000e+01   1.5394000000000001e+00
   1.2475800000000000e+01  -3.3414999999999999e+00   2.3856469999999999e+02   2.2054999999999998e+00   3.2525100000000002e+01   4.1220000000000001e-01  -1.2273800000000000e+01   2.8906000000000001e+00   2.7450080000000003e+02   4.8163999999999998e+00  -3.1945200000000000e+01   1.5394000000000001e+00
   1.2409700000000001e+01  -3.3195000000000001e+00   2.3839310000000000e+02   1.9762999999999999e+00   3.2544199999999996e+01   3.9029999999999998e-01  -1.2251600000000000e+01   2.8462000000000001e+00   2.7571960000000001e+02   4.6814999999999998e+00  -3.1974000000000000e+01   1.4730000000000001e+00
   1.2343600000000000e+01  -3.6493000000000002e+00   2.3770689999999999e+02   1.8998999999999999e+00   3.2458500000000001e+01   4.5169999999999999e-01  -1.2273800000000000e+01   2.9129000000000000e+00   2.7580669999999998e+02   4.6814999999999998e+00  -3.2022100000000002e+01   1.5526000000000000e+00
   1.2321600000000000e+01  -3.4733999999999998e+00   2.3684899999999999e+02   1.8140000000000001e+00   3.2468000000000004e+01   4.0339999999999998e-01  -1.2429200000000000e+01   2.6238000000000001e+00   2.7641609999999997e+02   4.6623000000000001e+00  -3.1993300000000001e+01   1.5040000000000000e+00
   1.2167299999999999e+01  -3.8031999999999999e+00   2.3581960000000001e+02   1.7281000000000000e+00   3.2363399999999999e+01   4.5169999999999999e-01  -1.2384800000000000e+01   2.8016999999999999e+00   2.7676440000000002e+02   4.6237000000000004e+00  -3.2012500000000003e+01   1.5040000000000000e+00
   1.1946800000000000e+01  -3.7591999999999999e+00   2.3453290000000001e+02   1.5276000000000001e+00   3.2182600000000001e+01   4.5610000000000001e-01  -1.2318199999999999e+01   2.9573000000000000e+00   2.7746080000000001e+02   4.5467000000000004e+00  -3.2022100000000002e+01   1.4553000000000000e+00
   1.1902799999999999e+01  -3.8471000000000002e+00   2.3273140000000001e+02   1.5180000000000000e+00   3.2154000000000003e+01   4.2980000000000002e-01  -1.2451400000000000e+01   2.5792999999999999e+00   2.7789609999999999e+02   4.4503000000000004e+00  -3.2176099999999998e+01   1.4376000000000000e+00
   1.1704400000000000e+01  -3.9569999999999999e+00   2.3213090000000000e+02   1.3366000000000000e+00   3.2020800000000001e+01   4.2980000000000002e-01  -1.2495799999999999e+01   2.6682999999999999e+00   2.7719970000000001e+02   4.4791999999999996e+00  -3.2233800000000002e+01   1.4553000000000000e+00
   1.1439900000000000e+01  -4.0449999999999999e+00   2.3178780000000000e+02   1.1552000000000000e+00   3.1811399999999999e+01   5.0429999999999997e-01  -1.2340400000000001e+01   2.3570000000000002e+00   2.7928910000000002e+02   4.3636999999999997e+00  -3.2224200000000003e+01   1.4332000000000000e+00
   1.1285600000000001e+01  -3.8910999999999998e+00   2.2930009999999999e+02   1.0502000000000000e+00   3.1716300000000000e+01   4.9550000000000000e-01  -1.2495799999999999e+01   2.3792000000000000e+00   2.7876670000000001e+02   4.2770000000000001e+00  -3.2397399999999998e+01   1.4111000000000000e+00
   1.1175400000000000e+01  -4.1989000000000001e+00   2.2844220000000001e+02   9.2610000000000003e-01   3.1478400000000001e+01   5.2620000000000000e-01  -1.2628900000000000e+01   2.1345999999999998e+00   2.7998559999999998e+02   4.1902999999999997e+00  -3.2589799999999997e+01   1.3669000000000000e+00
   1.0800599999999999e+01  -4.3087999999999997e+00   2.2655500000000001e+02   7.9239999999999999e-01   3.1183399999999999e+01   5.9199999999999997e-01  -1.2517899999999999e+01   2.2458000000000000e+00   2.8137849999999997e+02   4.1325000000000003e+00  -3.2695700000000002e+01   1.3314999999999999e+00
   1.0624300000000000e+01  -4.4187000000000003e+00   2.2432460000000000e+02   8.1150000000000000e-01   3.0793199999999999e+01   5.8760000000000001e-01  -1.2695499999999999e+01   2.0457000000000001e+00   2.8329390000000001e+02   3.9108999999999998e+00  -3.2811199999999999e+01   1.3092999999999999e+00
   1.0359800000000000e+01  -4.2427999999999999e+00   2.2080750000000000e+02   6.6830000000000001e-01   3.0669499999999999e+01   5.7010000000000005e-01  -1.2939700000000000e+01   1.7565999999999999e+00   2.8311980000000000e+02   3.7761000000000000e+00  -3.2965100000000000e+01   1.2385999999999999e+00
   9.7205999999999992e+00  -4.2648000000000001e+00   2.1823390000000001e+02   5.6330000000000002e-01   3.0155700000000000e+01   5.7010000000000005e-01  -1.3161600000000000e+01   1.4231000000000000e+00   2.8486099999999999e+02   3.5545000000000000e+00  -3.3080599999999997e+01   1.1766000000000001e+00
   9.2797000000000001e+00  -4.3087999999999997e+00   2.1514570000000001e+02   3.9140000000000003e-01   2.9746500000000001e+01   5.7450000000000001e-01  -1.3294800000000000e+01   1.4898000000000000e+00   2.8634100000000001e+02   3.4003999999999999e+00  -3.3205700000000000e+01   1.1721999999999999e+00
   8.9490999999999996e+00  -4.3528000000000002e+00   2.1128550000000001e+02   4.2009999999999997e-01   2.9470500000000001e+01   5.3059999999999996e-01  -1.3583299999999999e+01   1.2452000000000001e+00   2.8799509999999998e+02   3.3426000000000000e+00  -3.3455800000000004e+01   1.1279999999999999e+00
   8.5303000000000004e+00  -4.0010000000000003e+00   2.0759680000000000e+02   2.8639999999999999e-01   2.9042300000000001e+01   5.3500000000000003e-01  -1.4138199999999999e+01   1.1339999999999999e+00   2.8903980000000001e+02   3.1596000000000002e+00  -3.3503900000000002e+01   1.0970000000000000e+00
   7.9572000000000003e+00  -4.0670000000000002e+00   2.0588110000000000e+02   1.8140000000000001e-01   2.8642700000000001e+01   5.9640000000000004e-01  -1.4249200000000000e+01   6.6710000000000003e-01   2.9130340000000001e+02   3.1210000000000000e+00  -3.3744500000000002e+01   1.0439000000000001e+00
   7.5605000000000002e+00  -3.8910999999999998e+00   2.0244970000000001e+02   1.8140000000000001e-01   2.8290600000000001e+01   5.8760000000000001e-01  -1.4693099999999999e+01   9.1169999999999995e-01   2.9252229999999997e+02   2.9186999999999999e+00  -3.4013900000000000e+01   1.0174000000000001e+00
   7.2077999999999998e+00  -3.9350999999999998e+00   2.0013360000000000e+02   9.5500000000000002e-02   2.7862400000000001e+01   5.6569999999999998e-01  -1.4914999999999999e+01   7.5600000000000001e-01   2.9435050000000001e+02   2.8031000000000001e+00  -3.4254500000000000e+01   9.7760000000000002e-01
   6.6125999999999996e+00  -4.0229999999999997e+00   1.9790320000000000e+02   1.9099999999999999e-02   2.7567399999999999e+01   5.7010000000000005e-01  -1.5292299999999999e+01   7.1150000000000002e-01   2.9670110000000000e+02   2.7357000000000000e+00  -3.4629700000000000e+01   9.2449999999999999e-01
   6.1497999999999999e+00  -3.5832999999999999e+00   1.9498650000000001e+02  -3.8199999999999998e-02   2.7262899999999998e+01   4.9550000000000000e-01  -1.5492100000000001e+01   6.0040000000000004e-01   3.0105419999999998e+02   2.6200999999999999e+00  -3.5005000000000003e+01   8.8910000000000000e-01
   5.8632000000000000e+00  -3.2315999999999998e+00   1.9232720000000000e+02  -7.6399999999999996e-02   2.7015499999999999e+01   5.3939999999999999e-01  -1.5669600000000001e+01   6.0040000000000004e-01   3.0357889999999998e+02   2.4948999999999999e+00  -3.5428400000000003e+01   8.3599999999999997e-01
   5.2460000000000004e+00  -3.5173999999999999e+00   1.9052580000000000e+02  -1.8140000000000001e-01   2.6787099999999999e+01   4.6039999999999998e-01  -1.6313300000000002e+01   3.3350000000000002e-01   3.0758370000000002e+02   2.2541000000000002e+00  -3.5793999999999997e+01   7.7849999999999997e-01
   4.5407000000000002e+00  -3.1656000000000000e+00   1.8829540000000000e+02  -2.1959999999999999e-01   2.6606300000000001e+01   4.9990000000000001e-01  -1.6801600000000001e+01  -4.4499999999999998e-02   3.1089200000000000e+02   1.9843999999999999e+00  -3.6217399999999998e+01   7.3429999999999995e-01
   4.5627000000000004e+00  -3.1436999999999999e+00   1.8520720000000000e+02  -2.3870000000000000e-01   2.6301800000000000e+01   4.2099999999999999e-01  -1.7156700000000001e+01  -6.6710000000000003e-01   3.1376490000000001e+02   1.8012999999999999e+00  -3.6573399999999999e+01   6.6790000000000005e-01
   4.0998000000000001e+00  -3.0337000000000001e+00   1.8280520000000001e+02  -3.5330000000000000e-01   2.6111499999999999e+01   4.4290000000000002e-01  -1.7756000000000000e+01  -1.0227999999999999e+00   3.1637670000000003e+02   1.6087000000000000e+00  -3.6967900000000000e+01   5.8830000000000005e-01
   3.9235000000000002e+00  -2.9458000000000002e+00   1.8160429999999999e+02  -3.5330000000000000e-01   2.5844999999999999e+01   4.8240000000000000e-01  -1.7778099999999998e+01  -1.2897000000000001e+00   3.1907560000000001e+02   1.4257000000000000e+00  -3.7372000000000000e+01   5.3969999999999996e-01
   3.4605999999999999e+00  -2.9458000000000002e+00   1.7911650000000000e+02  -3.5330000000000000e-01   2.5502400000000002e+01   4.7799999999999998e-01  -1.8155500000000000e+01  -1.9345000000000001e+00   3.2125209999999998e+02   1.2619000000000000e+00  -3.7564399999999999e+01   4.3790000000000001e-01
   3.1741000000000001e+00  -2.9897999999999998e+00   1.7705770000000001e+02  -4.2959999999999998e-01   2.5312100000000001e+01   4.7799999999999998e-01  -1.8310800000000000e+01  -2.1791000000000000e+00   3.2325450000000001e+02   1.0403000000000000e+00  -3.7939700000000002e+01   3.9369999999999999e-01
   2.8875000000000002e+00  -3.0777000000000001e+00   1.7671459999999999e+02  -4.9650000000000000e-01   2.5064699999999998e+01   5.4379999999999995e-01  -1.8865700000000000e+01  -2.5571000000000002e+00   3.2543099999999998e+02   9.3440000000000001e-01  -3.8093699999999998e+01   3.0959999999999999e-01
   2.5569000000000002e+00  -3.1656000000000000e+00   1.7517050000000000e+02  -4.8690000000000000e-01   2.4760200000000001e+01   5.3059999999999996e-01  -1.8799099999999999e+01  -2.7795000000000001e+00   3.2717219999999998e+02   7.0320000000000005e-01  -3.8314999999999998e+01   2.7429999999999999e-01
   2.3144000000000000e+00  -2.7919000000000000e+00   1.7233959999999999e+02  -4.7739999999999999e-01   2.4712599999999998e+01   4.7799999999999998e-01  -1.9220800000000001e+01  -3.4687999999999999e+00   3.2812990000000002e+02   5.4910000000000003e-01  -3.8497799999999998e+01   2.2559999999999999e-01
   2.1160000000000001e+00  -3.0777000000000001e+00   1.7199650000000000e+02  -6.3009999999999999e-01   2.4531800000000000e+01   5.0870000000000004e-01  -1.9198599999999999e+01  -3.6911000000000000e+00   3.3013229999999999e+02   2.9859999999999998e-01  -3.8690199999999997e+01   1.2390000000000000e-01
   1.8956000000000000e+00  -2.9678000000000000e+00   1.7088130000000001e+02  -6.1099999999999999e-01   2.4436699999999998e+01   5.0870000000000004e-01  -1.9309600000000000e+01  -3.9579000000000000e+00   3.3291820000000001e+02   1.6380000000000000e-01  -3.8959600000000002e+01   9.2899999999999996e-02
   1.5428999999999999e+00  -2.7260000000000000e+00   1.6933720000000000e+02  -6.7789999999999995e-01   2.4303400000000000e+01   4.6920000000000001e-01  -1.9575900000000001e+01  -4.4694000000000003e+00   3.3378879999999998e+02   1.8300000000000000e-01  -3.9229100000000003e+01   1.7700000000000000e-02
   1.3005000000000000e+00  -3.0337000000000001e+00   1.6805040000000000e+02  -6.6830000000000001e-01   2.4189299999999999e+01   5.2620000000000000e-01  -1.9775700000000001e+01  -4.8250999999999999e+00   3.3544290000000001e+02  -4.8200000000000000e-02  -3.9431100000000001e+01  -2.2100000000000002e-02
   1.0580000000000001e+00  -2.7698999999999998e+00   1.6796469999999999e+02  -7.5419999999999998e-01   2.4036999999999999e+01   5.0429999999999997e-01  -1.9864500000000000e+01  -5.1142000000000003e+00   3.3761939999999998e+02  -2.3119999999999999e-01  -3.9710200000000000e+01  -5.3100000000000001e-02
   9.0369999999999995e-01  -3.4293999999999998e+00   1.6667789999999999e+02  -7.8290000000000004e-01   2.3960899999999999e+01   5.5249999999999999e-01  -1.9842300000000002e+01  -5.6700999999999997e+00   3.3831590000000000e+02  -3.8529999999999998e-01  -3.9921799999999998e+01  -9.2899999999999996e-02
   3.5270000000000001e-01  -3.2315999999999998e+00   1.6659209999999999e+02  -7.9239999999999999e-01   2.3922799999999999e+01   6.1390000000000000e-01  -2.0219600000000000e+01  -5.9368999999999996e+00   3.3988299999999998e+02  -5.0090000000000001e-01  -4.0037300000000002e+01  -1.7690000000000000e-01
   1.9839999999999999e-01  -3.5613000000000001e+00   1.6590580000000000e+02  -8.7839999999999996e-01   2.3894300000000001e+01   6.6220000000000001e-01  -2.0130800000000001e+01  -6.2481999999999998e+00   3.4162419999999997e+02  -6.6469999999999996e-01  -4.0220100000000002e+01  -2.5209999999999999e-01
   2.1999999999999999e-02  -3.4514000000000000e+00   1.6564850000000001e+02  -8.8790000000000002e-01   2.3789600000000000e+01   6.9289999999999996e-01  -2.0241800000000001e+01  -6.6485000000000003e+00   3.4266890000000001e+02  -8.1879999999999997e-01  -4.0297100000000000e+01  -3.0080000000000001e-01
  -1.7630000000000001e-01  -3.5173999999999999e+00   1.6582010000000000e+02  -9.2610000000000003e-01   2.4018000000000001e+01   7.0599999999999996e-01  -2.0552499999999998e+01  -7.2488000000000001e+00   3.4362660000000000e+02  -8.6699999999999999e-01  -4.0402900000000002e+01  -3.5830000000000001e-01
  -2.4249999999999999e-01  -3.7372000000000001e+00   1.6624900000000000e+02  -1.0120000000000000e+00   2.4018000000000001e+01   7.1919999999999995e-01  -2.0330600000000000e+01  -7.4044999999999996e+00   3.4441010000000000e+02  -9.1510000000000002e-01  -4.0489500000000000e+01  -4.1139999999999999e-01
  -4.8490000000000000e-01  -4.1768999999999998e+00   1.6607740000000001e+02  -9.9290000000000000e-01   2.4122599999999998e+01   7.8059999999999996e-01  -2.0419300000000000e+01  -7.6268000000000002e+00   3.4562900000000002e+02  -1.0018000000000000e+00  -4.0643500000000003e+01  -4.6000000000000002e-01
  -7.2740000000000005e-01  -4.1768999999999998e+00   1.6616319999999999e+02  -1.1361000000000001e+00   2.4151199999999999e+01   7.9369999999999996e-01  -2.0907599999999999e+01  -7.9381000000000004e+00   3.4667370000000000e+02  -1.2040999999999999e+00  -4.0903300000000002e+01  -5.1749999999999996e-01
  -7.0530000000000004e-01  -4.1989000000000001e+00   1.6676370000000000e+02  -1.0789000000000000e+00   2.4303400000000000e+01   8.2440000000000002e-01  -2.0730100000000000e+01  -8.2271999999999998e+00   3.4710899999999998e+02  -1.2523000000000000e+00  -4.0941800000000001e+01  -5.5740000000000001e-01
  -9.2579999999999996e-01  -4.5065999999999997e+00   1.6847940000000000e+02  -1.2698000000000000e+00   2.4332000000000001e+01   8.8580000000000003e-01  -2.0774500000000000e+01  -8.1827000000000005e+00   3.4850200000000001e+02  -1.2523000000000000e+00  -4.1095700000000001e+01  -6.1040000000000005e-01
  -1.0360000000000000e+00  -4.6825000000000001e+00   1.6839359999999999e+02  -1.3366000000000000e+00   2.4455700000000000e+01   9.5160000000000000e-01  -2.0508099999999999e+01  -8.7164000000000001e+00   3.4876310000000001e+02  -1.3968000000000000e+00  -4.1115000000000002e+01  -6.2809999999999999e-01
  -1.3005000000000000e+00  -4.6604999999999999e+00   1.6856510000000000e+02  -1.3938999999999999e+00   2.4550899999999999e+01   9.5160000000000000e-01  -2.0752300000000002e+01  -8.9387000000000008e+00   3.4858900000000000e+02  -1.5123000000000000e+00  -4.1182299999999998e+01  -6.1929999999999996e-01
  -1.1241000000000001e+00  -5.1661000000000001e+00   1.6985190000000000e+02  -1.3462000000000001e+00   2.4550899999999999e+01   1.0525000000000000e+00  -2.0685700000000001e+01  -9.0276999999999994e+00   3.4919839999999999e+02  -1.5508999999999999e+00  -4.1220799999999997e+01  -7.1660000000000001e-01
  -1.3225000000000000e+00  -5.2980000000000000e+00   1.7019499999999999e+02  -1.5467000000000000e+00   2.4674600000000002e+01   1.0874999999999999e+00  -2.0752300000000002e+01  -9.0721000000000007e+00   3.4928550000000001e+02  -1.6472000000000000e+00  -4.1288200000000003e+01  -7.0779999999999998e-01
  -1.4548000000000001e+00  -5.6497999999999999e+00   1.6950880000000001e+02  -1.4799000000000000e+00   2.4731700000000000e+01   1.1182000000000001e+00  -2.0641300000000001e+01  -9.2944999999999993e+00   3.4928550000000001e+02  -1.6857000000000000e+00  -4.1192000000000000e+01  -7.3429999999999995e-01
  -1.3887000000000000e+00  -5.5838000000000001e+00   1.7165340000000000e+02  -1.5752999999999999e+00   2.4855399999999999e+01   1.1752000000000000e+00  -2.0596900000000002e+01  -9.0498999999999992e+00   3.4902429999999998e+02  -1.7050000000000001e+00  -4.1124600000000001e+01  -7.3870000000000002e-01
  -1.3225000000000000e+00  -5.9794999999999998e+00   1.7259700000000001e+02  -1.5370999999999999e+00   2.5036200000000001e+01   1.1752000000000000e+00  -2.0752300000000002e+01  -9.4502000000000006e+00   3.4797960000000000e+02  -1.7724000000000000e+00  -4.1057200000000002e+01  -7.6080000000000003e-01
  -1.2122999999999999e+00  -5.9135999999999997e+00   1.7294010000000000e+02  -1.5944000000000000e+00   2.5264500000000002e+01   1.2059000000000000e+00  -2.0974200000000000e+01  -9.7392000000000003e+00   3.4832780000000002e+02  -1.6857000000000000e+00  -4.1134200000000000e+01  -8.0950000000000000e-01
  -1.4327000000000001e+00  -6.2432999999999996e+00   1.7311170000000001e+02  -1.6613000000000000e+00   2.5530999999999999e+01   1.2102999999999999e+00  -2.1085200000000000e+01  -9.5836000000000006e+00   3.4850200000000001e+02  -1.6954000000000000e+00  -4.1037999999999997e+01  -8.0950000000000000e-01
  -1.3887000000000000e+00  -6.5731000000000002e+00   1.7525630000000001e+02  -1.7663000000000000e+00   2.5721299999999999e+01   1.3331000000000000e+00  -2.0685700000000001e+01  -9.4724000000000004e+00   3.4737020000000001e+02  -1.7339000000000000e+00  -4.0980300000000000e+01  -8.0510000000000004e-01
  -1.5870000000000000e+00  -6.7489999999999997e+00   1.7662880000000001e+02  -1.6708000000000001e+00   2.5892600000000002e+01   1.3374999999999999e+00  -2.0996400000000001e+01  -9.6058000000000003e+00   3.4606430000000000e+02  -1.7242999999999999e+00  -4.1009099999999997e+01  -8.4050000000000002e-01
  -1.6091000000000000e+00  -6.9028000000000000e+00   1.7868760000000000e+02  -1.7663000000000000e+00   2.6035299999999999e+01   1.4646999999999999e+00  -2.0730100000000000e+01  -9.6280000000000001e+00   3.4528070000000002e+02  -1.6665000000000001e+00  -4.0835900000000002e+01  -8.1389999999999996e-01
  -1.8075000000000001e+00  -7.1447000000000003e+00   1.7954550000000000e+02  -1.7948999999999999e+00   2.6206600000000002e+01   1.4646999999999999e+00  -2.0441500000000001e+01  -9.4502000000000006e+00   3.4528070000000002e+02  -1.6472000000000000e+00  -4.0710900000000002e+01  -8.8470000000000004e-01
  -1.9397000000000000e+00  -7.1006999999999998e+00   1.8177580000000000e+02  -1.8713000000000000e+00   2.6568200000000001e+01   1.4997000000000000e+00  -2.0241800000000001e+01  -9.5390999999999995e+00   3.4380070000000001e+02  -1.6665000000000001e+00  -4.0672400000000003e+01  -8.5819999999999996e-01
  -1.9177000000000000e+00  -7.3205000000000000e+00   1.8289099999999999e+02  -1.8236000000000001e+00   2.6710999999999999e+01   1.4734000000000000e+00  -2.0152999999999999e+01  -9.6946999999999992e+00   3.4293009999999998e+02  -1.6568000000000001e+00  -4.0576099999999997e+01  -9.3340000000000001e-01
  -2.1160000000000001e+00  -7.3864999999999998e+00   1.8486410000000001e+02  -1.8808000000000000e+00   2.6986899999999999e+01   1.4865999999999999e+00  -1.9908899999999999e+01  -9.5836000000000006e+00   3.4205950000000001e+02  -1.6568000000000001e+00  -4.0470300000000002e+01  -8.9800000000000002e-01
  -2.1381000000000001e+00  -7.6063000000000001e+00   1.8580770000000001e+02  -1.8808000000000000e+00   2.7243800000000000e+01   1.5217000000000001e+00  -1.9886700000000001e+01  -9.6058000000000003e+00   3.4101479999999998e+02  -1.6568000000000001e+00  -4.0287500000000001e+01  -9.3779999999999997e-01
  -1.7854000000000001e+00  -7.4085000000000001e+00   1.8735180000000000e+02  -1.9572000000000001e+00   2.7462700000000002e+01   1.5304000000000000e+00  -1.9398399999999999e+01  -9.7170000000000005e+00   3.3997010000000000e+02  -1.6760999999999999e+00  -4.0171999999999997e+01  -9.4660000000000000e-01
  -2.0499000000000001e+00  -7.6283000000000003e+00   1.8872430000000000e+02  -1.8998999999999999e+00   2.7767199999999999e+01   1.5568000000000000e+00  -1.9265200000000000e+01  -9.7392000000000003e+00   3.3779360000000003e+02  -1.5893999999999999e+00  -4.0104700000000001e+01  -9.5099999999999996e-01
  -2.0499000000000001e+00  -8.1119000000000003e+00   1.9232720000000000e+02  -1.9668000000000001e+00   2.8081199999999999e+01   1.6269000000000000e+00  -1.9198599999999999e+01  -1.0006000000000000e+01   3.3727120000000002e+02  -1.5893999999999999e+00  -4.0008400000000002e+01  -9.8199999999999998e-01
  -1.9177000000000000e+00  -8.4636999999999993e+00   1.9387139999999999e+02  -1.9762999999999999e+00   2.8404800000000002e+01   1.6882999999999999e+00  -1.8865700000000000e+01  -1.0139500000000000e+01   3.3439819999999997e+02  -1.6087000000000000e+00  -3.9835200000000000e+01  -1.0484000000000000e+00
  -1.9397000000000000e+00  -8.9693000000000005e+00   1.9644489999999999e+02  -2.0909000000000000e+00   2.8766400000000001e+01   1.7278000000000000e+00  -1.8887899999999998e+01  -1.0539700000000000e+01   3.3335350000000000e+02  -1.6183000000000001e+00  -3.9642800000000001e+01  -1.0395000000000001e+00
  -1.9838000000000000e+00  -9.2771000000000008e+00   2.0039089999999999e+02  -2.1482000000000001e+00   2.9251700000000000e+01   1.8681000000000001e+00  -1.8466200000000001e+01  -1.0406300000000000e+01   3.3187349999999998e+02  -1.5605000000000000e+00  -3.9344499999999996e+01  -1.0484000000000000e+00
  -1.7413000000000001e+00  -1.0156400000000000e+01   2.0184920000000000e+02  -2.2437000000000000e+00   2.9413399999999999e+01   1.9514000000000000e+00  -1.8510600000000000e+01  -1.0650900000000000e+01   3.2987110000000001e+02  -1.5893999999999999e+00  -3.9219400000000000e+01  -1.0749000000000000e+00
  -1.8956000000000000e+00  -9.9366000000000003e+00   2.0305019999999999e+02  -2.0909000000000000e+00   2.9803599999999999e+01   1.9734000000000000e+00  -1.8088899999999999e+01  -1.0717599999999999e+01   3.2804280000000000e+02  -1.4257000000000000e+00  -3.9046199999999999e+01  -1.0528000000000000e+00
  -1.7634000000000001e+00  -1.0068500000000000e+01   2.0708210000000000e+02  -2.1099999999999999e+00   3.0108100000000000e+01   1.9645999999999999e+00  -1.7778099999999998e+01  -1.0695399999999999e+01   3.2795580000000001e+02  -1.4353000000000000e+00  -3.8853800000000000e+01  -1.0970000000000000e+00
  -1.4767999999999999e+00  -9.5847999999999995e+00   2.0793989999999999e+02  -2.1577000000000002e+00   3.0488700000000001e+01   1.9645999999999999e+00  -1.7467400000000001e+01  -1.0739800000000001e+01   3.2569220000000001e+02  -1.5220000000000000e+00  -3.8613199999999999e+01  -1.0970000000000000e+00
  -1.5428999999999999e+00  -9.9804999999999993e+00   2.1059920000000000e+02  -2.0718000000000001e+00   3.0993099999999998e+01   1.9119999999999999e+00  -1.7600600000000000e+01  -1.1051100000000000e+01   3.2316739999999999e+02  -1.3292999999999999e+00  -3.8439999999999998e+01  -1.1103000000000001e+00
  -1.2122999999999999e+00  -9.9366000000000003e+00   2.1343010000000001e+02  -2.1194999999999999e+00   3.1192900000000002e+01   1.9514000000000000e+00  -1.7356400000000001e+01  -1.0873200000000001e+01   3.2116510000000000e+02  -1.2907999999999999e+00  -3.8199500000000000e+01  -1.1634000000000000e+00
  -1.1681999999999999e+00  -1.0288300000000000e+01   2.1651830000000001e+02  -2.1863999999999999e+00   3.1697199999999999e+01   2.1049000000000002e+00  -1.7178899999999999e+01  -1.1140100000000000e+01   3.1881439999999998e+02  -1.3390000000000000e+00  -3.7930100000000003e+01  -1.1589000000000000e+00
  -1.0139000000000000e+00  -1.0574100000000000e+01   2.1866290000000001e+02  -2.1385999999999998e+00   3.2001800000000003e+01   2.0347000000000000e+00  -1.7045700000000000e+01  -1.1073399999999999e+01   3.1628969999999998e+02  -1.1848000000000001e+00  -3.7728000000000002e+01  -1.1942999999999999e+00
  -8.5960000000000003e-01  -1.0750000000000000e+01   2.2200839999999999e+02  -2.0813000000000001e+00   3.2487099999999998e+01   2.1751000000000000e+00  -1.7112300000000001e+01  -1.1228999999999999e+01   3.1341669999999999e+02  -1.2040999999999999e+00  -3.7448999999999998e+01  -1.2430000000000001e+00
  -5.9509999999999996e-01  -1.1167700000000000e+01   2.2629759999999999e+02  -2.2246000000000001e+00   3.2867699999999999e+01   2.2452000000000001e+00  -1.6846000000000000e+01  -1.1251200000000001e+01   3.1054370000000000e+02  -1.0691999999999999e+00  -3.7044899999999998e+01  -1.2076000000000000e+00
  -2.2040000000000001e-01  -1.1519399999999999e+01   2.2904270000000000e+02  -2.2054999999999998e+00   3.3343499999999999e+01   2.3066000000000000e+00  -1.6646200000000000e+01  -1.1117800000000001e+01   3.0767070000000001e+02  -1.0596000000000001e+00  -3.6698500000000003e+01  -1.2430000000000001e+00
  -1.3230000000000000e-01  -1.1673299999999999e+01   2.3118729999999999e+02  -2.1482000000000001e+00   3.3733600000000003e+01   2.3066000000000000e+00  -1.6513000000000002e+01  -1.0939900000000000e+01   3.0575540000000001e+02  -9.3440000000000001e-01  -3.6352100000000000e+01  -1.2518000000000000e+00
   2.4249999999999999e-01  -1.2310800000000000e+01   2.3376079999999999e+02  -2.3105000000000002e+00   3.4095199999999998e+01   2.4293999999999998e+00  -1.6335500000000000e+01  -1.0851000000000001e+01   3.0288240000000002e+02  -1.0306999999999999e+00  -3.6063400000000001e+01  -1.2740000000000000e+00
   3.7469999999999998e-01  -1.2574600000000000e+01   2.3616280000000000e+02  -2.3008999999999999e+00   3.4390200000000000e+01   2.4952000000000001e+00  -1.6268899999999999e+01  -1.0828799999999999e+01   2.9992239999999998e+02  -8.1879999999999997e-01  -3.5678500000000000e+01  -1.2606999999999999e+00
   6.6130000000000000e-01  -1.2992300000000000e+01   2.3907939999999999e+02  -2.2723000000000000e+00   3.4923099999999998e+01   2.5390000000000001e+00  -1.6202300000000001e+01  -1.0806500000000000e+01   2.9678820000000002e+02  -7.4170000000000003e-01  -3.5399500000000003e+01  -1.2695000000000001e+00
   7.0530000000000004e-01  -1.3432000000000000e+01   2.4113820000000001e+02  -2.3391000000000002e+00   3.5379899999999999e+01   2.6398999999999999e+00  -1.6069099999999999e+01  -1.0828799999999999e+01   2.9391520000000003e+02  -7.5139999999999996e-01  -3.4976100000000002e+01  -1.2871999999999999e+00
   9.9190000000000000e-01  -1.3739699999999999e+01   2.4602789999999999e+02  -2.3963999999999999e+00   3.5712899999999998e+01   2.7012999999999998e+00  -1.5824999999999999e+01  -1.0739800000000001e+01   2.9069400000000002e+02  -6.1650000000000005e-01  -3.4639299999999999e+01  -1.2871999999999999e+00
   1.3225000000000000e+00  -1.4311299999999999e+01   2.4860140000000001e+02  -2.3868999999999998e+00   3.6093600000000002e+01   2.7757999999999998e+00  -1.5802800000000000e+01  -1.0784300000000000e+01   2.8677629999999999e+02  -4.9130000000000001e-01  -3.4321800000000003e+01  -1.2563000000000000e+00
   1.6752000000000000e+00  -1.4816900000000000e+01   2.5134649999999999e+02  -2.2723000000000000e+00   3.6588400000000000e+01   2.9030000000000000e+00  -1.5514300000000000e+01  -1.0984400000000001e+01   2.8442570000000001e+02  -4.2380000000000001e-01  -3.4081299999999999e+01  -1.2606999999999999e+00
   1.6532000000000000e+00  -1.5344500000000000e+01   2.5537830000000000e+02  -2.3199999999999998e+00   3.6978499999999997e+01   3.0038999999999998e+00  -1.5536500000000000e+01  -1.0806500000000000e+01   2.8190089999999998e+02  -3.1790000000000002e-01  -3.3696399999999997e+01  -1.3314999999999999e+00
   2.0939999999999999e+00  -1.5608300000000000e+01   2.5992489999999998e+02  -2.3105000000000002e+00   3.7549500000000002e+01   3.0828000000000002e+00  -1.5292299999999999e+01  -1.1117800000000001e+01   2.7928910000000002e+02  -3.4680000000000000e-01  -3.3350000000000001e+01  -1.3359000000000001e+00
   2.4245999999999999e+00  -1.6201899999999998e+01   2.6301310000000001e+02  -2.2341000000000002e+00   3.8072899999999997e+01   3.1398000000000001e+00  -1.5225700000000000e+01  -1.1206799999999999e+01   2.7632909999999998e+02  -2.3119999999999999e-01  -3.2994000000000000e+01  -1.3535999999999999e+00
   2.6230000000000002e+00  -1.6553599999999999e+01   2.6670179999999999e+02  -2.1482000000000001e+00   3.8539099999999998e+01   3.2363000000000000e+00  -1.4937200000000001e+01  -1.1206799999999999e+01   2.7354309999999998e+02  -7.7100000000000002e-02  -3.2666800000000002e+01  -1.3801000000000001e+00
   3.0198000000000000e+00  -1.7081199999999999e+01   2.7056209999999999e+02  -2.1385999999999998e+00   3.9062500000000000e+01   3.3635000000000002e+00  -1.4804000000000000e+01  -1.1273500000000000e+01   2.6962540000000001e+02  -1.3489999999999999e-01  -3.2330100000000002e+01  -1.4198999999999999e+00
   3.5047000000000001e+00  -1.7454999999999998e+01   2.7459390000000002e+02  -2.0527000000000002e+00   3.9671500000000002e+01   3.3414999999999999e+00  -1.4604300000000000e+01  -1.1762700000000001e+01   2.6727480000000003e+02   7.7100000000000002e-02  -3.1925899999999999e+01  -1.4641999999999999e+00
   3.8574000000000002e+00  -1.7740800000000000e+01   2.8008409999999998e+02  -1.9477000000000000e+00   4.0461300000000001e+01   3.4249000000000001e+00  -1.4515499999999999e+01  -1.1762700000000001e+01   2.6475009999999997e+02   1.0600000000000000e-01  -3.1569900000000001e+01  -1.5127999999999999e+00
   4.5186000000000002e+00  -1.8532200000000000e+01   2.8514530000000002e+02  -1.8998999999999999e+00   4.1041800000000002e+01   3.5388999999999999e+00  -1.4493300000000000e+01  -1.2007300000000001e+01   2.6074529999999999e+02   3.0819999999999997e-01  -3.1127300000000002e+01  -1.5040000000000000e+00
   4.9814999999999996e+00  -1.8730000000000000e+01   2.9097859999999997e+02  -1.7663000000000000e+00   4.1726900000000001e+01   3.5783000000000000e+00  -1.4271300000000000e+01  -1.2251799999999999e+01   2.5604399999999998e+02   4.0460000000000002e-01  -3.0732800000000001e+01  -1.5348999999999999e+00
   5.6428000000000003e+00  -1.9147700000000000e+01   2.9672609999999997e+02  -1.5849000000000000e+00   4.2602400000000003e+01   3.6747999999999998e+00  -1.4160399999999999e+01  -1.2629899999999999e+01   2.5273570000000001e+02   5.7799999999999996e-01  -3.0338300000000000e+01  -1.5880000000000001e+00
   6.2159000000000004e+00  -1.9565400000000000e+01   3.0341719999999998e+02  -1.5085000000000000e+00   4.3287500000000001e+01   3.7625000000000002e+00  -1.3783099999999999e+01  -1.2830000000000000e+01   2.4864390000000000e+02   7.5139999999999996e-01  -2.9780200000000001e+01  -1.6146000000000000e+00
   7.4722999999999997e+00  -1.9983100000000000e+01   3.1010840000000002e+02  -1.3174999999999999e+00   4.4210599999999999e+01   3.8195000000000001e+00  -1.3738700000000000e+01  -1.3030099999999999e+01   2.4463910000000001e+02   9.9219999999999997e-01  -2.9231800000000000e+01  -1.6544000000000001e+00
   8.2438000000000002e+00  -2.0334800000000001e+01   3.1697109999999998e+02  -1.1171000000000000e+00   4.5228800000000000e+01   3.9072000000000000e+00  -1.3516700000000000e+01  -1.3096800000000000e+01   2.4133090000000001e+02   1.1077999999999999e+00  -2.8664100000000001e+01  -1.6720999999999999e+00
   9.1034000000000006e+00  -2.1104199999999999e+01   3.2546370000000002e+02  -8.9749999999999996e-01   4.6189900000000002e+01   4.0476000000000001e+00  -1.3228199999999999e+01  -1.3119000000000000e+01   2.3488839999999999e+02   1.3582000000000001e+00  -2.7913499999999999e+01  -1.6499999999999999e+00
   1.0139400000000000e+01  -2.1631900000000002e+01   3.3352740000000000e+02  -7.9239999999999999e-01   4.7265200000000000e+01   4.1395999999999997e+00  -1.3095000000000001e+01  -1.3096800000000000e+01   2.3027420000000001e+02   1.5316000000000001e+00  -2.7163000000000000e+01  -1.7252000000000001e+00
   1.1087199999999999e+01  -2.2313300000000002e+01   3.4304939999999999e+02  -6.8740000000000001e-01   4.8664000000000001e+01   4.2580999999999998e+00  -1.3050599999999999e+01  -1.3363600000000000e+01   2.2200350000000000e+02   1.8688000000000000e+00  -2.6364400000000000e+01  -1.6632000000000000e+00
   1.2387700000000001e+01  -2.3170700000000000e+01   3.5239980000000003e+02  -5.2510000000000001e-01   4.9920099999999998e+01   4.4115000000000002e+00  -1.2762100000000000e+01  -1.3296900000000001e+01   2.1564810000000000e+02   2.1962999999999999e+00  -2.5277100000000001e+01  -1.6190000000000000e+00
   1.3489800000000001e+01  -2.4335799999999999e+01   3.6303699999999998e+02  -4.5829999999999999e-01   5.1176200000000001e+01   4.5826000000000002e+00  -1.2451400000000000e+01  -1.3208000000000000e+01   2.0676800000000000e+02   2.5333999999999999e+00  -2.4266800000000000e+01  -1.5791999999999999e+00
   1.4481700000000000e+01  -2.5478999999999999e+01   3.7375999999999999e+02  -4.1049999999999998e-01   5.2565500000000000e+01   4.7272999999999996e+00  -1.2362600000000000e+01  -1.3007899999999999e+01   1.9806190000000001e+02   2.8128000000000002e+00  -2.2996700000000001e+01  -1.4906999999999999e+00
   1.5870300000000000e+01  -2.6600100000000001e+01   3.8388240000000002e+02  -3.4370000000000001e-01   5.4145099999999999e+01   4.9553000000000003e+00  -1.2207200000000000e+01  -1.2474200000000000e+01   1.8796299999999999e+02   3.3329000000000000e+00  -2.1919000000000000e+01  -1.4021999999999999e+00
   1.6950399999999998e+01  -2.8051100000000002e+01   3.9726470000000000e+02  -2.7689999999999998e-01   5.5629600000000003e+01   5.2053000000000003e+00  -1.1852100000000000e+01  -1.1451400000000000e+01   1.7821220000000000e+02   3.7568000000000001e+00  -2.0379500000000000e+01  -1.2385999999999999e+00
   1.8295000000000002e+01  -2.9414000000000001e+01   4.0901710000000003e+02  -1.5279999999999999e-01   5.7237800000000000e+01   5.4420999999999999e+00  -1.1718900000000000e+01  -1.0339600000000001e+01   1.6785210000000001e+02   4.4984999999999999e+00  -1.8993900000000000e+01  -1.0749000000000000e+00
   1.9419100000000000e+01  -3.0667100000000001e+01   4.2025479999999999e+02  -1.2410000000000000e-01   5.8931600000000003e+01   5.5868000000000002e+00  -1.1141900000000000e+01  -8.4939999999999998e+00   1.5792720000000000e+02   5.2112999999999996e+00  -1.7541000000000000e+01  -7.2099999999999997e-01
   2.0763700000000000e+01  -3.2074100000000001e+01   4.3200709999999998e+02  -1.5279999999999999e-01   6.0454099999999997e+01   5.8015999999999996e+00  -1.0808900000000000e+01  -6.6928999999999998e+00   1.4843760000000000e+02   5.9820000000000002e+00  -1.6164999999999999e+01  -4.5119999999999999e-01
   2.2306600000000000e+01  -3.3590899999999998e+01   4.4230119999999999e+02  -5.7299999999999997e-02   6.1691200000000002e+01   6.0077999999999996e+00  -9.8988999999999994e+00  -4.5804999999999998e+00   1.3833860000000001e+02   6.7815000000000003e+00  -1.4827600000000000e+01  -1.2390000000000000e-01
   2.3364699999999999e+01  -3.4514200000000002e+01   4.5027910000000003e+02   2.0999999999999999e-01   6.2985300000000002e+01   6.1656000000000004e+00  -9.4328000000000003e+00  -2.4681999999999999e+00   1.3006790000000001e+02   7.5521000000000003e+00  -1.3528600000000001e+01   2.6540000000000002e-01
   2.4400600000000001e+01  -3.5811300000000003e+01   4.5808539999999999e+02   1.8140000000000001e-01   6.4013000000000005e+01   6.3235000000000001e+00  -8.7669999999999995e+00  -6.4480000000000004e-01   1.2179720000000000e+02   8.3902000000000001e+00  -1.2470200000000000e+01   5.9719999999999995e-01
   2.5216200000000001e+01  -3.6734600000000000e+01   4.6563440000000003e+02   2.9599999999999999e-01   6.4764799999999994e+01   6.4901000000000000e+00  -8.2787000000000006e+00   1.6899000000000000e+00   1.1413590000000001e+02   9.0837000000000003e+00  -1.1459800000000000e+01   9.2010000000000003e-01
   2.5943600000000000e+01  -3.8031599999999997e+01   4.7121030000000002e+02   4.5829999999999999e-01   6.5564099999999996e+01   6.6612000000000000e+00  -7.2798999999999996e+00   3.7134000000000000e+00   1.0769350000000000e+02   9.8446999999999996e+00  -1.0670800000000000e+01   1.2563000000000000e+00
   2.6362400000000001e+01  -3.8844999999999999e+01   4.7670049999999998e+02   5.7279999999999998e-01   6.6211200000000005e+01   6.7796000000000003e+00  -6.6585000000000001e+00   5.1142000000000003e+00   1.0281810000000000e+02   1.0355200000000000e+01  -1.0074299999999999e+01   1.5482000000000000e+00
   2.6847300000000001e+01  -4.0098100000000002e+01   4.8219069999999999e+02   6.1099999999999999e-01   6.6829700000000003e+01   6.9900000000000002e+00  -5.9926000000000004e+00   6.7152000000000003e+00   1.0020630000000000e+02   1.0942800000000000e+01  -9.4007000000000005e+00   1.7561000000000000e+00
   2.7023700000000002e+01  -4.1197200000000002e+01   4.8622250000000003e+02   7.7329999999999999e-01   6.7381600000000006e+01   7.1391000000000000e+00  -5.5265000000000004e+00   7.6490999999999998e+00   9.6810900000000004e+01   1.1385999999999999e+01  -9.2082999999999995e+00   1.8976999999999999e+00
   2.7354299999999999e+01  -4.2428300000000000e+01   4.8939650000000000e+02   9.0700000000000003e-01   6.7924000000000007e+01   7.2049000000000003e+00  -5.2380000000000004e+00   8.3605999999999998e+00   9.5679199999999994e+01   1.1636400000000000e+01  -8.9966000000000008e+00   2.0657999999999999e+00
   2.7508600000000001e+01  -4.3659399999999998e+01   4.9351409999999998e+02   1.0980000000000001e+00   6.8257099999999994e+01   7.3320999999999996e+00  -4.4168000000000003e+00   8.6273999999999997e+00   9.4982699999999994e+01   1.1732699999999999e+01  -8.9196000000000009e+00   2.1276999999999999e+00
   2.7728999999999999e+01  -4.4231000000000002e+01   4.9728859999999997e+02   1.3653000000000000e+00   6.8675799999999995e+01   7.4241999999999999e+00  -4.3723999999999998e+00   8.7385999999999999e+00   9.5330900000000000e+01   1.1877200000000000e+01  -8.8619000000000003e+00   2.1541999999999999e+00
   2.7993500000000001e+01  -4.5220199999999998e+01   4.9874689999999998e+02   1.4894000000000001e+00   6.9094499999999996e+01   7.4855999999999998e+00  -4.2392000000000003e+00   8.5830000000000002e+00   9.3937899999999999e+01   1.1723100000000001e+01  -8.9966000000000008e+00   2.1497999999999999e+00
   2.8147800000000000e+01  -4.5418100000000003e+01   5.0149200000000002e+02   1.7566999999999999e+00   6.9475099999999998e+01   7.5381999999999998e+00  -5.1714000000000002e+00   8.1605000000000008e+00   9.2457899999999995e+01   1.1462999999999999e+01  -9.0542999999999996e+00   2.0215000000000001e+00
   2.8324100000000001e+01  -4.6209499999999998e+01   5.0569540000000001e+02   1.8808000000000000e+00   6.9789100000000005e+01   7.5777000000000001e+00  -4.1283000000000003e+00   5.6033999999999997e+00   8.8540199999999999e+01   1.0942800000000000e+01  -8.4865999999999993e+00   1.7517000000000000e+00
   2.8346200000000000e+01  -4.7154800000000002e+01   5.0835469999999998e+02   2.1768000000000001e+00   7.0093599999999995e+01   7.6521999999999997e+00  -3.1073000000000000e+00   3.3576000000000001e+00   8.3577799999999996e+01   1.0364900000000000e+01  -8.1883999999999997e+00   1.4464999999999999e+00
   2.8544599999999999e+01  -4.7550500000000000e+01   5.1084240000000000e+02   2.2818000000000001e+00   7.0436199999999999e+01   7.7398999999999996e+00  -2.9075000000000002e+00   2.5792999999999999e+00   7.7657700000000006e+01   9.7387999999999995e+00  -7.6013999999999999e+00   1.1811000000000000e+00
   2.8809100000000001e+01  -4.8276000000000003e+01   5.1393070000000000e+02   2.5110000000000001e+00   7.0645600000000002e+01   7.7618000000000000e+00  -1.9975000000000001e+00   2.6015999999999999e+00   7.2608199999999997e+01   9.1415000000000006e+00  -7.0818000000000003e+00   1.1721999999999999e+00
   2.9294000000000000e+01  -4.8891500000000001e+01   5.1564630000000000e+02   2.6351000000000000e+00   7.0778800000000004e+01   7.8494999999999999e+00  -1.5536000000000001e+00   2.6905000000000001e+00   6.6513999999999996e+01   8.4575999999999993e+00  -6.5911000000000000e+00   1.1589000000000000e+00
   2.9602599999999999e+01  -4.9573000000000000e+01   5.1641840000000002e+02   2.9693000000000001e+00   7.1007199999999997e+01   7.7487000000000004e+00  -1.2428999999999999e+00   3.1575000000000002e+00   6.0680999999999997e+01   7.9374000000000002e+00  -5.9945000000000004e+00   1.1279999999999999e+00
   2.9889099999999999e+01  -4.9990699999999997e+01   5.1804830000000004e+02   3.0743000000000000e+00   7.1102300000000000e+01   7.8276000000000003e+00  -1.0431999999999999e+00   3.7801000000000000e+00   5.4412599999999998e+01   7.0415999999999999e+00  -5.2343999999999999e+00   1.1368000000000000e+00
   3.0329999999999998e+01  -5.0276499999999999e+01   5.1924929999999995e+02   3.4180000000000001e+00   7.1016700000000000e+01   7.7925000000000004e+00  -7.5460000000000005e-01   3.9802000000000000e+00   4.8144300000000001e+01   6.2709000000000001e+00  -4.7051999999999996e+00   1.0926000000000000e+00
   3.0616499999999998e+01  -5.0694200000000002e+01   5.1942079999999999e+02   3.6280000000000001e+00   7.1121399999999994e+01   7.7793999999999999e+00  -2.8849999999999998e-01   4.0468999999999999e+00   4.1527700000000003e+01   5.4618000000000002e+00  -4.0796999999999999e+00   1.0705000000000000e+00
   3.0836900000000000e+01  -5.0914000000000001e+01   5.1813409999999999e+02   3.7999000000000001e+00   7.0950100000000006e+01   7.8101000000000003e+00  -8.8800000000000004e-02   4.0690999999999997e+00   3.5172300000000000e+01   4.6912000000000003e+00  -3.3965999999999998e+00   9.8199999999999998e-01
   3.1145499999999998e+01  -5.1309699999999999e+01   5.1933500000000004e+02   4.0385999999999997e+00   7.0759799999999998e+01   7.9021999999999997e+00   1.3320000000000001e-01   4.2248000000000001e+00   2.9165199999999999e+01   3.9782999999999999e+00  -2.7614999999999998e+00   9.4660000000000000e-01
   3.1542300000000001e+01  -5.1595500000000001e+01   5.1753359999999998e+02   4.4013999999999998e+00   7.0550399999999996e+01   7.7530999999999999e+00  -3.3289999999999997e-01   4.8250999999999999e+00   2.4376899999999999e+01   3.2463000000000002e+00  -2.1072000000000002e+00   1.0350999999999999e+00
   3.1718599999999999e+01  -5.1507500000000000e+01   5.1693309999999997e+02   4.6113999999999997e+00   7.0312500000000000e+01   7.8407999999999998e+00  -3.1069999999999998e-01   4.8917999999999999e+00   1.8979099999999999e+01   2.6009000000000002e+00  -1.5875999999999999e+00   9.5550000000000002e-01
   3.1366000000000000e+01  -5.2145099999999999e+01   5.1598950000000002e+02   4.9169000000000000e+00   6.9989000000000004e+01   7.7925000000000004e+00   5.7709999999999995e-01   4.8250999999999999e+00   1.3755500000000000e+01   1.9266000000000001e+00  -1.1642999999999999e+00   8.1389999999999996e-01
   3.1211700000000000e+01  -5.2210999999999999e+01   5.1290129999999999e+02   5.1555999999999997e+00   6.9399000000000001e+01   7.8933999999999997e+00   9.7660000000000002e-01   3.9135000000000000e+00   1.0882500000000000e+01   1.2715000000000001e+00  -5.9660000000000002e-01   6.1490000000000000e-01
   3.0947199999999999e+01  -5.2320900000000002e+01   5.0826889999999997e+02   5.4420000000000002e+00   6.8808999999999997e+01   7.8231999999999999e+00   1.6202000000000001e+00   2.5125999999999999e+00   6.6166000000000000e+00   5.3939999999999999e-01  -1.6360000000000000e-01   3.1409999999999999e-01
   3.0792899999999999e+01  -5.2562800000000003e+01   5.0380820000000000e+02   5.5757000000000003e+00   6.8114400000000003e+01   7.8715000000000002e+00   1.6868000000000001e+00   2.8683999999999998e+00   4.3529999999999998e+00   4.0460000000000002e-01   0.0000000000000000e+00   3.4499999999999997e-01
   2.9889099999999999e+01  -5.2870500000000000e+01   4.9788909999999998e+02   5.9194000000000004e+00   6.7296000000000006e+01   7.8670999999999998e+00   1.3317000000000001e+00   2.7572000000000001e+00   4.3529999999999998e+00   3.5639999999999999e-01   1.3469999999999999e-01   2.9640000000000000e-01
   2.9514399999999998e+01  -5.2804600000000001e+01   4.9385730000000001e+02   6.0816999999999997e+00   6.6763099999999994e+01   7.8276000000000003e+00   2.2189999999999999e-01  -1.3339999999999999e-01   4.4401000000000002e+00   2.2159999999999999e-01   9.6199999999999994e-02   1.7249999999999999e-01
   2.8786999999999999e+01  -5.3244300000000003e+01   4.8948230000000001e+02   6.2630999999999997e+00   6.6144599999999997e+01   7.8231999999999999e+00   9.5440000000000003e-01   1.1117999999999999e+00   4.5270999999999999e+00   2.4079999999999999e-01   1.3469999999999999e-01   1.8140000000000001e-01
   2.8059600000000000e+01  -5.3618000000000002e+01   4.8493570000000000e+02   6.5400000000000000e+00   6.5392799999999994e+01   7.8845999999999998e+00   2.4410000000000001e-01   4.2249999999999999e-01   4.0918000000000001e+00   2.4079999999999999e-01   1.3469999999999999e-01   1.9020000000000001e-01
   2.7464500000000001e+01  -5.3925699999999999e+01   4.8167599999999999e+02   6.7881999999999998e+00   6.4869500000000002e+01   7.9153000000000002e+00   7.3240000000000005e-01   8.0049999999999999e-01   3.9177000000000000e+00   2.6970000000000000e-01   3.8500000000000000e-02   2.0790000000000000e-01
   2.7001600000000000e+01  -5.4387400000000000e+01   4.7790150000000000e+02   6.9983000000000004e+00   6.4298500000000004e+01   7.9241000000000001e+00   2.8849999999999998e-01   4.4469999999999998e-01   4.2659000000000002e+00   3.1790000000000002e-01   1.1550000000000001e-01   2.3890000000000000e-01
   2.6362400000000001e+01  -5.4607199999999999e+01   4.7507060000000001e+02   7.2656000000000001e+00   6.3775100000000002e+01   7.9855000000000000e+00   6.6579999999999995e-01   8.2269999999999999e-01   4.1788999999999996e+00   2.9859999999999998e-01   1.3469999999999999e-01   2.2559999999999999e-01
   2.5987700000000000e+01  -5.5288699999999999e+01   4.7326909999999998e+02   7.4088000000000003e+00   6.3147100000000002e+01   8.0512999999999995e+00   3.9950000000000002e-01   5.3369999999999995e-01   4.0918000000000001e+00   1.6380000000000000e-01   1.1550000000000001e-01   1.9020000000000001e-01
   2.5635000000000002e+01  -5.5508600000000001e+01   4.6915150000000000e+02   7.7430000000000003e+00   6.2871099999999998e+01   8.0381000000000000e+00   6.6579999999999995e-01   6.0040000000000004e-01   4.7012999999999998e+00   2.7939999999999998e-01   9.6199999999999994e-02   2.0349999999999999e-01
   2.5083900000000000e+01  -5.6036200000000001e+01   4.6777900000000000e+02   8.0103000000000009e+00   6.2538100000000000e+01   8.0425000000000004e+00   6.4370000000000005e-01   6.6710000000000003e-01   3.8306000000000000e+00   1.3489999999999999e-01   1.2509999999999999e-01   2.0349999999999999e-01
   2.4687200000000001e+01  -5.6431899999999999e+01   4.6546280000000002e+02   8.3157999999999994e+00   6.2262099999999997e+01   8.1082999999999998e+00   8.2120000000000004e-01   6.6710000000000003e-01   4.5270999999999999e+00   2.6970000000000000e-01   1.9239999999999999e-01   1.9460000000000000e-01
   2.4422699999999999e+01  -5.7003399999999999e+01   4.6331819999999999e+02   8.8505000000000003e+00   6.1814900000000002e+01   8.1127000000000002e+00   5.7709999999999995e-01   6.6710000000000003e-01   4.7882999999999996e+00   1.2520000000000001e-01   6.7400000000000002e-02   2.2559999999999999e-01
   2.4224299999999999e+01  -5.6871499999999997e+01   4.6151679999999999e+02   9.2133000000000003e+00   6.1500799999999998e+01   8.0687999999999995e+00   7.1020000000000005e-01   7.1150000000000002e-01   4.8754000000000000e+00   2.0230000000000001e-01   1.9239999999999999e-01   2.2120000000000001e-01
   2.3739400000000000e+01  -5.7201300000000003e+01   4.6117360000000002e+02   9.7575000000000003e+00   6.1120199999999997e+01   8.1038999999999994e+00   6.4370000000000005e-01   5.5589999999999995e-01   4.4401000000000002e+00   2.3119999999999999e-01   1.1550000000000001e-01   2.3440000000000000e-01
   2.3761399999999998e+01  -5.7047400000000003e+01   4.5842849999999999e+02   1.0292199999999999e+01   6.0853800000000000e+01   8.0381000000000000e+00   7.9900000000000004e-01   7.7820000000000000e-01   4.0048000000000004e+00   2.5050000000000000e-01   1.1550000000000001e-01   2.1679999999999999e-01
   2.3144200000000001e+01  -5.7003399999999999e+01   4.5817120000000000e+02   1.0769500000000001e+01   6.0606400000000001e+01   8.0600000000000005e+00   5.9930000000000005e-01   4.4469999999999998e-01   4.0918000000000001e+00   2.3119999999999999e-01   1.7319999999999999e-01   2.4770000000000000e-01
   2.3188300000000002e+01  -5.7377200000000002e+01   4.5799959999999999e+02   1.1275499999999999e+01   6.0396999999999998e+01   8.0469000000000008e+00   6.6579999999999995e-01   7.1150000000000002e-01   4.1788999999999996e+00   2.8899999999999998e-01   1.4430000000000001e-01   2.1229999999999999e-01
   2.2989899999999999e+01  -5.7575000000000003e+01   4.5782810000000001e+02   1.1943899999999999e+01   6.0244799999999998e+01   8.0381000000000000e+00   6.4370000000000005e-01   5.7809999999999995e-01   4.6142000000000003e+00   3.2750000000000001e-01   3.8500000000000000e-02   2.1679999999999999e-01
   2.3033999999999999e+01  -5.7311199999999999e+01   4.5739909999999998e+02   1.2507199999999999e+01   6.0044899999999998e+01   7.9372999999999996e+00   5.7709999999999995e-01   6.4480000000000004e-01   3.9177000000000000e+00   2.2159999999999999e-01   1.1550000000000001e-01   2.2559999999999999e-01
   2.2901800000000001e+01  -5.7223300000000002e+01   4.5834280000000001e+02   1.3290100000000001e+01   5.9702399999999997e+01   7.9372999999999996e+00   5.7709999999999995e-01   7.3380000000000001e-01   4.0918000000000001e+00   1.8300000000000000e-01   1.7319999999999999e-01   2.0349999999999999e-01
   2.2879700000000000e+01  -5.7157299999999999e+01   4.5791379999999998e+02   1.3805600000000000e+01   5.9559600000000003e+01   7.8144999999999998e+00   6.2150000000000005e-01   8.8939999999999997e-01   4.0918000000000001e+00   2.4079999999999999e-01   1.7319999999999999e-01   2.2120000000000001e-01
   2.3012000000000000e+01  -5.7223300000000002e+01   4.5705599999999998e+02   1.4636200000000001e+01   5.9464500000000001e+01   7.7224000000000004e+00   6.6579999999999995e-01   7.7820000000000000e-01   4.0048000000000004e+00   2.3119999999999999e-01   1.5400000000000000e-01   2.4329999999999999e-01
   2.3078099999999999e+01  -5.6981499999999997e+01   4.5697019999999998e+02   1.5457300000000000e+01   5.9378799999999998e+01   7.6566000000000001e+00   5.3269999999999995e-01   8.2269999999999999e-01   4.2659000000000002e+00   2.4079999999999999e-01   1.9239999999999999e-01   1.9910000000000000e-01
   2.3276499999999999e+01  -5.6981499999999997e+01   4.5825700000000001e+02   1.6230699999999999e+01   5.9140900000000002e+01   7.5601000000000003e+00   7.1020000000000005e-01   5.1139999999999997e-01   4.6142000000000003e+00   2.3119999999999999e-01   9.6199999999999994e-02   2.6100000000000001e-01
   2.3761399999999998e+01  -5.6695700000000002e+01   4.5860010000000000e+02   1.7004000000000001e+01   5.8988700000000001e+01   7.4504999999999999e+00   2.8849999999999998e-01   8.8939999999999997e-01   4.2659000000000002e+00   1.7340000000000000e-01   7.6999999999999999e-02   1.9910000000000000e-01
   2.3871600000000001e+01  -5.6871499999999997e+01   4.6031580000000002e+02   1.7891900000000000e+01   5.8712699999999998e+01   7.3758999999999997e+00   4.4390000000000002e-01   7.1150000000000002e-01   4.8754000000000000e+00   1.7340000000000000e-01   1.2509999999999999e-01   2.2120000000000001e-01
   2.4268400000000000e+01  -5.7113399999999999e+01   4.6083049999999997e+02   1.8608000000000001e+01   5.8598500000000001e+01   7.3583999999999996e+00   5.9930000000000005e-01   7.7820000000000000e-01   4.3529999999999998e+00   2.8899999999999998e-01   1.5400000000000000e-01   1.9020000000000001e-01
   2.4753299999999999e+01  -5.7223300000000002e+01   4.6263200000000001e+02   1.9591400000000000e+01   5.8446300000000001e+01   7.2225000000000001e+00   6.8799999999999994e-01   6.0040000000000004e-01   3.9177000000000000e+00   2.0230000000000001e-01   2.1170000000000000e-01   2.1679999999999999e-01
   2.5414600000000000e+01  -5.7025399999999998e+01   4.6297510000000000e+02   2.0460200000000000e+01   5.8322600000000001e+01   7.0909000000000004e+00   5.9930000000000005e-01   6.8930000000000002e-01   3.4824000000000002e+00   3.4680000000000000e-01   1.9239999999999999e-01   2.2120000000000001e-01
   2.5965599999999998e+01  -5.7113399999999999e+01   4.6366140000000001e+02   2.1281300000000002e+01   5.8132199999999997e+01   6.9725000000000001e+00   7.3240000000000005e-01   6.8930000000000002e-01   3.9177000000000000e+00   2.4079999999999999e-01   1.5400000000000000e-01   2.5209999999999999e-01
   2.6494599999999998e+01  -5.7377200000000002e+01   4.6486230000000000e+02   2.2197800000000001e+01   5.7913400000000003e+01   6.8715999999999999e+00   6.4370000000000005e-01   8.8939999999999997e-01   4.7012999999999998e+00   1.7340000000000000e-01   2.1170000000000000e-01   1.7249999999999999e-01
   2.7332200000000000e+01  -5.7816800000000001e+01   4.6554860000000002e+02   2.3200299999999999e+01   5.7875300000000003e+01   6.6917999999999997e+00   4.8830000000000001e-01   5.3369999999999995e-01   3.7435999999999998e+00   1.9270000000000001e-01   9.6199999999999994e-02   2.0790000000000000e-01
   2.8037600000000001e+01  -5.8014699999999998e+01   4.6760739999999998e+02   2.4059600000000000e+01   5.7837299999999999e+01   6.6040999999999999e+00   5.5489999999999995e-01   8.0049999999999999e-01   4.6142000000000003e+00   2.7939999999999998e-01   1.3469999999999999e-01   2.1229999999999999e-01
   2.8941299999999998e+01  -5.8542299999999997e+01   4.6992360000000002e+02   2.4985700000000001e+01   5.7627899999999997e+01   6.4244000000000003e+00   7.3240000000000005e-01   5.3369999999999995e-01   4.1788999999999996e+00   2.0230000000000001e-01   1.5400000000000000e-01   1.9460000000000000e-01
   2.9823000000000000e+01  -5.8564300000000003e+01   4.7155349999999999e+02   2.6064499999999999e+01   5.7637400000000000e+01   6.3102999999999998e+00   4.8830000000000001e-01   6.8930000000000002e-01   3.6564999999999999e+00   3.1790000000000002e-01   7.6999999999999999e-02   2.3000000000000001e-01
   3.0528400000000001e+01  -5.8872000000000000e+01   4.7352650000000000e+02   2.7105200000000000e+01   5.7513700000000000e+01   6.1481000000000003e+00   6.8799999999999994e-01   5.5589999999999995e-01   4.0918000000000001e+00   3.2750000000000001e-01   8.6599999999999996e-02   2.3440000000000000e-01
   3.1211700000000000e+01  -5.9487600000000000e+01   4.7575689999999997e+02   2.7869000000000000e+01   5.7504199999999997e+01   6.0297000000000001e+00   6.8799999999999994e-01   9.1169999999999995e-01   4.7882999999999996e+00   2.4079999999999999e-01   2.0210000000000000e-01   2.2120000000000001e-01
   3.2181500000000000e+01  -5.9839300000000001e+01   4.7824459999999999e+02   2.9071999999999999e+01   5.7408999999999999e+01   5.8761999999999999e+00   5.5489999999999995e-01   3.5580000000000001e-01   3.8306000000000000e+00   1.8300000000000000e-01   1.4430000000000001e-01   1.7690000000000000e-01
   3.3063200000000002e+01  -6.0476900000000001e+01   4.7944560000000001e+02   3.0112700000000000e+01   5.7513700000000000e+01   5.7051999999999996e+00   5.9930000000000005e-01   6.4480000000000004e-01   3.2212000000000001e+00   2.0230000000000001e-01   1.3469999999999999e-01   2.3000000000000001e-01
   3.3966900000000003e+01  -6.1026400000000002e+01   4.8296269999999998e+02   3.1277400000000000e+01   5.7494700000000002e+01   5.5342000000000002e+00   5.7709999999999995e-01   6.8930000000000002e-01   3.8306000000000000e+00   2.1190000000000001e-01   1.1550000000000001e-01   2.1229999999999999e-01
   3.4870699999999999e+01  -6.1817900000000002e+01   4.8545040000000000e+02   3.2337200000000003e+01   5.7561300000000003e+01   5.3456000000000001e+00   6.4370000000000005e-01   8.4499999999999997e-01   3.7435999999999998e+00   2.6970000000000000e-01   6.7400000000000002e-02   2.0349999999999999e-01
   3.5664200000000001e+01  -6.2169600000000003e+01   4.8845290000000000e+02   3.3645200000000003e+01   5.7742100000000001e+01   5.1262999999999996e+00   7.1020000000000005e-01   7.1150000000000002e-01   4.0048000000000004e+00   2.6010000000000000e-01   2.5019999999999998e-01   2.2120000000000001e-01
   3.6347499999999997e+01  -6.2565300000000001e+01   4.9111219999999997e+02   3.4800500000000000e+01   5.7827700000000000e+01   4.9333999999999998e+00   6.2150000000000005e-01   6.4480000000000004e-01   4.1788999999999996e+00   2.5050000000000000e-01   2.1170000000000000e-01   1.8579999999999999e-01
   3.7317300000000003e+01  -6.3488599999999998e+01   4.9377150000000000e+02   3.5974800000000002e+01   5.7723100000000002e+01   4.7580000000000000e+00   7.3240000000000005e-01   7.3380000000000001e-01   3.5695000000000001e+00   2.4079999999999999e-01   1.4430000000000001e-01   2.2559999999999999e-01
   3.8044699999999999e+01  -6.4236000000000004e+01   4.9600180000000000e+02   3.7282800000000002e+01   5.7789700000000003e+01   4.5650000000000004e+00   2.8849999999999998e-01   6.0040000000000004e-01   4.0048000000000004e+00   1.9270000000000001e-01   5.7700000000000001e-02   2.0790000000000000e-01
   3.8485599999999998e+01  -6.5181299999999993e+01   4.9926159999999999e+02   3.8457099999999997e+01   5.7789700000000003e+01   4.3501000000000003e+00   5.1049999999999995e-01   6.4480000000000004e-01   3.8306000000000000e+00   2.0230000000000001e-01   1.3469999999999999e-01   2.1679999999999999e-01
   3.9256999999999998e+01  -6.5818899999999999e+01   5.0269299999999998e+02   3.9707799999999999e+01   5.7780200000000001e+01   4.1879000000000000e+00   5.7709999999999995e-01   5.7809999999999995e-01   4.2659000000000002e+00   2.3119999999999999e-01   1.8279999999999999e-01   2.1229999999999999e-01
   3.9808100000000003e+01  -6.6698200000000000e+01   5.0612430000000001e+02   4.0863100000000003e+01   5.7960999999999999e+01   3.9817999999999998e+00   8.4340000000000004e-01   7.3380000000000001e-01   3.6564999999999999e+00   2.2159999999999999e-01   1.6360000000000000e-01   1.9460000000000000e-01
   4.0271000000000001e+01  -6.7511600000000001e+01   5.0844049999999999e+02   4.2266599999999997e+01   5.8198900000000002e+01   3.7713000000000001e+00   6.8799999999999994e-01   5.5589999999999995e-01   3.8306000000000000e+00   2.6970000000000000e-01   1.1550000000000001e-01   2.2120000000000001e-01
   4.0755899999999997e+01  -6.8830600000000004e+01   5.1281550000000004e+02   4.3345399999999998e+01   5.8370100000000001e+01   3.6836000000000002e+00   6.8799999999999994e-01   8.2269999999999999e-01   4.5270999999999999e+00   2.1190000000000001e-01   2.0210000000000000e-01   1.9020000000000001e-01
   4.1329000000000001e+01  -6.9929800000000000e+01   5.1581790000000001e+02   4.4682099999999998e+01   5.8560499999999998e+01   3.5651999999999999e+00   6.6579999999999995e-01   6.8930000000000002e-01   4.3529999999999998e+00   2.6010000000000000e-01   1.9239999999999999e-01   1.9460000000000000e-01
   4.2122500000000002e+01  -7.1160899999999998e+01   5.1950660000000005e+02   4.5789600000000000e+01   5.8798400000000001e+01   3.3679000000000001e+00   5.3269999999999995e-01   6.2260000000000004e-01   4.5270999999999999e+00   3.4680000000000000e-01   2.0210000000000000e-01   1.8140000000000001e-01
   4.2717599999999997e+01  -7.2567800000000005e+01   5.2336689999999999e+02   4.6992500000000000e+01   5.9121899999999997e+01   3.3020999999999998e+00   6.6579999999999995e-01   8.2269999999999999e-01   4.2659000000000002e+00   2.3119999999999999e-01   1.3469999999999999e-01   1.8140000000000001e-01
   4.3224600000000002e+01  -7.4282499999999999e+01   5.2782759999999996e+02   4.8052300000000002e+01   5.9388300000000001e+01   3.2538000000000000e+00   7.3240000000000005e-01   6.4480000000000004e-01   4.0048000000000004e+00   1.9270000000000001e-01   1.1550000000000001e-01   2.2120000000000001e-01
   4.3687500000000000e+01  -7.6041200000000003e+01   5.3108740000000000e+02   4.9188499999999998e+01   5.9654800000000002e+01   3.1749000000000001e+00   5.3269999999999995e-01   4.2249999999999999e-01   4.2659000000000002e+00   2.4079999999999999e-01   1.3469999999999999e-01   2.4770000000000000e-01
   4.4194499999999998e+01  -7.7887900000000002e+01   5.3546240000000000e+02   5.0066800000000001e+01   6.0025900000000000e+01   3.1442000000000001e+00   7.1020000000000005e-01   4.4469999999999998e-01   3.9177000000000000e+00   2.3119999999999999e-01   1.5400000000000000e-01   2.3890000000000000e-01
   4.4943899999999999e+01  -7.9844399999999993e+01   5.3958000000000004e+02   5.1040700000000001e+01   6.0444600000000001e+01   3.2143999999999999e+00   5.7709999999999995e-01   6.6710000000000003e-01   3.6564999999999999e+00   3.2750000000000001e-01   9.6199999999999994e-02   2.1679999999999999e-01
   4.5759500000000003e+01  -8.1009500000000003e+01   5.4344029999999998e+02   5.1794899999999998e+01   6.0710999999999999e+01   3.1530000000000000e+00   5.5489999999999995e-01   6.4480000000000004e-01   3.9177000000000000e+00   2.9859999999999998e-01   1.6360000000000000e-01   2.4329999999999999e-01
   4.6266399999999997e+01  -8.5670000000000002e+01   5.4532749999999999e+02   5.2463200000000001e+01   6.1186799999999998e+01   3.5169000000000001e+00   5.7709999999999995e-01   4.0020000000000000e-01   3.8306000000000000e+00   2.9859999999999998e-01   1.4430000000000001e-01   2.0790000000000000e-01
   4.7170200000000001e+01  -8.6769199999999998e+01   5.4884469999999999e+02   5.3246099999999998e+01   6.1472299999999997e+01   3.5213000000000001e+00   6.6579999999999995e-01   6.4480000000000004e-01   4.0918000000000001e+00   1.6380000000000000e-01   1.5400000000000000e-01   2.2559999999999999e-01
   4.8206099999999999e+01  -8.8132199999999997e+01   5.5184709999999995e+02   5.3990800000000000e+01   6.1719700000000003e+01   3.4512000000000000e+00   5.5489999999999995e-01   6.4480000000000004e-01   4.7012999999999998e+00   2.5050000000000000e-01   2.2130000000000000e-01   2.2120000000000001e-01
   4.8426600000000001e+01  -8.9649100000000004e+01   5.5382010000000002e+02   5.4706899999999997e+01   6.2167000000000002e+01   3.5739999999999998e+00   5.7709999999999995e-01   8.4499999999999997e-01   4.6142000000000003e+00   2.1190000000000001e-01   1.3469999999999999e-01   2.1229999999999999e-01
   4.8713099999999997e+01  -9.1715500000000006e+01   5.5459220000000005e+02   5.5231999999999999e+01   6.2366799999999998e+01   3.6836000000000002e+00   7.1020000000000005e-01   6.8930000000000002e-01   4.0048000000000004e+00   1.4449999999999999e-01   1.2509999999999999e-01   1.9910000000000000e-01
   4.8911499999999997e+01  -9.3913899999999998e+01   5.5742300000000000e+02   5.5671199999999999e+01   6.2633200000000002e+01   3.9159999999999999e+00   4.4390000000000002e-01   6.0040000000000004e-01   4.3529999999999998e+00   1.4449999999999999e-01   9.6199999999999994e-02   2.3440000000000000e-01
   4.9220100000000002e+01  -9.5870400000000004e+01   5.5742300000000000e+02   5.6129500000000000e+01   6.2785499999999999e+01   4.0431999999999997e+00   4.2170000000000002e-01   6.6710000000000003e-01   3.6564999999999999e+00   2.4079999999999999e-01   1.3469999999999999e-01   2.4770000000000000e-01
   4.9021700000000003e+01  -9.8706299999999999e+01   5.5931029999999998e+02   5.6444499999999998e+01   6.2880600000000001e+01   4.3281999999999998e+00   5.7709999999999995e-01   4.6689999999999998e-01   4.1788999999999996e+00   2.7939999999999998e-01   1.1550000000000001e-01   2.3440000000000000e-01
   4.8911499999999997e+01  -1.0079480000000000e+02   5.5973919999999998e+02   5.6740499999999997e+01   6.2880600000000001e+01   4.4904999999999999e+00   6.4370000000000005e-01   5.3369999999999995e-01   2.9600000000000000e+00   1.7340000000000000e-01   1.2509999999999999e-01   1.9020000000000001e-01
   4.8999699999999997e+01  -1.0327889999999999e+02   5.6051130000000001e+02   5.6960099999999997e+01   6.3023400000000002e+01   4.8106000000000000e+00   5.3269999999999995e-01   6.4480000000000004e-01   3.7435999999999998e+00   2.2159999999999999e-01   9.6199999999999994e-02   2.5659999999999999e-01
   4.9043700000000001e+01  -1.0552119999999999e+02   5.5836670000000004e+02   5.7246499999999997e+01   6.2909199999999998e+01   4.9508999999999999e+00   5.9930000000000005e-01   5.5589999999999995e-01   4.0918000000000001e+00   2.4079999999999999e-01   1.6360000000000000e-01   2.0349999999999999e-01
   4.8735199999999999e+01  -1.0785150000000000e+02   5.5776620000000003e+02   5.7303800000000003e+01   6.2880600000000001e+01   5.2972999999999999e+00   6.4370000000000005e-01   5.3369999999999995e-01   3.0470999999999999e+00   1.7340000000000000e-01   1.6360000000000000e-01   1.7249999999999999e-01
   4.8580900000000000e+01  -1.0967610000000001e+02   5.5579309999999998e+02   5.7427900000000001e+01   6.2538100000000000e+01   5.5166000000000004e+00   6.6579999999999995e-01   7.3380000000000001e-01   4.3529999999999998e+00   2.5050000000000000e-01   2.2130000000000000e-01   2.2559999999999999e-01
   4.7831400000000002e+01  -1.1092919999999999e+02   5.5321960000000001e+02   5.7561599999999999e+01   6.2357300000000002e+01   5.7403000000000004e+00   5.7709999999999995e-01   6.0040000000000004e-01   4.7882999999999996e+00   2.3119999999999999e-01   9.6199999999999994e-02   2.3890000000000000e-01
   4.7148099999999999e+01  -1.1213830000000000e+02   5.4609960000000001e+02   5.7170099999999998e+01   6.1738700000000001e+01   6.0121000000000002e+00   7.3240000000000005e-01   6.2260000000000004e-01   3.9177000000000000e+00   2.0230000000000001e-01   2.5019999999999998e-01   2.0790000000000000e-01
   4.5627200000000002e+01  -1.1312750000000000e+02   5.3855060000000003e+02   5.6654600000000002e+01   6.0872799999999998e+01   6.3804999999999996e+00   3.9950000000000002e-01   6.4480000000000004e-01   4.5270999999999999e+00   3.1790000000000002e-01   9.6199999999999994e-02   2.2559999999999999e-01
   4.4392899999999997e+01  -1.1471040000000001e+02   5.2748450000000003e+02   5.5995800000000003e+01   5.9987800000000000e+01   6.7576000000000001e+00   4.6610000000000001e-01   7.1150000000000002e-01   3.8306000000000000e+00   1.9270000000000001e-01   6.7400000000000002e-02   1.9020000000000001e-01
   4.3070300000000003e+01  -1.1532590000000000e+02   5.1744780000000003e+02   5.5270200000000003e+01   5.8855400000000003e+01   7.0909000000000004e+00   6.4370000000000005e-01   8.2269999999999999e-01   3.5695000000000001e+00   2.4079999999999999e-01   1.3469999999999999e-01   2.5209999999999999e-01
   4.1307000000000002e+01  -1.1534790000000000e+02   5.0578120000000001e+02   5.4401400000000002e+01   5.7523200000000003e+01   7.3672000000000004e+00   5.9930000000000005e-01   5.1139999999999997e-01   4.1788999999999996e+00   2.4079999999999999e-01   1.1550000000000001e-01   2.0349999999999999e-01
   3.9543599999999998e+01  -1.1427070000000001e+02   4.9351409999999998e+02   5.3417999999999999e+01   5.6124400000000001e+01   7.5469999999999997e+00   7.3240000000000005e-01   6.8930000000000002e-01   3.9177000000000000e+00   1.9270000000000001e-01   2.8899999999999999e-02   2.3000000000000001e-01
   3.8022700000000000e+01  -1.1299560000000000e+02   4.7712939999999998e+02   5.2167299999999997e+01   5.4563800000000001e+01   7.6829000000000001e+00   9.3220000000000003e-01   6.0040000000000004e-01   3.4824000000000002e+00   3.1790000000000002e-01   1.0580000000000001e-01   2.1229999999999999e-01
   3.5928699999999999e+01  -1.1224820000000000e+02   4.5980110000000002e+02   5.0582400000000000e+01   5.2765300000000003e+01   7.9592000000000001e+00   8.6560000000000004e-01   4.0020000000000000e-01   5.7460000000000004e+00   3.1790000000000002e-01   2.2130000000000000e-01   6.6400000000000001e-02
   3.4099200000000003e+01  -1.1004980000000000e+02   4.4015660000000003e+02   4.9035699999999999e+01   5.0852600000000002e+01   8.0425000000000004e+00   4.6610000000000001e-01   6.6710000000000003e-01   3.4824000000000002e+00   2.4079999999999999e-01   9.6199999999999994e-02   3.7159999999999999e-01
   3.2401899999999998e+01  -1.0758770000000000e+02   4.2059789999999998e+02   4.7212100000000000e+01   4.8816200000000002e+01   8.1082999999999998e+00   5.1049999999999995e-01   8.8939999999999997e-01   4.7012999999999998e+00   1.9270000000000001e-01   1.7319999999999999e-01   2.7429999999999999e-01
   3.0109600000000000e+01  -1.0464190000000001e+02   3.9949509999999998e+02   4.5245399999999997e+01   4.6589500000000001e+01   8.0643999999999991e+00   9.7660000000000002e-01   6.2260000000000004e-01   4.7012999999999998e+00   2.8899999999999998e-01   1.2509999999999999e-01   1.5479999999999999e-01
   2.8015499999999999e+01  -1.0094860000000000e+02   3.7813490000000002e+02   4.2944400000000002e+01   4.4039299999999997e+01   8.0117999999999991e+00   6.6579999999999995e-01   2.4460000000000001e-01   4.0918000000000001e+00   2.6010000000000000e-01   1.2509999999999999e-01   1.5479999999999999e-01
   2.6208100000000002e+01  -9.6771799999999999e+01   3.5548800000000000e+02   4.0891700000000000e+01   4.1698399999999999e+01   7.8933999999999997e+00   4.8830000000000001e-01   7.5600000000000001e-01   4.1788999999999996e+00   2.0230000000000001e-01   1.5400000000000000e-01   2.3440000000000000e-01
   2.4334499999999998e+01  -9.3100499999999997e+01   3.3421359999999999e+02   3.8695799999999998e+01   3.9300400000000003e+01   7.7530999999999999e+00   6.2150000000000005e-01   3.5580000000000001e-01   4.6142000000000003e+00   1.9270000000000001e-01   1.2509999999999999e-01   2.6979999999999998e-01
   2.2637300000000000e+01  -8.8352000000000004e+01   3.1371129999999999e+02   3.6461700000000000e+01   3.6911900000000003e+01   7.5469999999999997e+00   5.9930000000000005e-01   6.2260000000000004e-01   4.3529999999999998e+00   2.9859999999999998e-01   1.2509999999999999e-01   1.9910000000000000e-01
   2.0962100000000000e+01  -8.3669499999999999e+01   2.9140750000000003e+02   3.4237200000000001e+01   3.4352200000000003e+01   7.3057999999999996e+00   5.1049999999999995e-01   4.6689999999999998e-01   3.3083000000000000e+00   2.6970000000000000e-01   5.7700000000000001e-02   2.1229999999999999e-01
   1.9485199999999999e+01  -7.9250799999999998e+01   2.6884640000000002e+02   3.1945799999999998e+01   3.1916100000000000e+01   7.0164000000000000e+00   9.7660000000000002e-01   6.8930000000000002e-01   4.0048000000000004e+00   2.6010000000000000e-01   1.4430000000000001e-01   2.1679999999999999e-01
   1.8361100000000000e+01  -7.4458399999999997e+01   2.4499850000000001e+02   2.9234300000000001e+01   2.9232600000000001e+01   6.7182000000000004e+00   6.6579999999999995e-01   6.4480000000000004e-01   4.1788999999999996e+00   2.5050000000000000e-01   8.6599999999999996e-02   2.4329999999999999e-01
   1.7082699999999999e+01  -6.9709999999999994e+01   2.2140790000000001e+02   2.6570599999999999e+01   2.6330300000000001e+01   6.3498000000000001e+00   7.5460000000000005e-01   7.7820000000000000e-01   3.5695000000000001e+00   2.3119999999999999e-01   9.6199999999999994e-02   2.3000000000000001e-01
   1.5738099999999999e+01  -6.4807599999999994e+01   1.9713110000000000e+02   2.3811299999999999e+01   2.3485099999999999e+01   5.9332000000000003e+00   5.5489999999999995e-01   4.2249999999999999e-01   4.9623999999999997e+00   1.7340000000000000e-01   4.8099999999999997e-02   2.2559999999999999e-01
   1.4106999999999999e+01  -5.9377699999999997e+01   1.7216810000000001e+02   2.0994800000000001e+01   2.0582799999999999e+01   5.5034999999999998e+00   9.1000000000000003e-01   7.5600000000000001e-01   4.2659000000000002e+00   1.7340000000000000e-01   1.2509999999999999e-01   2.1679999999999999e-01
   1.2718299999999999e+01  -5.3090400000000002e+01   1.4814859999999999e+02   1.8235600000000002e+01   1.7680399999999999e+01   5.0255000000000001e+00   7.9900000000000004e-01   4.8920000000000002e-01   4.5270999999999999e+00   2.3119999999999999e-01   1.9199999999999998e-02   2.1229999999999999e-01
   1.1329700000000001e+01  -4.5330199999999998e+01   1.2507280000000000e+02   1.5829700000000001e+01   1.4930300000000001e+01   4.3106999999999998e+00   4.4390000000000002e-01   4.4469999999999998e-01   3.9177000000000000e+00   2.6010000000000000e-01   1.8279999999999999e-01   2.6979999999999998e-01
   8.2658000000000005e+00  -3.9064799999999998e+01   1.0208270000000000e+02   1.3080000000000000e+01   1.2161199999999999e+01   3.8239000000000001e+00   7.1020000000000005e-01   5.5589999999999995e-01   3.9177000000000000e+00   2.4079999999999999e-01   9.6199999999999994e-02   2.4770000000000000e-01
   6.4804000000000004e+00  -3.1238700000000001e+01   8.3038700000000006e+01   1.0788600000000001e+01   9.7062000000000008e+00   3.1091000000000002e+00   4.6610000000000001e-01   6.4480000000000004e-01   3.7435999999999998e+00   1.8300000000000000e-01   9.6199999999999994e-02   2.1229999999999999e-01
   4.0117000000000003e+00  -2.2621099999999998e+01   6.6568200000000004e+01   9.1178000000000008e+00   7.6982999999999997e+00   2.2496000000000000e+00   7.5460000000000005e-01   6.4480000000000004e-01   3.5695000000000001e+00   3.0819999999999997e-01   9.6199999999999994e-02   2.3000000000000001e-01
   2.4466999999999999e+00  -1.4421200000000001e+01   5.4644300000000001e+01   7.8670999999999998e+00   6.2900000000000000e+00   1.3200000000000001e+00   5.1049999999999995e-01   5.3369999999999995e-01   4.1788999999999996e+00   1.2520000000000001e-01   1.3469999999999999e-01   2.3440000000000000e-01
   1.0801000000000001e+00  -7.0128000000000004e+00   4.6752200000000002e+01   6.9983000000000004e+00   5.3384000000000000e+00   5.3500000000000003e-01   7.5460000000000005e-01   6.8930000000000002e-01   3.9177000000000000e+00   2.0230000000000001e-01   1.6360000000000000e-01   2.4329999999999999e-01
   4.4100000000000000e-02  -1.0990000000000000e-01   3.9546300000000002e+01   6.4062999999999999e+00   4.6913000000000000e+00  -2.2359999999999999e-01   7.3240000000000005e-01   7.5600000000000001e-01   4.9623999999999997e+00   2.6010000000000000e-01   2.2130000000000000e-01   2.1229999999999999e-01
   2.2040000000000001e-01  -8.5740000000000005e-01   3.2254700000000000e+01   5.4706999999999999e+00   3.9870999999999999e+00  -2.1490000000000001e-01   6.6579999999999995e-01   6.6710000000000003e-01   3.9177000000000000e+00   2.5050000000000000e-01   1.5400000000000000e-01   2.3000000000000001e-01
   4.6289999999999998e-01  -4.3999999999999997e-02   2.5134599999999999e+01   4.4204999999999997e+00   3.1783000000000001e+00  -2.6750000000000002e-01   5.7709999999999995e-01   6.2260000000000004e-01   3.7435999999999998e+00   1.7340000000000000e-01   1.4430000000000001e-01   1.8140000000000001e-01
  -1.5429999999999999e-01  -4.3999999999999997e-02   2.0159199999999998e+01   3.4657000000000000e+00   2.3885000000000001e+00  -3.0259999999999998e-01   4.8830000000000001e-01   6.2260000000000004e-01   4.1788999999999996e+00   1.6380000000000000e-01   5.7700000000000001e-02   2.1679999999999999e-01
  -3.3060000000000000e-01   9.0129999999999999e-01   1.4754799999999999e+01   2.6827999999999999e+00   1.8841000000000001e+00  -2.0169999999999999e-01   8.2120000000000004e-01   5.1139999999999997e-01   3.2212000000000001e+00   3.3710000000000001e-01   8.6599999999999996e-02   2.3000000000000001e-01
  -7.4939999999999996e-01   6.6000000000000003e-02   9.7794000000000008e+00   1.8808000000000000e+00   1.2084999999999999e+00  -2.1049999999999999e-01   3.9950000000000002e-01   4.8920000000000002e-01   3.8306000000000000e+00   3.0819999999999997e-01   3.8500000000000000e-02   2.2559999999999999e-01
  -1.0801000000000001e+00   5.4959999999999998e-01   7.0343000000000000e+00   1.1648000000000001e+00   6.3759999999999994e-01  -1.2720000000000001e-01   5.7709999999999995e-01   7.7820000000000000e-01   4.2659000000000002e+00   2.8899999999999998e-01   2.0210000000000000e-01   2.2120000000000001e-01
  -1.2784000000000000e+00   8.3540000000000003e-01   3.2597999999999998e+00   6.7789999999999995e-01   3.1400000000000000e-01  -6.1400000000000003e-02   6.6579999999999995e-01   5.1139999999999997e-01   3.3953000000000002e+00   2.5050000000000000e-01   1.6360000000000000e-01   2.0790000000000000e-01
  -1.4327000000000001e+00   9.2330000000000001e-01   1.1152000000000000e+00   3.7240000000000001e-01   5.7099999999999998e-02  -1.0520000000000000e-01   4.8830000000000001e-01   5.3369999999999995e-01   3.9177000000000000e+00   2.7939999999999998e-01   1.4430000000000001e-01   2.4329999999999999e-01
  -1.9838000000000000e+00  -2.1980000000000000e-01   8.5780000000000001e-01   2.3870000000000000e-01   1.3320000000000001e-01   4.8200000000000000e-02   7.9900000000000004e-01   7.1150000000000002e-01   3.7435999999999998e+00   2.6970000000000000e-01   1.7319999999999999e-01   2.1229999999999999e-01
  -1.7193000000000001e+00   4.6170000000000000e-01   7.7210000000000001e-01   3.3420000000000000e-01   1.6180000000000000e-01   1.1840000000000001e-01   7.1020000000000005e-01   9.1169999999999995e-01   4.3529999999999998e+00   2.6010000000000000e-01   1.6360000000000000e-01   1.8579999999999999e-01
  -1.6532000000000000e+00   2.8580000000000000e-01   8.5780000000000001e-01   3.5330000000000000e-01   9.5200000000000007e-02   4.4000000000000003e-03   6.2150000000000005e-01   5.1139999999999997e-01   4.5270999999999999e+00   2.0230000000000001e-01   7.6999999999999999e-02   2.3890000000000000e-01
  -1.5208999999999999e+00   1.7590000000000000e-01   7.7210000000000001e-01   2.5779999999999997e-01   8.5599999999999996e-02   7.0199999999999999e-02   6.6579999999999995e-01   7.3380000000000001e-01   4.5270999999999999e+00   2.1190000000000001e-01   2.1170000000000000e-01   2.2120000000000001e-01
  -1.8294999999999999e+00   1.3189999999999999e-01   8.5780000000000001e-01   1.7190000000000000e-01   9.5200000000000007e-02   9.6500000000000002e-02   6.8799999999999994e-01   5.5589999999999995e-01   4.9623999999999997e+00   2.1190000000000001e-01   1.6360000000000000e-01   2.5209999999999999e-01
  -1.4767999999999999e+00   1.3189999999999999e-01   6.8630000000000002e-01   2.4820000000000000e-01   1.5229999999999999e-01   3.5099999999999999e-02   5.9930000000000005e-01   4.2249999999999999e-01   3.9177000000000000e+00   2.1190000000000001e-01   1.7319999999999999e-01   2.0790000000000000e-01
  -1.7854000000000001e+00   4.8359999999999997e-01   5.1470000000000005e-01   2.6729999999999998e-01   5.7099999999999998e-02   8.3299999999999999e-02   5.5489999999999995e-01   4.8920000000000002e-01   3.9177000000000000e+00   1.7340000000000000e-01   6.7400000000000002e-02   2.6979999999999998e-01
  -1.6532000000000000e+00   1.9789999999999999e-01   9.4359999999999999e-01   2.3870000000000000e-01   6.6600000000000006e-02   7.8899999999999998e-02   7.7680000000000005e-01   7.1150000000000002e-01   3.6564999999999999e+00   2.3119999999999999e-01   5.7700000000000001e-02   2.6979999999999998e-01
  -1.7854000000000001e+00   4.6170000000000000e-01   1.2010000000000001e+00   2.4820000000000000e-01   1.6180000000000000e-01   7.8899999999999998e-02   6.6579999999999995e-01   4.6689999999999998e-01   3.8306000000000000e+00   2.9859999999999998e-01   2.0210000000000000e-01   2.3440000000000000e-01
  -1.7193000000000001e+00   8.7900000000000006e-02   6.8630000000000002e-01   2.8639999999999999e-01   8.5599999999999996e-02   3.9500000000000000e-02   7.1020000000000005e-01   6.2260000000000004e-01   4.1788999999999996e+00   2.4079999999999999e-01   6.7400000000000002e-02   2.1679999999999999e-01
  -1.7413000000000001e+00   2.1980000000000000e-01   1.0294000000000001e+00   2.5779999999999997e-01   1.2370000000000000e-01   8.3299999999999999e-02   6.6579999999999995e-01   6.6710000000000003e-01   4.2659000000000002e+00   2.1190000000000001e-01   1.6360000000000000e-01   2.3000000000000001e-01
  -1.6311000000000000e+00  -8.7900000000000006e-02   3.4310000000000002e-01   1.8140000000000001e-01   2.0930000000000001e-01   7.0199999999999999e-02   6.6579999999999995e-01   6.6710000000000003e-01   4.2659000000000002e+00   2.4079999999999999e-01   1.5400000000000000e-01   2.1229999999999999e-01
  -1.6311000000000000e+00   3.9570000000000000e-01   1.6298999999999999e+00   3.3420000000000000e-01   9.5200000000000007e-02   3.9500000000000000e-02   6.4370000000000005e-01   5.7809999999999995e-01   4.0918000000000001e+00   3.1790000000000002e-01   1.6360000000000000e-01   2.0349999999999999e-01
  -1.5649999999999999e+00   8.7900000000000006e-02   6.0050000000000003e-01   2.5779999999999997e-01   1.6180000000000000e-01   8.8000000000000005e-03   7.9900000000000004e-01   6.4480000000000004e-01   4.5270999999999999e+00   1.9270000000000001e-01   1.5400000000000000e-01   2.1679999999999999e-01
  -1.6972000000000000e+00   2.1980000000000000e-01   1.0294000000000001e+00   2.0050000000000001e-01   2.8500000000000001e-02   9.6500000000000002e-02   7.3240000000000005e-01   4.4469999999999998e-01   4.2659000000000002e+00   2.3119999999999999e-01   1.5400000000000000e-01   2.5209999999999999e-01
  -1.6752000000000000e+00   1.9789999999999999e-01   1.4582999999999999e+00   2.1959999999999999e-01   1.4269999999999999e-01   3.9500000000000000e-02   4.4390000000000002e-01   5.7809999999999995e-01   3.3083000000000000e+00   2.3119999999999999e-01   1.0580000000000001e-01   2.6979999999999998e-01
  -1.7413000000000001e+00   8.7900000000000006e-02   9.4359999999999999e-01   9.5500000000000002e-02   1.1420000000000000e-01   5.7000000000000002e-02   7.1020000000000005e-01   5.7809999999999995e-01   3.7435999999999998e+00   2.6010000000000000e-01   1.1550000000000001e-01   2.6979999999999998e-01
  -1.6532000000000000e+00   2.4179999999999999e-01   1.4582999999999999e+00   2.5779999999999997e-01   2.8500000000000001e-02   2.6300000000000000e-02   5.1049999999999995e-01   6.2260000000000004e-01   3.4824000000000002e+00   3.0819999999999997e-01   9.6199999999999994e-02   2.3440000000000000e-01
  -1.6972000000000000e+00   1.5390000000000001e-01   8.5780000000000001e-01   2.8639999999999999e-01   0.0000000000000000e+00   9.2100000000000001e-02   7.3240000000000005e-01   7.1150000000000002e-01   4.0048000000000004e+00   2.6970000000000000e-01   8.6599999999999996e-02   2.3440000000000000e-01
  -1.5870000000000000e+00   2.6379999999999998e-01   4.2890000000000000e-01   2.7689999999999998e-01   9.5200000000000007e-02   4.8200000000000000e-02   6.6579999999999995e-01   6.2260000000000004e-01   4.3529999999999998e+00   2.8899999999999998e-01   1.9239999999999999e-01   1.9020000000000001e-01
  -1.6532000000000000e+00   1.7590000000000000e-01   5.1470000000000005e-01   1.3370000000000001e-01   1.0470000000000000e-01   7.4499999999999997e-02   6.2150000000000005e-01   6.0040000000000004e-01   3.7435999999999998e+00   2.4079999999999999e-01   4.8099999999999997e-02   2.0349999999999999e-01
  -1.5649999999999999e+00   3.0780000000000002e-01   1.0294000000000001e+00   2.6729999999999998e-01   4.7600000000000003e-02   7.4499999999999997e-02   7.7680000000000005e-01   7.1150000000000002e-01   4.0918000000000001e+00   2.1190000000000001e-01   7.6999999999999999e-02   2.3440000000000000e-01
  -1.6311000000000000e+00   2.6379999999999998e-01   6.0050000000000003e-01   1.9089999999999999e-01   1.4269999999999999e-01   4.3900000000000002e-02   4.6610000000000001e-01   4.2249999999999999e-01   4.5270999999999999e+00   2.1190000000000001e-01   1.2509999999999999e-01   2.7429999999999999e-01
  -1.5870000000000000e+00   2.1980000000000000e-01   8.5800000000000001e-02   2.3870000000000000e-01   1.9030000000000000e-01  -4.4000000000000003e-03   8.2120000000000004e-01   6.6710000000000003e-01   4.4401000000000002e+00   2.7939999999999998e-01   1.9239999999999999e-01   1.9460000000000000e-01
  -1.7413000000000001e+00   2.1980000000000000e-01   1.2010000000000001e+00   1.7190000000000000e-01   3.8100000000000002e-02   7.4499999999999997e-02   6.8799999999999994e-01   8.2269999999999999e-01   4.1788999999999996e+00   2.5050000000000000e-01   1.2509999999999999e-01   2.2559999999999999e-01
  -1.4767999999999999e+00   1.5390000000000001e-01  -2.5740000000000002e-01   1.8140000000000001e-01   1.3320000000000001e-01   1.7500000000000002e-02   6.4370000000000005e-01   7.3380000000000001e-01   4.5270999999999999e+00   2.1190000000000001e-01   9.6199999999999994e-02   2.1679999999999999e-01
  -1.7634000000000001e+00   1.7590000000000000e-01   2.5740000000000002e-01   2.6729999999999998e-01   9.5200000000000007e-02   5.7000000000000002e-02   3.7730000000000002e-01   6.4480000000000004e-01   3.4824000000000002e+00   3.2750000000000001e-01   9.6199999999999994e-02   1.8579999999999999e-01
  -1.8294999999999999e+00   2.6379999999999998e-01   1.4582999999999999e+00   2.9599999999999999e-01   1.0470000000000000e-01   3.9500000000000000e-02   7.3240000000000005e-01   7.5600000000000001e-01   3.4824000000000002e+00   2.5050000000000000e-01   1.8279999999999999e-01   2.4329999999999999e-01
  -1.7413000000000001e+00  -2.1999999999999999e-02   1.1152000000000000e+00   1.7190000000000000e-01   2.8500000000000001e-02   4.3900000000000002e-02   7.1020000000000005e-01   5.5589999999999995e-01   3.9177000000000000e+00   1.4449999999999999e-01   1.0580000000000001e-01   2.5209999999999999e-01
  -1.6311000000000000e+00   2.4179999999999999e-01   8.5780000000000001e-01   2.0999999999999999e-01   6.6600000000000006e-02   2.1899999999999999e-02   8.6560000000000004e-01   7.5600000000000001e-01   3.7435999999999998e+00   2.2159999999999999e-01   2.2130000000000000e-01   2.0349999999999999e-01
  -1.8514999999999999e+00  -2.1999999999999999e-02   1.8015000000000001e+00   1.9089999999999999e-01   6.6600000000000006e-02   6.5799999999999997e-02   5.5489999999999995e-01   7.7820000000000000e-01   3.9177000000000000e+00   2.1190000000000001e-01   8.6599999999999996e-02   2.1679999999999999e-01
  -1.6752000000000000e+00   1.7590000000000000e-01   6.8630000000000002e-01   2.7689999999999998e-01   1.1420000000000000e-01   1.7500000000000002e-02   7.3240000000000005e-01   8.6719999999999997e-01   4.3529999999999998e+00   2.6010000000000000e-01   1.8279999999999999e-01   2.1229999999999999e-01
  -1.5208999999999999e+00   3.5170000000000001e-01   2.5740000000000002e-01   2.6729999999999998e-01   6.6600000000000006e-02   5.2600000000000001e-02   5.5489999999999995e-01   6.0040000000000004e-01   4.0918000000000001e+00   2.4079999999999999e-01   1.1550000000000001e-01   2.3890000000000000e-01
  -1.6091000000000000e+00   6.6000000000000003e-02  -3.4310000000000002e-01   2.5779999999999997e-01   2.0930000000000001e-01  -3.0700000000000002e-02   4.6610000000000001e-01   7.1150000000000002e-01   4.5270999999999999e+00   1.9270000000000001e-01   2.5019999999999998e-01   2.1679999999999999e-01
  -1.8735999999999999e+00   1.7590000000000000e-01   1.2867999999999999e+00   2.6729999999999998e-01   3.8100000000000002e-02   7.0199999999999999e-02   9.1000000000000003e-01   7.7820000000000000e-01   4.4401000000000002e+00   2.4079999999999999e-01   2.0210000000000000e-01   2.1679999999999999e-01
  -1.5870000000000000e+00   3.9570000000000000e-01   1.7160000000000000e-01   3.4370000000000001e-01   1.5229999999999999e-01   8.8000000000000005e-03   5.7709999999999995e-01   6.4480000000000004e-01   3.3083000000000000e+00   1.2520000000000001e-01   1.4430000000000001e-01   1.9460000000000000e-01
  -1.7854000000000001e+00   2.4179999999999999e-01   1.0294000000000001e+00   2.5779999999999997e-01   1.3320000000000001e-01   8.7700000000000000e-02   4.6610000000000001e-01   4.6689999999999998e-01   3.9177000000000000e+00   2.2159999999999999e-01   1.4430000000000001e-01   2.7870000000000000e-01
  -1.6972000000000000e+00   1.3189999999999999e-01   6.0050000000000003e-01   2.1959999999999999e-01   9.4999999999999998e-03   5.7000000000000002e-02   7.9900000000000004e-01   5.3369999999999995e-01   3.2212000000000001e+00   2.1190000000000001e-01   7.6999999999999999e-02   2.0790000000000000e-01
  -1.5870000000000000e+00   1.9789999999999999e-01   7.7210000000000001e-01   1.3370000000000001e-01  -2.8500000000000001e-02   1.0090000000000000e-01   6.6579999999999995e-01   6.0040000000000004e-01   3.7435999999999998e+00   2.1190000000000001e-01   1.0580000000000001e-01   2.2559999999999999e-01
  -1.4988999999999999e+00   3.0780000000000002e-01   1.6298999999999999e+00   3.8190000000000002e-01   1.0470000000000000e-01   8.8000000000000005e-03   6.8799999999999994e-01   7.3380000000000001e-01   2.9600000000000000e+00   3.0819999999999997e-01   1.9239999999999999e-01   1.7690000000000000e-01
  -1.7413000000000001e+00   2.4179999999999999e-01   1.7157000000000000e+00   2.1959999999999999e-01   8.5599999999999996e-02   1.1400000000000000e-01   7.1020000000000005e-01   6.0040000000000004e-01   5.0495000000000001e+00   2.1190000000000001e-01   1.4430000000000001e-01   2.2559999999999999e-01
  -1.6091000000000000e+00   2.6379999999999998e-01   1.6298999999999999e+00   2.5779999999999997e-01  -9.4999999999999998e-03   6.5799999999999997e-02   7.9900000000000004e-01   5.5589999999999995e-01   3.5695000000000001e+00   2.3119999999999999e-01   1.0580000000000001e-01   1.9460000000000000e-01
  -1.7413000000000001e+00   3.5170000000000001e-01   8.5800000000000001e-02   2.2910000000000000e-01   1.1420000000000000e-01   4.3900000000000002e-02   7.5460000000000005e-01   8.4499999999999997e-01   3.8306000000000000e+00   2.2159999999999999e-01   1.3469999999999999e-01   2.0790000000000000e-01
  -1.6091000000000000e+00   2.6379999999999998e-01   8.5780000000000001e-01   2.4820000000000000e-01   2.0930000000000001e-01   2.6300000000000000e-02   3.7730000000000002e-01   5.3369999999999995e-01   3.9177000000000000e+00   2.1190000000000001e-01   1.0580000000000001e-01   2.2120000000000001e-01
  -1.7193000000000001e+00   1.3189999999999999e-01   7.7210000000000001e-01   2.0999999999999999e-01   9.4999999999999998e-03   6.5799999999999997e-02   4.6610000000000001e-01   6.4480000000000004e-01   4.0918000000000001e+00   1.8300000000000000e-01   1.2509999999999999e-01   2.1229999999999999e-01
  -1.6972000000000000e+00   2.6379999999999998e-01   3.4310000000000002e-01   3.4370000000000001e-01   5.7099999999999998e-02   2.6300000000000000e-02   6.2150000000000005e-01   5.5589999999999995e-01   3.3953000000000002e+00   1.8300000000000000e-01   2.1170000000000000e-01   2.3890000000000000e-01
  -1.5870000000000000e+00   8.7900000000000006e-02   7.7210000000000001e-01   1.8140000000000001e-01   5.7099999999999998e-02   7.0199999999999999e-02   5.9930000000000005e-01   5.3369999999999995e-01   3.9177000000000000e+00   2.2159999999999999e-01   5.7700000000000001e-02   2.6100000000000001e-01
  -1.7634000000000001e+00   2.1980000000000000e-01   1.6298999999999999e+00   1.3370000000000001e-01   6.6600000000000006e-02   1.0090000000000000e-01   7.3240000000000005e-01   7.1150000000000002e-01   3.2212000000000001e+00   2.4079999999999999e-01   6.7400000000000002e-02   2.3890000000000000e-01
  -1.4988999999999999e+00   8.7900000000000006e-02   1.6298999999999999e+00   2.6729999999999998e-01  -8.5599999999999996e-02   1.0960000000000000e-01   7.1020000000000005e-01   6.4480000000000004e-01   4.0918000000000001e+00   1.8300000000000000e-01   9.6199999999999994e-02   2.4770000000000000e-01
  -1.6752000000000000e+00   2.1980000000000000e-01   9.4359999999999999e-01   2.9599999999999999e-01   1.0470000000000000e-01   3.9500000000000000e-02   7.3240000000000005e-01   6.4480000000000004e-01   4.4401000000000002e+00   2.7939999999999998e-01   1.0580000000000001e-01   2.1229999999999999e-01
  -1.6311000000000000e+00   1.7590000000000000e-01   1.3725000000000001e+00   1.6230000000000000e-01   4.7600000000000003e-02   5.7000000000000002e-02   6.4370000000000005e-01   6.2260000000000004e-01   4.1788999999999996e+00   2.5050000000000000e-01   1.2509999999999999e-01   2.1229999999999999e-01
  -1.6532000000000000e+00   6.6000000000000003e-02   1.1152000000000000e+00   2.0999999999999999e-01   1.0470000000000000e-01   3.5099999999999999e-02   8.6560000000000004e-01   8.6719999999999997e-01   4.0048000000000004e+00   1.9270000000000001e-01   1.5400000000000000e-01   1.9910000000000000e-01
  -1.5870000000000000e+00   4.1770000000000002e-01   6.8630000000000002e-01   2.8639999999999999e-01   5.7099999999999998e-02   5.7000000000000002e-02   6.6579999999999995e-01   6.6710000000000003e-01   4.5270999999999999e+00   2.0230000000000001e-01   1.3469999999999999e-01   2.6100000000000001e-01
  -1.6532000000000000e+00   3.5170000000000001e-01   0.0000000000000000e+00   2.6729999999999998e-01   1.9030000000000000e-01   4.8200000000000000e-02   7.3240000000000005e-01   6.0040000000000004e-01   3.8306000000000000e+00   2.3119999999999999e-01   1.4430000000000001e-01   2.1679999999999999e-01
  -1.6752000000000000e+00   1.9789999999999999e-01   1.2867999999999999e+00   2.3870000000000000e-01   6.6600000000000006e-02   8.7700000000000000e-02   5.7709999999999995e-01   6.0040000000000004e-01   4.0918000000000001e+00   3.0819999999999997e-01   9.6199999999999994e-02   2.3890000000000000e-01
  -1.6091000000000000e+00   2.6379999999999998e-01   6.8630000000000002e-01   2.3870000000000000e-01   1.5229999999999999e-01   4.3900000000000002e-02   4.6610000000000001e-01   6.6710000000000003e-01   3.5695000000000001e+00   2.8899999999999998e-01   1.0580000000000001e-01   2.3440000000000000e-01
  -1.7193000000000001e+00   1.0990000000000000e-01   4.2890000000000000e-01   2.6729999999999998e-01   3.8100000000000002e-02   3.9500000000000000e-02   6.6579999999999995e-01   5.5589999999999995e-01   4.0048000000000004e+00   2.7939999999999998e-01   1.2509999999999999e-01   2.3890000000000000e-01
  -1.8075000000000001e+00   2.8580000000000000e-01   1.9730000000000001e+00   2.2910000000000000e-01   5.7099999999999998e-02   7.8899999999999998e-02   7.1020000000000005e-01   7.3380000000000001e-01   2.8730000000000002e+00   1.9270000000000001e-01   1.3469999999999999e-01   2.2559999999999999e-01
  -1.7854000000000001e+00   1.3189999999999999e-01   1.3725000000000001e+00   2.0050000000000001e-01   9.5200000000000007e-02   1.2280000000000001e-01   7.9900000000000004e-01   7.1150000000000002e-01   3.7435999999999998e+00   2.8899999999999998e-01   1.6360000000000000e-01   2.2120000000000001e-01
  -1.6311000000000000e+00   1.9789999999999999e-01   0.0000000000000000e+00   1.8140000000000001e-01   6.6600000000000006e-02   2.6300000000000000e-02   6.8799999999999994e-01   4.8920000000000002e-01   4.0918000000000001e+00   2.6010000000000000e-01   9.6199999999999994e-02   2.2559999999999999e-01
  -1.9397000000000000e+00   1.0990000000000000e-01   1.4582999999999999e+00   2.1959999999999999e-01   4.7600000000000003e-02   7.0199999999999999e-02   8.6560000000000004e-01   6.8930000000000002e-01   4.2659000000000002e+00   2.6010000000000000e-01   1.0580000000000001e-01   2.3000000000000001e-01
  -1.9397000000000000e+00   4.3969999999999998e-01   6.0050000000000003e-01   1.9089999999999999e-01   1.1420000000000000e-01   7.0199999999999999e-02   9.3220000000000003e-01   6.2260000000000004e-01   4.3529999999999998e+00   1.7340000000000000e-01   1.6360000000000000e-01   2.0349999999999999e-01
  -1.4767999999999999e+00   2.8580000000000000e-01   1.4582999999999999e+00   2.1959999999999999e-01  -2.8500000000000001e-02   4.8200000000000000e-02   5.5489999999999995e-01   6.2260000000000004e-01   4.4401000000000002e+00   2.2159999999999999e-01   6.7400000000000002e-02   2.3000000000000001e-01
  -1.6532000000000000e+00   2.6379999999999998e-01   9.4359999999999999e-01   2.0999999999999999e-01   2.3790000000000000e-01   3.9500000000000000e-02   6.8799999999999994e-01   8.8939999999999997e-01   4.6142000000000003e+00   1.7340000000000000e-01   1.6360000000000000e-01   1.9020000000000001e-01
  -1.6752000000000000e+00   1.0990000000000000e-01   1.4582999999999999e+00   1.9089999999999999e-01   1.1420000000000000e-01   3.5099999999999999e-02   7.1020000000000005e-01   6.2260000000000004e-01   3.6564999999999999e+00   2.8899999999999998e-01   1.0580000000000001e-01   2.3890000000000000e-01
  -1.7634000000000001e+00   3.0780000000000002e-01   6.8630000000000002e-01   2.8639999999999999e-01   2.8500000000000001e-02   8.8000000000000005e-03   5.5489999999999995e-01   6.2260000000000004e-01   3.4824000000000002e+00   2.6010000000000000e-01   1.3469999999999999e-01   2.2559999999999999e-01
  -1.5208999999999999e+00   1.5390000000000001e-01   7.7210000000000001e-01   1.7190000000000000e-01   2.8500000000000001e-02   1.7500000000000002e-02   7.7680000000000005e-01   4.2249999999999999e-01   3.1341999999999999e+00   2.5050000000000000e-01   5.7700000000000001e-02   2.6979999999999998e-01
  -1.8075000000000001e+00   1.7590000000000000e-01   1.6298999999999999e+00   1.9089999999999999e-01   7.6100000000000001e-02   9.6500000000000002e-02   4.6610000000000001e-01   7.7820000000000000e-01   3.1341999999999999e+00   1.6380000000000000e-01   1.6360000000000000e-01   2.3440000000000000e-01
  -1.5870000000000000e+00   1.7590000000000000e-01   1.4582999999999999e+00   1.6230000000000000e-01   4.7600000000000003e-02   4.3900000000000002e-02   6.6579999999999995e-01   6.2260000000000004e-01   3.8306000000000000e+00   2.5050000000000000e-01   9.5999999999999992e-03   2.7429999999999999e-01
  -1.8514999999999999e+00   6.6000000000000003e-02   9.4359999999999999e-01   2.2910000000000000e-01   7.6100000000000001e-02   7.0199999999999999e-02   5.9930000000000005e-01   5.7809999999999995e-01   4.2659000000000002e+00   2.1190000000000001e-01   1.3469999999999999e-01   2.1229999999999999e-01
  -1.7413000000000001e+00   3.0780000000000002e-01   2.5740000000000002e-01   1.3370000000000001e-01   7.6100000000000001e-02   5.2600000000000001e-02   6.6579999999999995e-01   5.5589999999999995e-01   4.0048000000000004e+00   1.3489999999999999e-01   2.1170000000000000e-01   2.3890000000000000e-01
  -1.7413000000000001e+00   1.5390000000000001e-01   8.5780000000000001e-01   2.1959999999999999e-01  -1.9000000000000000e-02   9.6500000000000002e-02   6.4370000000000005e-01   6.8930000000000002e-01   4.7882999999999996e+00   2.5050000000000000e-01   1.8279999999999999e-01   1.8140000000000001e-01
  -1.5649999999999999e+00   2.6379999999999998e-01   6.0050000000000003e-01   2.7689999999999998e-01   8.5599999999999996e-02  -1.7500000000000002e-02   6.2150000000000005e-01   7.5600000000000001e-01   4.4401000000000002e+00   1.9270000000000001e-01   6.7400000000000002e-02   2.2120000000000001e-01
  -1.7854000000000001e+00   4.1770000000000002e-01   2.5740000000000002e-01   2.0050000000000001e-01   1.1420000000000000e-01   5.2600000000000001e-02   7.1020000000000005e-01   8.6719999999999997e-01   3.5695000000000001e+00   3.1790000000000002e-01   2.1170000000000000e-01   2.3000000000000001e-01
  -1.6532000000000000e+00   3.5170000000000001e-01   8.5800000000000001e-02   2.0050000000000001e-01   3.8100000000000002e-02   3.9500000000000000e-02   7.1020000000000005e-01   5.5589999999999995e-01   3.7435999999999998e+00   2.4079999999999999e-01   1.3469999999999999e-01   1.9020000000000001e-01
  -1.4988999999999999e+00   4.3969999999999998e-01   3.4310000000000002e-01   2.2910000000000000e-01   1.5229999999999999e-01   3.0700000000000002e-02   5.7709999999999995e-01   4.2249999999999999e-01   3.9177000000000000e+00   2.9859999999999998e-01   1.6360000000000000e-01   2.5209999999999999e-01
  -1.5428999999999999e+00   1.5390000000000001e-01   5.1470000000000005e-01   2.3870000000000000e-01   3.8100000000000002e-02   5.7000000000000002e-02   6.4370000000000005e-01   4.2249999999999999e-01   2.8730000000000002e+00   2.3119999999999999e-01   1.7319999999999999e-01   2.1229999999999999e-01
  -1.7854000000000001e+00   1.9789999999999999e-01   1.2010000000000001e+00   1.7190000000000000e-01  -2.8500000000000001e-02   4.3900000000000002e-02   6.4370000000000005e-01   6.8930000000000002e-01   3.4824000000000002e+00   2.8899999999999998e-01   1.7319999999999999e-01   2.1679999999999999e-01
  -1.6752000000000000e+00   1.0990000000000000e-01   1.2867999999999999e+00   2.5779999999999997e-01   7.6100000000000001e-02   6.5799999999999997e-02   7.1020000000000005e-01   5.3369999999999995e-01   3.7435999999999998e+00   2.6010000000000000e-01   7.6999999999999999e-02   2.3000000000000001e-01
  -1.8514999999999999e+00   1.3189999999999999e-01   9.4359999999999999e-01   2.4820000000000000e-01   0.0000000000000000e+00   6.1400000000000003e-02   7.7680000000000005e-01   5.3369999999999995e-01   4.0918000000000001e+00   2.6010000000000000e-01   1.1550000000000001e-01   1.9910000000000000e-01
  -1.6752000000000000e+00   1.3189999999999999e-01  -8.5800000000000001e-02   2.4820000000000000e-01   1.1420000000000000e-01   7.0199999999999999e-02   8.2120000000000004e-01   5.1139999999999997e-01   3.8306000000000000e+00   2.5050000000000000e-01   1.7319999999999999e-01   2.2559999999999999e-01
  -1.4988999999999999e+00   1.5390000000000001e-01   1.4582999999999999e+00   2.4820000000000000e-01   4.7600000000000003e-02   9.6500000000000002e-02   7.5460000000000005e-01   8.2269999999999999e-01   3.8306000000000000e+00   2.2159999999999999e-01   1.7319999999999999e-01   2.0349999999999999e-01
  -1.5428999999999999e+00   3.5170000000000001e-01   5.1470000000000005e-01   2.4820000000000000e-01   7.6100000000000001e-02   3.0700000000000002e-02   7.7680000000000005e-01   5.7809999999999995e-01   3.9177000000000000e+00   2.0230000000000001e-01   8.6599999999999996e-02   2.0349999999999999e-01
  -1.7854000000000001e+00   1.7590000000000000e-01   6.0050000000000003e-01   3.1509999999999999e-01   5.7099999999999998e-02   1.7500000000000002e-02   6.2150000000000005e-01   7.1150000000000002e-01   3.7435999999999998e+00   2.7939999999999998e-01   1.2509999999999999e-01   2.3000000000000001e-01
  -1.4988999999999999e+00   1.9789999999999999e-01   4.2890000000000000e-01   2.5779999999999997e-01   6.6600000000000006e-02   5.7000000000000002e-02   5.9930000000000005e-01   6.4480000000000004e-01   3.6564999999999999e+00   2.8899999999999998e-01   1.8279999999999999e-01   2.2120000000000001e-01
  -1.5428999999999999e+00   2.1980000000000000e-01   2.5740000000000002e-01   2.2910000000000000e-01   4.7600000000000003e-02   1.3200000000000000e-02   8.4340000000000004e-01   5.3369999999999995e-01   3.3953000000000002e+00   3.0819999999999997e-01   8.6599999999999996e-02   2.5209999999999999e-01
  -1.8075000000000001e+00   2.8580000000000000e-01   6.8630000000000002e-01   3.2460000000000000e-01   1.3320000000000001e-01   3.9500000000000000e-02   5.3269999999999995e-01   5.3369999999999995e-01   4.3529999999999998e+00   3.3710000000000001e-01   3.8500000000000000e-02   2.4329999999999999e-01
  -1.7634000000000001e+00   1.3189999999999999e-01   1.5441000000000000e+00   2.2910000000000000e-01   2.8500000000000001e-02   9.2100000000000001e-02   5.5489999999999995e-01   7.1150000000000002e-01   4.1788999999999996e+00   3.2750000000000001e-01   8.6599999999999996e-02   2.4329999999999999e-01
  -1.6532000000000000e+00   1.7590000000000000e-01   9.4359999999999999e-01   2.0999999999999999e-01  -5.7099999999999998e-02   9.2100000000000001e-02   7.7680000000000005e-01   4.0020000000000000e-01   3.6564999999999999e+00   2.9859999999999998e-01   1.7319999999999999e-01   2.2559999999999999e-01
  -1.5649999999999999e+00   1.7590000000000000e-01   9.4359999999999999e-01   2.6729999999999998e-01   8.5599999999999996e-02   7.0199999999999999e-02   6.4370000000000005e-01   5.3369999999999995e-01   3.3083000000000000e+00   2.6010000000000000e-01   8.6599999999999996e-02   2.3890000000000000e-01
  -1.6091000000000000e+00   2.6379999999999998e-01   5.1470000000000005e-01   4.7699999999999999e-02   9.4999999999999998e-03   6.5799999999999997e-02   6.4370000000000005e-01   8.4499999999999997e-01   3.8306000000000000e+00   2.9859999999999998e-01   1.5400000000000000e-01   2.3440000000000000e-01
  -1.5649999999999999e+00   2.6379999999999998e-01   7.7210000000000001e-01   2.3870000000000000e-01  -1.9000000000000000e-02   8.3299999999999999e-02   7.1020000000000005e-01   5.7809999999999995e-01   4.3529999999999998e+00   2.0230000000000001e-01   1.2509999999999999e-01   2.0790000000000000e-01
  -1.4988999999999999e+00   1.5390000000000001e-01   5.1470000000000005e-01   2.4820000000000000e-01   3.8100000000000002e-02   4.8200000000000000e-02   5.7709999999999995e-01   5.5589999999999995e-01   3.6564999999999999e+00   2.4079999999999999e-01   1.2509999999999999e-01   2.4770000000000000e-01
  -1.6532000000000000e+00   3.9570000000000000e-01   7.7210000000000001e-01   2.0999999999999999e-01   7.6100000000000001e-02   5.2600000000000001e-02   5.7709999999999995e-01   5.5589999999999995e-01   4.1788999999999996e+00   2.6010000000000000e-01   1.8279999999999999e-01   2.2559999999999999e-01
  -1.5428999999999999e+00   2.1980000000000000e-01   8.5780000000000001e-01   2.0050000000000001e-01   1.0470000000000000e-01   5.2600000000000001e-02   5.7709999999999995e-01   4.4469999999999998e-01   3.5695000000000001e+00   2.6970000000000000e-01   1.5400000000000000e-01   2.1679999999999999e-01
  -1.5870000000000000e+00   4.1770000000000002e-01  -8.5800000000000001e-02   2.2910000000000000e-01   1.6180000000000000e-01   3.5099999999999999e-02   5.7709999999999995e-01   5.7809999999999995e-01   4.0918000000000001e+00   2.5050000000000000e-01   4.8099999999999997e-02   2.5209999999999999e-01
  -1.6091000000000000e+00   2.8580000000000000e-01   6.8630000000000002e-01   2.2910000000000000e-01   7.6100000000000001e-02   7.4499999999999997e-02   5.1049999999999995e-01   4.8920000000000002e-01   3.7435999999999998e+00   2.6010000000000000e-01   1.0580000000000001e-01   2.3440000000000000e-01
  -1.6532000000000000e+00   2.6379999999999998e-01   1.7157000000000000e+00   2.3870000000000000e-01  -3.8100000000000002e-02   9.2100000000000001e-02   5.9930000000000005e-01   4.4469999999999998e-01   3.2212000000000001e+00   1.8300000000000000e-01   1.6360000000000000e-01   2.1679999999999999e-01
  -1.6752000000000000e+00   0.0000000000000000e+00   1.3725000000000001e+00   1.8140000000000001e-01   9.4999999999999998e-03   1.0090000000000000e-01   5.7709999999999995e-01   6.0040000000000004e-01   3.3953000000000002e+00   2.4079999999999999e-01   1.2509999999999999e-01   2.8749999999999998e-01
  -1.6752000000000000e+00   1.7590000000000000e-01   3.4310000000000002e-01   1.5279999999999999e-01   8.5599999999999996e-02   4.3900000000000002e-02   7.3240000000000005e-01   5.7809999999999995e-01   4.2659000000000002e+00   2.6010000000000000e-01   1.9239999999999999e-01   2.4329999999999999e-01
  -1.6311000000000000e+00   1.0990000000000000e-01   1.8872000000000000e+00   2.0050000000000001e-01  -1.9000000000000000e-02   7.4499999999999997e-02   7.1020000000000005e-01   4.6689999999999998e-01   3.8306000000000000e+00   2.2159999999999999e-01   2.0210000000000000e-01   2.3440000000000000e-01
  -1.8075000000000001e+00   1.9789999999999999e-01   9.4359999999999999e-01   3.0549999999999999e-01   7.6100000000000001e-02   9.2100000000000001e-02   6.8799999999999994e-01   7.5600000000000001e-01   4.5270999999999999e+00   3.2750000000000001e-01   2.7900000000000003e-01   2.2120000000000001e-01
  -1.7413000000000001e+00   1.7590000000000000e-01   1.0294000000000001e+00   2.4820000000000000e-01   8.5599999999999996e-02   4.3900000000000002e-02   4.8830000000000001e-01   6.0040000000000004e-01   4.4401000000000002e+00   1.9270000000000001e-01   1.2509999999999999e-01   2.6979999999999998e-01
  -1.4327000000000001e+00   3.0780000000000002e-01  -2.5740000000000002e-01   2.6729999999999998e-01   1.3320000000000001e-01   3.0700000000000002e-02   7.7680000000000005e-01   6.6710000000000003e-01   3.8306000000000000e+00   3.6599999999999999e-01   2.2130000000000000e-01   2.3890000000000000e-01
  -1.9838000000000000e+00   1.7590000000000000e-01   5.1470000000000005e-01   2.8639999999999999e-01   1.9000000000000000e-02   7.0199999999999999e-02   4.6610000000000001e-01   7.7820000000000000e-01   4.3529999999999998e+00   2.6970000000000000e-01   2.0210000000000000e-01   2.4770000000000000e-01
  -1.5649999999999999e+00   3.5170000000000001e-01   2.5740000000000002e-01   2.8639999999999999e-01   1.3320000000000001e-01  -1.7500000000000002e-02   7.5460000000000005e-01   6.4480000000000004e-01   3.9177000000000000e+00   2.7939999999999998e-01   1.3469999999999999e-01   2.3000000000000001e-01
  -1.7854000000000001e+00   3.2979999999999998e-01   6.8630000000000002e-01   2.3870000000000000e-01   9.5200000000000007e-02   4.3900000000000002e-02   7.1020000000000005e-01   7.1150000000000002e-01   3.6564999999999999e+00   1.9270000000000001e-01   1.8279999999999999e-01   2.0790000000000000e-01
  -1.6972000000000000e+00   3.2979999999999998e-01   1.1152000000000000e+00   2.1959999999999999e-01   5.7099999999999998e-02   4.3900000000000002e-02   7.3240000000000005e-01   6.8930000000000002e-01   3.7435999999999998e+00   2.7939999999999998e-01   1.2509999999999999e-01   2.0790000000000000e-01
  -1.8514999999999999e+00   3.7369999999999998e-01   1.3725000000000001e+00   1.9089999999999999e-01   9.4999999999999998e-03   8.3299999999999999e-02   5.7709999999999995e-01   5.7809999999999995e-01   3.5695000000000001e+00   2.3119999999999999e-01   1.1550000000000001e-01   2.6100000000000001e-01
  -1.6532000000000000e+00   2.4179999999999999e-01  -8.5800000000000001e-02   2.1959999999999999e-01   7.6100000000000001e-02   8.8000000000000005e-03   6.2150000000000005e-01   6.0040000000000004e-01   3.3953000000000002e+00   1.5409999999999999e-01   1.9239999999999999e-01   2.1679999999999999e-01
  -1.7854000000000001e+00   2.4179999999999999e-01   1.7160000000000000e-01   2.2910000000000000e-01   9.5200000000000007e-02   7.4499999999999997e-02   6.8799999999999994e-01   6.6710000000000003e-01   4.0918000000000001e+00   1.5409999999999999e-01   1.8279999999999999e-01   2.2559999999999999e-01
  -1.4767999999999999e+00   2.1980000000000000e-01   7.7210000000000001e-01   2.0050000000000001e-01   1.3320000000000001e-01   2.6300000000000000e-02   8.2120000000000004e-01   8.2269999999999999e-01   4.5270999999999999e+00   1.9270000000000001e-01   1.7319999999999999e-01   2.1229999999999999e-01
  -1.7634000000000001e+00   4.1770000000000002e-01   1.4582999999999999e+00   2.9599999999999999e-01   1.3320000000000001e-01   2.6300000000000000e-02   6.2150000000000005e-01   6.8930000000000002e-01   3.4824000000000002e+00   1.5409999999999999e-01   2.7900000000000003e-01   2.5659999999999999e-01
  -1.7413000000000001e+00   2.8580000000000000e-01  -7.7210000000000001e-01   2.0999999999999999e-01   9.5200000000000007e-02  -8.8000000000000005e-03   6.2150000000000005e-01   5.7809999999999995e-01   3.8306000000000000e+00   2.8899999999999998e-01   2.0210000000000000e-01   2.0790000000000000e-01
  -1.9397000000000000e+00   1.7590000000000000e-01   1.1152000000000000e+00   1.1459999999999999e-01   1.1420000000000000e-01   7.4499999999999997e-02   6.6579999999999995e-01   8.0049999999999999e-01   3.8306000000000000e+00   1.8300000000000000e-01   1.7319999999999999e-01   2.3890000000000000e-01
  -1.6752000000000000e+00   2.8580000000000000e-01   0.0000000000000000e+00   2.4820000000000000e-01   1.3320000000000001e-01   1.7500000000000002e-02   7.7680000000000005e-01   6.8930000000000002e-01   3.8306000000000000e+00   2.8899999999999998e-01   7.6999999999999999e-02   2.1679999999999999e-01
  -1.5649999999999999e+00   1.9789999999999999e-01   3.4310000000000002e-01   2.9599999999999999e-01   7.6100000000000001e-02   7.4499999999999997e-02   6.2150000000000005e-01   6.2260000000000004e-01   4.0048000000000004e+00   2.2159999999999999e-01   6.7400000000000002e-02   2.2559999999999999e-01
  -1.7413000000000001e+00   4.3969999999999998e-01   1.2867999999999999e+00   1.2410000000000000e-01   1.1420000000000000e-01   7.8899999999999998e-02   4.8830000000000001e-01   6.6710000000000003e-01   3.6564999999999999e+00   2.9859999999999998e-01   2.0210000000000000e-01   1.9910000000000000e-01
  -1.7193000000000001e+00   1.9789999999999999e-01   1.1152000000000000e+00   2.0999999999999999e-01   9.4999999999999998e-03   8.7700000000000000e-02   7.1020000000000005e-01   7.3380000000000001e-01   3.7435999999999998e+00   3.0819999999999997e-01   1.6360000000000000e-01   2.5659999999999999e-01
  -1.6532000000000000e+00   2.6379999999999998e-01   1.7160000000000000e-01   1.8140000000000001e-01   3.8100000000000002e-02   4.3900000000000002e-02   7.1020000000000005e-01   4.6689999999999998e-01   3.0470999999999999e+00   2.5050000000000000e-01   1.7319999999999999e-01   2.1229999999999999e-01
  -1.7193000000000001e+00   3.0780000000000002e-01   1.3725000000000001e+00   2.0050000000000001e-01  -5.7099999999999998e-02   4.8200000000000000e-02   6.8799999999999994e-01   6.6710000000000003e-01   3.3953000000000002e+00   2.4079999999999999e-01   1.6360000000000000e-01   2.4329999999999999e-01
  -1.6972000000000000e+00   2.6379999999999998e-01   6.8630000000000002e-01   2.6729999999999998e-01   8.5599999999999996e-02   7.8899999999999998e-02   7.1020000000000005e-01   7.3380000000000001e-01   3.8306000000000000e+00   2.6970000000000000e-01   2.5019999999999998e-01   1.9460000000000000e-01
  -1.4548000000000001e+00   1.7590000000000000e-01   1.1152000000000000e+00   2.2910000000000000e-01   7.6100000000000001e-02   3.9500000000000000e-02   5.1049999999999995e-01   8.2269999999999999e-01   4.5270999999999999e+00   2.7939999999999998e-01   8.6599999999999996e-02   2.4329999999999999e-01
  -1.4767999999999999e+00   2.4179999999999999e-01   5.1470000000000005e-01   2.7689999999999998e-01   8.5599999999999996e-02   8.8000000000000005e-03   7.1020000000000005e-01   8.0049999999999999e-01   4.0918000000000001e+00   1.8300000000000000e-01   8.6599999999999996e-02   1.9910000000000000e-01
  -1.6972000000000000e+00   2.4179999999999999e-01   9.4359999999999999e-01   3.3420000000000000e-01   7.6100000000000001e-02   4.3900000000000002e-02   7.1020000000000005e-01   6.2260000000000004e-01   4.1788999999999996e+00   2.1190000000000001e-01   5.7700000000000001e-02   2.0349999999999999e-01
  -1.8294999999999999e+00   2.8580000000000000e-01   8.5800000000000001e-02   3.3420000000000000e-01   7.6100000000000001e-02   4.4000000000000003e-03   6.4370000000000005e-01   6.4480000000000004e-01   4.5270999999999999e+00   2.5050000000000000e-01   1.4430000000000001e-01   2.3440000000000000e-01
  -1.8075000000000001e+00   2.6379999999999998e-01   7.7210000000000001e-01   1.8140000000000001e-01   8.5599999999999996e-02   3.0700000000000002e-02   3.9950000000000002e-01   3.7800000000000000e-01   3.3953000000000002e+00   2.0230000000000001e-01   1.3469999999999999e-01   2.6979999999999998e-01
  -1.5870000000000000e+00   4.3969999999999998e-01   1.1152000000000000e+00   1.6230000000000000e-01   2.8500000000000001e-02   7.4499999999999997e-02   6.8799999999999994e-01   6.0040000000000004e-01   3.8306000000000000e+00   2.6010000000000000e-01   2.0210000000000000e-01   1.7690000000000000e-01
  -1.6752000000000000e+00   6.6000000000000003e-02   1.8872000000000000e+00   1.6230000000000000e-01   2.8500000000000001e-02   9.2100000000000001e-02   7.3240000000000005e-01   4.6689999999999998e-01   3.8306000000000000e+00   2.6970000000000000e-01   4.8099999999999997e-02   2.5209999999999999e-01
  -1.6091000000000000e+00   2.4179999999999999e-01   1.7160000000000000e-01   2.4820000000000000e-01   1.2370000000000000e-01   5.2600000000000001e-02   5.9930000000000005e-01   5.5589999999999995e-01   3.8306000000000000e+00   3.3710000000000001e-01   9.6199999999999994e-02   1.8579999999999999e-01
  -1.8514999999999999e+00   1.5390000000000001e-01   1.2010000000000001e+00   1.2410000000000000e-01   8.5599999999999996e-02   1.2280000000000001e-01   5.5489999999999995e-01   6.0040000000000004e-01   4.0048000000000004e+00   2.8899999999999998e-01   5.7700000000000001e-02   2.3440000000000000e-01
  -1.6752000000000000e+00   2.1980000000000000e-01   3.4310000000000002e-01   1.1459999999999999e-01   2.8500000000000001e-02   4.8200000000000000e-02   7.5460000000000005e-01   6.4480000000000004e-01   3.7435999999999998e+00   1.3489999999999999e-01   2.3089999999999999e-01   1.8579999999999999e-01
  -1.6311000000000000e+00   2.1980000000000000e-01  -8.5800000000000001e-02   1.9089999999999999e-01   8.5599999999999996e-02   5.7000000000000002e-02   7.3240000000000005e-01   6.4480000000000004e-01   4.1788999999999996e+00   2.6010000000000000e-01   2.0210000000000000e-01   2.1229999999999999e-01
  -1.7854000000000001e+00   4.1770000000000002e-01   4.2890000000000000e-01   2.0999999999999999e-01   5.7099999999999998e-02   1.7500000000000002e-02   6.8799999999999994e-01   8.2269999999999999e-01   4.1788999999999996e+00   2.1190000000000001e-01   1.6360000000000000e-01   2.1229999999999999e-01
  -1.7634000000000001e+00   3.2979999999999998e-01   1.1152000000000000e+00   2.7689999999999998e-01   2.8500000000000001e-02   7.4499999999999997e-02   7.9900000000000004e-01   8.8939999999999997e-01   4.7012999999999998e+00   2.0230000000000001e-01   1.9239999999999999e-01   2.2120000000000001e-01
  -1.6532000000000000e+00   4.1770000000000002e-01  -8.5800000000000001e-02   1.4319999999999999e-01   1.1420000000000000e-01   4.4000000000000003e-03   6.8799999999999994e-01   5.7809999999999995e-01   3.6564999999999999e+00   2.2159999999999999e-01   1.4430000000000001e-01   2.3440000000000000e-01
  -1.8075000000000001e+00   2.6379999999999998e-01   8.5780000000000001e-01   2.6729999999999998e-01   1.1420000000000000e-01   5.2600000000000001e-02   6.8799999999999994e-01   5.5589999999999995e-01   2.6118000000000001e+00   2.0230000000000001e-01   1.2509999999999999e-01   2.7429999999999999e-01
  -1.6311000000000000e+00   2.1980000000000000e-01   6.0050000000000003e-01   1.8140000000000001e-01   9.4999999999999998e-03   1.0520000000000000e-01   6.2150000000000005e-01   7.3380000000000001e-01   4.0048000000000004e+00   2.6010000000000000e-01   1.7319999999999999e-01   2.2120000000000001e-01
  -1.5208999999999999e+00   1.9789999999999999e-01   1.7157000000000000e+00   2.0999999999999999e-01   0.0000000000000000e+00   8.7700000000000000e-02   6.2150000000000005e-01   6.8930000000000002e-01   4.0048000000000004e+00   2.5050000000000000e-01   8.6599999999999996e-02   2.7870000000000000e-01
  -1.6091000000000000e+00   2.8580000000000000e-01   1.4582999999999999e+00   1.5279999999999999e-01   1.1420000000000000e-01   7.0199999999999999e-02   5.3269999999999995e-01   5.3369999999999995e-01   4.5270999999999999e+00   1.8300000000000000e-01   2.4060000000000001e-01   1.9910000000000000e-01
  -1.6972000000000000e+00   2.1999999999999999e-02   1.0294000000000001e+00   2.2910000000000000e-01  -1.9000000000000000e-02   8.3299999999999999e-02   7.5460000000000005e-01   6.4480000000000004e-01   4.0048000000000004e+00   2.6010000000000000e-01   1.2509999999999999e-01   2.4770000000000000e-01
  -1.7413000000000001e+00   1.0990000000000000e-01   8.5780000000000001e-01   1.9089999999999999e-01   9.4999999999999998e-03   8.3299999999999999e-02   8.4340000000000004e-01   7.1150000000000002e-01   3.7435999999999998e+00   1.6380000000000000e-01   1.2509999999999999e-01   2.0349999999999999e-01
  -1.6311000000000000e+00   2.4179999999999999e-01   7.7210000000000001e-01   1.9089999999999999e-01   1.9030000000000000e-01   1.3200000000000000e-02   6.4370000000000005e-01   6.0040000000000004e-01   3.3953000000000002e+00   2.2159999999999999e-01   1.4430000000000001e-01   2.6100000000000001e-01
  -1.5649999999999999e+00   1.5390000000000001e-01  -2.5740000000000002e-01   2.9599999999999999e-01   1.3320000000000001e-01  -4.4000000000000003e-03   5.7709999999999995e-01   7.1150000000000002e-01   3.7435999999999998e+00   1.6380000000000000e-01   1.1550000000000001e-01   2.2559999999999999e-01
  -1.4107000000000001e+00   1.7590000000000000e-01   3.4310000000000002e-01   2.7689999999999998e-01   5.7099999999999998e-02   2.1899999999999999e-02   6.8799999999999994e-01   6.0040000000000004e-01   3.3953000000000002e+00   2.8899999999999998e-01   1.5400000000000000e-01   2.0790000000000000e-01
  -1.7413000000000001e+00   4.3969999999999998e-01   0.0000000000000000e+00   2.9599999999999999e-01   1.6180000000000000e-01   4.8200000000000000e-02   5.9930000000000005e-01   8.6719999999999997e-01   4.5270999999999999e+00   2.0230000000000001e-01   1.0580000000000001e-01   2.6540000000000002e-01
  -1.6972000000000000e+00   3.7369999999999998e-01   6.8630000000000002e-01   3.5330000000000000e-01   6.6600000000000006e-02   3.5099999999999999e-02   6.2150000000000005e-01   5.3369999999999995e-01   2.9600000000000000e+00   2.5050000000000000e-01   6.7400000000000002e-02   2.0349999999999999e-01
  -1.6972000000000000e+00   2.6379999999999998e-01   1.6298999999999999e+00   1.8140000000000001e-01   0.0000000000000000e+00   7.8899999999999998e-02   6.2150000000000005e-01   6.8930000000000002e-01   3.9177000000000000e+00   2.6010000000000000e-01   7.6999999999999999e-02   2.1679999999999999e-01
  -1.5649999999999999e+00   2.6379999999999998e-01   6.0050000000000003e-01   1.8140000000000001e-01  -9.4999999999999998e-03   4.3900000000000002e-02   6.2150000000000005e-01   5.3369999999999995e-01   3.6564999999999999e+00   2.1190000000000001e-01   9.6199999999999994e-02   2.2559999999999999e-01
  -1.6091000000000000e+00   2.6379999999999998e-01   2.5740000000000002e-01   3.2460000000000000e-01   1.9000000000000000e-02   6.5799999999999997e-02   6.4370000000000005e-01   7.3380000000000001e-01   4.2659000000000002e+00   2.6970000000000000e-01   5.7700000000000001e-02   2.3440000000000000e-01
  -1.6311000000000000e+00   1.3189999999999999e-01   1.0294000000000001e+00   2.1959999999999999e-01   0.0000000000000000e+00   8.7700000000000000e-02   8.6560000000000004e-01   7.7820000000000000e-01   4.4401000000000002e+00   1.5409999999999999e-01   9.6199999999999994e-02   1.9910000000000000e-01
  -1.8514999999999999e+00   3.5170000000000001e-01   1.1152000000000000e+00   2.2910000000000000e-01   1.9000000000000000e-02   8.3299999999999999e-02   8.2120000000000004e-01   6.2260000000000004e-01   3.9177000000000000e+00   2.6010000000000000e-01   1.4430000000000001e-01   1.9460000000000000e-01
  -1.5870000000000000e+00   3.0780000000000002e-01   2.5740000000000002e-01   2.7689999999999998e-01   1.2370000000000000e-01   3.0700000000000002e-02   7.3240000000000005e-01   6.4480000000000004e-01   4.1788999999999996e+00   1.9270000000000001e-01   1.1550000000000001e-01   2.1679999999999999e-01
  -1.5428999999999999e+00   3.5170000000000001e-01   7.7210000000000001e-01   1.6230000000000000e-01   5.7099999999999998e-02   6.1400000000000003e-02   7.1020000000000005e-01   7.3380000000000001e-01   3.2212000000000001e+00   1.7340000000000000e-01   2.1170000000000000e-01   2.3000000000000001e-01
  -1.7193000000000001e+00   4.6170000000000000e-01   6.0050000000000003e-01   3.0549999999999999e-01   5.7099999999999998e-02   4.3900000000000002e-02   5.9930000000000005e-01   6.2260000000000004e-01   4.1788999999999996e+00   2.4079999999999999e-01   1.5400000000000000e-01   2.0790000000000000e-01
  -1.5208999999999999e+00   4.3969999999999998e-01  -3.4310000000000002e-01   2.0999999999999999e-01   7.6100000000000001e-02   3.5099999999999999e-02   3.3289999999999997e-01   5.5589999999999995e-01   3.4824000000000002e+00   2.6970000000000000e-01   1.5400000000000000e-01   2.5659999999999999e-01
  -1.7854000000000001e+00   1.7590000000000000e-01   1.0294000000000001e+00   3.2460000000000000e-01   1.3320000000000001e-01   6.1400000000000003e-02   6.2150000000000005e-01   4.2249999999999999e-01   3.9177000000000000e+00   3.0819999999999997e-01   1.3469999999999999e-01   2.4329999999999999e-01
  -1.7634000000000001e+00   1.7590000000000000e-01   6.0050000000000003e-01   2.2910000000000000e-01   1.2370000000000000e-01   8.7700000000000000e-02   7.9900000000000004e-01   4.8920000000000002e-01   3.3953000000000002e+00   2.7939999999999998e-01   7.6999999999999999e-02   2.5659999999999999e-01
  -1.4988999999999999e+00   2.8580000000000000e-01   9.4359999999999999e-01   2.0050000000000001e-01  -2.8500000000000001e-02   9.6500000000000002e-02   5.9930000000000005e-01   5.3369999999999995e-01   3.6564999999999999e+00   2.8899999999999998e-01   1.8279999999999999e-01   2.3440000000000000e-01
  -1.5870000000000000e+00   3.7369999999999998e-01   1.2010000000000001e+00   2.8639999999999999e-01   3.8100000000000002e-02   4.3900000000000002e-02   5.1049999999999995e-01   6.0040000000000004e-01   3.3953000000000002e+00   2.5050000000000000e-01   1.3469999999999999e-01   2.0790000000000000e-01
  -1.5870000000000000e+00   1.5390000000000001e-01   6.8630000000000002e-01   2.2910000000000000e-01  -9.4999999999999998e-03   5.2600000000000001e-02   8.6560000000000004e-01   5.1139999999999997e-01   4.1788999999999996e+00   2.9859999999999998e-01   1.4430000000000001e-01   2.3000000000000001e-01
  -1.6972000000000000e+00   1.0990000000000000e-01   1.1152000000000000e+00   2.0050000000000001e-01  -4.7600000000000003e-02   1.0520000000000000e-01   6.2150000000000005e-01   6.2260000000000004e-01   4.0048000000000004e+00   2.3119999999999999e-01   1.2509999999999999e-01   2.3890000000000000e-01
  -1.6091000000000000e+00   3.7369999999999998e-01   0.0000000000000000e+00   2.5779999999999997e-01   1.4269999999999999e-01   4.8200000000000000e-02   7.9900000000000004e-01   4.0020000000000000e-01   3.6564999999999999e+00   2.7939999999999998e-01   1.1550000000000001e-01   2.3000000000000001e-01
  -1.5870000000000000e+00   1.0990000000000000e-01  -5.1470000000000005e-01   2.4820000000000000e-01   1.3320000000000001e-01   3.5099999999999999e-02   7.7680000000000005e-01   8.4499999999999997e-01   3.6564999999999999e+00   2.3119999999999999e-01   1.7319999999999999e-01   2.1229999999999999e-01
  -1.5870000000000000e+00   2.4179999999999999e-01   4.2890000000000000e-01   1.6230000000000000e-01   1.2370000000000000e-01   6.1400000000000003e-02   6.4370000000000005e-01   6.2260000000000004e-01   4.3529999999999998e+00   2.7939999999999998e-01   8.6599999999999996e-02   2.2559999999999999e-01
  -1.3446000000000000e+00   2.8580000000000000e-01   5.1470000000000005e-01   3.6280000000000001e-01   8.5599999999999996e-02   3.0700000000000002e-02   6.8799999999999994e-01   7.1150000000000002e-01   3.0470999999999999e+00   2.3119999999999999e-01   6.7400000000000002e-02   2.4329999999999999e-01
  -1.9397000000000000e+00   3.2979999999999998e-01   6.8630000000000002e-01   2.9599999999999999e-01   2.8500000000000001e-02   6.1400000000000003e-02   5.9930000000000005e-01   4.2249999999999999e-01   3.1341999999999999e+00   2.6010000000000000e-01   1.2509999999999999e-01   2.3890000000000000e-01
  -1.6311000000000000e+00   3.0780000000000002e-01   1.6298999999999999e+00   2.3870000000000000e-01  -6.6600000000000006e-02   8.7700000000000000e-02   5.1049999999999995e-01   5.5589999999999995e-01   3.7435999999999998e+00   2.4079999999999999e-01   8.6599999999999996e-02   2.2559999999999999e-01
  -1.7193000000000001e+00   5.9360000000000002e-01   8.5780000000000001e-01   2.2910000000000000e-01   9.4999999999999998e-03   5.2600000000000001e-02   8.2120000000000004e-01   6.2260000000000004e-01   3.5695000000000001e+00   2.6010000000000000e-01   1.3469999999999999e-01   2.5659999999999999e-01
  -1.6091000000000000e+00   2.4179999999999999e-01   6.8630000000000002e-01   2.1959999999999999e-01  -2.8500000000000001e-02   8.7700000000000000e-02   6.8799999999999994e-01   3.7800000000000000e-01   3.9177000000000000e+00   3.1790000000000002e-01   1.8279999999999999e-01   2.1679999999999999e-01
  -1.7413000000000001e+00   1.7590000000000000e-01   6.8630000000000002e-01   2.2910000000000000e-01   9.4999999999999998e-03   9.6500000000000002e-02   6.4370000000000005e-01   6.2260000000000004e-01   3.8306000000000000e+00   2.5050000000000000e-01   7.6999999999999999e-02   2.6100000000000001e-01
  -1.6972000000000000e+00   3.0780000000000002e-01   2.5740000000000002e-01   2.9599999999999999e-01   2.8500000000000001e-02   3.0700000000000002e-02   7.9900000000000004e-01   8.4499999999999997e-01   4.1788999999999996e+00   2.6970000000000000e-01   1.8279999999999999e-01   2.0349999999999999e-01
  -1.5870000000000000e+00   3.7369999999999998e-01   8.5800000000000001e-02   2.9599999999999999e-01   8.5599999999999996e-02   5.7000000000000002e-02   5.5489999999999995e-01   6.6710000000000003e-01   3.3953000000000002e+00   2.9859999999999998e-01   4.8099999999999997e-02   2.3000000000000001e-01
  -1.5428999999999999e+00   2.1980000000000000e-01  -2.5740000000000002e-01   3.3420000000000000e-01   1.0470000000000000e-01   7.0199999999999999e-02   6.6579999999999995e-01   8.2269999999999999e-01   3.3953000000000002e+00   2.6010000000000000e-01   1.9239999999999999e-01   2.3000000000000001e-01
  -1.6752000000000000e+00   3.0780000000000002e-01   9.4359999999999999e-01   1.6230000000000000e-01   2.8500000000000001e-02   7.0199999999999999e-02   4.6610000000000001e-01   6.8930000000000002e-01   4.0048000000000004e+00   1.4449999999999999e-01   2.3089999999999999e-01   2.0790000000000000e-01
  -1.6311000000000000e+00   4.8359999999999997e-01   1.7160000000000000e-01   3.0549999999999999e-01   1.3320000000000001e-01   7.4499999999999997e-02   7.1020000000000005e-01   5.7809999999999995e-01   4.0918000000000001e+00   2.6970000000000000e-01   1.9239999999999999e-01   2.6979999999999998e-01
  -1.6532000000000000e+00   2.6379999999999998e-01   1.2010000000000001e+00   1.5279999999999999e-01   3.8100000000000002e-02   4.8200000000000000e-02   2.4410000000000001e-01   3.7800000000000000e-01   3.8306000000000000e+00   2.1190000000000001e-01   9.6199999999999994e-02   2.5659999999999999e-01
  -1.8075000000000001e+00   1.7590000000000000e-01   5.1470000000000005e-01   2.4820000000000000e-01   1.9000000000000000e-02   1.0520000000000000e-01   6.4370000000000005e-01   7.3380000000000001e-01   3.9177000000000000e+00   2.1190000000000001e-01   2.3089999999999999e-01   1.9460000000000000e-01
  -1.9397000000000000e+00   2.8580000000000000e-01   1.2867999999999999e+00   1.9089999999999999e-01  -1.9000000000000000e-02   1.0960000000000000e-01   5.3269999999999995e-01   6.2260000000000004e-01   3.1341999999999999e+00   2.4079999999999999e-01   2.4060000000000001e-01   2.5659999999999999e-01
  -1.4988999999999999e+00   2.8580000000000000e-01   9.4359999999999999e-01   2.0999999999999999e-01   4.7600000000000003e-02   7.4499999999999997e-02   7.1020000000000005e-01   4.8920000000000002e-01   3.8306000000000000e+00   2.2159999999999999e-01   2.0210000000000000e-01   2.3890000000000000e-01
  -1.7193000000000001e+00   8.7900000000000006e-02   1.4582999999999999e+00   1.6230000000000000e-01   2.8500000000000001e-02   9.2100000000000001e-02   6.8799999999999994e-01   9.3389999999999995e-01   3.1341999999999999e+00   1.4449999999999999e-01   6.7400000000000002e-02   2.3000000000000001e-01
  -1.6091000000000000e+00   3.7369999999999998e-01   8.5780000000000001e-01   2.7689999999999998e-01   1.3320000000000001e-01   1.3200000000000000e-02   5.3269999999999995e-01   7.5600000000000001e-01   4.3529999999999998e+00   1.4449999999999999e-01   2.5979999999999998e-01   2.0790000000000000e-01
  -1.4548000000000001e+00   1.5390000000000001e-01   6.0050000000000003e-01   2.2910000000000000e-01   6.6600000000000006e-02   4.8200000000000000e-02   7.5460000000000005e-01   5.1139999999999997e-01   4.0918000000000001e+00   2.3119999999999999e-01   1.2509999999999999e-01   2.0349999999999999e-01
  -1.6972000000000000e+00   4.6170000000000000e-01   8.5780000000000001e-01   2.5779999999999997e-01   1.1420000000000000e-01   4.4000000000000003e-03   7.9900000000000004e-01   8.0049999999999999e-01   3.3083000000000000e+00   3.1790000000000002e-01   1.2509999999999999e-01   1.7690000000000000e-01
  -1.8294999999999999e+00   2.8580000000000000e-01  -2.5740000000000002e-01   1.8140000000000001e-01   5.7099999999999998e-02   6.1400000000000003e-02   4.8830000000000001e-01   6.4480000000000004e-01   3.6564999999999999e+00   2.7939999999999998e-01   2.0210000000000000e-01   1.9020000000000001e-01
  -1.5870000000000000e+00   3.5170000000000001e-01  -1.7160000000000000e-01   3.3420000000000000e-01   8.5599999999999996e-02   0.0000000000000000e+00   6.4370000000000005e-01   5.1139999999999997e-01   3.8306000000000000e+00   2.8899999999999998e-01   1.9239999999999999e-01   2.1679999999999999e-01
  -1.6972000000000000e+00   3.5170000000000001e-01   6.8630000000000002e-01   3.0549999999999999e-01   7.6100000000000001e-02   8.3299999999999999e-02   6.6579999999999995e-01   4.8920000000000002e-01   4.6142000000000003e+00   2.6010000000000000e-01   9.6199999999999994e-02   2.3000000000000001e-01
  -1.7413000000000001e+00   3.5170000000000001e-01   6.8630000000000002e-01   2.0999999999999999e-01   1.3320000000000001e-01   6.5799999999999997e-02   8.6560000000000004e-01   6.4480000000000004e-01   3.8306000000000000e+00   2.1190000000000001e-01   1.2509999999999999e-01   1.7690000000000000e-01
  -1.6311000000000000e+00   8.7900000000000006e-02   1.2010000000000001e+00   1.9089999999999999e-01   3.8100000000000002e-02   1.0520000000000000e-01   5.9930000000000005e-01   6.6710000000000003e-01   3.7435999999999998e+00   2.6970000000000000e-01   1.9239999999999999e-01   2.8749999999999998e-01
  -1.5208999999999999e+00   4.6170000000000000e-01   3.4310000000000002e-01   2.6729999999999998e-01   3.8100000000000002e-02   3.5099999999999999e-02   6.6579999999999995e-01   7.1150000000000002e-01   3.3083000000000000e+00   3.0819999999999997e-01   1.0580000000000001e-01   2.3890000000000000e-01
  -1.5870000000000000e+00   1.3189999999999999e-01   1.7157000000000000e+00   2.2910000000000000e-01   2.8500000000000001e-02   1.0520000000000000e-01   8.2120000000000004e-01   6.6710000000000003e-01   4.4401000000000002e+00   2.3119999999999999e-01   2.2130000000000000e-01   2.1229999999999999e-01
  -1.6091000000000000e+00   2.8580000000000000e-01   6.8630000000000002e-01   2.3870000000000000e-01   7.6100000000000001e-02   6.5799999999999997e-02   7.9900000000000004e-01   6.4480000000000004e-01   4.6142000000000003e+00   2.3119999999999999e-01   2.4060000000000001e-01   2.0790000000000000e-01
  -1.6311000000000000e+00   1.7590000000000000e-01  -1.7160000000000000e-01   2.6729999999999998e-01   1.2370000000000000e-01   7.8899999999999998e-02   7.7680000000000005e-01   6.4480000000000004e-01   3.7435999999999998e+00   2.7939999999999998e-01   1.4430000000000001e-01   2.3440000000000000e-01
  -1.7634000000000001e+00   1.5390000000000001e-01  -5.1470000000000005e-01   3.0549999999999999e-01   5.7099999999999998e-02   3.0700000000000002e-02   5.9930000000000005e-01   8.0049999999999999e-01   3.5695000000000001e+00   2.8899999999999998e-01   1.8279999999999999e-01   2.1229999999999999e-01
  -1.5649999999999999e+00   3.9570000000000000e-01   1.2010000000000001e+00   2.6729999999999998e-01   6.6600000000000006e-02   8.3299999999999999e-02   6.8799999999999994e-01   7.1150000000000002e-01   4.4401000000000002e+00   2.7939999999999998e-01   8.6599999999999996e-02   2.0349999999999999e-01
  -1.6091000000000000e+00   1.0990000000000000e-01   1.7160000000000000e-01   3.2460000000000000e-01   7.6100000000000001e-02   0.0000000000000000e+00   5.1049999999999995e-01   5.3369999999999995e-01   4.3529999999999998e+00   2.2159999999999999e-01   7.6999999999999999e-02   2.1679999999999999e-01
  -1.6752000000000000e+00   3.0780000000000002e-01   7.7210000000000001e-01   6.6799999999999998e-02  -1.9000000000000000e-02   5.7000000000000002e-02   5.3269999999999995e-01   5.1139999999999997e-01   3.6564999999999999e+00   2.9859999999999998e-01   9.6199999999999994e-02   2.5659999999999999e-01
  -1.7634000000000001e+00   2.6379999999999998e-01   1.4582999999999999e+00   2.4820000000000000e-01  -9.4999999999999998e-03   5.7000000000000002e-02   7.3240000000000005e-01   5.5589999999999995e-01   3.2212000000000001e+00   2.7939999999999998e-01   1.8279999999999999e-01   2.4329999999999999e-01
  -1.8075000000000001e+00   8.7900000000000006e-02   1.2010000000000001e+00   1.8140000000000001e-01   5.7099999999999998e-02   8.7700000000000000e-02   7.5460000000000005e-01   5.3369999999999995e-01   4.7012999999999998e+00   2.5050000000000000e-01   1.4430000000000001e-01   2.4329999999999999e-01
  -1.5208999999999999e+00   2.4179999999999999e-01   6.8630000000000002e-01   2.7689999999999998e-01   3.8100000000000002e-02   4.4000000000000003e-03   7.5460000000000005e-01   6.4480000000000004e-01   3.4824000000000002e+00   2.9859999999999998e-01   1.7319999999999999e-01   2.0349999999999999e-01
  -1.7413000000000001e+00   1.0990000000000000e-01   8.5800000000000001e-02   1.9089999999999999e-01   5.7099999999999998e-02   7.4499999999999997e-02   7.1020000000000005e-01   6.4480000000000004e-01   3.3083000000000000e+00   3.0819999999999997e-01   1.5400000000000000e-01   2.3440000000000000e-01
  -1.5428999999999999e+00   3.5170000000000001e-01   3.4310000000000002e-01   2.3870000000000000e-01   1.9000000000000000e-02   7.4499999999999997e-02   7.9900000000000004e-01   8.4499999999999997e-01   4.2659000000000002e+00   2.6970000000000000e-01   1.7319999999999999e-01   2.1679999999999999e-01
  -1.5208999999999999e+00   1.5390000000000001e-01   1.7160000000000000e-01   2.9599999999999999e-01   9.5200000000000007e-02   8.3299999999999999e-02   6.2150000000000005e-01   5.7809999999999995e-01   3.3953000000000002e+00   2.1190000000000001e-01   1.0580000000000001e-01   2.1679999999999999e-01
  -1.7413000000000001e+00   2.4179999999999999e-01   2.5740000000000002e-01   2.0999999999999999e-01   1.9030000000000000e-01   0.0000000000000000e+00   6.8799999999999994e-01   7.1150000000000002e-01   4.0048000000000004e+00   1.7340000000000000e-01   2.2130000000000000e-01   2.3000000000000001e-01
  -1.6532000000000000e+00   2.4179999999999999e-01   6.8630000000000002e-01   2.2910000000000000e-01   9.4999999999999998e-03   8.3299999999999999e-02   7.3240000000000005e-01   5.3369999999999995e-01   4.3529999999999998e+00   1.6380000000000000e-01   9.6199999999999994e-02   2.1679999999999999e-01
  -1.5870000000000000e+00   2.8580000000000000e-01   3.4310000000000002e-01   2.5779999999999997e-01   1.0470000000000000e-01   4.8200000000000000e-02   6.2150000000000005e-01   7.1150000000000002e-01   3.4824000000000002e+00   2.3119999999999999e-01   2.2130000000000000e-01   2.3000000000000001e-01
  -1.5870000000000000e+00   3.7369999999999998e-01   6.8630000000000002e-01   3.0549999999999999e-01   1.2370000000000000e-01   3.0700000000000002e-02   4.8830000000000001e-01   3.3350000000000002e-01   3.7435999999999998e+00   2.6970000000000000e-01   1.6360000000000000e-01   2.6540000000000002e-01
  -1.7193000000000001e+00   2.4179999999999999e-01   7.7210000000000001e-01   2.2910000000000000e-01   8.5599999999999996e-02   9.6500000000000002e-02   7.1020000000000005e-01   4.8920000000000002e-01   3.2212000000000001e+00   2.5050000000000000e-01   1.7319999999999999e-01   2.0349999999999999e-01
  -1.8294999999999999e+00   1.0990000000000000e-01   9.4359999999999999e-01   2.1959999999999999e-01  -7.6100000000000001e-02   1.1840000000000001e-01   7.9900000000000004e-01   3.5580000000000001e-01   3.3953000000000002e+00   2.7939999999999998e-01   8.6599999999999996e-02   2.1679999999999999e-01
  -1.6532000000000000e+00   3.9570000000000000e-01  -1.7160000000000000e-01   1.1459999999999999e-01   1.0470000000000000e-01   4.8200000000000000e-02   6.8799999999999994e-01   6.0040000000000004e-01   3.6564999999999999e+00   1.5409999999999999e-01   1.1550000000000001e-01   2.2120000000000001e-01
  -1.6091000000000000e+00   1.0990000000000000e-01   5.1470000000000005e-01   2.1959999999999999e-01  -8.5599999999999996e-02   9.6500000000000002e-02   7.1020000000000005e-01   4.0020000000000000e-01   3.5695000000000001e+00   2.3119999999999999e-01   2.2130000000000000e-01   2.8310000000000002e-01
  -1.6972000000000000e+00   2.8580000000000000e-01   4.2890000000000000e-01   1.2410000000000000e-01   1.9000000000000000e-02   6.1400000000000003e-02   9.7660000000000002e-01   8.0049999999999999e-01   4.1788999999999996e+00   3.1790000000000002e-01   1.7319999999999999e-01   1.3710000000000000e-01
  -1.6311000000000000e+00   2.1980000000000000e-01   8.5800000000000001e-02   2.4820000000000000e-01  -2.8500000000000001e-02   3.9500000000000000e-02   6.8799999999999994e-01   5.5589999999999995e-01   4.5270999999999999e+00   2.6970000000000000e-01   1.3469999999999999e-01   3.0080000000000001e-01
  -1.7634000000000001e+00   2.6379999999999998e-01  -5.1470000000000005e-01   1.9089999999999999e-01   1.0470000000000000e-01   3.9500000000000000e-02   7.5460000000000005e-01   6.6710000000000003e-01   3.7435999999999998e+00   1.9270000000000001e-01   1.7319999999999999e-01   2.1229999999999999e-01
  -1.8514999999999999e+00   3.7369999999999998e-01   1.2867999999999999e+00   1.3370000000000001e-01   7.6100000000000001e-02   7.0199999999999999e-02   5.3269999999999995e-01   7.3380000000000001e-01   3.4824000000000002e+00   2.3119999999999999e-01   2.0210000000000000e-01   2.4329999999999999e-01
  -1.7413000000000001e+00   3.9570000000000000e-01  -5.1470000000000005e-01   2.2910000000000000e-01   5.7099999999999998e-02   2.1899999999999999e-02   5.1049999999999995e-01   4.6689999999999998e-01   3.9177000000000000e+00   1.9270000000000001e-01   1.2509999999999999e-01   2.3000000000000001e-01
  -1.7413000000000001e+00   2.8580000000000000e-01   8.5780000000000001e-01   1.6230000000000000e-01   8.5599999999999996e-02   1.7500000000000002e-02   4.8830000000000001e-01   4.4469999999999998e-01   3.8306000000000000e+00   2.5050000000000000e-01   3.8500000000000000e-02   2.6540000000000002e-01
  -1.7634000000000001e+00   1.3189999999999999e-01   1.4582999999999999e+00   2.3870000000000000e-01   7.6100000000000001e-02   6.1400000000000003e-02   5.1049999999999995e-01   4.6689999999999998e-01   4.2659000000000002e+00   1.5409999999999999e-01   2.0210000000000000e-01   2.3890000000000000e-01
  -1.8075000000000001e+00   3.5170000000000001e-01   1.3725000000000001e+00   1.5279999999999999e-01  -1.9000000000000000e-02   3.9500000000000000e-02   7.5460000000000005e-01   4.0020000000000000e-01   4.1788999999999996e+00   2.4079999999999999e-01   1.2509999999999999e-01   2.4329999999999999e-01
  -1.6532000000000000e+00   3.7369999999999998e-01   1.2010000000000001e+00   2.4820000000000000e-01   3.8100000000000002e-02   4.8200000000000000e-02   6.6579999999999995e-01   7.1150000000000002e-01   3.3953000000000002e+00   2.5050000000000000e-01   8.6599999999999996e-02   2.1229999999999999e-01
  -1.7854000000000001e+00   2.6379999999999998e-01   1.0294000000000001e+00   1.3370000000000001e-01   5.7099999999999998e-02   5.2600000000000001e-02   9.3220000000000003e-01   7.3380000000000001e-01   4.0048000000000004e+00   3.0819999999999997e-01   7.6999999999999999e-02   2.2559999999999999e-01
  -1.6091000000000000e+00   1.5390000000000001e-01   9.4359999999999999e-01   2.2910000000000000e-01   5.7099999999999998e-02   5.2600000000000001e-02   7.5460000000000005e-01   7.5600000000000001e-01   4.3529999999999998e+00   1.7340000000000000e-01   1.7319999999999999e-01   1.9910000000000000e-01
  -1.4107000000000001e+00   3.2979999999999998e-01   5.1470000000000005e-01   1.4319999999999999e-01   1.1420000000000000e-01   2.1899999999999999e-02   5.1049999999999995e-01   5.5589999999999995e-01   4.1788999999999996e+00   2.6970000000000000e-01   1.0580000000000001e-01   2.2559999999999999e-01
  -1.6752000000000000e+00   3.0780000000000002e-01   1.7160000000000000e-01   2.1959999999999999e-01   1.1420000000000000e-01  -1.7500000000000002e-02   7.5460000000000005e-01   6.8930000000000002e-01   4.5270999999999999e+00   2.2159999999999999e-01   9.6199999999999994e-02   1.9910000000000000e-01
  -1.7193000000000001e+00   4.3969999999999998e-01  -3.4310000000000002e-01   1.8140000000000001e-01   3.8100000000000002e-02   2.6300000000000000e-02   7.9900000000000004e-01   5.7809999999999995e-01   3.8306000000000000e+00   1.6380000000000000e-01   2.3089999999999999e-01   2.1679999999999999e-01
  -1.6532000000000000e+00   1.7590000000000000e-01  -1.7160000000000000e-01   2.1959999999999999e-01   7.6100000000000001e-02   4.3900000000000002e-02   5.5489999999999995e-01   6.0040000000000004e-01   3.9177000000000000e+00   2.5050000000000000e-01   1.9239999999999999e-01   2.6979999999999998e-01
  -1.6532000000000000e+00   3.2979999999999998e-01  -8.5800000000000001e-02   2.0999999999999999e-01   3.8100000000000002e-02   6.5799999999999997e-02   5.1049999999999995e-01   5.5589999999999995e-01   3.4824000000000002e+00   2.6010000000000000e-01   8.6599999999999996e-02   2.6100000000000001e-01
  -1.8514999999999999e+00   1.7590000000000000e-01   6.8630000000000002e-01   8.5900000000000004e-02  -2.8500000000000001e-02   8.7700000000000000e-02   5.1049999999999995e-01   8.0049999999999999e-01   3.9177000000000000e+00   2.0230000000000001e-01   1.9239999999999999e-01   2.2559999999999999e-01
  -1.6972000000000000e+00   2.4179999999999999e-01   6.0050000000000003e-01   2.5779999999999997e-01   0.0000000000000000e+00   6.1400000000000003e-02   6.8799999999999994e-01   6.0040000000000004e-01   3.4824000000000002e+00   2.5050000000000000e-01   1.7319999999999999e-01   1.9910000000000000e-01
  -1.6972000000000000e+00   2.4179999999999999e-01   3.4310000000000002e-01   2.3870000000000000e-01   6.6600000000000006e-02   3.9500000000000000e-02   7.3240000000000005e-01   7.1150000000000002e-01   3.3953000000000002e+00   3.3710000000000001e-01   1.0580000000000001e-01   2.4770000000000000e-01
  -1.6532000000000000e+00   3.2979999999999998e-01   7.7210000000000001e-01   1.8140000000000001e-01   3.8100000000000002e-02   1.0090000000000000e-01   8.6560000000000004e-01   6.2260000000000004e-01   4.6142000000000003e+00   2.0230000000000001e-01   1.2509999999999999e-01   2.1679999999999999e-01
  -1.6752000000000000e+00   1.7590000000000000e-01   6.0050000000000003e-01   2.1959999999999999e-01   4.7600000000000003e-02   5.7000000000000002e-02   7.3240000000000005e-01   8.4499999999999997e-01   4.7012999999999998e+00   1.7340000000000000e-01   1.8279999999999999e-01   2.3000000000000001e-01
  -1.6311000000000000e+00   8.7900000000000006e-02   0.0000000000000000e+00   2.6729999999999998e-01   1.0470000000000000e-01   4.8200000000000000e-02   9.3220000000000003e-01   5.7809999999999995e-01   3.6564999999999999e+00   2.8899999999999998e-01   6.7400000000000002e-02   2.0790000000000000e-01
  -1.7854000000000001e+00   3.9570000000000000e-01  -8.5800000000000001e-02   2.9599999999999999e-01   7.6100000000000001e-02   3.5099999999999999e-02   7.5460000000000005e-01   8.2269999999999999e-01   3.9177000000000000e+00   2.4079999999999999e-01   1.7319999999999999e-01   1.8140000000000001e-01
  -1.6752000000000000e+00   2.6379999999999998e-01   6.8630000000000002e-01   1.9089999999999999e-01   4.7600000000000003e-02   8.3299999999999999e-02   7.7680000000000005e-01   5.3369999999999995e-01   4.1788999999999996e+00   1.7340000000000000e-01   3.8500000000000000e-02   2.2559999999999999e-01
  -1.5649999999999999e+00   2.1980000000000000e-01   1.2010000000000001e+00   3.3420000000000000e-01   5.7099999999999998e-02   3.0700000000000002e-02   5.5489999999999995e-01   5.5589999999999995e-01   4.2659000000000002e+00   2.2159999999999999e-01   1.4430000000000001e-01   2.3890000000000000e-01
  -1.6532000000000000e+00   2.6379999999999998e-01   1.7160000000000000e-01   2.5779999999999997e-01   1.5229999999999999e-01   7.4499999999999997e-02   3.3289999999999997e-01   5.1139999999999997e-01   4.0048000000000004e+00   2.6970000000000000e-01   1.1550000000000001e-01   2.3890000000000000e-01
  -1.7413000000000001e+00   2.6379999999999998e-01   8.5780000000000001e-01   2.0999999999999999e-01  -1.9000000000000000e-02   7.4499999999999997e-02   6.6579999999999995e-01   6.0040000000000004e-01   3.4824000000000002e+00   2.3119999999999999e-01   1.6360000000000000e-01   2.3440000000000000e-01
  -1.7193000000000001e+00   3.9570000000000000e-01   1.2010000000000001e+00   1.7190000000000000e-01  -1.9000000000000000e-02   8.7700000000000000e-02   6.8799999999999994e-01   4.0020000000000000e-01   3.4824000000000002e+00   2.2159999999999999e-01   1.1550000000000001e-01   2.0790000000000000e-01
  -1.6972000000000000e+00   1.3189999999999999e-01   2.5740000000000002e-01   1.6230000000000000e-01   9.4999999999999998e-03   3.9500000000000000e-02   7.1020000000000005e-01   7.1150000000000002e-01   3.3953000000000002e+00   2.5050000000000000e-01   5.7700000000000001e-02   2.1229999999999999e-01
  -1.7193000000000001e+00   2.8580000000000000e-01   1.0294000000000001e+00   1.9089999999999999e-01   1.9000000000000000e-02   6.5799999999999997e-02   8.6560000000000004e-01   6.8930000000000002e-01   3.9177000000000000e+00   2.2159999999999999e-01   1.7319999999999999e-01   2.2559999999999999e-01
  -1.5870000000000000e+00   2.1980000000000000e-01   6.8630000000000002e-01   2.0999999999999999e-01   5.7099999999999998e-02   9.6500000000000002e-02   8.2120000000000004e-01   7.1150000000000002e-01   3.9177000000000000e+00   1.6380000000000000e-01   2.3089999999999999e-01   2.3440000000000000e-01
  -1.6532000000000000e+00   3.5170000000000001e-01   1.1152000000000000e+00   1.5279999999999999e-01   1.5229999999999999e-01   2.6300000000000000e-02   7.7680000000000005e-01   6.2260000000000004e-01   3.7435999999999998e+00   1.5409999999999999e-01   1.4430000000000001e-01   2.4770000000000000e-01
  -1.6311000000000000e+00   1.5390000000000001e-01  -1.7160000000000000e-01   1.9089999999999999e-01   1.1420000000000000e-01   4.4000000000000003e-03   7.7680000000000005e-01   7.3380000000000001e-01   4.0048000000000004e+00   2.1190000000000001e-01   1.5400000000000000e-01   1.9460000000000000e-01
  -1.9177000000000000e+00   2.6379999999999998e-01   3.4310000000000002e-01   1.8140000000000001e-01   9.5200000000000007e-02   9.2100000000000001e-02   5.9930000000000005e-01   7.1150000000000002e-01   3.7435999999999998e+00   1.9270000000000001e-01   1.5400000000000000e-01   1.9910000000000000e-01
  -1.6972000000000000e+00   2.6379999999999998e-01   0.0000000000000000e+00   3.3420000000000000e-01  -2.8500000000000001e-02   4.3900000000000002e-02   6.6579999999999995e-01   6.0040000000000004e-01   3.4824000000000002e+00   2.4079999999999999e-01   1.6360000000000000e-01   2.8749999999999998e-01
  -1.6091000000000000e+00   3.0780000000000002e-01   4.2890000000000000e-01   1.8140000000000001e-01   6.6600000000000006e-02   3.5099999999999999e-02   5.7709999999999995e-01   4.6689999999999998e-01   3.9177000000000000e+00   2.9859999999999998e-01   8.6599999999999996e-02   2.5209999999999999e-01
  -1.9177000000000000e+00   1.7590000000000000e-01   9.4359999999999999e-01   1.0500000000000000e-01  -9.4999999999999998e-03   2.6300000000000000e-02   5.9930000000000005e-01   7.3380000000000001e-01   4.0918000000000001e+00   2.3119999999999999e-01   1.9239999999999999e-01   2.2559999999999999e-01
  -1.8514999999999999e+00   2.4179999999999999e-01   1.2010000000000001e+00   1.9089999999999999e-01   1.9000000000000000e-02   7.8899999999999998e-02   6.6579999999999995e-01   6.2260000000000004e-01   3.0470999999999999e+00   2.1190000000000001e-01   1.2509999999999999e-01   2.6540000000000002e-01
  -1.5649999999999999e+00   2.6379999999999998e-01   6.0050000000000003e-01   2.9599999999999999e-01   1.0470000000000000e-01   6.5799999999999997e-02   6.6579999999999995e-01   5.1139999999999997e-01   3.4824000000000002e+00   2.8899999999999998e-01   5.7700000000000001e-02   2.3890000000000000e-01
  -1.7193000000000001e+00   2.1980000000000000e-01   1.2010000000000001e+00   1.5279999999999999e-01   5.7099999999999998e-02   6.5799999999999997e-02   7.7680000000000005e-01   6.8930000000000002e-01   4.3529999999999998e+00   1.3489999999999999e-01   9.6199999999999994e-02   1.9460000000000000e-01
  -1.7193000000000001e+00   3.2979999999999998e-01   4.2890000000000000e-01   3.0549999999999999e-01   4.7600000000000003e-02   6.5799999999999997e-02   8.2120000000000004e-01   8.2269999999999999e-01   4.2659000000000002e+00   2.3119999999999999e-01   1.8279999999999999e-01   2.1229999999999999e-01
  -1.6972000000000000e+00   1.9789999999999999e-01   2.5740000000000002e-01   2.0999999999999999e-01   5.7099999999999998e-02   6.5799999999999997e-02   5.9930000000000005e-01   6.2260000000000004e-01   3.7435999999999998e+00   1.8300000000000000e-01   2.8899999999999999e-02   2.3000000000000001e-01
  -1.4548000000000001e+00   3.5170000000000001e-01   4.2890000000000000e-01   2.6729999999999998e-01   5.7099999999999998e-02   8.8000000000000005e-03   7.3240000000000005e-01   5.3369999999999995e-01   3.4824000000000002e+00   2.0230000000000001e-01   1.9239999999999999e-01   2.0790000000000000e-01
  -1.6532000000000000e+00   3.0780000000000002e-01   6.0050000000000003e-01   2.0050000000000001e-01   1.1420000000000000e-01   7.4499999999999997e-02   7.1020000000000005e-01   5.5589999999999995e-01   4.0918000000000001e+00   2.6970000000000000e-01   1.0580000000000001e-01   2.3000000000000001e-01
  -1.6752000000000000e+00   4.1770000000000002e-01  -4.2890000000000000e-01   2.2910000000000000e-01   1.0470000000000000e-01   3.0700000000000002e-02   5.7709999999999995e-01   4.2249999999999999e-01   3.3953000000000002e+00   2.6010000000000000e-01   7.6999999999999999e-02   2.6100000000000001e-01
  -1.6972000000000000e+00   3.2979999999999998e-01   6.0050000000000003e-01   2.0050000000000001e-01   9.4999999999999998e-03   3.5099999999999999e-02   5.1049999999999995e-01   3.7800000000000000e-01   3.7435999999999998e+00   2.9859999999999998e-01   1.1550000000000001e-01   2.2120000000000001e-01
  -1.6972000000000000e+00   1.5390000000000001e-01   8.5780000000000001e-01   1.7190000000000000e-01   1.9000000000000000e-02   6.1400000000000003e-02   5.3269999999999995e-01   4.4469999999999998e-01   3.3953000000000002e+00   3.1790000000000002e-01   2.4060000000000001e-01   2.1229999999999999e-01
  -1.7854000000000001e+00   1.3189999999999999e-01   1.5441000000000000e+00   1.5279999999999999e-01   6.6600000000000006e-02   7.4499999999999997e-02   6.2150000000000005e-01   5.3369999999999995e-01   3.8306000000000000e+00   2.4079999999999999e-01   1.8279999999999999e-01   2.3440000000000000e-01
  -1.4988999999999999e+00   2.4179999999999999e-01   0.0000000000000000e+00   2.6729999999999998e-01   2.8500000000000001e-02   3.0700000000000002e-02   4.4390000000000002e-01   4.0020000000000000e-01   3.1341999999999999e+00   2.1190000000000001e-01   1.2509999999999999e-01   2.3890000000000000e-01
  -1.7413000000000001e+00   1.3189999999999999e-01   8.5780000000000001e-01   2.0050000000000001e-01   2.8500000000000001e-02   7.0199999999999999e-02   7.3240000000000005e-01   7.1150000000000002e-01   3.8306000000000000e+00   2.1190000000000001e-01   1.9239999999999999e-01   1.8140000000000001e-01
  -1.5428999999999999e+00   3.9570000000000000e-01   1.7160000000000000e-01   1.8140000000000001e-01   1.9000000000000000e-02   6.5799999999999997e-02   7.9900000000000004e-01   7.5600000000000001e-01   4.3529999999999998e+00   2.4079999999999999e-01   1.7319999999999999e-01   1.9020000000000001e-01
  -1.5208999999999999e+00   3.7369999999999998e-01  -5.1470000000000005e-01   2.0050000000000001e-01   7.6100000000000001e-02   7.4499999999999997e-02   6.2150000000000005e-01   6.8930000000000002e-01   4.3529999999999998e+00   1.9270000000000001e-01   1.9239999999999999e-01   2.2120000000000001e-01
  -1.5208999999999999e+00   4.6170000000000000e-01   8.5800000000000001e-02   1.8140000000000001e-01   1.0470000000000000e-01   8.8000000000000005e-03   8.2120000000000004e-01   8.8939999999999997e-01   3.6564999999999999e+00   2.3119999999999999e-01   2.2130000000000000e-01   2.1679999999999999e-01
  -1.6532000000000000e+00   1.3189999999999999e-01   4.2890000000000000e-01   2.2910000000000000e-01   0.0000000000000000e+00   7.8899999999999998e-02   5.9930000000000005e-01   6.6710000000000003e-01   3.8306000000000000e+00   2.2159999999999999e-01   2.2130000000000000e-01   2.3000000000000001e-01
  -1.4327000000000001e+00   3.7369999999999998e-01  -3.4310000000000002e-01   2.9599999999999999e-01   5.7099999999999998e-02   2.6300000000000000e-02   7.5460000000000005e-01   7.5600000000000001e-01   4.5270999999999999e+00   2.9859999999999998e-01   1.0580000000000001e-01   2.2120000000000001e-01
  -1.5428999999999999e+00   5.2759999999999996e-01   4.2890000000000000e-01   1.9089999999999999e-01   5.7099999999999998e-02   5.7000000000000002e-02   6.2150000000000005e-01   6.0040000000000004e-01   3.7435999999999998e+00   2.6970000000000000e-01   1.4430000000000001e-01   2.4329999999999999e-01
  -1.6972000000000000e+00   1.9789999999999999e-01   7.7210000000000001e-01   2.3870000000000000e-01   4.7600000000000003e-02   1.0090000000000000e-01   5.1049999999999995e-01   7.1150000000000002e-01   3.7435999999999998e+00   3.0819999999999997e-01   2.2130000000000000e-01   2.0349999999999999e-01
  -1.7634000000000001e+00   2.6379999999999998e-01   1.2867999999999999e+00   2.2910000000000000e-01   5.7099999999999998e-02   9.6500000000000002e-02   5.7709999999999995e-01   7.1150000000000002e-01   3.9177000000000000e+00   1.5409999999999999e-01   1.0580000000000001e-01   2.5659999999999999e-01
  -1.5870000000000000e+00   3.0780000000000002e-01   2.5740000000000002e-01   2.2910000000000000e-01  -2.8500000000000001e-02   1.0520000000000000e-01   8.4340000000000004e-01   5.1139999999999997e-01   3.6564999999999999e+00   3.0819999999999997e-01   1.3469999999999999e-01   2.3890000000000000e-01
  -1.6752000000000000e+00   2.6379999999999998e-01   1.7157000000000000e+00   1.8140000000000001e-01   9.4999999999999998e-03   7.8899999999999998e-02   6.6579999999999995e-01   7.1150000000000002e-01   3.5695000000000001e+00   2.7939999999999998e-01   1.6360000000000000e-01   2.2559999999999999e-01
  -1.4988999999999999e+00   3.0780000000000002e-01   6.0050000000000003e-01   2.5779999999999997e-01   9.5200000000000007e-02   7.8899999999999998e-02   7.5460000000000005e-01   6.0040000000000004e-01   4.0048000000000004e+00   1.8300000000000000e-01   1.4430000000000001e-01   2.0790000000000000e-01
  -1.8294999999999999e+00   1.9789999999999999e-01   8.5800000000000001e-02   2.5779999999999997e-01   7.6100000000000001e-02   3.9500000000000000e-02   7.7680000000000005e-01   4.8920000000000002e-01   4.0918000000000001e+00   2.9859999999999998e-01   1.4430000000000001e-01   2.2120000000000001e-01
  -1.6532000000000000e+00   2.6379999999999998e-01  -1.7160000000000000e-01   2.4820000000000000e-01   1.2370000000000000e-01   5.7000000000000002e-02   6.6579999999999995e-01   6.4480000000000004e-01   4.1788999999999996e+00   2.2159999999999999e-01   1.2509999999999999e-01   2.1679999999999999e-01
  -1.5870000000000000e+00   8.7900000000000006e-02   6.0050000000000003e-01   2.0050000000000001e-01  -9.4999999999999998e-03   6.5799999999999997e-02   7.5460000000000005e-01   6.2260000000000004e-01   4.0048000000000004e+00   2.9859999999999998e-01   1.0580000000000001e-01   2.3440000000000000e-01
  -1.4988999999999999e+00   2.6379999999999998e-01  -8.5800000000000001e-02   3.2460000000000000e-01   5.7099999999999998e-02   4.8200000000000000e-02   6.2150000000000005e-01   5.5589999999999995e-01   3.3953000000000002e+00   2.1190000000000001e-01   1.5400000000000000e-01   2.0790000000000000e-01
  -1.5649999999999999e+00   2.4179999999999999e-01   8.5800000000000001e-02   2.6729999999999998e-01   3.8100000000000002e-02   4.3900000000000002e-02   5.5489999999999995e-01   5.1139999999999997e-01   3.6564999999999999e+00   2.8899999999999998e-01   1.1550000000000001e-01   2.3440000000000000e-01
  -1.8075000000000001e+00   3.9570000000000000e-01   6.8630000000000002e-01   1.8140000000000001e-01   9.4999999999999998e-03   8.7700000000000000e-02   6.8799999999999994e-01   7.5600000000000001e-01   4.1788999999999996e+00   3.3710000000000001e-01   1.2509999999999999e-01   2.2120000000000001e-01
  -1.8294999999999999e+00   1.3189999999999999e-01   1.6298999999999999e+00   1.7190000000000000e-01   1.9000000000000000e-02   9.2100000000000001e-02   6.6579999999999995e-01   4.4469999999999998e-01   3.7435999999999998e+00   1.8300000000000000e-01   1.4430000000000001e-01   2.6540000000000002e-01
  -1.7854000000000001e+00   3.7369999999999998e-01  -8.5800000000000001e-02   1.6230000000000000e-01   1.1420000000000000e-01   5.7000000000000002e-02   7.9900000000000004e-01   5.1139999999999997e-01   2.8730000000000002e+00   2.1190000000000001e-01   1.2509999999999999e-01   2.2559999999999999e-01
  -1.7193000000000001e+00   3.0780000000000002e-01   1.0294000000000001e+00   1.9089999999999999e-01   1.9000000000000000e-02   8.3299999999999999e-02   7.1020000000000005e-01   4.2249999999999999e-01   4.3529999999999998e+00   2.6010000000000000e-01   1.6360000000000000e-01   2.4770000000000000e-01
  -1.5870000000000000e+00   3.2979999999999998e-01   6.0050000000000003e-01   1.7190000000000000e-01   6.6600000000000006e-02   9.2100000000000001e-02   7.9900000000000004e-01   7.7820000000000000e-01   3.5695000000000001e+00   1.6380000000000000e-01   2.3089999999999999e-01   2.1679999999999999e-01
  -1.6752000000000000e+00   2.1980000000000000e-01  -2.5740000000000002e-01   1.7190000000000000e-01   8.5599999999999996e-02   2.1899999999999999e-02   6.4370000000000005e-01   6.2260000000000004e-01   4.2659000000000002e+00   3.3710000000000001e-01   1.5400000000000000e-01   2.4329999999999999e-01
  -1.6752000000000000e+00   4.8359999999999997e-01  -5.1470000000000005e-01   1.4319999999999999e-01   7.6100000000000001e-02   2.1899999999999999e-02   4.8830000000000001e-01   6.8930000000000002e-01   4.0918000000000001e+00   1.5409999999999999e-01   1.9239999999999999e-01   2.1229999999999999e-01
  -1.8735999999999999e+00   2.1980000000000000e-01   7.7210000000000001e-01   1.8140000000000001e-01   9.5200000000000007e-02   1.0090000000000000e-01   7.3240000000000005e-01   6.4480000000000004e-01   4.1788999999999996e+00   2.8899999999999998e-01   1.6360000000000000e-01   2.4770000000000000e-01
  -1.6091000000000000e+00   3.5170000000000001e-01  -6.0050000000000003e-01   2.7689999999999998e-01   1.0470000000000000e-01   2.6300000000000000e-02   6.8799999999999994e-01   6.8930000000000002e-01   3.3953000000000002e+00   1.9270000000000001e-01   1.7319999999999999e-01   2.3440000000000000e-01
  -1.6532000000000000e+00   4.1770000000000002e-01   7.7210000000000001e-01   2.4820000000000000e-01   4.7600000000000003e-02   3.5099999999999999e-02   5.7709999999999995e-01   5.7809999999999995e-01   3.4824000000000002e+00   2.3119999999999999e-01   1.6360000000000000e-01   2.5659999999999999e-01
  -1.8514999999999999e+00   4.3969999999999998e-01   1.4582999999999999e+00   2.0999999999999999e-01  -1.9000000000000000e-02   1.1840000000000001e-01   6.6579999999999995e-01   7.1150000000000002e-01   3.0470999999999999e+00   1.9270000000000001e-01   1.6360000000000000e-01   1.9460000000000000e-01
  -1.7854000000000001e+00   6.6000000000000003e-02   1.2867999999999999e+00   2.1959999999999999e-01   3.8100000000000002e-02   1.0090000000000000e-01   4.6610000000000001e-01   4.0020000000000000e-01   4.2659000000000002e+00   2.4079999999999999e-01   2.1170000000000000e-01   2.3890000000000000e-01
  -1.8514999999999999e+00   2.1980000000000000e-01   0.0000000000000000e+00   2.0050000000000001e-01   8.5599999999999996e-02   5.7000000000000002e-02   5.9930000000000005e-01   5.5589999999999995e-01   3.4824000000000002e+00   2.2159999999999999e-01   1.1550000000000001e-01   2.5659999999999999e-01
  -1.9397000000000000e+00   3.0780000000000002e-01   1.2010000000000001e+00   2.0999999999999999e-01   6.6600000000000006e-02   7.4499999999999997e-02   7.5460000000000005e-01   5.3369999999999995e-01   4.7012999999999998e+00   2.5050000000000000e-01   1.1550000000000001e-01   2.6979999999999998e-01
  -1.6311000000000000e+00   3.0780000000000002e-01   1.7160000000000000e-01   2.5779999999999997e-01   1.1420000000000000e-01   7.0199999999999999e-02   6.4370000000000005e-01   6.8930000000000002e-01   4.0048000000000004e+00   2.9859999999999998e-01   2.2130000000000000e-01   1.9020000000000001e-01
  -1.6532000000000000e+00   4.3969999999999998e-01   4.2890000000000000e-01   1.9089999999999999e-01   7.6100000000000001e-02   0.0000000000000000e+00   5.7709999999999995e-01   7.5600000000000001e-01   4.1788999999999996e+00   2.3119999999999999e-01   9.6199999999999994e-02   2.2120000000000001e-01
  -1.6752000000000000e+00   1.7590000000000000e-01   8.5800000000000001e-02   2.4820000000000000e-01   3.8100000000000002e-02   3.0700000000000002e-02   6.4370000000000005e-01   6.8930000000000002e-01   4.6142000000000003e+00   2.2159999999999999e-01   1.7319999999999999e-01   2.1679999999999999e-01
  -1.7413000000000001e+00   3.7369999999999998e-01   6.8630000000000002e-01   2.8639999999999999e-01   2.8500000000000001e-02   7.0199999999999999e-02   9.1000000000000003e-01   6.6710000000000003e-01   4.4401000000000002e+00   3.2750000000000001e-01   1.5400000000000000e-01   2.3440000000000000e-01
  -1.6311000000000000e+00   3.0780000000000002e-01  -1.7160000000000000e-01   1.8140000000000001e-01   1.3320000000000001e-01   3.9500000000000000e-02   4.2170000000000002e-01   5.3369999999999995e-01   3.2212000000000001e+00   2.9859999999999998e-01   1.0580000000000001e-01   2.3890000000000000e-01
  -1.6532000000000000e+00   3.9570000000000000e-01   1.7160000000000000e-01   2.0050000000000001e-01   9.4999999999999998e-03   8.8000000000000005e-03   5.9930000000000005e-01   4.6689999999999998e-01   3.3953000000000002e+00   1.9270000000000001e-01   7.6999999999999999e-02   2.4770000000000000e-01
  -1.6752000000000000e+00   1.7590000000000000e-01   6.8630000000000002e-01   1.0500000000000000e-01   5.7099999999999998e-02   7.0199999999999999e-02   7.5460000000000005e-01   5.1139999999999997e-01   3.8306000000000000e+00   2.3119999999999999e-01   1.2509999999999999e-01   2.4770000000000000e-01
  -1.9397000000000000e+00   3.5170000000000001e-01   5.1470000000000005e-01   1.7190000000000000e-01  -4.7600000000000003e-02   9.2100000000000001e-02   6.4370000000000005e-01   4.2249999999999999e-01   3.4824000000000002e+00   3.4680000000000000e-01   1.1550000000000001e-01   2.2120000000000001e-01
  -1.5428999999999999e+00   3.9570000000000000e-01   1.1152000000000000e+00   2.5779999999999997e-01   4.7600000000000003e-02   7.8899999999999998e-02   5.9930000000000005e-01   6.0040000000000004e-01   3.2212000000000001e+00   2.0230000000000001e-01   2.0210000000000000e-01   1.9020000000000001e-01
  -1.5870000000000000e+00   1.5390000000000001e-01   6.0050000000000003e-01   1.8140000000000001e-01   2.8500000000000001e-02   7.0199999999999999e-02   6.8799999999999994e-01   6.0040000000000004e-01   4.0048000000000004e+00   2.4079999999999999e-01   7.6999999999999999e-02   1.7249999999999999e-01
  -1.7634000000000001e+00   5.0560000000000005e-01   1.1152000000000000e+00   2.1959999999999999e-01   6.6600000000000006e-02   5.7000000000000002e-02   6.8799999999999994e-01   7.1150000000000002e-01   3.5695000000000001e+00   2.3119999999999999e-01   2.3089999999999999e-01   2.5659999999999999e-01
  -1.8514999999999999e+00   3.5170000000000001e-01   5.1470000000000005e-01   2.6729999999999998e-01   6.6600000000000006e-02   3.9500000000000000e-02   6.6579999999999995e-01   4.6689999999999998e-01   2.4377000000000000e+00   2.2159999999999999e-01   1.4430000000000001e-01   2.1679999999999999e-01
  -1.6532000000000000e+00   2.4179999999999999e-01   6.8630000000000002e-01   3.1509999999999999e-01   1.4269999999999999e-01   3.9500000000000000e-02   6.8799999999999994e-01   6.2260000000000004e-01   3.9177000000000000e+00   2.6970000000000000e-01   1.6360000000000000e-01   2.1679999999999999e-01
  -1.7634000000000001e+00   4.8359999999999997e-01   8.5780000000000001e-01   2.1959999999999999e-01  -9.4999999999999998e-03   2.1899999999999999e-02   6.6579999999999995e-01   7.3380000000000001e-01   3.6564999999999999e+00   2.3119999999999999e-01   2.0210000000000000e-01   1.9910000000000000e-01
  -1.6311000000000000e+00   2.6379999999999998e-01   8.5800000000000001e-02   2.1959999999999999e-01   1.2370000000000000e-01   3.9500000000000000e-02   5.7709999999999995e-01   6.2260000000000004e-01   3.3953000000000002e+00   2.2159999999999999e-01   1.3469999999999999e-01   1.9910000000000000e-01
  -1.6972000000000000e+00   1.7590000000000000e-01   1.7160000000000000e-01   1.8140000000000001e-01   1.9000000000000000e-02   3.0700000000000002e-02   7.1020000000000005e-01   6.0040000000000004e-01   3.5695000000000001e+00   2.1190000000000001e-01   1.3469999999999999e-01   2.3000000000000001e-01
  -1.7634000000000001e+00   2.6379999999999998e-01   6.8630000000000002e-01   2.2910000000000000e-01   1.9000000000000000e-02   4.8200000000000000e-02   6.8799999999999994e-01   6.8930000000000002e-01   3.3953000000000002e+00   2.6010000000000000e-01   2.5019999999999998e-01   2.5209999999999999e-01
  -1.6972000000000000e+00   3.2979999999999998e-01   1.2867999999999999e+00   2.0050000000000001e-01  -1.9000000000000000e-02   7.8899999999999998e-02   6.6579999999999995e-01   4.2249999999999999e-01   3.9177000000000000e+00   2.3119999999999999e-01   4.8099999999999997e-02   2.5209999999999999e-01
  -1.5649999999999999e+00   1.7590000000000000e-01   6.0050000000000003e-01   2.7689999999999998e-01  -4.7600000000000003e-02   1.0520000000000000e-01   5.5489999999999995e-01   5.3369999999999995e-01   3.5695000000000001e+00   2.5050000000000000e-01   1.8279999999999999e-01   2.3440000000000000e-01
  -1.6311000000000000e+00   2.8580000000000000e-01   6.0050000000000003e-01   1.5279999999999999e-01   1.0470000000000000e-01   1.2280000000000001e-01   8.2120000000000004e-01   5.3369999999999995e-01   4.4401000000000002e+00   2.6010000000000000e-01   1.0580000000000001e-01   2.1679999999999999e-01
  -1.6752000000000000e+00   2.6379999999999998e-01   5.1470000000000005e-01   2.4820000000000000e-01  -1.9000000000000000e-02   6.5799999999999997e-02   8.6560000000000004e-01   8.4499999999999997e-01   4.3529999999999998e+00   2.7939999999999998e-01   1.9239999999999999e-01   2.3440000000000000e-01
  -1.5428999999999999e+00   2.6379999999999998e-01  -3.4310000000000002e-01   2.8639999999999999e-01   1.3320000000000001e-01   5.2600000000000001e-02   5.5489999999999995e-01   6.2260000000000004e-01   3.5695000000000001e+00   2.2159999999999999e-01   1.9239999999999999e-01   2.1679999999999999e-01
  -1.5870000000000000e+00   2.4179999999999999e-01   8.5800000000000001e-02   2.7689999999999998e-01   5.7099999999999998e-02   8.8000000000000005e-03   7.1020000000000005e-01   5.5589999999999995e-01   4.2659000000000002e+00   9.6299999999999997e-02   7.6999999999999999e-02   2.1229999999999999e-01
  -1.7413000000000001e+00   1.7590000000000000e-01   8.5780000000000001e-01   2.0050000000000001e-01   5.7099999999999998e-02   1.0090000000000000e-01   8.8780000000000003e-01   7.1150000000000002e-01   4.0048000000000004e+00   1.4449999999999999e-01   1.7319999999999999e-01   2.3440000000000000e-01
  -1.5870000000000000e+00   4.3999999999999997e-02   8.5800000000000001e-02   1.9089999999999999e-01   4.7600000000000003e-02   1.7500000000000002e-02   7.1020000000000005e-01   6.2260000000000004e-01   3.8306000000000000e+00   2.2159999999999999e-01   1.4430000000000001e-01   2.7429999999999999e-01
  -1.8294999999999999e+00   4.3999999999999997e-02   5.1470000000000005e-01   2.0999999999999999e-01   1.2370000000000000e-01   2.6300000000000000e-02   5.9930000000000005e-01   6.0040000000000004e-01   3.6564999999999999e+00   2.8899999999999998e-01   6.7400000000000002e-02   2.6100000000000001e-01
  -1.8294999999999999e+00   6.6000000000000003e-02   6.8630000000000002e-01   2.0050000000000001e-01   0.0000000000000000e+00   9.2100000000000001e-02   6.2150000000000005e-01   6.8930000000000002e-01   3.9177000000000000e+00   2.8899999999999998e-01   1.5400000000000000e-01   2.0349999999999999e-01
  -1.7193000000000001e+00   1.3189999999999999e-01   1.3725000000000001e+00   2.6729999999999998e-01   9.4999999999999998e-03   5.7000000000000002e-02   5.5489999999999995e-01   4.8920000000000002e-01   3.3953000000000002e+00   3.1790000000000002e-01   1.3469999999999999e-01   2.5659999999999999e-01
  -1.5649999999999999e+00   1.9789999999999999e-01   1.0294000000000001e+00   2.0050000000000001e-01   2.8500000000000001e-02   7.0199999999999999e-02   5.5489999999999995e-01   4.8920000000000002e-01   3.4824000000000002e+00   2.0230000000000001e-01   1.3469999999999999e-01   2.5209999999999999e-01
  -1.5649999999999999e+00   6.6000000000000003e-02  -8.5800000000000001e-02   1.8140000000000001e-01   3.8100000000000002e-02   1.1840000000000001e-01   5.7709999999999995e-01   5.5589999999999995e-01   2.9600000000000000e+00   2.0230000000000001e-01   2.2130000000000000e-01   2.1679999999999999e-01
  -1.5870000000000000e+00   3.7369999999999998e-01   6.0050000000000003e-01   2.0999999999999999e-01   9.4999999999999998e-03   7.8899999999999998e-02   6.4370000000000005e-01   6.4480000000000004e-01   3.7435999999999998e+00   2.4079999999999999e-01   2.1170000000000000e-01   2.2120000000000001e-01
  -1.6311000000000000e+00   3.5170000000000001e-01  -1.7160000000000000e-01   1.7190000000000000e-01   7.6100000000000001e-02   6.5799999999999997e-02   5.5489999999999995e-01   5.3369999999999995e-01   3.7435999999999998e+00   2.6010000000000000e-01   8.6599999999999996e-02   2.1679999999999999e-01
  -1.6532000000000000e+00   2.1980000000000000e-01   8.5800000000000001e-02   2.2910000000000000e-01   1.1420000000000000e-01   1.7500000000000002e-02   8.6560000000000004e-01   7.5600000000000001e-01   3.3953000000000002e+00   2.4079999999999999e-01   1.5400000000000000e-01   2.0790000000000000e-01
  -1.6752000000000000e+00   3.5170000000000001e-01   2.5740000000000002e-01   1.8140000000000001e-01   5.7099999999999998e-02   4.3900000000000002e-02   8.4340000000000004e-01   6.6710000000000003e-01   4.1788999999999996e+00   1.9270000000000001e-01   1.1550000000000001e-01   2.3890000000000000e-01
  -1.5208999999999999e+00   3.7369999999999998e-01   0.0000000000000000e+00   3.2460000000000000e-01   1.0470000000000000e-01   3.9500000000000000e-02   4.6610000000000001e-01   6.6710000000000003e-01   3.3953000000000002e+00   3.2750000000000001e-01   2.2130000000000000e-01   2.3000000000000001e-01
  -1.6532000000000000e+00   1.7590000000000000e-01  -1.7160000000000000e-01   1.7190000000000000e-01   1.0470000000000000e-01   1.0520000000000000e-01   6.8799999999999994e-01   3.3350000000000002e-01   3.3083000000000000e+00   2.5050000000000000e-01   4.8099999999999997e-02   2.4770000000000000e-01
  -1.6311000000000000e+00  -4.3999999999999997e-02   1.4582999999999999e+00   2.4820000000000000e-01   0.0000000000000000e+00   7.8899999999999998e-02   5.7709999999999995e-01   6.2260000000000004e-01   3.0470999999999999e+00   2.3119999999999999e-01   1.6360000000000000e-01   2.4329999999999999e-01
  -1.7193000000000001e+00   2.4179999999999999e-01   1.1152000000000000e+00   2.2910000000000000e-01   1.9000000000000000e-02   9.6500000000000002e-02   5.7709999999999995e-01   2.6679999999999998e-01   3.6564999999999999e+00   2.3119999999999999e-01   8.6599999999999996e-02   2.5659999999999999e-01
  -1.7413000000000001e+00   1.7590000000000000e-01   1.0294000000000001e+00   3.7240000000000001e-01   9.5200000000000007e-02   9.2100000000000001e-02   7.1020000000000005e-01   6.6710000000000003e-01   3.4824000000000002e+00   2.8899999999999998e-01   1.5400000000000000e-01   2.3000000000000001e-01
  -1.7413000000000001e+00   2.8580000000000000e-01   1.2010000000000001e+00   1.5279999999999999e-01   6.6600000000000006e-02   9.2100000000000001e-02   5.1049999999999995e-01   5.1139999999999997e-01   3.8306000000000000e+00   2.8899999999999998e-01   1.3469999999999999e-01   2.3890000000000000e-01
  -1.8956000000000000e+00   1.0990000000000000e-01   0.0000000000000000e+00   8.5900000000000004e-02   1.9000000000000000e-02   3.9500000000000000e-02   8.4340000000000004e-01   6.6710000000000003e-01   3.3953000000000002e+00   1.7340000000000000e-01   1.8279999999999999e-01   1.8579999999999999e-01
  -1.6752000000000000e+00   3.0780000000000002e-01   5.1470000000000005e-01   1.7190000000000000e-01   6.6600000000000006e-02   5.2600000000000001e-02   6.8799999999999994e-01   7.3380000000000001e-01   4.1788999999999996e+00   2.0230000000000001e-01   1.9239999999999999e-01   2.7429999999999999e-01
  -1.5649999999999999e+00   3.0780000000000002e-01  -6.8630000000000002e-01   2.7689999999999998e-01   8.5599999999999996e-02   2.1899999999999999e-02   7.1020000000000005e-01   6.2260000000000004e-01   3.7435999999999998e+00   2.6010000000000000e-01   1.8279999999999999e-01   1.8140000000000001e-01
  -1.8294999999999999e+00   2.1980000000000000e-01  -4.2890000000000000e-01   2.8639999999999999e-01   9.4999999999999998e-03   4.8200000000000000e-02   5.5489999999999995e-01   6.2260000000000004e-01   3.9177000000000000e+00   1.7340000000000000e-01   1.9239999999999999e-01   2.2120000000000001e-01
  -1.7193000000000001e+00   3.2979999999999998e-01  -1.7160000000000000e-01   2.2910000000000000e-01   8.5599999999999996e-02   4.4000000000000003e-03   7.5460000000000005e-01   6.0040000000000004e-01   2.7858999999999998e+00   2.9859999999999998e-01   7.6999999999999999e-02   1.9910000000000000e-01
  -1.4767999999999999e+00   3.2979999999999998e-01   5.1470000000000005e-01   2.4820000000000000e-01   2.8500000000000001e-02   6.5799999999999997e-02   5.9930000000000005e-01   6.0040000000000004e-01   3.2212000000000001e+00   2.7939999999999998e-01   2.0210000000000000e-01   2.4329999999999999e-01
  -1.6972000000000000e+00   2.1999999999999999e-02   6.8630000000000002e-01   2.7689999999999998e-01  -1.9000000000000000e-02   5.7000000000000002e-02   5.9930000000000005e-01   7.7820000000000000e-01   4.2659000000000002e+00   2.6010000000000000e-01   7.6999999999999999e-02   2.0790000000000000e-01
  -1.6972000000000000e+00   2.6379999999999998e-01   2.1446000000000001e+00   2.7689999999999998e-01   5.7099999999999998e-02   1.3589999999999999e-01   5.1049999999999995e-01   4.2249999999999999e-01   3.4824000000000002e+00   1.8300000000000000e-01   7.6999999999999999e-02   2.4770000000000000e-01
  -1.8514999999999999e+00   2.1980000000000000e-01   7.7210000000000001e-01   3.4370000000000001e-01   8.5599999999999996e-02   8.3299999999999999e-02   6.8799999999999994e-01   6.0040000000000004e-01   2.6989000000000001e+00   2.0230000000000001e-01   1.2509999999999999e-01   1.8140000000000001e-01
  -1.6532000000000000e+00  -6.6000000000000003e-02   4.2890000000000000e-01   1.2410000000000000e-01  -9.4999999999999998e-03   1.0520000000000000e-01   7.5460000000000005e-01   6.2260000000000004e-01   4.3529999999999998e+00   1.8300000000000000e-01   1.1550000000000001e-01   2.2559999999999999e-01
  -1.6311000000000000e+00   1.0990000000000000e-01   9.4359999999999999e-01   2.1959999999999999e-01  -1.9000000000000000e-02   5.2600000000000001e-02   7.9900000000000004e-01   8.6719999999999997e-01   3.3083000000000000e+00   2.3119999999999999e-01   2.6939999999999997e-01   1.9020000000000001e-01
  -1.7193000000000001e+00   6.6000000000000003e-02   7.7210000000000001e-01   2.4820000000000000e-01   8.5599999999999996e-02   6.5799999999999997e-02   7.3240000000000005e-01   7.3380000000000001e-01   4.0918000000000001e+00   2.9859999999999998e-01   1.4430000000000001e-01   2.3000000000000001e-01
  -1.6532000000000000e+00   4.8359999999999997e-01   6.0050000000000003e-01   2.4820000000000000e-01   1.9030000000000000e-01   3.0700000000000002e-02   5.7709999999999995e-01   5.7809999999999995e-01   3.8306000000000000e+00   2.3119999999999999e-01   1.9239999999999999e-01   2.1229999999999999e-01
  -1.9177000000000000e+00   1.5390000000000001e-01   4.2890000000000000e-01   1.5279999999999999e-01  -1.9000000000000000e-02   9.6500000000000002e-02   6.6579999999999995e-01   7.3380000000000001e-01   3.5695000000000001e+00   2.6010000000000000e-01   1.5400000000000000e-01   2.3890000000000000e-01
  -1.6532000000000000e+00   2.6379999999999998e-01  -6.0050000000000003e-01   2.5779999999999997e-01   4.7600000000000003e-02   1.7500000000000002e-02   5.3269999999999995e-01   5.7809999999999995e-01   2.9600000000000000e+00   1.8300000000000000e-01   5.7700000000000001e-02   2.3890000000000000e-01
  -1.7854000000000001e+00   1.9789999999999999e-01   6.0050000000000003e-01   2.9599999999999999e-01  -1.9000000000000000e-02   7.0199999999999999e-02   5.9930000000000005e-01   5.1139999999999997e-01   2.8730000000000002e+00   2.7939999999999998e-01   9.6199999999999994e-02   2.5209999999999999e-01
  -1.8075000000000001e+00   4.3999999999999997e-02   5.1470000000000005e-01   2.7689999999999998e-01   7.6100000000000001e-02   1.0960000000000000e-01   5.7709999999999995e-01   7.1150000000000002e-01   4.0048000000000004e+00   2.5050000000000000e-01   1.7319999999999999e-01   2.1229999999999999e-01
  -1.6972000000000000e+00   8.7900000000000006e-02   1.2010000000000001e+00   2.3870000000000000e-01  -7.6100000000000001e-02   1.0520000000000000e-01   6.2150000000000005e-01   5.5589999999999995e-01   4.0918000000000001e+00   2.2159999999999999e-01   8.6599999999999996e-02   2.6979999999999998e-01
  -1.6311000000000000e+00   1.9789999999999999e-01   6.0050000000000003e-01   2.6729999999999998e-01  -1.9000000000000000e-02   7.4499999999999997e-02   5.7709999999999995e-01   6.4480000000000004e-01   3.0470999999999999e+00   2.3119999999999999e-01   7.6999999999999999e-02   2.5209999999999999e-01
  -1.8514999999999999e+00   6.6000000000000003e-02   1.6298999999999999e+00   2.3870000000000000e-01  -9.4999999999999998e-03   1.0960000000000000e-01   7.7680000000000005e-01   4.4469999999999998e-01   4.4401000000000002e+00   2.5050000000000000e-01   1.5400000000000000e-01   2.4329999999999999e-01
  -1.6752000000000000e+00   2.6379999999999998e-01   0.0000000000000000e+00   2.3870000000000000e-01  -9.4999999999999998e-03   5.2600000000000001e-02   7.1020000000000005e-01   7.7820000000000000e-01   4.5270999999999999e+00   2.6010000000000000e-01   1.4430000000000001e-01   2.1679999999999999e-01
  -1.7413000000000001e+00   6.6000000000000003e-02  -8.5800000000000001e-02   3.3420000000000000e-01   5.7099999999999998e-02   1.3200000000000000e-02   6.8799999999999994e-01   5.7809999999999995e-01   4.4401000000000002e+00   2.2159999999999999e-01   1.4430000000000001e-01   2.3440000000000000e-01
  -1.5870000000000000e+00   4.3999999999999997e-02   1.0294000000000001e+00   2.4820000000000000e-01   7.6100000000000001e-02   2.6300000000000000e-02   9.5440000000000003e-01   7.5600000000000001e-01   2.9600000000000000e+00   2.1190000000000001e-01   1.5400000000000000e-01   2.0349999999999999e-01
  -1.5870000000000000e+00   3.5170000000000001e-01   1.0294000000000001e+00   2.8639999999999999e-01   0.0000000000000000e+00   6.5799999999999997e-02   7.1020000000000005e-01   5.7809999999999995e-01   4.0918000000000001e+00   2.5050000000000000e-01   1.5400000000000000e-01   2.4329999999999999e-01
  -1.7413000000000001e+00   4.1770000000000002e-01   7.7210000000000001e-01   2.3870000000000000e-01   4.7600000000000003e-02   2.6300000000000000e-02   4.6610000000000001e-01   4.8920000000000002e-01   3.4824000000000002e+00   2.9859999999999998e-01   1.3469999999999999e-01   2.2559999999999999e-01
  -1.7634000000000001e+00   4.3969999999999998e-01   6.0050000000000003e-01   2.2910000000000000e-01   9.5200000000000007e-02   9.2100000000000001e-02   5.7709999999999995e-01   4.6689999999999998e-01   3.7435999999999998e+00   2.4079999999999999e-01   8.6599999999999996e-02   2.3440000000000000e-01
  -1.5870000000000000e+00   1.3189999999999999e-01   4.2890000000000000e-01   1.3370000000000001e-01  -9.4999999999999998e-03   5.7000000000000002e-02   7.9900000000000004e-01   7.5600000000000001e-01   3.3953000000000002e+00   3.1790000000000002e-01   9.6199999999999994e-02   2.3000000000000001e-01
  -1.7854000000000001e+00   2.1999999999999999e-02   1.0294000000000001e+00   2.5779999999999997e-01   3.8100000000000002e-02   6.5799999999999997e-02   4.8830000000000001e-01   5.3369999999999995e-01   3.8306000000000000e+00   2.9859999999999998e-01   1.0580000000000001e-01   2.6979999999999998e-01
  -1.5870000000000000e+00   3.5170000000000001e-01   0.0000000000000000e+00   1.7190000000000000e-01   1.9000000000000000e-02   5.2600000000000001e-02   7.3240000000000005e-01   5.5589999999999995e-01   3.7435999999999998e+00   2.8899999999999998e-01   1.4430000000000001e-01   1.9020000000000001e-01
  -1.6972000000000000e+00  -4.3999999999999997e-02   1.2867999999999999e+00   2.2910000000000000e-01   4.7600000000000003e-02   9.6500000000000002e-02   6.4370000000000005e-01   6.0040000000000004e-01   3.7435999999999998e+00   1.7340000000000000e-01   1.2509999999999999e-01   2.1679999999999999e-01
  -1.4767999999999999e+00   2.1980000000000000e-01   5.1470000000000005e-01   2.0999999999999999e-01  -9.4999999999999998e-03   7.4499999999999997e-02   6.8799999999999994e-01   8.6719999999999997e-01   4.0918000000000001e+00   2.4079999999999999e-01   1.6360000000000000e-01   1.9460000000000000e-01
  -1.7193000000000001e+00   1.9789999999999999e-01  -8.5800000000000001e-02   2.0050000000000001e-01  -1.9000000000000000e-02   7.0199999999999999e-02   5.9930000000000005e-01   7.5600000000000001e-01   4.3529999999999998e+00   2.6010000000000000e-01   2.0210000000000000e-01   2.0349999999999999e-01
  -1.8735999999999999e+00   3.0780000000000002e-01   3.4310000000000002e-01   2.0999999999999999e-01   9.5200000000000007e-02   5.2600000000000001e-02   8.8780000000000003e-01   8.0049999999999999e-01   4.2659000000000002e+00   1.9270000000000001e-01   1.8279999999999999e-01   2.0790000000000000e-01
  -1.6752000000000000e+00   3.5170000000000001e-01   8.5780000000000001e-01   1.9089999999999999e-01   2.8500000000000001e-02   8.3299999999999999e-02   5.9930000000000005e-01   6.4480000000000004e-01   3.6564999999999999e+00   2.2159999999999999e-01   1.6360000000000000e-01   2.0349999999999999e-01
  -1.6091000000000000e+00   2.8580000000000000e-01   0.0000000000000000e+00   2.1959999999999999e-01   1.2370000000000000e-01   2.1899999999999999e-02   7.5460000000000005e-01   5.5589999999999995e-01   3.4824000000000002e+00   2.0230000000000001e-01   1.4430000000000001e-01   2.3440000000000000e-01
  -1.5649999999999999e+00   1.3189999999999999e-01   2.5740000000000002e-01   1.8140000000000001e-01   4.7600000000000003e-02   5.2600000000000001e-02   4.2170000000000002e-01   4.6689999999999998e-01   4.0048000000000004e+00   2.5050000000000000e-01   3.8500000000000000e-02   2.4329999999999999e-01
  -1.5870000000000000e+00   2.4179999999999999e-01  -8.5800000000000001e-02   1.7190000000000000e-01  -1.9000000000000000e-02   1.0090000000000000e-01   5.3269999999999995e-01   6.4480000000000004e-01   3.1341999999999999e+00   2.3119999999999999e-01   2.5979999999999998e-01   2.4770000000000000e-01
  -1.5428999999999999e+00   3.7369999999999998e-01   1.7160000000000000e-01   2.0050000000000001e-01   7.6100000000000001e-02   7.8899999999999998e-02   5.7709999999999995e-01   6.0040000000000004e-01   3.5695000000000001e+00   2.9859999999999998e-01  -1.9199999999999998e-02   2.2559999999999999e-01
  -1.5208999999999999e+00   3.2979999999999998e-01   9.4359999999999999e-01   2.0050000000000001e-01   9.5200000000000007e-02   3.9500000000000000e-02   5.3269999999999995e-01   6.4480000000000004e-01   3.0470999999999999e+00   3.7569999999999998e-01   1.4430000000000001e-01   2.3890000000000000e-01
  -1.6972000000000000e+00   3.9570000000000000e-01   7.7210000000000001e-01   1.7190000000000000e-01  -4.7600000000000003e-02   6.5799999999999997e-02   6.2150000000000005e-01   6.2260000000000004e-01   3.7435999999999998e+00   3.1790000000000002e-01   2.1170000000000000e-01   2.0790000000000000e-01
  -1.6311000000000000e+00   2.4179999999999999e-01   8.5780000000000001e-01   2.0050000000000001e-01   8.5599999999999996e-02   8.7700000000000000e-02   7.3240000000000005e-01   7.5600000000000001e-01   3.7435999999999998e+00   7.7100000000000002e-02   1.6360000000000000e-01   2.1229999999999999e-01
  -1.5208999999999999e+00   1.9789999999999999e-01  -4.2890000000000000e-01   2.0050000000000001e-01   9.5200000000000007e-02   4.3900000000000002e-02   7.1020000000000005e-01   7.3380000000000001e-01   4.2659000000000002e+00   2.6010000000000000e-01   2.8899999999999999e-02   2.2559999999999999e-01
  -1.6972000000000000e+00   4.1770000000000002e-01  -1.7160000000000000e-01   2.4820000000000000e-01   3.8100000000000002e-02   6.5799999999999997e-02   9.1000000000000003e-01   7.7820000000000000e-01   3.1341999999999999e+00   2.5050000000000000e-01   1.5400000000000000e-01   2.0790000000000000e-01
  -1.5208999999999999e+00   3.2979999999999998e-01  -2.5740000000000002e-01   2.4820000000000000e-01   3.8100000000000002e-02   6.1400000000000003e-02   6.4370000000000005e-01   6.8930000000000002e-01   3.9177000000000000e+00   2.2159999999999999e-01   1.0580000000000001e-01   2.2559999999999999e-01
  -1.4107000000000001e+00   4.6170000000000000e-01  -4.2890000000000000e-01   2.1959999999999999e-01   1.4269999999999999e-01   3.9500000000000000e-02   7.1020000000000005e-01   4.8920000000000002e-01   3.3953000000000002e+00   2.3119999999999999e-01   1.3469999999999999e-01   2.4329999999999999e-01
  -1.6532000000000000e+00   2.1980000000000000e-01   8.5800000000000001e-02   2.0999999999999999e-01   1.9000000000000000e-02   2.1899999999999999e-02   5.5489999999999995e-01   4.4469999999999998e-01   3.1341999999999999e+00   2.0230000000000001e-01   1.0580000000000001e-01   2.3890000000000000e-01
  -1.7193000000000001e+00   1.9789999999999999e-01   8.5780000000000001e-01   2.3870000000000000e-01   3.8100000000000002e-02   8.3299999999999999e-02   6.4370000000000005e-01   6.0040000000000004e-01   3.1341999999999999e+00   2.6010000000000000e-01   2.1170000000000000e-01   1.9910000000000000e-01
  -1.5870000000000000e+00   2.8580000000000000e-01   6.0050000000000003e-01   1.7190000000000000e-01  -7.6100000000000001e-02   1.0960000000000000e-01   5.9930000000000005e-01   3.3350000000000002e-01   4.1788999999999996e+00   2.4079999999999999e-01   8.6599999999999996e-02   2.1229999999999999e-01
  -1.6752000000000000e+00   2.8580000000000000e-01   2.5740000000000002e-01   2.3870000000000000e-01   0.0000000000000000e+00   2.1899999999999999e-02   7.1020000000000005e-01   4.4469999999999998e-01   3.0470999999999999e+00   2.4079999999999999e-01   2.0210000000000000e-01   1.6810000000000000e-01
  -1.8514999999999999e+00   2.4179999999999999e-01   4.2890000000000000e-01   1.6230000000000000e-01   2.8500000000000001e-02   1.1400000000000000e-01   6.6579999999999995e-01   6.4480000000000004e-01   2.9600000000000000e+00   2.6010000000000000e-01   1.2509999999999999e-01   2.1679999999999999e-01
  -1.7413000000000001e+00   1.3189999999999999e-01   6.8630000000000002e-01   1.3370000000000001e-01  -2.8500000000000001e-02   6.1400000000000003e-02   7.7680000000000005e-01   8.4499999999999997e-01   4.0048000000000004e+00   2.1190000000000001e-01   1.8279999999999999e-01   2.1679999999999999e-01
  -1.7634000000000001e+00   2.6379999999999998e-01  -1.7160000000000000e-01   2.6729999999999998e-01   5.7099999999999998e-02   3.5099999999999999e-02   5.9930000000000005e-01   6.2260000000000004e-01   4.0048000000000004e+00   2.2159999999999999e-01   1.3469999999999999e-01   2.1679999999999999e-01
  -1.6532000000000000e+00   1.9789999999999999e-01  -5.1470000000000005e-01   2.3870000000000000e-01   2.8500000000000001e-02   4.8200000000000000e-02   6.2150000000000005e-01   7.7820000000000000e-01   3.6564999999999999e+00   1.3489999999999999e-01   1.6360000000000000e-01   1.9460000000000000e-01
  -1.7634000000000001e+00   4.8359999999999997e-01   6.8630000000000002e-01   2.2910000000000000e-01   5.7099999999999998e-02   7.0199999999999999e-02   7.5460000000000005e-01   6.8930000000000002e-01   4.7012999999999998e+00   2.2159999999999999e-01   2.8899999999999999e-02   2.2120000000000001e-01
  -1.6311000000000000e+00   1.5390000000000001e-01  -8.5780000000000001e-01   3.5330000000000000e-01   2.8500000000000001e-02   6.1400000000000003e-02   6.6579999999999995e-01   5.1139999999999997e-01   2.7858999999999998e+00   2.9859999999999998e-01   7.6999999999999999e-02   2.0790000000000000e-01
  -1.5428999999999999e+00   1.5390000000000001e-01   3.4310000000000002e-01   1.8140000000000001e-01   8.5599999999999996e-02   5.2600000000000001e-02   4.6610000000000001e-01   4.0020000000000000e-01   3.7435999999999998e+00   2.1190000000000001e-01   1.0580000000000001e-01   2.1229999999999999e-01
  -1.6972000000000000e+00   2.4179999999999999e-01   6.0050000000000003e-01   2.9599999999999999e-01  -8.5599999999999996e-02   8.7700000000000000e-02   8.4340000000000004e-01   5.7809999999999995e-01   4.0918000000000001e+00   2.7939999999999998e-01   1.6360000000000000e-01   2.3440000000000000e-01
  -1.6532000000000000e+00   1.9789999999999999e-01   5.1470000000000005e-01   1.5279999999999999e-01   1.9000000000000000e-02   1.0960000000000000e-01   5.5489999999999995e-01   5.3369999999999995e-01   4.2659000000000002e+00   2.4079999999999999e-01   1.7319999999999999e-01   2.1229999999999999e-01
  -1.5428999999999999e+00   2.4179999999999999e-01   6.8630000000000002e-01   2.5779999999999997e-01   2.8500000000000001e-02   9.6500000000000002e-02   5.5489999999999995e-01   5.7809999999999995e-01   3.9177000000000000e+00   2.6970000000000000e-01   1.0580000000000001e-01   2.7429999999999999e-01
  -1.6532000000000000e+00   1.7590000000000000e-01   1.5441000000000000e+00   1.3370000000000001e-01   1.9000000000000000e-02   9.6500000000000002e-02   9.3220000000000003e-01   6.2260000000000004e-01   4.4401000000000002e+00   2.9859999999999998e-01   1.6360000000000000e-01   1.9910000000000000e-01
  -1.5870000000000000e+00   2.4179999999999999e-01   1.2867999999999999e+00   2.4820000000000000e-01   3.8100000000000002e-02   7.4499999999999997e-02   9.1000000000000003e-01   5.7809999999999995e-01   3.4824000000000002e+00   2.7939999999999998e-01   1.1550000000000001e-01   2.2559999999999999e-01
  -1.6091000000000000e+00   3.5170000000000001e-01   0.0000000000000000e+00   2.1959999999999999e-01   3.8100000000000002e-02   2.6300000000000000e-02   6.8799999999999994e-01   4.0020000000000000e-01   4.7882999999999996e+00   3.0819999999999997e-01   7.6999999999999999e-02   2.5209999999999999e-01
  -1.7193000000000001e+00   1.7590000000000000e-01   2.5740000000000002e-01   2.4820000000000000e-01   8.5599999999999996e-02   4.3900000000000002e-02   6.6579999999999995e-01   8.4499999999999997e-01   4.0048000000000004e+00   2.2159999999999999e-01   1.7319999999999999e-01   1.6810000000000000e-01
  -1.6311000000000000e+00   1.3189999999999999e-01   8.5780000000000001e-01   2.3870000000000000e-01   8.5599999999999996e-02   9.6500000000000002e-02   7.1020000000000005e-01   5.7809999999999995e-01   3.6564999999999999e+00   2.4079999999999999e-01   1.4430000000000001e-01   2.0790000000000000e-01
  -1.4988999999999999e+00   3.0780000000000002e-01   6.0050000000000003e-01   2.9599999999999999e-01   1.5229999999999999e-01   6.5799999999999997e-02   6.2150000000000005e-01   5.5589999999999995e-01   3.4824000000000002e+00   3.0819999999999997e-01   1.8279999999999999e-01   2.0790000000000000e-01
  -1.6311000000000000e+00   2.1980000000000000e-01   7.7210000000000001e-01   2.0050000000000001e-01   9.5200000000000007e-02   5.2600000000000001e-02   6.6579999999999995e-01   4.6689999999999998e-01   2.5247000000000002e+00   1.8300000000000000e-01   1.2509999999999999e-01   2.5659999999999999e-01
  -1.7854000000000001e+00   2.1980000000000000e-01   9.4359999999999999e-01   2.1959999999999999e-01   3.8100000000000002e-02   1.0960000000000000e-01   7.3240000000000005e-01   5.7809999999999995e-01   3.8306000000000000e+00   2.2159999999999999e-01   8.6599999999999996e-02   2.2120000000000001e-01
  -1.9617000000000000e+00   2.1980000000000000e-01   1.2010000000000001e+00   2.0999999999999999e-01  -2.8500000000000001e-02   7.8899999999999998e-02   5.1049999999999995e-01   6.6710000000000003e-01   4.2659000000000002e+00   2.6970000000000000e-01   1.2509999999999999e-01   1.9910000000000000e-01
  -1.6972000000000000e+00   1.5390000000000001e-01   3.4310000000000002e-01   2.8639999999999999e-01   9.5200000000000007e-02   6.1400000000000003e-02   7.9900000000000004e-01   5.3369999999999995e-01   3.5695000000000001e+00   2.6970000000000000e-01   1.1550000000000001e-01   2.4329999999999999e-01
  -1.6091000000000000e+00   3.7369999999999998e-01   1.2867999999999999e+00   2.0999999999999999e-01  -9.4999999999999998e-03   8.3299999999999999e-02   5.9930000000000005e-01   3.1130000000000002e-01   4.0048000000000004e+00   1.6380000000000000e-01   2.1170000000000000e-01   1.8579999999999999e-01
  -1.5649999999999999e+00   3.0780000000000002e-01   2.5740000000000002e-01   2.3870000000000000e-01   9.5200000000000007e-02   9.6500000000000002e-02   6.4370000000000005e-01   7.3380000000000001e-01   3.9177000000000000e+00   2.4079999999999999e-01   1.1550000000000001e-01   2.3890000000000000e-01
  -1.8075000000000001e+00   1.7590000000000000e-01   8.5800000000000001e-02   2.4820000000000000e-01   1.2370000000000000e-01   4.3900000000000002e-02   6.6579999999999995e-01   6.4480000000000004e-01   3.6564999999999999e+00   2.1190000000000001e-01   1.0580000000000001e-01   2.5209999999999999e-01
  -1.7413000000000001e+00   3.5170000000000001e-01   3.4310000000000002e-01   2.7689999999999998e-01   1.6180000000000000e-01   4.8200000000000000e-02   7.9900000000000004e-01   6.6710000000000003e-01   3.9177000000000000e+00   2.5050000000000000e-01   1.5400000000000000e-01   2.5209999999999999e-01
  -1.9177000000000000e+00   2.8580000000000000e-01   4.2890000000000000e-01   1.8140000000000001e-01   6.6600000000000006e-02   3.0700000000000002e-02   6.4370000000000005e-01   4.8920000000000002e-01   4.6142000000000003e+00   1.6380000000000000e-01   1.3469999999999999e-01   1.9460000000000000e-01
  -1.5428999999999999e+00   3.5170000000000001e-01  -9.4359999999999999e-01   2.8639999999999999e-01   1.9000000000000000e-02  -2.6300000000000000e-02   5.5489999999999995e-01   5.3369999999999995e-01   3.3083000000000000e+00   2.2159999999999999e-01   1.3469999999999999e-01   2.0349999999999999e-01
  -1.4988999999999999e+00   3.0780000000000002e-01   1.3725000000000001e+00   2.8639999999999999e-01   8.5599999999999996e-02   7.0199999999999999e-02   9.5440000000000003e-01   5.7809999999999995e-01   3.0470999999999999e+00   1.5409999999999999e-01  -9.5999999999999992e-03   2.1679999999999999e-01
  -1.6752000000000000e+00   3.7369999999999998e-01   1.7160000000000000e-01   2.0050000000000001e-01   3.8100000000000002e-02   3.5099999999999999e-02   7.1020000000000005e-01   6.8930000000000002e-01   3.2212000000000001e+00   3.2750000000000001e-01   1.3469999999999999e-01   2.0790000000000000e-01
  -1.6752000000000000e+00   8.7900000000000006e-02   1.2010000000000001e+00   1.8140000000000001e-01  -4.7600000000000003e-02   9.2100000000000001e-02   3.5510000000000003e-01   4.4469999999999998e-01   4.6142000000000003e+00   1.9270000000000001e-01   1.7319999999999999e-01   2.4329999999999999e-01
  -1.8075000000000001e+00   6.6000000000000003e-02  -2.5740000000000002e-01   2.4820000000000000e-01   6.6600000000000006e-02   3.9500000000000000e-02   6.2150000000000005e-01   5.1139999999999997e-01   3.0470999999999999e+00   3.1790000000000002e-01   8.6599999999999996e-02   1.9460000000000000e-01
  -1.8294999999999999e+00   3.7369999999999998e-01   9.4359999999999999e-01   2.0999999999999999e-01   9.4999999999999998e-03   7.8899999999999998e-02   7.5460000000000005e-01   6.4480000000000004e-01   3.4824000000000002e+00   2.7939999999999998e-01   2.1170000000000000e-01   2.1679999999999999e-01
  -1.7413000000000001e+00   1.7590000000000000e-01   8.5800000000000001e-02   2.2910000000000000e-01   6.6600000000000006e-02   3.5099999999999999e-02   7.3240000000000005e-01   5.5589999999999995e-01   3.2212000000000001e+00   2.8899999999999998e-01   1.5400000000000000e-01   2.0349999999999999e-01
  -1.7634000000000001e+00   3.2979999999999998e-01   3.4310000000000002e-01   1.8140000000000001e-01   9.5200000000000007e-02   4.3900000000000002e-02   7.3240000000000005e-01   3.7800000000000000e-01   3.5695000000000001e+00   2.5050000000000000e-01   1.8279999999999999e-01   2.3000000000000001e-01
  -1.7413000000000001e+00   4.3969999999999998e-01  -1.0294000000000001e+00   2.3870000000000000e-01   9.5200000000000007e-02   3.5099999999999999e-02   8.8780000000000003e-01   6.2260000000000004e-01   3.7435999999999998e+00   1.7340000000000000e-01   2.0210000000000000e-01   2.4329999999999999e-01
  -1.6532000000000000e+00   3.5170000000000001e-01   9.4359999999999999e-01   2.0050000000000001e-01   1.0470000000000000e-01   3.5099999999999999e-02   7.3240000000000005e-01   3.7800000000000000e-01   4.3529999999999998e+00   2.7939999999999998e-01   2.2130000000000000e-01   2.2120000000000001e-01
  -1.7193000000000001e+00   2.4179999999999999e-01   2.5740000000000002e-01   2.4820000000000000e-01   8.5599999999999996e-02   2.6300000000000000e-02   8.2120000000000004e-01   5.7809999999999995e-01   3.6564999999999999e+00   2.5050000000000000e-01   1.7319999999999999e-01   2.3000000000000001e-01
  -1.4988999999999999e+00   3.7369999999999998e-01   1.7160000000000000e-01   1.8140000000000001e-01   5.7099999999999998e-02   3.0700000000000002e-02   5.5489999999999995e-01   6.6710000000000003e-01   4.0048000000000004e+00   2.9859999999999998e-01   8.6599999999999996e-02   2.2120000000000001e-01
  -1.6532000000000000e+00   2.1980000000000000e-01   9.4359999999999999e-01   2.6729999999999998e-01   3.8100000000000002e-02   1.0520000000000000e-01   6.6579999999999995e-01   6.6710000000000003e-01   3.3953000000000002e+00   2.7939999999999998e-01   1.0580000000000001e-01   2.5659999999999999e-01
  -1.6752000000000000e+00   2.1980000000000000e-01   1.5441000000000000e+00   2.4820000000000000e-01   1.9000000000000000e-02   8.3299999999999999e-02   4.4390000000000002e-01   4.4469999999999998e-01   3.3953000000000002e+00   2.4079999999999999e-01   1.9199999999999998e-02   2.6979999999999998e-01
  -1.4767999999999999e+00   4.3969999999999998e-01   6.8630000000000002e-01   1.9089999999999999e-01   4.7600000000000003e-02   6.5799999999999997e-02   7.5460000000000005e-01   5.1139999999999997e-01   2.8730000000000002e+00   3.6599999999999999e-01   1.2509999999999999e-01   1.8579999999999999e-01
  -1.6091000000000000e+00   1.7590000000000000e-01   1.1152000000000000e+00   1.8140000000000001e-01  -7.6100000000000001e-02   1.4030000000000001e-01   7.1020000000000005e-01   7.3380000000000001e-01   3.1341999999999999e+00   1.9270000000000001e-01   1.2509999999999999e-01   2.2120000000000001e-01
  -1.6091000000000000e+00   3.2979999999999998e-01   8.5800000000000001e-02   1.9089999999999999e-01   7.6100000000000001e-02   5.2600000000000001e-02   6.4370000000000005e-01   6.2260000000000004e-01   3.4824000000000002e+00   2.8899999999999998e-01   2.5979999999999998e-01   2.2120000000000001e-01
  -1.5870000000000000e+00   1.9789999999999999e-01   8.5800000000000001e-02   2.3870000000000000e-01   3.8100000000000002e-02   7.8899999999999998e-02   5.7709999999999995e-01   6.4480000000000004e-01   3.4824000000000002e+00   2.8899999999999998e-01   1.7319999999999999e-01   2.2120000000000001e-01
  -1.6311000000000000e+00   4.6170000000000000e-01   1.7160000000000000e-01   2.9599999999999999e-01   9.5200000000000007e-02   2.6300000000000000e-02   8.6560000000000004e-01   7.7820000000000000e-01   4.1788999999999996e+00   2.0230000000000001e-01   1.2509999999999999e-01   2.0790000000000000e-01
  -1.6532000000000000e+00   1.0990000000000000e-01   5.1470000000000005e-01   1.4319999999999999e-01  -4.7600000000000003e-02   4.8200000000000000e-02   5.5489999999999995e-01   6.4480000000000004e-01   4.5270999999999999e+00   2.3119999999999999e-01   5.7700000000000001e-02   2.1229999999999999e-01
  -1.5428999999999999e+00   3.7369999999999998e-01  -6.0050000000000003e-01   2.7689999999999998e-01   6.6600000000000006e-02   8.7700000000000000e-02   7.5460000000000005e-01   7.7820000000000000e-01   3.8306000000000000e+00   2.6970000000000000e-01   9.6199999999999994e-02   2.2559999999999999e-01
  -1.6752000000000000e+00   3.5170000000000001e-01   1.2867999999999999e+00   1.8140000000000001e-01   0.0000000000000000e+00   5.7000000000000002e-02   5.3269999999999995e-01   4.2249999999999999e-01   3.3083000000000000e+00   3.2750000000000001e-01   4.8099999999999997e-02   2.1229999999999999e-01
  -1.7634000000000001e+00   3.7369999999999998e-01   9.4359999999999999e-01   1.7190000000000000e-01  -1.9000000000000000e-02   1.1400000000000000e-01   5.3269999999999995e-01   6.2260000000000004e-01   2.6118000000000001e+00   3.5639999999999999e-01   1.2509999999999999e-01   2.2120000000000001e-01
  -1.4988999999999999e+00   2.6379999999999998e-01   7.7210000000000001e-01   2.3870000000000000e-01  -5.7099999999999998e-02   1.1840000000000001e-01   3.5510000000000003e-01   3.1130000000000002e-01   3.3953000000000002e+00   2.6970000000000000e-01   9.6199999999999994e-02   2.3000000000000001e-01
  -1.6752000000000000e+00   3.7369999999999998e-01   6.0050000000000003e-01   2.0050000000000001e-01   6.6600000000000006e-02   7.0199999999999999e-02   6.4370000000000005e-01   4.0020000000000000e-01   3.6564999999999999e+00   3.1790000000000002e-01   1.3469999999999999e-01   2.2559999999999999e-01
  -1.6752000000000000e+00   3.7369999999999998e-01   1.4582999999999999e+00   1.0500000000000000e-01  -2.8500000000000001e-02   6.5799999999999997e-02   6.4370000000000005e-01   7.3380000000000001e-01   4.0048000000000004e+00   2.5050000000000000e-01   1.4430000000000001e-01   2.3890000000000000e-01
  -1.5208999999999999e+00   1.9789999999999999e-01   6.0050000000000003e-01   1.8140000000000001e-01  -1.9000000000000000e-02   7.0199999999999999e-02   6.8799999999999994e-01   7.5600000000000001e-01   4.0918000000000001e+00   2.1190000000000001e-01   2.2130000000000000e-01   2.0790000000000000e-01
  -1.7193000000000001e+00   1.5390000000000001e-01   7.7210000000000001e-01   2.1959999999999999e-01   1.2370000000000000e-01   3.9500000000000000e-02   5.7709999999999995e-01   5.1139999999999997e-01   3.8306000000000000e+00   2.2159999999999999e-01   1.2509999999999999e-01   2.0790000000000000e-01
  -1.6752000000000000e+00   3.7369999999999998e-01   1.7160000000000000e-01   2.2910000000000000e-01   7.6100000000000001e-02   2.6300000000000000e-02   7.9900000000000004e-01   8.8939999999999997e-01   4.1788999999999996e+00   2.7939999999999998e-01   2.1170000000000000e-01   2.1679999999999999e-01
  -1.4988999999999999e+00   2.6379999999999998e-01   8.5780000000000001e-01   2.1959999999999999e-01   6.6600000000000006e-02   9.2100000000000001e-02   6.8799999999999994e-01   5.7809999999999995e-01   4.0918000000000001e+00   2.5050000000000000e-01   1.4430000000000001e-01   2.3890000000000000e-01
  -1.4767999999999999e+00   6.3749999999999996e-01   0.0000000000000000e+00   2.3870000000000000e-01   1.2370000000000000e-01   5.2600000000000001e-02   4.4390000000000002e-01   4.4469999999999998e-01   3.3953000000000002e+00   3.2750000000000001e-01   1.5400000000000000e-01   2.4770000000000000e-01
  -1.6752000000000000e+00   5.2759999999999996e-01  -1.7160000000000000e-01   1.7190000000000000e-01   6.6600000000000006e-02   6.5799999999999997e-02   7.1020000000000005e-01   2.2239999999999999e-01   3.1341999999999999e+00   2.6010000000000000e-01   8.6599999999999996e-02   2.6979999999999998e-01
  -1.6532000000000000e+00   3.0780000000000002e-01   3.4310000000000002e-01   9.5500000000000002e-02  -2.8500000000000001e-02   1.1400000000000000e-01   4.6610000000000001e-01   6.2260000000000004e-01   2.8730000000000002e+00   2.5050000000000000e-01   1.6360000000000000e-01   2.4329999999999999e-01
  -1.7193000000000001e+00   2.8580000000000000e-01   1.7157000000000000e+00   2.6729999999999998e-01   0.0000000000000000e+00   1.0520000000000000e-01   6.6579999999999995e-01   4.6689999999999998e-01   3.1341999999999999e+00   2.7939999999999998e-01   4.8099999999999997e-02   2.2120000000000001e-01
  -1.7193000000000001e+00   3.7369999999999998e-01   6.0050000000000003e-01   2.4820000000000000e-01   1.6180000000000000e-01   2.6300000000000000e-02   4.4390000000000002e-01   5.1139999999999997e-01   3.3083000000000000e+00   2.6010000000000000e-01   1.4430000000000001e-01   2.1679999999999999e-01
  -1.7634000000000001e+00   2.1980000000000000e-01   7.7210000000000001e-01   1.4319999999999999e-01  -3.8100000000000002e-02   8.7700000000000000e-02   8.4340000000000004e-01   7.3380000000000001e-01   3.8306000000000000e+00   2.4079999999999999e-01   2.5979999999999998e-01   2.2120000000000001e-01
  -1.6311000000000000e+00   4.1770000000000002e-01   7.7210000000000001e-01   2.2910000000000000e-01   6.6600000000000006e-02   6.5799999999999997e-02   7.1020000000000005e-01   6.4480000000000004e-01   2.8730000000000002e+00   2.8899999999999998e-01   2.0210000000000000e-01   1.8140000000000001e-01
  -1.6972000000000000e+00   3.5170000000000001e-01   3.4310000000000002e-01   2.0999999999999999e-01   1.1420000000000000e-01   3.5099999999999999e-02   7.1020000000000005e-01   5.3369999999999995e-01   4.4401000000000002e+00   2.9859999999999998e-01   1.0580000000000001e-01   2.1229999999999999e-01
  -1.5870000000000000e+00   1.9789999999999999e-01   1.7160000000000000e-01   2.9599999999999999e-01   1.2370000000000000e-01   5.2600000000000001e-02   6.6579999999999995e-01   5.5589999999999995e-01   4.3529999999999998e+00   1.8300000000000000e-01   2.5979999999999998e-01   1.9460000000000000e-01
  -1.5208999999999999e+00   3.2979999999999998e-01   2.5740000000000002e-01   2.7689999999999998e-01   2.8500000000000001e-02   8.7700000000000000e-02   4.6610000000000001e-01   5.7809999999999995e-01   4.0048000000000004e+00   1.6380000000000000e-01   1.3469999999999999e-01   2.0790000000000000e-01
  -1.5649999999999999e+00   4.1770000000000002e-01   2.5740000000000002e-01   2.7689999999999998e-01   1.5229999999999999e-01   4.3900000000000002e-02   5.3269999999999995e-01   6.8930000000000002e-01   3.3953000000000002e+00   1.9270000000000001e-01   1.0580000000000001e-01   2.3000000000000001e-01
  -1.5870000000000000e+00   3.2979999999999998e-01   8.5780000000000001e-01   1.9089999999999999e-01   1.0470000000000000e-01   8.8000000000000005e-03   7.1020000000000005e-01   3.5580000000000001e-01   4.3529999999999998e+00   2.7939999999999998e-01   1.3469999999999999e-01   2.2559999999999999e-01
  -1.7854000000000001e+00   1.5390000000000001e-01   8.5780000000000001e-01   1.6230000000000000e-01   9.4999999999999998e-03   1.0520000000000000e-01   7.3240000000000005e-01   6.4480000000000004e-01   3.8306000000000000e+00   2.4079999999999999e-01   1.2509999999999999e-01   1.8579999999999999e-01
  -1.7193000000000001e+00   6.6000000000000003e-02   3.4310000000000002e-01   2.1959999999999999e-01   6.6600000000000006e-02   6.1400000000000003e-02   4.8830000000000001e-01   2.6679999999999998e-01   3.7435999999999998e+00   2.6010000000000000e-01   1.3469999999999999e-01   2.2559999999999999e-01
  -1.6532000000000000e+00   2.4179999999999999e-01   7.7210000000000001e-01   2.1959999999999999e-01   1.9000000000000000e-02   4.3900000000000002e-02   7.7680000000000005e-01   5.7809999999999995e-01   2.7858999999999998e+00   1.7340000000000000e-01   1.0580000000000001e-01   2.2559999999999999e-01
  -1.6972000000000000e+00   1.5390000000000001e-01   1.2010000000000001e+00   2.1959999999999999e-01   1.9000000000000000e-02   6.5799999999999997e-02   7.5460000000000005e-01   5.7809999999999995e-01   3.8306000000000000e+00   2.2159999999999999e-01   9.6199999999999994e-02   1.6810000000000000e-01
  -1.6532000000000000e+00   2.8580000000000000e-01   1.1152000000000000e+00   2.1959999999999999e-01   3.8100000000000002e-02   3.9500000000000000e-02   6.8799999999999994e-01   5.5589999999999995e-01   4.9623999999999997e+00   3.2750000000000001e-01   1.5400000000000000e-01   1.9910000000000000e-01
  -1.5649999999999999e+00   3.2979999999999998e-01   0.0000000000000000e+00   2.0050000000000001e-01   1.1420000000000000e-01   7.0199999999999999e-02   6.4370000000000005e-01   6.0040000000000004e-01   3.1341999999999999e+00   1.9270000000000001e-01   1.3469999999999999e-01   1.8579999999999999e-01
  -1.5208999999999999e+00   3.5170000000000001e-01   1.7160000000000000e-01   2.0999999999999999e-01   1.9000000000000000e-02   4.8200000000000000e-02   7.7680000000000005e-01   6.6710000000000003e-01   3.8306000000000000e+00   2.4079999999999999e-01   1.7319999999999999e-01   1.7249999999999999e-01
  -1.4107000000000001e+00   3.2979999999999998e-01   1.7160000000000000e-01   3.3420000000000000e-01   4.7600000000000003e-02   6.5799999999999997e-02   7.9900000000000004e-01   7.5600000000000001e-01   3.5695000000000001e+00   2.4079999999999999e-01   1.7319999999999999e-01   2.5209999999999999e-01
  -1.6091000000000000e+00   3.9570000000000000e-01  -5.1470000000000005e-01   2.2910000000000000e-01   1.3320000000000001e-01   4.8200000000000000e-02   6.4370000000000005e-01   6.2260000000000004e-01   3.5695000000000001e+00   2.1190000000000001e-01   9.6199999999999994e-02   2.2559999999999999e-01
  -1.7413000000000001e+00   1.5390000000000001e-01   7.7210000000000001e-01   2.2910000000000000e-01   6.6600000000000006e-02   7.4499999999999997e-02   3.9950000000000002e-01   6.4480000000000004e-01   3.5695000000000001e+00   1.8300000000000000e-01   2.0210000000000000e-01   2.3890000000000000e-01
  -1.5649999999999999e+00   8.7900000000000006e-02   1.6298999999999999e+00   1.3370000000000001e-01   1.9000000000000000e-02   8.3299999999999999e-02   6.4370000000000005e-01   5.3369999999999995e-01   3.8306000000000000e+00   2.6010000000000000e-01   1.3469999999999999e-01   2.2559999999999999e-01
  -1.6752000000000000e+00   3.2979999999999998e-01   1.4582999999999999e+00   2.0999999999999999e-01  -5.7099999999999998e-02   4.3900000000000002e-02   3.9950000000000002e-01   2.8910000000000002e-01   3.8306000000000000e+00   2.8899999999999998e-01   1.5400000000000000e-01   2.6540000000000002e-01
  -1.6532000000000000e+00   8.7900000000000006e-02   3.4310000000000002e-01   2.0999999999999999e-01  -5.7099999999999998e-02   3.0700000000000002e-02   5.3269999999999995e-01   4.6689999999999998e-01   3.5695000000000001e+00   2.2159999999999999e-01   1.4430000000000001e-01   2.4329999999999999e-01
  -1.6752000000000000e+00   8.7900000000000006e-02   7.7210000000000001e-01   1.6230000000000000e-01   1.8079999999999999e-01   8.7700000000000000e-02   7.5460000000000005e-01   6.2260000000000004e-01   4.6142000000000003e+00   2.4079999999999999e-01   9.6199999999999994e-02   2.0790000000000000e-01
  -1.6752000000000000e+00   4.3999999999999997e-02   3.4310000000000002e-01   2.4820000000000000e-01   6.6600000000000006e-02   5.7000000000000002e-02   7.9900000000000004e-01   5.1139999999999997e-01   3.9177000000000000e+00   2.6010000000000000e-01   2.3089999999999999e-01   2.0349999999999999e-01
  -1.4767999999999999e+00   2.8580000000000000e-01   3.4310000000000002e-01   2.6729999999999998e-01   6.6600000000000006e-02   4.8200000000000000e-02   6.2150000000000005e-01   4.8920000000000002e-01   3.9177000000000000e+00   2.1190000000000001e-01   1.9239999999999999e-01   2.3000000000000001e-01
  -1.6091000000000000e+00   2.6379999999999998e-01  -3.4310000000000002e-01   2.0050000000000001e-01   1.5229999999999999e-01   2.1899999999999999e-02   6.8799999999999994e-01   6.0040000000000004e-01   3.9177000000000000e+00   2.4079999999999999e-01   1.0580000000000001e-01   2.1229999999999999e-01
  -1.6091000000000000e+00   6.6000000000000003e-02   5.1470000000000005e-01   2.6729999999999998e-01   9.4999999999999998e-03   1.3200000000000000e-02   5.7709999999999995e-01   5.7809999999999995e-01   4.0918000000000001e+00   1.9270000000000001e-01   1.5400000000000000e-01   2.2559999999999999e-01
  -1.6752000000000000e+00   1.0990000000000000e-01  -2.5740000000000002e-01   3.7240000000000001e-01   6.6600000000000006e-02   5.7000000000000002e-02   6.2150000000000005e-01   5.3369999999999995e-01   2.9600000000000000e+00   2.1190000000000001e-01   1.0580000000000001e-01   2.3440000000000000e-01
  -1.4988999999999999e+00   1.9789999999999999e-01   5.1470000000000005e-01   1.8140000000000001e-01   6.6600000000000006e-02   9.2100000000000001e-02   6.8799999999999994e-01   4.8920000000000002e-01   3.7435999999999998e+00   3.2750000000000001e-01   9.6199999999999994e-02   2.4329999999999999e-01
  -1.5649999999999999e+00   2.6379999999999998e-01   1.2867999999999999e+00   1.6230000000000000e-01  -3.8100000000000002e-02   1.0520000000000000e-01   6.4370000000000005e-01   4.6689999999999998e-01   2.7858999999999998e+00   2.3119999999999999e-01   8.6599999999999996e-02   2.3890000000000000e-01
  -1.6532000000000000e+00   1.3189999999999999e-01   1.0294000000000001e+00   2.0050000000000001e-01   9.4999999999999998e-03   8.7700000000000000e-02   6.2150000000000005e-01   5.5589999999999995e-01   4.0918000000000001e+00   2.2159999999999999e-01   1.7319999999999999e-01   3.0080000000000001e-01
  -1.6972000000000000e+00   8.7900000000000006e-02   1.7160000000000000e-01   2.4820000000000000e-01   9.4999999999999998e-03   4.3900000000000002e-02   6.4370000000000005e-01   5.3369999999999995e-01   3.3083000000000000e+00   2.7939999999999998e-01   1.3469999999999999e-01   2.3890000000000000e-01
  -1.8075000000000001e+00   1.0990000000000000e-01   1.2867999999999999e+00   2.0050000000000001e-01   0.0000000000000000e+00   1.0960000000000000e-01   9.5440000000000003e-01   8.0049999999999999e-01   3.8306000000000000e+00   3.1790000000000002e-01   1.4430000000000001e-01   2.4329999999999999e-01
  -1.7413000000000001e+00   3.5170000000000001e-01   4.2890000000000000e-01   2.4820000000000000e-01   4.7600000000000003e-02   1.1840000000000001e-01   7.3240000000000005e-01   6.4480000000000004e-01   4.4401000000000002e+00   1.9270000000000001e-01   1.4430000000000001e-01   2.0349999999999999e-01
  -1.6532000000000000e+00   1.3189999999999999e-01   8.5800000000000001e-02   1.0500000000000000e-01   7.6100000000000001e-02   4.3900000000000002e-02   7.9900000000000004e-01   6.4480000000000004e-01   4.3529999999999998e+00   2.8899999999999998e-01   2.3089999999999999e-01   2.3890000000000000e-01
  -1.5870000000000000e+00   2.8580000000000000e-01  -4.2890000000000000e-01   2.7689999999999998e-01   7.6100000000000001e-02   3.5099999999999999e-02   7.9900000000000004e-01   8.0049999999999999e-01   4.0918000000000001e+00   2.2159999999999999e-01   1.3469999999999999e-01   2.3000000000000001e-01
  -1.6311000000000000e+00   3.2979999999999998e-01   8.5800000000000001e-02   8.5900000000000004e-02   5.7099999999999998e-02   6.5799999999999997e-02   6.2150000000000005e-01   6.8930000000000002e-01   3.1341999999999999e+00   2.2159999999999999e-01   1.7319999999999999e-01   2.1229999999999999e-01
  -1.7854000000000001e+00   2.1980000000000000e-01   0.0000000000000000e+00   2.4820000000000000e-01   9.5200000000000007e-02   5.7000000000000002e-02   5.1049999999999995e-01   5.3369999999999995e-01   3.7435999999999998e+00   2.6010000000000000e-01   1.5400000000000000e-01   2.5209999999999999e-01
  -1.8735999999999999e+00   2.8580000000000000e-01   7.7210000000000001e-01   1.7190000000000000e-01   9.5200000000000007e-02   7.0199999999999999e-02   4.8830000000000001e-01   5.5589999999999995e-01   3.7435999999999998e+00   2.1190000000000001e-01   8.6599999999999996e-02   2.3440000000000000e-01
  -1.7634000000000001e+00   1.5390000000000001e-01   1.0294000000000001e+00   1.4319999999999999e-01   4.7600000000000003e-02   7.8899999999999998e-02   6.8799999999999994e-01   5.7809999999999995e-01   3.0470999999999999e+00   2.6970000000000000e-01   1.4430000000000001e-01   2.2120000000000001e-01
  -1.6972000000000000e+00   2.4179999999999999e-01   9.4359999999999999e-01   1.9089999999999999e-01  -4.7600000000000003e-02   9.6500000000000002e-02   4.4390000000000002e-01   5.3369999999999995e-01   3.5695000000000001e+00   2.2159999999999999e-01   1.2509999999999999e-01   2.2559999999999999e-01
  -1.5649999999999999e+00   4.6170000000000000e-01   2.5740000000000002e-01   2.6729999999999998e-01   6.6600000000000006e-02   3.5099999999999999e-02   6.2150000000000005e-01   4.4469999999999998e-01   3.4824000000000002e+00   3.2750000000000001e-01   1.4430000000000001e-01   2.2120000000000001e-01
  -1.8514999999999999e+00   2.6379999999999998e-01   8.5780000000000001e-01   2.0050000000000001e-01  -3.8100000000000002e-02   7.0199999999999999e-02   7.5460000000000005e-01   7.1150000000000002e-01   3.8306000000000000e+00   1.9270000000000001e-01   1.9239999999999999e-01   2.2559999999999999e-01
  -1.6091000000000000e+00   3.0780000000000002e-01   1.7160000000000000e-01   2.5779999999999997e-01   2.8500000000000001e-02   6.5799999999999997e-02   5.7709999999999995e-01   7.3380000000000001e-01   3.5695000000000001e+00   2.6970000000000000e-01   1.4430000000000001e-01   2.0349999999999999e-01
  -1.5428999999999999e+00   1.7590000000000000e-01   5.1470000000000005e-01   2.9599999999999999e-01   4.7600000000000003e-02   1.7500000000000002e-02   7.7680000000000005e-01   4.4469999999999998e-01   4.1788999999999996e+00   2.6010000000000000e-01   1.2509999999999999e-01   2.5209999999999999e-01
  -1.5649999999999999e+00   3.0780000000000002e-01  -2.5740000000000002e-01   2.1959999999999999e-01   9.5200000000000007e-02  -4.4000000000000003e-03   6.8799999999999994e-01   8.4499999999999997e-01   3.9177000000000000e+00   2.6010000000000000e-01   2.4060000000000001e-01   1.9460000000000000e-01
  -1.7413000000000001e+00   3.2979999999999998e-01   2.5740000000000002e-01   1.8140000000000001e-01   3.8100000000000002e-02   6.5799999999999997e-02   6.6579999999999995e-01   5.7809999999999995e-01   4.6142000000000003e+00   2.7939999999999998e-01   1.4430000000000001e-01   2.1229999999999999e-01
  -1.6532000000000000e+00   3.9570000000000000e-01  -8.5780000000000001e-01   2.7689999999999998e-01   5.7099999999999998e-02   4.4000000000000003e-03   5.3269999999999995e-01   6.2260000000000004e-01   3.9177000000000000e+00   2.3119999999999999e-01   2.2130000000000000e-01   1.6810000000000000e-01
  -1.6311000000000000e+00   2.1980000000000000e-01   5.1470000000000005e-01   2.0999999999999999e-01   5.7099999999999998e-02   9.6500000000000002e-02   3.9950000000000002e-01   6.4480000000000004e-01   4.0048000000000004e+00   2.4079999999999999e-01   3.8500000000000000e-02   2.1679999999999999e-01
  -1.5870000000000000e+00   2.8580000000000000e-01   3.4310000000000002e-01   2.2910000000000000e-01   1.9000000000000000e-02   5.7000000000000002e-02   7.3240000000000005e-01   5.7809999999999995e-01   2.9600000000000000e+00   2.0230000000000001e-01   1.0580000000000001e-01   2.3890000000000000e-01
  -1.6972000000000000e+00   6.6000000000000003e-02   6.8630000000000002e-01   2.2910000000000000e-01   9.4999999999999998e-03   1.0090000000000000e-01   5.5489999999999995e-01   5.1139999999999997e-01   3.7435999999999998e+00   3.1790000000000002e-01   1.1550000000000001e-01   2.6100000000000001e-01
  -1.5208999999999999e+00   1.5390000000000001e-01  -2.5740000000000002e-01   2.5779999999999997e-01   4.7600000000000003e-02   2.1899999999999999e-02   6.8799999999999994e-01   4.6689999999999998e-01   3.8306000000000000e+00   2.7939999999999998e-01   2.2130000000000000e-01   1.9020000000000001e-01
  -1.8514999999999999e+00   2.1980000000000000e-01   1.1152000000000000e+00   1.2410000000000000e-01   9.4999999999999998e-03   8.7700000000000000e-02   7.5460000000000005e-01   6.0040000000000004e-01   4.1788999999999996e+00   1.6380000000000000e-01   1.2509999999999999e-01   2.6100000000000001e-01
  -1.8956000000000000e+00   6.6000000000000003e-02   1.3725000000000001e+00   1.8140000000000001e-01   1.1420000000000000e-01   9.2100000000000001e-02   8.6560000000000004e-01   6.4480000000000004e-01   3.7435999999999998e+00   2.6010000000000000e-01   1.3469999999999999e-01   2.0790000000000000e-01
  -1.5208999999999999e+00   3.2979999999999998e-01   7.7210000000000001e-01   2.7689999999999998e-01   1.3320000000000001e-01   9.6500000000000002e-02   5.3269999999999995e-01   6.6710000000000003e-01   3.1341999999999999e+00   2.6970000000000000e-01   1.5400000000000000e-01   2.3000000000000001e-01
  -1.6752000000000000e+00   5.0560000000000005e-01   8.5800000000000001e-02   2.8639999999999999e-01   6.6600000000000006e-02   5.2600000000000001e-02   7.3240000000000005e-01   7.3380000000000001e-01   3.8306000000000000e+00   3.1790000000000002e-01   1.7319999999999999e-01   1.8579999999999999e-01
  -1.6091000000000000e+00   2.1980000000000000e-01   6.0050000000000003e-01   1.7190000000000000e-01   4.7600000000000003e-02   6.5799999999999997e-02   6.2150000000000005e-01   6.8930000000000002e-01   4.2659000000000002e+00   1.6380000000000000e-01   2.1170000000000000e-01   2.5659999999999999e-01
  -1.5208999999999999e+00   5.0560000000000005e-01  -8.5780000000000001e-01   1.1459999999999999e-01   8.5599999999999996e-02   3.5099999999999999e-02   5.7709999999999995e-01   6.8930000000000002e-01   4.0918000000000001e+00   2.5050000000000000e-01   1.5400000000000000e-01   2.5209999999999999e-01
  -1.7634000000000001e+00   2.8580000000000000e-01   8.5780000000000001e-01   1.8140000000000001e-01   9.5200000000000007e-02   7.8899999999999998e-02   7.7680000000000005e-01   5.1139999999999997e-01   3.6564999999999999e+00   2.1190000000000001e-01   1.3469999999999999e-01   2.4770000000000000e-01
  -1.5649999999999999e+00   3.2979999999999998e-01   8.5780000000000001e-01   2.0999999999999999e-01   2.8500000000000001e-02   1.0960000000000000e-01   7.3240000000000005e-01   6.2260000000000004e-01   3.2212000000000001e+00   2.7939999999999998e-01   2.0210000000000000e-01   2.3000000000000001e-01
  -1.4767999999999999e+00   1.9789999999999999e-01   1.3725000000000001e+00   1.8140000000000001e-01  -1.9000000000000000e-02   1.4470000000000000e-01   4.2170000000000002e-01   4.6689999999999998e-01   3.3953000000000002e+00   2.2159999999999999e-01   1.0580000000000001e-01   2.3890000000000000e-01
  -1.4988999999999999e+00   5.4959999999999998e-01   8.5800000000000001e-02   2.0999999999999999e-01   2.8500000000000001e-02   6.5799999999999997e-02   6.4370000000000005e-01   4.2249999999999999e-01   3.0470999999999999e+00   2.3119999999999999e-01   1.7319999999999999e-01   1.7690000000000000e-01
  -1.7634000000000001e+00   1.3189999999999999e-01   1.7157000000000000e+00   1.2410000000000000e-01  -3.8100000000000002e-02   1.0090000000000000e-01   6.2150000000000005e-01   6.4480000000000004e-01   4.0918000000000001e+00   2.1190000000000001e-01   1.2509999999999999e-01   2.1679999999999999e-01
  -1.4988999999999999e+00   2.1980000000000000e-01   3.4310000000000002e-01   2.2910000000000000e-01   0.0000000000000000e+00   7.0199999999999999e-02   7.1020000000000005e-01   6.6710000000000003e-01   4.5270999999999999e+00   2.8899999999999998e-01   1.4430000000000001e-01   1.9460000000000000e-01
  -1.6311000000000000e+00   1.9789999999999999e-01  -6.0050000000000003e-01   2.8639999999999999e-01   1.2370000000000000e-01   3.9500000000000000e-02   7.1020000000000005e-01   3.1130000000000002e-01   3.8306000000000000e+00   3.1790000000000002e-01   5.7700000000000001e-02   2.7429999999999999e-01
  -1.7193000000000001e+00   8.7900000000000006e-02   5.1470000000000005e-01   2.8639999999999999e-01   1.5229999999999999e-01   2.6300000000000000e-02   8.8780000000000003e-01   8.0049999999999999e-01   3.3083000000000000e+00   2.7939999999999998e-01   1.4430000000000001e-01   1.9020000000000001e-01
  -1.7193000000000001e+00   3.9570000000000000e-01   8.5800000000000001e-02   1.6230000000000000e-01   4.7600000000000003e-02   1.0090000000000000e-01   6.6579999999999995e-01   4.6689999999999998e-01   3.7435999999999998e+00   2.1190000000000001e-01   2.1170000000000000e-01   2.3000000000000001e-01
  -1.5870000000000000e+00   2.4179999999999999e-01   8.5800000000000001e-02   2.8639999999999999e-01   9.5200000000000007e-02   3.5099999999999999e-02   6.8799999999999994e-01   5.3369999999999995e-01   4.4401000000000002e+00   3.1790000000000002e-01   1.6360000000000000e-01   2.2559999999999999e-01
  -1.7854000000000001e+00   3.2979999999999998e-01   3.4310000000000002e-01   2.0999999999999999e-01   6.6600000000000006e-02   6.5799999999999997e-02   4.4390000000000002e-01   4.2249999999999999e-01   3.2212000000000001e+00   3.2750000000000001e-01   1.0580000000000001e-01   3.0080000000000001e-01
  -1.8735999999999999e+00   1.5390000000000001e-01   8.5780000000000001e-01   1.8140000000000001e-01   2.8500000000000001e-02   7.0199999999999999e-02   7.3240000000000005e-01   6.6710000000000003e-01   3.5695000000000001e+00   2.5050000000000000e-01   1.1550000000000001e-01   2.5209999999999999e-01
  -1.6311000000000000e+00   8.7900000000000006e-02   1.5441000000000000e+00   2.4820000000000000e-01   3.8100000000000002e-02   8.3299999999999999e-02   6.4370000000000005e-01   6.4480000000000004e-01   2.7858999999999998e+00   2.1190000000000001e-01   1.0580000000000001e-01   2.2120000000000001e-01
  -1.5870000000000000e+00   3.7369999999999998e-01   0.0000000000000000e+00   1.9089999999999999e-01   1.9000000000000000e-02   7.4499999999999997e-02   6.4370000000000005e-01   8.0049999999999999e-01   3.8306000000000000e+00   2.2159999999999999e-01   9.6199999999999994e-02   2.2120000000000001e-01
  -1.6091000000000000e+00   1.0990000000000000e-01   6.0050000000000003e-01   1.2410000000000000e-01  -1.9000000000000000e-02   1.0520000000000000e-01   5.7709999999999995e-01   6.6710000000000003e-01   3.5695000000000001e+00   1.9270000000000001e-01   1.1550000000000001e-01   2.1679999999999999e-01
