# Supplementary material for: Footwear and Foam Surface Alter Gait Initiation of Typical Subjects
Source: PLoS One. 2015 Aug 13;10(8):e0135821. doi: 10.1371/journal.pone.0135821 (PMC4536224; doi:10.1371/journal.pone.0135821)
Supplement: S1 Dataset — (ZIP) [file pone.0135821.s001.zip › 12_barefoot_av1_03.txt]

   1.1902799999999999e+01  -3.6053000000000002e+00   2.3153039999999999e+02   8.1821999999999999e+00   2.7367500000000000e+01  -6.5339999999999998e-01  -1.2961800000000000e+01   4.0468999999999999e+00   2.7824439999999998e+02   1.0133699999999999e+01  -3.4466099999999997e+01   2.5125000000000002e+00
   1.1351699999999999e+01  -3.5394000000000001e+00   2.3058680000000001e+02   7.9530000000000003e+00   2.7158200000000001e+01  -6.2709999999999999e-01  -1.3095000000000001e+01   3.9357000000000002e+00   2.7902789999999999e+02   9.9892000000000003e+00  -3.4543100000000003e+01   2.4992999999999999e+00
   1.1461900000000000e+01  -3.5832999999999999e+00   2.2955740000000000e+02   7.9530000000000003e+00   2.7139199999999999e+01  -6.0950000000000004e-01  -1.3272600000000001e+01   3.6688999999999998e+00   2.7920200000000000e+02   9.8735999999999997e+00  -3.4649000000000001e+01   2.4904000000000002e+00
   1.1351699999999999e+01  -3.7812000000000001e+00   2.2955740000000000e+02   7.6856999999999998e+00   2.7062999999999999e+01  -5.2620000000000000e-01  -1.2917500000000000e+01   3.4020999999999999e+00   2.8068209999999999e+02   9.7579999999999991e+00  -3.4899099999999997e+01   2.4815999999999998e+00
   1.0977000000000000e+01  -3.4514000000000000e+00   2.2792750000000001e+02   7.4851999999999999e+00   2.6948799999999999e+01  -5.0870000000000004e-01  -1.3161600000000000e+01   3.1130000000000000e+00   2.8111739999999998e+02   9.6038999999999994e+00  -3.4976100000000002e+01   2.3710000000000000e+00
   1.0999000000000001e+01  -3.5613000000000001e+00   2.2827070000000001e+02   7.3611000000000004e+00   2.6758500000000002e+01  -4.9990000000000001e-01  -1.3250400000000001e+01   2.7795000000000001e+00   2.8224910000000000e+02   9.4208999999999996e+00  -3.5178199999999997e+01   2.3931000000000000e+00
   1.0602300000000000e+01  -3.3635000000000002e+00   2.2509670000000000e+02   7.2751999999999999e+00   2.6720500000000001e+01  -5.2180000000000004e-01  -1.2873100000000001e+01   2.4459000000000000e+00   2.8172680000000003e+02   9.2281999999999993e+00  -3.5283999999999999e+01   2.3001999999999998e+00
   9.9629999999999992e+00  -3.2974999999999999e+00   2.2518240000000000e+02   6.9600999999999997e+00   2.6539700000000000e+01  -4.6920000000000001e-01  -1.2739900000000000e+01   2.2902999999999998e+00   2.8416449999999998e+02   8.9873999999999992e+00  -3.5534199999999998e+01   2.2206000000000001e+00
   9.8749000000000002e+00  -3.4293999999999998e+00   2.2338100000000000e+02   6.8742000000000001e+00   2.6330300000000001e+01  -4.4729999999999998e-01  -1.2628900000000000e+01   1.9123000000000001e+00   2.8616690000000000e+02   8.8524999999999991e+00  -3.5688099999999999e+01   2.1631000000000000e+00
   9.5883000000000003e+00  -3.3855000000000000e+00   2.2132220000000001e+02   6.7214000000000000e+00   2.6339800000000000e+01  -4.4729999999999998e-01  -1.2739900000000000e+01   1.5565000000000000e+00   2.8764690000000002e+02   8.5442999999999998e+00  -3.6063400000000001e+01   2.0878999999999999e+00
   9.4120000000000008e+00  -3.2096000000000000e+00   2.1943490000000000e+02   6.6258999999999997e+00   2.6216100000000001e+01  -4.2980000000000002e-01  -1.2562300000000000e+01   1.3564000000000001e+00   2.9051990000000001e+02   8.4769000000000005e+00  -3.6304000000000002e+01   2.0569000000000002e+00
   9.0814000000000004e+00  -3.3414999999999999e+00   2.1926339999999999e+02   6.2727000000000004e+00   2.6006799999999998e+01  -4.1220000000000001e-01  -1.2806500000000000e+01   1.2674000000000001e+00   2.9182580000000002e+02   8.1685999999999996e+00  -3.6631100000000004e+01   1.9729000000000001e+00
   8.7507000000000001e+00  -3.2315999999999998e+00   2.1634670000000000e+02   6.2058000000000000e+00   2.5883099999999999e+01  -3.7269999999999998e-01  -1.3095000000000001e+01   7.7820000000000000e-01   2.9313170000000002e+02   7.9566999999999997e+00  -3.6958300000000001e+01   1.9154000000000000e+00
   8.1334999999999997e+00  -3.0556999999999999e+00   2.1566040000000001e+02   6.0434999999999999e+00   2.5654699999999998e+01  -3.5959999999999998e-01  -1.3361400000000000e+01   6.0040000000000004e-01   2.9417640000000000e+02   7.7351000000000001e+00  -3.7218100000000000e+01   1.8755999999999999e+00
   7.9793000000000003e+00  -3.0996999999999999e+00   2.1265799999999999e+02   5.9002999999999997e+00   2.5378699999999998e+01  -3.3329999999999999e-01  -1.3139400000000000e+01   4.2249999999999999e-01   2.9600470000000001e+02   7.6292000000000000e+00  -3.7372000000000000e+01   1.7915000000000001e+00
   7.6707000000000001e+00  -3.1436999999999999e+00   2.1171440000000001e+02   5.6711999999999998e+00   2.5131300000000000e+01  -2.7629999999999999e-01  -1.3450100000000001e+01   2.2200000000000001e-02   2.9783290000000000e+02   7.3883000000000001e+00  -3.7506700000000002e+01   1.7340000000000000e+00
   7.2298000000000000e+00  -2.9458000000000002e+00   2.0776830000000001e+02   5.5853000000000002e+00   2.4960000000000001e+01  -3.1569999999999998e-01  -1.3738700000000000e+01  -3.5580000000000001e-01   2.9896469999999999e+02   7.1668000000000003e+00  -3.7737600000000000e+01   1.6190000000000000e+00
   6.9432999999999998e+00  -3.0556999999999999e+00   2.0656739999999999e+02   5.3943000000000003e+00   2.4626999999999999e+01  -2.3240000000000000e-01  -1.3694300000000000e+01  -4.4469999999999998e-01   2.9983530000000002e+02   6.8489000000000004e+00  -3.7930100000000003e+01   1.5438000000000001e+00
   6.6125999999999996e+00  -3.0337000000000001e+00   2.0356489999999999e+02   5.2892999999999999e+00   2.4503299999999999e+01  -2.4560000000000001e-01  -1.3672100000000000e+01  -6.4480000000000004e-01   3.0044470000000001e+02   6.7141000000000002e+00  -3.8055199999999999e+01   1.4951000000000001e+00
   6.1718000000000002e+00  -2.9238000000000000e+00   2.0210659999999999e+02   5.2129000000000003e+00   2.4246400000000001e+01  -2.2359999999999999e-01  -1.3916200000000000e+01  -1.1339999999999999e+00   3.0140240000000000e+02   6.4539999999999997e+00  -3.8209099999999999e+01   1.4067000000000001e+00
   5.7309999999999999e+00  -3.0556999999999999e+00   2.0047669999999999e+02   5.0601000000000003e+00   2.4179700000000000e+01  -2.3680000000000001e-01  -1.3916200000000000e+01  -1.2452000000000001e+00   3.0270830000000001e+02   6.3190999999999997e+00  -3.8363100000000003e+01   1.2518000000000000e+00
   5.5105000000000004e+00  -2.9238000000000000e+00   1.9841790000000000e+02   4.8406000000000002e+00   2.3941800000000001e+01  -1.3589999999999999e-01  -1.3916200000000000e+01  -1.6010000000000000e+00   3.0410129999999998e+02   6.1071999999999997e+00  -3.8632500000000000e+01   1.2650999999999999e+00
   5.2900999999999998e+00  -2.9458000000000002e+00   1.9575860000000000e+02   4.8310000000000004e+00   2.3742000000000001e+01  -1.7979999999999999e-01  -1.4204800000000001e+01  -2.2458000000000000e+00   3.0453660000000002e+02   5.8567000000000000e+00  -3.8757599999999996e+01   1.1589000000000000e+00
   4.6729000000000003e+00  -3.0777000000000001e+00   1.9464340000000001e+02   4.6496000000000004e+00   2.3542200000000001e+01  -4.8200000000000000e-02  -1.4182600000000001e+01  -2.6905000000000001e+00   3.0627780000000001e+02   5.6929999999999996e+00  -3.9065500000000000e+01   1.0882000000000001e+00
   4.4305000000000003e+00  -3.2536000000000000e+00   1.9258459999999999e+02   4.4490999999999996e+00   2.3313800000000001e+01  -2.1899999999999999e-02  -1.3960599999999999e+01  -2.8016999999999999e+00   3.0767070000000001e+02   5.4233000000000002e+00  -3.9334899999999998e+01   9.5989999999999998e-01
   4.0777999999999999e+00  -3.4293999999999998e+00   1.9095470000000000e+02   4.4204999999999997e+00   2.3142499999999998e+01   9.2100000000000001e-02  -1.4071600000000000e+01  -3.2464000000000000e+00   3.1028250000000003e+02   5.2788000000000004e+00  -3.9556199999999997e+01   9.3779999999999997e-01
   3.7250999999999999e+00  -3.5613000000000001e+00   1.8983949999999999e+02   4.4013999999999998e+00   2.3085400000000000e+01   8.7700000000000000e-02  -1.4116000000000000e+01  -3.7355999999999998e+00   3.1124020000000002e+02   4.9993999999999996e+00  -3.9979599999999998e+01   8.1830000000000003e-01
   3.2181999999999999e+00  -3.4733999999999998e+00   1.8932480000000001e+02   4.1245000000000003e+00   2.2780899999999999e+01   1.5790000000000001e-01  -1.3894000000000000e+01  -4.1581000000000001e+00   3.1402609999999999e+02   4.7393000000000001e+00  -4.0075800000000001e+01   7.4309999999999998e-01
   3.1299999999999999e+00  -3.4293999999999998e+00   1.8778070000000000e+02   4.0959000000000003e+00   2.2742799999999999e+01   1.4030000000000001e-01  -1.3760899999999999e+01  -4.5137999999999998e+00   3.1515789999999998e+02   4.4600000000000000e+00  -4.0364500000000000e+01   6.0599999999999998e-01
   2.7111999999999998e+00  -3.4954000000000001e+00   1.8512139999999999e+02   4.0576999999999996e+00   2.2685800000000000e+01   1.8420000000000000e-01  -1.3805300000000001e+01  -5.0030000000000001e+00   3.1776970000000000e+02   4.3444000000000003e+00  -4.0835900000000002e+01   5.8389999999999997e-01
   2.2924000000000002e+00  -3.4075000000000002e+00   1.8392040000000000e+02   4.0004000000000000e+00   2.2723800000000001e+01   2.1929999999999999e-01  -1.3805300000000001e+01  -5.4922000000000004e+00   3.1942390000000000e+02   4.1227999999999998e+00  -4.1018799999999999e+01   4.5119999999999999e-01
   2.0720000000000001e+00  -3.4514000000000000e+00   1.8469250000000000e+02   3.9716999999999998e+00   2.2600100000000001e+01   2.9380000000000001e-01  -1.3916200000000000e+01  -5.7367999999999997e+00   3.2116510000000000e+02   3.9687000000000001e+00  -4.1268900000000002e+01   4.1139999999999999e-01
   1.6972000000000000e+00  -3.6053000000000002e+00   1.8400620000000001e+02   3.9525999999999999e+00   2.2676200000000001e+01   2.3680000000000001e-01  -1.4160399999999999e+01  -6.2481999999999998e+00   3.2125209999999998e+02   3.7086000000000001e+00  -4.1422899999999998e+01   3.5830000000000001e-01
   1.3225000000000000e+00  -3.7372000000000001e+00   1.8366309999999999e+02   3.7902999999999998e+00   2.2666699999999999e+01   3.1140000000000001e-01  -1.3960599999999999e+01  -6.3593999999999999e+00   3.2342860000000002e+02   3.6122999999999998e+00  -4.1826999999999998e+01   3.2290000000000002e-01
   1.1021000000000001e+00  -3.8471000000000002e+00   1.8409200000000001e+02   3.7711999999999999e+00   2.2552499999999998e+01   3.6840000000000001e-01  -1.3849600000000001e+01  -6.7819000000000003e+00   3.2577920000000000e+02   3.4003999999999999e+00  -4.2009799999999998e+01   2.2559999999999999e-01
   7.4939999999999996e-01  -3.9350999999999998e+00   1.8426360000000000e+02   3.6758000000000002e+00   2.2542999999999999e+01   4.2980000000000002e-01  -1.4138199999999999e+01  -7.3600000000000003e+00   3.2612750000000000e+02   3.1884999999999999e+00  -4.2163800000000002e+01   1.9910000000000000e-01
   4.8490000000000000e-01  -3.7372000000000001e+00   1.8409200000000001e+02   3.6185000000000000e+00   2.2666699999999999e+01   4.2099999999999999e-01  -1.4049400000000000e+01  -7.2266000000000004e+00   3.2708510000000001e+02   3.1017999999999999e+00  -4.2337000000000003e+01   9.2899999999999996e-02
   4.4100000000000000e-02  -4.4406999999999996e+00   1.8409200000000001e+02   3.5326000000000000e+00   2.2581099999999999e+01   4.9109999999999998e-01  -1.4093800000000000e+01  -7.6712999999999996e+00   3.2812990000000002e+02   2.9091000000000000e+00  -4.2404299999999999e+01   5.7500000000000002e-02
   1.1020000000000001e-01  -4.2648000000000001e+00   1.8323419999999999e+02   3.5994000000000002e+00   2.2590599999999998e+01   4.6920000000000001e-01  -1.3716500000000000e+01  -7.4489000000000001e+00   3.2900049999999999e+02   2.8609000000000000e+00  -4.2423600000000000e+01  -1.3299999999999999e-02
  -3.5270000000000001e-01  -4.6604999999999999e+00   1.8186160000000001e+02   3.5326000000000000e+00   2.2628699999999998e+01   5.2620000000000000e-01  -1.3894000000000000e+01  -8.0715000000000003e+00   3.2882639999999998e+02   2.6200999999999999e+00  -4.2692999999999998e+01  -2.6499999999999999e-02
  -5.5110000000000003e-01  -4.3967000000000001e+00   1.8177580000000000e+02   3.4466000000000001e+00   2.2723800000000001e+01   5.4379999999999995e-01  -1.3538900000000000e+01  -7.7824999999999998e+00   3.2969700000000000e+02   2.5815999999999999e+00  -4.2673699999999997e+01  -9.2899999999999996e-02
  -1.0801000000000001e+00  -4.7264999999999997e+00   1.8126110000000000e+02   3.3321000000000001e+00   2.2609600000000000e+01   6.3590000000000002e-01  -1.3427899999999999e+01  -8.2271999999999998e+00   3.2960989999999998e+02   2.4081999999999999e+00  -4.2798800000000000e+01  -8.4000000000000005e-02
  -1.1681999999999999e+00  -4.9903000000000004e+00   1.7980279999999999e+02   3.2652000000000001e+00   2.2657200000000000e+01   6.1390000000000000e-01  -1.3317000000000000e+01  -8.1605000000000008e+00   3.3013229999999999e+02   2.4371000000000000e+00  -4.2943199999999997e+01  -1.4160000000000000e-01
  -1.6311000000000000e+00  -5.3200000000000003e+00   1.8057490000000001e+02   3.2557000000000000e+00   2.2504999999999999e+01   7.4990000000000001e-01  -1.3339200000000000e+01  -8.7607999999999997e+00   3.3021929999999998e+02   2.2252000000000001e+00  -4.3029800000000002e+01  -1.2390000000000000e-01
  -2.0939999999999999e+00  -5.5617999999999999e+00   1.7988860000000000e+02   3.0647000000000002e+00   2.2476400000000002e+01   8.0249999999999999e-01  -1.2784300000000000e+01  -8.4273000000000007e+00   3.3108990000000000e+02   2.1192000000000002e+00  -4.3097099999999998e+01  -1.7690000000000000e-01
  -2.4026000000000001e+00  -5.8037000000000001e+00   1.8031750000000000e+02   3.0455999999999999e+00   2.2400300000000001e+01   8.9900000000000002e-01  -1.2673299999999999e+01  -8.8276000000000003e+00   3.3126400000000001e+02   1.9940000000000000e+00  -4.3193300000000001e+01  -2.1229999999999999e-01
  -2.9096000000000002e+00  -5.8916000000000004e+00   1.7894499999999999e+02   3.0455999999999999e+00   2.2504999999999999e+01   8.9019999999999999e-01  -1.2185000000000000e+01  -8.7830999999999992e+00   3.3108990000000000e+02   1.9843999999999999e+00  -4.3279899999999998e+01  -2.8749999999999998e-01
  -3.1299999999999999e+00  -6.0674999999999999e+00   1.7954550000000000e+02   2.9502000000000002e+00   2.2476400000000002e+01   1.0129999999999999e+00  -1.1874300000000000e+01  -8.8498000000000001e+00   3.3283109999999999e+02   1.6954000000000000e+00  -4.3356900000000003e+01  -2.6540000000000002e-01
  -3.8794000000000000e+00  -5.9356000000000000e+00   1.7963120000000001e+02   2.9883999999999999e+00   2.2524000000000001e+01   9.7789999999999999e-01  -1.1341600000000000e+01  -8.6941000000000006e+00   3.3309230000000002e+02   1.6183000000000001e+00  -4.3462800000000001e+01  -3.3620000000000000e-01
  -4.1439000000000004e+00  -6.0454999999999997e+00   1.7928809999999999e+02   2.9979000000000000e+00   2.2600100000000001e+01   1.0042000000000000e+00  -1.1319400000000000e+01  -8.9610000000000003e+00   3.3431110000000001e+02   1.5316000000000001e+00  -4.3587800000000001e+01  -3.6270000000000002e-01
  -4.6729000000000003e+00  -6.1334000000000000e+00   1.7903080000000000e+02   2.9597000000000002e+00   2.2780899999999999e+01   1.0042000000000000e+00  -1.0853300000000001e+01  -8.7830999999999992e+00   3.3474639999999999e+02   1.4449000000000001e+00  -4.3674399999999999e+01  -4.1580000000000000e-01
  -5.1138000000000003e+00  -6.1113999999999997e+00   1.7971700000000001e+02   2.9502000000000002e+00   2.2714300000000001e+01   1.0788000000000000e+00  -1.0919900000000000e+01  -9.0053999999999998e+00   3.3474639999999999e+02   1.3486000000000000e+00  -4.3751399999999997e+01  -4.1580000000000000e-01
  -5.3342000000000001e+00  -6.4192000000000000e+00   1.7937389999999999e+02   2.9024000000000001e+00   2.2818999999999999e+01   1.0700000000000001e+00  -1.0875500000000001e+01  -9.2278000000000002e+00   3.3439819999999997e+02   1.2907999999999999e+00  -4.3847600000000000e+01  -4.1139999999999999e-01
  -5.7750000000000004e+00  -6.4631999999999996e+00   1.7894499999999999e+02   2.8641999999999999e+00   2.2695300000000000e+01   1.0744000000000000e+00  -1.0653600000000001e+01  -9.2944999999999993e+00   3.3439819999999997e+02   1.3004000000000000e+00  -4.3982300000000002e+01  -3.8929999999999998e-01
  -6.2599999999999998e+00  -6.2652999999999999e+00   1.7877340000000001e+02   2.9024000000000001e+00   2.2704799999999999e+01   1.2059000000000000e+00  -1.0254099999999999e+01  -9.1166000000000000e+00   3.3448530000000000e+02   1.2425999999999999e+00  -4.3953499999999998e+01  -4.5560000000000000e-01
  -6.5906000000000002e+00  -6.4631999999999996e+00   1.7920230000000001e+02   2.8260000000000001e+00   2.2600100000000001e+01   1.2146999999999999e+00  -1.0032100000000000e+01  -9.3390000000000004e+00   3.3413700000000000e+02   1.1558999999999999e+00  -4.3972700000000003e+01  -4.3790000000000001e-01
  -7.1196000000000002e+00  -6.4631999999999996e+00   1.7774400000000000e+02   3.0360999999999998e+00   2.2676200000000001e+01   1.2102999999999999e+00  -9.9433000000000007e+00  -9.2944999999999993e+00   3.3378879999999998e+02   1.2137000000000000e+00  -4.4068899999999999e+01  -5.0429999999999997e-01
  -7.3620999999999999e+00  -6.6609999999999996e+00   1.7808709999999999e+02   2.9215000000000000e+00   2.2638200000000001e+01   1.2279000000000000e+00  -9.3885000000000005e+00  -9.1832999999999991e+00   3.3500760000000002e+02   1.1752000000000000e+00  -4.4097799999999999e+01  -5.1310000000000000e-01
  -7.5384000000000002e+00  -6.8369000000000000e+00   1.7740090000000001e+02   2.8738000000000001e+00   2.2571600000000000e+01   1.2805000000000000e+00  -9.3663000000000007e+00  -8.8719999999999999e+00   3.3448530000000000e+02   1.1270000000000000e+00  -4.4136299999999999e+01  -5.2200000000000002e-01
  -7.8910999999999998e+00  -7.0128000000000004e+00   1.7645720000000000e+02   2.9405999999999999e+00   2.2676200000000001e+01   1.2191000000000001e+00  -9.1442999999999994e+00  -8.9164999999999992e+00   3.3500760000000002e+02   1.0403000000000000e+00  -4.4174799999999998e+01  -5.0429999999999997e-01
  -8.0233000000000008e+00  -6.6170999999999998e+00   1.7491309999999999e+02   2.9883999999999999e+00   2.2562000000000001e+01   1.2980000000000000e+00  -8.9445999999999994e+00  -8.6496999999999993e+00   3.3526880000000000e+02   1.1752000000000000e+00  -4.4136299999999999e+01  -5.4849999999999999e-01
  -8.3099000000000007e+00  -6.9248000000000003e+00   1.7482740000000001e+02   2.9405999999999999e+00   2.2409800000000001e+01   1.2892999999999999e+00  -9.1442999999999994e+00  -8.5607000000000006e+00   3.3605230000000000e+02   1.1077999999999999e+00  -4.4290199999999999e+01  -5.3520000000000001e-01
  -8.3980999999999995e+00  -7.1227000000000000e+00   1.7448419999999999e+02   2.9310999999999998e+00   2.2400300000000001e+01   1.3550000000000000e+00  -9.0998999999999999e+00  -8.8053000000000008e+00   3.3605230000000000e+02   1.1558999999999999e+00  -4.4271000000000001e+01  -5.3520000000000001e-01
  -8.3980999999999995e+00  -7.2325999999999997e+00   1.7474160000000001e+02   3.0074000000000001e+00   2.2362200000000001e+01   1.3726000000000000e+00  -9.0998999999999999e+00  -8.7607999999999997e+00   3.3605230000000000e+02   1.0403000000000000e+00  -4.4357599999999998e+01  -5.3080000000000005e-01
  -8.3318999999999992e+00  -7.3205000000000000e+00   1.7559940000000000e+02   2.9693000000000001e+00   2.2362200000000001e+01   1.4734000000000000e+00  -8.9667999999999992e+00  -8.7164000000000001e+00   3.3526880000000000e+02   1.0981000000000001e+00  -4.4357599999999998e+01  -5.4849999999999999e-01
  -8.5523000000000007e+00  -7.7161999999999997e+00   1.7525630000000001e+02   3.0455999999999999e+00   2.2314599999999999e+01   1.5128999999999999e+00  -9.1887000000000008e+00  -8.9832000000000001e+00   3.3561700000000002e+02   1.1270000000000000e+00  -4.4473100000000002e+01  -5.7060000000000000e-01
  -8.1555999999999997e+00  -7.9800000000000004e+00   1.7542779999999999e+02   3.1219999999999999e+00   2.2409800000000001e+01   1.4778000000000000e+00  -9.0998999999999999e+00  -8.8719999999999999e+00   3.3640060000000000e+02   1.2234000000000000e+00  -4.4453800000000001e+01  -6.0160000000000002e-01
  -8.1114999999999995e+00  -8.3097999999999992e+00   1.7645720000000000e+02   3.0360999999999998e+00   2.2409800000000001e+01   1.5173000000000001e+00  -9.0777000000000001e+00  -9.2500000000000000e+00   3.3674880000000002e+02   1.2137000000000000e+00  -4.4424999999999997e+01  -6.2809999999999999e-01
  -7.9572000000000003e+00  -8.3977000000000004e+00   1.7662880000000001e+02   3.1507000000000001e+00   2.2409800000000001e+01   1.5480000000000000e+00  -9.2109000000000005e+00  -9.3167000000000009e+00   3.3700999999999999e+02   1.2234000000000000e+00  -4.4501899999999999e+01  -6.7679999999999996e-01
  -7.8470000000000004e+00  -8.6395999999999997e+00   1.7722929999999999e+02   3.1793000000000000e+00   2.2657200000000000e+01   1.5568000000000000e+00  -9.4550000000000001e+00  -9.3834000000000000e+00   3.3709710000000001e+02   1.3101000000000000e+00  -4.4521200000000000e+01  -6.7679999999999996e-01
  -7.4282000000000004e+00  -8.7055000000000007e+00   1.7851609999999999e+02   3.3224999999999998e+00   2.2761900000000001e+01   1.5874999999999999e+00  -9.4328000000000003e+00  -9.5836000000000006e+00   3.3692300000000000e+02   1.3390000000000000e+00  -4.4396099999999997e+01  -7.3429999999999995e-01
  -7.6265999999999998e+00  -8.9473000000000003e+00   1.7988860000000000e+02   3.2747999999999999e+00   2.2847500000000000e+01   1.6093999999999999e+00  -9.6104000000000003e+00  -9.6724999999999994e+00   3.3788060000000002e+02   1.3004000000000000e+00  -4.4530799999999999e+01  -7.1220000000000006e-01
  -7.2519000000000000e+00  -9.1890999999999998e+00   1.8006020000000001e+02   3.3893000000000000e+00   2.3056899999999999e+01   1.5962000000000001e+00  -9.9655000000000005e+00  -9.8726000000000003e+00   3.3683589999999998e+02   1.4449000000000001e+00  -4.4540399999999998e+01  -7.5639999999999996e-01
  -7.1856999999999998e+00  -9.1232000000000006e+00   1.8091800000000001e+02   3.4371000000000000e+00   2.3037800000000001e+01   1.6532000000000000e+00  -1.0054300000000000e+01  -1.0072800000000001e+01   3.3692300000000000e+02   1.5316000000000001e+00  -4.4492300000000000e+01  -7.6529999999999998e-01
  -6.8771000000000004e+00  -9.5847999999999995e+00   1.8271950000000001e+02   3.4180000000000001e+00   2.3056899999999999e+01   1.6664000000000001e+00  -1.0165300000000000e+01  -1.0561900000000000e+01   3.3692300000000000e+02   1.4641999999999999e+00  -4.4444200000000002e+01  -8.0059999999999998e-01
  -6.6566999999999998e+00  -9.5629000000000008e+00   1.8426360000000000e+02   3.5611999999999999e+00   2.3218599999999999e+01   1.7190000000000001e+00  -1.0409400000000000e+01  -1.0295100000000000e+01   3.3648770000000002e+02   1.6568000000000001e+00  -4.4463400000000000e+01  -8.0950000000000000e-01
  -6.7449000000000003e+00  -9.6948000000000008e+00   1.8374889999999999e+02   3.6661999999999999e+00   2.3256699999999999e+01   1.6708000000000001e+00  -1.0542600000000000e+01  -1.0673100000000000e+01   3.3622649999999999e+02   1.6857000000000000e+00  -4.4338400000000000e+01  -8.7139999999999995e-01
  -6.6125999999999996e+00  -9.8485999999999994e+00   1.8555029999999999e+02   3.6566999999999998e+00   2.3304300000000001e+01   1.7278000000000000e+00  -1.0564800000000000e+01  -1.0650900000000000e+01   3.3570409999999998e+02   1.7917000000000001e+00  -4.4222900000000003e+01  -9.2449999999999999e-01
  -6.5244999999999997e+00  -9.8047000000000004e+00   1.8580770000000001e+02   3.8572000000000002e+00   2.3446999999999999e+01   1.6708000000000001e+00  -1.0587000000000000e+01  -1.0739800000000001e+01   3.3465940000000001e+02   1.7242999999999999e+00  -4.4059300000000000e+01  -9.2889999999999995e-01
  -6.2378999999999998e+00  -9.6067999999999998e+00   1.8726599999999999e+02   3.8954000000000000e+00   2.3656400000000001e+01   1.6752000000000000e+00  -1.0919900000000000e+01  -1.0806500000000000e+01   3.3378879999999998e+02   1.8302000000000000e+00  -4.4117100000000001e+01  -9.5989999999999998e-01
  -6.1497999999999999e+00  -9.9146000000000001e+00   1.8760910000000001e+02   4.0671999999999997e+00   2.3808599999999998e+01   1.6839000000000000e+00  -1.0919900000000000e+01  -1.0917700000000000e+01   3.3361470000000003e+02   1.8976999999999999e+00  -4.4020800000000001e+01  -9.7319999999999995e-01
  -6.4142999999999999e+00  -9.8925999999999998e+00   1.8923900000000000e+02   4.1054000000000004e+00   2.3865700000000000e+01   1.6795000000000000e+00  -1.1119700000000000e+01  -1.1028900000000000e+01   3.3326639999999998e+02   2.0325000000000002e+00  -4.3934199999999997e+01  -9.7319999999999995e-01
  -5.8632000000000000e+00  -9.8267000000000007e+00   1.8923900000000000e+02   4.2868000000000004e+00   2.4008500000000002e+01   1.6488000000000000e+00  -1.1164099999999999e+01  -1.1117800000000001e+01   3.3213459999999998e+02   2.1577000000000002e+00  -4.3809100000000001e+01  -9.1569999999999996e-01
  -6.0616000000000003e+00  -9.8925999999999998e+00   1.9129780000000000e+02   4.4778000000000002e+00   2.4113099999999999e+01   1.6752000000000000e+00  -1.1408200000000001e+01  -1.1206799999999999e+01   3.3074169999999998e+02   2.2347999999999999e+00  -4.3712899999999998e+01  -9.5099999999999996e-01
  -6.0835999999999997e+00  -1.0024500000000000e+01   1.9387139999999999e+02   4.5541000000000000e+00   2.4132200000000001e+01   1.6752000000000000e+00  -1.1608000000000001e+01  -1.0984400000000001e+01   3.3074169999999998e+02   2.2732999999999999e+00  -4.3636000000000003e+01  -9.3340000000000001e-01
  -5.9292999999999996e+00  -9.8925999999999998e+00   1.9541550000000001e+02   4.6687000000000003e+00   2.4312999999999999e+01   1.6752000000000000e+00  -1.1696700000000000e+01  -1.1095599999999999e+01   3.3048050000000001e+02   2.2926000000000002e+00  -4.3645600000000002e+01  -9.7760000000000002e-01
  -5.8190999999999997e+00  -9.8267000000000007e+00   1.9575860000000000e+02   4.8310000000000004e+00   2.4522300000000001e+01   1.6137999999999999e+00  -1.1829900000000000e+01  -1.1295700000000000e+01   3.2908749999999998e+02   2.6200999999999999e+00  -4.3453099999999999e+01  -9.8640000000000005e-01
  -5.7530000000000001e+00  -1.0156400000000000e+01   1.9661640000000000e+02   4.9741999999999997e+00   2.4646000000000001e+01   1.5962000000000001e+00  -1.1940899999999999e+01  -1.1228999999999999e+01   3.2943579999999997e+02   2.6200999999999999e+00  -4.3376199999999997e+01  -9.8640000000000005e-01
  -5.3562000000000003e+00  -1.0090500000000000e+01   1.9858949999999999e+02   5.1078999999999999e+00   2.4855399999999999e+01   1.5743000000000000e+00  -1.2140599999999999e+01  -1.1473599999999999e+01   3.2804280000000000e+02   2.7357000000000000e+00  -4.3203000000000003e+01  -1.0174000000000001e+00
  -5.2900999999999998e+00  -9.7827000000000002e+00   1.9953309999999999e+02   5.2702000000000000e+00   2.4969600000000000e+01   1.6006000000000000e+00  -1.2251600000000000e+01  -1.1696000000000000e+01   3.2734629999999999e+02   2.6972000000000000e+00  -4.2952800000000003e+01  -1.0571999999999999e+00
  -4.9374000000000002e+00  -9.9366000000000003e+00   2.0064830000000001e+02   5.4992999999999999e+00   2.5216999999999999e+01   1.5217000000000001e+00  -1.2429200000000000e+01  -1.1584800000000000e+01   3.2534390000000002e+02   2.7357000000000000e+00  -4.2789200000000001e+01  -1.1103000000000001e+00
  -4.8712999999999997e+00  -9.6948000000000008e+00   2.0287870000000001e+02   5.4802000000000000e+00   2.5359700000000000e+01   1.5610999999999999e+00  -1.2517899999999999e+01  -1.1918300000000000e+01   3.2438630000000001e+02   2.8609000000000000e+00  -4.2712200000000003e+01  -1.0661000000000000e+00
  -4.7169999999999996e+00  -9.9586000000000006e+00   2.0442280000000000e+02   5.7667000000000002e+00   2.5530999999999999e+01   1.5041000000000000e+00  -1.2828700000000000e+01  -1.2118399999999999e+01   3.2151330000000002e+02   2.8898000000000001e+00  -4.2365800000000000e+01  -1.1279999999999999e+00
  -4.5407000000000002e+00  -9.9146000000000001e+00   2.0613839999999999e+02   5.8907999999999996e+00   2.5883099999999999e+01   1.5304000000000000e+00  -1.2784300000000000e+01  -1.2429700000000000e+01   3.2055560000000003e+02   3.1210000000000000e+00  -4.2259999999999998e+01  -1.1589000000000000e+00
  -4.3864000000000001e+00  -1.0046500000000000e+01   2.0914089999999999e+02   6.0434999999999999e+00   2.5911600000000000e+01   1.5041000000000000e+00  -1.3139400000000000e+01  -1.2496400000000000e+01   3.1890150000000000e+02   3.1402999999999999e+00  -4.1932800000000000e+01  -1.2209000000000001e+00
  -4.3422999999999998e+00  -9.9366000000000003e+00   2.1059920000000000e+02   6.2058000000000000e+00   2.6054400000000001e+01   1.5831000000000000e+00  -1.3361400000000000e+01  -1.2830000000000000e+01   3.1716030000000001e+02   3.1210000000000000e+00  -4.1826999999999998e+01  -1.1988000000000001e+00
  -4.2100000000000000e+00  -9.8485999999999994e+00   2.1197170000000000e+02   6.5209000000000001e+00   2.6377900000000000e+01   1.4910000000000001e+00  -1.3294800000000000e+01  -1.3119000000000000e+01   3.1568029999999999e+02   3.2174000000000000e+00  -4.1548000000000002e+01  -1.2518000000000000e+00
  -3.9895999999999998e+00  -1.0178400000000000e+01   2.1523150000000001e+02   6.5972999999999997e+00   2.6596800000000002e+01   1.5436000000000001e+00  -1.3516700000000000e+01  -1.3163500000000001e+01   3.1420020000000000e+02   3.4100000000000001e+00  -4.1374800000000000e+01  -1.3359000000000001e+00
  -3.8132999999999999e+00  -1.0200400000000000e+01   2.1686140000000000e+02   6.8263999999999996e+00   2.6806100000000001e+01   1.5436000000000001e+00  -1.3383500000000000e+01  -1.3630500000000000e+01   3.1367790000000002e+02   3.4678000000000000e+00  -4.1115000000000002e+01  -1.3890000000000000e+00
  -3.6589999999999998e+00  -1.0178400000000000e+01   2.1849130000000000e+02   6.9695999999999998e+00   2.7091600000000000e+01   1.5743000000000000e+00  -1.3694300000000000e+01  -1.3697200000000000e+01   3.1245900000000000e+02   3.5640999999999998e+00  -4.1009099999999997e+01  -1.3535999999999999e+00
  -3.3723999999999998e+00  -1.0376300000000001e+01   2.1934909999999999e+02   7.1891999999999996e+00   2.7434200000000001e+01   1.5787000000000000e+00  -1.3760899999999999e+01  -1.3830600000000000e+01   3.1097899999999998e+02   3.6701000000000001e+00  -4.0682000000000002e+01  -1.4553000000000000e+00
  -3.4165000000000001e+00  -1.0530099999999999e+01   2.2355250000000001e+02   7.2656000000000001e+00   2.7605399999999999e+01   1.6137999999999999e+00  -1.3783099999999999e+01  -1.4075200000000001e+01   3.0941190000000000e+02   3.7374999999999998e+00  -4.0604999999999997e+01  -1.4553000000000000e+00
  -2.9977000000000000e+00  -1.0991800000000000e+01   2.2509670000000000e+02   7.5042999999999997e+00   2.7871900000000000e+01   1.5962000000000001e+00  -1.3894000000000000e+01  -1.4564399999999999e+01   3.0653890000000001e+02   3.9205000000000001e+00  -4.0191299999999998e+01  -1.4906999999999999e+00
  -2.9096000000000002e+00  -1.1123699999999999e+01   2.2715549999999999e+02   7.6665999999999999e+00   2.8090699999999998e+01   1.6488000000000000e+00  -1.3894000000000000e+01  -1.4475400000000000e+01   3.0488479999999998e+02   4.0265000000000004e+00  -3.9989199999999997e+01  -1.4730000000000001e+00
  -2.4908000000000001e+00  -1.1255599999999999e+01   2.2964320000000001e+02   7.8861999999999997e+00   2.8328600000000002e+01   1.7364999999999999e+00  -1.3783099999999999e+01  -1.4808900000000000e+01   3.0209890000000001e+02   4.1806000000000001e+00  -3.9729399999999998e+01  -1.5748000000000000e+00
  -2.5127999999999999e+00  -1.1783200000000001e+01   2.3238829999999999e+02   8.0867000000000004e+00   2.8433299999999999e+01   1.7804000000000000e+00  -1.3916200000000000e+01  -1.4875700000000000e+01   2.9992239999999998e+02   4.4021999999999997e+00  -3.9431100000000001e+01  -1.5615000000000001e+00
  -1.8956000000000000e+00  -1.2025000000000000e+01   2.3418969999999999e+02   8.2966999999999995e+00   2.8804400000000001e+01   1.7716000000000001e+00  -1.3871800000000000e+01  -1.4942399999999999e+01   2.9739760000000001e+02   4.5659000000000001e+00  -3.9075099999999999e+01  -1.6012999999999999e+00
  -1.7193000000000001e+00  -1.2310800000000000e+01   2.3710640000000001e+02   8.4017999999999997e+00   2.8899600000000000e+01   1.8593000000000000e+00  -1.3561100000000000e+01  -1.4986800000000001e+01   2.9600470000000001e+02   4.6334000000000000e+00  -3.8680599999999998e+01  -1.5880000000000001e+00
  -1.4548000000000001e+00  -1.2464700000000001e+01   2.3882210000000001e+02   8.7167999999999992e+00   2.9166000000000000e+01   1.8199000000000001e+00  -1.3738700000000000e+01  -1.5053500000000000e+01   2.9382819999999998e+02   4.8068000000000000e+00  -3.8343800000000002e+01  -1.6190000000000000e+00
  -8.5960000000000003e-01  -1.2904400000000001e+01   2.4182450000000000e+02   8.8981999999999992e+00   2.9613299999999999e+01   1.8373999999999999e+00  -1.3716500000000000e+01  -1.5253700000000000e+01   2.9017160000000001e+02   5.0476000000000001e+00  -3.7930100000000003e+01  -1.6455000000000000e+00
  -4.8490000000000000e-01  -1.3014300000000000e+01   2.4422640000000001e+02   9.0604999999999993e+00   3.0012899999999998e+01   1.8549000000000000e+00  -1.3583299999999999e+01  -1.5098000000000001e+01   2.8729860000000002e+02   5.3269000000000002e+00  -3.7526000000000003e+01  -1.6367000000000000e+00
  -2.4249999999999999e-01  -1.3475899999999999e+01   2.4868719999999999e+02   9.3469999999999995e+00   3.0288900000000002e+01   1.9339000000000000e+00  -1.3627700000000001e+01  -1.5609400000000001e+01   2.8494799999999998e+02   5.6158999999999999e+00  -3.7179600000000001e+01  -1.6234000000000000e+00
   7.0530000000000004e-01  -1.3607799999999999e+01   2.5168960000000001e+02   9.6715999999999998e+00   3.0755199999999999e+01   1.9427000000000001e+00  -1.3849600000000001e+01  -1.5787300000000000e+01   2.8163970000000000e+02   5.8663999999999996e+00  -3.6659999999999997e+01  -1.6411000000000000e+00
   9.4779999999999998e-01  -1.3849700000000000e+01   2.5657929999999999e+02   9.7860999999999994e+00   3.1164400000000001e+01   2.0171999999999999e+00  -1.3538900000000000e+01  -1.5920700000000000e+01   2.7885379999999998e+02   6.2516999999999996e+00  -3.6380899999999997e+01  -1.6012999999999999e+00
   1.3446000000000000e+00  -1.4157400000000001e+01   2.6069690000000003e+02   1.0072600000000000e+01   3.1640200000000000e+01   2.0960999999999999e+00  -1.3294800000000000e+01  -1.5809600000000000e+01   2.7580669999999998e+02   6.5888000000000000e+00  -3.5890200000000000e+01  -1.6101000000000001e+00
   1.9617000000000000e+00  -1.4882899999999999e+01   2.6653019999999998e+02   1.0349399999999999e+01   3.2192100000000003e+01   2.1530999999999998e+00  -1.3694300000000000e+01  -1.6098600000000001e+01   2.7197600000000000e+02   7.0126999999999997e+00  -3.5380200000000002e+01  -1.5526000000000000e+00
   2.6671000000000000e+00  -1.5212600000000000e+01   2.7193459999999999e+02   1.0683600000000000e+01   3.2877200000000002e+01   2.1575000000000002e+00  -1.3538900000000000e+01  -1.5898500000000000e+01   2.6840660000000003e+02   7.4461000000000004e+00  -3.4822200000000002e+01  -1.5924000000000000e+00
   3.1078999999999999e+00  -1.5916100000000000e+01   2.7914040000000000e+02   1.1036899999999999e+01   3.3467199999999998e+01   2.3066000000000000e+00  -1.3538900000000000e+01  -1.6009699999999999e+01   2.6614299999999997e+02   7.8795999999999999e+00  -3.4341099999999997e+01  -1.5084000000000000e+00
   4.0117000000000003e+00  -1.6157900000000001e+01   2.8454480000000001e+02   1.1246900000000000e+01   3.4371200000000002e+01   2.3197999999999999e+00  -1.3405700000000000e+01  -1.5498300000000000e+01   2.6144180000000000e+02   8.3613000000000000e+00  -3.3580900000000000e+01  -1.4155000000000000e+00
   4.9154000000000000e+00  -1.6949300000000001e+01   2.9149329999999998e+02   1.1695600000000001e+01   3.5199100000000001e+01   2.4030999999999998e+00  -1.3716500000000000e+01  -1.5275900000000000e+01   2.5691460000000001e+02   8.9969999999999999e+00  -3.2917000000000002e+01  -1.2695000000000001e+00
   5.7309999999999999e+00  -1.7740800000000000e+01   2.9921379999999999e+02   1.2068000000000000e+01   3.6160200000000003e+01   2.4777000000000000e+00  -1.3805300000000001e+01  -1.4675500000000000e+01   2.5151689999999999e+02   9.4883000000000006e+00  -3.1974000000000000e+01  -1.1721999999999999e+00
   6.5244999999999997e+00  -1.8378299999999999e+01   3.0822109999999998e+02   1.2382999999999999e+01   3.7035600000000002e+01   2.6135999999999999e+00  -1.3694300000000000e+01  -1.4075200000000001e+01   2.4550970000000001e+02   1.0181900000000001e+01  -3.1088799999999999e+01  -9.9970000000000003e-01
   7.5384000000000002e+00  -1.9125699999999998e+01   3.1654219999999998e+02   1.2764900000000001e+01   3.8110900000000001e+01   2.6793999999999998e+00  -1.3649900000000001e+01  -1.3163500000000001e+01   2.3932849999999999e+02   1.0846500000000001e+01  -3.0145900000000001e+01  -7.3429999999999995e-01
   8.4862000000000002e+00  -2.0268899999999999e+01   3.2692200000000003e+02   1.3146800000000001e+01   3.9148099999999999e+01   2.8416000000000001e+00  -1.3561100000000000e+01  -1.2118399999999999e+01   2.3253780000000000e+02   1.1578600000000000e+01  -2.9097000000000001e+01  -4.4230000000000003e-01
   9.3899000000000008e+00  -2.1038300000000000e+01   3.3670139999999998e+02   1.3500100000000000e+01   4.0242500000000000e+01   3.0125999999999999e+00  -1.3339200000000000e+01  -1.0339600000000001e+01   2.2444120000000001e+02   1.2416700000000001e+01  -2.7750000000000000e+01  -1.7690000000000000e-01
   1.0624300000000000e+01  -2.2379300000000001e+01   3.4811059999999998e+02   1.4053800000000001e+01   4.1308199999999999e+01   3.1179000000000001e+00  -1.3183800000000000e+01  -8.9164999999999992e+00   2.1660579999999999e+02   1.3379899999999999e+01  -2.6662700000000001e+01   2.2120000000000001e-01
   1.1924799999999999e+01  -2.3236699999999999e+01   3.5703210000000001e+02   1.4416600000000001e+01   4.2488199999999999e+01   3.2231000000000001e+00  -1.2739900000000000e+01  -6.4039000000000001e+00   2.0850919999999999e+02   1.4256500000000001e+01  -2.5286700000000000e+01   5.4410000000000003e-01
   1.2850600000000000e+01  -2.4357800000000001e+01   3.6844139999999999e+02   1.4903600000000001e+01   4.3677700000000002e+01   3.3765999999999998e+00  -1.2295999999999999e+01  -4.3360000000000003e+00   2.0076079999999999e+02   1.5277600000000000e+01  -2.4045500000000001e+01   9.7760000000000002e-01
   1.4371499999999999e+01  -2.5303100000000001e+01   3.7779180000000002e+02   1.5342800000000000e+01   4.4981400000000001e+01   3.4863000000000000e+00  -1.1652300000000000e+01  -2.2458000000000000e+00   1.9257710000000000e+02   1.6115700000000000e+01  -2.2842700000000001e+01   1.3669000000000000e+00
   1.5782200000000000e+01  -2.6490200000000002e+01   3.8800009999999997e+02   1.5753299999999999e+01   4.6075699999999998e+01   3.5739999999999998e+00  -1.1474800000000000e+01  -4.2249999999999999e-01   1.8543819999999999e+02   1.6953700000000001e+01  -2.1611100000000000e+01   1.7649999999999999e+00
   1.7060600000000001e+01  -2.7435500000000001e+01   3.9786520000000002e+02   1.6240200000000002e+01   4.7208100000000002e+01   3.6924000000000001e+00  -1.1385999999999999e+01   1.8232999999999999e+00   1.7795099999999999e+02   1.7772500000000001e+01  -2.0341000000000001e+01   2.1320999999999999e+00
   1.8559500000000000e+01  -2.8776499999999999e+01   4.0670089999999999e+02   1.6603000000000002e+01   4.7969299999999997e+01   3.7801000000000000e+00  -1.1141900000000000e+01   3.2909000000000002e+00   1.7159559999999999e+02   1.8658700000000000e+01  -1.9446100000000001e+01   2.4506000000000001e+00
   1.9837900000000001e+01  -2.9985600000000002e+01   4.1287740000000002e+02   1.6965800000000002e+01   4.8901899999999998e+01   3.8809000000000000e+00  -1.0986499999999999e+01   4.9141000000000004e+00   1.6741679999999999e+02   1.9371500000000001e+01  -1.8589800000000000e+01   2.7911999999999999e+00
   2.1226600000000001e+01  -3.1062799999999999e+01   4.1922539999999998e+02   1.7328600000000002e+01   4.9387200000000000e+01   4.0080999999999998e+00  -1.1141900000000000e+01   6.4260999999999999e+00   1.6201900000000001e+02   2.0065100000000001e+01  -1.8022099999999998e+01   3.0432999999999999e+00
   2.2460899999999999e+01  -3.2030099999999997e+01   4.2625959999999998e+02   1.7596000000000000e+01   4.9958100000000002e+01   4.1353000000000000e+00  -1.0476000000000001e+01   7.6490999999999998e+00   1.5966839999999999e+02   2.0633400000000002e+01  -1.7598700000000001e+01   3.2467999999999999e+00
   2.3320599999999999e+01  -3.3371099999999998e+01   4.3183560000000000e+02   1.7872800000000002e+01   5.0443399999999997e+01   4.2317000000000000e+00  -9.9877000000000002e+00   8.0271000000000008e+00   1.5749189999999999e+02   2.1115100000000002e+01  -1.7300400000000000e+01   3.3264999999999998e+00
   2.4731300000000001e+01  -3.4184500000000000e+01   4.3732569999999998e+02   1.8264299999999999e+01   5.1100000000000001e+01   4.2887000000000004e+00  -9.0998999999999999e+00   8.1827000000000005e+00   1.5609889999999999e+02   2.1413699999999999e+01  -1.7252300000000002e+01   3.3441000000000001e+00
   2.5392499999999998e+01  -3.5525500000000001e+01   4.4221539999999999e+02   1.8531600000000001e+01   5.1423600000000000e+01   4.4466000000000001e+00  -8.3231000000000002e+00   7.8936999999999999e+00   1.5609889999999999e+02   2.1616000000000000e+01  -1.7223500000000001e+01   3.3662999999999998e+00
   2.6031800000000000e+01  -3.6272900000000000e+01   4.4598989999999998e+02   1.8904000000000000e+01   5.2089700000000001e+01   4.4598000000000004e+00  -9.5215999999999994e+00   8.2271999999999998e+00   1.5731780000000001e+02   2.1654499999999999e+01  -1.7377400000000002e+01   3.4502999999999999e+00
   2.6935500000000001e+01  -3.7262200000000000e+01   4.5182319999999999e+02   1.9190400000000000e+01   5.2613100000000003e+01   4.5124000000000004e+00  -1.2207200000000000e+01   7.5156999999999998e+00   1.5636009999999999e+02   2.1548600000000000e+01  -1.7271599999999999e+01   3.3397000000000001e+00
   2.7376300000000001e+01  -3.8361400000000003e+01   4.5739909999999998e+02   1.9591400000000000e+01   5.3355300000000000e+01   4.6352000000000002e+00  -9.9877000000000002e+00   3.8022999999999998e+00   1.5218119999999999e+02   2.0922400000000000e+01  -1.6848199999999999e+01   2.8885000000000001e+00
   2.7773099999999999e+01  -3.9262700000000002e+01   4.6563440000000003e+02   1.9887300000000000e+01   5.4040399999999998e+01   4.6833999999999998e+00  -8.7225999999999999e+00   1.0005999999999999e+00   1.4652230000000000e+02   2.0161400000000000e+01  -1.6338200000000001e+01   2.4683000000000002e+00
   2.8610700000000001e+01  -3.9856200000000001e+01   4.7232549999999998e+02   2.0374300000000002e+01   5.4954000000000001e+01   4.7272999999999996e+00  -8.7891999999999992e+00   1.2007000000000001e+00   1.4112459999999999e+02   1.9593100000000000e+01  -1.5731999999999999e+01   2.2913999999999999e+00
   2.8963400000000000e+01  -4.0933399999999999e+01   4.7961709999999999e+02   2.0670200000000001e+01   5.5734299999999998e+01   4.8281000000000001e+00  -7.7904000000000000e+00   9.7840000000000005e-01   1.3389859999999999e+02   1.8889900000000001e+01  -1.4981500000000000e+01   2.3975000000000000e+00
   2.9800999999999998e+01  -4.1834800000000001e+01   4.8673719999999997e+02   2.1042600000000000e+01   5.6381300000000003e+01   4.8501000000000003e+00  -7.6351000000000004e+00   1.3564000000000001e+00   1.2675960000000001e+02   1.7994100000000000e+01  -1.4192500000000001e+01   2.2471000000000001e+00
   3.0263800000000000e+01  -4.2296399999999998e+01   4.9351409999999998e+02   2.1462700000000002e+01   5.7142600000000002e+01   4.9114000000000004e+00  -6.7916999999999996e+00   3.7800000000000000e-01   1.1857599999999999e+02   1.6895900000000001e+01  -1.3326499999999999e+01   2.1276999999999999e+00
   3.0770800000000001e+01  -4.2692100000000003e+01   4.9891849999999999e+02   2.1835000000000001e+01   5.7723100000000002e+01   4.8895000000000000e+00  -5.9926000000000004e+00   4.0020000000000000e-01   1.0917350000000000e+02   1.5778499999999999e+01  -1.2364300000000000e+01   1.9905999999999999e+00
   3.1343900000000001e+01  -4.3351599999999998e+01   5.0526650000000001e+02   2.2216899999999999e+01   5.8313000000000002e+01   4.9114000000000004e+00  -4.7941000000000003e+00   4.4469999999999998e-01   1.0151220000000001e+02   1.4555099999999999e+01  -1.1325100000000001e+01   1.8048000000000000e+00
   3.2137400000000000e+01  -4.4055100000000003e+01   5.0938409999999999e+02   2.2675200000000000e+01   5.8845900000000000e+01   4.8851000000000004e+00  -4.4390000000000001e+00   6.6710000000000003e-01   9.1326099999999997e+01   1.3302899999999999e+01  -1.0314800000000000e+01   1.6720999999999999e+00
   3.2512099999999997e+01  -4.4209000000000003e+01   5.1187180000000001e+02   2.3257600000000000e+01   5.9112400000000001e+01   4.7973999999999997e+00  -4.7275000000000000e+00   2.0234000000000001e+00   8.2620099999999994e+01   1.2118000000000000e+01  -9.3238000000000003e+00   1.8004000000000000e+00
   3.3107300000000002e+01  -4.4648699999999998e+01   5.1444539999999995e+02   2.3658600000000000e+01   5.9378799999999998e+01   4.8193999999999999e+00  -3.9729000000000001e+00   1.2897000000000001e+00   7.2869399999999999e+01   1.0730900000000000e+01  -8.1883999999999997e+00   1.3890000000000000e+00
   3.3283600000000000e+01  -4.5022399999999998e+01   5.1641840000000002e+02   2.4135999999999999e+01   5.9407400000000003e+01   4.8456999999999999e+00  -2.6856000000000000e+00   1.1339999999999999e+00   6.2944499999999998e+01   9.3630999999999993e+00  -7.1106999999999996e+00   1.2474000000000001e+00
   3.3526100000000000e+01  -4.5242199999999997e+01   5.1659000000000003e+02   2.4546500000000002e+01   5.9445399999999999e+01   4.7272999999999996e+00  -2.6856000000000000e+00   1.4453000000000000e+00   5.4325600000000001e+01   8.1301000000000005e+00  -6.1196000000000002e+00   1.0838000000000001e+00
   3.3415900000000001e+01  -4.5637900000000002e+01   5.1830560000000003e+02   2.4995200000000001e+01   5.9454900000000002e+01   4.7359999999999998e+00  -1.8422000000000001e+00   1.5120000000000000e+00   4.5619500000000002e+01   6.7622000000000000e+00  -5.0515999999999996e+00   9.6430000000000005e-01
   3.3371800000000000e+01  -4.5989699999999999e+01   5.1950660000000005e+02   2.5548999999999999e+01   5.9388300000000001e+01   4.7184999999999997e+00  -1.0653999999999999e+00   1.4453000000000000e+00   3.7522900000000000e+01   5.4810999999999996e+00  -4.0605000000000002e+00   7.5639999999999996e-01
   3.3305700000000002e+01  -4.6187500000000000e+01   5.1907770000000005e+02   2.6035900000000002e+01   5.9245600000000003e+01   4.6352000000000002e+00  -2.2189999999999999e-01   1.9567000000000001e+00   2.9861599999999999e+01   4.4310999999999998e+00  -3.1657000000000002e+00   6.9010000000000005e-01
   3.2953000000000003e+01  -4.6253500000000003e+01   5.1779089999999997e+02   2.6656500000000001e+01   5.9045800000000000e+01   4.5693999999999999e+00   3.3289999999999997e-01   2.6015999999999999e+00   2.3680399999999999e+01   3.4196000000000000e+00  -2.3862999999999999e+00   6.6349999999999998e-01
   3.2578299999999999e+01  -4.6275500000000001e+01   5.1710469999999998e+02   2.7133900000000001e+01   5.8607999999999997e+01   4.4861000000000004e+00   6.8799999999999994e-01   3.4687999999999999e+00   1.7499099999999999e+01   2.5238000000000000e+00  -1.6261000000000001e+00   6.7240000000000000e-01
   3.2357799999999997e+01  -4.6077599999999997e+01   5.1298699999999997e+02   2.7783100000000001e+01   5.8151299999999999e+01   4.4246999999999996e+00   1.0653999999999999e+00   4.2248000000000001e+00   1.2797800000000001e+01   1.7532000000000001e+00  -9.0449999999999997e-01   6.3260000000000005e-01
   3.1917000000000002e+01  -4.5835799999999999e+01   5.0792579999999998e+02   2.8098099999999999e+01   5.7589799999999997e+01   4.2624000000000004e+00   1.2650999999999999e+00   4.3803999999999998e+00   8.8801000000000005e+00   1.1463000000000001e+00  -4.8110000000000003e-01   6.2370000000000003e-01
   3.1608400000000000e+01  -4.5835799999999999e+01   5.0329349999999999e+02   2.8728300000000001e+01   5.6942799999999998e+01   4.1966999999999999e+00   1.1318999999999999e+00   4.2691999999999997e+00   6.8777999999999997e+00   8.5729999999999995e-01  -1.6360000000000000e-01   6.0599999999999998e-01
   3.1057400000000001e+01  -4.5659900000000000e+01   4.9934739999999999e+02   2.9081499999999998e+01   5.6267099999999999e+01   4.1353000000000000e+00   5.9930000000000005e-01   7.5600000000000001e-01   4.4401000000000002e+00   2.7939999999999998e-01   6.7400000000000002e-02   1.8140000000000001e-01
   3.0440200000000001e+01  -4.5286200000000001e+01   4.9377150000000000e+02   2.9749900000000000e+01   5.5600999999999999e+01   4.0476000000000001e+00   9.1000000000000003e-01   6.0040000000000004e-01   4.5270999999999999e+00   2.7939999999999998e-01   1.0580000000000001e-01   1.8140000000000001e-01
   3.0153600000000001e+01  -4.5110300000000002e+01   4.8982540000000000e+02   3.0055399999999999e+01   5.4849299999999999e+01   3.9862000000000002e+00  -8.8800000000000004e-02   6.4480000000000004e-01   4.1788999999999996e+00   2.4079999999999999e-01   9.6199999999999994e-02   2.5659999999999999e-01
   2.9668700000000001e+01  -4.5132300000000001e+01   4.8613670000000002e+02   3.0561399999999999e+01   5.4126100000000001e+01   3.9641999999999999e+00   5.7709999999999995e-01   8.6719999999999997e-01   4.4401000000000002e+00   2.6010000000000000e-01   1.1550000000000001e-01   2.7429999999999999e-01
   2.9338100000000001e+01  -4.5066400000000002e+01   4.8159019999999998e+02   3.1172400000000000e+01   5.3507500000000000e+01   3.9379000000000000e+00   5.7709999999999995e-01   5.7809999999999995e-01   3.6564999999999999e+00   2.5050000000000000e-01   4.8099999999999997e-02   1.9020000000000001e-01
   2.9007400000000001e+01  -4.4890500000000003e+01   4.7772989999999999e+02   3.1745300000000000e+01   5.2908000000000001e+01   3.8239000000000001e+00   5.9930000000000005e-01   8.4499999999999997e-01   5.3977000000000004e+00   2.3119999999999999e-01   7.6999999999999999e-02   2.1229999999999999e-01
   2.8742899999999999e+01  -4.4648699999999998e+01   4.7438430000000000e+02   3.2241700000000002e+01   5.2413200000000003e+01   3.8020000000000000e+00   6.4370000000000005e-01   5.5589999999999995e-01   4.6142000000000003e+00   2.2159999999999999e-01   1.1550000000000001e-01   2.3890000000000000e-01
   2.8941299999999998e+01  -4.4626700000000000e+01   4.7112450000000001e+02   3.2833700000000000e+01   5.1880299999999998e+01   3.6573000000000002e+00   7.7680000000000005e-01   8.6719999999999997e-01   4.3529999999999998e+00   2.7939999999999998e-01   1.2509999999999999e-01   2.0349999999999999e-01
   2.8478400000000001e+01  -4.4450800000000001e+01   4.6743579999999997e+02   3.3454300000000003e+01   5.1442599999999999e+01   3.5914999999999999e+00   5.1049999999999995e-01   7.3380000000000001e-01   4.7882999999999996e+00   1.5409999999999999e-01   1.2509999999999999e-01   2.1229999999999999e-01
   2.8324100000000001e+01  -4.4538699999999999e+01   4.6477650000000000e+02   3.3931600000000003e+01   5.0985799999999998e+01   3.5388999999999999e+00   8.8780000000000003e-01   9.1169999999999995e-01   4.3529999999999998e+00   1.3489999999999999e-01   1.9239999999999999e-01   1.8579999999999999e-01
   2.8103700000000000e+01  -4.4648699999999998e+01   4.6340400000000000e+02   3.4447200000000002e+01   5.0491000000000000e+01   3.5608000000000000e+00   5.3269999999999995e-01   7.1150000000000002e-01   4.0918000000000001e+00   2.0230000000000001e-01   1.9239999999999999e-01   1.9910000000000000e-01
   2.8257999999999999e+01  -4.4494799999999998e+01   4.6065890000000002e+02   3.5115499999999997e+01   5.0167499999999997e+01   3.4117000000000002e+00   6.4370000000000005e-01   4.6689999999999998e-01   4.0918000000000001e+00   2.2159999999999999e-01   1.6360000000000000e-01   2.2120000000000001e-01
   2.8081700000000001e+01  -4.4516800000000003e+01   4.6048739999999998e+02   3.5736100000000000e+01   4.9824900000000000e+01   3.4161000000000001e+00   3.9950000000000002e-01   6.4480000000000004e-01   4.8754000000000000e+00   2.5050000000000000e-01   1.9199999999999998e-02   2.8310000000000002e-01
   2.7684899999999999e+01  -4.4670699999999997e+01   4.5885750000000002e+02   3.6404400000000003e+01   4.9567999999999998e+01   3.3898000000000001e+00   6.6579999999999995e-01   7.1150000000000002e-01   3.8306000000000000e+00   2.7939999999999998e-01   1.7319999999999999e-01   1.8140000000000001e-01
   2.7464500000000001e+01  -4.4692599999999999e+01   4.5877170000000001e+02   3.7053699999999999e+01   4.9330100000000002e+01   3.3458999999999999e+00   5.3269999999999995e-01   5.7809999999999995e-01   3.3083000000000000e+00   2.8899999999999998e-01   8.6599999999999996e-02   2.5659999999999999e-01
   2.7222000000000001e+01  -4.4406799999999997e+01   4.5808539999999999e+02   3.7979799999999997e+01   4.9244500000000002e+01   3.1705000000000001e+00   4.4390000000000002e-01   4.8920000000000002e-01   3.2212000000000001e+00   2.5050000000000000e-01   4.8099999999999997e-02   2.0790000000000000e-01
   2.7376300000000001e+01  -4.4582700000000003e+01   4.5860010000000000e+02   3.8667200000000001e+01   4.9025599999999997e+01   3.1442000000000001e+00   6.2150000000000005e-01   6.8930000000000002e-01   3.8306000000000000e+00   2.4079999999999999e-01   1.6360000000000000e-01   2.2559999999999999e-01
   2.7133900000000001e+01  -4.4472799999999999e+01   4.5817120000000000e+02   3.9555100000000003e+01   4.8939900000000002e+01   3.0653000000000001e+00   7.9900000000000004e-01   8.8939999999999997e-01   4.9623999999999997e+00   2.8899999999999998e-01   1.9239999999999999e-01   2.2559999999999999e-01
   2.6781199999999998e+01  -4.4670699999999997e+01   4.5774230000000000e+02   4.0414400000000001e+01   4.8797199999999997e+01   2.9863000000000000e+00   5.7709999999999995e-01   7.1150000000000002e-01   4.0048000000000004e+00   2.2159999999999999e-01   1.1550000000000001e-01   2.0790000000000000e-01
   2.7067699999999999e+01  -4.4648699999999998e+01   4.5928640000000001e+02   4.1216299999999997e+01   4.8806699999999999e+01   2.8416000000000001e+00   7.5460000000000005e-01   6.8930000000000002e-01   4.0918000000000001e+00   3.8529999999999998e-01   1.7319999999999999e-01   2.3000000000000001e-01
   2.6935500000000001e+01  -4.4604700000000001e+01   4.5962950000000001e+02   4.1989699999999999e+01   4.8549799999999998e+01   2.8065000000000002e+00   5.7709999999999995e-01   8.6719999999999997e-01   5.0495000000000001e+00   2.9859999999999998e-01   1.4430000000000001e-01   2.1679999999999999e-01
   2.7001600000000000e+01  -4.4648699999999998e+01   4.5868590000000000e+02   4.2925300000000000e+01   4.8568800000000003e+01   2.6267000000000000e+00   4.4390000000000002e-01   5.5589999999999995e-01   3.9177000000000000e+00   3.5639999999999999e-01   8.6599999999999996e-02   2.2559999999999999e-01
   2.7133900000000001e+01  -4.4670699999999997e+01   4.6100209999999998e+02   4.3689100000000003e+01   4.8369000000000000e+01   2.5653999999999999e+00   4.8830000000000001e-01   5.7809999999999995e-01   3.8306000000000000e+00   2.1190000000000001e-01   9.5999999999999992e-03   2.5659999999999999e-01
   2.7111799999999999e+01  -4.4736600000000003e+01   4.6220299999999997e+02   4.4596100000000000e+01   4.8378500000000003e+01   2.5434000000000001e+00   5.9930000000000005e-01   4.6689999999999998e-01   3.7435999999999998e+00   2.0230000000000001e-01   1.7319999999999999e-01   2.2120000000000001e-01
   2.7398399999999999e+01  -4.4912500000000001e+01   4.6263200000000001e+02   4.5407699999999998e+01   4.8254800000000003e+01   2.4075000000000002e+00   2.4410000000000001e-01   4.4469999999999998e-01   3.8306000000000000e+00   2.8899999999999998e-01   4.8099999999999997e-02   2.6540000000000002e-01
   2.7684899999999999e+01  -4.4912500000000001e+01   4.6374709999999999e+02   4.6286000000000001e+01   4.8235799999999998e+01   2.3109999999999999e+00   6.4370000000000005e-01   3.7800000000000000e-01   3.9177000000000000e+00   2.2159999999999999e-01   7.6999999999999999e-02   2.0790000000000000e-01
   2.7905300000000000e+01  -4.5176299999999998e+01   4.6546280000000002e+02   4.7097600000000000e+01   4.8169199999999996e+01   2.1970000000000001e+00   6.6579999999999995e-01   6.2260000000000004e-01   4.6142000000000003e+00   2.1190000000000001e-01   9.6199999999999994e-02   2.1679999999999999e-01
   2.8412299999999998e+01  -4.5088299999999997e+01   4.6623489999999998e+02   4.8166899999999998e+01   4.8178699999999999e+01   2.0040000000000000e+00   8.4340000000000004e-01   8.0049999999999999e-01   4.5270999999999999e+00   2.6970000000000000e-01   1.8279999999999999e-01   1.7690000000000000e-01
   2.9029499999999999e+01  -4.5198300000000003e+01   4.6692110000000002e+02   4.8988000000000000e+01   4.8302399999999999e+01   1.8418000000000001e+00   6.2150000000000005e-01   4.6689999999999998e-01   4.0918000000000001e+00   2.2159999999999999e-01   1.1550000000000001e-01   2.3890000000000000e-01
   2.9536500000000000e+01  -4.5264200000000002e+01   4.6855099999999999e+02   5.0009500000000003e+01   4.8492699999999999e+01   1.6488000000000000e+00   7.7680000000000005e-01   9.3389999999999995e-01   4.7012999999999998e+00   2.5050000000000000e-01   1.9239999999999999e-01   1.8579999999999999e-01
   2.9911200000000001e+01  -4.5396099999999997e+01   4.7086720000000003e+02   5.0840200000000003e+01   4.8407100000000000e+01   1.5568000000000000e+00   5.5489999999999995e-01   5.7809999999999995e-01   5.3106999999999998e+00   3.2750000000000001e-01   1.5400000000000000e-01   2.7870000000000000e-01
   3.0484300000000001e+01  -4.5462100000000000e+01   4.7241129999999998e+02   5.1718499999999999e+01   4.8559300000000000e+01   1.3550000000000000e+00   6.8799999999999994e-01   4.2249999999999999e-01   4.0048000000000004e+00   2.6970000000000000e-01   1.6360000000000000e-01   2.3000000000000001e-01
   3.1388000000000002e+01  -4.6011699999999998e+01   4.7567110000000002e+02   5.2730600000000003e+01   4.8616399999999999e+01   1.2542000000000000e+00   5.1049999999999995e-01   5.3369999999999995e-01   3.4824000000000002e+00   2.6970000000000000e-01  -5.7700000000000001e-02   2.2559999999999999e-01
   3.1652500000000000e+01  -4.6363399999999999e+01   4.7841620000000000e+02   5.3675800000000002e+01   4.8701999999999998e+01   1.0963000000000001e+00   5.3269999999999995e-01   6.6710000000000003e-01   4.0048000000000004e+00   2.8899999999999998e-01   1.0580000000000001e-01   2.1679999999999999e-01
   3.2269700000000000e+01  -4.6715100000000000e+01   4.8176170000000002e+02   5.4582799999999999e+01   4.8882800000000003e+01   9.0339999999999998e-01   4.8830000000000001e-01   4.6689999999999998e-01   4.0918000000000001e+00   1.8300000000000000e-01   9.6199999999999994e-02   2.3440000000000000e-01
   3.2666400000000003e+01  -4.7154800000000002e+01   4.8364900000000000e+02   5.5604300000000002e+01   4.9139800000000001e+01   7.0160000000000000e-01   4.6610000000000001e-01   7.1150000000000002e-01   4.3529999999999998e+00   2.3119999999999999e-01   1.4430000000000001e-01   2.1679999999999999e-01
   3.3349699999999999e+01  -4.7858300000000000e+01   4.8690879999999999e+02   5.6549500000000002e+01   4.9234900000000003e+01   6.5780000000000005e-01   4.8830000000000001e-01   8.2269999999999999e-01   5.0495000000000001e+00   1.4449999999999999e-01   1.3469999999999999e-01   2.0790000000000000e-01
   3.4121200000000002e+01  -4.8583700000000000e+01   4.8948230000000001e+02   5.7447000000000003e+01   4.9339599999999997e+01   4.9990000000000001e-01   6.2150000000000005e-01   6.8930000000000002e-01   3.9177000000000000e+00   2.3119999999999999e-01   2.3089999999999999e-01   1.8140000000000001e-01
   3.4562100000000001e+01  -4.9331200000000003e+01   4.9179840000000002e+02   5.8487699999999997e+01   4.9625100000000003e+01   2.7629999999999999e-01   8.2120000000000004e-01   5.5589999999999995e-01   3.8306000000000000e+00   2.4079999999999999e-01   9.6199999999999994e-02   2.6979999999999998e-01
   3.5487800000000000e+01  -4.9506999999999998e+01   4.9359989999999999e+02   5.9394700000000000e+01   4.9881999999999998e+01   8.7700000000000000e-02   5.5489999999999995e-01   7.7820000000000000e-01   4.2659000000000002e+00   1.9270000000000001e-01   1.6360000000000000e-01   2.1229999999999999e-01
   3.5487800000000000e+01  -5.0606200000000001e+01   4.9788909999999998e+02   6.0110700000000001e+01   4.9986699999999999e+01   1.7500000000000002e-02   4.4390000000000002e-01   5.3369999999999995e-01   4.6142000000000003e+00   1.8300000000000000e-01   1.1550000000000001e-01   2.3440000000000000e-01
   3.6435600000000001e+01  -5.2101100000000002e+01   5.0072000000000003e+02   6.1161000000000001e+01   5.0272199999999998e+01  -4.8200000000000000e-02   4.2170000000000002e-01   7.3380000000000001e-01   4.9623999999999997e+00   2.6970000000000000e-01   4.8099999999999997e-02   2.2559999999999999e-01
   3.6766300000000001e+01  -5.4629199999999997e+01   5.0372239999999999e+02   6.1752899999999997e+01   5.0424399999999999e+01   4.4000000000000003e-03   5.3269999999999995e-01   3.5580000000000001e-01   3.7435999999999998e+00   2.2159999999999999e-01   3.8500000000000000e-02   2.4770000000000000e-01
   3.7383499999999998e+01  -5.6607700000000001e+01   5.0689640000000003e+02   6.2402099999999997e+01   5.0652799999999999e+01   8.7700000000000000e-02   5.1049999999999995e-01   4.2249999999999999e-01   3.7435999999999998e+00   2.2159999999999999e-01   9.6199999999999994e-02   2.2120000000000001e-01
   3.8331299999999999e+01  -5.8014699999999998e+01   5.1084240000000000e+02   6.3328200000000002e+01   5.0957299999999996e+01   0.0000000000000000e+00   5.9930000000000005e-01   5.3369999999999995e-01   3.8306000000000000e+00   3.5639999999999999e-01   9.5999999999999992e-03   2.2559999999999999e-01
   3.8772100000000002e+01  -6.0234999999999999e+01   5.1358749999999998e+02   6.4082499999999996e+01   5.1290399999999998e+01   8.8000000000000005e-03   4.8830000000000001e-01   7.3380000000000001e-01   3.2212000000000001e+00   3.1790000000000002e-01   1.2509999999999999e-01   2.3000000000000001e-01
   3.9080700000000000e+01  -6.1795900000000003e+01   5.1821979999999996e+02   6.4683999999999997e+01   5.1518700000000003e+01  -4.8200000000000000e-02   6.2150000000000005e-01   6.2260000000000004e-01   3.4824000000000002e+00   2.5050000000000000e-01   1.4430000000000001e-01   2.1679999999999999e-01
   3.9587699999999998e+01  -6.3554600000000001e+01   5.2010709999999995e+02   6.5438199999999995e+01   5.1851799999999997e+01  -2.1899999999999999e-02   9.1000000000000003e-01   6.2260000000000004e-01   4.6142000000000003e+00   2.4079999999999999e-01   1.4430000000000001e-01   2.0349999999999999e-01
   3.9940300000000001e+01  -6.5818899999999999e+01   5.2242330000000004e+02   6.6173400000000001e+01   5.2203899999999997e+01  -2.1899999999999999e-02   5.7709999999999995e-01   4.4469999999999998e-01   4.5270999999999999e+00   1.8300000000000000e-01   1.5400000000000000e-01   2.3000000000000001e-01
   4.0469400000000000e+01  -6.7709500000000006e+01   5.2602620000000002e+02   6.6727099999999993e+01   5.2594000000000001e+01   3.9500000000000000e-02   6.6579999999999995e-01   5.5589999999999995e-01   4.2659000000000002e+00   2.7939999999999998e-01   2.4060000000000001e-01   2.2559999999999999e-01
   4.0733899999999998e+01  -6.9929800000000000e+01   5.2799919999999997e+02   6.7338200000000001e+01   5.2670200000000001e+01   7.4499999999999997e-02   6.6579999999999995e-01   7.1150000000000002e-01   4.8754000000000000e+00   2.6970000000000000e-01   7.6999999999999999e-02   1.9460000000000000e-01
   4.1373100000000001e+01  -7.1666499999999999e+01   5.3083010000000002e+02   6.8035100000000000e+01   5.2984200000000001e+01   7.8899999999999998e-02   6.4370000000000005e-01   5.1139999999999997e-01   4.0048000000000004e+00   2.7939999999999998e-01   8.6599999999999996e-02   2.0790000000000000e-01
   4.2100499999999997e+01  -7.3798900000000003e+01   5.3434720000000004e+02   6.8646199999999993e+01   5.3317200000000000e+01   1.6660000000000000e-01   4.2170000000000002e-01   3.7800000000000000e-01   3.3083000000000000e+00   2.3119999999999999e-01   1.0580000000000001e-01   1.8579999999999999e-01
   4.2342900000000000e+01  -7.5513599999999997e+01   5.3769280000000003e+02   6.9343100000000007e+01   5.3517099999999999e+01   2.4560000000000001e-01   7.5460000000000005e-01   6.4480000000000004e-01   3.4824000000000002e+00   2.3119999999999999e-01   1.5400000000000000e-01   2.1679999999999999e-01
   4.3048299999999998e+01  -7.7426199999999994e+01   5.4138149999999996e+02   6.9954200000000000e+01   5.3735900000000001e+01   3.3770000000000000e-01   5.3269999999999995e-01   6.2260000000000004e-01   3.8306000000000000e+00   2.5050000000000000e-01   4.8099999999999997e-02   2.3890000000000000e-01
   4.3599299999999999e+01  -7.9360799999999998e+01   5.4335450000000003e+02   7.0660700000000006e+01   5.4097499999999997e+01   3.8590000000000002e-01   6.4370000000000005e-01   4.6689999999999998e-01   4.3529999999999998e+00   2.6970000000000000e-01   5.7700000000000001e-02   2.0790000000000000e-01
   4.4436900000000001e+01  -8.1141400000000004e+01   5.4704319999999996e+02   7.1147599999999997e+01   5.4430599999999998e+01   4.9109999999999998e-01   6.4370000000000005e-01   8.4499999999999997e-01   3.5695000000000001e+00   3.1790000000000002e-01   2.5019999999999998e-01   2.1229999999999999e-01
   4.5296599999999998e+01  -8.2944100000000006e+01   5.4961670000000004e+02   7.1749099999999999e+01   5.4716099999999997e+01   6.0950000000000004e-01   7.5460000000000005e-01   6.4480000000000004e-01   4.5270999999999999e+00   2.3119999999999999e-01   1.7319999999999999e-01   2.1229999999999999e-01
   4.5759500000000003e+01  -8.5450199999999995e+01   5.5227599999999995e+02   7.2312399999999997e+01   5.5049100000000003e+01   7.0599999999999996e-01   7.5460000000000005e-01   6.0040000000000004e-01   4.6142000000000003e+00   2.4079999999999999e-01   9.6199999999999994e-02   2.3440000000000000e-01
   4.6442799999999998e+01  -8.7076999999999998e+01   5.5356280000000004e+02   7.2770700000000005e+01   5.5353600000000000e+01   8.9019999999999999e-01   5.1049999999999995e-01   4.8920000000000002e-01   4.1788999999999996e+00   1.8300000000000000e-01   1.5400000000000000e-01   2.2559999999999999e-01
   4.6773400000000002e+01  -8.9407300000000006e+01   5.5622209999999995e+02   7.3104799999999997e+01   5.5420200000000001e+01   1.0042000000000000e+00   6.8799999999999994e-01   6.4480000000000004e-01   3.6564999999999999e+00   2.5050000000000000e-01   7.6999999999999999e-02   2.4770000000000000e-01
   4.7544899999999998e+01  -9.1715500000000006e+01   5.5630780000000004e+02   7.3458100000000002e+01   5.5486800000000002e+01   1.1796000000000000e+00   5.1049999999999995e-01   4.2249999999999999e-01   4.4401000000000002e+00   3.0819999999999997e-01   6.7400000000000002e-02   2.3890000000000000e-01
   4.7677100000000003e+01  -9.3672100000000000e+01   5.5682259999999997e+02   7.3458100000000002e+01   5.5543900000000001e+01   1.3506000000000000e+00   5.7709999999999995e-01   7.1150000000000002e-01   3.8306000000000000e+00   1.9270000000000001e-01   7.6999999999999999e-02   2.8310000000000002e-01
   4.8095900000000000e+01  -9.5760499999999993e+01   5.5519269999999995e+02   7.3515400000000000e+01   5.5286999999999999e+01   1.5654999999999999e+00   4.2170000000000002e-01   6.2260000000000004e-01   4.0048000000000004e+00   1.9270000000000001e-01   1.9239999999999999e-01   1.6810000000000000e-01
   4.8184100000000001e+01  -9.7739000000000004e+01   5.5407749999999999e+02   7.3505799999999994e+01   5.5229900000000001e+01   1.6971000000000001e+00   5.7709999999999995e-01   3.5580000000000001e-01   3.3083000000000000e+00   2.2159999999999999e-01   1.6360000000000000e-01   2.7429999999999999e-01
   4.8162100000000002e+01  -9.9255899999999997e+01   5.5098929999999996e+02   7.3314899999999994e+01   5.4839799999999997e+01   1.8418000000000001e+00   5.7709999999999995e-01   4.6689999999999998e-01   3.8306000000000000e+00   2.6970000000000000e-01   1.0580000000000001e-01   2.1229999999999999e-01
   4.7346499999999999e+01  -1.0077280000000000e+02   5.4627110000000005e+02   7.2837500000000006e+01   5.4525700000000001e+01   2.1137000000000001e+00   5.7709999999999995e-01   7.1150000000000002e-01   3.6564999999999999e+00   1.8300000000000000e-01   1.5400000000000000e-01   1.5920000000000001e-01
   4.6619100000000003e+01  -1.0173999999999999e+02   5.3923689999999999e+02   7.2140500000000003e+01   5.3926200000000001e+01   2.3679999999999999e+00   6.8799999999999994e-01   7.3380000000000001e-01   3.9177000000000000e+00   2.1190000000000001e-01   1.0580000000000001e-01   2.3000000000000001e-01
   4.5759500000000003e+01  -1.0290519999999999e+02   5.2962909999999999e+02   7.1243099999999998e+01   5.3279200000000003e+01   2.5960999999999999e+00   7.1020000000000005e-01   7.3380000000000001e-01   4.0918000000000001e+00   3.1790000000000002e-01   5.7700000000000001e-02   2.6100000000000001e-01
   4.4304699999999997e+01  -1.0382850000000001e+02   5.1984969999999998e+02   7.0202399999999997e+01   5.2536900000000003e+01   2.9030000000000000e+00   7.9900000000000004e-01   6.6710000000000003e-01   3.9177000000000000e+00   2.5050000000000000e-01   2.4060000000000001e-01   1.9460000000000000e-01
   4.2563400000000001e+01  -1.0374060000000000e+02   5.0989879999999999e+02   6.9104399999999998e+01   5.1499699999999997e+01   3.1354000000000002e+00   6.8799999999999994e-01   6.8930000000000002e-01   4.2659000000000002e+00   2.8899999999999998e-01   1.8279999999999999e-01   2.1679999999999999e-01
   4.0623600000000003e+01  -1.0314700000000001e+02   4.9917579999999998e+02   6.7977800000000002e+01   5.0681300000000000e+01   3.3328000000000002e+00   4.6610000000000001e-01   6.8930000000000002e-01   4.0048000000000004e+00   2.2159999999999999e-01   9.6199999999999994e-02   2.5209999999999999e-01
   3.8573700000000002e+01  -1.0231160000000000e+02   4.8613670000000002e+02   6.6526600000000002e+01   4.9529899999999998e+01   3.5958999999999999e+00   6.2150000000000005e-01   6.6710000000000003e-01   3.9177000000000000e+00   2.7939999999999998e-01   8.6599999999999996e-02   1.9910000000000000e-01
   3.6215200000000003e+01  -1.0165210000000000e+02   4.7206819999999999e+02   6.4846299999999999e+01   4.8273800000000001e+01   3.9159999999999999e+00   1.1100000000000000e-01   9.1169999999999995e-01   4.5270999999999999e+00   3.0819999999999997e-01   1.0580000000000001e-01   3.8929999999999998e-01
   3.4033000000000001e+01  -1.0035509999999999e+02   4.5757069999999999e+02   6.3041800000000002e+01   4.6951099999999997e+01   4.1791000000000000e+00   7.1020000000000005e-01   7.3380000000000001e-01   4.2659000000000002e+00   2.4079999999999999e-01   1.3469999999999999e-01   1.5920000000000001e-01
   3.1872900000000001e+01  -9.8926100000000005e+01   4.4084289999999999e+02   6.1161000000000001e+01   4.5618899999999996e+01   4.3501000000000003e+00   7.1020000000000005e-01   4.4469999999999998e-01   4.0048000000000004e+00   2.8899999999999998e-01   1.3469999999999999e-01   2.3890000000000000e-01
   2.9602599999999999e+01  -9.6837699999999998e+01   4.2445819999999998e+02   5.9070099999999996e+01   4.4001199999999997e+01   4.5913000000000004e+00   2.8849999999999998e-01   6.0040000000000004e-01   4.6142000000000003e+00   2.0230000000000001e-01   1.9239999999999999e-01   1.9460000000000000e-01
   2.7684899999999999e+01  -9.4375500000000002e+01   4.0584309999999999e+02   5.6902799999999999e+01   4.2364500000000000e+01   4.6264000000000003e+00   9.9880000000000002e-01   6.6710000000000003e-01   3.7435999999999998e+00   2.9859999999999998e-01   1.3469999999999999e-01   2.6100000000000001e-01
   2.5282299999999999e+01  -9.1385800000000003e+01   3.8688490000000002e+02   5.4678199999999997e+01   4.0889499999999998e+01   4.7447999999999997e+00   4.8830000000000001e-01   7.3380000000000001e-01   4.7012999999999998e+00   2.1190000000000001e-01   9.6199999999999994e-02   1.5920000000000001e-01
   2.3100200000000001e+01  -8.8308099999999996e+01   3.6775510000000003e+02   5.2472799999999999e+01   3.9148099999999999e+01   4.7755000000000001e+00   6.2150000000000005e-01   6.8930000000000002e-01   5.0495000000000001e+00   3.4680000000000000e-01   7.6999999999999999e-02   2.1229999999999999e-01
   2.0873899999999999e+01  -8.5032499999999999e+01   3.4888270000000000e+02   4.9933199999999999e+01   3.7283000000000001e+01   4.8676000000000004e+00   6.4370000000000005e-01   5.7809999999999995e-01   4.5270999999999999e+00   1.9270000000000001e-01   1.3469999999999999e-01   2.3440000000000000e-01
   1.9088500000000000e+01  -8.1647000000000006e+01   3.2958130000000000e+02   4.7689500000000002e+01   3.5560699999999997e+01   4.8106000000000000e+00   5.5489999999999995e-01   8.0049999999999999e-01   3.3953000000000002e+00   1.9270000000000001e-01   1.1550000000000001e-01   2.2559999999999999e-01
   1.6884300000000000e+01  -7.8261600000000001e+01   3.1045150000000001e+02   4.5149900000000002e+01   3.3705100000000002e+01   4.9114000000000004e+00   4.2170000000000002e-01   5.5589999999999995e-01   4.0048000000000004e+00   3.1790000000000002e-01   1.1550000000000001e-01   2.6100000000000001e-01
   1.5186999999999999e+01  -7.4634299999999996e+01   2.9115019999999998e+02   4.2552999999999997e+01   3.1754300000000001e+01   4.8236999999999997e+00   6.2150000000000005e-01   8.6719999999999997e-01   4.4401000000000002e+00   3.1790000000000002e-01   1.7319999999999999e-01   2.0349999999999999e-01
   1.3247299999999999e+01  -7.1248800000000003e+01   2.7210620000000000e+02   3.9946500000000000e+01   2.9775099999999998e+01   4.8676000000000004e+00   3.5510000000000003e-01   5.7809999999999995e-01   3.6564999999999999e+00   2.5050000000000000e-01   1.2509999999999999e-01   2.6540000000000002e-01
   1.2013000000000000e+01  -6.7819400000000002e+01   2.5040289999999999e+02   3.7091799999999999e+01   2.7805299999999999e+01   4.7624000000000004e+00   7.1020000000000005e-01   6.2260000000000004e-01   4.0918000000000001e+00   1.8300000000000000e-01   1.6360000000000000e-01   2.3890000000000000e-01
   1.0492100000000001e+01  -6.4741699999999994e+01   2.3075839999999999e+02   3.4017600000000002e+01   2.5588100000000001e+01   4.7755000000000001e+00   6.8799999999999994e-01   8.0049999999999999e-01   3.7435999999999998e+00   2.3119999999999999e-01   2.0210000000000000e-01   2.3000000000000001e-01
   9.3899000000000008e+00  -6.1444099999999999e+01   2.0793989999999999e+02   3.0952800000000000e+01   2.3304300000000001e+01   4.6570999999999998e+00   6.6579999999999995e-01   6.8930000000000002e-01   3.8306000000000000e+00   2.3119999999999999e-01   1.6360000000000000e-01   1.7249999999999999e-01
   8.1334999999999997e+00  -5.8190600000000003e+01   1.8606500000000000e+02   2.7553899999999999e+01   2.0896799999999999e+01   4.5913000000000004e+00   6.8799999999999994e-01   6.8930000000000002e-01   3.4824000000000002e+00   2.6970000000000000e-01   9.6199999999999994e-02   1.9460000000000000e-01
   6.8551000000000002e+00  -5.3837800000000001e+01   1.6221709999999999e+02   2.4231400000000001e+01   1.8527300000000000e+01   4.4246999999999996e+00   4.6610000000000001e-01   6.6710000000000003e-01   4.7882999999999996e+00   2.5050000000000000e-01   2.1170000000000000e-01   1.8140000000000001e-01
   4.9154000000000000e+00  -4.8715600000000002e+01   1.4025649999999999e+02   2.0765699999999999e+01   1.5929500000000001e+01   4.1923000000000004e+00   6.2150000000000005e-01   7.5600000000000001e-01   3.8306000000000000e+00   2.2159999999999999e-01   9.6199999999999994e-02   2.1229999999999999e-01
   3.5708000000000002e+00  -4.2274400000000000e+01   1.1726640000000000e+02   1.7720099999999999e+01   1.3503000000000000e+01   3.7362000000000002e+00   4.8830000000000001e-01   7.3380000000000001e-01   3.6564999999999999e+00   2.6010000000000000e-01   5.7700000000000001e-02   2.3440000000000000e-01
   1.8514999999999999e+00  -3.5679400000000001e+01   9.6335200000000000e+01   1.4540800000000001e+01   1.1105000000000000e+01   3.2888999999999999e+00   1.9980000000000001e-01   5.3369999999999995e-01   3.3953000000000002e+00   2.7939999999999998e-01   1.9199999999999998e-02   2.4329999999999999e-01
   7.4939999999999996e-01  -2.8314900000000002e+01   7.6776499999999999e+01   1.1762499999999999e+01   8.9068000000000005e+00   2.7320000000000002e+00   6.6579999999999995e-01   5.7809999999999995e-01   3.6564999999999999e+00   2.3119999999999999e-01   1.4430000000000001e-01   1.9460000000000000e-01
  -1.7630000000000001e-01  -2.0686599999999999e+01   5.8676099999999998e+01   9.3756000000000004e+00   6.8609000000000000e+00   2.0434999999999999e+00   5.7709999999999995e-01   6.2260000000000004e-01   4.0918000000000001e+00   2.6970000000000000e-01   1.4430000000000001e-01   2.7870000000000000e-01
  -7.9349999999999998e-01  -1.3563900000000000e+01   4.4779100000000000e+01   7.3802000000000003e+00   5.3098000000000001e+00   1.3550000000000000e+00   6.6579999999999995e-01   8.2269999999999999e-01   4.3529999999999998e+00   2.3119999999999999e-01   1.3469999999999999e-01   2.5209999999999999e-01
  -1.0580000000000001e+00  -6.4192000000000000e+00   3.4056199999999997e+01   5.9290000000000003e+00   4.0347000000000000e+00   6.6220000000000001e-01   6.2150000000000005e-01   4.4469999999999998e-01   4.0918000000000001e+00   2.3119999999999999e-01   5.7700000000000001e-02   2.0790000000000000e-01
  -1.4988999999999999e+00  -1.8906000000000001e+00   2.6164100000000001e+01   4.9550999999999998e+00   3.1688000000000001e+00   1.4470000000000000e-01   7.1020000000000005e-01   7.1150000000000002e-01   4.8754000000000000e+00   2.6970000000000000e-01   1.4430000000000001e-01   2.3890000000000000e-01
  -1.5870000000000000e+00   5.9360000000000002e-01   2.0845500000000001e+01   4.1245000000000003e+00   2.4836000000000000e+00  -1.4030000000000001e-01   6.4370000000000005e-01   5.5589999999999995e-01   4.6142000000000003e+00   2.0230000000000001e-01   9.6199999999999994e-02   2.4329999999999999e-01
  -1.4327000000000001e+00   2.7698999999999998e+00   1.6384699999999999e+01   3.5994000000000002e+00   2.1505999999999998e+00  -3.2890000000000003e-01   5.9930000000000005e-01   6.8930000000000002e-01   3.7435999999999998e+00   2.4079999999999999e-01   1.6360000000000000e-01   2.2120000000000001e-01
  -1.2122999999999999e+00   4.5065999999999997e+00   1.3382300000000001e+01   2.9597000000000002e+00   1.7033000000000000e+00  -6.7530000000000001e-01   4.6610000000000001e-01   6.0040000000000004e-01   4.5270999999999999e+00   2.9859999999999998e-01   6.7400000000000002e-02   2.2559999999999999e-01
  -1.0801000000000001e+00   3.9569999999999999e+00   9.5220000000000002e+00   2.3773000000000000e+00   1.3416999999999999e+00  -5.3059999999999996e-01   4.8830000000000001e-01   5.7809999999999995e-01   3.2212000000000001e+00   2.6970000000000000e-01   1.5400000000000000e-01   2.2559999999999999e-01
  -1.0580000000000001e+00   3.8031999999999999e+00   7.0343000000000000e+00   1.7281000000000000e+00   8.9449999999999996e-01  -4.9550000000000000e-01   5.9930000000000005e-01   4.4469999999999998e-01   4.2659000000000002e+00   3.1790000000000002e-01   1.3469999999999999e-01   2.4770000000000000e-01
  -1.0580000000000001e+00   3.6053000000000002e+00   4.4607999999999999e+00   1.0980000000000001e+00   4.8530000000000001e-01  -5.1310000000000000e-01   6.4370000000000005e-01   8.0049999999999999e-01   3.4824000000000002e+00   3.0819999999999997e-01   1.4430000000000001e-01   2.2559999999999999e-01
  -2.1160000000000001e+00   4.3999999999999997e-02   2.5740000000000002e-01   3.3420000000000000e-01   1.9000000000000000e-02   2.5869999999999999e-01   4.8830000000000001e-01   4.0020000000000000e-01   4.1788999999999996e+00   2.6970000000000000e-01   8.6599999999999996e-02   2.5659999999999999e-01
  -1.2122999999999999e+00   3.2979999999999998e-01   7.7210000000000001e-01   2.6729999999999998e-01   7.6100000000000001e-02   4.8200000000000000e-02   4.8830000000000001e-01   6.2260000000000004e-01   3.3953000000000002e+00   3.0819999999999997e-01   1.8279999999999999e-01   2.5659999999999999e-01
  -2.1821999999999999e+00   1.9789999999999999e-01   1.0294000000000001e+00   2.7689999999999998e-01   1.6180000000000000e-01   2.6300000000000000e-02   5.9930000000000005e-01   4.4469999999999998e-01   4.6142000000000003e+00   2.2159999999999999e-01   1.2509999999999999e-01   2.2120000000000001e-01
  -1.0360000000000000e+00   0.0000000000000000e+00   8.5780000000000001e-01   2.4820000000000000e-01   3.8100000000000002e-02   1.6230000000000000e-01   7.7680000000000005e-01   6.2260000000000004e-01   4.0048000000000004e+00   2.7939999999999998e-01   2.9830000000000001e-01   1.8579999999999999e-01
  -2.0057999999999998e+00   3.5170000000000001e-01   6.8630000000000002e-01   3.0549999999999999e-01   9.5200000000000007e-02   1.3200000000000000e-02   5.1049999999999995e-01   6.0040000000000004e-01   4.0918000000000001e+00   2.1190000000000001e-01   1.2509999999999999e-01   2.3000000000000001e-01
  -1.2784000000000000e+00   2.1999999999999999e-02   3.4310000000000002e-01   3.5330000000000000e-01   1.0470000000000000e-01  -2.1899999999999999e-02   4.8830000000000001e-01   6.4480000000000004e-01   4.1788999999999996e+00   1.9270000000000001e-01   2.3089999999999999e-01   2.1229999999999999e-01
  -1.6091000000000000e+00   5.2759999999999996e-01   1.1152000000000000e+00   3.0549999999999999e-01   8.5599999999999996e-02   7.0199999999999999e-02   6.6579999999999995e-01   6.2260000000000004e-01   4.6142000000000003e+00   2.1190000000000001e-01   1.6360000000000000e-01   2.3890000000000000e-01
  -1.4327000000000001e+00   1.7590000000000000e-01   5.1470000000000005e-01   1.8140000000000001e-01   2.0930000000000001e-01   4.8200000000000000e-02   6.2150000000000005e-01   5.1139999999999997e-01   3.9177000000000000e+00   2.7939999999999998e-01   1.2509999999999999e-01   2.1679999999999999e-01
  -1.6311000000000000e+00   3.5170000000000001e-01   1.2867999999999999e+00   3.6280000000000001e-01   7.6100000000000001e-02   1.3200000000000000e-02   5.7709999999999995e-01   5.5589999999999995e-01   4.0918000000000001e+00   2.3119999999999999e-01   5.7700000000000001e-02   2.6540000000000002e-01
  -1.6752000000000000e+00   2.4179999999999999e-01   8.5780000000000001e-01   1.5279999999999999e-01   3.8100000000000002e-02   1.1400000000000000e-01   6.6579999999999995e-01   5.1139999999999997e-01   3.2212000000000001e+00   2.9859999999999998e-01   2.2130000000000000e-01   2.2559999999999999e-01
  -1.5428999999999999e+00   1.3189999999999999e-01   6.0050000000000003e-01   2.0050000000000001e-01   1.9000000000000000e-02   8.7700000000000000e-02   7.9900000000000004e-01   4.8920000000000002e-01   4.4401000000000002e+00   2.1190000000000001e-01   8.6599999999999996e-02   2.6100000000000001e-01
  -1.4988999999999999e+00   3.0780000000000002e-01   8.5800000000000001e-02   2.6729999999999998e-01   1.0470000000000000e-01   4.8200000000000000e-02   4.4390000000000002e-01   8.0049999999999999e-01   4.5270999999999999e+00   1.8300000000000000e-01   1.8279999999999999e-01   2.1229999999999999e-01
  -1.7413000000000001e+00   1.5390000000000001e-01   1.7157000000000000e+00   1.3370000000000001e-01   4.7600000000000003e-02   6.5799999999999997e-02   6.8799999999999994e-01   7.1150000000000002e-01   4.3529999999999998e+00   2.1190000000000001e-01   1.8279999999999999e-01   2.4770000000000000e-01
  -1.3887000000000000e+00   1.5390000000000001e-01   6.8630000000000002e-01   2.8639999999999999e-01   6.6600000000000006e-02   3.5099999999999999e-02   7.5460000000000005e-01   7.1150000000000002e-01   4.0048000000000004e+00   2.1190000000000001e-01   1.1550000000000001e-01   2.6100000000000001e-01
  -1.6972000000000000e+00   3.5170000000000001e-01   6.8630000000000002e-01   2.8639999999999999e-01   8.5599999999999996e-02   3.9500000000000000e-02   4.6610000000000001e-01   5.7809999999999995e-01   3.7435999999999998e+00   1.6380000000000000e-01   1.7319999999999999e-01   2.6540000000000002e-01
  -1.5208999999999999e+00   3.0780000000000002e-01   1.7160000000000000e-01   3.0549999999999999e-01   2.3790000000000000e-01   3.9500000000000000e-02   6.2150000000000005e-01   9.5609999999999995e-01   4.0048000000000004e+00   2.2159999999999999e-01   2.0210000000000000e-01   2.3440000000000000e-01
  -1.7193000000000001e+00   2.8580000000000000e-01   1.0294000000000001e+00   2.1959999999999999e-01   1.5229999999999999e-01   2.6300000000000000e-02   5.9930000000000005e-01   6.4480000000000004e-01   4.4401000000000002e+00   2.2159999999999999e-01   1.8279999999999999e-01   2.3000000000000001e-01
  -1.5428999999999999e+00   3.9570000000000000e-01   9.4359999999999999e-01   3.7240000000000001e-01   1.2370000000000000e-01   5.7000000000000002e-02   5.7709999999999995e-01   6.0040000000000004e-01   3.8306000000000000e+00   2.3119999999999999e-01   1.6360000000000000e-01   2.3890000000000000e-01
  -1.6972000000000000e+00  -2.1999999999999999e-02  -8.5800000000000001e-02   2.4820000000000000e-01   1.4269999999999999e-01   2.1899999999999999e-02   3.7730000000000002e-01   5.1139999999999997e-01   4.0918000000000001e+00   2.5050000000000000e-01   1.5400000000000000e-01   2.3440000000000000e-01
  -1.6311000000000000e+00   2.1999999999999999e-02   7.7210000000000001e-01   2.6729999999999998e-01   2.8500000000000001e-02   4.8200000000000000e-02   6.2150000000000005e-01   6.4480000000000004e-01   4.4401000000000002e+00   2.4079999999999999e-01   6.7400000000000002e-02   2.3890000000000000e-01
  -1.7634000000000001e+00   6.6000000000000003e-02   1.1152000000000000e+00   1.3370000000000001e-01  -9.5200000000000007e-02   6.5799999999999997e-02   6.2150000000000005e-01   4.4469999999999998e-01   4.1788999999999996e+00   2.4079999999999999e-01   7.6999999999999999e-02   2.3000000000000001e-01
  -1.6532000000000000e+00   2.4179999999999999e-01   5.1470000000000005e-01   2.9599999999999999e-01   1.1420000000000000e-01   6.5799999999999997e-02   6.8799999999999994e-01   5.3369999999999995e-01   3.7435999999999998e+00   2.8899999999999998e-01   1.7319999999999999e-01   2.6100000000000001e-01
  -1.5649999999999999e+00   1.7590000000000000e-01   1.2867999999999999e+00   2.7689999999999998e-01   1.2370000000000000e-01   3.9500000000000000e-02   7.3240000000000005e-01   4.2249999999999999e-01   3.9177000000000000e+00   3.3710000000000001e-01   1.6360000000000000e-01   1.7690000000000000e-01
  -1.5870000000000000e+00   3.5170000000000001e-01   1.0294000000000001e+00   2.3870000000000000e-01  -3.8100000000000002e-02   7.4499999999999997e-02   7.5460000000000005e-01   7.3380000000000001e-01   3.7435999999999998e+00   2.1190000000000001e-01   1.2509999999999999e-01   2.1679999999999999e-01
  -1.4767999999999999e+00   3.7369999999999998e-01   8.5780000000000001e-01   3.0549999999999999e-01   1.1420000000000000e-01   1.7500000000000002e-02   7.1020000000000005e-01   6.2260000000000004e-01   3.5695000000000001e+00   3.1790000000000002e-01   1.2509999999999999e-01   2.1229999999999999e-01
  -1.6532000000000000e+00   2.6379999999999998e-01   1.7160000000000000e-01   3.1509999999999999e-01   1.6180000000000000e-01   3.9500000000000000e-02   5.9930000000000005e-01   8.0049999999999999e-01   4.0048000000000004e+00   1.3489999999999999e-01   2.0210000000000000e-01   2.3440000000000000e-01
  -1.5870000000000000e+00   2.1980000000000000e-01   1.2010000000000001e+00   2.3870000000000000e-01   1.8079999999999999e-01   7.8899999999999998e-02   6.6579999999999995e-01   6.4480000000000004e-01   3.8306000000000000e+00   1.6380000000000000e-01   1.4430000000000001e-01   2.3440000000000000e-01
  -1.6532000000000000e+00   2.6379999999999998e-01   7.7210000000000001e-01   2.7689999999999998e-01   1.4269999999999999e-01   1.3200000000000000e-02   4.4390000000000002e-01   4.0020000000000000e-01   4.2659000000000002e+00   2.6970000000000000e-01   1.4430000000000001e-01   2.4770000000000000e-01
  -1.4548000000000001e+00   1.5390000000000001e-01   7.7210000000000001e-01   2.0999999999999999e-01   1.5229999999999999e-01   3.0700000000000002e-02   6.4370000000000005e-01   4.6689999999999998e-01   4.1788999999999996e+00   2.5050000000000000e-01   9.6199999999999994e-02   2.6100000000000001e-01
  -1.5870000000000000e+00   2.4179999999999999e-01   1.2010000000000001e+00   3.0549999999999999e-01   2.8500000000000001e-02   2.6300000000000000e-02   6.6579999999999995e-01   6.0040000000000004e-01   3.4824000000000002e+00   3.0819999999999997e-01   1.3469999999999999e-01   2.3000000000000001e-01
  -1.5428999999999999e+00   2.8580000000000000e-01   1.5441000000000000e+00   2.0999999999999999e-01  -9.4999999999999998e-03   6.5799999999999997e-02   6.2150000000000005e-01   4.0020000000000000e-01   4.1788999999999996e+00   2.4079999999999999e-01   1.3469999999999999e-01   2.5209999999999999e-01
  -1.6532000000000000e+00   1.9789999999999999e-01   8.5800000000000001e-02   2.6729999999999998e-01   1.0470000000000000e-01   3.5099999999999999e-02   5.1049999999999995e-01   6.0040000000000004e-01   4.0048000000000004e+00   2.3119999999999999e-01   9.6199999999999994e-02   2.0790000000000000e-01
  -1.7413000000000001e+00   1.0990000000000000e-01   1.6298999999999999e+00   1.6230000000000000e-01   9.5200000000000007e-02   8.3299999999999999e-02   6.2150000000000005e-01   5.7809999999999995e-01   4.5270999999999999e+00   1.7340000000000000e-01   7.6999999999999999e-02   2.1229999999999999e-01
  -1.4988999999999999e+00   1.0990000000000000e-01   1.0294000000000001e+00   2.1959999999999999e-01   1.1420000000000000e-01   3.9500000000000000e-02   5.9930000000000005e-01   6.2260000000000004e-01   4.0048000000000004e+00   2.4079999999999999e-01   2.2130000000000000e-01   1.8579999999999999e-01
  -1.4767999999999999e+00   2.6379999999999998e-01   5.1470000000000005e-01   2.6729999999999998e-01   1.3320000000000001e-01   1.7500000000000002e-02   7.3240000000000005e-01   6.4480000000000004e-01   3.7435999999999998e+00   2.2159999999999999e-01   1.2509999999999999e-01   2.3000000000000001e-01
  -1.7413000000000001e+00   3.7369999999999998e-01   7.7210000000000001e-01   2.6729999999999998e-01   1.7130000000000001e-01  -4.4000000000000003e-03   5.9930000000000005e-01   6.4480000000000004e-01   3.9177000000000000e+00   2.5050000000000000e-01   1.6360000000000000e-01   1.7690000000000000e-01
  -1.5649999999999999e+00   3.2979999999999998e-01   1.7160000000000000e-01   2.7689999999999998e-01   1.6180000000000000e-01   4.8200000000000000e-02   5.9930000000000005e-01   6.6710000000000003e-01   4.6142000000000003e+00   1.4449999999999999e-01   2.7900000000000003e-01   1.9020000000000001e-01
  -1.6311000000000000e+00   2.1980000000000000e-01   3.4310000000000002e-01   3.6280000000000001e-01   1.3320000000000001e-01   3.5099999999999999e-02   5.1049999999999995e-01   5.3369999999999995e-01   3.4824000000000002e+00   3.1790000000000002e-01   8.6599999999999996e-02   2.2559999999999999e-01
  -1.5428999999999999e+00   3.0780000000000002e-01   1.1152000000000000e+00   2.2910000000000000e-01   5.7099999999999998e-02   2.6300000000000000e-02   5.1049999999999995e-01   5.3369999999999995e-01   3.4824000000000002e+00   2.6010000000000000e-01   9.5999999999999992e-03   2.3000000000000001e-01
  -1.4548000000000001e+00   4.3999999999999997e-02   8.5780000000000001e-01   2.4820000000000000e-01   3.8100000000000002e-02   5.2600000000000001e-02   5.1049999999999995e-01   5.7809999999999995e-01   4.3529999999999998e+00   1.9270000000000001e-01   1.5400000000000000e-01   2.0349999999999999e-01
  -1.6311000000000000e+00   8.7900000000000006e-02   1.3725000000000001e+00   2.3870000000000000e-01  -9.4999999999999998e-03   1.2280000000000001e-01   4.6610000000000001e-01   4.4469999999999998e-01   3.7435999999999998e+00   3.2750000000000001e-01   1.1550000000000001e-01   2.3890000000000000e-01
  -1.6091000000000000e+00   0.0000000000000000e+00   9.4359999999999999e-01   2.9599999999999999e-01   9.5200000000000007e-02   3.0700000000000002e-02   5.3269999999999995e-01   6.2260000000000004e-01   3.4824000000000002e+00   2.8899999999999998e-01   8.6599999999999996e-02   2.6100000000000001e-01
  -2.0499000000000001e+00   4.3999999999999997e-02   8.5780000000000001e-01   2.0050000000000001e-01   9.4999999999999998e-03   7.8899999999999998e-02   7.3240000000000005e-01   6.8930000000000002e-01   4.5270999999999999e+00   2.7939999999999998e-01   1.9239999999999999e-01   1.8579999999999999e-01
  -1.6091000000000000e+00   1.0990000000000000e-01   8.5780000000000001e-01   2.2910000000000000e-01  -9.4999999999999998e-03   1.0520000000000000e-01   8.2120000000000004e-01   5.7809999999999995e-01   4.1788999999999996e+00   2.9859999999999998e-01   8.6599999999999996e-02   2.7429999999999999e-01
  -1.5428999999999999e+00   1.5390000000000001e-01  -2.5740000000000002e-01   1.2410000000000000e-01   5.7099999999999998e-02   4.3900000000000002e-02   5.7709999999999995e-01   6.2260000000000004e-01   3.9177000000000000e+00   2.6010000000000000e-01   7.6999999999999999e-02   2.6100000000000001e-01
  -1.6091000000000000e+00   1.7590000000000000e-01   4.2890000000000000e-01   2.7689999999999998e-01   7.6100000000000001e-02   5.2600000000000001e-02   7.1020000000000005e-01   7.1150000000000002e-01   4.4401000000000002e+00   2.6970000000000000e-01   1.9239999999999999e-01   2.1679999999999999e-01
  -1.6532000000000000e+00   1.3189999999999999e-01   6.8630000000000002e-01   2.3870000000000000e-01   1.5229999999999999e-01   7.4499999999999997e-02   5.9930000000000005e-01   6.2260000000000004e-01   4.0918000000000001e+00   1.3489999999999999e-01   1.3469999999999999e-01   2.1229999999999999e-01
  -1.5428999999999999e+00   1.9789999999999999e-01   1.0294000000000001e+00   2.6729999999999998e-01   1.6180000000000000e-01   3.5099999999999999e-02   6.4370000000000005e-01   4.8920000000000002e-01   3.6564999999999999e+00   2.8899999999999998e-01   1.4430000000000001e-01   2.3440000000000000e-01
  -1.5870000000000000e+00   1.9789999999999999e-01   1.2010000000000001e+00   2.7689999999999998e-01   1.0470000000000000e-01   1.7500000000000002e-02   5.3269999999999995e-01   6.2260000000000004e-01   4.1788999999999996e+00   2.6970000000000000e-01   5.7700000000000001e-02   2.3000000000000001e-01
  -1.7634000000000001e+00   2.1980000000000000e-01   6.0050000000000003e-01   2.6729999999999998e-01   9.4999999999999998e-03   9.2100000000000001e-02   6.2150000000000005e-01   6.2260000000000004e-01   3.9177000000000000e+00   2.2159999999999999e-01   1.1550000000000001e-01   2.2559999999999999e-01
  -1.5649999999999999e+00   2.8580000000000000e-01   6.8630000000000002e-01   1.9089999999999999e-01   4.7600000000000003e-02   9.2100000000000001e-02   4.8830000000000001e-01   4.4469999999999998e-01   4.1788999999999996e+00   2.6970000000000000e-01   4.8099999999999997e-02   2.4770000000000000e-01
  -1.6532000000000000e+00   1.5390000000000001e-01   8.5780000000000001e-01   2.5779999999999997e-01  -9.4999999999999998e-03   1.7500000000000002e-02   7.1020000000000005e-01   4.2249999999999999e-01   3.5695000000000001e+00   2.6970000000000000e-01   1.3469999999999999e-01   2.2120000000000001e-01
  -1.7413000000000001e+00   4.1770000000000002e-01   1.2010000000000001e+00   1.7190000000000000e-01   6.6600000000000006e-02   8.3299999999999999e-02   5.9930000000000005e-01   5.5589999999999995e-01   3.3953000000000002e+00   2.4079999999999999e-01   1.6360000000000000e-01   1.9910000000000000e-01
  -1.4988999999999999e+00   4.1770000000000002e-01   3.4310000000000002e-01   2.4820000000000000e-01   7.6100000000000001e-02   3.0700000000000002e-02   7.3240000000000005e-01   7.1150000000000002e-01   4.0048000000000004e+00   2.6010000000000000e-01   2.1170000000000000e-01   1.9460000000000000e-01
  -1.5208999999999999e+00   3.5170000000000001e-01   2.5740000000000002e-01   2.8639999999999999e-01   1.2370000000000000e-01   2.6300000000000000e-02   4.8830000000000001e-01   4.6689999999999998e-01   4.0048000000000004e+00   2.5050000000000000e-01   9.6199999999999994e-02   2.4770000000000000e-01
  -1.5649999999999999e+00   3.2979999999999998e-01  -8.5800000000000001e-02   2.6729999999999998e-01   8.5599999999999996e-02  -8.8000000000000005e-03   6.4370000000000005e-01   7.7820000000000000e-01   3.3083000000000000e+00   2.6970000000000000e-01   8.6599999999999996e-02   1.9020000000000001e-01
  -1.5870000000000000e+00   3.7369999999999998e-01   1.2010000000000001e+00   1.8140000000000001e-01   1.4269999999999999e-01   9.2100000000000001e-02   6.2150000000000005e-01   6.8930000000000002e-01   4.8754000000000000e+00   3.0819999999999997e-01   1.3469999999999999e-01   2.2559999999999999e-01
  -1.4988999999999999e+00   3.9570000000000000e-01  -3.4310000000000002e-01   3.5330000000000000e-01   7.6100000000000001e-02   8.8000000000000005e-03   6.2150000000000005e-01   5.3369999999999995e-01   3.4824000000000002e+00   1.8300000000000000e-01   1.6360000000000000e-01   2.3000000000000001e-01
  -1.5208999999999999e+00   4.1770000000000002e-01   4.2890000000000000e-01   2.2910000000000000e-01   1.1420000000000000e-01   2.1899999999999999e-02   5.7709999999999995e-01   3.3350000000000002e-01   3.3953000000000002e+00   1.8300000000000000e-01   2.8899999999999999e-02   2.6979999999999998e-01
  -1.4767999999999999e+00   1.5390000000000001e-01   6.0050000000000003e-01   1.3370000000000001e-01   1.3320000000000001e-01   3.0700000000000002e-02   4.4390000000000002e-01   4.6689999999999998e-01   2.8730000000000002e+00   2.8899999999999998e-01   1.3469999999999999e-01   2.0790000000000000e-01
  -1.6311000000000000e+00   1.7590000000000000e-01   1.6298999999999999e+00   2.2910000000000000e-01   2.8500000000000001e-02   7.4499999999999997e-02   5.9930000000000005e-01   5.7809999999999995e-01   3.8306000000000000e+00   2.5050000000000000e-01   1.3469999999999999e-01   2.3440000000000000e-01
  -1.7413000000000001e+00   3.0780000000000002e-01   1.3725000000000001e+00   2.3870000000000000e-01   6.6600000000000006e-02   4.8200000000000000e-02   6.2150000000000005e-01   5.3369999999999995e-01   3.7435999999999998e+00   2.3119999999999999e-01   4.8099999999999997e-02   2.3000000000000001e-01
  -1.6311000000000000e+00   2.1980000000000000e-01   7.7210000000000001e-01   2.0050000000000001e-01   3.8100000000000002e-02   7.8899999999999998e-02   6.8799999999999994e-01   8.6719999999999997e-01   3.6564999999999999e+00   2.6010000000000000e-01   9.6199999999999994e-02   1.9910000000000000e-01
  -1.5870000000000000e+00   1.7590000000000000e-01   6.8630000000000002e-01   2.3870000000000000e-01   4.7600000000000003e-02   7.0199999999999999e-02   8.6560000000000004e-01   6.6710000000000003e-01   3.3953000000000002e+00   2.3119999999999999e-01   1.2509999999999999e-01   1.9020000000000001e-01
  -1.5649999999999999e+00   1.9789999999999999e-01   7.7210000000000001e-01   2.4820000000000000e-01   1.4269999999999999e-01   4.3900000000000002e-02   5.1049999999999995e-01   7.1150000000000002e-01   4.4401000000000002e+00   2.7939999999999998e-01   1.4430000000000001e-01   2.4329999999999999e-01
  -1.4988999999999999e+00   5.0560000000000005e-01  -6.0050000000000003e-01   2.7689999999999998e-01   2.1890000000000001e-01   3.9500000000000000e-02   7.3240000000000005e-01   7.7820000000000000e-01   4.2659000000000002e+00   2.7939999999999998e-01   2.4060000000000001e-01   1.8579999999999999e-01
  -1.7193000000000001e+00   1.7590000000000000e-01   6.0050000000000003e-01   2.0050000000000001e-01   6.6600000000000006e-02   7.4499999999999997e-02   5.3269999999999995e-01   6.4480000000000004e-01   4.9623999999999997e+00   2.2159999999999999e-01   6.7400000000000002e-02   2.3440000000000000e-01
  -1.4988999999999999e+00   4.6170000000000000e-01  -2.5740000000000002e-01   2.4820000000000000e-01   1.1420000000000000e-01   5.7000000000000002e-02   4.6610000000000001e-01   5.7809999999999995e-01   4.0048000000000004e+00   3.0819999999999997e-01   0.0000000000000000e+00   2.3890000000000000e-01
  -1.7193000000000001e+00   2.1999999999999999e-02   9.4359999999999999e-01   2.1959999999999999e-01  -6.6600000000000006e-02   5.2600000000000001e-02   5.3269999999999995e-01   3.5580000000000001e-01   3.7435999999999998e+00   2.3119999999999999e-01   4.8099999999999997e-02   2.3000000000000001e-01
  -1.6752000000000000e+00   3.5170000000000001e-01   1.1152000000000000e+00   2.0999999999999999e-01   4.7600000000000003e-02   8.3299999999999999e-02   6.2150000000000005e-01   6.8930000000000002e-01   4.1788999999999996e+00   3.0819999999999997e-01   2.2130000000000000e-01   2.3000000000000001e-01
  -1.6311000000000000e+00   1.3189999999999999e-01   1.1152000000000000e+00   1.9089999999999999e-01  -6.6600000000000006e-02   9.2100000000000001e-02   6.8799999999999994e-01   3.3350000000000002e-01   3.5695000000000001e+00   2.3119999999999999e-01   3.8500000000000000e-02   2.6540000000000002e-01
  -1.7193000000000001e+00   2.4179999999999999e-01   6.0050000000000003e-01   2.6729999999999998e-01   4.7600000000000003e-02   4.3900000000000002e-02   5.7709999999999995e-01   6.0040000000000004e-01   3.9177000000000000e+00   3.2750000000000001e-01   1.0580000000000001e-01   2.1679999999999999e-01
  -1.5208999999999999e+00  -6.6000000000000003e-02   1.4582999999999999e+00   1.9089999999999999e-01  -2.8500000000000001e-02   5.7000000000000002e-02   7.5460000000000005e-01   4.6689999999999998e-01   3.6564999999999999e+00   2.3119999999999999e-01   1.6360000000000000e-01   1.9910000000000000e-01
  -1.5870000000000000e+00   1.0990000000000000e-01   1.2010000000000001e+00   2.8639999999999999e-01   5.7099999999999998e-02   8.3299999999999999e-02   5.3269999999999995e-01   6.6710000000000003e-01   4.3529999999999998e+00   2.6010000000000000e-01   1.2509999999999999e-01   1.8579999999999999e-01
  -1.5870000000000000e+00   1.9789999999999999e-01   5.1470000000000005e-01   2.8639999999999999e-01   1.5229999999999999e-01   4.8200000000000000e-02   6.6579999999999995e-01   5.1139999999999997e-01   3.7435999999999998e+00   2.6010000000000000e-01   1.2509999999999999e-01   2.1229999999999999e-01
  -1.5428999999999999e+00   3.7369999999999998e-01   1.0294000000000001e+00   2.7689999999999998e-01   1.2370000000000000e-01   3.0700000000000002e-02   5.3269999999999995e-01   6.0040000000000004e-01   3.3953000000000002e+00   2.5050000000000000e-01   1.6360000000000000e-01   2.1229999999999999e-01
  -1.5870000000000000e+00   3.7369999999999998e-01   1.0294000000000001e+00   2.8639999999999999e-01   9.5200000000000007e-02   8.3299999999999999e-02   5.3269999999999995e-01   6.2260000000000004e-01   4.9623999999999997e+00   2.6010000000000000e-01   9.6199999999999994e-02   2.4329999999999999e-01
  -1.4988999999999999e+00   1.9789999999999999e-01   1.7160000000000000e-01   2.4820000000000000e-01   6.6600000000000006e-02   0.0000000000000000e+00   5.9930000000000005e-01   5.1139999999999997e-01   3.9177000000000000e+00   1.5409999999999999e-01   3.8500000000000000e-02   2.2559999999999999e-01
  -1.6091000000000000e+00   3.7369999999999998e-01   1.0294000000000001e+00   1.9089999999999999e-01   1.1420000000000000e-01   6.1400000000000003e-02   5.3269999999999995e-01   4.4469999999999998e-01   4.0918000000000001e+00   2.7939999999999998e-01   9.6199999999999994e-02   2.4770000000000000e-01
  -1.6752000000000000e+00   2.1980000000000000e-01   1.1152000000000000e+00   1.5279999999999999e-01   1.9000000000000000e-02   8.3299999999999999e-02   4.8830000000000001e-01   6.2260000000000004e-01   3.6564999999999999e+00   2.7939999999999998e-01   1.2509999999999999e-01   2.4329999999999999e-01
  -1.4767999999999999e+00   6.6000000000000003e-02   1.2010000000000001e+00   3.0549999999999999e-01   3.8100000000000002e-02   1.1840000000000001e-01   5.1049999999999995e-01   6.6710000000000003e-01   3.3083000000000000e+00   2.9859999999999998e-01   7.6999999999999999e-02   2.6100000000000001e-01
  -1.6311000000000000e+00   1.5390000000000001e-01   7.7210000000000001e-01   2.0999999999999999e-01  -9.4999999999999998e-03   8.7700000000000000e-02   6.4370000000000005e-01   5.1139999999999997e-01   4.0918000000000001e+00   2.6010000000000000e-01   9.6199999999999994e-02   2.3000000000000001e-01
  -1.7413000000000001e+00   2.4179999999999999e-01   6.8630000000000002e-01   1.2410000000000000e-01   4.7600000000000003e-02   8.3299999999999999e-02   7.3240000000000005e-01   7.3380000000000001e-01   3.3953000000000002e+00   1.1559999999999999e-01   1.1550000000000001e-01   2.5659999999999999e-01
  -1.8735999999999999e+00   1.3189999999999999e-01   8.5780000000000001e-01   1.3370000000000001e-01   1.0470000000000000e-01   5.2600000000000001e-02   7.7680000000000005e-01   8.6719999999999997e-01   3.7435999999999998e+00   2.2159999999999999e-01   1.8279999999999999e-01   2.4329999999999999e-01
  -1.6972000000000000e+00   5.2759999999999996e-01   4.2890000000000000e-01   3.1509999999999999e-01   7.6100000000000001e-02   4.8200000000000000e-02   5.9930000000000005e-01   6.0040000000000004e-01   5.3106999999999998e+00   2.4079999999999999e-01   1.1550000000000001e-01   2.6100000000000001e-01
  -1.5649999999999999e+00   3.5170000000000001e-01   4.2890000000000000e-01   2.0999999999999999e-01   6.6600000000000006e-02   3.0700000000000002e-02   7.3240000000000005e-01   8.0049999999999999e-01   3.9177000000000000e+00   2.5050000000000000e-01   2.3089999999999999e-01   1.8140000000000001e-01
  -1.6752000000000000e+00   1.3189999999999999e-01   8.5780000000000001e-01   1.9089999999999999e-01   8.5599999999999996e-02   4.4000000000000003e-03   6.6579999999999995e-01   5.5589999999999995e-01   3.8306000000000000e+00   1.5409999999999999e-01   1.1550000000000001e-01   2.6540000000000002e-01
  -1.5870000000000000e+00   4.3969999999999998e-01   6.0050000000000003e-01   2.8639999999999999e-01   1.4269999999999999e-01   5.7000000000000002e-02   7.1020000000000005e-01   4.8920000000000002e-01   4.0918000000000001e+00   2.0230000000000001e-01   1.5400000000000000e-01   2.3440000000000000e-01
  -1.4107000000000001e+00   1.0990000000000000e-01   6.0050000000000003e-01   2.0999999999999999e-01   1.1420000000000000e-01   1.7500000000000002e-02   4.6610000000000001e-01   5.1139999999999997e-01   3.8306000000000000e+00   3.0819999999999997e-01   8.6599999999999996e-02   2.6540000000000002e-01
  -1.5208999999999999e+00   3.5170000000000001e-01   1.5441000000000000e+00   2.1959999999999999e-01  -1.9000000000000000e-02   1.0090000000000000e-01   5.9930000000000005e-01   6.6710000000000003e-01   3.5695000000000001e+00   2.7939999999999998e-01   1.1550000000000001e-01   2.1679999999999999e-01
  -1.6752000000000000e+00   2.1999999999999999e-02   7.7210000000000001e-01   2.2910000000000000e-01  -1.9000000000000000e-02   3.9500000000000000e-02   5.1049999999999995e-01   5.1139999999999997e-01   4.0048000000000004e+00   1.5409999999999999e-01   7.6999999999999999e-02   2.3440000000000000e-01
  -1.5208999999999999e+00   2.4179999999999999e-01   3.4310000000000002e-01   2.5779999999999997e-01   6.6600000000000006e-02   3.5099999999999999e-02   7.1020000000000005e-01   6.6710000000000003e-01   4.0918000000000001e+00   2.9859999999999998e-01   9.6199999999999994e-02   2.3440000000000000e-01
  -1.5870000000000000e+00   1.3189999999999999e-01   6.0050000000000003e-01   2.0050000000000001e-01  -3.8100000000000002e-02   6.5799999999999997e-02   7.3240000000000005e-01   6.4480000000000004e-01   4.4401000000000002e+00   2.3119999999999999e-01   1.4430000000000001e-01   1.6810000000000000e-01
  -1.4767999999999999e+00   2.4179999999999999e-01   9.4359999999999999e-01   1.6230000000000000e-01   3.8100000000000002e-02   5.2600000000000001e-02   7.3240000000000005e-01   5.3369999999999995e-01   4.5270999999999999e+00   2.2159999999999999e-01   9.6199999999999994e-02   2.2120000000000001e-01
  -1.6311000000000000e+00   1.0990000000000000e-01  -3.4310000000000002e-01   2.2910000000000000e-01   6.6600000000000006e-02  -8.8000000000000005e-03   7.5460000000000005e-01   6.4480000000000004e-01   3.7435999999999998e+00   3.1790000000000002e-01   9.6199999999999994e-02   2.0349999999999999e-01
  -1.4988999999999999e+00   6.1550000000000005e-01   6.8630000000000002e-01   2.5779999999999997e-01   2.0930000000000001e-01   5.2600000000000001e-02   6.6579999999999995e-01   7.5600000000000001e-01   4.1788999999999996e+00   3.0819999999999997e-01   1.4430000000000001e-01   2.4329999999999999e-01
  -1.4988999999999999e+00   2.4179999999999999e-01   4.2890000000000000e-01   1.6230000000000000e-01   6.6600000000000006e-02   2.6300000000000000e-02   6.4370000000000005e-01   8.0049999999999999e-01   3.3953000000000002e+00   2.2159999999999999e-01   1.4430000000000001e-01   2.3000000000000001e-01
  -1.4548000000000001e+00   5.0560000000000005e-01   2.5740000000000002e-01   2.4820000000000000e-01   6.6600000000000006e-02   3.9500000000000000e-02   5.9930000000000005e-01   6.2260000000000004e-01   4.0918000000000001e+00   2.4079999999999999e-01   6.7400000000000002e-02   1.9910000000000000e-01
  -1.3005000000000000e+00   5.2759999999999996e-01   3.4310000000000002e-01   2.4820000000000000e-01   3.8100000000000002e-02   6.5799999999999997e-02   3.5510000000000003e-01   5.5589999999999995e-01   4.1788999999999996e+00   2.5050000000000000e-01   1.3469999999999999e-01   2.1229999999999999e-01
  -1.6311000000000000e+00   1.0990000000000000e-01   6.0050000000000003e-01   2.0050000000000001e-01   5.7099999999999998e-02   8.3299999999999999e-02   7.5460000000000005e-01   6.2260000000000004e-01   3.5695000000000001e+00   1.8300000000000000e-01   1.4430000000000001e-01   2.3890000000000000e-01
  -1.6532000000000000e+00   8.7900000000000006e-02   1.2867999999999999e+00   1.8140000000000001e-01   0.0000000000000000e+00   9.6500000000000002e-02   6.2150000000000005e-01   5.5589999999999995e-01   3.7435999999999998e+00   2.6010000000000000e-01   1.5400000000000000e-01   2.4329999999999999e-01
  -1.8735999999999999e+00   2.6379999999999998e-01   6.8630000000000002e-01   1.9089999999999999e-01   1.3320000000000001e-01   6.1400000000000003e-02   6.4370000000000005e-01   6.4480000000000004e-01   3.3083000000000000e+00   2.1190000000000001e-01   9.6199999999999994e-02   2.0790000000000000e-01
  -1.8294999999999999e+00   2.1980000000000000e-01   4.2890000000000000e-01   2.4820000000000000e-01   4.7600000000000003e-02   8.3299999999999999e-02   7.5460000000000005e-01   6.2260000000000004e-01   4.2659000000000002e+00   2.3119999999999999e-01   1.4430000000000001e-01   2.3000000000000001e-01
  -1.4988999999999999e+00   1.9789999999999999e-01   8.5780000000000001e-01   1.8140000000000001e-01   1.2370000000000000e-01   7.4499999999999997e-02   7.7680000000000005e-01   7.7820000000000000e-01   3.8306000000000000e+00   2.5050000000000000e-01   2.4060000000000001e-01   2.4329999999999999e-01
  -1.4767999999999999e+00   2.6379999999999998e-01   2.5740000000000002e-01   2.6729999999999998e-01   1.7130000000000001e-01   2.1899999999999999e-02   5.9930000000000005e-01   5.1139999999999997e-01   4.1788999999999996e+00   2.8899999999999998e-01   1.9239999999999999e-01   2.3000000000000001e-01
  -1.4988999999999999e+00   3.5170000000000001e-01   2.5740000000000002e-01   2.9599999999999999e-01   2.8500000000000001e-02   0.0000000000000000e+00   5.9930000000000005e-01   6.8930000000000002e-01   4.2659000000000002e+00   2.0230000000000001e-01   2.0210000000000000e-01   2.2120000000000001e-01
  -1.7413000000000001e+00   2.4179999999999999e-01   3.4310000000000002e-01   9.5500000000000002e-02   1.1420000000000000e-01   5.2600000000000001e-02   7.1020000000000005e-01   7.3380000000000001e-01   4.7882999999999996e+00   1.2520000000000001e-01   2.1170000000000000e-01   2.6100000000000001e-01
  -1.5870000000000000e+00   6.6000000000000003e-02   4.2890000000000000e-01   2.5779999999999997e-01   8.5599999999999996e-02   3.9500000000000000e-02   4.4390000000000002e-01   4.8920000000000002e-01   3.7435999999999998e+00   2.4079999999999999e-01   7.6999999999999999e-02   2.3000000000000001e-01
  -1.5428999999999999e+00   4.3969999999999998e-01   7.7210000000000001e-01   2.9599999999999999e-01   6.6600000000000006e-02   5.2600000000000001e-02   5.5489999999999995e-01   5.1139999999999997e-01   3.5695000000000001e+00   2.8899999999999998e-01   1.1550000000000001e-01   2.3890000000000000e-01
  -1.7634000000000001e+00   2.6379999999999998e-01   8.5780000000000001e-01   1.6230000000000000e-01  -1.9000000000000000e-02   1.1840000000000001e-01   5.1049999999999995e-01   4.8920000000000002e-01   3.1341999999999999e+00   3.0819999999999997e-01   1.1550000000000001e-01   2.5659999999999999e-01
  -1.7634000000000001e+00   2.6379999999999998e-01   1.1152000000000000e+00   2.3870000000000000e-01  -1.9000000000000000e-02   6.5799999999999997e-02   5.3269999999999995e-01   4.8920000000000002e-01   3.9177000000000000e+00   3.0819999999999997e-01   7.6999999999999999e-02   2.4770000000000000e-01
  -1.4548000000000001e+00   2.1980000000000000e-01   1.0294000000000001e+00   1.2410000000000000e-01   3.8100000000000002e-02   6.5799999999999997e-02   5.9930000000000005e-01   6.6710000000000003e-01   3.7435999999999998e+00   2.5050000000000000e-01   2.8899999999999999e-02   2.3440000000000000e-01
  -1.5428999999999999e+00   1.3189999999999999e-01   1.1152000000000000e+00   2.5779999999999997e-01   9.4999999999999998e-03   8.3299999999999999e-02   8.2120000000000004e-01   8.0049999999999999e-01   4.4401000000000002e+00   1.6380000000000000e-01   1.1550000000000001e-01   2.1229999999999999e-01
  -1.4767999999999999e+00   2.8580000000000000e-01   7.7210000000000001e-01   1.1459999999999999e-01   1.1420000000000000e-01   7.4499999999999997e-02   6.4370000000000005e-01   6.4480000000000004e-01   4.1788999999999996e+00   2.0230000000000001e-01   8.6599999999999996e-02   2.2120000000000001e-01
  -1.5428999999999999e+00   3.7369999999999998e-01   8.5800000000000001e-02   2.1959999999999999e-01   1.8079999999999999e-01   1.7500000000000002e-02   6.2150000000000005e-01   5.3369999999999995e-01   4.5270999999999999e+00   3.1790000000000002e-01   1.6360000000000000e-01   2.4329999999999999e-01
  -1.6311000000000000e+00   3.2979999999999998e-01  -2.5740000000000002e-01   2.0050000000000001e-01   2.1890000000000001e-01   4.8200000000000000e-02   8.2120000000000004e-01   7.1150000000000002e-01   4.0918000000000001e+00   2.6970000000000000e-01   1.4430000000000001e-01   2.0790000000000000e-01
  -1.6311000000000000e+00   3.9570000000000000e-01   7.7210000000000001e-01   2.0050000000000001e-01   1.5229999999999999e-01   3.9500000000000000e-02   8.2120000000000004e-01   6.4480000000000004e-01   4.2659000000000002e+00   2.5050000000000000e-01   9.6199999999999994e-02   2.3890000000000000e-01
  -1.3887000000000000e+00   1.9789999999999999e-01   1.2010000000000001e+00   2.8639999999999999e-01   6.6600000000000006e-02   3.5099999999999999e-02   6.8799999999999994e-01   5.3369999999999995e-01   4.4401000000000002e+00   3.2750000000000001e-01   8.6599999999999996e-02   2.4329999999999999e-01
  -1.6091000000000000e+00   3.7369999999999998e-01   6.8630000000000002e-01   2.0999999999999999e-01  -9.4999999999999998e-03   7.4499999999999997e-02   6.6579999999999995e-01   6.0040000000000004e-01   3.5695000000000001e+00   2.5050000000000000e-01   1.1550000000000001e-01   2.7870000000000000e-01
  -1.4767999999999999e+00   2.4179999999999999e-01   9.4359999999999999e-01   1.7190000000000000e-01   2.8500000000000001e-02   5.7000000000000002e-02   5.7709999999999995e-01   3.5580000000000001e-01   4.6142000000000003e+00   2.3119999999999999e-01   2.1170000000000000e-01   1.7690000000000000e-01
  -1.7193000000000001e+00   1.9789999999999999e-01   1.2867999999999999e+00   2.1959999999999999e-01  -1.9000000000000000e-02   1.0090000000000000e-01   6.4370000000000005e-01   5.3369999999999995e-01   4.0918000000000001e+00   2.6970000000000000e-01   8.6599999999999996e-02   2.7870000000000000e-01
  -1.5870000000000000e+00   3.5170000000000001e-01   6.0050000000000003e-01   1.7190000000000000e-01   7.6100000000000001e-02   6.5799999999999997e-02   6.2150000000000005e-01   5.7809999999999995e-01   4.1788999999999996e+00   2.5050000000000000e-01   1.7319999999999999e-01   2.4770000000000000e-01
  -1.5870000000000000e+00   1.0990000000000000e-01   1.3725000000000001e+00   1.8140000000000001e-01  -2.8500000000000001e-02   1.0520000000000000e-01   7.5460000000000005e-01   7.1150000000000002e-01   4.0918000000000001e+00   2.3119999999999999e-01   1.5400000000000000e-01   2.3440000000000000e-01
  -1.4327000000000001e+00   1.0990000000000000e-01   1.6298999999999999e+00   2.5779999999999997e-01   3.8100000000000002e-02   5.2600000000000001e-02   6.6579999999999995e-01   7.5600000000000001e-01   3.9177000000000000e+00   2.1190000000000001e-01   1.5400000000000000e-01   2.3000000000000001e-01
  -1.4327000000000001e+00   3.7369999999999998e-01  -2.5740000000000002e-01   1.5279999999999999e-01   1.3320000000000001e-01   1.3200000000000000e-02   4.8830000000000001e-01   7.5600000000000001e-01   4.4401000000000002e+00   3.1790000000000002e-01   1.0580000000000001e-01   2.3000000000000001e-01
  -1.3666000000000000e+00   3.5170000000000001e-01   0.0000000000000000e+00   2.4820000000000000e-01   1.6180000000000000e-01  -8.8000000000000005e-03   7.1020000000000005e-01   8.8939999999999997e-01   3.7435999999999998e+00   1.8300000000000000e-01   1.3469999999999999e-01   1.8579999999999999e-01
  -1.6311000000000000e+00   1.9789999999999999e-01   1.7160000000000000e-01   2.2910000000000000e-01   1.9000000000000000e-02   7.8899999999999998e-02   6.6579999999999995e-01   6.4480000000000004e-01   3.5695000000000001e+00   2.8899999999999998e-01   5.7700000000000001e-02   2.2559999999999999e-01
  -1.3225000000000000e+00   2.1980000000000000e-01   1.7160000000000000e-01   2.4820000000000000e-01   4.7600000000000003e-02   2.1899999999999999e-02   4.4390000000000002e-01   5.1139999999999997e-01   3.1341999999999999e+00   2.6010000000000000e-01   7.6999999999999999e-02   2.2559999999999999e-01
  -1.4107000000000001e+00   2.8580000000000000e-01   2.5740000000000002e-01   2.6729999999999998e-01   1.0470000000000000e-01   3.5099999999999999e-02   6.8799999999999994e-01   4.0020000000000000e-01   3.5695000000000001e+00   2.0230000000000001e-01   8.6599999999999996e-02   2.5209999999999999e-01
  -1.5870000000000000e+00   6.6000000000000003e-02   9.4359999999999999e-01   2.0050000000000001e-01  -2.8500000000000001e-02   2.1899999999999999e-02   6.6579999999999995e-01   4.2249999999999999e-01   3.7435999999999998e+00   2.8899999999999998e-01   5.7700000000000001e-02   1.8140000000000001e-01
  -1.8294999999999999e+00   3.7369999999999998e-01   1.2010000000000001e+00   2.0999999999999999e-01  -5.7099999999999998e-02   1.3589999999999999e-01   5.3269999999999995e-01   4.6689999999999998e-01   4.3529999999999998e+00   2.6010000000000000e-01   1.2509999999999999e-01   2.6100000000000001e-01
  -1.7854000000000001e+00   3.5170000000000001e-01  -2.5740000000000002e-01   3.4370000000000001e-01   8.5599999999999996e-02   3.0700000000000002e-02   6.6579999999999995e-01   3.5580000000000001e-01   3.7435999999999998e+00   2.7939999999999998e-01   1.7319999999999999e-01   2.3000000000000001e-01
  -1.7634000000000001e+00   3.0780000000000002e-01   1.6298999999999999e+00   1.9089999999999999e-01   1.0470000000000000e-01   5.2600000000000001e-02   7.1020000000000005e-01   6.2260000000000004e-01   3.4824000000000002e+00   2.8899999999999998e-01   1.3469999999999999e-01   2.2559999999999999e-01
  -1.5208999999999999e+00   2.1980000000000000e-01   8.5780000000000001e-01   2.2910000000000000e-01   6.6600000000000006e-02   3.0700000000000002e-02   7.5460000000000005e-01   6.2260000000000004e-01   4.1788999999999996e+00   1.8300000000000000e-01   1.5400000000000000e-01   1.6810000000000000e-01
  -1.4767999999999999e+00   3.5170000000000001e-01   2.5740000000000002e-01   2.6729999999999998e-01   1.7130000000000001e-01   8.3299999999999999e-02   7.3240000000000005e-01   6.4480000000000004e-01   3.5695000000000001e+00   2.6010000000000000e-01   1.5400000000000000e-01   2.3890000000000000e-01
  -1.4988999999999999e+00   4.6170000000000000e-01   2.5740000000000002e-01   2.9599999999999999e-01   1.4269999999999999e-01   3.0700000000000002e-02   7.9900000000000004e-01   7.7820000000000000e-01   3.7435999999999998e+00   2.0230000000000001e-01   1.1550000000000001e-01   2.3000000000000001e-01
  -1.6091000000000000e+00   2.4179999999999999e-01   1.1152000000000000e+00   2.5779999999999997e-01  -9.4999999999999998e-03   7.4499999999999997e-02   5.7709999999999995e-01   8.6719999999999997e-01   4.4401000000000002e+00   2.1190000000000001e-01   1.5400000000000000e-01   2.1679999999999999e-01
  -1.5208999999999999e+00   3.7369999999999998e-01  -8.5800000000000001e-02   2.3870000000000000e-01   8.5599999999999996e-02   3.0700000000000002e-02   5.7709999999999995e-01   7.7820000000000000e-01   3.4824000000000002e+00   3.3710000000000001e-01   1.5400000000000000e-01   2.2559999999999999e-01
  -1.5870000000000000e+00   3.2979999999999998e-01   1.4582999999999999e+00   2.8639999999999999e-01   6.6600000000000006e-02   8.3299999999999999e-02   5.9930000000000005e-01   5.5589999999999995e-01   3.5695000000000001e+00   2.4079999999999999e-01   1.1550000000000001e-01   2.5209999999999999e-01
  -1.4988999999999999e+00  -2.1999999999999999e-02   1.2867999999999999e+00   1.7190000000000000e-01  -9.4999999999999998e-03   9.6500000000000002e-02   6.6579999999999995e-01   6.8930000000000002e-01   2.9600000000000000e+00   2.9859999999999998e-01   1.0580000000000001e-01   2.0349999999999999e-01
  -1.6091000000000000e+00   0.0000000000000000e+00   1.1152000000000000e+00   2.1959999999999999e-01  -8.5599999999999996e-02   7.4499999999999997e-02   5.7709999999999995e-01   5.7809999999999995e-01   3.7435999999999998e+00   2.3119999999999999e-01   1.4430000000000001e-01   2.6100000000000001e-01
  -1.5428999999999999e+00   2.4179999999999999e-01   2.5740000000000002e-01   2.0999999999999999e-01   1.3320000000000001e-01   3.5099999999999999e-02   6.6579999999999995e-01   4.8920000000000002e-01   4.1788999999999996e+00   3.1790000000000002e-01   1.9199999999999998e-02   2.6100000000000001e-01
  -1.7193000000000001e+00   1.7590000000000000e-01   1.8015000000000001e+00   1.8140000000000001e-01   5.7099999999999998e-02   8.3299999999999999e-02   5.9930000000000005e-01   6.2260000000000004e-01   4.2659000000000002e+00   1.8300000000000000e-01   1.6360000000000000e-01   2.2120000000000001e-01
  -1.4327000000000001e+00   2.1980000000000000e-01   2.5740000000000002e-01   2.6729999999999998e-01   1.3320000000000001e-01   8.7700000000000000e-02   6.4370000000000005e-01   6.6710000000000003e-01   4.0918000000000001e+00   2.4079999999999999e-01   2.0210000000000000e-01   2.0349999999999999e-01
  -1.5870000000000000e+00   1.7590000000000000e-01   7.7210000000000001e-01   2.0999999999999999e-01   7.6100000000000001e-02   3.0700000000000002e-02   6.8799999999999994e-01   6.2260000000000004e-01   4.4401000000000002e+00   1.3489999999999999e-01   9.6199999999999994e-02   2.6100000000000001e-01
  -1.7193000000000001e+00   4.1770000000000002e-01  -8.5800000000000001e-02   1.9089999999999999e-01   9.5200000000000007e-02   2.6300000000000000e-02   6.6579999999999995e-01   5.5589999999999995e-01   3.7435999999999998e+00   2.6970000000000000e-01   9.6199999999999994e-02   2.2559999999999999e-01
  -1.4988999999999999e+00   1.3189999999999999e-01   9.4359999999999999e-01   1.8140000000000001e-01   9.5200000000000007e-02   6.5799999999999997e-02   4.4390000000000002e-01   5.1139999999999997e-01   4.6142000000000003e+00   3.1790000000000002e-01   1.2509999999999999e-01   2.3000000000000001e-01
  -1.6752000000000000e+00   5.4959999999999998e-01  -2.5740000000000002e-01   3.3420000000000000e-01   1.2370000000000000e-01   1.3200000000000000e-02   4.8830000000000001e-01   6.0040000000000004e-01   3.9177000000000000e+00   2.8899999999999998e-01   6.7400000000000002e-02   2.3000000000000001e-01
  -1.6532000000000000e+00   1.3189999999999999e-01   1.2867999999999999e+00   2.1959999999999999e-01   4.7600000000000003e-02   5.2600000000000001e-02   4.6610000000000001e-01   3.3350000000000002e-01   4.6142000000000003e+00   3.0819999999999997e-01   2.8899999999999999e-02   2.6100000000000001e-01
  -1.8294999999999999e+00   3.9570000000000000e-01   1.2010000000000001e+00   2.0050000000000001e-01  -2.8500000000000001e-02   7.4499999999999997e-02   7.9900000000000004e-01   7.1150000000000002e-01   3.6564999999999999e+00   2.0230000000000001e-01   1.8279999999999999e-01   2.2120000000000001e-01
  -1.6752000000000000e+00  -4.3999999999999997e-02   1.8872000000000000e+00   1.7190000000000000e-01  -4.7600000000000003e-02   9.6500000000000002e-02   6.2150000000000005e-01   4.6689999999999998e-01   3.8306000000000000e+00   2.6970000000000000e-01   8.6599999999999996e-02   2.8310000000000002e-01
  -1.5428999999999999e+00   2.4179999999999999e-01   6.0050000000000003e-01   2.7689999999999998e-01   6.6600000000000006e-02   7.0199999999999999e-02   6.8799999999999994e-01   6.4480000000000004e-01   3.4824000000000002e+00   2.6970000000000000e-01   1.6360000000000000e-01   2.3890000000000000e-01
  -1.6752000000000000e+00   1.9789999999999999e-01   9.4359999999999999e-01   9.5500000000000002e-02   3.8100000000000002e-02   7.8899999999999998e-02   7.1020000000000005e-01   6.8930000000000002e-01   4.6142000000000003e+00   2.3119999999999999e-01   8.6599999999999996e-02   1.9910000000000000e-01
  -1.5870000000000000e+00   1.9789999999999999e-01   9.4359999999999999e-01   2.2910000000000000e-01   6.6600000000000006e-02   7.8899999999999998e-02   9.1000000000000003e-01   7.3380000000000001e-01   4.4401000000000002e+00   2.3119999999999999e-01   1.2509999999999999e-01   1.7690000000000000e-01
  -1.5208999999999999e+00   2.6379999999999998e-01   7.7210000000000001e-01   2.1959999999999999e-01   7.6100000000000001e-02   3.9500000000000000e-02   6.6579999999999995e-01   5.1139999999999997e-01   4.7012999999999998e+00   2.8899999999999998e-01   9.6199999999999994e-02   2.2120000000000001e-01
  -1.6972000000000000e+00   2.4179999999999999e-01   6.0050000000000003e-01   2.0050000000000001e-01   1.3320000000000001e-01   3.9500000000000000e-02   5.7709999999999995e-01   6.8930000000000002e-01   3.7435999999999998e+00   2.9859999999999998e-01   1.5400000000000000e-01   1.9910000000000000e-01
  -1.5870000000000000e+00   1.5390000000000001e-01   1.1152000000000000e+00   2.0999999999999999e-01   5.7099999999999998e-02   5.7000000000000002e-02   7.1020000000000005e-01   6.8930000000000002e-01   4.7882999999999996e+00   2.8899999999999998e-01   1.3469999999999999e-01   2.1229999999999999e-01
  -1.4988999999999999e+00   4.1770000000000002e-01   0.0000000000000000e+00   3.5330000000000000e-01   5.7099999999999998e-02   2.6300000000000000e-02   3.9950000000000002e-01   4.8920000000000002e-01   3.6564999999999999e+00   2.5050000000000000e-01   1.6360000000000000e-01   2.3000000000000001e-01
  -1.6091000000000000e+00   8.7900000000000006e-02   7.7210000000000001e-01   2.1959999999999999e-01   0.0000000000000000e+00   1.2280000000000001e-01   6.2150000000000005e-01   3.3350000000000002e-01   4.0918000000000001e+00   2.6010000000000000e-01   1.5400000000000000e-01   2.8310000000000002e-01
  -1.5649999999999999e+00   3.0780000000000002e-01   1.5441000000000000e+00   2.1959999999999999e-01   9.4999999999999998e-03   7.8899999999999998e-02   6.6579999999999995e-01   7.3380000000000001e-01   3.7435999999999998e+00   2.6970000000000000e-01   1.6360000000000000e-01   2.2559999999999999e-01
  -1.7413000000000001e+00   1.7590000000000000e-01   1.2010000000000001e+00   2.7689999999999998e-01   1.9000000000000000e-02   5.7000000000000002e-02   6.4370000000000005e-01   4.6689999999999998e-01   4.2659000000000002e+00   2.5050000000000000e-01   2.1170000000000000e-01   2.6979999999999998e-01
  -1.5208999999999999e+00   2.6379999999999998e-01   3.4310000000000002e-01   2.7689999999999998e-01   7.6100000000000001e-02   2.1899999999999999e-02   5.9930000000000005e-01   4.8920000000000002e-01   3.8306000000000000e+00   2.0230000000000001e-01   1.0580000000000001e-01   2.1679999999999999e-01
  -1.7413000000000001e+00   1.3189999999999999e-01   1.1152000000000000e+00   2.5779999999999997e-01   4.7600000000000003e-02   4.3900000000000002e-02   5.9930000000000005e-01   5.7809999999999995e-01   3.9177000000000000e+00   2.6970000000000000e-01   7.6999999999999999e-02   2.2120000000000001e-01
  -1.5649999999999999e+00   2.8580000000000000e-01   6.0050000000000003e-01   1.6230000000000000e-01   2.8500000000000001e-02   3.5099999999999999e-02   6.4370000000000005e-01   7.3380000000000001e-01   3.9177000000000000e+00   1.8300000000000000e-01   2.1170000000000000e-01   2.0790000000000000e-01
  -1.6311000000000000e+00   2.6379999999999998e-01   3.4310000000000002e-01   2.0999999999999999e-01   1.9030000000000000e-01   4.4000000000000003e-03   4.4390000000000002e-01   7.1150000000000002e-01   4.8754000000000000e+00   2.5050000000000000e-01   1.1550000000000001e-01   2.3000000000000001e-01
  -1.5428999999999999e+00   1.0990000000000000e-01  -8.5800000000000001e-02   2.0999999999999999e-01   1.2370000000000000e-01   8.8000000000000005e-03   7.5460000000000005e-01   7.7820000000000000e-01   3.8306000000000000e+00   2.7939999999999998e-01   8.6599999999999996e-02   2.2120000000000001e-01
  -1.6091000000000000e+00   2.1980000000000000e-01   0.0000000000000000e+00   2.3870000000000000e-01   3.8100000000000002e-02   5.2600000000000001e-02   6.8799999999999994e-01   6.2260000000000004e-01   4.7012999999999998e+00   2.2159999999999999e-01   1.2509999999999999e-01   2.4329999999999999e-01
  -1.7413000000000001e+00   3.0780000000000002e-01  -2.5740000000000002e-01   2.6729999999999998e-01   1.1420000000000000e-01   3.9500000000000000e-02   4.4390000000000002e-01   6.0040000000000004e-01   3.6564999999999999e+00   2.0230000000000001e-01   8.6599999999999996e-02   2.3000000000000001e-01
  -1.4548000000000001e+00   3.2979999999999998e-01   8.5780000000000001e-01   2.2910000000000000e-01   9.5200000000000007e-02   2.1899999999999999e-02   5.5489999999999995e-01   4.4469999999999998e-01   3.7435999999999998e+00   1.8300000000000000e-01   1.1550000000000001e-01   2.2559999999999999e-01
  -1.6972000000000000e+00   3.2979999999999998e-01   1.2867999999999999e+00   1.4319999999999999e-01   9.4999999999999998e-03   6.1400000000000003e-02   7.5460000000000005e-01   7.3380000000000001e-01   3.2212000000000001e+00   2.4079999999999999e-01   1.8279999999999999e-01   2.4329999999999999e-01
  -1.7193000000000001e+00   1.9789999999999999e-01   3.4310000000000002e-01   2.0050000000000001e-01   4.7600000000000003e-02   9.6500000000000002e-02   6.8799999999999994e-01   6.8930000000000002e-01   4.2659000000000002e+00   2.3119999999999999e-01   1.5400000000000000e-01   2.2559999999999999e-01
  -1.5649999999999999e+00   2.1980000000000000e-01   0.0000000000000000e+00   2.9599999999999999e-01   8.5599999999999996e-02   5.2600000000000001e-02   7.5460000000000005e-01   7.3380000000000001e-01   3.5695000000000001e+00   1.7340000000000000e-01   1.6360000000000000e-01   2.2559999999999999e-01
  -1.6972000000000000e+00  -4.3999999999999997e-02   6.0050000000000003e-01   1.9089999999999999e-01   2.8500000000000001e-02   7.8899999999999998e-02   5.3269999999999995e-01   5.1139999999999997e-01   3.3953000000000002e+00   2.7939999999999998e-01   1.9239999999999999e-01   2.3440000000000000e-01
  -1.8514999999999999e+00   2.4179999999999999e-01   7.7210000000000001e-01   2.4820000000000000e-01   6.6600000000000006e-02   5.7000000000000002e-02   7.1020000000000005e-01   6.0040000000000004e-01   4.5270999999999999e+00   2.7939999999999998e-01   1.6360000000000000e-01   2.1229999999999999e-01
  -1.3666000000000000e+00   1.7590000000000000e-01   2.5740000000000002e-01   2.5779999999999997e-01   2.8500000000000001e-02   4.3900000000000002e-02   6.8799999999999994e-01   6.2260000000000004e-01   4.2659000000000002e+00   2.5050000000000000e-01   1.6360000000000000e-01   2.4329999999999999e-01
  -1.7193000000000001e+00   2.6379999999999998e-01   4.2890000000000000e-01   1.9089999999999999e-01   1.1420000000000000e-01   6.5799999999999997e-02   5.1049999999999995e-01   7.5600000000000001e-01   3.1341999999999999e+00   2.3119999999999999e-01   7.6999999999999999e-02   1.9020000000000001e-01
  -1.5870000000000000e+00   1.0990000000000000e-01   7.7210000000000001e-01   1.8140000000000001e-01   4.7600000000000003e-02   1.1840000000000001e-01   6.4370000000000005e-01   5.7809999999999995e-01   3.7435999999999998e+00   2.4079999999999999e-01   1.4430000000000001e-01   1.9910000000000000e-01
  -1.4988999999999999e+00   3.5170000000000001e-01   4.2890000000000000e-01   2.3870000000000000e-01   1.0470000000000000e-01   3.9500000000000000e-02   5.5489999999999995e-01   4.6689999999999998e-01   3.2212000000000001e+00   2.7939999999999998e-01   6.7400000000000002e-02   2.8310000000000002e-01
  -1.6532000000000000e+00   4.1770000000000002e-01   5.1470000000000005e-01   3.4370000000000001e-01   5.7099999999999998e-02   4.3900000000000002e-02   7.5460000000000005e-01   5.1139999999999997e-01   3.5695000000000001e+00   3.5639999999999999e-01   9.6199999999999994e-02   2.4770000000000000e-01
  -1.7193000000000001e+00   2.1980000000000000e-01   1.1152000000000000e+00   2.4820000000000000e-01   6.6600000000000006e-02   7.0199999999999999e-02   7.5460000000000005e-01   6.0040000000000004e-01   3.3083000000000000e+00   3.0819999999999997e-01   8.6599999999999996e-02   2.4329999999999999e-01
  -1.6311000000000000e+00   1.9789999999999999e-01   8.5780000000000001e-01   2.0999999999999999e-01   2.8500000000000001e-02   7.4499999999999997e-02   7.9900000000000004e-01   5.5589999999999995e-01   3.8306000000000000e+00   3.2750000000000001e-01   1.9199999999999998e-02   2.2120000000000001e-01
  -1.5870000000000000e+00   4.3969999999999998e-01   7.7210000000000001e-01   1.8140000000000001e-01   5.7099999999999998e-02   3.9500000000000000e-02   5.1049999999999995e-01   5.5589999999999995e-01   4.0918000000000001e+00   3.0819999999999997e-01   1.6360000000000000e-01   2.5659999999999999e-01
  -1.7193000000000001e+00   2.1980000000000000e-01   1.3725000000000001e+00   2.4820000000000000e-01   1.9000000000000000e-02   8.3299999999999999e-02   4.8830000000000001e-01   6.6710000000000003e-01   3.7435999999999998e+00   2.3119999999999999e-01   1.0580000000000001e-01   2.4329999999999999e-01
  -1.6972000000000000e+00   8.7900000000000006e-02   9.4359999999999999e-01   1.7190000000000000e-01   6.6600000000000006e-02   6.1400000000000003e-02   8.6560000000000004e-01   6.2260000000000004e-01   4.6142000000000003e+00   2.3119999999999999e-01   1.3469999999999999e-01   1.8140000000000001e-01
  -1.8294999999999999e+00   1.7590000000000000e-01   1.3725000000000001e+00   1.7190000000000000e-01   1.0470000000000000e-01   4.8200000000000000e-02   6.2150000000000005e-01   7.1150000000000002e-01   3.8306000000000000e+00   2.0230000000000001e-01   1.1550000000000001e-01   2.4770000000000000e-01
  -1.6091000000000000e+00   2.6379999999999998e-01  -8.5800000000000001e-02   2.9599999999999999e-01   9.5200000000000007e-02   1.7500000000000002e-02   7.1020000000000005e-01   7.1150000000000002e-01   3.6564999999999999e+00   2.2159999999999999e-01   1.4430000000000001e-01   1.8579999999999999e-01
  -1.8294999999999999e+00   3.9570000000000000e-01   9.4359999999999999e-01   1.7190000000000000e-01   8.5599999999999996e-02   9.2100000000000001e-02   6.4370000000000005e-01   6.6710000000000003e-01   3.6564999999999999e+00   2.4079999999999999e-01   1.9239999999999999e-01   2.5659999999999999e-01
  -1.5428999999999999e+00   2.1980000000000000e-01   6.8630000000000002e-01   2.5779999999999997e-01   1.0470000000000000e-01   5.7000000000000002e-02   7.5460000000000005e-01   5.1139999999999997e-01   3.7435999999999998e+00   2.1190000000000001e-01   2.8899999999999999e-02   2.3000000000000001e-01
  -1.5208999999999999e+00   4.1770000000000002e-01   6.0050000000000003e-01   1.9089999999999999e-01   5.7099999999999998e-02   4.3900000000000002e-02   6.2150000000000005e-01   4.4469999999999998e-01   4.2659000000000002e+00   3.8529999999999998e-01   9.6199999999999994e-02   2.4770000000000000e-01
  -1.5428999999999999e+00   8.7900000000000006e-02   7.7210000000000001e-01   1.3370000000000001e-01   4.7600000000000003e-02   5.7000000000000002e-02   6.8799999999999994e-01   6.2260000000000004e-01   3.1341999999999999e+00   3.4680000000000000e-01   1.4430000000000001e-01   2.3440000000000000e-01
  -1.5208999999999999e+00   3.2979999999999998e-01   1.4582999999999999e+00   1.0500000000000000e-01  -6.6600000000000006e-02   7.0199999999999999e-02   7.3240000000000005e-01   4.4469999999999998e-01   4.1788999999999996e+00   2.7939999999999998e-01   1.7319999999999999e-01   2.3890000000000000e-01
  -1.5208999999999999e+00   1.3189999999999999e-01   1.7160000000000000e-01   2.2910000000000000e-01   6.6600000000000006e-02   6.5799999999999997e-02   5.7709999999999995e-01   5.1139999999999997e-01   3.9177000000000000e+00   2.6970000000000000e-01   6.7400000000000002e-02   2.1229999999999999e-01
  -1.6532000000000000e+00   2.1980000000000000e-01   8.5780000000000001e-01   1.6230000000000000e-01   9.4999999999999998e-03   1.0960000000000000e-01   5.7709999999999995e-01   6.6710000000000003e-01   4.2659000000000002e+00   2.7939999999999998e-01   1.6360000000000000e-01   2.3440000000000000e-01
  -1.5649999999999999e+00   3.5170000000000001e-01   1.1152000000000000e+00   2.4820000000000000e-01  -4.7600000000000003e-02   5.2600000000000001e-02   8.8780000000000003e-01   6.6710000000000003e-01   3.2212000000000001e+00   1.4449999999999999e-01   2.0210000000000000e-01   2.5209999999999999e-01
  -1.6091000000000000e+00   5.0560000000000005e-01   8.5800000000000001e-02   1.3370000000000001e-01   1.1420000000000000e-01   1.7500000000000002e-02   6.6579999999999995e-01   3.3350000000000002e-01   3.2212000000000001e+00   2.8899999999999998e-01   1.3469999999999999e-01   2.4770000000000000e-01
  -1.4767999999999999e+00   3.2979999999999998e-01   2.5740000000000002e-01   2.2910000000000000e-01   8.5599999999999996e-02   4.8200000000000000e-02   5.7709999999999995e-01   4.6689999999999998e-01   4.0048000000000004e+00   2.8899999999999998e-01   1.0580000000000001e-01   2.2559999999999999e-01
  -1.5208999999999999e+00   6.6000000000000003e-02   1.7160000000000000e-01   1.6230000000000000e-01  -1.9000000000000000e-02   6.1400000000000003e-02   7.1020000000000005e-01   7.1150000000000002e-01   3.9177000000000000e+00   2.2159999999999999e-01   2.0210000000000000e-01   2.3890000000000000e-01
  -1.6091000000000000e+00   4.1770000000000002e-01  -8.5800000000000001e-02   3.0549999999999999e-01   1.2370000000000000e-01   3.0700000000000002e-02   6.2150000000000005e-01   4.8920000000000002e-01   3.8306000000000000e+00   3.0819999999999997e-01   6.7400000000000002e-02   2.3890000000000000e-01
  -1.8514999999999999e+00   2.1980000000000000e-01   1.2010000000000001e+00   2.5779999999999997e-01   5.7099999999999998e-02   3.9500000000000000e-02   4.6610000000000001e-01   4.4469999999999998e-01   3.4824000000000002e+00   2.8899999999999998e-01   7.6999999999999999e-02   2.6979999999999998e-01
  -1.6091000000000000e+00   4.6170000000000000e-01   7.7210000000000001e-01   1.9089999999999999e-01  -9.4999999999999998e-03   8.3299999999999999e-02   6.4370000000000005e-01   5.1139999999999997e-01   4.0048000000000004e+00   2.2159999999999999e-01   7.6999999999999999e-02   1.9910000000000000e-01
  -1.5870000000000000e+00  -2.1999999999999999e-02   1.8015000000000001e+00   1.8140000000000001e-01   9.4999999999999998e-03   1.0960000000000000e-01   6.2150000000000005e-01   6.0040000000000004e-01   3.2212000000000001e+00   2.4079999999999999e-01   1.1550000000000001e-01   2.6100000000000001e-01
  -1.4107000000000001e+00   3.7369999999999998e-01   1.1152000000000000e+00   3.0549999999999999e-01   1.9000000000000000e-02   7.0199999999999999e-02   7.9900000000000004e-01   3.3350000000000002e-01   3.8306000000000000e+00   2.5050000000000000e-01   2.0210000000000000e-01   2.6100000000000001e-01
  -1.6091000000000000e+00   2.1999999999999999e-02   1.0294000000000001e+00   2.0999999999999999e-01   4.7600000000000003e-02   1.0090000000000000e-01   5.9930000000000005e-01   6.2260000000000004e-01   4.2659000000000002e+00   2.9859999999999998e-01   1.7319999999999999e-01   2.0790000000000000e-01
  -1.7413000000000001e+00   2.1980000000000000e-01   3.4310000000000002e-01   2.5779999999999997e-01  -4.7600000000000003e-02   4.3900000000000002e-02   6.4370000000000005e-01   8.0049999999999999e-01   4.2659000000000002e+00   2.2159999999999999e-01   1.2509999999999999e-01   2.2120000000000001e-01
  -1.4767999999999999e+00   2.8580000000000000e-01   0.0000000000000000e+00   2.0050000000000001e-01   8.5599999999999996e-02   5.2600000000000001e-02   6.4370000000000005e-01   6.0040000000000004e-01   3.5695000000000001e+00   1.6380000000000000e-01   1.5400000000000000e-01   1.9910000000000000e-01
  -1.5208999999999999e+00   1.9789999999999999e-01  -2.5740000000000002e-01   2.0999999999999999e-01   1.0470000000000000e-01  -1.7500000000000002e-02   6.6579999999999995e-01   7.1150000000000002e-01   3.8306000000000000e+00   2.6010000000000000e-01   1.3469999999999999e-01   1.8579999999999999e-01
  -1.5870000000000000e+00   8.7900000000000006e-02   6.0050000000000003e-01   2.4820000000000000e-01   8.5599999999999996e-02   8.7700000000000000e-02   6.4370000000000005e-01   4.6689999999999998e-01   4.7012999999999998e+00   2.6970000000000000e-01   1.1550000000000001e-01   2.3000000000000001e-01
  -1.6091000000000000e+00   3.0780000000000002e-01  -1.7160000000000000e-01   2.2910000000000000e-01   1.5229999999999999e-01   3.5099999999999999e-02   4.2170000000000002e-01   5.1139999999999997e-01   3.8306000000000000e+00   2.6970000000000000e-01   1.1550000000000001e-01   2.3890000000000000e-01
  -1.6091000000000000e+00   3.2979999999999998e-01   9.4359999999999999e-01   2.1959999999999999e-01   7.6100000000000001e-02   4.3900000000000002e-02   5.9930000000000005e-01   5.3369999999999995e-01   3.3083000000000000e+00   3.2750000000000001e-01   1.6360000000000000e-01   2.5659999999999999e-01
  -1.5428999999999999e+00   1.0990000000000000e-01   9.4359999999999999e-01   1.8140000000000001e-01  -6.6600000000000006e-02   9.2100000000000001e-02   6.8799999999999994e-01   4.4469999999999998e-01   3.7435999999999998e+00   2.6970000000000000e-01   3.8500000000000000e-02   1.8140000000000001e-01
  -1.6311000000000000e+00   3.2979999999999998e-01   1.5441000000000000e+00   1.9089999999999999e-01  -6.6600000000000006e-02   1.0090000000000000e-01   6.2150000000000005e-01   4.8920000000000002e-01   3.5695000000000001e+00   2.6010000000000000e-01   1.0580000000000001e-01   2.1679999999999999e-01
  -1.5428999999999999e+00   1.3189999999999999e-01   3.4310000000000002e-01   3.0549999999999999e-01   7.6100000000000001e-02   3.5099999999999999e-02   7.7680000000000005e-01   7.7820000000000000e-01   3.8306000000000000e+00   3.8529999999999998e-01   1.1550000000000001e-01   2.2120000000000001e-01
  -1.6091000000000000e+00   3.7369999999999998e-01   7.7210000000000001e-01   2.3870000000000000e-01   2.8500000000000001e-02   9.2100000000000001e-02   7.7680000000000005e-01   7.5600000000000001e-01   3.6564999999999999e+00   2.6010000000000000e-01   6.7400000000000002e-02   2.2559999999999999e-01
  -1.6311000000000000e+00   2.6379999999999998e-01   6.0050000000000003e-01   2.2910000000000000e-01   9.5200000000000007e-02   8.3299999999999999e-02   6.4370000000000005e-01   7.1150000000000002e-01   4.4401000000000002e+00   3.3710000000000001e-01   1.7319999999999999e-01   1.7249999999999999e-01
  -1.6311000000000000e+00   1.7590000000000000e-01   1.7160000000000000e-01   2.9599999999999999e-01   7.6100000000000001e-02   7.4499999999999997e-02   5.3269999999999995e-01   5.3369999999999995e-01   3.6564999999999999e+00   2.5050000000000000e-01   1.7319999999999999e-01   2.5209999999999999e-01
  -1.4327000000000001e+00   2.1980000000000000e-01  -2.5740000000000002e-01   2.4820000000000000e-01   1.8079999999999999e-01   4.3900000000000002e-02   7.9900000000000004e-01   8.6719999999999997e-01   3.5695000000000001e+00   2.8899999999999998e-01   9.6199999999999994e-02   2.3000000000000001e-01
  -1.7193000000000001e+00   2.8580000000000000e-01   3.4310000000000002e-01   2.2910000000000000e-01  -4.7600000000000003e-02   7.0199999999999999e-02   4.8830000000000001e-01   6.2260000000000004e-01   4.0048000000000004e+00   1.4449999999999999e-01   1.4430000000000001e-01   1.9910000000000000e-01
  -1.6311000000000000e+00   3.9570000000000000e-01   3.4310000000000002e-01   3.2460000000000000e-01   1.0470000000000000e-01   7.4499999999999997e-02   5.7709999999999995e-01   5.1139999999999997e-01   3.5695000000000001e+00   2.1190000000000001e-01   1.4430000000000001e-01   1.9460000000000000e-01
  -1.6532000000000000e+00   2.6379999999999998e-01   5.1470000000000005e-01   3.1509999999999999e-01   0.0000000000000000e+00   7.4499999999999997e-02   5.1049999999999995e-01   6.2260000000000004e-01   2.9600000000000000e+00   1.8300000000000000e-01   5.7700000000000001e-02   2.4770000000000000e-01
  -1.5428999999999999e+00   2.6379999999999998e-01   1.7157000000000000e+00   1.7190000000000000e-01   4.7600000000000003e-02   7.4499999999999997e-02   6.6579999999999995e-01   6.6710000000000003e-01   3.5695000000000001e+00   1.4449999999999999e-01   2.7900000000000003e-01   2.3890000000000000e-01
  -1.6532000000000000e+00   4.3999999999999997e-02   6.0050000000000003e-01   2.1959999999999999e-01   4.7600000000000003e-02   1.1840000000000001e-01   7.7680000000000005e-01   6.6710000000000003e-01   4.0048000000000004e+00   2.4079999999999999e-01   9.6199999999999994e-02   2.3440000000000000e-01
  -1.4988999999999999e+00   2.8580000000000000e-01   2.5740000000000002e-01   2.2910000000000000e-01  -9.4999999999999998e-03   4.8200000000000000e-02   5.1049999999999995e-01   5.1139999999999997e-01   3.6564999999999999e+00   3.4680000000000000e-01   1.2509999999999999e-01   2.4329999999999999e-01
  -1.5870000000000000e+00  -1.0990000000000000e-01   3.4310000000000002e-01   1.5279999999999999e-01   3.8100000000000002e-02   9.6500000000000002e-02   3.5510000000000003e-01   7.5600000000000001e-01   3.8306000000000000e+00   2.4079999999999999e-01   1.2509999999999999e-01   2.6100000000000001e-01
  -1.5870000000000000e+00   1.9789999999999999e-01  -2.5740000000000002e-01   2.0999999999999999e-01   1.2370000000000000e-01   9.6500000000000002e-02   8.4340000000000004e-01   6.4480000000000004e-01   4.0048000000000004e+00   1.7340000000000000e-01   2.3089999999999999e-01   2.3890000000000000e-01
  -1.6972000000000000e+00   1.7590000000000000e-01   5.1470000000000005e-01   1.5279999999999999e-01   4.7600000000000003e-02   7.0199999999999999e-02   5.5489999999999995e-01   6.6710000000000003e-01   3.7435999999999998e+00   2.3119999999999999e-01   1.2509999999999999e-01   2.1679999999999999e-01
  -1.5649999999999999e+00   3.2979999999999998e-01   3.4310000000000002e-01   2.7689999999999998e-01   1.4269999999999999e-01   2.1899999999999999e-02   8.8780000000000003e-01   8.6719999999999997e-01   3.9177000000000000e+00   2.5050000000000000e-01   2.0210000000000000e-01   1.9020000000000001e-01
  -1.5649999999999999e+00   1.5390000000000001e-01   8.5780000000000001e-01   2.3870000000000000e-01   3.8100000000000002e-02   5.2600000000000001e-02   6.4370000000000005e-01   5.5589999999999995e-01   4.7882999999999996e+00   3.6599999999999999e-01   8.6599999999999996e-02   2.2559999999999999e-01
  -1.7413000000000001e+00   2.1999999999999999e-02   3.4310000000000002e-01   2.2910000000000000e-01   1.6180000000000000e-01   3.9500000000000000e-02   7.1020000000000005e-01   6.2260000000000004e-01   2.6989000000000001e+00   2.6970000000000000e-01   5.7700000000000001e-02   2.0790000000000000e-01
  -1.4107000000000001e+00   1.9789999999999999e-01   8.5780000000000001e-01   2.0050000000000001e-01   7.6100000000000001e-02   1.0960000000000000e-01   6.6579999999999995e-01   4.2249999999999999e-01   3.1341999999999999e+00   1.8300000000000000e-01   9.6199999999999994e-02   2.6100000000000001e-01
  -1.3666000000000000e+00   2.4179999999999999e-01   7.7210000000000001e-01   1.3370000000000001e-01   4.7600000000000003e-02   8.7700000000000000e-02   5.3269999999999995e-01   8.0049999999999999e-01   4.1788999999999996e+00   2.1190000000000001e-01   2.2130000000000000e-01   2.3440000000000000e-01
  -1.5649999999999999e+00   1.7590000000000000e-01   8.5780000000000001e-01   1.7190000000000000e-01  -3.8100000000000002e-02   1.3589999999999999e-01   9.7660000000000002e-01   4.0020000000000000e-01   3.5695000000000001e+00   2.6970000000000000e-01   1.0580000000000001e-01   2.9640000000000000e-01
  -1.7413000000000001e+00   2.4179999999999999e-01   6.0050000000000003e-01   2.0050000000000001e-01   2.8500000000000001e-02   1.0520000000000000e-01   5.1049999999999995e-01   6.0040000000000004e-01   3.8306000000000000e+00   2.7939999999999998e-01   2.2130000000000000e-01   2.2120000000000001e-01
  -1.6532000000000000e+00   3.2979999999999998e-01   8.5780000000000001e-01   2.5779999999999997e-01   5.7099999999999998e-02   5.7000000000000002e-02   7.3240000000000005e-01   6.8930000000000002e-01   4.5270999999999999e+00   2.6010000000000000e-01   4.8099999999999997e-02   2.3890000000000000e-01
  -1.7193000000000001e+00   2.1980000000000000e-01   6.8630000000000002e-01   1.9089999999999999e-01   5.7099999999999998e-02   8.7700000000000000e-02   7.5460000000000005e-01   6.8930000000000002e-01   3.4824000000000002e+00   2.6010000000000000e-01   1.4430000000000001e-01   2.1679999999999999e-01
  -1.5649999999999999e+00   3.9570000000000000e-01   1.0294000000000001e+00   3.1509999999999999e-01   1.3320000000000001e-01   4.8200000000000000e-02   5.3269999999999995e-01   7.1150000000000002e-01   3.9177000000000000e+00   2.6970000000000000e-01   1.8279999999999999e-01   2.2559999999999999e-01
  -1.6091000000000000e+00   3.9570000000000000e-01   2.5740000000000002e-01   2.8639999999999999e-01   1.7130000000000001e-01   2.6300000000000000e-02   4.4390000000000002e-01   7.1150000000000002e-01   4.0048000000000004e+00   2.5050000000000000e-01   7.6999999999999999e-02   2.2120000000000001e-01
  -1.4327000000000001e+00   4.3999999999999997e-02   1.7157000000000000e+00   1.1459999999999999e-01   8.5599999999999996e-02   7.0199999999999999e-02   6.4370000000000005e-01   7.5600000000000001e-01   3.8306000000000000e+00   2.7939999999999998e-01   2.3089999999999999e-01   2.6100000000000001e-01
  -1.7193000000000001e+00   4.8359999999999997e-01   6.8630000000000002e-01   2.7689999999999998e-01   7.6100000000000001e-02   2.6300000000000000e-02   5.7709999999999995e-01   5.7809999999999995e-01   4.0048000000000004e+00   2.6970000000000000e-01   9.6199999999999994e-02   2.2559999999999999e-01
  -1.7634000000000001e+00   3.2979999999999998e-01   6.8630000000000002e-01   1.9089999999999999e-01   2.8500000000000001e-02   2.1899999999999999e-02   6.2150000000000005e-01   4.6689999999999998e-01   3.3953000000000002e+00   2.9859999999999998e-01   9.6199999999999994e-02   2.6979999999999998e-01
  -1.7193000000000001e+00   4.8359999999999997e-01   9.4359999999999999e-01   1.4319999999999999e-01   9.4999999999999998e-03   5.2600000000000001e-02   7.1020000000000005e-01   7.5600000000000001e-01   4.0918000000000001e+00   1.7340000000000000e-01   2.1170000000000000e-01   2.3440000000000000e-01
  -1.6752000000000000e+00   1.0990000000000000e-01   1.0294000000000001e+00   2.0999999999999999e-01  -1.9000000000000000e-02   3.0700000000000002e-02   7.7680000000000005e-01   5.5589999999999995e-01   3.6564999999999999e+00   2.7939999999999998e-01   3.8500000000000000e-02   2.3440000000000000e-01
  -1.7413000000000001e+00   3.2979999999999998e-01   1.0294000000000001e+00   2.7689999999999998e-01   3.8100000000000002e-02   4.3900000000000002e-02   5.5489999999999995e-01   6.6710000000000003e-01   3.9177000000000000e+00   2.4079999999999999e-01   2.0210000000000000e-01   2.0349999999999999e-01
  -1.4988999999999999e+00   2.1980000000000000e-01   4.2890000000000000e-01   1.4319999999999999e-01   1.9000000000000000e-02   3.5099999999999999e-02   8.2120000000000004e-01   8.0049999999999999e-01   4.0048000000000004e+00   2.5050000000000000e-01   1.7319999999999999e-01   1.8579999999999999e-01
  -1.5428999999999999e+00   3.7369999999999998e-01   4.2890000000000000e-01   1.7190000000000000e-01   4.7600000000000003e-02   3.0700000000000002e-02   5.7709999999999995e-01   7.1150000000000002e-01   4.2659000000000002e+00   2.0230000000000001e-01   1.5400000000000000e-01   1.9020000000000001e-01
  -1.4548000000000001e+00   5.0560000000000005e-01  -4.2890000000000000e-01   2.8639999999999999e-01   1.8079999999999999e-01   1.3200000000000000e-02   8.6560000000000004e-01   7.1150000000000002e-01   4.5270999999999999e+00   2.7939999999999998e-01   1.5400000000000000e-01   2.4770000000000000e-01
  -1.7634000000000001e+00   4.1770000000000002e-01   0.0000000000000000e+00   1.9089999999999999e-01   1.1420000000000000e-01   4.3900000000000002e-02   5.3269999999999995e-01   7.5600000000000001e-01   4.1788999999999996e+00   2.6010000000000000e-01   1.5400000000000000e-01   2.2559999999999999e-01
  -1.7413000000000001e+00   2.6379999999999998e-01   7.7210000000000001e-01   2.3870000000000000e-01   6.6600000000000006e-02   5.7000000000000002e-02   4.8830000000000001e-01   7.3380000000000001e-01   4.0048000000000004e+00   3.0819999999999997e-01   1.7319999999999999e-01   1.6810000000000000e-01
  -1.4548000000000001e+00   3.7369999999999998e-01   1.7160000000000000e-01   2.5779999999999997e-01   8.5599999999999996e-02   6.5799999999999997e-02   5.9930000000000005e-01   5.1139999999999997e-01   3.7435999999999998e+00   2.6010000000000000e-01   1.6360000000000000e-01   2.6540000000000002e-01
  -1.8514999999999999e+00   3.0780000000000002e-01  -1.7160000000000000e-01   2.4820000000000000e-01   4.7600000000000003e-02   3.9500000000000000e-02   5.7709999999999995e-01   4.4469999999999998e-01   3.4824000000000002e+00   1.8300000000000000e-01   4.8099999999999997e-02   2.3000000000000001e-01
  -1.5649999999999999e+00   1.7590000000000000e-01   1.7157000000000000e+00   1.7190000000000000e-01   9.4999999999999998e-03   1.0960000000000000e-01   6.8799999999999994e-01   8.4499999999999997e-01   3.0470999999999999e+00   2.2159999999999999e-01   1.3469999999999999e-01   1.9460000000000000e-01
  -1.5649999999999999e+00   2.6379999999999998e-01   1.6298999999999999e+00   2.1959999999999999e-01  -4.7600000000000003e-02   1.0960000000000000e-01   5.5489999999999995e-01   4.2249999999999999e-01   3.4824000000000002e+00   2.6970000000000000e-01   1.6360000000000000e-01   2.3890000000000000e-01
  -1.7193000000000001e+00   2.8580000000000000e-01   8.5800000000000001e-02   2.2910000000000000e-01   9.4999999999999998e-03   4.8200000000000000e-02   5.5489999999999995e-01   5.5589999999999995e-01   3.7435999999999998e+00   2.5050000000000000e-01   7.6999999999999999e-02   2.0790000000000000e-01
  -1.5870000000000000e+00   3.0780000000000002e-01   7.7210000000000001e-01   2.2910000000000000e-01   0.0000000000000000e+00   7.0199999999999999e-02   7.7680000000000005e-01   8.0049999999999999e-01   3.5695000000000001e+00   2.5050000000000000e-01   1.8279999999999999e-01   1.9910000000000000e-01
  -1.5649999999999999e+00   1.5390000000000001e-01   8.5780000000000001e-01   2.0050000000000001e-01   2.8500000000000001e-02   9.2100000000000001e-02   6.8799999999999994e-01   6.6710000000000003e-01   3.8306000000000000e+00   2.8899999999999998e-01   1.7319999999999999e-01   1.6810000000000000e-01
  -1.5649999999999999e+00   4.1770000000000002e-01   2.5740000000000002e-01   2.4820000000000000e-01   9.5200000000000007e-02   8.8000000000000005e-03   5.7709999999999995e-01   7.1150000000000002e-01   4.2659000000000002e+00   2.6970000000000000e-01   4.8099999999999997e-02   2.5659999999999999e-01
  -1.5649999999999999e+00   1.3189999999999999e-01  -4.2890000000000000e-01   3.1509999999999999e-01   7.6100000000000001e-02   1.7500000000000002e-02   6.6579999999999995e-01   7.7820000000000000e-01   3.4824000000000002e+00   2.8899999999999998e-01   1.2509999999999999e-01   1.9910000000000000e-01
  -1.8294999999999999e+00   2.8580000000000000e-01   1.7160000000000000e-01   2.1959999999999999e-01   1.9000000000000000e-02   7.8899999999999998e-02   8.4340000000000004e-01   7.5600000000000001e-01   4.0918000000000001e+00   2.1190000000000001e-01   1.6360000000000000e-01   2.4329999999999999e-01
  -1.6532000000000000e+00   1.7590000000000000e-01   3.4310000000000002e-01   2.9599999999999999e-01   3.8100000000000002e-02   4.8200000000000000e-02   6.4370000000000005e-01   6.2260000000000004e-01   3.5695000000000001e+00   2.9859999999999998e-01   1.4430000000000001e-01   2.3000000000000001e-01
  -1.6752000000000000e+00   3.0780000000000002e-01   8.5780000000000001e-01   2.9599999999999999e-01   4.7600000000000003e-02   6.5799999999999997e-02   6.4370000000000005e-01   6.0040000000000004e-01   3.3083000000000000e+00   2.2159999999999999e-01   9.6199999999999994e-02   2.3440000000000000e-01
  -1.5649999999999999e+00  -4.3999999999999997e-02   5.1470000000000005e-01   1.3370000000000001e-01   2.8500000000000001e-02   1.1840000000000001e-01   4.6610000000000001e-01   4.4469999999999998e-01   4.3529999999999998e+00   2.8899999999999998e-01   1.4430000000000001e-01   2.3440000000000000e-01
  -1.5870000000000000e+00   2.6379999999999998e-01   1.1152000000000000e+00   2.9599999999999999e-01  -9.4999999999999998e-03   8.7700000000000000e-02   5.7709999999999995e-01   6.2260000000000004e-01   3.3953000000000002e+00   2.7939999999999998e-01   1.3469999999999999e-01   2.3440000000000000e-01
  -1.5649999999999999e+00   1.3189999999999999e-01   5.1470000000000005e-01   2.6729999999999998e-01   7.6100000000000001e-02   3.0700000000000002e-02   7.3240000000000005e-01   4.0020000000000000e-01   4.1788999999999996e+00   1.6380000000000000e-01   2.0210000000000000e-01   2.3890000000000000e-01
  -1.6752000000000000e+00   2.1980000000000000e-01   6.0050000000000003e-01   1.9089999999999999e-01   3.8100000000000002e-02   8.3299999999999999e-02   6.2150000000000005e-01   8.6719999999999997e-01   4.0048000000000004e+00   1.9270000000000001e-01   1.6360000000000000e-01   2.1679999999999999e-01
  -1.6311000000000000e+00   3.5170000000000001e-01   2.5740000000000002e-01   1.7190000000000000e-01   2.8500000000000001e-02   5.2600000000000001e-02   7.7680000000000005e-01   6.8930000000000002e-01   4.4401000000000002e+00   3.2750000000000001e-01   1.3469999999999999e-01   1.8579999999999999e-01
  -1.6532000000000000e+00   2.6379999999999998e-01  -8.5800000000000001e-02   2.1959999999999999e-01   1.8079999999999999e-01  -2.6300000000000000e-02   5.7709999999999995e-01   5.1139999999999997e-01   3.3953000000000002e+00   2.1190000000000001e-01   1.0580000000000001e-01   2.4770000000000000e-01
  -1.4767999999999999e+00   2.8580000000000000e-01   8.5800000000000001e-02   2.7689999999999998e-01   1.6180000000000000e-01   6.5799999999999997e-02   5.9930000000000005e-01   4.8920000000000002e-01   3.3953000000000002e+00   3.0819999999999997e-01   1.3469999999999999e-01   2.3890000000000000e-01
  -1.5870000000000000e+00   8.7900000000000006e-02   9.4359999999999999e-01   1.5279999999999999e-01   3.8100000000000002e-02   5.2600000000000001e-02   7.9900000000000004e-01   7.3380000000000001e-01   3.8306000000000000e+00   2.0230000000000001e-01   1.5400000000000000e-01   2.2120000000000001e-01
  -1.4988999999999999e+00   3.0780000000000002e-01  -3.4310000000000002e-01   3.0549999999999999e-01   7.6100000000000001e-02   1.3200000000000000e-02   6.2150000000000005e-01   6.0040000000000004e-01   3.4824000000000002e+00   2.7939999999999998e-01   8.6599999999999996e-02   2.2559999999999999e-01
  -1.6532000000000000e+00   2.4179999999999999e-01  -8.5800000000000001e-02   1.9089999999999999e-01   1.0470000000000000e-01   7.4499999999999997e-02   4.4390000000000002e-01   4.8920000000000002e-01   3.1341999999999999e+00   2.8899999999999998e-01   1.9199999999999998e-02   2.4770000000000000e-01
  -1.5870000000000000e+00   2.1980000000000000e-01   4.2890000000000000e-01   1.9089999999999999e-01   4.7600000000000003e-02   1.1400000000000000e-01   5.1049999999999995e-01   4.0020000000000000e-01   3.3953000000000002e+00   2.5050000000000000e-01   1.4430000000000001e-01   2.0790000000000000e-01
  -1.6532000000000000e+00   1.7590000000000000e-01   1.3725000000000001e+00   2.0050000000000001e-01   2.8500000000000001e-02   8.3299999999999999e-02   8.4340000000000004e-01   4.8920000000000002e-01   3.6564999999999999e+00   3.1790000000000002e-01   3.8500000000000000e-02   2.3440000000000000e-01
  -1.6752000000000000e+00   2.6379999999999998e-01   6.0050000000000003e-01   2.9599999999999999e-01   3.8100000000000002e-02   4.8200000000000000e-02   6.4370000000000005e-01   6.8930000000000002e-01   4.3529999999999998e+00   2.8899999999999998e-01   1.6360000000000000e-01   2.3890000000000000e-01
  -1.6091000000000000e+00   2.8580000000000000e-01   1.3725000000000001e+00   1.7190000000000000e-01   1.1420000000000000e-01   1.0520000000000000e-01   7.9900000000000004e-01   5.7809999999999995e-01   3.9177000000000000e+00   2.2159999999999999e-01   1.6360000000000000e-01   2.1679999999999999e-01
  -1.7634000000000001e+00   2.8580000000000000e-01   1.1152000000000000e+00   1.7190000000000000e-01   8.5599999999999996e-02   4.3900000000000002e-02   5.9930000000000005e-01   8.2269999999999999e-01   4.2659000000000002e+00   1.4449999999999999e-01   1.0580000000000001e-01   2.6100000000000001e-01
  -1.6091000000000000e+00   2.4179999999999999e-01   2.5740000000000002e-01   2.0999999999999999e-01   1.2370000000000000e-01   4.8200000000000000e-02   5.5489999999999995e-01   5.5589999999999995e-01   3.3083000000000000e+00   2.8899999999999998e-01   1.3469999999999999e-01   2.3440000000000000e-01
  -1.6091000000000000e+00   2.8580000000000000e-01   0.0000000000000000e+00   2.9599999999999999e-01   1.3320000000000001e-01   3.0700000000000002e-02   5.5489999999999995e-01   7.3380000000000001e-01   3.9177000000000000e+00   2.7939999999999998e-01   1.5400000000000000e-01   2.2120000000000001e-01
  -1.6532000000000000e+00   4.6170000000000000e-01   5.1470000000000005e-01   1.8140000000000001e-01   9.4999999999999998e-03   6.5799999999999997e-02   5.3269999999999995e-01   6.0040000000000004e-01   3.9177000000000000e+00   2.6010000000000000e-01   9.6199999999999994e-02   2.4329999999999999e-01
  -1.3666000000000000e+00   3.7369999999999998e-01  -8.5800000000000001e-02   3.1509999999999999e-01   1.1420000000000000e-01   5.2600000000000001e-02   5.1049999999999995e-01   4.6689999999999998e-01   3.6564999999999999e+00   2.7939999999999998e-01   2.2130000000000000e-01   2.3000000000000001e-01
  -1.5649999999999999e+00   3.5170000000000001e-01   1.3725000000000001e+00   2.1959999999999999e-01   1.1420000000000000e-01   9.2100000000000001e-02   3.7730000000000002e-01   4.8920000000000002e-01   3.7435999999999998e+00   2.6970000000000000e-01   4.8099999999999997e-02   2.3890000000000000e-01
  -1.6091000000000000e+00   1.9789999999999999e-01   1.0294000000000001e+00   8.5900000000000004e-02  -1.0470000000000000e-01   1.0090000000000000e-01   7.9900000000000004e-01   6.0040000000000004e-01   4.2659000000000002e+00   2.6970000000000000e-01   1.8279999999999999e-01   2.3890000000000000e-01
  -1.5428999999999999e+00   2.8580000000000000e-01   1.5441000000000000e+00   1.8140000000000001e-01  -3.8100000000000002e-02   1.1400000000000000e-01   5.9930000000000005e-01   5.7809999999999995e-01   2.7858999999999998e+00   2.4079999999999999e-01   4.8099999999999997e-02   2.5209999999999999e-01
  -1.5428999999999999e+00   2.8580000000000000e-01   8.5800000000000001e-02   3.1509999999999999e-01   2.8500000000000001e-02   5.2600000000000001e-02   7.3240000000000005e-01   3.7800000000000000e-01   3.2212000000000001e+00   2.4079999999999999e-01   1.0580000000000001e-01   1.9910000000000000e-01
  -1.6752000000000000e+00   3.0780000000000002e-01   4.2890000000000000e-01   1.3370000000000001e-01   3.8100000000000002e-02   9.2100000000000001e-02   8.8780000000000003e-01   4.8920000000000002e-01   4.0918000000000001e+00   2.6970000000000000e-01   1.1550000000000001e-01   2.1679999999999999e-01
  -1.4988999999999999e+00   2.6379999999999998e-01   1.7160000000000000e-01   2.0050000000000001e-01   4.7600000000000003e-02   5.7000000000000002e-02   7.3240000000000005e-01   6.0040000000000004e-01   4.2659000000000002e+00   2.7939999999999998e-01   1.3469999999999999e-01   1.9910000000000000e-01
  -1.4107000000000001e+00   3.7369999999999998e-01  -8.5800000000000001e-02   2.0999999999999999e-01   1.2370000000000000e-01   1.7500000000000002e-02   4.4390000000000002e-01   5.7809999999999995e-01   3.7435999999999998e+00   2.3119999999999999e-01   8.6599999999999996e-02   2.3440000000000000e-01
  -1.6091000000000000e+00   4.1770000000000002e-01   4.2890000000000000e-01   1.2410000000000000e-01   1.9030000000000000e-01   4.3900000000000002e-02   6.2150000000000005e-01   5.1139999999999997e-01   3.4824000000000002e+00   2.6970000000000000e-01   1.0580000000000001e-01   2.0349999999999999e-01
  -1.5428999999999999e+00   1.5390000000000001e-01   6.0050000000000003e-01   1.2410000000000000e-01   3.8100000000000002e-02   7.4499999999999997e-02   6.4370000000000005e-01   6.0040000000000004e-01   3.5695000000000001e+00   3.4680000000000000e-01   1.3469999999999999e-01   2.3440000000000000e-01
  -1.5428999999999999e+00   2.6379999999999998e-01   5.1470000000000005e-01   2.1959999999999999e-01   1.7130000000000001e-01   6.5799999999999997e-02   5.1049999999999995e-01   5.1139999999999997e-01   3.6564999999999999e+00   2.0230000000000001e-01   2.2130000000000000e-01   2.4329999999999999e-01
  -1.7634000000000001e+00   2.8580000000000000e-01  -1.7160000000000000e-01   2.3870000000000000e-01   4.7600000000000003e-02   7.0199999999999999e-02   3.7730000000000002e-01   4.2249999999999999e-01   3.7435999999999998e+00   2.6010000000000000e-01   1.2509999999999999e-01   2.6100000000000001e-01
  -1.5870000000000000e+00   1.3189999999999999e-01   1.2867999999999999e+00   2.5779999999999997e-01   2.8500000000000001e-02   7.8899999999999998e-02   5.1049999999999995e-01   4.8920000000000002e-01   3.4824000000000002e+00   2.1190000000000001e-01   6.7400000000000002e-02   2.0790000000000000e-01
  -1.7413000000000001e+00   1.7590000000000000e-01   1.2867999999999999e+00   1.6230000000000000e-01   1.9000000000000000e-02   1.2280000000000001e-01   7.1020000000000005e-01   8.2269999999999999e-01   3.5695000000000001e+00   2.2159999999999999e-01   2.0210000000000000e-01   2.5209999999999999e-01
  -1.5428999999999999e+00   1.7590000000000000e-01   6.0050000000000003e-01   2.9599999999999999e-01   1.0470000000000000e-01   5.7000000000000002e-02   7.9900000000000004e-01   6.2260000000000004e-01   3.7435999999999998e+00   2.2159999999999999e-01   1.7319999999999999e-01   2.3000000000000001e-01
  -1.5208999999999999e+00   2.6379999999999998e-01   1.3725000000000001e+00   1.5279999999999999e-01   4.7600000000000003e-02   6.1400000000000003e-02   7.5460000000000005e-01   4.8920000000000002e-01   3.5695000000000001e+00   2.3119999999999999e-01   2.4060000000000001e-01   2.0790000000000000e-01
  -1.6752000000000000e+00   1.3189999999999999e-01   4.2890000000000000e-01   2.6729999999999998e-01   4.7600000000000003e-02   4.8200000000000000e-02   8.2120000000000004e-01   8.4499999999999997e-01   3.5695000000000001e+00   2.6010000000000000e-01   9.6199999999999994e-02   1.9460000000000000e-01
  -1.6091000000000000e+00   3.0780000000000002e-01   1.7160000000000000e-01   2.1959999999999999e-01   5.7099999999999998e-02   4.4000000000000003e-03   6.6579999999999995e-01   5.1139999999999997e-01   3.5695000000000001e+00   2.9859999999999998e-01   7.6999999999999999e-02   2.5659999999999999e-01
  -1.6972000000000000e+00   2.1980000000000000e-01   1.7160000000000000e-01   2.9599999999999999e-01   1.7130000000000001e-01   3.0700000000000002e-02   7.3240000000000005e-01   6.2260000000000004e-01   3.1341999999999999e+00   3.0819999999999997e-01   1.3469999999999999e-01   2.0349999999999999e-01
  -1.5208999999999999e+00   1.3189999999999999e-01   6.0050000000000003e-01   1.3370000000000001e-01   8.5599999999999996e-02   8.3299999999999999e-02   7.5460000000000005e-01   4.4469999999999998e-01   3.9177000000000000e+00   1.9270000000000001e-01   1.3469999999999999e-01   2.6100000000000001e-01
  -1.4988999999999999e+00   2.8580000000000000e-01   2.5740000000000002e-01   2.3870000000000000e-01   3.8100000000000002e-02   8.3299999999999999e-02   4.4390000000000002e-01   7.3380000000000001e-01   4.0048000000000004e+00   2.3119999999999999e-01   1.0580000000000001e-01   2.3000000000000001e-01
  -1.5870000000000000e+00   1.5390000000000001e-01   1.4582999999999999e+00   2.0999999999999999e-01   1.0470000000000000e-01   5.7000000000000002e-02   5.9930000000000005e-01   3.3350000000000002e-01   3.3953000000000002e+00   2.7939999999999998e-01   4.8099999999999997e-02   2.5209999999999999e-01
  -1.6972000000000000e+00   2.4179999999999999e-01   1.0294000000000001e+00   1.4319999999999999e-01   9.4999999999999998e-03   4.3900000000000002e-02   8.2120000000000004e-01   5.7809999999999995e-01   3.3083000000000000e+00   2.3119999999999999e-01   1.2509999999999999e-01   2.1679999999999999e-01
  -1.6311000000000000e+00   1.9789999999999999e-01   7.7210000000000001e-01   1.4319999999999999e-01  -2.8500000000000001e-02   8.7700000000000000e-02   4.8830000000000001e-01   4.0020000000000000e-01   3.4824000000000002e+00   2.5050000000000000e-01   1.3469999999999999e-01   2.7429999999999999e-01
  -1.6091000000000000e+00   3.0780000000000002e-01   6.0050000000000003e-01   2.2910000000000000e-01   1.1420000000000000e-01   5.7000000000000002e-02   6.8799999999999994e-01   6.8930000000000002e-01   3.4824000000000002e+00   2.2159999999999999e-01   1.2509999999999999e-01   2.0349999999999999e-01
  -1.6532000000000000e+00   2.1999999999999999e-02   9.4359999999999999e-01   2.3870000000000000e-01   4.7600000000000003e-02   4.3900000000000002e-02   6.2150000000000005e-01   5.1139999999999997e-01   4.0048000000000004e+00   2.6010000000000000e-01   1.2509999999999999e-01   2.2120000000000001e-01
  -1.6532000000000000e+00   1.3189999999999999e-01   4.2890000000000000e-01   1.9089999999999999e-01   7.6100000000000001e-02   7.4499999999999997e-02   8.4340000000000004e-01   9.7840000000000005e-01   3.9177000000000000e+00   2.2159999999999999e-01   1.8279999999999999e-01   2.2120000000000001e-01
  -1.5649999999999999e+00   3.0780000000000002e-01   1.7160000000000000e-01   3.7240000000000001e-01   8.5599999999999996e-02   2.6300000000000000e-02   4.8830000000000001e-01   5.1139999999999997e-01   3.4824000000000002e+00   3.2750000000000001e-01   1.5400000000000000e-01   2.3000000000000001e-01
  -1.6091000000000000e+00   4.3969999999999998e-01  -8.5800000000000001e-02   2.1959999999999999e-01   1.0470000000000000e-01   1.7500000000000002e-02   8.4340000000000004e-01   6.8930000000000002e-01   3.8306000000000000e+00   3.1790000000000002e-01   2.1170000000000000e-01   2.0349999999999999e-01
  -1.4988999999999999e+00   1.9789999999999999e-01   7.7210000000000001e-01   2.0999999999999999e-01  -1.9000000000000000e-02   8.7700000000000000e-02   5.7709999999999995e-01   5.7809999999999995e-01   2.9600000000000000e+00   1.6380000000000000e-01   1.4430000000000001e-01   2.2120000000000001e-01
  -1.6091000000000000e+00   2.6379999999999998e-01   0.0000000000000000e+00   2.2910000000000000e-01   1.4269999999999999e-01   9.6500000000000002e-02   4.6610000000000001e-01   5.5589999999999995e-01   3.3083000000000000e+00   2.5050000000000000e-01   1.5400000000000000e-01   2.6100000000000001e-01
  -1.5870000000000000e+00   2.4179999999999999e-01   7.7210000000000001e-01   2.4820000000000000e-01   1.2370000000000000e-01   4.8200000000000000e-02   5.3269999999999995e-01   4.2249999999999999e-01   3.4824000000000002e+00   2.3119999999999999e-01   1.0580000000000001e-01   2.5209999999999999e-01
  -1.8075000000000001e+00   1.5390000000000001e-01   6.0050000000000003e-01   1.4319999999999999e-01   0.0000000000000000e+00   8.7700000000000000e-02   4.8830000000000001e-01   5.7809999999999995e-01   3.4824000000000002e+00   2.8899999999999998e-01   1.6360000000000000e-01   1.8140000000000001e-01
  -1.5649999999999999e+00   3.0780000000000002e-01   1.3725000000000001e+00   2.0050000000000001e-01   2.8500000000000001e-02   8.7700000000000000e-02   5.7709999999999995e-01   4.4469999999999998e-01   4.1788999999999996e+00   2.4079999999999999e-01   9.6199999999999994e-02   2.3000000000000001e-01
  -1.7634000000000001e+00   3.5170000000000001e-01   8.5780000000000001e-01   2.3870000000000000e-01   9.5200000000000007e-02   5.2600000000000001e-02   3.5510000000000003e-01   6.4480000000000004e-01   3.5695000000000001e+00   2.5050000000000000e-01   1.2509999999999999e-01   2.5659999999999999e-01
  -1.5208999999999999e+00   2.1980000000000000e-01   1.0294000000000001e+00   2.3870000000000000e-01   1.9000000000000000e-02   7.4499999999999997e-02   7.1020000000000005e-01   5.5589999999999995e-01   4.0918000000000001e+00   2.4079999999999999e-01   1.8279999999999999e-01   2.0349999999999999e-01
  -1.6091000000000000e+00   2.1999999999999999e-02   9.4359999999999999e-01   2.0999999999999999e-01   9.4999999999999998e-03   6.5799999999999997e-02   7.5460000000000005e-01   7.7820000000000000e-01   4.1788999999999996e+00   2.6970000000000000e-01   1.9239999999999999e-01   2.1229999999999999e-01
  -1.5649999999999999e+00   3.5170000000000001e-01   9.4359999999999999e-01   2.3870000000000000e-01   1.4269999999999999e-01   3.5099999999999999e-02   6.4370000000000005e-01   7.3380000000000001e-01   3.7435999999999998e+00   2.3119999999999999e-01   7.6999999999999999e-02   2.4770000000000000e-01
  -1.4548000000000001e+00   2.8580000000000000e-01   8.5800000000000001e-02   2.4820000000000000e-01   1.4269999999999999e-01   1.7500000000000002e-02   5.7709999999999995e-01   7.1150000000000002e-01   3.7435999999999998e+00   2.5050000000000000e-01   6.7400000000000002e-02   2.1229999999999999e-01
  -1.6972000000000000e+00   1.7590000000000000e-01  -8.5800000000000001e-02   1.6230000000000000e-01   1.9000000000000000e-02   4.3900000000000002e-02   5.7709999999999995e-01   6.0040000000000004e-01   3.2212000000000001e+00   2.6010000000000000e-01   1.0580000000000001e-01   2.1679999999999999e-01
  -1.4988999999999999e+00   2.6379999999999998e-01   6.0050000000000003e-01   2.4820000000000000e-01   1.2370000000000000e-01   1.7500000000000002e-02   5.1049999999999995e-01   4.4469999999999998e-01   3.2212000000000001e+00   2.6010000000000000e-01   1.4430000000000001e-01   2.2559999999999999e-01
  -1.5649999999999999e+00   2.8580000000000000e-01   3.4310000000000002e-01   2.6729999999999998e-01  -1.9000000000000000e-02   8.8000000000000005e-03   6.8799999999999994e-01   2.4460000000000001e-01   3.4824000000000002e+00   2.4079999999999999e-01   1.0580000000000001e-01   2.4770000000000000e-01
  -1.6532000000000000e+00   1.5390000000000001e-01   1.0294000000000001e+00   2.6729999999999998e-01  -1.9000000000000000e-02   9.6500000000000002e-02   7.5460000000000005e-01   5.3369999999999995e-01   2.8730000000000002e+00   3.1790000000000002e-01   7.6999999999999999e-02   2.1679999999999999e-01
  -1.4988999999999999e+00   1.5390000000000001e-01   1.2867999999999999e+00   2.4820000000000000e-01  -3.8100000000000002e-02   6.1400000000000003e-02   5.7709999999999995e-01   5.1139999999999997e-01   4.2659000000000002e+00   2.6970000000000000e-01  -3.8500000000000000e-02   2.3890000000000000e-01
  -1.5870000000000000e+00   3.5170000000000001e-01   3.4310000000000002e-01   1.8140000000000001e-01   9.5200000000000007e-02   8.3299999999999999e-02   6.6579999999999995e-01   5.1139999999999997e-01   4.0048000000000004e+00   2.6970000000000000e-01   1.4430000000000001e-01   2.2559999999999999e-01
  -1.4988999999999999e+00   2.6379999999999998e-01   5.1470000000000005e-01   2.3870000000000000e-01   9.4999999999999998e-03   7.0199999999999999e-02   7.5460000000000005e-01   6.6710000000000003e-01   3.6564999999999999e+00   2.3119999999999999e-01   1.2509999999999999e-01   2.2559999999999999e-01
  -1.5208999999999999e+00   3.5170000000000001e-01   8.5800000000000001e-02   2.0050000000000001e-01   1.0470000000000000e-01   1.0960000000000000e-01   7.3240000000000005e-01   8.0049999999999999e-01   4.2659000000000002e+00   2.4079999999999999e-01   1.9239999999999999e-01   2.3000000000000001e-01
  -1.7854000000000001e+00   3.0780000000000002e-01  -8.5800000000000001e-02   2.7689999999999998e-01   1.3320000000000001e-01   2.1899999999999999e-02   6.6579999999999995e-01   4.8920000000000002e-01   4.0918000000000001e+00   2.0230000000000001e-01   3.8500000000000000e-02   2.0790000000000000e-01
  -1.7413000000000001e+00   4.3969999999999998e-01  -8.5800000000000001e-02   1.4319999999999999e-01   8.5599999999999996e-02   3.0700000000000002e-02   7.1020000000000005e-01   7.3380000000000001e-01   4.2659000000000002e+00   2.0230000000000001e-01   1.0580000000000001e-01   2.3890000000000000e-01
  -1.5428999999999999e+00   2.1980000000000000e-01  -2.5740000000000002e-01   2.5779999999999997e-01   8.5599999999999996e-02   8.3299999999999999e-02   7.5460000000000005e-01   4.0020000000000000e-01   2.9600000000000000e+00   2.6010000000000000e-01   1.9239999999999999e-01   1.8140000000000001e-01
  -1.5208999999999999e+00   3.7369999999999998e-01   4.2890000000000000e-01   1.9089999999999999e-01   4.7600000000000003e-02   3.0700000000000002e-02   5.3269999999999995e-01   6.6710000000000003e-01   3.2212000000000001e+00   3.4680000000000000e-01   1.3469999999999999e-01   2.5659999999999999e-01
  -1.6091000000000000e+00   1.7590000000000000e-01   1.0294000000000001e+00   2.4820000000000000e-01   9.5200000000000007e-02   6.1400000000000003e-02   4.8830000000000001e-01   4.8920000000000002e-01   3.1341999999999999e+00   2.7939999999999998e-01   5.7700000000000001e-02   2.6540000000000002e-01
  -1.6752000000000000e+00   2.4179999999999999e-01   1.2867999999999999e+00   1.4319999999999999e-01   2.8500000000000001e-02   7.4499999999999997e-02   5.1049999999999995e-01   3.7800000000000000e-01   3.6564999999999999e+00   2.6970000000000000e-01   1.0580000000000001e-01   2.3440000000000000e-01
  -1.4767999999999999e+00   1.9789999999999999e-01   7.7210000000000001e-01   1.9089999999999999e-01  -2.8500000000000001e-02   7.8899999999999998e-02   8.2120000000000004e-01   6.6710000000000003e-01   4.0048000000000004e+00   2.0230000000000001e-01   1.9239999999999999e-01   2.4770000000000000e-01
  -1.6091000000000000e+00   2.8580000000000000e-01   5.1470000000000005e-01   2.0050000000000001e-01   4.7600000000000003e-02   7.4499999999999997e-02   6.4370000000000005e-01   5.1139999999999997e-01   4.3529999999999998e+00   2.2159999999999999e-01   1.1550000000000001e-01   2.3890000000000000e-01
  -1.5649999999999999e+00   8.7900000000000006e-02   4.2890000000000000e-01   1.7190000000000000e-01   4.7600000000000003e-02   6.1400000000000003e-02   5.5489999999999995e-01   6.6710000000000003e-01   4.4401000000000002e+00   1.5409999999999999e-01   2.1170000000000000e-01   2.0790000000000000e-01
  -1.5870000000000000e+00   8.7900000000000006e-02   7.7210000000000001e-01   2.8639999999999999e-01   9.4999999999999998e-03   6.5799999999999997e-02   7.7680000000000005e-01   8.2269999999999999e-01   4.2659000000000002e+00   1.7340000000000000e-01   1.4430000000000001e-01   2.2120000000000001e-01
  -1.6091000000000000e+00   3.0780000000000002e-01   8.5800000000000001e-02   2.5779999999999997e-01   1.2370000000000000e-01   2.1899999999999999e-02   5.3269999999999995e-01   5.3369999999999995e-01   4.6142000000000003e+00   1.9270000000000001e-01   9.6199999999999994e-02   2.0349999999999999e-01
  -1.4107000000000001e+00   2.1980000000000000e-01   2.5740000000000002e-01   2.0050000000000001e-01   1.1420000000000000e-01   7.8899999999999998e-02   7.7680000000000005e-01   6.4480000000000004e-01   4.4401000000000002e+00   2.1190000000000001e-01   1.2509999999999999e-01   2.6100000000000001e-01
  -1.4327000000000001e+00   3.7369999999999998e-01   5.1470000000000005e-01   1.8140000000000001e-01   5.7099999999999998e-02   9.6500000000000002e-02   5.1049999999999995e-01   7.1150000000000002e-01   3.2212000000000001e+00   2.4079999999999999e-01   1.5400000000000000e-01   2.4770000000000000e-01
  -1.4327000000000001e+00   1.9789999999999999e-01   5.1470000000000005e-01   2.0050000000000001e-01   4.7600000000000003e-02   6.1400000000000003e-02   5.3269999999999995e-01   4.2249999999999999e-01   3.3953000000000002e+00   3.3710000000000001e-01   8.6599999999999996e-02   2.1229999999999999e-01
  -1.7193000000000001e+00   3.0780000000000002e-01   9.4359999999999999e-01   2.8639999999999999e-01   4.7600000000000003e-02   6.1400000000000003e-02   5.5489999999999995e-01   4.6689999999999998e-01   3.7435999999999998e+00   2.9859999999999998e-01   1.1550000000000001e-01   2.4329999999999999e-01
  -1.7193000000000001e+00   1.3189999999999999e-01   6.8630000000000002e-01   1.4319999999999999e-01  -4.7600000000000003e-02   1.0090000000000000e-01   6.4370000000000005e-01   5.1139999999999997e-01   3.3083000000000000e+00   1.8300000000000000e-01   1.1550000000000001e-01   2.3000000000000001e-01
  -1.6752000000000000e+00   1.3189999999999999e-01   4.2890000000000000e-01   1.6230000000000000e-01  -1.9000000000000000e-02   7.4499999999999997e-02   5.7709999999999995e-01   4.8920000000000002e-01   3.4824000000000002e+00   2.3119999999999999e-01   8.6599999999999996e-02   2.3440000000000000e-01
  -1.5649999999999999e+00   4.6170000000000000e-01   1.0294000000000001e+00   3.4370000000000001e-01   4.7600000000000003e-02   6.5799999999999997e-02   5.3269999999999995e-01   5.3369999999999995e-01   4.4401000000000002e+00   2.2159999999999999e-01   7.6999999999999999e-02   2.3440000000000000e-01
  -1.6311000000000000e+00   3.9570000000000000e-01   8.5800000000000001e-02   2.3870000000000000e-01   1.0470000000000000e-01   8.7700000000000000e-02   8.4340000000000004e-01   6.6710000000000003e-01   4.0048000000000004e+00   2.6970000000000000e-01   1.4430000000000001e-01   2.3440000000000000e-01
  -1.6091000000000000e+00   1.9789999999999999e-01   1.0294000000000001e+00   1.8140000000000001e-01   8.5599999999999996e-02   1.7500000000000002e-02   5.3269999999999995e-01   6.4480000000000004e-01   3.8306000000000000e+00   2.3119999999999999e-01   1.7319999999999999e-01   1.8579999999999999e-01
  -1.6532000000000000e+00   4.6170000000000000e-01   2.5740000000000002e-01   2.6729999999999998e-01   1.1420000000000000e-01   2.6300000000000000e-02   6.2150000000000005e-01   5.5589999999999995e-01   4.2659000000000002e+00   1.9270000000000001e-01   1.1550000000000001e-01   2.1229999999999999e-01
  -1.7413000000000001e+00   3.9570000000000000e-01   7.7210000000000001e-01   2.0999999999999999e-01   5.7099999999999998e-02   4.4000000000000003e-03   7.3240000000000005e-01   6.4480000000000004e-01   3.7435999999999998e+00   1.8300000000000000e-01   6.7400000000000002e-02   2.1229999999999999e-01
  -1.6311000000000000e+00   4.3969999999999998e-01   8.5780000000000001e-01   1.7190000000000000e-01   4.7600000000000003e-02   1.0960000000000000e-01   3.9950000000000002e-01   6.4480000000000004e-01   4.1788999999999996e+00   2.2159999999999999e-01   1.3469999999999999e-01   2.1679999999999999e-01
  -1.6091000000000000e+00   1.3189999999999999e-01   1.7160000000000000e-01   3.2460000000000000e-01   6.6600000000000006e-02   7.4499999999999997e-02   7.1020000000000005e-01   5.1139999999999997e-01   3.8306000000000000e+00   2.2159999999999999e-01   4.8099999999999997e-02   2.4770000000000000e-01
  -1.5649999999999999e+00   3.5170000000000001e-01   0.0000000000000000e+00   1.3370000000000001e-01   1.3320000000000001e-01   4.8200000000000000e-02   5.7709999999999995e-01   5.5589999999999995e-01   3.7435999999999998e+00   2.3119999999999999e-01   6.7400000000000002e-02   2.5209999999999999e-01
  -1.8514999999999999e+00   1.0990000000000000e-01   1.2867999999999999e+00   2.5779999999999997e-01  -6.6600000000000006e-02   1.0960000000000000e-01   5.7709999999999995e-01   6.4480000000000004e-01   3.5695000000000001e+00   2.3119999999999999e-01   1.0580000000000001e-01   2.3440000000000000e-01
  -1.4767999999999999e+00   1.3189999999999999e-01   3.4310000000000002e-01   2.1959999999999999e-01  -3.8100000000000002e-02   7.4499999999999997e-02   5.1049999999999995e-01   4.4469999999999998e-01   3.0470999999999999e+00   1.3489999999999999e-01   1.6360000000000000e-01   2.1679999999999999e-01
  -1.6091000000000000e+00   2.6379999999999998e-01   8.5800000000000001e-02   2.4820000000000000e-01   7.6100000000000001e-02   4.4000000000000003e-03   6.2150000000000005e-01   5.5589999999999995e-01   3.3953000000000002e+00   2.6970000000000000e-01   1.5400000000000000e-01   2.6979999999999998e-01
  -1.4107000000000001e+00   2.1980000000000000e-01   2.5740000000000002e-01   2.5779999999999997e-01   1.1420000000000000e-01   8.7700000000000000e-02   7.1020000000000005e-01   6.0040000000000004e-01   3.6564999999999999e+00   2.2159999999999999e-01   1.2509999999999999e-01   2.2120000000000001e-01
  -1.6972000000000000e+00   2.8580000000000000e-01   7.7210000000000001e-01   2.0050000000000001e-01   6.6600000000000006e-02   4.8200000000000000e-02   9.1000000000000003e-01   7.3380000000000001e-01   4.5270999999999999e+00   2.2159999999999999e-01   1.6360000000000000e-01   1.6370000000000001e-01
  -1.3225000000000000e+00   4.1770000000000002e-01   1.7160000000000000e-01   2.9599999999999999e-01   6.6600000000000006e-02   4.3900000000000002e-02   3.1069999999999998e-01   6.6710000000000003e-01   4.4401000000000002e+00   2.3119999999999999e-01   1.1550000000000001e-01   2.1679999999999999e-01
  -1.7413000000000001e+00   4.8359999999999997e-01  -7.7210000000000001e-01   3.1509999999999999e-01   1.3320000000000001e-01  -2.1899999999999999e-02   6.4370000000000005e-01   6.2260000000000004e-01   4.0048000000000004e+00   2.5050000000000000e-01   1.2509999999999999e-01   1.7249999999999999e-01
  -1.5870000000000000e+00   3.7369999999999998e-01   0.0000000000000000e+00   1.3370000000000001e-01   3.8100000000000002e-02   9.2100000000000001e-02   9.3220000000000003e-01   4.4469999999999998e-01   4.1788999999999996e+00   2.4079999999999999e-01   1.7319999999999999e-01   1.7249999999999999e-01
  -1.8294999999999999e+00   4.3969999999999998e-01  -1.7160000000000000e-01   3.7240000000000001e-01   6.6600000000000006e-02   2.1899999999999999e-02   4.4390000000000002e-01   4.6689999999999998e-01   3.8306000000000000e+00   2.6970000000000000e-01   1.6360000000000000e-01   2.5659999999999999e-01
  -1.3887000000000000e+00   3.0780000000000002e-01   1.2867999999999999e+00   2.6729999999999998e-01   6.6600000000000006e-02   9.2100000000000001e-02   5.5489999999999995e-01   6.4480000000000004e-01   3.7435999999999998e+00   2.6970000000000000e-01   1.9199999999999998e-02   2.3000000000000001e-01
  -1.4767999999999999e+00   1.7590000000000000e-01   1.7160000000000000e-01   2.0050000000000001e-01  -1.9000000000000000e-02   9.6500000000000002e-02   6.8799999999999994e-01   2.0010000000000000e-01   3.7435999999999998e+00   2.8899999999999998e-01   1.3469999999999999e-01   2.4770000000000000e-01
  -1.6311000000000000e+00   1.9789999999999999e-01   1.2010000000000001e+00   2.6729999999999998e-01   1.9000000000000000e-02   8.7700000000000000e-02   7.9900000000000004e-01   7.3380000000000001e-01   5.0495000000000001e+00   2.8899999999999998e-01   8.6599999999999996e-02   2.6540000000000002e-01
  -1.6972000000000000e+00   2.4179999999999999e-01  -2.5740000000000002e-01   1.9089999999999999e-01   9.4999999999999998e-03   9.2100000000000001e-02   5.9930000000000005e-01   4.4469999999999998e-01   3.2212000000000001e+00   2.5050000000000000e-01   1.9239999999999999e-01   1.9460000000000000e-01
  -1.4988999999999999e+00   3.7369999999999998e-01   6.0050000000000003e-01   2.1959999999999999e-01   7.6100000000000001e-02   9.6500000000000002e-02   9.7660000000000002e-01   8.8939999999999997e-01   4.7012999999999998e+00   2.4079999999999999e-01   1.6360000000000000e-01   2.1679999999999999e-01
  -1.6091000000000000e+00   1.7590000000000000e-01   6.0050000000000003e-01   1.9089999999999999e-01   3.8100000000000002e-02   4.3900000000000002e-02   2.8849999999999998e-01   7.3380000000000001e-01   3.0470999999999999e+00   1.5409999999999999e-01   2.5979999999999998e-01   2.1679999999999999e-01
  -1.4988999999999999e+00   2.8580000000000000e-01   4.2890000000000000e-01   2.2910000000000000e-01   7.6100000000000001e-02   3.5099999999999999e-02   7.3240000000000005e-01   7.7820000000000000e-01   3.8306000000000000e+00   1.8300000000000000e-01   8.6599999999999996e-02   2.7870000000000000e-01
  -1.6311000000000000e+00   5.4959999999999998e-01   1.7160000000000000e-01   3.0549999999999999e-01   1.1420000000000000e-01   1.7500000000000002e-02   6.4370000000000005e-01   4.4469999999999998e-01   3.6564999999999999e+00   2.9859999999999998e-01   2.4060000000000001e-01   1.9910000000000000e-01
  -1.5870000000000000e+00   3.5170000000000001e-01   4.2890000000000000e-01   2.1959999999999999e-01  -6.6600000000000006e-02   7.0199999999999999e-02   8.4340000000000004e-01   7.5600000000000001e-01   3.6564999999999999e+00   2.0230000000000001e-01   1.9239999999999999e-01   2.0790000000000000e-01
  -1.7413000000000001e+00   2.6379999999999998e-01   6.0050000000000003e-01   2.5779999999999997e-01   7.6100000000000001e-02   7.4499999999999997e-02   6.2150000000000005e-01   3.1130000000000002e-01   3.3083000000000000e+00   2.7939999999999998e-01   1.1550000000000001e-01   2.3440000000000000e-01
  -1.7854000000000001e+00   1.9789999999999999e-01   0.0000000000000000e+00   2.4820000000000000e-01   2.8500000000000001e-02   6.5799999999999997e-02   7.7680000000000005e-01   3.5580000000000001e-01   3.2212000000000001e+00   2.4079999999999999e-01   6.7400000000000002e-02   2.4770000000000000e-01
  -1.7193000000000001e+00   2.1999999999999999e-02   7.7210000000000001e-01   1.8140000000000001e-01   2.8500000000000001e-02   5.7000000000000002e-02   6.2150000000000005e-01   5.3369999999999995e-01   3.6564999999999999e+00   2.6970000000000000e-01   1.0580000000000001e-01   2.3440000000000000e-01
  -1.7634000000000001e+00   1.5390000000000001e-01   1.0294000000000001e+00   1.8140000000000001e-01  -1.9000000000000000e-02   1.0090000000000000e-01   6.4370000000000005e-01   6.6710000000000003e-01   3.9177000000000000e+00   2.6010000000000000e-01   1.0580000000000001e-01   2.2120000000000001e-01
  -1.4548000000000001e+00   3.0780000000000002e-01   3.4310000000000002e-01   1.8140000000000001e-01   3.8100000000000002e-02   4.8200000000000000e-02   5.5489999999999995e-01   7.1150000000000002e-01   3.3083000000000000e+00   2.7939999999999998e-01   1.7319999999999999e-01   2.0349999999999999e-01
  -1.7193000000000001e+00  -6.6000000000000003e-02   8.5780000000000001e-01   1.9089999999999999e-01   0.0000000000000000e+00   1.0090000000000000e-01   6.6579999999999995e-01   7.5600000000000001e-01   4.0918000000000001e+00   2.2159999999999999e-01   1.8279999999999999e-01   1.9910000000000000e-01
  -1.5428999999999999e+00   3.2979999999999998e-01   5.1470000000000005e-01   2.9599999999999999e-01   5.7099999999999998e-02   9.2100000000000001e-02   8.4340000000000004e-01   8.2269999999999999e-01   3.5695000000000001e+00   2.6010000000000000e-01   1.5400000000000000e-01   2.0349999999999999e-01
  -1.3666000000000000e+00   3.2979999999999998e-01  -3.4310000000000002e-01   2.3870000000000000e-01   1.4269999999999999e-01   5.7000000000000002e-02   7.3240000000000005e-01   5.3369999999999995e-01   4.0918000000000001e+00   3.1790000000000002e-01   8.6599999999999996e-02   2.1679999999999999e-01
  -1.6532000000000000e+00   4.3969999999999998e-01   0.0000000000000000e+00   2.7689999999999998e-01   8.5599999999999996e-02  -4.4000000000000003e-03   8.8780000000000003e-01   7.1150000000000002e-01   4.6142000000000003e+00   3.3710000000000001e-01   8.6599999999999996e-02   2.3000000000000001e-01
  -1.8075000000000001e+00   2.1980000000000000e-01   8.5800000000000001e-02   2.9599999999999999e-01   1.1420000000000000e-01   7.8899999999999998e-02   7.3240000000000005e-01   4.4469999999999998e-01   4.7012999999999998e+00   2.6010000000000000e-01   2.6939999999999997e-01   2.3890000000000000e-01
  -1.5649999999999999e+00   1.3189999999999999e-01  -4.2890000000000000e-01   5.7299999999999997e-02   1.9000000000000000e-02   5.2600000000000001e-02   5.7709999999999995e-01   5.7809999999999995e-01   3.0470999999999999e+00   2.3119999999999999e-01   3.8500000000000000e-02   2.3000000000000001e-01
  -1.6091000000000000e+00   1.9789999999999999e-01   2.5740000000000002e-01   2.3870000000000000e-01   4.7600000000000003e-02   4.3900000000000002e-02   3.5510000000000003e-01   4.8920000000000002e-01   3.6564999999999999e+00   3.0819999999999997e-01   8.6599999999999996e-02   2.2559999999999999e-01
  -1.6972000000000000e+00   2.8580000000000000e-01   2.5740000000000002e-01   1.9089999999999999e-01   9.4999999999999998e-03   9.6500000000000002e-02   6.2150000000000005e-01   6.4480000000000004e-01   3.7435999999999998e+00   2.0230000000000001e-01   2.1170000000000000e-01   2.2559999999999999e-01
  -1.6972000000000000e+00   1.5390000000000001e-01   7.7210000000000001e-01   1.0500000000000000e-01  -2.8500000000000001e-02   8.7700000000000000e-02   6.6579999999999995e-01   5.1139999999999997e-01   3.2212000000000001e+00   2.6970000000000000e-01   1.3469999999999999e-01   2.5659999999999999e-01
  -1.4548000000000001e+00   2.4179999999999999e-01  -8.5800000000000001e-02   2.0999999999999999e-01   1.9000000000000000e-02   8.3299999999999999e-02   5.7709999999999995e-01   5.5589999999999995e-01   4.0918000000000001e+00   2.0230000000000001e-01   1.1550000000000001e-01   2.3000000000000001e-01
  -1.5208999999999999e+00   1.9789999999999999e-01   6.8630000000000002e-01   2.3870000000000000e-01  -2.8500000000000001e-02   3.0700000000000002e-02   7.3240000000000005e-01   7.1150000000000002e-01   4.2659000000000002e+00   2.6970000000000000e-01   1.2509999999999999e-01   2.3000000000000001e-01
  -1.6091000000000000e+00   2.4179999999999999e-01   1.2010000000000001e+00   1.2410000000000000e-01   1.1420000000000000e-01   7.4499999999999997e-02   4.8830000000000001e-01   9.3389999999999995e-01   3.4824000000000002e+00   2.4079999999999999e-01   1.4430000000000001e-01   2.2559999999999999e-01
  -1.8075000000000001e+00   2.4179999999999999e-01  -4.2890000000000000e-01   2.6729999999999998e-01   9.5200000000000007e-02   2.1899999999999999e-02   5.7709999999999995e-01   4.6689999999999998e-01   4.0918000000000001e+00   2.6010000000000000e-01   1.6360000000000000e-01   2.2120000000000001e-01
  -1.7193000000000001e+00   3.9570000000000000e-01   2.5740000000000002e-01   2.0050000000000001e-01   9.5200000000000007e-02   5.7000000000000002e-02   5.5489999999999995e-01   6.2260000000000004e-01   3.7435999999999998e+00   2.3119999999999999e-01   1.2509999999999999e-01   2.2120000000000001e-01
  -1.7413000000000001e+00   3.0780000000000002e-01   4.2890000000000000e-01   2.2910000000000000e-01  -3.8100000000000002e-02   3.5099999999999999e-02   6.2150000000000005e-01   8.0049999999999999e-01   3.5695000000000001e+00   2.7939999999999998e-01   1.9199999999999998e-02   2.6540000000000002e-01
  -1.6752000000000000e+00   3.2979999999999998e-01  -8.5800000000000001e-02   2.8639999999999999e-01   1.0470000000000000e-01   4.8200000000000000e-02   5.3269999999999995e-01   4.0020000000000000e-01   4.5270999999999999e+00   3.1790000000000002e-01   7.6999999999999999e-02   2.2559999999999999e-01
  -1.6752000000000000e+00   4.6170000000000000e-01   4.2890000000000000e-01   1.9089999999999999e-01   1.4269999999999999e-01   4.3900000000000002e-02   7.9900000000000004e-01   4.4469999999999998e-01   4.0918000000000001e+00   2.4079999999999999e-01   8.6599999999999996e-02   2.3890000000000000e-01
  -1.5208999999999999e+00   2.6379999999999998e-01   8.5780000000000001e-01   2.8639999999999999e-01   0.0000000000000000e+00   5.2600000000000001e-02   6.6579999999999995e-01   6.8930000000000002e-01   4.2659000000000002e+00   2.7939999999999998e-01   1.2509999999999999e-01   2.3890000000000000e-01
  -1.6091000000000000e+00   1.0990000000000000e-01   7.7210000000000001e-01   2.0999999999999999e-01   9.4999999999999998e-03   9.2100000000000001e-02   6.6579999999999995e-01   4.6689999999999998e-01   4.1788999999999996e+00   2.1190000000000001e-01   1.1550000000000001e-01   2.1679999999999999e-01
  -1.8075000000000001e+00   3.0780000000000002e-01   9.4359999999999999e-01   2.1959999999999999e-01   6.6600000000000006e-02   5.2600000000000001e-02   7.3240000000000005e-01   6.8930000000000002e-01   3.4824000000000002e+00   2.9859999999999998e-01   1.3469999999999999e-01   2.2120000000000001e-01
  -1.5870000000000000e+00   3.0780000000000002e-01   2.5740000000000002e-01   1.7190000000000000e-01   3.8100000000000002e-02   1.3200000000000000e-02   6.4370000000000005e-01   5.7809999999999995e-01   4.3529999999999998e+00   2.6970000000000000e-01   2.0210000000000000e-01   1.9910000000000000e-01
  -1.7193000000000001e+00   2.6379999999999998e-01   2.5740000000000002e-01   2.0050000000000001e-01   1.9000000000000000e-02   7.4499999999999997e-02   7.5460000000000005e-01   6.0040000000000004e-01   4.0048000000000004e+00   1.6380000000000000e-01   2.3089999999999999e-01   2.3000000000000001e-01
  -1.3446000000000000e+00   2.4179999999999999e-01   0.0000000000000000e+00   3.0549999999999999e-01   6.6600000000000006e-02  -1.3200000000000000e-02   7.1020000000000005e-01   5.3369999999999995e-01   3.7435999999999998e+00   1.4449999999999999e-01   1.3469999999999999e-01   2.3000000000000001e-01
  -1.6752000000000000e+00   4.3969999999999998e-01   9.4359999999999999e-01   2.3870000000000000e-01   9.5200000000000007e-02  -4.4000000000000003e-03   7.3240000000000005e-01   5.5589999999999995e-01   4.4401000000000002e+00   2.2159999999999999e-01   1.5400000000000000e-01   2.5659999999999999e-01
  -1.5208999999999999e+00   3.2979999999999998e-01   1.7160000000000000e-01   2.4820000000000000e-01   1.9000000000000000e-02   4.4000000000000003e-03   6.4370000000000005e-01   5.7809999999999995e-01   4.1788999999999996e+00   1.6380000000000000e-01   1.6360000000000000e-01   2.3000000000000001e-01
  -1.7413000000000001e+00   2.8580000000000000e-01  -3.4310000000000002e-01   2.3870000000000000e-01   8.5599999999999996e-02   7.4499999999999997e-02   3.9950000000000002e-01   5.1139999999999997e-01   4.0048000000000004e+00   2.6010000000000000e-01   1.5400000000000000e-01   2.2559999999999999e-01
  -1.5428999999999999e+00   2.4179999999999999e-01   8.5780000000000001e-01   2.0999999999999999e-01   9.5200000000000007e-02   5.2600000000000001e-02   4.6610000000000001e-01   5.5589999999999995e-01   3.4824000000000002e+00   2.6970000000000000e-01   1.1550000000000001e-01   2.2559999999999999e-01
  -1.8514999999999999e+00   1.9789999999999999e-01   6.0050000000000003e-01   2.0999999999999999e-01   9.4999999999999998e-03   7.4499999999999997e-02   5.3269999999999995e-01   7.5600000000000001e-01   3.5695000000000001e+00   2.6970000000000000e-01   1.5400000000000000e-01   2.3440000000000000e-01
  -1.7193000000000001e+00   2.6379999999999998e-01   1.3725000000000001e+00   2.1959999999999999e-01  -1.9000000000000000e-02   8.3299999999999999e-02   6.4370000000000005e-01   5.3369999999999995e-01   3.6564999999999999e+00   3.4680000000000000e-01   1.5400000000000000e-01   2.2559999999999999e-01
  -1.4327000000000001e+00   1.9789999999999999e-01   7.7210000000000001e-01   2.0999999999999999e-01   1.9000000000000000e-02   7.4499999999999997e-02   7.3240000000000005e-01   6.2260000000000004e-01   3.6564999999999999e+00   1.6380000000000000e-01   1.0580000000000001e-01   2.7870000000000000e-01
  -1.6311000000000000e+00   1.7590000000000000e-01   5.1470000000000005e-01   2.0999999999999999e-01   6.6600000000000006e-02   7.4499999999999997e-02   8.6560000000000004e-01   5.5589999999999995e-01   4.1788999999999996e+00   3.6599999999999999e-01   1.4430000000000001e-01   1.9910000000000000e-01
  -1.6972000000000000e+00   4.6170000000000000e-01   8.5800000000000001e-02   2.3870000000000000e-01   3.8100000000000002e-02   1.0960000000000000e-01   6.2150000000000005e-01   8.4499999999999997e-01   4.0048000000000004e+00   1.7340000000000000e-01   1.6360000000000000e-01   2.3890000000000000e-01
  -1.4107000000000001e+00   5.7160000000000000e-01   4.2890000000000000e-01   2.0050000000000001e-01   7.6100000000000001e-02   5.7000000000000002e-02   7.1020000000000005e-01   5.7809999999999995e-01   3.1341999999999999e+00   1.4449999999999999e-01   1.4430000000000001e-01   2.4329999999999999e-01
  -1.4988999999999999e+00   2.8580000000000000e-01  -1.0294000000000001e+00   2.3870000000000000e-01   9.5200000000000007e-02   3.5099999999999999e-02   5.7709999999999995e-01   7.5600000000000001e-01   4.0048000000000004e+00   2.4079999999999999e-01   1.2509999999999999e-01   2.3890000000000000e-01
  -1.4548000000000001e+00   2.1980000000000000e-01   2.5740000000000002e-01   1.5279999999999999e-01   5.7099999999999998e-02   9.6500000000000002e-02   5.3269999999999995e-01   6.4480000000000004e-01   3.8306000000000000e+00   2.6970000000000000e-01   1.6360000000000000e-01   2.2120000000000001e-01
  -1.5649999999999999e+00   1.7590000000000000e-01   4.2890000000000000e-01   2.0999999999999999e-01   9.4999999999999998e-03   8.3299999999999999e-02   4.8830000000000001e-01   3.7800000000000000e-01   3.2212000000000001e+00   2.1190000000000001e-01   1.7319999999999999e-01   2.1679999999999999e-01
  -1.5428999999999999e+00   2.1980000000000000e-01   0.0000000000000000e+00   2.0050000000000001e-01   9.4999999999999998e-03   9.2100000000000001e-02   6.6579999999999995e-01   4.0020000000000000e-01   3.3083000000000000e+00   2.6970000000000000e-01   8.6599999999999996e-02   2.6979999999999998e-01
  -1.5428999999999999e+00   1.5390000000000001e-01   1.4582999999999999e+00   1.5279999999999999e-01  -6.6600000000000006e-02   7.0199999999999999e-02   7.1020000000000005e-01   2.8910000000000002e-01   4.2659000000000002e+00   2.6970000000000000e-01   1.3469999999999999e-01   2.2559999999999999e-01
  -1.5428999999999999e+00   1.9789999999999999e-01   7.7210000000000001e-01   1.9089999999999999e-01   1.9000000000000000e-02   1.1840000000000001e-01   4.8830000000000001e-01   5.1139999999999997e-01   3.6564999999999999e+00   2.4079999999999999e-01   9.6199999999999994e-02   2.3890000000000000e-01
  -1.5428999999999999e+00   3.0780000000000002e-01   1.5441000000000000e+00   2.7689999999999998e-01   2.8500000000000001e-02   3.9500000000000000e-02   6.4370000000000005e-01   6.8930000000000002e-01   3.6564999999999999e+00   2.5050000000000000e-01   1.2509999999999999e-01   2.3890000000000000e-01
  -1.4107000000000001e+00   2.6379999999999998e-01   1.0294000000000001e+00   2.0999999999999999e-01   1.0470000000000000e-01   7.4499999999999997e-02   5.1049999999999995e-01   8.6719999999999997e-01   4.0918000000000001e+00   2.3119999999999999e-01   8.6599999999999996e-02   1.9020000000000001e-01
  -1.5649999999999999e+00   3.7369999999999998e-01   8.5780000000000001e-01   3.2460000000000000e-01  -7.6100000000000001e-02   3.5099999999999999e-02   7.5460000000000005e-01   4.8920000000000002e-01   3.4824000000000002e+00   2.3119999999999999e-01   2.4060000000000001e-01   1.8579999999999999e-01
  -1.4107000000000001e+00   4.3969999999999998e-01  -5.1470000000000005e-01   2.9599999999999999e-01   1.0470000000000000e-01   2.6300000000000000e-02   5.5489999999999995e-01   5.3369999999999995e-01   4.3529999999999998e+00   2.6010000000000000e-01   1.3469999999999999e-01   2.3000000000000001e-01
  -1.5870000000000000e+00   1.7590000000000000e-01   4.2890000000000000e-01   2.7689999999999998e-01   1.0470000000000000e-01   5.2600000000000001e-02   8.8780000000000003e-01   5.5589999999999995e-01   4.7882999999999996e+00   2.6010000000000000e-01   1.5400000000000000e-01   2.1229999999999999e-01
  -1.6972000000000000e+00   1.9789999999999999e-01   7.7210000000000001e-01   2.0050000000000001e-01   8.5599999999999996e-02   7.0199999999999999e-02   6.8799999999999994e-01   6.4480000000000004e-01   4.4401000000000002e+00   2.9859999999999998e-01   1.8279999999999999e-01   2.2559999999999999e-01
  -1.4548000000000001e+00   2.6379999999999998e-01   5.1470000000000005e-01   2.3870000000000000e-01   2.8500000000000001e-02   6.1400000000000003e-02   5.3269999999999995e-01   5.7809999999999995e-01   3.0470999999999999e+00   2.5050000000000000e-01   3.8500000000000000e-02   2.3440000000000000e-01
  -1.5649999999999999e+00   2.8580000000000000e-01   1.7160000000000000e-01   1.5279999999999999e-01   3.8100000000000002e-02   6.5799999999999997e-02   5.5489999999999995e-01   6.0040000000000004e-01   3.6564999999999999e+00   2.2159999999999999e-01   1.0580000000000001e-01   2.4770000000000000e-01
  -1.5649999999999999e+00   3.5170000000000001e-01   1.5441000000000000e+00   1.3370000000000001e-01  -9.4999999999999998e-03   6.1400000000000003e-02   6.6579999999999995e-01   4.8920000000000002e-01   2.0024000000000002e+00   3.4680000000000000e-01   7.6999999999999999e-02   2.3440000000000000e-01
  -1.6311000000000000e+00   2.4179999999999999e-01   1.1152000000000000e+00   1.0500000000000000e-01   6.6600000000000006e-02   5.7000000000000002e-02   6.2150000000000005e-01   5.1139999999999997e-01   3.6564999999999999e+00   2.1190000000000001e-01   1.2509999999999999e-01   2.2559999999999999e-01
  -1.5208999999999999e+00   2.4179999999999999e-01   8.5800000000000001e-02   3.0549999999999999e-01   5.7099999999999998e-02   1.0090000000000000e-01   8.6560000000000004e-01   5.1139999999999997e-01   3.3953000000000002e+00   2.3119999999999999e-01   1.5400000000000000e-01   2.1679999999999999e-01
  -1.6972000000000000e+00   2.6379999999999998e-01   4.2890000000000000e-01   1.7190000000000000e-01   3.8100000000000002e-02   9.2100000000000001e-02   7.3240000000000005e-01   6.8930000000000002e-01   3.3953000000000002e+00   2.1190000000000001e-01   1.2509999999999999e-01   2.2120000000000001e-01
  -1.4327000000000001e+00   3.2979999999999998e-01   7.7210000000000001e-01   1.9089999999999999e-01   3.8100000000000002e-02   8.7700000000000000e-02   9.1000000000000003e-01   5.7809999999999995e-01   3.9177000000000000e+00   2.2159999999999999e-01   8.6599999999999996e-02   1.9910000000000000e-01
  -1.6091000000000000e+00   4.6170000000000000e-01  -8.5800000000000001e-02   1.7190000000000000e-01   1.6180000000000000e-01   6.1400000000000003e-02   7.1020000000000005e-01   5.7809999999999995e-01   4.4401000000000002e+00   2.6010000000000000e-01   8.6599999999999996e-02   2.3890000000000000e-01
  -1.7193000000000001e+00   4.6170000000000000e-01  -3.4310000000000002e-01   3.0549999999999999e-01   9.5200000000000007e-02   4.8200000000000000e-02   5.9930000000000005e-01   6.8930000000000002e-01   3.6564999999999999e+00   2.0230000000000001e-01   1.8279999999999999e-01   2.3000000000000001e-01
  -1.5870000000000000e+00   1.9789999999999999e-01   7.7210000000000001e-01   1.3370000000000001e-01   6.6600000000000006e-02   7.0199999999999999e-02   4.2170000000000002e-01   4.8920000000000002e-01   3.8306000000000000e+00   2.7939999999999998e-01   1.6360000000000000e-01   2.1229999999999999e-01
  -1.6091000000000000e+00   3.9570000000000000e-01  -1.7160000000000000e-01   2.1959999999999999e-01   5.7099999999999998e-02   3.9500000000000000e-02   4.8830000000000001e-01   5.5589999999999995e-01   3.2212000000000001e+00   2.2159999999999999e-01   3.8500000000000000e-02   2.3440000000000000e-01
  -1.4548000000000001e+00   3.0780000000000002e-01   8.5800000000000001e-02   2.0999999999999999e-01   1.9000000000000000e-02   2.6300000000000000e-02   5.5489999999999995e-01   4.2249999999999999e-01   3.3083000000000000e+00   2.2159999999999999e-01   1.0580000000000001e-01   2.7870000000000000e-01
  -1.5649999999999999e+00   3.2979999999999998e-01   8.5800000000000001e-02   1.0500000000000000e-01  -4.7600000000000003e-02   7.0199999999999999e-02   7.1020000000000005e-01   8.0049999999999999e-01   2.7858999999999998e+00   2.3119999999999999e-01   3.8500000000000000e-02   2.0790000000000000e-01
  -1.6311000000000000e+00   1.3189999999999999e-01   1.4582999999999999e+00   2.3870000000000000e-01  -3.8100000000000002e-02   1.1840000000000001e-01   7.5460000000000005e-01   4.2249999999999999e-01   4.1788999999999996e+00   2.4079999999999999e-01   1.6360000000000000e-01   2.2120000000000001e-01
  -1.4988999999999999e+00   1.7590000000000000e-01   4.2890000000000000e-01   2.2910000000000000e-01   2.2839999999999999e-01   2.1899999999999999e-02   7.5460000000000005e-01   5.3369999999999995e-01   3.9177000000000000e+00   3.3710000000000001e-01   1.0580000000000001e-01   2.4770000000000000e-01
  -1.7854000000000001e+00   2.1980000000000000e-01   6.0050000000000003e-01   1.9089999999999999e-01   1.9000000000000000e-02   7.4499999999999997e-02   8.2120000000000004e-01   6.0040000000000004e-01   3.5695000000000001e+00   2.5050000000000000e-01   1.3469999999999999e-01   1.9910000000000000e-01
  -1.6972000000000000e+00   1.0990000000000000e-01   2.5740000000000002e-01   2.1959999999999999e-01   9.5200000000000007e-02   4.8200000000000000e-02   8.2120000000000004e-01   7.1150000000000002e-01   4.3529999999999998e+00   2.1190000000000001e-01   1.6360000000000000e-01   2.1229999999999999e-01
  -1.5870000000000000e+00   3.2979999999999998e-01   2.5740000000000002e-01   3.6280000000000001e-01   6.6600000000000006e-02   3.0700000000000002e-02   6.2150000000000005e-01   5.5589999999999995e-01   4.0918000000000001e+00   2.9859999999999998e-01   1.8279999999999999e-01   2.4770000000000000e-01
  -1.6091000000000000e+00   2.4179999999999999e-01  -2.5740000000000002e-01   2.6729999999999998e-01   6.6600000000000006e-02   8.8000000000000005e-03   7.7680000000000005e-01   4.8920000000000002e-01   3.6564999999999999e+00   2.6970000000000000e-01   2.3089999999999999e-01   2.2559999999999999e-01
  -1.5870000000000000e+00   3.0780000000000002e-01   2.5740000000000002e-01   1.8140000000000001e-01   4.7600000000000003e-02   5.7000000000000002e-02   5.5489999999999995e-01   4.6689999999999998e-01   3.8306000000000000e+00   2.2159999999999999e-01   1.2509999999999999e-01   1.8140000000000001e-01
  -1.4548000000000001e+00   1.9789999999999999e-01   1.1152000000000000e+00   1.9089999999999999e-01   1.2370000000000000e-01   8.7700000000000000e-02   5.3269999999999995e-01   6.2260000000000004e-01   2.4377000000000000e+00   1.9270000000000001e-01   8.6599999999999996e-02   2.3440000000000000e-01
  -1.8075000000000001e+00   8.7900000000000006e-02   5.1470000000000005e-01   2.5779999999999997e-01   1.1420000000000000e-01   5.2600000000000001e-02   7.5460000000000005e-01   4.8920000000000002e-01   3.0470999999999999e+00   3.2750000000000001e-01   1.0580000000000001e-01   2.6100000000000001e-01
  -1.6752000000000000e+00  -2.1999999999999999e-02   4.2890000000000000e-01   2.0050000000000001e-01   4.7600000000000003e-02   1.0520000000000000e-01   7.1020000000000005e-01   5.3369999999999995e-01   4.0048000000000004e+00   1.5409999999999999e-01   2.2130000000000000e-01   2.3890000000000000e-01
  -1.6752000000000000e+00   4.3999999999999997e-02   1.0294000000000001e+00   2.4820000000000000e-01  -9.4999999999999998e-03   7.4499999999999997e-02   5.1049999999999995e-01   6.0040000000000004e-01   3.0470999999999999e+00   2.4079999999999999e-01   9.6199999999999994e-02   2.3000000000000001e-01
  -1.6532000000000000e+00   2.8580000000000000e-01   2.5740000000000002e-01   3.2460000000000000e-01   6.6600000000000006e-02   3.5099999999999999e-02   6.4370000000000005e-01   6.4480000000000004e-01   3.8306000000000000e+00   2.4079999999999999e-01   1.8279999999999999e-01   2.6979999999999998e-01
  -1.6091000000000000e+00   3.9570000000000000e-01   5.1470000000000005e-01   2.0999999999999999e-01   2.8500000000000001e-02   8.7700000000000000e-02   7.9900000000000004e-01   8.4499999999999997e-01   4.8754000000000000e+00   1.9270000000000001e-01   1.5400000000000000e-01   2.2559999999999999e-01
  -1.5649999999999999e+00   2.1980000000000000e-01   3.4310000000000002e-01   2.3870000000000000e-01   7.6100000000000001e-02   6.5799999999999997e-02   4.8830000000000001e-01   7.3380000000000001e-01   4.0918000000000001e+00   2.9859999999999998e-01   1.4430000000000001e-01   2.1229999999999999e-01
  -1.5428999999999999e+00   2.4179999999999999e-01   3.4310000000000002e-01   2.2910000000000000e-01   9.5200000000000007e-02   6.5799999999999997e-02   5.9930000000000005e-01   5.7809999999999995e-01   4.3529999999999998e+00   2.3119999999999999e-01   6.7400000000000002e-02   2.4329999999999999e-01
  -1.6752000000000000e+00   3.0780000000000002e-01   0.0000000000000000e+00   2.0050000000000001e-01   8.5599999999999996e-02   7.0199999999999999e-02   6.4370000000000005e-01   6.2260000000000004e-01   2.6989000000000001e+00   2.6010000000000000e-01   1.1550000000000001e-01   2.3440000000000000e-01
  -1.6532000000000000e+00   2.1980000000000000e-01   2.5740000000000002e-01   1.8140000000000001e-01  -2.8500000000000001e-02   5.7000000000000002e-02   5.7709999999999995e-01   6.0040000000000004e-01   3.8306000000000000e+00   3.0819999999999997e-01   1.5400000000000000e-01   2.4329999999999999e-01
  -1.6532000000000000e+00   3.7369999999999998e-01   5.1470000000000005e-01   3.6280000000000001e-01   8.5599999999999996e-02   7.0199999999999999e-02   6.6579999999999995e-01   6.6710000000000003e-01   3.5695000000000001e+00   3.9489999999999997e-01   1.2509999999999999e-01   2.3890000000000000e-01
  -1.4327000000000001e+00   2.4179999999999999e-01   4.2890000000000000e-01   1.9089999999999999e-01   8.5599999999999996e-02   7.0199999999999999e-02   5.9930000000000005e-01   5.7809999999999995e-01   3.7435999999999998e+00   2.4079999999999999e-01   1.1550000000000001e-01   2.6540000000000002e-01
  -1.7193000000000001e+00   1.3189999999999999e-01   6.0050000000000003e-01   1.8140000000000001e-01  -2.8500000000000001e-02   7.0199999999999999e-02   6.4370000000000005e-01   5.3369999999999995e-01   4.3529999999999998e+00   2.4079999999999999e-01   1.3469999999999999e-01   2.2559999999999999e-01
  -1.5428999999999999e+00   4.3999999999999997e-02   1.1152000000000000e+00   2.0999999999999999e-01  -9.4999999999999998e-03   1.0090000000000000e-01   9.1000000000000003e-01   4.4469999999999998e-01   3.4824000000000002e+00   2.9859999999999998e-01   6.7400000000000002e-02   2.1229999999999999e-01
  -1.4327000000000001e+00   2.1980000000000000e-01   4.2890000000000000e-01   3.3420000000000000e-01   2.8500000000000001e-02   3.0700000000000002e-02   3.9950000000000002e-01   7.7820000000000000e-01   3.6564999999999999e+00   2.6010000000000000e-01   1.5400000000000000e-01   2.3890000000000000e-01
  -1.6532000000000000e+00   1.7590000000000000e-01   6.8630000000000002e-01   1.4319999999999999e-01   9.4999999999999998e-03   6.1400000000000003e-02   7.3240000000000005e-01   6.6710000000000003e-01   4.5270999999999999e+00   2.4079999999999999e-01   1.4430000000000001e-01   2.2559999999999999e-01
  -1.5649999999999999e+00   3.5170000000000001e-01   6.8630000000000002e-01   1.9089999999999999e-01   5.7099999999999998e-02   5.2600000000000001e-02   8.2120000000000004e-01   8.2269999999999999e-01   3.6564999999999999e+00   1.7340000000000000e-01   2.1170000000000000e-01   2.4329999999999999e-01
  -1.5870000000000000e+00   1.5390000000000001e-01  -8.5800000000000001e-02   2.1959999999999999e-01   1.9980000000000001e-01   8.8000000000000005e-03   7.3240000000000005e-01   4.6689999999999998e-01   3.8306000000000000e+00   1.4449999999999999e-01   8.6599999999999996e-02   2.3890000000000000e-01
  -1.5208999999999999e+00   3.0780000000000002e-01   1.7160000000000000e-01   1.9089999999999999e-01   9.5200000000000007e-02   1.3200000000000000e-02   7.1020000000000005e-01   6.8930000000000002e-01   3.3953000000000002e+00   3.0819999999999997e-01   9.6199999999999994e-02   2.2559999999999999e-01
  -1.6532000000000000e+00   1.9789999999999999e-01   1.7160000000000000e-01   2.0050000000000001e-01  -3.8100000000000002e-02   8.7700000000000000e-02   6.6579999999999995e-01   3.7800000000000000e-01   3.9177000000000000e+00   2.5050000000000000e-01   1.0580000000000001e-01   2.1229999999999999e-01
  -1.4548000000000001e+00   4.3969999999999998e-01   7.7210000000000001e-01   1.8140000000000001e-01   9.5200000000000007e-02   4.3900000000000002e-02   5.9930000000000005e-01   5.1139999999999997e-01   3.3953000000000002e+00   2.4079999999999999e-01   1.6360000000000000e-01   2.3440000000000000e-01
  -1.5870000000000000e+00   1.7590000000000000e-01   4.2890000000000000e-01   2.6729999999999998e-01   8.5599999999999996e-02   3.9500000000000000e-02   6.6579999999999995e-01   5.1139999999999997e-01   3.3953000000000002e+00   2.4079999999999999e-01   4.8099999999999997e-02   2.3890000000000000e-01
  -1.6311000000000000e+00   8.7900000000000006e-02   9.4359999999999999e-01   2.1959999999999999e-01   4.7600000000000003e-02   1.1400000000000000e-01   4.6610000000000001e-01   5.5589999999999995e-01   3.5695000000000001e+00   1.8300000000000000e-01   9.6199999999999994e-02   2.2120000000000001e-01
  -1.7413000000000001e+00   1.3189999999999999e-01   1.6298999999999999e+00   2.1959999999999999e-01   0.0000000000000000e+00   1.0090000000000000e-01   6.8799999999999994e-01   3.5580000000000001e-01   4.0048000000000004e+00   2.0230000000000001e-01   1.2509999999999999e-01   2.4329999999999999e-01
  -1.4767999999999999e+00   4.3969999999999998e-01   3.4310000000000002e-01   2.1959999999999999e-01   5.7099999999999998e-02   4.8200000000000000e-02   6.6579999999999995e-01   5.3369999999999995e-01   3.9177000000000000e+00   1.8300000000000000e-01   1.7319999999999999e-01   2.3000000000000001e-01
  -1.5649999999999999e+00   0.0000000000000000e+00   3.4310000000000002e-01   1.7190000000000000e-01   1.0470000000000000e-01   6.5799999999999997e-02   6.4370000000000005e-01   6.8930000000000002e-01   4.5270999999999999e+00   2.5050000000000000e-01   1.4430000000000001e-01   2.2559999999999999e-01
  -1.6532000000000000e+00   3.2979999999999998e-01   3.4310000000000002e-01   1.4319999999999999e-01   4.7600000000000003e-02   5.7000000000000002e-02   8.6560000000000004e-01   5.3369999999999995e-01   4.6142000000000003e+00   1.8300000000000000e-01   1.4430000000000001e-01   2.0349999999999999e-01
  -1.6091000000000000e+00   3.5170000000000001e-01  -4.2890000000000000e-01   3.0549999999999999e-01   1.5229999999999999e-01  -4.4000000000000003e-03   4.6610000000000001e-01   5.1139999999999997e-01   4.5270999999999999e+00   2.7939999999999998e-01   8.6599999999999996e-02   2.4770000000000000e-01
  -1.5428999999999999e+00   4.3969999999999998e-01   3.4310000000000002e-01   2.3870000000000000e-01   1.3320000000000001e-01   5.2600000000000001e-02   5.3269999999999995e-01   5.7809999999999995e-01   4.0048000000000004e+00   1.7340000000000000e-01   1.5400000000000000e-01   2.3000000000000001e-01
  -1.4767999999999999e+00   2.6379999999999998e-01   3.4310000000000002e-01   2.0999999999999999e-01   1.1420000000000000e-01   5.7000000000000002e-02   6.2150000000000005e-01   4.8920000000000002e-01   3.2212000000000001e+00   2.4079999999999999e-01   1.0580000000000001e-01   2.4329999999999999e-01
  -1.5428999999999999e+00   4.1770000000000002e-01   6.8630000000000002e-01   2.1959999999999999e-01   5.7099999999999998e-02   2.6300000000000000e-02   5.9930000000000005e-01   5.5589999999999995e-01   3.4824000000000002e+00   1.2520000000000001e-01   6.7400000000000002e-02   2.2559999999999999e-01
  -1.6752000000000000e+00   2.6379999999999998e-01   1.7160000000000000e-01   1.7190000000000000e-01   9.5200000000000007e-02   3.9500000000000000e-02   5.5489999999999995e-01   3.5580000000000001e-01   3.3953000000000002e+00   2.4079999999999999e-01   6.7400000000000002e-02   2.4329999999999999e-01
  -1.7413000000000001e+00   6.6000000000000003e-02   8.5780000000000001e-01   1.9089999999999999e-01   6.6600000000000006e-02   1.1400000000000000e-01   6.2150000000000005e-01   6.8930000000000002e-01   4.5270999999999999e+00   2.4079999999999999e-01   1.2509999999999999e-01   2.3440000000000000e-01
  -1.4988999999999999e+00   1.5390000000000001e-01   1.3725000000000001e+00   2.8639999999999999e-01   1.9000000000000000e-02   9.2100000000000001e-02   4.2170000000000002e-01   7.3380000000000001e-01   3.4824000000000002e+00   2.7939999999999998e-01   1.2509999999999999e-01   2.0790000000000000e-01
  -1.7193000000000001e+00   2.6379999999999998e-01   8.5800000000000001e-02   2.1959999999999999e-01   4.7600000000000003e-02   8.3299999999999999e-02   5.3269999999999995e-01   4.8920000000000002e-01   3.3953000000000002e+00   2.5050000000000000e-01   1.1550000000000001e-01   2.3440000000000000e-01
  -1.5208999999999999e+00   3.0780000000000002e-01   6.0050000000000003e-01   1.8140000000000001e-01   6.6600000000000006e-02   5.2600000000000001e-02   6.6579999999999995e-01   6.6710000000000003e-01   4.3529999999999998e+00   2.6970000000000000e-01   1.4430000000000001e-01   1.8140000000000001e-01
  -1.5649999999999999e+00   5.0560000000000005e-01   1.1152000000000000e+00   3.0549999999999999e-01   1.1420000000000000e-01   5.2600000000000001e-02   5.1049999999999995e-01   5.1139999999999997e-01   4.0918000000000001e+00   1.6380000000000000e-01   1.4430000000000001e-01   1.9020000000000001e-01
  -1.5428999999999999e+00   1.7590000000000000e-01  -4.2890000000000000e-01   2.0050000000000001e-01   1.0470000000000000e-01   2.6300000000000000e-02   6.6579999999999995e-01   5.5589999999999995e-01   3.9177000000000000e+00   2.7939999999999998e-01   1.1550000000000001e-01   2.2559999999999999e-01
  -1.4767999999999999e+00   2.6379999999999998e-01  -4.2890000000000000e-01   2.1959999999999999e-01   8.5599999999999996e-02   7.8899999999999998e-02   5.3269999999999995e-01   7.1150000000000002e-01   3.6564999999999999e+00   2.2159999999999999e-01   1.9239999999999999e-01   2.3000000000000001e-01
  -1.5649999999999999e+00   3.5170000000000001e-01   3.4310000000000002e-01   2.0050000000000001e-01   9.5200000000000007e-02   3.5099999999999999e-02   5.9930000000000005e-01   6.6710000000000003e-01   3.2212000000000001e+00   3.0819999999999997e-01   1.3469999999999999e-01   2.0349999999999999e-01
  -1.6311000000000000e+00   1.5390000000000001e-01   7.7210000000000001e-01   2.1959999999999999e-01   5.7099999999999998e-02   4.3900000000000002e-02   6.2150000000000005e-01   6.0040000000000004e-01   3.2212000000000001e+00   2.1190000000000001e-01   1.5400000000000000e-01   2.5659999999999999e-01
  -1.6311000000000000e+00   1.0990000000000000e-01   5.1470000000000005e-01   2.5779999999999997e-01   8.5599999999999996e-02   5.2600000000000001e-02   7.1020000000000005e-01   4.6689999999999998e-01   4.3529999999999998e+00   2.3119999999999999e-01   9.6199999999999994e-02   2.8310000000000002e-01
  -1.7413000000000001e+00   1.5390000000000001e-01   1.2867999999999999e+00   1.9089999999999999e-01  -3.8100000000000002e-02   9.2100000000000001e-02   6.8799999999999994e-01   5.5589999999999995e-01   4.0048000000000004e+00   2.6010000000000000e-01   1.9239999999999999e-01   2.0790000000000000e-01
  -1.4988999999999999e+00   8.7900000000000006e-02   1.0294000000000001e+00   1.0500000000000000e-01   2.8500000000000001e-02   1.0520000000000000e-01   5.7709999999999995e-01   7.3380000000000001e-01   3.6564999999999999e+00   3.0819999999999997e-01   1.5400000000000000e-01   2.1679999999999999e-01
  -1.4988999999999999e+00   1.0990000000000000e-01   0.0000000000000000e+00   2.4820000000000000e-01  -7.6100000000000001e-02   4.8200000000000000e-02   6.6579999999999995e-01   4.8920000000000002e-01   4.0918000000000001e+00   2.0230000000000001e-01   7.6999999999999999e-02   2.3000000000000001e-01
  -1.5208999999999999e+00   2.4179999999999999e-01   4.2890000000000000e-01   3.0549999999999999e-01   8.5599999999999996e-02   6.5799999999999997e-02   7.1020000000000005e-01   7.3380000000000001e-01   3.3953000000000002e+00   2.2159999999999999e-01   1.0580000000000001e-01   2.1679999999999999e-01
  -1.5208999999999999e+00   2.8580000000000000e-01   1.7160000000000000e-01   1.7190000000000000e-01  -1.9000000000000000e-02   8.7700000000000000e-02   6.6579999999999995e-01   6.4480000000000004e-01   4.1788999999999996e+00   1.9270000000000001e-01   2.2130000000000000e-01   2.2120000000000001e-01
  -1.4107000000000001e+00   4.6170000000000000e-01   2.5740000000000002e-01   2.6729999999999998e-01   1.6180000000000000e-01   1.7500000000000002e-02   5.5489999999999995e-01   5.1139999999999997e-01   3.9177000000000000e+00   2.0230000000000001e-01   4.8099999999999997e-02   2.3890000000000000e-01
  -1.5428999999999999e+00   2.8580000000000000e-01   8.5800000000000001e-02   2.0999999999999999e-01   4.7600000000000003e-02   2.6300000000000000e-02   6.4370000000000005e-01   6.2260000000000004e-01   3.5695000000000001e+00   2.6010000000000000e-01   1.1550000000000001e-01   2.3440000000000000e-01
  -1.8075000000000001e+00   2.1980000000000000e-01   2.5740000000000002e-01   2.7689999999999998e-01   9.4999999999999998e-03   6.1400000000000003e-02   6.6579999999999995e-01   6.0040000000000004e-01   4.6142000000000003e+00   2.3119999999999999e-01   1.7319999999999999e-01   2.3000000000000001e-01
  -1.5870000000000000e+00   1.9789999999999999e-01   7.7210000000000001e-01   2.6729999999999998e-01   1.1420000000000000e-01   8.3299999999999999e-02   5.7709999999999995e-01   4.0020000000000000e-01   3.9177000000000000e+00   2.4079999999999999e-01   1.0580000000000001e-01   2.1229999999999999e-01
  -1.6311000000000000e+00   2.8580000000000000e-01   6.8630000000000002e-01   2.1959999999999999e-01   6.6600000000000006e-02   7.4499999999999997e-02   5.3269999999999995e-01   7.1150000000000002e-01   3.3953000000000002e+00   2.7939999999999998e-01   1.3469999999999999e-01   2.3440000000000000e-01
  -1.6091000000000000e+00   2.1980000000000000e-01   7.7210000000000001e-01   1.3370000000000001e-01  -3.8100000000000002e-02   7.8899999999999998e-02   6.8799999999999994e-01   4.6689999999999998e-01   3.6564999999999999e+00   2.7939999999999998e-01   1.6360000000000000e-01   2.0790000000000000e-01
  -1.7634000000000001e+00   2.8580000000000000e-01   1.5441000000000000e+00   1.8140000000000001e-01  -7.6100000000000001e-02   1.2280000000000001e-01   7.3240000000000005e-01   4.6689999999999998e-01   4.0048000000000004e+00   1.6380000000000000e-01   5.7700000000000001e-02   2.3890000000000000e-01
  -1.4107000000000001e+00   2.6379999999999998e-01  -2.5740000000000002e-01   2.1959999999999999e-01  -2.8500000000000001e-02   7.0199999999999999e-02   7.3240000000000005e-01   4.4469999999999998e-01   3.7435999999999998e+00   3.2750000000000001e-01   5.7700000000000001e-02   2.4329999999999999e-01
  -1.4767999999999999e+00   1.9789999999999999e-01   3.4310000000000002e-01   2.1959999999999999e-01   4.7600000000000003e-02   8.3299999999999999e-02   7.3240000000000005e-01   5.5589999999999995e-01   3.5695000000000001e+00   2.3119999999999999e-01   1.8279999999999999e-01   2.1229999999999999e-01
  -1.4327000000000001e+00   2.6379999999999998e-01   9.4359999999999999e-01   2.0999999999999999e-01   9.5200000000000007e-02   9.6500000000000002e-02   6.8799999999999994e-01   7.3380000000000001e-01   3.7435999999999998e+00   2.6010000000000000e-01   5.7700000000000001e-02   2.1229999999999999e-01
  -1.6091000000000000e+00   2.4179999999999999e-01  -3.4310000000000002e-01   1.6230000000000000e-01   1.4269999999999999e-01   5.2600000000000001e-02   3.9950000000000002e-01   5.3369999999999995e-01   4.0048000000000004e+00   2.1190000000000001e-01   1.0580000000000001e-01   2.2559999999999999e-01
  -1.5870000000000000e+00   3.5170000000000001e-01   1.7160000000000000e-01   2.2910000000000000e-01   1.3320000000000001e-01   4.3900000000000002e-02   6.8799999999999994e-01   4.2249999999999999e-01   3.9177000000000000e+00   1.9270000000000001e-01   1.3469999999999999e-01   2.3000000000000001e-01
  -1.7193000000000001e+00   2.8580000000000000e-01   6.8630000000000002e-01   2.6729999999999998e-01   1.9000000000000000e-02   5.7000000000000002e-02   5.5489999999999995e-01   7.1150000000000002e-01   3.8306000000000000e+00   2.7939999999999998e-01   2.1170000000000000e-01   2.3890000000000000e-01
  -1.3887000000000000e+00   3.0780000000000002e-01   7.7210000000000001e-01   2.7689999999999998e-01   9.5200000000000007e-02   3.0700000000000002e-02   6.6579999999999995e-01   5.1139999999999997e-01   3.3953000000000002e+00   2.8899999999999998e-01   1.7319999999999999e-01   2.6979999999999998e-01
  -1.6532000000000000e+00   2.4179999999999999e-01   1.1152000000000000e+00   2.6729999999999998e-01   2.8500000000000001e-02   8.3299999999999999e-02   6.2150000000000005e-01   5.1139999999999997e-01   3.8306000000000000e+00   2.3119999999999999e-01   8.6599999999999996e-02   2.5659999999999999e-01
  -1.6091000000000000e+00   1.0990000000000000e-01   1.3725000000000001e+00   1.5279999999999999e-01  -2.8500000000000001e-02   1.0960000000000000e-01   8.4340000000000004e-01   4.6689999999999998e-01   4.0048000000000004e+00   2.4079999999999999e-01   2.1170000000000000e-01   2.2120000000000001e-01
  -1.6311000000000000e+00   2.1999999999999999e-02   9.4359999999999999e-01   2.0999999999999999e-01  -2.8500000000000001e-02   9.6500000000000002e-02   5.5489999999999995e-01   5.1139999999999997e-01   3.6564999999999999e+00   1.9270000000000001e-01   7.6999999999999999e-02   2.0790000000000000e-01
  -1.5649999999999999e+00   2.6379999999999998e-01   8.5800000000000001e-02   2.1959999999999999e-01   8.5599999999999996e-02   3.9500000000000000e-02   6.6579999999999995e-01   5.7809999999999995e-01   3.4824000000000002e+00   2.5050000000000000e-01   5.7700000000000001e-02   2.6100000000000001e-01
  -1.6532000000000000e+00   3.7369999999999998e-01   6.0050000000000003e-01   1.4319999999999999e-01   8.5599999999999996e-02   1.0520000000000000e-01   6.2150000000000005e-01   7.3380000000000001e-01   3.6564999999999999e+00   2.2159999999999999e-01   2.1170000000000000e-01   2.2120000000000001e-01
  -1.7193000000000001e+00   3.0780000000000002e-01   6.0050000000000003e-01   1.8140000000000001e-01   4.7600000000000003e-02   2.1899999999999999e-02   7.5460000000000005e-01   5.5589999999999995e-01   4.0918000000000001e+00   2.1190000000000001e-01   1.7319999999999999e-01   2.0790000000000000e-01
  -1.7413000000000001e+00   3.7369999999999998e-01   0.0000000000000000e+00   2.6729999999999998e-01   1.0470000000000000e-01   5.2600000000000001e-02   5.3269999999999995e-01   4.2249999999999999e-01   4.5270999999999999e+00   2.1190000000000001e-01   1.3469999999999999e-01   2.3890000000000000e-01
  -1.3225000000000000e+00   3.9570000000000000e-01  -4.2890000000000000e-01   2.7689999999999998e-01   1.0470000000000000e-01   3.9500000000000000e-02   4.8830000000000001e-01   5.1139999999999997e-01   3.2212000000000001e+00   2.2159999999999999e-01   1.4430000000000001e-01   2.1229999999999999e-01
  -1.7193000000000001e+00   1.9789999999999999e-01   6.8630000000000002e-01   1.7190000000000000e-01   5.7099999999999998e-02   5.2600000000000001e-02   7.1020000000000005e-01   5.7809999999999995e-01   3.5695000000000001e+00   2.1190000000000001e-01   1.4430000000000001e-01   2.3890000000000000e-01
  -1.7634000000000001e+00   2.1980000000000000e-01  -1.7160000000000000e-01   2.3870000000000000e-01  -4.7600000000000003e-02   2.6300000000000000e-02   4.6610000000000001e-01   6.4480000000000004e-01   3.2212000000000001e+00   2.9859999999999998e-01   4.8099999999999997e-02   2.2120000000000001e-01
  -1.3225000000000000e+00   4.1770000000000002e-01   4.2890000000000000e-01   1.5279999999999999e-01   8.5599999999999996e-02   3.9500000000000000e-02   4.2170000000000002e-01   4.0020000000000000e-01   3.7435999999999998e+00   2.2159999999999999e-01   1.0580000000000001e-01   2.4329999999999999e-01
  -1.8514999999999999e+00  -2.1999999999999999e-02   5.1470000000000005e-01   1.8140000000000001e-01  -4.7600000000000003e-02   9.6500000000000002e-02   6.6579999999999995e-01   3.3350000000000002e-01   2.7858999999999998e+00   2.5050000000000000e-01   9.6199999999999994e-02   1.9460000000000000e-01
  -1.6091000000000000e+00   8.7900000000000006e-02   6.8630000000000002e-01   2.0050000000000001e-01   9.4999999999999998e-03   1.0960000000000000e-01   6.2150000000000005e-01   4.6689999999999998e-01   3.7435999999999998e+00   2.6010000000000000e-01   1.2509999999999999e-01   2.0349999999999999e-01
  -1.3887000000000000e+00   8.7900000000000006e-02   2.5740000000000002e-01   1.9089999999999999e-01   6.6600000000000006e-02   1.7500000000000002e-02   6.2150000000000005e-01   7.1150000000000002e-01   3.4824000000000002e+00   3.1790000000000002e-01   1.3469999999999999e-01   2.1229999999999999e-01
  -1.7193000000000001e+00   3.7369999999999998e-01   6.8630000000000002e-01   2.0050000000000001e-01   6.6600000000000006e-02   6.5799999999999997e-02   7.5460000000000005e-01   6.0040000000000004e-01   4.1788999999999996e+00   2.2159999999999999e-01   1.7319999999999999e-01   2.2120000000000001e-01
  -1.4767999999999999e+00   4.6170000000000000e-01   4.2890000000000000e-01   1.8140000000000001e-01   8.5599999999999996e-02   7.4499999999999997e-02   7.5460000000000005e-01   8.6719999999999997e-01   3.8306000000000000e+00   1.9270000000000001e-01   1.7319999999999999e-01   2.1229999999999999e-01
  -1.5649999999999999e+00   6.3749999999999996e-01  -1.7160000000000000e-01   2.6729999999999998e-01   1.1420000000000000e-01   5.7000000000000002e-02   6.2150000000000005e-01   6.8930000000000002e-01   4.1788999999999996e+00   1.8300000000000000e-01   2.2130000000000000e-01   2.4329999999999999e-01
  -1.5649999999999999e+00   5.0560000000000005e-01  -3.4310000000000002e-01   3.0549999999999999e-01   7.6100000000000001e-02   3.0700000000000002e-02   7.1020000000000005e-01   7.1150000000000002e-01   4.1788999999999996e+00   2.1190000000000001e-01   1.7319999999999999e-01   2.1679999999999999e-01
  -1.7634000000000001e+00   8.7900000000000006e-02   6.0050000000000003e-01   2.0050000000000001e-01   4.7600000000000003e-02   7.8899999999999998e-02   6.2150000000000005e-01   4.8920000000000002e-01   3.6564999999999999e+00   2.3119999999999999e-01   1.4430000000000001e-01   2.1679999999999999e-01
  -1.4107000000000001e+00   2.4179999999999999e-01   6.8630000000000002e-01   2.4820000000000000e-01  -9.4999999999999998e-03   7.8899999999999998e-02   5.3269999999999995e-01   3.7800000000000000e-01   3.7435999999999998e+00   3.2750000000000001e-01   1.5400000000000000e-01   2.3890000000000000e-01
  -1.6311000000000000e+00   1.3189999999999999e-01   2.5740000000000002e-01   2.1959999999999999e-01   4.7600000000000003e-02   6.5799999999999997e-02   6.4370000000000005e-01   4.8920000000000002e-01   3.3953000000000002e+00   2.6970000000000000e-01   3.8500000000000000e-02   2.4329999999999999e-01
  -1.7413000000000001e+00   1.0990000000000000e-01   6.0050000000000003e-01   1.2410000000000000e-01   9.4999999999999998e-03   7.0199999999999999e-02   6.6579999999999995e-01   7.3380000000000001e-01   3.4824000000000002e+00   2.6970000000000000e-01   1.9239999999999999e-01   1.8579999999999999e-01
  -1.5428999999999999e+00  -4.3999999999999997e-02   1.6298999999999999e+00   1.2410000000000000e-01  -1.0470000000000000e-01   8.3299999999999999e-02   6.6579999999999995e-01   5.1139999999999997e-01   3.3953000000000002e+00   2.9859999999999998e-01   1.3469999999999999e-01   2.1229999999999999e-01
  -1.4548000000000001e+00   3.5170000000000001e-01   0.0000000000000000e+00   2.0999999999999999e-01   4.7600000000000003e-02   3.9500000000000000e-02   4.8830000000000001e-01   5.1139999999999997e-01   2.7858999999999998e+00   2.9859999999999998e-01   1.5400000000000000e-01   2.1679999999999999e-01
  -1.5870000000000000e+00   1.7590000000000000e-01   5.1470000000000005e-01   1.7190000000000000e-01  -8.5599999999999996e-02   8.7700000000000000e-02   7.5460000000000005e-01   7.1150000000000002e-01   3.7435999999999998e+00   1.6380000000000000e-01   1.1550000000000001e-01   2.3440000000000000e-01
  -1.5428999999999999e+00   1.7590000000000000e-01   9.4359999999999999e-01   1.8140000000000001e-01   2.8500000000000001e-02   1.0090000000000000e-01   7.3240000000000005e-01   7.7820000000000000e-01   3.7435999999999998e+00   1.8300000000000000e-01   1.3469999999999999e-01   2.3000000000000001e-01
  -1.5870000000000000e+00   3.0780000000000002e-01   5.1470000000000005e-01   2.2910000000000000e-01   1.6180000000000000e-01   2.6300000000000000e-02   6.2150000000000005e-01   5.3369999999999995e-01   4.3529999999999998e+00   3.0819999999999997e-01   1.4430000000000001e-01   2.4329999999999999e-01
  -1.4988999999999999e+00   2.8580000000000000e-01   1.7160000000000000e-01   2.3870000000000000e-01   1.1420000000000000e-01   3.5099999999999999e-02   6.4370000000000005e-01   6.4480000000000004e-01   3.7435999999999998e+00   2.5050000000000000e-01   1.1550000000000001e-01   2.5659999999999999e-01
  -1.6311000000000000e+00   1.9789999999999999e-01   3.4310000000000002e-01   2.3870000000000000e-01   7.6100000000000001e-02   2.6300000000000000e-02   5.9930000000000005e-01   5.1139999999999997e-01   4.0918000000000001e+00   2.6010000000000000e-01   6.7400000000000002e-02   2.5659999999999999e-01
  -1.4327000000000001e+00   2.4179999999999999e-01   7.7210000000000001e-01   1.8140000000000001e-01   9.4999999999999998e-03   5.7000000000000002e-02   6.2150000000000005e-01   4.6689999999999998e-01   3.6564999999999999e+00   2.6010000000000000e-01   1.1550000000000001e-01   2.1229999999999999e-01
  -1.6972000000000000e+00   2.4179999999999999e-01   1.7160000000000000e-01   1.9089999999999999e-01   1.2370000000000000e-01   4.8200000000000000e-02   4.8830000000000001e-01   4.2249999999999999e-01   3.5695000000000001e+00   3.0819999999999997e-01   8.6599999999999996e-02   2.6540000000000002e-01
  -1.6972000000000000e+00   3.5170000000000001e-01   6.8630000000000002e-01   1.1459999999999999e-01  -3.8100000000000002e-02   1.0520000000000000e-01   7.5460000000000005e-01   6.2260000000000004e-01   3.3953000000000002e+00   2.1190000000000001e-01   1.6360000000000000e-01   2.3890000000000000e-01
  -1.6311000000000000e+00   2.8580000000000000e-01   1.2867999999999999e+00   3.1509999999999999e-01   4.7600000000000003e-02   1.2280000000000001e-01   5.7709999999999995e-01   7.1150000000000002e-01   4.0048000000000004e+00   2.0230000000000001e-01   8.6599999999999996e-02   2.3440000000000000e-01
  -1.4327000000000001e+00   2.1980000000000000e-01   2.5740000000000002e-01   2.0999999999999999e-01   2.8500000000000001e-02   6.5799999999999997e-02   4.8830000000000001e-01   7.3380000000000001e-01   2.8730000000000002e+00   2.1190000000000001e-01   1.1550000000000001e-01   2.1679999999999999e-01
  -1.6311000000000000e+00   1.3189999999999999e-01   4.2890000000000000e-01   1.9089999999999999e-01   1.9000000000000000e-02   1.0090000000000000e-01   9.1000000000000003e-01   7.3380000000000001e-01   4.0048000000000004e+00   2.6010000000000000e-01   1.6360000000000000e-01   2.2120000000000001e-01
  -1.8735999999999999e+00   1.5390000000000001e-01   8.5800000000000001e-02   8.5900000000000004e-02   6.6600000000000006e-02   8.7700000000000000e-02   6.4370000000000005e-01   6.4480000000000004e-01   4.0918000000000001e+00   2.8899999999999998e-01   1.0580000000000001e-01   1.6370000000000001e-01
  -1.4548000000000001e+00   3.2979999999999998e-01  -8.5800000000000001e-02   2.0999999999999999e-01   1.3320000000000001e-01   4.3900000000000002e-02   4.6610000000000001e-01   5.1139999999999997e-01   3.6564999999999999e+00   2.5050000000000000e-01   1.5400000000000000e-01   2.2120000000000001e-01
  -1.6752000000000000e+00   2.8580000000000000e-01   8.5800000000000001e-02   1.7190000000000000e-01   1.1420000000000000e-01   1.7500000000000002e-02   5.7709999999999995e-01   6.0040000000000004e-01   2.9600000000000000e+00   1.5409999999999999e-01   1.3469999999999999e-01   2.2559999999999999e-01
  -1.5649999999999999e+00   8.7900000000000006e-02   6.8630000000000002e-01   2.4820000000000000e-01   1.9000000000000000e-02   5.7000000000000002e-02   5.3269999999999995e-01   5.3369999999999995e-01   4.1788999999999996e+00   1.9270000000000001e-01   1.7319999999999999e-01   2.3890000000000000e-01
