# Supplementary material for: Footwear and Foam Surface Alter Gait Initiation of Typical Subjects
Source: PLoS One. 2015 Aug 13;10(8):e0135821. doi: 10.1371/journal.pone.0135821 (PMC4536224; doi:10.1371/journal.pone.0135821)
Supplement: S1 Dataset — (ZIP) [file pone.0135821.s001.zip › 12_barefoot_av1_04.txt]

   1.1682300000000000e+01   1.6708000000000001e+00   2.0502320000000000e+02   1.0139400000000000e+01   2.3199600000000000e+01  -1.8769000000000000e+00  -1.2162800000000001e+01  -5.1139999999999997e-01   3.0784480000000002e+02   9.1704000000000008e+00  -3.0213200000000001e+01   1.5438000000000001e+00
   1.1439900000000000e+01   1.6927000000000001e+00   2.0502320000000000e+02   9.9865999999999993e+00   2.3152000000000001e+01  -1.8199000000000001e+00  -1.2451400000000000e+01  -4.6689999999999998e-01   3.0828010000000000e+02   9.0837000000000003e+00  -3.0222799999999999e+01   1.5835999999999999e+00
   1.1506000000000000e+01   1.7586999999999999e+00   2.0476589999999999e+02   9.9102999999999994e+00   2.2999800000000000e+01  -1.8286000000000000e+00  -1.2229400000000000e+01  -4.4469999999999998e-01   3.0758370000000002e+02   9.1799999999999997e+00  -3.0165099999999999e+01   1.5394000000000001e+00
   1.1241500000000000e+01   1.7806999999999999e+00   2.0407960000000000e+02   9.7002000000000006e+00   2.2895099999999999e+01  -1.7804000000000000e+00  -1.2384800000000000e+01  -4.6689999999999998e-01   3.0784480000000002e+02   9.0162999999999993e+00  -3.0347899999999999e+01   1.5880000000000001e+00
   1.1153300000000000e+01   1.9564999999999999e+00   2.0313600000000000e+02   9.8051999999999992e+00   2.2809500000000000e+01  -1.7847999999999999e+00  -1.2229400000000000e+01  -5.7809999999999995e-01   3.0888959999999997e+02   9.1318999999999999e+00  -3.0347899999999999e+01   1.5791999999999999e+00
   1.1109200000000000e+01   1.8466000000000000e+00   2.0193500000000000e+02   9.5188000000000006e+00   2.2609600000000000e+01  -1.7408999999999999e+00  -1.2273800000000000e+01  -6.2260000000000004e-01   3.0923779999999999e+02   9.0162999999999993e+00  -3.0357500000000002e+01   1.5127999999999999e+00
   1.1219400000000000e+01   1.9564999999999999e+00   2.0107720000000000e+02   9.5952000000000002e+00   2.2542999999999999e+01  -1.7278000000000000e+00  -1.2096200000000000e+01  -6.6710000000000003e-01   3.1089200000000000e+02   8.9296000000000006e+00  -3.0415299999999998e+01   1.4996000000000000e+00
   1.0932900000000000e+01   2.0225000000000000e+00   1.9850370000000001e+02   9.3947000000000003e+00   2.2409800000000001e+01  -1.7847999999999999e+00  -1.2384800000000000e+01  -8.8939999999999997e-01   3.1071780000000001e+02   8.8718000000000004e+00  -3.0424900000000001e+01   1.5261000000000000e+00
   1.1065099999999999e+01   1.8686000000000000e+00   1.9850370000000001e+02   9.4041999999999994e+00   2.2438300000000002e+01  -1.7672000000000001e+00  -1.2007500000000000e+01  -7.1150000000000002e-01   3.1124020000000002e+02   8.7754999999999992e+00  -3.0607700000000001e+01   1.4951000000000001e+00
   1.0734500000000001e+01   1.8027000000000000e+00   1.9653070000000000e+02   9.2418999999999993e+00   2.2057700000000001e+01  -1.7101999999999999e+00  -1.2517899999999999e+01  -7.5600000000000001e-01   3.1324259999999998e+02   8.6599000000000004e+00  -3.0694299999999998e+01   1.4376000000000000e+00
   1.0536099999999999e+01   1.8246000000000000e+00   1.9481500000000000e+02   9.2324000000000002e+00   2.2086300000000001e+01  -1.7628999999999999e+00  -1.2318199999999999e+01  -1.1339999999999999e+00   3.1437439999999998e+02   8.6694999999999993e+00  -3.0905999999999999e+01   1.4332000000000000e+00
   1.0492100000000001e+01   1.9564999999999999e+00   1.9404290000000000e+02   8.9555000000000007e+00   2.1848400000000002e+01  -1.7101999999999999e+00  -1.2540100000000001e+01  -1.2897000000000001e+00   3.1550610000000000e+02   8.5058000000000007e+00  -3.1108100000000000e+01   1.4288000000000001e+00
   9.8528000000000002e+00   1.7806999999999999e+00   1.9215570000000000e+02   8.8408999999999995e+00   2.1667600000000000e+01  -1.6708000000000001e+00  -1.2517899999999999e+01  -1.5565000000000000e+00   3.1585440000000000e+02   8.3613000000000000e+00  -3.1175400000000000e+01   1.3447000000000000e+00
   9.5442000000000000e+00   1.8246000000000000e+00   1.9078309999999999e+02   8.7359000000000009e+00   2.1439200000000000e+01  -1.6795000000000000e+00  -1.2762100000000000e+01  -2.0234000000000001e+00   3.1663790000000000e+02   8.2456999999999994e+00  -3.1338999999999999e+01   1.3713000000000000e+00
   9.2797000000000001e+00   1.7586999999999999e+00   1.8786650000000000e+02   8.6212999999999997e+00   2.1324999999999999e+01  -1.6488000000000000e+00  -1.2628900000000000e+01  -2.2235999999999998e+00   3.1890150000000000e+02   8.0241000000000007e+00  -3.1627600000000001e+01   1.3048999999999999e+00
   8.8829999999999991e+00   1.6927000000000001e+00   1.8795230000000001e+02   8.4686000000000003e+00   2.1106100000000001e+01  -1.5524000000000000e+00  -1.2850899999999999e+01  -2.3125000000000000e+00   3.2046859999999998e+02   7.9085000000000001e+00  -3.1685400000000001e+01   1.2518000000000000e+00
   8.6845999999999997e+00   1.6048000000000000e+00   1.8606500000000000e+02   8.3922000000000008e+00   2.0972899999999999e+01  -1.5787000000000000e+00  -1.2762100000000000e+01  -2.4681999999999999e+00   3.2273210000000000e+02   7.6966000000000001e+00  -3.1925899999999999e+01   1.2032000000000000e+00
   8.3759999999999994e+00   1.6708000000000001e+00   1.8443510000000001e+02   8.2584999999999997e+00   2.0915800000000001e+01  -1.5743000000000000e+00  -1.2828700000000000e+01  -2.7795000000000001e+00   3.2342860000000002e+02   7.4653999999999998e+00  -3.2051000000000002e+01   1.1589000000000000e+00
   8.2217000000000002e+00   1.6048000000000000e+00   1.8263370000000000e+02   8.2203999999999997e+00   2.0868200000000002e+01  -1.5436000000000001e+00  -1.3050599999999999e+01  -3.0684999999999998e+00   3.2569220000000001e+02   7.2919999999999998e+00  -3.2272300000000001e+01   1.0661000000000000e+00
   7.5605000000000002e+00   1.6048000000000000e+00   1.8203319999999999e+02   8.0007999999999999e+00   2.0687400000000000e+01  -1.4119999999999999e+00  -1.3383500000000000e+01  -3.1575000000000002e+00   3.2673689999999999e+02   7.0415999999999999e+00  -3.2416699999999999e+01   1.0571999999999999e+00
   7.5384000000000002e+00   1.3410000000000000e+00   1.7937389999999999e+02   7.9244000000000003e+00   2.0639800000000001e+01  -1.4690000000000001e+00  -1.3827400000000001e+01  -3.6244000000000001e+00   3.2856520000000000e+02   6.9451999999999998e+00  -3.2637999999999998e+01   1.0174000000000001e+00
   7.0313999999999997e+00   1.3850000000000000e+00   1.7877340000000001e+02   7.8575999999999997e+00   2.0449500000000000e+01  -1.4296000000000000e+00  -1.4160399999999999e+01  -3.7801000000000000e+00   3.2917460000000000e+02   6.7718999999999996e+00  -3.2705300000000001e+01   9.9090000000000000e-01
   6.6566999999999998e+00   1.3410000000000000e+00   1.7782980000000001e+02   7.7333999999999996e+00   2.0344899999999999e+01  -1.3856999999999999e+00  -1.4471100000000000e+01  -3.9802000000000000e+00   3.3065460000000002e+02   6.5792000000000002e+00  -3.2811199999999999e+01   8.9800000000000002e-01
   6.3261000000000003e+00   1.1651000000000000e+00   1.7705770000000001e+02   7.5902000000000003e+00   2.0192599999999999e+01  -1.3463000000000001e+00  -1.4870600000000000e+01  -4.1802999999999999e+00   3.3178640000000001e+02   6.4058000000000002e+00  -3.3061300000000003e+01   9.0239999999999998e-01
   6.1056999999999997e+00   1.2091000000000001e+00   1.7534209999999999e+02   7.4851999999999999e+00   1.9992799999999999e+01  -1.3506000000000000e+00  -1.4937200000000001e+01  -4.3582000000000001e+00   3.3222170000000000e+02   6.2709000000000001e+00  -3.3186399999999999e+01   8.5819999999999996e-01
   5.9073000000000002e+00   1.2311000000000001e+00   1.7414109999999999e+02   7.3132999999999999e+00   1.9773900000000001e+01  -1.2805000000000000e+00  -1.5203500000000000e+01  -4.5583000000000000e+00   3.3431110000000001e+02   5.9916000000000000e+00  -3.3350000000000001e+01   7.6080000000000003e-01
   5.6207000000000003e+00   1.2311000000000001e+00   1.7294010000000000e+02   7.2179000000000002e+00   1.9754899999999999e+01  -1.3111999999999999e+00  -1.5247900000000000e+01  -4.8250999999999999e+00   3.3631349999999998e+02   5.7988999999999997e+00  -3.3417299999999997e+01   7.2989999999999999e-01
   5.4664000000000001e+00   1.0551999999999999e+00   1.7156760000000000e+02   7.1414999999999997e+00   1.9583600000000001e+01  -1.2628999999999999e+00  -1.5603000000000000e+01  -5.0919999999999996e+00   3.3770650000000001e+02   5.5388999999999999e+00  -3.3552100000000003e+01   7.2099999999999997e-01
   5.3121999999999998e+00   9.0129999999999999e-01   1.7070970000000000e+02   7.1318999999999999e+00   1.9545500000000001e+01  -1.2542000000000000e+00  -1.5558700000000000e+01  -5.3810000000000002e+00   3.3822890000000001e+02   5.4714000000000000e+00  -3.3648299999999999e+01   6.0160000000000002e-01
   5.0255999999999998e+00   9.0129999999999999e-01   1.6942300000000000e+02   6.9504999999999999e+00   1.9336200000000002e+01  -1.2191000000000001e+00  -1.5691800000000001e+01  -5.7145999999999999e+00   3.3997010000000000e+02   5.2595000000000001e+00  -3.3975400000000000e+01   5.2200000000000002e-01
   5.1578999999999997e+00   1.1651000000000000e+00   1.6822200000000001e+02   6.9791999999999996e+00   1.9459900000000001e+01  -1.1972000000000000e+00  -1.5891600000000000e+01  -6.0259000000000000e+00   3.4023120000000000e+02   5.0861000000000001e+00  -3.4013900000000000e+01   5.0429999999999997e-01
   4.6288000000000000e+00   7.2550000000000003e-01   1.6744990000000001e+02   6.8360000000000003e+00   1.9298100000000002e+01  -1.1839999999999999e+00  -1.5980399999999999e+01  -6.5373000000000001e+00   3.4179829999999998e+02   4.8742000000000001e+00  -3.4177500000000002e+01   4.6889999999999998e-01
   4.6950000000000003e+00   7.6939999999999997e-01   1.6719260000000000e+02   6.6737000000000002e+00   1.9183900000000001e+01  -1.1137999999999999e+00  -1.6224499999999999e+01  -6.6485000000000003e+00   3.4153710000000001e+02   4.7489999999999997e+00  -3.4187100000000001e+01   4.4230000000000003e-01
   4.5186000000000002e+00   4.1770000000000002e-01   1.6667789999999999e+02   6.6163999999999996e+00   1.9088799999999999e+01  -1.0831000000000000e+00  -1.6468599999999999e+01  -6.8930999999999996e+00   3.4310419999999999e+02   4.5369999999999999e+00  -3.4456499999999998e+01   3.8929999999999998e-01
   4.2321000000000000e+00   5.7160000000000000e-01   1.6573429999999999e+02   6.5114000000000001e+00   1.9041200000000000e+01  -1.0437000000000001e+00  -1.6291100000000000e+01  -7.2266000000000004e+00   3.4371359999999999e+02   4.3829000000000002e+00  -3.4514299999999999e+01   3.4499999999999997e-01
   3.8574000000000002e+00   2.8580000000000000e-01   1.6547690000000000e+02   6.3204000000000002e+00   1.8927000000000000e+01  -9.8670000000000002e-01  -1.6313300000000002e+01  -7.2488000000000001e+00   3.4519369999999998e+02   4.2287999999999997e+00  -3.4581600000000002e+01   3.0959999999999999e-01
   3.8574000000000002e+00   4.1770000000000002e-01   1.6479069999999999e+02   6.2535999999999996e+00   1.8946000000000002e+01  -1.0174000000000001e+00  -1.6246700000000001e+01  -7.4934000000000003e+00   3.4554190000000000e+02   4.1227999999999998e+00  -3.4706699999999998e+01   2.3000000000000001e-01
   3.6810000000000000e+00   2.8580000000000000e-01   1.6281760000000000e+02   6.2727000000000004e+00   1.8869900000000001e+01  -9.8670000000000002e-01  -1.6379899999999999e+01  -7.9603999999999999e+00   3.4684780000000001e+02   3.8820000000000001e+00  -3.4764400000000002e+01   1.8579999999999999e-01
   3.3062999999999998e+00   5.2759999999999996e-01   1.6230289999999999e+02   6.1772000000000000e+00   1.8946000000000002e+01  -9.3410000000000004e-01  -1.6490800000000000e+01  -8.0271000000000008e+00   3.4728309999999999e+02   3.8338999999999999e+00  -3.4783700000000003e+01   9.7299999999999998e-02
   3.1520000000000001e+00   4.3999999999999997e-02   1.6256030000000001e+02   6.1295000000000002e+00   1.8888900000000000e+01  -8.7270000000000003e-01  -1.6513000000000002e+01  -8.3827999999999996e+00   3.4850200000000001e+02   3.6507999999999998e+00  -3.4985700000000001e+01   1.3270000000000001e-01
   3.0859000000000001e+00   6.6000000000000003e-02   1.6170240000000001e+02   6.1104000000000003e+00   1.8784300000000002e+01  -9.1649999999999998e-01  -1.6601800000000001e+01  -8.6941000000000006e+00   3.4867610000000002e+02   3.4773999999999998e+00  -3.5014600000000002e+01   6.1899999999999997e-02
   2.7332000000000001e+00  -1.3189999999999999e-01   1.6153090000000000e+02   6.0339999999999998e+00   1.8812799999999999e+01  -8.7270000000000003e-01  -1.6868200000000002e+01  -9.1166000000000000e+00   3.4972080000000000e+02   3.4003999999999999e+00  -3.5216700000000003e+01   4.4200000000000003e-02
   2.6890999999999998e+00  -2.6379999999999998e-01   1.6170240000000001e+02   5.9767000000000001e+00   1.8641500000000001e+01  -7.9810000000000003e-01  -1.6446500000000000e+01  -9.2056000000000004e+00   3.4980790000000002e+02   3.2751000000000001e+00  -3.5207000000000001e+01  -4.4000000000000003e-03
   2.3144000000000000e+00  -3.9570000000000000e-01   1.6127350000000001e+02   5.9194000000000004e+00   1.8755700000000001e+01  -7.0160000000000000e-01  -1.6846000000000000e+01  -9.2722999999999995e+00   3.5076549999999997e+02   3.2463000000000002e+00  -3.5341799999999999e+01  -3.5400000000000001e-02
   2.0057999999999998e+00  -3.2979999999999998e-01   1.6093039999999999e+02   5.8620999999999999e+00   1.8679600000000001e+01  -7.7620000000000000e-01  -1.6668399999999998e+01  -9.5168999999999997e+00   3.5093959999999998e+02   2.9958000000000000e+00  -3.5380200000000002e+01  -5.3100000000000001e-02
   1.8735999999999999e+00  -5.2759999999999996e-01   1.6101620000000000e+02   5.7380000000000004e+00   1.8565400000000000e+01  -6.7090000000000005e-01  -1.6779399999999999e+01  -9.5168999999999997e+00   3.5233260000000001e+02   2.9573000000000000e+00  -3.5409100000000002e+01  -6.1899999999999997e-02
   1.6091000000000000e+00  -5.7160000000000000e-01   1.6067300000000000e+02   5.7571000000000003e+00   1.8565400000000000e+01  -6.7530000000000001e-01  -1.6668399999999998e+01  -9.6502999999999997e+00   3.5198439999999999e+02   2.8898000000000001e+00  -3.5514899999999997e+01  -1.0620000000000000e-01
   1.3446000000000000e+00  -6.1550000000000005e-01   1.5869999999999999e+02   5.8048000000000002e+00   1.8679600000000001e+01  -6.8410000000000004e-01  -1.6757200000000001e+01  -1.0050500000000000e+01   3.5285500000000002e+02   2.7742000000000000e+00  -3.5659300000000002e+01  -1.1060000000000000e-01
   1.1462000000000001e+00  -7.0350000000000001e-01   1.5912889999999999e+02   5.6902999999999997e+00   1.8632000000000001e+01  -6.5780000000000005e-01  -1.6779399999999999e+01  -1.0050500000000000e+01   3.5372559999999999e+02   2.6587000000000001e+00  -3.5640000000000001e+01  -1.4599999999999999e-01
   9.2579999999999996e-01  -6.8149999999999999e-01   1.5852840000000000e+02   5.5757000000000003e+00   1.8527300000000000e+01  -6.5339999999999998e-01  -1.6424299999999999e+01  -1.0183900000000000e+01   3.5407380000000001e+02   2.6972000000000000e+00  -3.5784399999999998e+01  -1.7690000000000000e-01
   5.9509999999999996e-01  -6.1550000000000005e-01   1.5732749999999999e+02   5.6616000000000000e+00   1.8555900000000001e+01  -6.5780000000000005e-01  -1.6779399999999999e+01  -1.0473000000000001e+01   3.5381259999999997e+02   2.6394000000000002e+00  -3.5755499999999998e+01  -1.9910000000000000e-01
   5.2900000000000003e-01  -6.5949999999999998e-01   1.5646960000000001e+02   5.6425000000000001e+00   1.8413100000000000e+01  -5.9640000000000004e-01  -1.6690600000000000e+01  -1.0450799999999999e+01   3.5450909999999999e+02   2.5238000000000000e+00  -3.5755499999999998e+01  -2.2559999999999999e-01
   3.3060000000000000e-01  -9.0129999999999999e-01   1.5741319999999999e+02   5.6044000000000000e+00   1.8308499999999999e+01  -5.2620000000000000e-01  -1.6668399999999998e+01  -1.0473000000000001e+01   3.5555380000000002e+02   2.5430999999999999e+00  -3.5871000000000002e+01  -2.6540000000000002e-01
   6.6100000000000006e-02  -8.7929999999999997e-01   1.5629810000000001e+02   5.5948000000000002e+00   1.8337000000000000e+01  -5.4820000000000002e-01  -1.6646200000000000e+01  -1.0784300000000000e+01   3.5485739999999998e+02   2.5527000000000002e+00  -3.5957599999999999e+01  -2.6540000000000002e-01
   2.2040000000000001e-01  -7.0350000000000001e-01   1.5578340000000000e+02   5.5088999999999997e+00   1.8137200000000000e+01  -5.7010000000000005e-01  -1.6513000000000002e+01  -1.0806500000000000e+01   3.5572800000000001e+02   2.3986000000000001e+00  -3.6063400000000001e+01  -2.2559999999999999e-01
  -8.8200000000000001e-02  -9.6730000000000005e-01   1.5578340000000000e+02   5.5471000000000004e+00   1.8099100000000000e+01  -5.5689999999999995e-01  -1.6535200000000000e+01  -1.0762100000000000e+01   3.5677269999999999e+02   2.4081999999999999e+00  -3.6053800000000003e+01  -3.1850000000000001e-01
  -8.8200000000000001e-02  -8.1340000000000001e-01   1.5621230000000000e+02   5.4230000000000000e+00   1.8099100000000000e+01  -4.9550000000000000e-01  -1.6468599999999999e+01  -1.0806500000000000e+01   3.5729500000000002e+02   2.3696999999999999e+00  -3.6207700000000003e+01  -3.1850000000000001e-01
  -4.4100000000000000e-02  -8.5740000000000005e-01   1.5398190000000000e+02   5.5662000000000003e+00   1.8023000000000000e+01  -5.3500000000000003e-01  -1.6601800000000001e+01  -1.1006700000000000e+01   3.5677269999999999e+02   2.4081999999999999e+00  -3.6188499999999998e+01  -3.4949999999999998e-01
  -1.3230000000000000e-01  -8.1340000000000001e-01   1.5398190000000000e+02   5.5757000000000003e+00   1.7946899999999999e+01  -5.3939999999999999e-01  -1.6535200000000000e+01  -1.1095599999999999e+01   3.5720800000000003e+02   2.3408000000000002e+00  -3.6217399999999998e+01  -4.2470000000000002e-01
  -1.3230000000000000e-01  -8.7929999999999997e-01   1.5320980000000000e+02   5.5088999999999997e+00   1.8032499999999999e+01  -5.0429999999999997e-01  -1.6513000000000002e+01  -1.1117800000000001e+01   3.5807859999999999e+02   2.3986000000000001e+00  -3.6380899999999997e+01  -4.2020000000000002e-01
  -3.3060000000000000e-01  -1.0551999999999999e+00   1.5243780000000001e+02   5.5757000000000003e+00   1.7946899999999999e+01  -5.0870000000000004e-01  -1.6668399999999998e+01  -1.1295700000000000e+01   3.5851389999999998e+02   2.4081999999999999e+00  -3.6294300000000000e+01  -3.4949999999999998e-01
  -6.3919999999999999e-01  -8.1340000000000001e-01   1.5200890000000001e+02   5.5279999999999996e+00   1.7823200000000000e+01  -4.9109999999999998e-01  -1.6801600000000001e+01  -1.1406900000000000e+01   3.5764330000000001e+02   2.3599999999999999e+00  -3.6448300000000003e+01  -4.5560000000000000e-01
  -5.9509999999999996e-01  -1.0771999999999999e+00   1.5235200000000000e+02   5.4992999999999999e+00   1.7747000000000000e+01  -4.8680000000000001e-01  -1.6712800000000001e+01  -1.1451400000000000e+01   3.5947149999999999e+02   2.3889000000000000e+00  -3.6438699999999997e+01  -4.5560000000000000e-01
  -5.9509999999999996e-01  -1.2749999999999999e+00   1.5252359999999999e+02   5.5183999999999997e+00   1.7709000000000000e+01  -4.7799999999999998e-01  -1.7178899999999999e+01  -1.1629200000000001e+01   3.5860090000000002e+02   2.4275000000000002e+00  -3.6534900000000000e+01  -4.1580000000000000e-01
  -9.0369999999999995e-01  -1.5388999999999999e+00   1.5200890000000001e+02   5.5566000000000004e+00   1.7737500000000001e+01  -4.3409999999999999e-01  -1.7378599999999999e+01  -1.1629200000000001e+01   3.5868799999999999e+02   2.5045000000000002e+00  -3.6477200000000003e+01  -4.3790000000000001e-01
  -7.7149999999999996e-01  -1.4729000000000001e+00   1.5235200000000000e+02   5.5279999999999996e+00   1.7594799999999999e+01  -3.6840000000000001e-01  -1.7312100000000001e+01  -1.1451400000000000e+01   3.5903620000000001e+02   2.5527000000000002e+00  -3.6457900000000002e+01  -4.6889999999999998e-01
  -9.9190000000000000e-01  -1.5168999999999999e+00   1.5183730000000000e+02   5.5853000000000002e+00   1.7642399999999999e+01  -3.8590000000000002e-01  -1.7400800000000000e+01  -1.1584800000000000e+01   3.5947149999999999e+02   2.6394000000000002e+00  -3.6554099999999998e+01  -5.1310000000000000e-01
  -9.9190000000000000e-01  -1.3410000000000000e+00   1.5080789999999999e+02   5.6806999999999999e+00   1.7709000000000000e+01  -4.1220000000000001e-01  -1.7511800000000001e+01  -1.1629200000000001e+01   3.6042919999999998e+02   2.6009000000000002e+00  -3.6679200000000002e+01  -4.6000000000000002e-01
  -1.0139000000000000e+00  -1.6488000000000000e+00   1.5097950000000000e+02   5.6616000000000000e+00   1.7661400000000000e+01  -4.5610000000000001e-01  -1.7600600000000000e+01  -1.1896100000000001e+01   3.6121269999999998e+02   2.6490000000000000e+00  -3.6592599999999997e+01  -5.0429999999999997e-01
  -1.2564000000000000e+00  -1.5608000000000000e+00   1.5097950000000000e+02   5.7093999999999996e+00   1.7642399999999999e+01  -4.1660000000000003e-01  -1.7889099999999999e+01  -1.1718200000000000e+01   3.6243160000000000e+02   2.7067999999999999e+00  -3.6688800000000001e+01  -5.3969999999999996e-01
  -1.3225000000000000e+00  -1.8686000000000000e+00   1.4960690000000000e+02   5.8048000000000002e+00   1.7632800000000000e+01  -4.2980000000000002e-01  -1.8088899999999999e+01  -1.2162900000000000e+01   3.6156099999999998e+02   2.6972000000000000e+00  -3.6756200000000000e+01  -5.4410000000000003e-01
  -1.3887000000000000e+00  -1.6708000000000001e+00   1.5037899999999999e+02   5.7571000000000003e+00   1.7651900000000001e+01  -3.9910000000000001e-01  -1.8222000000000001e+01  -1.2096200000000000e+01   3.6243160000000000e+02   2.8224000000000000e+00  -3.6775399999999998e+01  -5.4849999999999999e-01
  -1.6972000000000000e+00  -1.7586999999999999e+00   1.5012160000000000e+02   5.7285000000000004e+00   1.7604299999999999e+01  -3.6399999999999999e-01  -1.8466200000000001e+01  -1.2207400000000000e+01   3.6277980000000002e+02   2.7646000000000002e+00  -3.6833199999999998e+01  -5.6620000000000004e-01
  -1.6752000000000000e+00  -1.9784999999999999e+00   1.5055050000000000e+02   5.7858000000000001e+00   1.7613800000000001e+01  -3.5959999999999998e-01  -1.8510600000000000e+01  -1.2340800000000000e+01   3.6208330000000001e+02   2.8706000000000000e+00  -3.6948599999999999e+01  -5.4849999999999999e-01
  -1.9177000000000000e+00  -1.9126000000000001e+00   1.5046480000000000e+02   5.8907999999999996e+00   1.7604299999999999e+01  -3.2890000000000003e-01  -1.8799099999999999e+01  -1.2452000000000000e+01   3.6269279999999998e+02   3.0343000000000000e+00  -3.6958300000000001e+01  -5.7509999999999994e-01
  -1.8514999999999999e+00  -2.2202999999999999e+00   1.5037899999999999e+02   5.8620999999999999e+00   1.7518699999999999e+01  -3.1569999999999998e-01  -1.8776900000000001e+01  -1.2318600000000000e+01   3.6260570000000001e+02   2.9668999999999999e+00  -3.6881300000000003e+01  -5.7950000000000002e-01
  -1.9177000000000000e+00  -2.3742000000000001e+00   1.5046480000000000e+02   5.9767000000000001e+00   1.7509100000000000e+01  -3.5520000000000002e-01  -1.8910100000000000e+01  -1.2496400000000000e+01   3.6338920000000002e+02   3.0920999999999998e+00  -3.6967900000000000e+01  -6.0599999999999998e-01
  -1.8735999999999999e+00  -2.1103999999999998e+00   1.4960690000000000e+02   5.9863000000000000e+00   1.7594799999999999e+01  -3.6840000000000001e-01  -1.9021100000000001e+01  -1.2652100000000001e+01   3.6356340000000000e+02   3.1596000000000002e+00  -3.7064100000000003e+01  -6.9450000000000001e-01
  -1.9177000000000000e+00  -2.2202999999999999e+00   1.4960690000000000e+02   6.0530999999999997e+00   1.7556699999999999e+01  -3.7269999999999998e-01  -1.9242999999999999e+01  -1.2741000000000000e+01   3.6460809999999998e+02   3.1307000000000000e+00  -3.7064100000000003e+01  -6.6349999999999998e-01
  -1.9177000000000000e+00  -2.1543999999999999e+00   1.5012160000000000e+02   6.0339999999999998e+00   1.7632800000000000e+01  -3.9029999999999998e-01  -1.9575900000000001e+01  -1.2918900000000001e+01   3.6443400000000003e+02   3.2463000000000002e+00  -3.7141100000000002e+01  -6.6790000000000005e-01
  -1.6972000000000000e+00  -2.1103999999999998e+00   1.4943539999999999e+02   6.0913000000000004e+00   1.7651900000000001e+01  -3.4200000000000003e-01  -1.9709099999999999e+01  -1.2941200000000000e+01   3.6486930000000001e+02   3.2751000000000001e+00  -3.7064100000000003e+01  -6.6349999999999998e-01
  -1.8075000000000001e+00  -2.4622000000000002e+00   1.4960690000000000e+02   6.0913000000000004e+00   1.7766100000000002e+01  -3.6399999999999999e-01  -1.9886700000000001e+01  -1.3163500000000001e+01   3.6460809999999998e+02   3.4293000000000000e+00  -3.7102600000000002e+01  -6.7240000000000000e-01
  -1.9617000000000000e+00  -2.3961999999999999e+00   1.5123679999999999e+02   6.1867000000000001e+00   1.7537700000000001e+01  -3.3770000000000000e-01  -2.0042000000000002e+01  -1.3230200000000000e+01   3.6460809999999998e+02   3.4293000000000000e+00  -3.7131500000000003e+01  -7.4309999999999998e-01
  -1.8075000000000001e+00  -2.6600000000000001e+00   1.5055050000000000e+02   6.2344999999999997e+00   1.7632800000000000e+01  -3.4200000000000003e-01  -2.0375000000000000e+01  -1.3541499999999999e+01   3.6565280000000001e+02   3.4388999999999998e+00  -3.7141100000000002e+01  -7.3429999999999995e-01
  -1.5428999999999999e+00  -2.4841000000000002e+00   1.5157990000000001e+02   6.3300000000000001e+00   1.7651900000000001e+01  -3.3329999999999999e-01  -2.0663499999999999e+01  -1.3586000000000000e+01   3.6556580000000002e+02   3.5640999999999998e+00  -3.7141100000000002e+01  -7.5639999999999996e-01
  -1.9617000000000000e+00  -2.9458000000000002e+00   1.5303829999999999e+02   6.2535999999999996e+00   1.7699500000000000e+01  -2.9380000000000001e-01  -2.0663499999999999e+01  -1.3430300000000001e+01   3.6513049999999998e+02   3.5737999999999999e+00  -3.7121800000000000e+01  -7.7410000000000001e-01
  -1.7413000000000001e+00  -2.8799000000000001e+00   1.5286670000000001e+02   6.3776999999999999e+00   1.7785100000000000e+01  -3.3329999999999999e-01  -2.0641300000000001e+01  -1.3674899999999999e+01   3.6573989999999998e+02   3.6027000000000000e+00  -3.7112200000000001e+01  -7.4309999999999998e-01
  -1.4107000000000001e+00  -2.9458000000000002e+00   1.5346719999999999e+02   6.4349999999999996e+00   1.7851700000000001e+01  -3.4200000000000003e-01  -2.0996400000000001e+01  -1.3786099999999999e+01   3.6600110000000001e+02   3.7183000000000002e+00  -3.7121800000000000e+01  -7.8739999999999999e-01
  -1.7634000000000001e+00  -3.1217000000000001e+00   1.5415350000000001e+02   6.4635999999999996e+00   1.8061100000000000e+01  -3.3770000000000000e-01  -2.1040800000000001e+01  -1.3941800000000001e+01   3.6486930000000001e+02   3.7374999999999998e+00  -3.6996699999999997e+01  -8.2720000000000005e-01
  -1.5428999999999999e+00  -3.0777000000000001e+00   1.5552600000000001e+02   6.5400000000000000e+00   1.8042000000000002e+01  -2.9380000000000001e-01  -2.1151800000000001e+01  -1.4119600000000000e+01   3.6443400000000003e+02   3.7664000000000000e+00  -3.7093000000000004e+01  -8.9349999999999996e-01
  -1.5428999999999999e+00  -3.3414999999999999e+00   1.5518289999999999e+02   6.6641000000000004e+00   1.8251400000000000e+01  -3.6840000000000001e-01  -2.1240600000000001e+01  -1.4519900000000000e+01   3.6443400000000003e+02   3.8338999999999999e+00  -3.7064100000000003e+01  -8.8029999999999997e-01
  -1.5649999999999999e+00  -3.1876000000000002e+00   1.5749900000000000e+02   6.7977999999999996e+00   1.8394100000000002e+01  -3.3770000000000000e-01  -2.1307099999999998e+01  -1.4230800000000000e+01   3.6434690000000001e+02   3.8338999999999999e+00  -3.7044899999999998e+01  -8.9349999999999996e-01
  -1.8075000000000001e+00  -3.6713000000000000e+00   1.5887160000000000e+02   6.8455000000000004e+00   1.8536799999999999e+01  -3.1140000000000001e-01  -2.1662299999999998e+01  -1.4586600000000001e+01   3.6243160000000000e+02   3.8531000000000000e+00  -3.6833199999999998e+01  -8.9800000000000002e-01
  -1.4327000000000001e+00  -3.6273000000000000e+00   1.6024410000000000e+02   6.8072999999999997e+00   1.8613000000000000e+01  -2.7189999999999998e-01  -2.1839800000000000e+01  -1.4808900000000000e+01   3.6251859999999999e+02   3.9687000000000001e+00  -3.6939000000000000e+01  -8.2720000000000005e-01
  -1.4327000000000001e+00  -3.7151999999999998e+00   1.6075880000000001e+02   6.9028000000000000e+00   1.8860399999999998e+01  -2.8939999999999999e-01  -2.1950800000000001e+01  -1.4897900000000000e+01   3.6147390000000001e+02   4.0361000000000002e+00  -3.6910100000000000e+01  -8.7580000000000002e-01
  -1.5428999999999999e+00  -3.9350999999999998e+00   1.6393279999999999e+02   6.9886999999999997e+00   1.8908000000000001e+01  -2.1490000000000001e-01  -2.2061800000000002e+01  -1.4808900000000000e+01   3.6095159999999998e+02   4.0842999999999998e+00  -3.6727300000000000e+01  -9.1120000000000001e-01
  -1.1462000000000001e+00  -3.9350999999999998e+00   1.6547690000000000e+02   7.0842000000000001e+00   1.9202999999999999e+01  -2.1929999999999999e-01  -2.2084000000000000e+01  -1.4986800000000001e+01   3.5973270000000002e+02   4.1516999999999999e+00  -3.6611899999999999e+01  -9.5989999999999998e-01
  -1.1902999999999999e+00  -4.0229999999999997e+00   1.6676370000000000e+02   7.2083000000000004e+00   1.9421800000000001e+01  -2.0610000000000001e-01  -2.2372499999999999e+01  -1.5120200000000001e+01   3.5912329999999997e+02   4.1421000000000001e+00  -3.6611899999999999e+01  -9.4220000000000004e-01
  -1.1021000000000001e+00  -4.3528000000000002e+00   1.6882249999999999e+02   7.3037999999999998e+00   1.9688300000000002e+01  -1.6660000000000000e-01  -2.2372499999999999e+01  -1.5009100000000000e+01   3.5842680000000001e+02   4.1036000000000001e+00  -3.6448300000000003e+01  -9.9970000000000003e-01
  -1.0580000000000001e+00  -4.5945999999999998e+00   1.7148179999999999e+02   7.3802000000000003e+00   1.9888100000000001e+01  -1.4910000000000001e-01  -2.2328099999999999e+01  -1.5120200000000001e+01   3.5703390000000002e+02   4.2191999999999998e+00  -3.6332799999999999e+01  -1.0174000000000001e+00
  -6.8330000000000002e-01  -4.5506000000000002e+00   1.7285429999999999e+02   7.5711000000000004e+00   2.0173600000000000e+01  -1.2720000000000001e-01  -2.2372499999999999e+01  -1.5476000000000001e+01   3.5450909999999999e+02   4.2866000000000000e+00  -3.6226999999999997e+01  -9.2010000000000003e-01
  -5.5110000000000003e-01  -4.5726000000000004e+00   1.7508470000000000e+02   7.6379999999999999e+00   2.0363900000000001e+01  -8.7700000000000000e-02  -2.2705400000000001e+01  -1.5387100000000000e+01   3.5381259999999997e+02   4.2961999999999998e+00  -3.6111499999999999e+01  -9.8640000000000005e-01
  -4.1880000000000001e-01  -4.9023000000000003e+00   1.7680040000000000e+02   7.7525000000000004e+00   2.0487600000000000e+01  -8.7700000000000000e-02  -2.2705400000000001e+01  -1.5765100000000000e+01   3.5085260000000000e+02   4.4118000000000004e+00  -3.5861300000000000e+01  -9.6870000000000001e-01
  -1.7630000000000001e-01  -5.2100999999999997e+00   1.7860180000000000e+02   7.7716000000000003e+00   2.0754000000000001e+01  -5.7000000000000002e-02  -2.2860800000000001e+01  -1.5987399999999999e+01   3.4902429999999998e+02   4.3540000000000001e+00  -3.5649700000000003e+01  -1.0041000000000000e+00
   2.1999999999999999e-02  -5.0342000000000002e+00   1.8048910000000001e+02   7.9147999999999996e+00   2.0953900000000001e+01  -9.6500000000000002e-02  -2.2727599999999999e+01  -1.6298700000000000e+01   3.4745720000000000e+02   4.3733000000000004e+00  -3.5486100000000000e+01  -1.0041000000000000e+00
  -6.6100000000000006e-02  -5.3639999999999999e+00   1.8374889999999999e+02   7.9912000000000001e+00   2.1010999999999999e+01   1.3200000000000000e-02  -2.2971800000000002e+01  -1.6209800000000001e+01   3.4501949999999999e+02   4.3348000000000004e+00  -3.5255200000000002e+01  -1.0792999999999999e+00
   6.6130000000000000e-01  -5.4519000000000002e+00   1.8520720000000000e+02   8.0961999999999996e+00   2.1353500000000000e+01   4.3900000000000002e-02  -2.2572299999999998e+01  -1.6409900000000000e+01   3.4284300000000002e+02   4.3636999999999997e+00  -3.5014600000000002e+01  -1.0749000000000000e+00
   8.3760000000000001e-01  -5.6497999999999999e+00   1.8675129999999999e+02   8.1152999999999995e+00   2.1677099999999999e+01   3.0700000000000002e-02  -2.2749800000000000e+01  -1.6432200000000002e+01   3.4145010000000002e+02   4.3250999999999999e+00  -3.4774099999999997e+01  -1.0616000000000001e+00
   8.1559999999999999e-01  -5.7596999999999996e+00   1.8872430000000000e+02   8.2393999999999998e+00   2.1819800000000001e+01   5.2600000000000001e-02  -2.3016200000000001e+01  -1.6699000000000002e+01   3.3927359999999999e+02   4.3829000000000002e+00  -3.4552700000000002e+01  -1.1103000000000001e+00
   1.1462000000000001e+00  -6.2432999999999996e+00   1.9146940000000001e+02   8.4780999999999995e+00   2.2124300000000002e+01   1.4470000000000000e-01  -2.2771999999999998e+01  -1.6810199999999998e+01   3.3674880000000002e+02   4.2672999999999996e+00  -3.4369900000000001e+01  -1.1279999999999999e+00
   1.4988999999999999e+00  -6.3093000000000004e+00   1.9378559999999999e+02   8.6212999999999997e+00   2.2495400000000000e+01   1.4030000000000001e-01  -2.2838600000000000e+01  -1.7165900000000001e+01   3.3431110000000001e+02   4.2672999999999996e+00  -3.4090899999999998e+01  -1.1191000000000000e+00
   1.6752000000000000e+00  -6.6390000000000002e+00   1.9670220000000000e+02   8.6691000000000003e+00   2.2733300000000000e+01   1.6660000000000000e-01  -2.3127099999999999e+01  -1.7299299999999999e+01   3.3274410000000000e+02   4.3636999999999997e+00  -3.3879199999999997e+01  -1.1811000000000000e+00
   1.7634000000000001e+00  -7.1006999999999998e+00   1.9936150000000001e+02   8.8123000000000005e+00   2.2980699999999999e+01   2.8070000000000001e-01  -2.2816400000000002e+01  -1.7499500000000001e+01   3.3169929999999999e+02   4.3540000000000001e+00  -3.3638700000000000e+01  -1.2032000000000000e+00
   2.0057999999999998e+00  -7.4744000000000002e+00   2.0244970000000001e+02   8.9650999999999996e+00   2.3304300000000001e+01   3.1569999999999998e-01  -2.2949600000000000e+01  -1.8010899999999999e+01   3.2856520000000000e+02   4.2866000000000000e+00  -3.3552100000000003e+01  -1.2297000000000000e+00
   2.1600999999999999e+00  -7.6283000000000003e+00   2.0528059999999999e+02   9.0701000000000001e+00   2.3599299999999999e+01   3.2890000000000003e-01  -2.3038300000000000e+01  -1.8033100000000001e+01   3.2612750000000000e+02   4.3636999999999997e+00  -3.3282600000000002e+01  -1.2209000000000001e+00
   2.5789000000000000e+00  -7.9581000000000000e+00   2.1008449999999999e+02   9.2324000000000002e+00   2.3903800000000000e+01   4.4290000000000002e-01  -2.2905200000000001e+01  -1.8188800000000001e+01   3.2386390000000000e+02   4.3733000000000004e+00  -3.3061300000000003e+01  -1.2871999999999999e+00
   2.9316000000000000e+00  -8.3097999999999992e+00   2.1162860000000001e+02   9.4710999999999999e+00   2.4122599999999998e+01   4.5169999999999999e-01  -2.2749800000000000e+01  -1.8477799999999998e+01   3.2168740000000003e+02   4.3250999999999999e+00  -3.2811199999999999e+01  -1.3182000000000000e+00
   3.3944999999999999e+00  -8.5296000000000003e+00   2.1497420000000000e+02   9.7669999999999995e+00   2.4646000000000001e+01   4.8240000000000000e-01  -2.2860800000000001e+01  -1.8766900000000000e+01   3.1994619999999998e+02   4.3059000000000003e+00  -3.2618699999999997e+01  -1.3270000000000000e+00
   3.4165000000000001e+00  -8.6395999999999997e+00   2.1883439999999999e+02   9.9962000000000000e+00   2.4950500000000002e+01   5.3939999999999999e-01  -2.3016200000000001e+01  -1.8766900000000000e+01   3.1742149999999998e+02   4.2481000000000000e+00  -3.2195300000000003e+01  -1.3756999999999999e+00
   3.7250999999999999e+00  -9.1671999999999993e+00   2.2260890000000001e+02   1.0244400000000001e+01   2.5388300000000001e+01   5.5689999999999995e-01  -2.2705400000000001e+01  -1.9189399999999999e+01   3.1524500000000000e+02   4.2384000000000004e+00  -3.2079900000000002e+01  -1.3934000000000000e+00
   4.1219000000000001e+00  -9.2990999999999993e+00   2.2621180000000001e+02   1.0387600000000001e+01   2.5816500000000001e+01   5.2620000000000000e-01  -2.3127099999999999e+01  -1.9456199999999999e+01   3.1211079999999998e+02   4.3059000000000003e+00  -3.1771999999999998e+01  -1.4155000000000000e+00
   4.2100000000000000e+00  -9.5409000000000006e+00   2.2964320000000001e+02   1.0740900000000000e+01   2.6235199999999999e+01   5.9199999999999997e-01  -2.2705400000000001e+01  -1.9945399999999999e+01   3.0897660000000002e+02   4.1806000000000001e+00  -3.1483300000000000e+01  -1.4198999999999999e+00
   4.6067999999999998e+00  -9.8705999999999996e+00   2.3427549999999999e+02   1.0989100000000001e+01   2.6577700000000000e+01   7.1040000000000003e-01  -2.2860800000000001e+01  -1.9900900000000000e+01   3.0584249999999997e+02   4.3733000000000004e+00  -3.1136900000000001e+01  -1.4509000000000001e+00
   4.8933999999999997e+00  -1.0090500000000000e+01   2.3805000000000001e+02   1.1275499999999999e+01   2.7005900000000000e+01   7.3670000000000002e-01  -2.2749800000000000e+01  -2.0078800000000001e+01   3.0262119999999999e+02   4.5948000000000002e+00  -3.0848299999999998e+01  -1.4155000000000000e+00
   5.2019000000000002e+00  -1.0618100000000000e+01   2.4233920000000001e+02   1.1533300000000001e+01   2.7548300000000001e+01   7.9810000000000003e-01  -2.2794200000000000e+01  -2.0456800000000001e+01   3.0009649999999999e+02   4.6718999999999999e+00  -3.0492200000000000e+01  -1.4198999999999999e+00
   5.7309999999999999e+00  -1.1101699999999999e+01   2.4697149999999999e+02   1.1752900000000000e+01   2.7938500000000001e+01   8.9900000000000002e-01  -2.2594400000000000e+01  -2.0345600000000001e+01   2.9626580000000001e+02   4.7008000000000001e+00  -3.0136199999999999e+01  -1.4863000000000000e+00
   6.2378999999999998e+00  -1.1585400000000000e+01   2.5194700000000000e+02   1.2020200000000001e+01   2.8452300000000001e+01   9.8670000000000002e-01  -2.2394700000000000e+01  -2.0634699999999999e+01   2.9408929999999998e+02   4.7971000000000004e+00  -2.9828299999999999e+01  -1.4863000000000000e+00
   6.7668999999999997e+00  -1.2113000000000000e+01   2.5520679999999999e+02   1.2488099999999999e+01   2.9004300000000001e+01   9.7350000000000003e-01  -2.2439100000000000e+01  -2.0745899999999999e+01   2.9095519999999999e+02   4.8548999999999998e+00  -2.9453099999999999e+01  -1.5127999999999999e+00
   7.1856999999999998e+00  -1.2508699999999999e+01   2.6112580000000003e+02   1.2908200000000001e+01   2.9613299999999999e+01   1.0874999999999999e+00  -2.2128399999999999e+01  -2.0723600000000001e+01   2.8660219999999998e+02   5.1054000000000004e+00  -2.8962299999999999e+01  -1.5394000000000001e+00
   7.6265999999999998e+00  -1.3058299999999999e+01   2.6730230000000000e+02   1.3318700000000000e+01   3.0079599999999999e+01   1.1489000000000000e+00  -2.2128399999999999e+01  -2.0968200000000000e+01   2.8251029999999997e+02   5.2112999999999996e+00  -2.8644800000000000e+01  -1.5438000000000001e+00
   8.5523000000000007e+00  -1.3190200000000001e+01   2.7279239999999999e+02   1.3710100000000001e+01   3.0859900000000000e+01   1.1796000000000000e+00  -2.1995200000000001e+01  -2.1279499999999999e+01   2.7867970000000003e+02   5.2980000000000000e+00  -2.8115600000000001e+01  -1.5084000000000000e+00
   8.9270999999999994e+00  -1.3651800000000000e+01   2.7965510000000000e+02   1.4263900000000000e+01   3.1592600000000001e+01   1.1620999999999999e+00  -2.2017399999999999e+01  -2.1568600000000000e+01   2.7397840000000002e+02   5.4522000000000004e+00  -2.7547899999999998e+01  -1.5394000000000001e+00
   9.6545000000000005e+00  -1.4333299999999999e+01   2.8780459999999999e+02   1.4722200000000001e+01   3.2182600000000001e+01   1.3813000000000000e+00  -2.1529100000000000e+01  -2.1790900000000001e+01   2.6840660000000003e+02   5.7892999999999999e+00  -2.7018699999999999e+01  -1.5040000000000000e+00
   1.0205500000000001e+01  -1.4663100000000000e+01   2.9518200000000002e+02   1.5333200000000000e+01   3.3086599999999997e+01   1.4339999999999999e+00  -2.1462499999999999e+01  -2.2057800000000000e+01   2.6431470000000002e+02   6.1167999999999996e+00  -2.6489500000000000e+01  -1.4951000000000001e+00
   1.0910900000000000e+01  -1.5278600000000001e+01   3.0444670000000002e+02   1.5915600000000000e+01   3.4038100000000000e+01   1.4865999999999999e+00  -2.1196200000000001e+01  -2.2013300000000001e+01   2.5743700000000001e+02   6.3962000000000003e+00  -2.5883299999999998e+01  -1.4021999999999999e+00
   1.1748500000000000e+01  -1.5872199999999999e+01   3.1431180000000001e+02   1.6421600000000002e+01   3.5046799999999998e+01   1.6269000000000000e+00  -2.0596900000000002e+01  -2.1590800000000002e+01   2.5212629999999999e+02   6.7043999999999997e+00  -2.5103899999999999e+01  -1.3535999999999999e+00
   1.2916700000000001e+01  -1.6729500000000002e+01   3.2434850000000000e+02   1.7147200000000002e+01   3.6141100000000002e+01   1.6927000000000001e+00  -2.0152999999999999e+01  -2.1501899999999999e+01   2.4507440000000000e+02   7.0415999999999999e+00  -2.4401499999999999e+01  -1.2784000000000000e+00
   1.4393500000000000e+01  -1.7498899999999999e+01   3.3652980000000002e+02   1.7911000000000001e+01   3.7473399999999998e+01   1.7585000000000000e+00  -1.9664700000000000e+01  -2.1235099999999999e+01   2.3706489999999999e+02   7.4461000000000004e+00  -2.3506599999999999e+01  -1.1811000000000000e+00
   1.5694000000000001e+01  -1.8751999999999999e+01   3.4742430000000002e+02   1.8569800000000001e+01   3.8634300000000003e+01   1.8725000000000001e+00  -1.9043299999999999e+01  -2.0790299999999998e+01   2.2818480000000000e+02   7.8217999999999996e+00  -2.2457799999999999e+01  -1.0749000000000000e+00
   1.7280999999999999e+01  -1.9851199999999999e+01   3.6097820000000002e+02   1.9390899999999998e+01   4.0061700000000002e+01   2.0347000000000000e+00  -1.8377400000000002e+01  -1.9834199999999999e+01   2.1973990000000001e+02   8.3034999999999997e+00  -2.1399400000000000e+01  -9.6430000000000005e-01
   1.8912099999999999e+01  -2.0862400000000001e+01   3.7367419999999998e+02   2.0259699999999999e+01   4.1527099999999997e+01   2.1004999999999998e+00  -1.7955700000000000e+01  -1.8922499999999999e+01   2.0885740000000001e+02   8.7272999999999996e+00  -2.0148599999999998e+01  -6.9010000000000005e-01
   2.0697600000000001e+01  -2.2071500000000000e+01   3.8782850000000002e+02   2.1013900000000000e+01   4.2945000000000000e+01   2.2584000000000000e+00  -1.7067900000000002e+01  -1.7321600000000000e+01   1.9745249999999999e+02   9.2859999999999996e+00  -1.8897700000000000e+01  -4.0699999999999997e-01
   2.2460899999999999e+01  -2.3698300000000000e+01   4.0163970000000000e+02   2.1844600000000000e+01   4.4105899999999998e+01   2.4119000000000002e+00  -1.6002600000000001e+01  -1.5053500000000000e+01   1.8491589999999999e+02   9.8640000000000008e+00  -1.7473600000000001e+01  -1.0620000000000000e-01
   2.4554900000000000e+01  -2.5017299999999999e+01   4.1570819999999998e+02   2.2551100000000002e+01   4.5514200000000002e+01   2.5083000000000002e+00  -1.4826200000000000e+01  -1.2852200000000000e+01   1.7237920000000000e+02   1.0451599999999999e+01  -1.6088100000000001e+01   2.4770000000000000e-01
   2.6891400000000001e+01  -2.6248400000000000e+01   4.2737479999999999e+02   2.3448499999999999e+01   4.6846499999999999e+01   2.6311000000000000e+00  -1.3450100000000001e+01  -1.0228400000000001e+01   1.6027780000000001e+02   1.1010300000000001e+01  -1.4779500000000001e+01   6.2370000000000003e-01
   2.8676800000000000e+01  -2.7589400000000001e+01   4.3972770000000003e+02   2.4097799999999999e+01   4.7940800000000003e+01   2.7538999999999998e+00  -1.2229400000000000e+01  -7.4044999999999996e+00   1.4896000000000001e+02   1.1694200000000000e+01  -1.3365000000000000e+01   9.9090000000000000e-01
   3.0219799999999999e+01  -2.8666599999999999e+01   4.4907810000000001e+02   2.4785200000000000e+01   4.8816200000000002e+01   2.8679000000000001e+00  -1.1385999999999999e+01  -4.8917999999999999e+00   1.3903510000000000e+02   1.2204700000000001e+01  -1.2191100000000000e+01   1.3890000000000000e+00
   3.1872900000000001e+01  -2.9457999999999998e+01   4.5748489999999998e+02   2.5434400000000000e+01   4.9682200000000002e+01   2.9468999999999999e+00  -1.0165300000000000e+01  -2.1791000000000000e+00   1.2884909999999999e+02   1.2802000000000000e+01  -1.1228899999999999e+01   1.7119000000000000e+00
   3.3041200000000003e+01  -3.0908899999999999e+01   4.6503390000000002e+02   2.6121800000000000e+01   5.0357799999999997e+01   3.0697000000000001e+00  -9.4107000000000003e+00   1.1119999999999999e-01   1.2197130000000000e+02   1.3273999999999999e+01  -1.0314800000000000e+01   1.9994000000000001e+00
   3.3922800000000002e+01  -3.2183999999999997e+01   4.7163929999999999e+02   2.6599200000000000e+01   5.0928800000000003e+01   3.1749000000000001e+00  -8.6338000000000008e+00   2.0011999999999999e+00   1.1561590000000000e+02   1.3630400000000000e+01  -9.7759999999999998e+00   2.1985000000000001e+00
   3.4539999999999999e+01  -3.3019300000000001e+01   4.7687209999999999e+02   2.7191099999999999e+01   5.1575800000000001e+01   3.2406999999999999e+00  -8.2565000000000008e+00   3.3576000000000001e+00   1.1178530000000001e+02   1.4054200000000000e+01  -9.3045000000000009e+00   2.4018999999999999e+00
   3.5024900000000002e+01  -3.4228400000000001e+01   4.8159019999999998e+02   2.7582599999999999e+01   5.1994500000000002e+01   3.3372000000000002e+00  -7.3909000000000002e+00   4.1357999999999997e+00   1.0760639999999999e+02   1.4198700000000001e+01  -9.0254999999999992e+00   2.4815999999999998e+00
   3.5465800000000002e+01  -3.5349600000000002e+01   4.8596510000000001e+02   2.8107700000000001e+01   5.2308599999999998e+01   3.5301000000000000e+00  -6.4587000000000003e+00   4.6250000000000000e+00   1.0612640000000000e+02   1.4420299999999999e+01  -8.8522999999999996e+00   2.5832999999999999e+00
   3.5840499999999999e+01  -3.6207000000000001e+01   4.9094060000000002e+02   2.8394100000000002e+01   5.2755800000000001e+01   3.5651999999999999e+00  -7.0579999999999998e+00   4.8250999999999999e+00   1.0464640000000000e+02   1.4333600000000001e+01  -8.8233999999999995e+00   2.7336999999999998e+00
   3.5972799999999999e+01  -3.7306100000000001e+01   4.9454349999999999e+02   2.9033799999999999e+01   5.3117400000000004e+01   3.6484999999999999e+00  -1.0742400000000000e+01   7.5823999999999998e+00   1.0473340000000000e+02   1.4295100000000000e+01  -8.8908000000000005e+00   3.0080000000000000e+00
   3.6281300000000002e+01  -3.8427300000000002e+01   4.9951900000000001e+02   2.9358400000000000e+01   5.3612200000000001e+01   3.7801000000000000e+00  -9.7658000000000005e+00   4.9808000000000003e+00   1.0220869999999999e+02   1.3852000000000000e+01  -8.4192999999999998e+00   2.4196000000000000e+00
   3.6435600000000001e+01  -3.9746299999999998e+01   5.0423710000000000e+02   2.9873999999999999e+01   5.4088000000000001e+01   3.8809000000000000e+00  -7.7237999999999998e+00   1.3341000000000001e+00   9.7333299999999994e+01   1.3139099999999999e+01  -8.2075999999999993e+00   1.9861000000000000e+00
   3.6656100000000002e+01  -4.0449800000000003e+01   5.0826889999999997e+02   3.0284500000000001e+01   5.4630400000000002e+01   3.9599000000000002e+00  -6.5030999999999999e+00  -4.6689999999999998e-01   9.2370900000000006e+01   1.2416700000000001e+01  -7.8131000000000004e+00   1.7870999999999999e+00
   3.6766300000000001e+01  -4.1505000000000003e+01   5.1375909999999999e+02   3.0866900000000001e+01   5.5077700000000000e+01   3.9773999999999998e+00  -6.9025999999999996e+00  -7.5600000000000001e-01   8.7060199999999995e+01   1.1684600000000000e+01  -7.2358000000000002e+00   1.6012999999999999e+00
   3.7008699999999997e+01  -4.2428300000000000e+01   5.1693309999999997e+02   3.1325199999999999e+01   5.5496400000000001e+01   4.0300000000000002e+00  -5.3490000000000002e+00  -2.1791000000000000e+00   8.1836600000000004e+01   1.0991000000000000e+01  -6.7835000000000001e+00   1.4863000000000000e+00
   3.7648000000000003e+01  -4.2538200000000003e+01   5.2053599999999994e+02   3.2041200000000003e+01   5.5829400000000000e+01   3.9116000000000000e+00  -5.1048000000000000e+00  -1.8010999999999999e+00   7.4610600000000005e+01   1.0278200000000000e+01  -6.3890000000000002e+00   1.3624000000000001e+00
   3.7824300000000001e+01  -4.3175800000000002e+01   5.2353840000000002e+02   3.2528199999999998e+01   5.6162500000000001e+01   3.9422999999999999e+00  -4.1283000000000003e+00  -1.4008000000000000e+00   6.8603399999999993e+01   9.5267999999999997e+00  -5.9560000000000004e+00   1.3048999999999999e+00
   3.8221100000000000e+01  -4.3351599999999998e+01   5.2568299999999999e+02   3.3167800000000000e+01   5.6124400000000001e+01   3.8633999999999999e+00  -3.5512000000000001e+00  -5.7809999999999995e-01   6.2857500000000002e+01   8.6983999999999995e+00  -5.4364999999999997e+00   1.2518000000000000e+00
   3.8463500000000003e+01  -4.3263700000000000e+01   5.2654089999999997e+02   3.3817100000000003e+01   5.6191000000000003e+01   3.7713000000000001e+00  -3.5733999999999999e+00   4.4469999999999998e-01   5.5892600000000002e+01   8.0145000000000000e+00  -4.9649999999999999e+00   1.3447000000000000e+00
   3.8904400000000003e+01  -4.3263700000000000e+01   5.2739869999999996e+02   3.4609499999999997e+01   5.6162500000000001e+01   3.6353000000000000e+00  -2.9297000000000000e+00   1.0450999999999999e+00   5.0843200000000003e+01   7.1957000000000004e+00  -4.4260999999999999e+00   1.1811000000000000e+00
   3.9036600000000000e+01  -4.3439599999999999e+01   5.2859969999999998e+02   3.5296900000000001e+01   5.6000700000000002e+01   3.5958999999999999e+00  -1.9753000000000001e+00   1.8455999999999999e+00   4.4923099999999998e+01   6.4539999999999997e+00  -3.9739000000000000e+00   1.1545000000000001e+00
   3.9455399999999997e+01  -4.3087800000000001e+01   5.2722709999999995e+02   3.6070300000000003e+01   5.5848399999999998e+01   3.4161000000000001e+00  -1.7756000000000001e+00   2.7128000000000001e+00   4.0395899999999997e+01   5.7603999999999997e+00  -3.3773000000000000e+00   1.1147000000000000e+00
   3.9455399999999997e+01  -4.2999899999999997e+01   5.2714139999999998e+02   3.6910400000000003e+01   5.5648600000000002e+01   3.3239999999999998e+00  -1.0653999999999999e+00   2.4681999999999999e+00   3.4214700000000001e+01   4.9608999999999996e+00  -2.9443000000000001e+00   9.2010000000000003e-01
   3.9345199999999998e+01  -4.3087800000000001e+01   5.2654089999999997e+02   3.7932000000000002e+01   5.5429699999999997e+01   3.1705000000000001e+00  -1.5540000000000001e-01   2.6459999999999999e+00   3.0384000000000000e+01   4.2287999999999997e+00  -2.4535999999999998e+00   7.2540000000000004e-01
   3.9036600000000000e+01  -4.2670099999999998e+01   5.2628350000000000e+02   3.8800800000000002e+01   5.5172800000000002e+01   3.1046999999999998e+00   6.2150000000000005e-01   2.1791000000000000e+00   2.5856900000000000e+01   3.5449000000000002e+00  -1.9918000000000000e+00   5.4849999999999999e-01
   3.9323200000000000e+01  -4.2758099999999999e+01   5.2491099999999994e+02   3.9860599999999998e+01   5.4839799999999997e+01   2.8723000000000001e+00   1.0431999999999999e+00   1.8899999999999999e+00   2.0372100000000000e+01   2.8031000000000001e+00  -1.5588000000000000e+00   4.3350000000000000e-01
   3.9323200000000000e+01  -4.2472299999999997e+01   5.2302369999999996e+02   4.0796300000000002e+01   5.4421100000000003e+01   2.6838000000000002e+00   1.3095000000000001e+00   2.4904000000000002e+00   1.6454400000000000e+01   2.1770000000000000e+00  -1.2123999999999999e+00   4.2020000000000002e-01
   3.9279100000000000e+01  -4.1944699999999997e+01   5.2053599999999994e+02   4.1674599999999998e+01   5.3878700000000002e+01   2.5741000000000001e+00   1.5758000000000001e+00   2.6905000000000001e+00   1.2972000000000000e+01   1.7627999999999999e+00  -9.1410000000000002e-01   3.3179999999999998e-01
   3.9036600000000000e+01  -4.1614899999999999e+01   5.1719039999999995e+02   4.2581600000000002e+01   5.3421900000000001e+01   2.3635999999999999e+00   1.6646000000000001e+00   3.0684999999999998e+00   1.0273099999999999e+01   1.4064000000000001e+00  -6.3510000000000000e-01   3.8929999999999998e-01
   3.8970500000000001e+01  -4.0801499999999997e+01   5.1367330000000004e+02   4.3498199999999997e+01   5.2765300000000003e+01   2.1575000000000002e+00   1.5315000000000001e+00   3.2464000000000000e+00   8.0966000000000005e+00   9.6330000000000005e-01  -4.3300000000000000e-01   3.8929999999999998e-01
   3.8639899999999997e+01  -4.0098100000000002e+01   5.1041350000000000e+02   4.4300199999999997e+01   5.2146799999999999e+01   2.0127999999999999e+00  -8.4340000000000004e-01   2.3570000000000002e+00   5.1365999999999996e+00   6.7430000000000001e-01  -7.6999999999999999e-02   6.0160000000000002e-01
   3.8551699999999997e+01  -3.9196700000000000e+01   5.0663900000000001e+02   4.5188099999999999e+01   5.1556800000000003e+01   1.7059000000000000e+00   8.8780000000000003e-01   1.9123000000000001e+00   4.7882999999999996e+00   3.6599999999999999e-01   9.5999999999999992e-03   3.1409999999999999e-01
   3.8419400000000003e+01  -3.8515200000000000e+01   5.0183510000000001e+02   4.6018700000000003e+01   5.1052500000000002e+01   1.5128999999999999e+00   4.4390000000000002e-01   3.7800000000000000e-01   4.7012999999999998e+00   2.6970000000000000e-01   1.2509999999999999e-01   1.6810000000000000e-01
   3.8154899999999998e+01  -3.8031599999999997e+01   4.9848960000000000e+02   4.6925699999999999e+01   5.0510100000000001e+01   1.3243000000000000e+00   7.7680000000000005e-01   9.5609999999999995e-01   3.9177000000000000e+00   1.4449999999999999e-01   6.7400000000000002e-02   1.6810000000000000e-01
   3.8022700000000000e+01  -3.7767800000000001e+01   4.9531560000000002e+02   4.7622700000000002e+01   5.0034300000000002e+01   1.1665000000000001e+00   2.4410000000000001e-01   7.5600000000000001e-01   4.9623999999999997e+00   1.5409999999999999e-01   1.5400000000000000e-01   2.0349999999999999e-01
   3.7868400000000001e+01  -3.6954400000000000e+01   4.9265629999999999e+02   4.8424700000000001e+01   4.9644100000000002e+01   9.8229999999999995e-01   7.7680000000000005e-01   6.4480000000000004e-01   3.8306000000000000e+00   2.9859999999999998e-01   5.7700000000000001e-02   2.0349999999999999e-01
   3.7692000000000000e+01  -3.6536700000000003e+01   4.9025430000000000e+02   4.9217100000000002e+01   4.9244500000000002e+01   8.3760000000000001e-01   4.4400000000000002e-02   7.3380000000000001e-01   3.8306000000000000e+00   2.6970000000000000e-01   4.8099999999999997e-02   1.7249999999999999e-01
   3.7515700000000002e+01  -3.5877200000000002e+01   4.8888180000000000e+02   5.0009500000000003e+01   4.8835299999999997e+01   6.8410000000000004e-01   6.2150000000000005e-01   6.6710000000000003e-01   4.1788999999999996e+00   1.5409999999999999e-01   1.3469999999999999e-01   2.1679999999999999e-01
   3.7295299999999997e+01  -3.5503500000000003e+01   4.8527890000000002e+02   5.0601500000000001e+01   4.8350000000000001e+01   5.2620000000000000e-01   3.3289999999999997e-01   6.4480000000000004e-01   3.5695000000000001e+00   3.3710000000000001e-01   6.7400000000000002e-02   2.1679999999999999e-01
   3.7140999999999998e+01  -3.5261699999999998e+01   4.8322010000000000e+02   5.1432099999999998e+01   4.8035899999999998e+01   3.5959999999999998e-01   5.1049999999999995e-01   8.0049999999999999e-01   3.4824000000000002e+00   2.2159999999999999e-01   4.8099999999999997e-02   2.4329999999999999e-01
   3.6942599999999999e+01  -3.4997900000000001e+01   4.8236219999999997e+02   5.1985900000000001e+01   4.7636299999999999e+01   3.2450000000000001e-01   4.6610000000000001e-01   6.2260000000000004e-01   3.8306000000000000e+00   2.1190000000000001e-01   9.6199999999999994e-02   2.2559999999999999e-01
   3.6788300000000000e+01  -3.4909900000000000e+01   4.7961709999999999e+02   5.2711500000000001e+01   4.7360300000000002e+01   1.8420000000000000e-01   5.9930000000000005e-01   6.8930000000000002e-01   3.8306000000000000e+00   9.6299999999999997e-02   1.7319999999999999e-01   1.9910000000000000e-01
   3.6589900000000000e+01  -3.4316400000000002e+01   4.7824459999999999e+02   5.3255699999999997e+01   4.7093899999999998e+01  -1.3200000000000000e-02   4.4390000000000002e-01   6.0040000000000004e-01   4.0048000000000004e+00   1.7340000000000000e-01   5.7700000000000001e-02   2.1229999999999999e-01
   3.6127099999999999e+01  -3.4492199999999997e+01   4.7661470000000003e+02   5.3943100000000001e+01   4.6875000000000000e+01  -1.0960000000000000e-01   4.8830000000000001e-01   7.5600000000000001e-01   4.7012999999999998e+00   2.3119999999999999e-01   1.2509999999999999e-01   1.9460000000000000e-01
   3.5862499999999997e+01  -3.4536200000000001e+01   4.7549950000000001e+02   5.4430000000000000e+01   4.6598999999999997e+01  -1.1840000000000001e-01   6.2150000000000005e-01   7.3380000000000001e-01   4.2659000000000002e+00   2.2159999999999999e-01   1.4430000000000001e-01   1.7690000000000000e-01
   3.5664200000000001e+01  -3.4514200000000002e+01   4.7404120000000000e+02   5.5050600000000003e+01   4.6551499999999997e+01  -2.8939999999999999e-01   4.4390000000000002e-01   5.1139999999999997e-01   4.0048000000000004e+00   2.4079999999999999e-01   6.7400000000000002e-02   2.3890000000000000e-01
   3.5311500000000002e+01  -3.4624200000000002e+01   4.7352650000000000e+02   5.5547100000000000e+01   4.6399200000000000e+01  -2.9380000000000001e-01   4.4390000000000002e-01   6.0040000000000004e-01   4.2659000000000002e+00   2.1190000000000001e-01   1.1550000000000001e-01   2.2120000000000001e-01
   3.4980899999999998e+01  -3.4997900000000001e+01   4.7352650000000000e+02   5.6024400000000000e+01   4.6208900000000000e+01  -3.6840000000000001e-01   2.6629999999999998e-01   6.8930000000000002e-01   4.0048000000000004e+00   1.7340000000000000e-01   8.6599999999999996e-02   2.0790000000000000e-01
   3.4716400000000000e+01  -3.5327599999999997e+01   4.7292599999999999e+02   5.6683199999999999e+01   4.6142299999999999e+01  -3.4200000000000003e-01   3.5510000000000003e-01   4.2249999999999999e-01   3.6564999999999999e+00   2.3119999999999999e-01   1.9199999999999998e-02   2.3440000000000000e-01
   3.4495899999999999e+01  -3.5525500000000001e+01   4.7249709999999999e+02   5.7055599999999998e+01   4.6056600000000003e+01  -4.0780000000000000e-01   4.8830000000000001e-01   8.0049999999999999e-01   4.0918000000000001e+00   2.4079999999999999e-01   0.0000000000000000e+00   2.1679999999999999e-01
   3.4099200000000003e+01  -3.5921199999999999e+01   4.7189659999999998e+02   5.7571100000000001e+01   4.5913899999999998e+01  -3.9910000000000001e-01   5.5489999999999995e-01   7.1150000000000002e-01   4.4401000000000002e+00   1.7340000000000000e-01   1.1550000000000001e-01   2.3440000000000000e-01
   3.3812600000000003e+01  -3.6185000000000002e+01   4.7206819999999999e+02   5.8029400000000003e+01   4.5932899999999997e+01  -4.4290000000000002e-01   3.7730000000000002e-01   7.1150000000000002e-01   3.8306000000000000e+00   2.4079999999999999e-01   1.8279999999999999e-01   2.1679999999999999e-01
   3.3790599999999998e+01  -3.6514699999999998e+01   4.7095299999999997e+02   5.8459000000000003e+01   4.5961500000000001e+01  -5.5249999999999999e-01   5.5489999999999995e-01   5.5589999999999995e-01   4.0048000000000004e+00   2.4079999999999999e-01   1.4430000000000001e-01   2.3890000000000000e-01
   3.3592199999999998e+01  -3.6470799999999997e+01   4.7043830000000003e+02   5.8907800000000002e+01   4.5894900000000000e+01  -6.1829999999999996e-01   7.3240000000000005e-01   6.6710000000000003e-01   4.8754000000000000e+00   2.7939999999999998e-01   9.6199999999999994e-02   2.1679999999999999e-01
   3.3173400000000001e+01  -3.6976399999999998e+01   4.6983780000000002e+02   5.9241900000000001e+01   4.5932899999999997e+01  -6.8410000000000004e-01   5.5489999999999995e-01   8.0049999999999999e-01   4.6142000000000003e+00   3.0819999999999997e-01   7.6999999999999999e-02   2.3440000000000000e-01
   3.3393799999999999e+01  -3.7328099999999999e+01   4.6949470000000002e+02   5.9709800000000001e+01   4.5837800000000001e+01  -6.9289999999999996e-01   4.8830000000000001e-01   6.0040000000000004e-01   4.7012999999999998e+00   1.3489999999999999e-01   9.6199999999999994e-02   2.4770000000000000e-01
   3.3349699999999999e+01  -3.8471299999999999e+01   4.6923730000000000e+02   6.0015300000000003e+01   4.5970999999999997e+01  -7.2360000000000002e-01   2.6629999999999998e-01   6.6710000000000003e-01   4.2659000000000002e+00   2.0230000000000001e-01   1.5400000000000000e-01   2.3000000000000001e-01
   3.3548099999999998e+01  -3.9394599999999997e+01   4.7052409999999998e+02   6.0349400000000003e+01   4.5837800000000001e+01  -6.7969999999999997e-01   3.7730000000000002e-01   7.1150000000000002e-01   4.3529999999999998e+00   2.0230000000000001e-01   1.4430000000000001e-01   2.2120000000000001e-01
   3.3460000000000001e+01  -3.9284700000000001e+01   4.6975200000000001e+02   6.0807699999999997e+01   4.6009099999999997e+01  -8.5070000000000001e-01   3.7730000000000002e-01   4.4469999999999998e-01   4.3529999999999998e+00   2.6010000000000000e-01   4.8099999999999997e-02   1.9020000000000001e-01
   3.3702399999999997e+01  -4.0032100000000000e+01   4.7103879999999998e+02   6.1218200000000003e+01   4.6161299999999997e+01  -8.0249999999999999e-01   3.9950000000000002e-01   4.8920000000000002e-01   4.2659000000000002e+00   3.0819999999999997e-01   1.1550000000000001e-01   2.1229999999999999e-01
   3.3988999999999997e+01  -4.0537700000000001e+01   4.7172500000000002e+02   6.1533299999999997e+01   4.6113700000000001e+01  -8.6390000000000000e-01   5.9930000000000005e-01   6.2260000000000004e-01   3.8306000000000000e+00   2.2159999999999999e-01   4.8099999999999997e-02   1.6810000000000000e-01
   3.4165300000000002e+01  -4.0867500000000000e+01   4.7318340000000001e+02   6.1981999999999999e+01   4.6284999999999997e+01  -9.6470000000000000e-01   5.7709999999999995e-01   8.2269999999999999e-01   4.5270999999999999e+00   2.3119999999999999e-01   1.1550000000000001e-01   1.8579999999999999e-01
   3.4518000000000001e+01  -4.1329099999999997e+01   4.7266870000000000e+02   6.2459400000000002e+01   4.6561000000000000e+01  -1.0874999999999999e+00   6.2150000000000005e-01   7.1150000000000002e-01   4.2659000000000002e+00   2.8899999999999998e-01   8.6599999999999996e-02   1.9020000000000001e-01
   3.4716400000000000e+01  -4.1966700000000003e+01   4.7395540000000000e+02   6.2822200000000002e+01   4.6703699999999998e+01  -1.1270000000000000e+00   6.8799999999999994e-01   8.2269999999999999e-01   4.2659000000000002e+00   2.0230000000000001e-01   2.1170000000000000e-01   2.5209999999999999e-01
   3.4980899999999998e+01  -4.2977899999999998e+01   4.7541370000000001e+02   6.3213700000000003e+01   4.6922600000000003e+01  -1.2102999999999999e+00   6.4370000000000005e-01   9.1169999999999995e-01   4.1788999999999996e+00   2.5050000000000000e-01   9.6199999999999994e-02   2.2559999999999999e-01
   3.5024900000000002e+01  -4.3197800000000001e+01   4.7618579999999997e+02   6.3834299999999999e+01   4.7160499999999999e+01  -1.2892999999999999e+00   6.2150000000000005e-01   5.7809999999999995e-01   4.7012999999999998e+00   2.5050000000000000e-01   3.8500000000000000e-02   2.4770000000000000e-01
   3.5002899999999997e+01  -4.3879199999999997e+01   4.7815879999999999e+02   6.4206599999999995e+01   4.7598199999999999e+01  -1.3550000000000000e+00   5.1049999999999995e-01   6.8930000000000002e-01   4.0918000000000001e+00   1.7340000000000000e-01   8.6599999999999996e-02   2.0349999999999999e-01
   3.4958799999999997e+01  -4.4626700000000000e+01   4.8047500000000002e+02   6.4636200000000002e+01   4.7626800000000003e+01  -1.4033000000000000e+00   5.9930000000000005e-01   6.4480000000000004e-01   3.7435999999999998e+00   2.3119999999999999e-01   1.0580000000000001e-01   2.0349999999999999e-01
   3.5554000000000002e+01  -4.5418100000000003e+01   4.8244799999999998e+02   6.5094499999999996e+01   4.7902700000000003e+01  -1.4515000000000000e+00   4.6610000000000001e-01   4.8920000000000002e-01   4.1788999999999996e+00   2.6970000000000000e-01   6.7400000000000002e-02   2.2120000000000001e-01
   3.5752299999999998e+01  -4.6143599999999999e+01   4.8364900000000000e+02   6.5571899999999999e+01   4.8254800000000003e+01  -1.5743000000000000e+00   3.1069999999999998e-01   6.6710000000000003e-01   3.0470999999999999e+00   2.6010000000000000e-01   9.6199999999999994e-02   2.4329999999999999e-01
   3.5774400000000000e+01  -4.7330700000000000e+01   4.8587939999999998e+02   6.6030199999999994e+01   4.8426099999999998e+01  -1.5831000000000000e+00   5.3269999999999995e-01   7.3380000000000001e-01   3.8306000000000000e+00   2.0230000000000001e-01   1.7319999999999999e-01   1.9910000000000000e-01
   3.6060899999999997e+01  -4.8451799999999999e+01   4.8725189999999998e+02   6.6469300000000004e+01   4.8692500000000003e+01  -1.5962000000000001e+00   7.9900000000000004e-01   6.8930000000000002e-01   4.2659000000000002e+00   1.8300000000000000e-01   4.8099999999999997e-02   2.3890000000000000e-01
   3.6060899999999997e+01  -4.9880800000000001e+01   4.8768079999999998e+02   6.6994500000000002e+01   4.9044600000000003e+01  -1.6839000000000000e+00   4.2170000000000002e-01   7.7820000000000000e-01   4.6142000000000003e+00   2.6970000000000000e-01   7.6999999999999999e-02   2.4770000000000000e-01
   3.6391599999999997e+01  -5.1133800000000001e+01   4.8991120000000001e+02   6.7309500000000000e+01   4.9311100000000003e+01  -1.7015000000000000e+00   4.2170000000000002e-01   6.0040000000000004e-01   4.3529999999999998e+00   3.1790000000000002e-01   1.7319999999999999e-01   2.1229999999999999e-01
   3.6678100000000001e+01  -5.2298999999999999e+01   4.9197000000000003e+02   6.7748699999999999e+01   4.9672699999999999e+01  -1.7190000000000001e+00   6.2150000000000005e-01   5.1139999999999997e-01   3.8306000000000000e+00   1.9270000000000001e-01   6.7400000000000002e-02   2.3000000000000001e-01
   3.7207099999999997e+01  -5.3903799999999997e+01   4.9454349999999999e+02   6.8331100000000006e+01   4.9948599999999999e+01  -1.7716000000000001e+00   5.5489999999999995e-01   5.5589999999999995e-01   4.2659000000000002e+00   2.2159999999999999e-01   8.6599999999999996e-02   2.6979999999999998e-01
   3.7427500000000002e+01  -5.4959000000000003e+01   4.9694549999999998e+02   6.8760700000000000e+01   5.0510100000000001e+01  -1.8199000000000001e+00   3.9950000000000002e-01   7.3380000000000001e-01   3.6564999999999999e+00   1.4449999999999999e-01   1.8279999999999999e-01   2.1679999999999999e-01
   3.7449599999999997e+01  -5.6959499999999998e+01   5.0020530000000002e+02   6.9304900000000004e+01   5.0690899999999999e+01  -1.6752000000000000e+00   3.9950000000000002e-01   6.2260000000000004e-01   4.0918000000000001e+00   2.6970000000000000e-01   7.6999999999999999e-02   2.2559999999999999e-01
   3.7559800000000003e+01  -5.8498300000000000e+01   5.0269299999999998e+02   6.9658199999999994e+01   5.1071500000000000e+01  -1.6708000000000001e+00   3.7730000000000002e-01   6.2260000000000004e-01   4.0918000000000001e+00   3.3710000000000001e-01   1.0580000000000001e-01   2.1679999999999999e-01
   3.7736100000000000e+01  -6.0256999999999998e+01   5.0483760000000001e+02   7.0316999999999993e+01   5.1414099999999998e+01  -1.6225000000000001e+00   5.1049999999999995e-01   6.2260000000000004e-01   3.5695000000000001e+00   2.7939999999999998e-01   9.6199999999999994e-02   2.5209999999999999e-01
   3.7934500000000000e+01  -6.2323500000000003e+01   5.0826889999999997e+02   7.0584299999999999e+01   5.1689999999999998e+01  -1.5391999999999999e+00   7.3240000000000005e-01   6.6710000000000003e-01   4.0048000000000004e+00   3.0819999999999997e-01   6.7400000000000002e-02   2.0790000000000000e-01
   3.8177000000000000e+01  -6.4016199999999998e+01   5.1075670000000002e+02   7.1109399999999994e+01   5.2108699999999999e+01  -1.5173000000000001e+00   4.8830000000000001e-01   5.7809999999999995e-01   3.5695000000000001e+00   3.0819999999999997e-01   3.8500000000000000e-02   2.3890000000000000e-01
   3.8375300000000003e+01  -6.6104600000000005e+01   5.1255809999999997e+02   7.1663200000000003e+01   5.2660600000000002e+01  -1.5173000000000001e+00   6.4370000000000005e-01   6.4480000000000004e-01   3.9177000000000000e+00   1.9270000000000001e-01   4.8099999999999997e-02   2.4329999999999999e-01
   3.8882300000000001e+01  -6.8171099999999996e+01   5.1693309999999997e+02   7.2274199999999993e+01   5.3060299999999998e+01  -1.4208000000000001e+00   6.8799999999999994e-01   6.2260000000000004e-01   4.5270999999999999e+00   1.7340000000000000e-01   1.4430000000000001e-01   1.8140000000000001e-01
   3.9058700000000002e+01  -7.0523399999999995e+01   5.1950660000000005e+02   7.2713399999999993e+01   5.3574199999999998e+01  -1.2892999999999999e+00   7.3240000000000005e-01   6.8930000000000002e-01   4.4401000000000002e+00   1.7340000000000000e-01   1.1550000000000001e-01   2.0790000000000000e-01
   3.9411299999999997e+01  -7.2875600000000006e+01   5.2139380000000006e+02   7.3381699999999995e+01   5.4021400000000000e+01  -1.1796000000000000e+00   5.1049999999999995e-01   6.6710000000000003e-01   4.6142000000000003e+00   2.3119999999999999e-01   1.3469999999999999e-01   2.3440000000000000e-01
   3.9389299999999999e+01  -7.5117900000000006e+01   5.2379579999999999e+02   7.3840000000000003e+01   5.4440100000000001e+01  -1.0963000000000001e+00   3.3289999999999997e-01   6.8930000000000002e-01   3.9177000000000000e+00   2.1190000000000001e-01   1.5400000000000000e-01   2.1229999999999999e-01
   3.9786000000000001e+01  -7.7338300000000004e+01   5.2842809999999997e+02   7.4489199999999997e+01   5.4915900000000001e+01  -9.0769999999999995e-01   4.4390000000000002e-01   4.8920000000000002e-01   3.9177000000000000e+00   2.1190000000000001e-01   1.0580000000000001e-01   2.2559999999999999e-01
   4.0072600000000001e+01  -7.9514600000000002e+01   5.3168790000000001e+02   7.4995199999999997e+01   5.5353600000000000e+01  -7.4550000000000005e-01   4.8830000000000001e-01   4.8920000000000002e-01   3.8306000000000000e+00   2.6970000000000000e-01   2.8899999999999999e-02   2.1679999999999999e-01
   4.0182800000000000e+01  -8.1910799999999995e+01   5.3366089999999997e+02   7.5482100000000003e+01   5.5810400000000001e+01  -5.8760000000000001e-01   4.2170000000000002e-01   5.5589999999999995e-01   3.0470999999999999e+00   2.4079999999999999e-01   5.7700000000000001e-02   2.4770000000000000e-01
   4.0337100000000000e+01  -8.4307100000000005e+01   5.3760699999999997e+02   7.5892700000000005e+01   5.6105400000000003e+01  -2.6750000000000002e-01   5.5489999999999995e-01   5.5589999999999995e-01   3.6564999999999999e+00   2.6010000000000000e-01   9.6199999999999994e-02   2.1679999999999999e-01
   4.0623600000000003e+01  -8.6703299999999999e+01   5.3975160000000005e+02   7.6293700000000001e+01   5.6476500000000001e+01  -8.7700000000000000e-02   5.9930000000000005e-01   7.1150000000000002e-01   4.2659000000000002e+00   2.5050000000000000e-01   3.8500000000000000e-02   2.1679999999999999e-01
   4.0998399999999997e+01  -8.8637799999999999e+01   5.3949419999999998e+02   7.6599199999999996e+01   5.6762000000000000e+01   1.2720000000000001e-01   3.5510000000000003e-01   8.0049999999999999e-01   3.8306000000000000e+00   1.9270000000000001e-01   1.7319999999999999e-01   2.3440000000000000e-01
   4.1218800000000002e+01  -9.0726299999999995e+01   5.4035209999999995e+02   7.6837900000000005e+01   5.6971299999999999e+01   3.2450000000000001e-01   5.1049999999999995e-01   8.2269999999999999e-01   4.6142000000000003e+00   2.6970000000000000e-01   5.7700000000000001e-02   2.1229999999999999e-01
   4.1218800000000002e+01  -9.2682800000000000e+01   5.4069520000000000e+02   7.6962000000000003e+01   5.7152099999999997e+01   5.9199999999999997e-01   5.3269999999999995e-01   5.7809999999999995e-01   4.2659000000000002e+00   1.5409999999999999e-01   1.4430000000000001e-01   2.4329999999999999e-01
   4.1461199999999998e+01  -9.4573400000000007e+01   5.3940840000000003e+02   7.7047899999999998e+01   5.7256799999999998e+01   7.8059999999999996e-01   2.2189999999999999e-01   6.0040000000000004e-01   4.5270999999999999e+00   2.0230000000000001e-01   1.2509999999999999e-01   2.2120000000000001e-01
   4.1350999999999999e+01  -9.6024299999999997e+01   5.3932270000000005e+02   7.7066999999999993e+01   5.7266300000000001e+01   1.0042000000000000e+00   5.5489999999999995e-01   7.7820000000000000e-01   4.4401000000000002e+00   1.3489999999999999e-01   1.5400000000000000e-01   2.2120000000000001e-01
   4.1350999999999999e+01  -9.8266599999999997e+01   5.3614869999999996e+02   7.6732900000000001e+01   5.6999899999999997e+01   1.3024000000000000e+00   5.3269999999999995e-01   7.5600000000000001e-01   4.0048000000000004e+00   1.9270000000000001e-01   1.1550000000000001e-01   2.1229999999999999e-01
   4.1461199999999998e+01  -1.0009130000000000e+02   5.3374670000000003e+02   7.6541899999999998e+01   5.6942799999999998e+01   1.6137999999999999e+00   3.1069999999999998e-01   6.0040000000000004e-01   5.0495000000000001e+00   1.3489999999999999e-01   3.8500000000000000e-02   2.3890000000000000e-01
   4.1196700000000000e+01  -1.0165210000000000e+02   5.2902859999999998e+02   7.6150499999999994e+01   5.6505000000000003e+01   1.8023000000000000e+00   4.4390000000000002e-01   5.3369999999999995e-01   3.5695000000000001e+00   2.6010000000000000e-01   9.5999999999999992e-03   2.3440000000000000e-01
   4.0160800000000002e+01  -1.0246550000000001e+02   5.2602620000000002e+02   7.5568100000000001e+01   5.6086300000000001e+01   2.2101999999999999e+00   5.9930000000000005e-01   6.8930000000000002e-01   3.5695000000000001e+00   2.2159999999999999e-01   1.6360000000000000e-01   2.3440000000000000e-01
   3.9499499999999998e+01  -1.0336680000000000e+02   5.1856299999999999e+02   7.4699200000000005e+01   5.5600999999999999e+01   2.5127000000000002e+00   8.4340000000000004e-01   6.6710000000000003e-01   3.3083000000000000e+00   1.7340000000000000e-01   1.0580000000000001e-01   2.1229999999999999e-01
   3.8595799999999997e+01  -1.0374060000000000e+02   5.0955570000000000e+02   7.3715900000000005e+01   5.4896900000000002e+01   2.8504000000000000e+00   4.4390000000000002e-01   6.8930000000000002e-01   4.1788999999999996e+00   2.2159999999999999e-01   1.3469999999999999e-01   2.3000000000000001e-01
   3.7559800000000003e+01  -1.0466390000000000e+02   4.9977629999999999e+02   7.2465100000000007e+01   5.4002400000000002e+01   3.2231000000000001e+00   6.8799999999999994e-01   6.0040000000000004e-01   4.3529999999999998e+00   2.4079999999999999e-01   1.3469999999999999e-01   1.6810000000000000e-01
   3.6038899999999998e+01  -1.0510350000000000e+02   4.8845290000000000e+02   7.1042599999999993e+01   5.2917600000000000e+01   3.5476000000000001e+00   5.1049999999999995e-01   5.3369999999999995e-01   4.2659000000000002e+00   2.1190000000000001e-01   1.0580000000000001e-01   2.1679999999999999e-01
   3.4539999999999999e+01  -1.0418020000000000e+02   4.7661470000000003e+02   6.9515000000000001e+01   5.2003999999999998e+01   3.8108000000000000e+00   6.4370000000000005e-01   6.8930000000000002e-01   3.6564999999999999e+00   2.3119999999999999e-01   1.1550000000000001e-01   1.9460000000000000e-01
   3.2710500000000003e+01  -1.0352070000000001e+02   4.6357560000000001e+02   6.7853700000000003e+01   5.0824100000000001e+01   4.0826000000000002e+00   5.3269999999999995e-01   7.1150000000000002e-01   3.3953000000000002e+00   1.2520000000000001e-01   1.0580000000000001e-01   2.3000000000000001e-01
   3.0969200000000001e+01  -1.0231160000000000e+02   4.4942129999999997e+02   6.5953800000000001e+01   4.9453800000000001e+01   4.3895999999999997e+00   5.1049999999999995e-01   6.2260000000000004e-01   4.0048000000000004e+00   2.7939999999999998e-01   1.3469999999999999e-01   2.4770000000000000e-01
   2.9227900000000002e+01  -1.0141030000000001e+02   4.3372280000000001e+02   6.3881999999999998e+01   4.8016900000000000e+01   4.6966000000000001e+00   3.3289999999999997e-01   3.5580000000000001e-01   4.0048000000000004e+00   3.2750000000000001e-01   8.6599999999999996e-02   2.0790000000000000e-01
   2.7552700000000002e+01  -9.9981399999999994e+01   4.1742390000000000e+02   6.1771999999999998e+01   4.6522900000000000e+01   4.9202000000000004e+00   3.5510000000000003e-01   4.2249999999999999e-01   2.9600000000000000e+00   2.3119999999999999e-01   9.6199999999999994e-02   3.0080000000000001e-01
   2.5899500000000000e+01  -9.8464500000000001e+01   4.0155390000000000e+02   5.9471100000000000e+01   4.4790999999999997e+01   5.1833000000000000e+00   3.7730000000000002e-01   7.1150000000000002e-01   4.6142000000000003e+00   2.6010000000000000e-01   1.3469999999999999e-01   2.3890000000000000e-01
   2.4091999999999999e+01  -9.6310100000000006e+01   3.8379669999999999e+02   5.7141500000000001e+01   4.3135300000000001e+01   5.4200999999999997e+00   4.6610000000000001e-01   6.0040000000000004e-01   4.2659000000000002e+00   2.8899999999999998e-01   1.1550000000000001e-01   1.8140000000000001e-01
   2.2527100000000001e+01  -9.4001800000000003e+01   3.6518160000000000e+02   5.4630499999999998e+01   4.1384399999999999e+01   5.5780000000000003e+00   7.1020000000000005e-01   6.0040000000000004e-01   3.8306000000000000e+00   2.6010000000000000e-01   1.3469999999999999e-01   2.5209999999999999e-01
   2.0499199999999998e+01  -9.0858199999999997e+01   3.4630910000000000e+02   5.1995399999999997e+01   3.9357500000000002e+01   5.6525999999999996e+00   3.5510000000000003e-01   8.0049999999999999e-01   4.7012999999999998e+00   1.8300000000000000e-01   9.6199999999999994e-02   2.1679999999999999e-01
   1.8978300000000001e+01  -8.7780500000000004e+01   3.2786559999999997e+02   4.9322099999999999e+01   3.7492400000000004e+01   5.6569000000000003e+00   4.2170000000000002e-01   7.7820000000000000e-01   4.7012999999999998e+00   2.8899999999999998e-01   1.2509999999999999e-01   2.3000000000000001e-01
   1.7325099999999999e+01  -8.4197100000000006e+01   3.0779219999999998e+02   4.6620199999999997e+01   3.5522599999999997e+01   5.6482000000000001e+00   1.9980000000000001e-01   5.1139999999999997e-01   4.1788999999999996e+00   2.3119999999999999e-01   9.6199999999999994e-02   2.3440000000000000e-01
   1.6134799999999998e+01  -8.0745699999999999e+01   2.8840510000000000e+02   4.3784599999999998e+01   3.3429099999999998e+01   5.6394000000000002e+00   3.3289999999999997e-01   6.0040000000000004e-01   3.8306000000000000e+00   1.4449999999999999e-01   8.6599999999999996e-02   1.8140000000000001e-01
   1.4724100000000000e+01  -7.6898600000000002e+01   2.6781700000000001e+02   4.0844000000000001e+01   3.1192900000000002e+01   5.5342000000000002e+00   4.6610000000000001e-01   6.2260000000000004e-01   3.8306000000000000e+00   2.1190000000000001e-01   1.2509999999999999e-01   1.9460000000000000e-01
   1.3842499999999999e+01  -7.3886799999999994e+01   2.4791510000000000e+02   3.7722000000000001e+01   2.8804400000000001e+01   5.4814999999999996e+00   4.2170000000000002e-01   4.6689999999999998e-01   3.6564999999999999e+00   2.4079999999999999e-01   6.7400000000000002e-02   2.4329999999999999e-01
   1.3026899999999999e+01  -7.0193600000000004e+01   2.2621180000000001e+02   3.4437700000000000e+01   2.6425500000000000e+01   5.3017000000000003e+00   4.6610000000000001e-01   5.7809999999999995e-01   3.3953000000000002e+00   2.3119999999999999e-01   1.4430000000000001e-01   2.7870000000000000e-01
   1.2189299999999999e+01  -6.6302499999999995e+01   2.0416540000000001e+02   3.1191500000000001e+01   2.3732500000000002e+01   5.1351000000000004e+00   6.6579999999999995e-01   6.0040000000000004e-01   4.0048000000000004e+00   1.8300000000000000e-01   7.6999999999999999e-02   2.3000000000000001e-01
   1.1263500000000001e+01  -6.1554000000000002e+01   1.8211900000000000e+02   2.7802199999999999e+01   2.1210799999999999e+01   4.7973999999999997e+00   5.7709999999999995e-01   6.4480000000000004e-01   4.5270999999999999e+00   2.2159999999999999e-01   1.4430000000000001e-01   2.3000000000000001e-01
   9.9629999999999992e+00  -5.6036200000000001e+01   1.5784219999999999e+02   2.4384200000000000e+01   1.8632000000000001e+01   4.5080000000000000e+00   5.7709999999999995e-01   5.7809999999999995e-01   4.2659000000000002e+00   1.4449999999999999e-01   1.3469999999999999e-01   2.1679999999999999e-01
   8.4200999999999997e+00  -4.9506999999999998e+01   1.3588149999999999e+02   2.1071200000000001e+01   1.6043700000000001e+01   4.0651000000000002e+00   6.4370000000000005e-01   8.4499999999999997e-01   4.2659000000000002e+00   1.5409999999999999e-01   1.8279999999999999e-01   2.0790000000000000e-01
   6.8331000000000000e+00  -4.1702900000000000e+01   1.1537920000000000e+02   1.8025600000000001e+01   1.3503000000000000e+01   3.4819000000000000e+00   6.8799999999999994e-01   7.1150000000000002e-01   4.1788999999999996e+00   3.0819999999999997e-01   1.2509999999999999e-01   1.7249999999999999e-01
   5.1138000000000003e+00  -3.3678899999999999e+01   9.4362200000000001e+01   1.5190000000000000e+01   1.1342900000000000e+01   2.8416000000000001e+00   5.1049999999999995e-01   6.4480000000000004e-01   4.5270999999999999e+00   1.7340000000000000e-01   9.6199999999999994e-02   2.3000000000000001e-01
   3.6149000000000000e+00  -2.5259100000000000e+01   7.6604900000000001e+01   1.2640800000000000e+01   9.1447000000000003e+00   2.1137000000000001e+00   4.4390000000000002e-01   5.1139999999999997e-01   4.2659000000000002e+00   2.6970000000000000e-01   9.6199999999999994e-02   2.7429999999999999e-01
   2.3584999999999998e+00  -1.7213100000000001e+01   6.1335400000000000e+01   1.0521300000000000e+01   7.3556999999999997e+00   1.3856999999999999e+00   4.2170000000000002e-01   5.5589999999999995e-01   3.8306000000000000e+00   2.3119999999999999e-01   1.9239999999999999e-01   2.2120000000000001e-01
   1.5208999999999999e+00  -9.8925999999999998e+00   4.9754600000000003e+01   9.0031999999999996e+00   6.0616000000000003e+00   6.1390000000000000e-01   4.8830000000000001e-01   5.3369999999999995e-01   4.0048000000000004e+00   2.3119999999999999e-01   8.6599999999999996e-02   2.1679999999999999e-01
   5.9509999999999996e-01  -4.0888999999999998e+00   4.0833100000000002e+01   7.9147999999999996e+00   5.0719000000000003e+00   1.3589999999999999e-01   6.2150000000000005e-01   7.1150000000000002e-01   3.6564999999999999e+00   1.9270000000000001e-01   8.6599999999999996e-02   2.3440000000000000e-01
  -3.0859999999999999e-01  -7.9139999999999999e-01   3.5771799999999999e+01   7.1032999999999999e+00   4.4153000000000002e+00  -1.4030000000000001e-01   4.4390000000000002e-01   3.5580000000000001e-01   4.0048000000000004e+00   3.2750000000000001e-01   1.1550000000000001e-01   2.6100000000000001e-01
  -8.3760000000000001e-01   1.3630000000000000e+00   3.1396899999999999e+01   6.2439999999999998e+00   3.7968000000000002e+00  -3.0700000000000000e-01   5.5489999999999995e-01   5.1139999999999997e-01   4.1788999999999996e+00   1.6380000000000000e-01   1.3469999999999999e-01   2.0790000000000000e-01
  -3.3060000000000000e-01   2.7479000000000000e+00   2.5820900000000002e+01   5.4325000000000001e+00   3.1972999999999998e+00  -5.9640000000000004e-01   6.2150000000000005e-01   6.0040000000000004e-01   3.9177000000000000e+00   2.7939999999999998e-01   3.8500000000000000e-02   2.3440000000000000e-01
  -1.0580000000000001e+00   2.2423000000000002e+00   2.0159199999999998e+01   4.3250000000000002e+00   2.5882999999999998e+00  -3.7269999999999998e-01   6.4370000000000005e-01   8.0049999999999999e-01   4.1788999999999996e+00   2.6010000000000000e-01   2.5979999999999998e-01   1.8140000000000001e-01
  -9.6989999999999998e-01   1.7146999999999999e+00   1.5698399999999999e+01   3.3512000000000000e+00   1.9887999999999999e+00  -2.8070000000000001e-01   6.2150000000000005e-01   6.8930000000000002e-01   4.5270999999999999e+00   1.7340000000000000e-01   1.2509999999999999e-01   1.9460000000000000e-01
  -7.0530000000000004e-01   2.0225000000000000e+00   1.0808800000000000e+01   2.4632000000000001e+00   1.4750000000000001e+00  -3.5959999999999998e-01   5.5489999999999995e-01   6.6710000000000003e-01   3.7435999999999998e+00   2.4079999999999999e-01   1.5400000000000000e-01   2.6100000000000001e-01
  -6.1719999999999997e-01   2.0005000000000002e+00   6.6910999999999996e+00   1.7472000000000001e+00   9.9919999999999998e-01  -3.5959999999999998e-01   3.7730000000000002e-01   5.5589999999999995e-01   3.9177000000000000e+00   2.4079999999999999e-01   9.6199999999999994e-02   1.9460000000000000e-01
  -8.3760000000000001e-01   2.0225000000000000e+00   4.9755000000000003e+00   1.1934000000000000e+00   4.7580000000000000e-01  -2.4560000000000001e-01   5.9930000000000005e-01   6.8930000000000002e-01   4.2659000000000002e+00   2.5050000000000000e-01   1.1550000000000001e-01   2.2559999999999999e-01
  -1.0580000000000001e+00   1.4729000000000001e+00   8.5780000000000001e-01   4.7739999999999999e-01   1.9030000000000000e-01  -1.7979999999999999e-01   3.7730000000000002e-01   5.7809999999999995e-01   4.6142000000000003e+00   2.6970000000000000e-01   4.8099999999999997e-02   1.9460000000000000e-01
  -1.6752000000000000e+00  -4.3969999999999998e-01   5.1470000000000005e-01   2.6729999999999998e-01   2.1890000000000001e-01   5.7000000000000002e-02   4.2170000000000002e-01   5.3369999999999995e-01   4.4401000000000002e+00   2.0230000000000001e-01   6.7400000000000002e-02   2.0790000000000000e-01
  -1.3005000000000000e+00   5.7160000000000000e-01   1.3725000000000001e+00   3.1509999999999999e-01   7.6100000000000001e-02   1.3589999999999999e-01   3.9950000000000002e-01   5.5589999999999995e-01   3.8306000000000000e+00   2.7939999999999998e-01   1.5400000000000000e-01   1.8140000000000001e-01
  -1.6972000000000000e+00   6.6000000000000003e-02   1.4582999999999999e+00   3.3420000000000000e-01   1.0470000000000000e-01   9.2100000000000001e-02   6.4370000000000005e-01   6.4480000000000004e-01   3.6564999999999999e+00   2.5050000000000000e-01   4.8099999999999997e-02   2.2120000000000001e-01
  -1.5208999999999999e+00   1.9789999999999999e-01  -5.1470000000000005e-01   3.8190000000000002e-01   1.1420000000000000e-01   1.7500000000000002e-02   5.7709999999999995e-01   6.2260000000000004e-01   3.2212000000000001e+00   1.6380000000000000e-01   2.8899999999999999e-02   2.0349999999999999e-01
  -1.7634000000000001e+00   2.6379999999999998e-01   3.4310000000000002e-01   2.2910000000000000e-01   1.3320000000000001e-01   5.2600000000000001e-02   5.3269999999999995e-01   8.2269999999999999e-01   4.4401000000000002e+00   2.6010000000000000e-01   2.0210000000000000e-01   1.9910000000000000e-01
  -1.3887000000000000e+00  -4.3999999999999997e-02   5.1470000000000005e-01   2.7689999999999998e-01   1.3320000000000001e-01   3.9500000000000000e-02   6.6579999999999995e-01   5.7809999999999995e-01   4.9623999999999997e+00   3.2750000000000001e-01   1.3469999999999999e-01   2.3890000000000000e-01
  -1.5649999999999999e+00   3.7369999999999998e-01  -8.5800000000000001e-02   3.7240000000000001e-01   1.0470000000000000e-01   8.8000000000000005e-03   5.1049999999999995e-01   6.2260000000000004e-01   4.0918000000000001e+00   3.1790000000000002e-01   1.4430000000000001e-01   2.1229999999999999e-01
  -1.5428999999999999e+00   1.3189999999999999e-01   8.5800000000000001e-02   3.2460000000000000e-01   1.3320000000000001e-01   4.8200000000000000e-02   3.7730000000000002e-01   9.1169999999999995e-01   4.2659000000000002e+00   3.2750000000000001e-01   1.7319999999999999e-01   2.1679999999999999e-01
  -1.6091000000000000e+00   2.4179999999999999e-01   1.0294000000000001e+00   2.4820000000000000e-01   1.6180000000000000e-01   3.0700000000000002e-02   5.3269999999999995e-01   6.8930000000000002e-01   4.1788999999999996e+00   1.6380000000000000e-01   8.6599999999999996e-02   2.2120000000000001e-01
  -1.5870000000000000e+00   1.7590000000000000e-01   6.8630000000000002e-01   2.9599999999999999e-01   4.7600000000000003e-02   7.4499999999999997e-02   3.3289999999999997e-01   6.8930000000000002e-01   4.1788999999999996e+00   2.9859999999999998e-01   1.0580000000000001e-01   2.6100000000000001e-01
  -1.6752000000000000e+00   2.6379999999999998e-01   6.0050000000000003e-01   2.4820000000000000e-01   2.0930000000000001e-01   4.3900000000000002e-02   4.4390000000000002e-01   3.5580000000000001e-01   3.4824000000000002e+00   2.6970000000000000e-01   8.6599999999999996e-02   2.8310000000000002e-01
  -1.6752000000000000e+00   2.1999999999999999e-02   1.7157000000000000e+00   2.9599999999999999e-01   6.6600000000000006e-02   8.7700000000000000e-02   3.7730000000000002e-01   6.8930000000000002e-01   3.9177000000000000e+00   2.2159999999999999e-01   9.6199999999999994e-02   2.2120000000000001e-01
  -1.4548000000000001e+00  -8.7900000000000006e-02   1.1152000000000000e+00   3.0549999999999999e-01   4.7600000000000003e-02   1.0090000000000000e-01   5.5489999999999995e-01   5.1139999999999997e-01   4.0048000000000004e+00   2.5050000000000000e-01   9.6199999999999994e-02   2.6540000000000002e-01
  -1.4767999999999999e+00   0.0000000000000000e+00   1.7160000000000000e-01   2.3870000000000000e-01   1.7130000000000001e-01   6.1400000000000003e-02   4.4390000000000002e-01   5.7809999999999995e-01   5.2236000000000002e+00   2.5050000000000000e-01   2.8899999999999999e-02   2.3000000000000001e-01
  -1.5428999999999999e+00   1.3189999999999999e-01   7.7210000000000001e-01   2.4820000000000000e-01   8.5599999999999996e-02   6.1400000000000003e-02   4.2170000000000002e-01   4.6689999999999998e-01   4.1788999999999996e+00   2.6970000000000000e-01   1.2509999999999999e-01   2.2120000000000001e-01
  -1.6532000000000000e+00   3.0780000000000002e-01   5.1470000000000005e-01   2.6729999999999998e-01   1.1420000000000000e-01   8.3299999999999999e-02   7.1020000000000005e-01   7.7820000000000000e-01   4.7012999999999998e+00   3.0819999999999997e-01   1.4430000000000001e-01   2.0790000000000000e-01
  -1.4988999999999999e+00   2.1980000000000000e-01  -2.5740000000000002e-01   3.1509999999999999e-01   2.1890000000000001e-01   1.3200000000000000e-02   3.3289999999999997e-01   7.7820000000000000e-01   4.0918000000000001e+00   3.0819999999999997e-01   6.7400000000000002e-02   2.5659999999999999e-01
  -1.5428999999999999e+00   4.1770000000000002e-01  -4.2890000000000000e-01   2.5779999999999997e-01   1.8079999999999999e-01   8.8000000000000005e-03   4.2170000000000002e-01   4.4469999999999998e-01   3.7435999999999998e+00   2.6970000000000000e-01   1.1550000000000001e-01   1.9020000000000001e-01
  -1.5870000000000000e+00   3.0780000000000002e-01   3.4310000000000002e-01   2.2910000000000000e-01   1.0470000000000000e-01   3.9500000000000000e-02   5.3269999999999995e-01   5.7809999999999995e-01   4.3529999999999998e+00   1.4449999999999999e-01   1.2509999999999999e-01   2.1229999999999999e-01
  -1.3666000000000000e+00   2.4179999999999999e-01   6.8630000000000002e-01   2.1959999999999999e-01   1.4269999999999999e-01   7.4499999999999997e-02   2.8849999999999998e-01   5.1139999999999997e-01   4.4401000000000002e+00   2.7939999999999998e-01   1.5400000000000000e-01   2.3890000000000000e-01
  -1.5870000000000000e+00   1.9789999999999999e-01   8.5780000000000001e-01   3.7240000000000001e-01   4.7600000000000003e-02   5.2600000000000001e-02   5.5489999999999995e-01   4.4469999999999998e-01   3.0470999999999999e+00   1.9270000000000001e-01   1.6360000000000000e-01   2.5659999999999999e-01
  -1.6311000000000000e+00   2.4179999999999999e-01   1.1152000000000000e+00   1.3370000000000001e-01  -2.8500000000000001e-02   9.6500000000000002e-02   5.1049999999999995e-01   6.2260000000000004e-01   4.0048000000000004e+00   1.8300000000000000e-01   1.7319999999999999e-01   1.8579999999999999e-01
  -1.6091000000000000e+00   2.6379999999999998e-01   1.2010000000000001e+00   2.7689999999999998e-01   4.7600000000000003e-02   8.3299999999999999e-02   5.5489999999999995e-01   6.0040000000000004e-01   3.4824000000000002e+00   2.1190000000000001e-01   1.9239999999999999e-01   2.5659999999999999e-01
  -1.4327000000000001e+00   2.1980000000000000e-01   8.5780000000000001e-01   2.9599999999999999e-01   1.7130000000000001e-01   7.4499999999999997e-02   5.5489999999999995e-01   5.3369999999999995e-01   3.8306000000000000e+00   2.5050000000000000e-01   1.1550000000000001e-01   1.8140000000000001e-01
  -1.5870000000000000e+00   1.5390000000000001e-01   2.5740000000000002e-01   3.6280000000000001e-01   1.4269999999999999e-01   7.0199999999999999e-02   7.1020000000000005e-01   6.6710000000000003e-01   3.9177000000000000e+00   2.3119999999999999e-01   1.3469999999999999e-01   1.9460000000000000e-01
  -1.7193000000000001e+00   3.5170000000000001e-01   9.4359999999999999e-01   2.6729999999999998e-01   1.3320000000000001e-01   6.1400000000000003e-02   6.8799999999999994e-01   7.5600000000000001e-01   4.1788999999999996e+00   2.6010000000000000e-01   1.6360000000000000e-01   2.0349999999999999e-01
  -1.4327000000000001e+00   1.5390000000000001e-01   8.5800000000000001e-02   3.2460000000000000e-01   2.4740000000000001e-01   1.7500000000000002e-02   4.2170000000000002e-01   5.1139999999999997e-01   4.5270999999999999e+00   2.1190000000000001e-01   9.6199999999999994e-02   2.3890000000000000e-01
  -1.6311000000000000e+00   3.2979999999999998e-01   7.7210000000000001e-01   2.6729999999999998e-01   1.5229999999999999e-01   3.0700000000000002e-02   4.8830000000000001e-01   5.7809999999999995e-01   3.4824000000000002e+00   2.0230000000000001e-01   7.6999999999999999e-02   2.4329999999999999e-01
  -1.7634000000000001e+00   8.7900000000000006e-02   6.8630000000000002e-01   3.1509999999999999e-01   1.9030000000000000e-01  -8.8000000000000005e-03   4.8830000000000001e-01   6.4480000000000004e-01   4.0048000000000004e+00   3.0819999999999997e-01   8.6599999999999996e-02   2.4770000000000000e-01
  -1.5870000000000000e+00   2.8580000000000000e-01   1.1152000000000000e+00   2.0999999999999999e-01   2.8500000000000001e-02   8.7700000000000000e-02   4.8830000000000001e-01   6.2260000000000004e-01   4.4401000000000002e+00   2.7939999999999998e-01   2.8899999999999999e-02   2.0349999999999999e-01
  -1.5208999999999999e+00   1.5390000000000001e-01   7.7210000000000001e-01   2.1959999999999999e-01   1.1420000000000000e-01   2.1899999999999999e-02   4.2170000000000002e-01   4.8920000000000002e-01   3.3083000000000000e+00   2.7939999999999998e-01   5.7700000000000001e-02   2.1679999999999999e-01
  -1.5428999999999999e+00   4.3969999999999998e-01   1.8872000000000000e+00   2.2910000000000000e-01   3.8100000000000002e-02   9.6500000000000002e-02   5.1049999999999995e-01   5.7809999999999995e-01   4.2659000000000002e+00   1.7340000000000000e-01   1.4430000000000001e-01   1.9910000000000000e-01
  -1.5870000000000000e+00   1.5390000000000001e-01   7.7210000000000001e-01   2.0050000000000001e-01  -2.8500000000000001e-02   5.7000000000000002e-02   5.3269999999999995e-01   5.5589999999999995e-01   3.8306000000000000e+00   2.5050000000000000e-01   2.3089999999999999e-01   2.2120000000000001e-01
  -1.5870000000000000e+00   3.7369999999999998e-01   1.7160000000000000e-01   3.4370000000000001e-01   9.5200000000000007e-02   5.2600000000000001e-02   5.1049999999999995e-01   4.8920000000000002e-01   4.2659000000000002e+00   1.9270000000000001e-01   9.6199999999999994e-02   2.2559999999999999e-01
  -1.4767999999999999e+00   2.6379999999999998e-01   1.1152000000000000e+00   2.6729999999999998e-01   1.1420000000000000e-01   2.6300000000000000e-02   5.9930000000000005e-01   6.8930000000000002e-01   4.3529999999999998e+00   2.2159999999999999e-01   1.6360000000000000e-01   2.1679999999999999e-01
  -1.6532000000000000e+00   1.9789999999999999e-01   3.4310000000000002e-01   3.0549999999999999e-01   6.6600000000000006e-02   9.2100000000000001e-02   7.1020000000000005e-01   4.8920000000000002e-01   4.7012999999999998e+00   2.5050000000000000e-01   1.1550000000000001e-01   2.6540000000000002e-01
  -1.4327000000000001e+00   3.7369999999999998e-01   0.0000000000000000e+00   3.3420000000000000e-01   1.2370000000000000e-01   1.3200000000000000e-02   3.9950000000000002e-01   7.5600000000000001e-01   3.7435999999999998e+00   2.7939999999999998e-01   1.2509999999999999e-01   1.9020000000000001e-01
  -1.5870000000000000e+00   3.0780000000000002e-01   7.7210000000000001e-01   2.9599999999999999e-01   1.6180000000000000e-01   4.3900000000000002e-02   4.2170000000000002e-01   6.2260000000000004e-01   3.2212000000000001e+00   2.1190000000000001e-01   1.6360000000000000e-01   2.5209999999999999e-01
  -1.4548000000000001e+00   3.0780000000000002e-01   4.2890000000000000e-01   2.5779999999999997e-01   1.2370000000000000e-01   5.7000000000000002e-02   6.8799999999999994e-01   7.5600000000000001e-01   3.1341999999999999e+00   2.2159999999999999e-01   8.6599999999999996e-02   2.0349999999999999e-01
  -1.6972000000000000e+00   2.4179999999999999e-01   1.3725000000000001e+00   2.3870000000000000e-01   6.6600000000000006e-02   8.3299999999999999e-02   4.8830000000000001e-01   5.5589999999999995e-01   3.7435999999999998e+00   2.3119999999999999e-01   1.0580000000000001e-01   2.3440000000000000e-01
  -1.6311000000000000e+00   1.0990000000000000e-01   1.0294000000000001e+00   1.6230000000000000e-01   1.6180000000000000e-01   5.7000000000000002e-02   5.5489999999999995e-01   5.3369999999999995e-01   3.7435999999999998e+00   2.3119999999999999e-01   8.6599999999999996e-02   2.3440000000000000e-01
  -1.4327000000000001e+00   1.0990000000000000e-01   1.5441000000000000e+00   2.5779999999999997e-01  -4.7600000000000003e-02   1.0090000000000000e-01   4.4390000000000002e-01   6.2260000000000004e-01   3.5695000000000001e+00   3.2750000000000001e-01   1.4430000000000001e-01   2.2559999999999999e-01
  -1.5649999999999999e+00   1.9789999999999999e-01   6.0050000000000003e-01   1.8140000000000001e-01  -2.8500000000000001e-02   9.2100000000000001e-02   7.1020000000000005e-01   6.2260000000000004e-01   4.0048000000000004e+00   2.3119999999999999e-01   1.1550000000000001e-01   2.2559999999999999e-01
  -1.6311000000000000e+00   2.4179999999999999e-01   8.5800000000000001e-02   2.4820000000000000e-01   9.4999999999999998e-03   6.5799999999999997e-02   5.9930000000000005e-01   5.1139999999999997e-01   4.3529999999999998e+00   1.8300000000000000e-01   1.2509999999999999e-01   1.9460000000000000e-01
  -1.3666000000000000e+00   2.6379999999999998e-01   0.0000000000000000e+00   2.6729999999999998e-01   1.0470000000000000e-01   3.0700000000000002e-02   6.4370000000000005e-01   5.3369999999999995e-01   3.5695000000000001e+00   2.0230000000000001e-01   5.7700000000000001e-02   1.9910000000000000e-01
  -1.4988999999999999e+00   1.0990000000000000e-01   5.1470000000000005e-01   2.3870000000000000e-01   5.7099999999999998e-02   6.5799999999999997e-02   5.3269999999999995e-01   6.2260000000000004e-01   4.1788999999999996e+00   2.0230000000000001e-01   1.8279999999999999e-01   2.1229999999999999e-01
  -1.5208999999999999e+00   1.7590000000000000e-01  -1.7160000000000000e-01   2.7689999999999998e-01   1.7130000000000001e-01   3.5099999999999999e-02   6.6579999999999995e-01   5.3369999999999995e-01   3.9177000000000000e+00   2.5050000000000000e-01   1.9239999999999999e-01   2.7870000000000000e-01
  -1.4767999999999999e+00   1.7590000000000000e-01   3.4310000000000002e-01   3.3420000000000000e-01   1.1420000000000000e-01   5.2600000000000001e-02   5.7709999999999995e-01   5.3369999999999995e-01   4.8754000000000000e+00   1.8300000000000000e-01   1.2509999999999999e-01   2.4329999999999999e-01
  -1.6532000000000000e+00   2.8580000000000000e-01   1.0294000000000001e+00   2.1959999999999999e-01   9.5200000000000007e-02   1.7500000000000002e-02   7.1020000000000005e-01   7.1150000000000002e-01   4.0048000000000004e+00   2.6970000000000000e-01   9.5999999999999992e-03   2.2559999999999999e-01
  -1.5428999999999999e+00   1.3189999999999999e-01   1.7160000000000000e-01   2.7689999999999998e-01   6.6600000000000006e-02   7.4499999999999997e-02   3.3289999999999997e-01   3.3350000000000002e-01   3.4824000000000002e+00   2.0230000000000001e-01   1.5400000000000000e-01   2.8310000000000002e-01
  -1.4548000000000001e+00   2.1980000000000000e-01  -8.5800000000000001e-02   2.5779999999999997e-01   8.5599999999999996e-02   7.8899999999999998e-02   5.1049999999999995e-01   5.7809999999999995e-01   3.3953000000000002e+00   2.9859999999999998e-01   1.0580000000000001e-01   2.2559999999999999e-01
  -1.5428999999999999e+00   1.5390000000000001e-01   1.9730000000000001e+00   1.8140000000000001e-01   4.7600000000000003e-02   9.2100000000000001e-02   5.5489999999999995e-01   3.7800000000000000e-01   3.4824000000000002e+00   2.8899999999999998e-01   1.0580000000000001e-01   2.6100000000000001e-01
  -1.5208999999999999e+00   2.6379999999999998e-01   1.2867999999999999e+00   2.3870000000000000e-01   1.3320000000000001e-01   1.0960000000000000e-01   7.1020000000000005e-01   7.3380000000000001e-01   4.5270999999999999e+00   2.8899999999999998e-01   1.1550000000000001e-01   2.1679999999999999e-01
  -1.4767999999999999e+00   1.7590000000000000e-01   9.4359999999999999e-01   2.3870000000000000e-01   1.3320000000000001e-01   5.7000000000000002e-02   6.6579999999999995e-01   6.0040000000000004e-01   3.7435999999999998e+00   2.7939999999999998e-01   1.9199999999999998e-02   2.1679999999999999e-01
  -1.5870000000000000e+00   1.0990000000000000e-01   9.4359999999999999e-01   2.9599999999999999e-01   1.0470000000000000e-01   7.0199999999999999e-02   6.8799999999999994e-01   8.6719999999999997e-01   4.0048000000000004e+00   2.0230000000000001e-01   1.4430000000000001e-01   2.2559999999999999e-01
  -1.5649999999999999e+00   2.4179999999999999e-01   1.7157000000000000e+00   2.3870000000000000e-01   6.6600000000000006e-02   7.4499999999999997e-02   7.1020000000000005e-01   7.3380000000000001e-01   4.5270999999999999e+00   2.4079999999999999e-01   1.0580000000000001e-01   1.8579999999999999e-01
  -1.5649999999999999e+00   4.1770000000000002e-01   6.8630000000000002e-01   3.0549999999999999e-01   2.0930000000000001e-01   4.4000000000000003e-03   5.5489999999999995e-01   3.7800000000000000e-01   4.4401000000000002e+00   2.0230000000000001e-01   1.2509999999999999e-01   1.9460000000000000e-01
  -1.5428999999999999e+00   2.8580000000000000e-01   8.5780000000000001e-01   2.9599999999999999e-01   1.5229999999999999e-01   4.8200000000000000e-02   4.8830000000000001e-01   7.3380000000000001e-01   3.8306000000000000e+00   1.2520000000000001e-01   7.6999999999999999e-02   2.6979999999999998e-01
  -1.6752000000000000e+00   6.6000000000000003e-02   7.7210000000000001e-01   2.0999999999999999e-01   6.6600000000000006e-02   9.6500000000000002e-02   4.6610000000000001e-01   5.3369999999999995e-01   3.8306000000000000e+00   2.6010000000000000e-01   7.6999999999999999e-02   2.3000000000000001e-01
  -1.4327000000000001e+00   1.9789999999999999e-01   6.0050000000000003e-01   2.8639999999999999e-01   1.0470000000000000e-01   9.6500000000000002e-02   4.2170000000000002e-01   5.1139999999999997e-01   4.1788999999999996e+00   2.9859999999999998e-01   1.0580000000000001e-01   2.5659999999999999e-01
  -1.5649999999999999e+00   3.9570000000000000e-01  -3.4310000000000002e-01   2.0050000000000001e-01   1.0470000000000000e-01   2.6300000000000000e-02   3.5510000000000003e-01   5.7809999999999995e-01   3.1341999999999999e+00   2.8899999999999998e-01   7.6999999999999999e-02   2.1229999999999999e-01
  -1.5649999999999999e+00   1.3189999999999999e-01   1.4582999999999999e+00   2.1959999999999999e-01   4.7600000000000003e-02   1.3159999999999999e-01   6.4370000000000005e-01   6.6710000000000003e-01   3.4824000000000002e+00   2.1190000000000001e-01   1.3469999999999999e-01   2.3000000000000001e-01
  -1.6972000000000000e+00   1.5390000000000001e-01   9.4359999999999999e-01   2.0999999999999999e-01   6.6600000000000006e-02   6.5799999999999997e-02   5.1049999999999995e-01   6.4480000000000004e-01   3.8306000000000000e+00   2.2159999999999999e-01   8.6599999999999996e-02   2.2559999999999999e-01
  -1.5870000000000000e+00   1.5390000000000001e-01   6.8630000000000002e-01   2.4820000000000000e-01   7.6100000000000001e-02   5.2600000000000001e-02   4.2170000000000002e-01   7.7820000000000000e-01   3.2212000000000001e+00   2.5050000000000000e-01   1.0580000000000001e-01   2.4329999999999999e-01
  -1.5208999999999999e+00   1.3189999999999999e-01   8.5780000000000001e-01   3.3420000000000000e-01   7.6100000000000001e-02   6.5799999999999997e-02   4.2170000000000002e-01   6.8930000000000002e-01   3.6564999999999999e+00   2.2159999999999999e-01   1.0580000000000001e-01   2.1679999999999999e-01
  -1.5870000000000000e+00   3.0780000000000002e-01   7.7210000000000001e-01   2.7689999999999998e-01   8.5599999999999996e-02   6.5799999999999997e-02   5.9930000000000005e-01   5.5589999999999995e-01   4.3529999999999998e+00   1.6380000000000000e-01   1.2509999999999999e-01   2.2559999999999999e-01
  -1.2564000000000000e+00   4.6170000000000000e-01   7.7210000000000001e-01   2.7689999999999998e-01   2.3790000000000000e-01   4.4000000000000003e-03   4.2170000000000002e-01   6.0040000000000004e-01   3.4824000000000002e+00   2.0230000000000001e-01   1.4430000000000001e-01   2.3890000000000000e-01
  -1.6311000000000000e+00   1.3189999999999999e-01  -5.1470000000000005e-01   2.7689999999999998e-01   8.5599999999999996e-02   8.8000000000000005e-03   5.5489999999999995e-01   5.5589999999999995e-01   4.0048000000000004e+00   2.4079999999999999e-01   1.5400000000000000e-01   2.3000000000000001e-01
  -1.8514999999999999e+00   2.4179999999999999e-01   6.0050000000000003e-01   2.3870000000000000e-01   1.2370000000000000e-01   7.8899999999999998e-02   3.9950000000000002e-01   6.8930000000000002e-01   4.3529999999999998e+00   2.6010000000000000e-01   1.8279999999999999e-01   2.4770000000000000e-01
  -1.7634000000000001e+00   2.6379999999999998e-01   4.2890000000000000e-01   2.9599999999999999e-01   1.9000000000000000e-02   4.4000000000000003e-03   4.2170000000000002e-01   4.2249999999999999e-01   4.3529999999999998e+00   2.6970000000000000e-01   4.8099999999999997e-02   2.6100000000000001e-01
  -1.6311000000000000e+00   2.6379999999999998e-01   9.4359999999999999e-01   2.1959999999999999e-01   7.6100000000000001e-02   1.0090000000000000e-01   3.1069999999999998e-01   6.6710000000000003e-01   2.8730000000000002e+00   2.3119999999999999e-01   6.7400000000000002e-02   2.2559999999999999e-01
  -1.5870000000000000e+00   1.5390000000000001e-01   1.4582999999999999e+00   2.0050000000000001e-01   4.7600000000000003e-02   7.4499999999999997e-02   5.1049999999999995e-01   6.6710000000000003e-01   3.2212000000000001e+00   2.4079999999999999e-01   1.3469999999999999e-01   2.1229999999999999e-01
  -1.4767999999999999e+00   1.0990000000000000e-01   9.4359999999999999e-01   2.0999999999999999e-01   2.8500000000000001e-02   9.2100000000000001e-02   4.8830000000000001e-01   5.3369999999999995e-01   4.0918000000000001e+00   1.9270000000000001e-01   4.8099999999999997e-02   2.3000000000000001e-01
  -1.4548000000000001e+00   2.4179999999999999e-01  -3.4310000000000002e-01   2.7689999999999998e-01   8.5599999999999996e-02   4.3900000000000002e-02   4.8830000000000001e-01   5.1139999999999997e-01   4.0048000000000004e+00   1.7340000000000000e-01   1.0580000000000001e-01   2.0349999999999999e-01
  -1.5870000000000000e+00   3.0780000000000002e-01   3.4310000000000002e-01   2.0050000000000001e-01   9.4999999999999998e-03   5.2600000000000001e-02   5.9930000000000005e-01   5.7809999999999995e-01   3.6564999999999999e+00   2.0230000000000001e-01   1.2509999999999999e-01   2.0790000000000000e-01
  -1.4988999999999999e+00   3.7369999999999998e-01   5.1470000000000005e-01   2.0999999999999999e-01   1.9000000000000000e-02   6.5799999999999997e-02   5.3269999999999995e-01   8.0049999999999999e-01   3.2212000000000001e+00   2.2159999999999999e-01   1.6360000000000000e-01   1.6810000000000000e-01
  -1.4548000000000001e+00   4.1770000000000002e-01  -1.7160000000000000e-01   4.1049999999999998e-01   1.7130000000000001e-01   6.1400000000000003e-02   3.9950000000000002e-01   7.5600000000000001e-01   3.3083000000000000e+00   2.7939999999999998e-01   1.1550000000000001e-01   2.3440000000000000e-01
  -1.4767999999999999e+00   2.1980000000000000e-01  -3.4310000000000002e-01   1.9089999999999999e-01   1.1420000000000000e-01   4.8200000000000000e-02   4.8830000000000001e-01   6.4480000000000004e-01   3.4824000000000002e+00   2.7939999999999998e-01   1.3469999999999999e-01   2.2559999999999999e-01
  -1.5649999999999999e+00   1.3189999999999999e-01   1.7160000000000000e-01   2.6729999999999998e-01   4.7600000000000003e-02   7.8899999999999998e-02   3.9950000000000002e-01   8.4499999999999997e-01   4.0048000000000004e+00   2.3119999999999999e-01   1.2509999999999999e-01   2.3000000000000001e-01
  -1.3887000000000000e+00   2.1999999999999999e-02  -8.5800000000000001e-02   2.0050000000000001e-01   1.2370000000000000e-01   5.2600000000000001e-02   4.8830000000000001e-01   5.5589999999999995e-01   3.6564999999999999e+00   2.2159999999999999e-01   9.6199999999999994e-02   2.6540000000000002e-01
  -1.4988999999999999e+00   2.4179999999999999e-01   5.1470000000000005e-01   2.8639999999999999e-01   6.6600000000000006e-02   7.0199999999999999e-02   4.6610000000000001e-01   6.8930000000000002e-01   3.9177000000000000e+00   2.6970000000000000e-01   1.1550000000000001e-01   2.5659999999999999e-01
  -1.6752000000000000e+00   1.9789999999999999e-01   6.8630000000000002e-01   2.1959999999999999e-01   6.6600000000000006e-02   8.7700000000000000e-02   5.1049999999999995e-01   6.2260000000000004e-01   3.2212000000000001e+00   1.9270000000000001e-01   1.6360000000000000e-01   2.2559999999999999e-01
  -1.4988999999999999e+00   2.1999999999999999e-02   1.1152000000000000e+00   2.7689999999999998e-01   9.4999999999999998e-03   1.0960000000000000e-01   5.5489999999999995e-01   6.4480000000000004e-01   3.8306000000000000e+00   2.6970000000000000e-01   6.7400000000000002e-02   1.8140000000000001e-01
  -1.4988999999999999e+00   1.7590000000000000e-01   6.0050000000000003e-01   2.2910000000000000e-01   8.5599999999999996e-02   2.6300000000000000e-02   5.9930000000000005e-01   6.0040000000000004e-01   4.2659000000000002e+00   2.4079999999999999e-01   1.5400000000000000e-01   2.0790000000000000e-01
  -1.5649999999999999e+00   1.7590000000000000e-01   1.7160000000000000e-01   2.5779999999999997e-01   8.5599999999999996e-02   9.6500000000000002e-02   6.6579999999999995e-01   7.5600000000000001e-01   3.8306000000000000e+00   2.3119999999999999e-01   1.3469999999999999e-01   1.9460000000000000e-01
  -1.4327000000000001e+00   1.7590000000000000e-01   6.0050000000000003e-01   3.5330000000000000e-01   1.9980000000000001e-01   1.0090000000000000e-01   5.9930000000000005e-01   8.8939999999999997e-01   4.3529999999999998e+00   2.7939999999999998e-01   1.9239999999999999e-01   2.0349999999999999e-01
  -1.4327000000000001e+00   1.0990000000000000e-01  -6.8630000000000002e-01   2.5779999999999997e-01   8.5599999999999996e-02   1.7500000000000002e-02   3.7730000000000002e-01   6.2260000000000004e-01   4.4401000000000002e+00   2.3119999999999999e-01   9.6199999999999994e-02   2.0790000000000000e-01
  -1.4988999999999999e+00   3.0780000000000002e-01   6.0050000000000003e-01   3.0549999999999999e-01   1.4269999999999999e-01   1.7500000000000002e-02   4.4390000000000002e-01   7.1150000000000002e-01   2.9600000000000000e+00   1.9270000000000001e-01   1.5400000000000000e-01   1.9020000000000001e-01
  -1.5649999999999999e+00   1.5390000000000001e-01   6.0050000000000003e-01   1.9089999999999999e-01   5.7099999999999998e-02   7.4499999999999997e-02   5.7709999999999995e-01   3.7800000000000000e-01   3.1341999999999999e+00   2.1190000000000001e-01   9.6199999999999994e-02   2.2559999999999999e-01
  -1.4548000000000001e+00   3.2979999999999998e-01   4.2890000000000000e-01   2.5779999999999997e-01  -2.8500000000000001e-02   5.2600000000000001e-02   2.8849999999999998e-01   6.0040000000000004e-01   3.0470999999999999e+00   2.6970000000000000e-01   4.8099999999999997e-02   2.6100000000000001e-01
  -1.7193000000000001e+00   5.7160000000000000e-01   1.1152000000000000e+00   2.6729999999999998e-01   9.5200000000000007e-02   5.2600000000000001e-02   5.3269999999999995e-01   4.4469999999999998e-01   3.3083000000000000e+00   2.5050000000000000e-01   8.6599999999999996e-02   2.6979999999999998e-01
  -1.4988999999999999e+00   0.0000000000000000e+00   6.8630000000000002e-01   2.9599999999999999e-01   2.8500000000000001e-02   7.8899999999999998e-02   5.3269999999999995e-01   4.8920000000000002e-01   3.8306000000000000e+00   2.1190000000000001e-01   1.1550000000000001e-01   2.3000000000000001e-01
  -1.6752000000000000e+00   1.7590000000000000e-01   1.4582999999999999e+00   2.2910000000000000e-01   2.8500000000000001e-02   9.2100000000000001e-02   4.2170000000000002e-01   8.2269999999999999e-01   3.5695000000000001e+00   2.4079999999999999e-01   3.8500000000000000e-02   2.3440000000000000e-01
  -1.4548000000000001e+00   2.1980000000000000e-01   1.7160000000000000e-01   2.0050000000000001e-01   9.5200000000000007e-02   6.5799999999999997e-02   6.6579999999999995e-01   5.1139999999999997e-01   4.0048000000000004e+00   2.6010000000000000e-01   1.3469999999999999e-01   2.5209999999999999e-01
  -1.5649999999999999e+00   1.3189999999999999e-01   1.5441000000000000e+00   2.5779999999999997e-01   7.6100000000000001e-02   7.8899999999999998e-02   7.1020000000000005e-01   7.7820000000000000e-01   4.5270999999999999e+00   2.5050000000000000e-01   7.6999999999999999e-02   2.3000000000000001e-01
  -1.5870000000000000e+00   4.6170000000000000e-01   6.0050000000000003e-01   1.3370000000000001e-01   1.2370000000000000e-01   7.8899999999999998e-02   6.6579999999999995e-01   7.3380000000000001e-01   3.6564999999999999e+00   2.6010000000000000e-01   1.0580000000000001e-01   2.0790000000000000e-01
  -1.4548000000000001e+00   1.7590000000000000e-01   3.4310000000000002e-01   3.3420000000000000e-01   1.0470000000000000e-01   4.8200000000000000e-02   4.2170000000000002e-01   4.4469999999999998e-01   3.5695000000000001e+00   1.9270000000000001e-01   1.5400000000000000e-01   2.4329999999999999e-01
  -1.4327000000000001e+00   3.9570000000000000e-01  -8.5780000000000001e-01   1.9089999999999999e-01   1.4269999999999999e-01   4.3900000000000002e-02   5.1049999999999995e-01   8.0049999999999999e-01   4.2659000000000002e+00   1.9270000000000001e-01   1.0580000000000001e-01   2.0790000000000000e-01
  -1.4548000000000001e+00   1.3189999999999999e-01   7.7210000000000001e-01   2.8639999999999999e-01   0.0000000000000000e+00   4.3900000000000002e-02   6.2150000000000005e-01   8.6719999999999997e-01   4.5270999999999999e+00   2.4079999999999999e-01   6.7400000000000002e-02   2.3890000000000000e-01
  -1.6091000000000000e+00   3.0780000000000002e-01   1.4582999999999999e+00   2.4820000000000000e-01   1.9000000000000000e-02   8.7700000000000000e-02   5.3269999999999995e-01   5.7809999999999995e-01   3.8306000000000000e+00   2.6970000000000000e-01   1.3469999999999999e-01   2.2120000000000001e-01
  -1.4107000000000001e+00   2.6379999999999998e-01   5.1470000000000005e-01   1.9089999999999999e-01   3.8100000000000002e-02   6.5799999999999997e-02   7.9900000000000004e-01   5.3369999999999995e-01   4.2659000000000002e+00   2.7939999999999998e-01   9.6199999999999994e-02   2.6979999999999998e-01
  -1.5870000000000000e+00   4.1770000000000002e-01   7.7210000000000001e-01   1.5279999999999999e-01  -1.9000000000000000e-02   1.1400000000000000e-01   5.5489999999999995e-01   5.5589999999999995e-01   3.5695000000000001e+00   1.6380000000000000e-01   7.6999999999999999e-02   2.3000000000000001e-01
  -1.4327000000000001e+00   1.9789999999999999e-01   7.7210000000000001e-01   2.2910000000000000e-01   3.8100000000000002e-02   6.1400000000000003e-02   4.2170000000000002e-01   5.5589999999999995e-01   4.0918000000000001e+00   2.5050000000000000e-01   7.6999999999999999e-02   2.6540000000000002e-01
  -1.4767999999999999e+00   1.9789999999999999e-01   2.5740000000000002e-01   2.8639999999999999e-01   1.3320000000000001e-01   7.8899999999999998e-02   5.1049999999999995e-01   6.2260000000000004e-01   3.8306000000000000e+00   2.0230000000000001e-01   7.6999999999999999e-02   2.1679999999999999e-01
  -1.6091000000000000e+00   2.4179999999999999e-01   4.2890000000000000e-01   1.7190000000000000e-01   1.0470000000000000e-01   3.0700000000000002e-02   8.2120000000000004e-01   7.5600000000000001e-01   3.6564999999999999e+00   3.0819999999999997e-01   1.7319999999999999e-01   1.9460000000000000e-01
  -1.6091000000000000e+00   2.4179999999999999e-01   6.0050000000000003e-01   2.3870000000000000e-01   7.6100000000000001e-02   8.3299999999999999e-02   7.3240000000000005e-01   1.0005999999999999e+00   4.4401000000000002e+00   2.3119999999999999e-01   1.4430000000000001e-01   2.4770000000000000e-01
  -1.4327000000000001e+00   2.1980000000000000e-01   5.1470000000000005e-01   2.9599999999999999e-01   7.6100000000000001e-02  -8.8000000000000005e-03   3.5510000000000003e-01   5.5589999999999995e-01   3.6564999999999999e+00   1.9270000000000001e-01   6.7400000000000002e-02   2.2120000000000001e-01
  -1.5649999999999999e+00   3.2979999999999998e-01  -6.8630000000000002e-01   2.3870000000000000e-01   4.7600000000000003e-02   4.3900000000000002e-02   4.4390000000000002e-01   7.5600000000000001e-01   4.4401000000000002e+00   2.2159999999999999e-01   1.2509999999999999e-01   1.9910000000000000e-01
  -1.4548000000000001e+00   1.3189999999999999e-01   1.7160000000000000e-01   2.2910000000000000e-01   6.6600000000000006e-02   6.1400000000000003e-02   4.8830000000000001e-01   8.2269999999999999e-01   3.4824000000000002e+00   2.1190000000000001e-01   5.7700000000000001e-02   2.0349999999999999e-01
  -1.4548000000000001e+00   1.7590000000000000e-01   5.1470000000000005e-01   3.5330000000000000e-01   1.0470000000000000e-01   4.8200000000000000e-02   6.4370000000000005e-01   4.6689999999999998e-01   3.9177000000000000e+00   2.3119999999999999e-01   4.8099999999999997e-02   2.3890000000000000e-01
  -1.5870000000000000e+00   3.7369999999999998e-01   6.8630000000000002e-01   2.0050000000000001e-01   7.6100000000000001e-02   8.8000000000000005e-03   5.3269999999999995e-01   5.1139999999999997e-01   3.7435999999999998e+00   2.1190000000000001e-01   1.2509999999999999e-01   2.1229999999999999e-01
  -1.4548000000000001e+00   2.8580000000000000e-01   9.4359999999999999e-01   2.2910000000000000e-01   8.5599999999999996e-02   8.3299999999999999e-02   5.7709999999999995e-01   6.2260000000000004e-01   3.7435999999999998e+00   2.6970000000000000e-01   8.6599999999999996e-02   2.3440000000000000e-01
  -1.4988999999999999e+00   1.0990000000000000e-01   1.2010000000000001e+00   3.0549999999999999e-01   4.7600000000000003e-02   8.7700000000000000e-02   7.5460000000000005e-01   6.2260000000000004e-01   3.9177000000000000e+00   3.5639999999999999e-01   1.5400000000000000e-01   2.1679999999999999e-01
  -1.4107000000000001e+00   3.0780000000000002e-01   1.0294000000000001e+00   2.2910000000000000e-01   1.6180000000000000e-01   3.5099999999999999e-02   5.9930000000000005e-01   8.6719999999999997e-01   3.8306000000000000e+00   2.2159999999999999e-01   2.4060000000000001e-01   1.9460000000000000e-01
  -1.4327000000000001e+00   2.1980000000000000e-01   1.7160000000000000e-01   2.3870000000000000e-01   1.3320000000000001e-01   6.1400000000000003e-02   6.2150000000000005e-01   8.0049999999999999e-01   4.2659000000000002e+00   1.6380000000000000e-01   1.7319999999999999e-01   1.8579999999999999e-01
  -1.5208999999999999e+00   2.1980000000000000e-01   4.2890000000000000e-01   1.5279999999999999e-01   3.8100000000000002e-02   9.6500000000000002e-02   6.2150000000000005e-01   8.2269999999999999e-01   4.6142000000000003e+00   1.7340000000000000e-01   9.6199999999999994e-02   1.9020000000000001e-01
  -1.4988999999999999e+00   4.1770000000000002e-01  -8.5780000000000001e-01   2.4820000000000000e-01   6.6600000000000006e-02   4.4000000000000003e-03   3.1069999999999998e-01   6.2260000000000004e-01   3.7435999999999998e+00   1.7340000000000000e-01   1.3469999999999999e-01   2.4329999999999999e-01
  -1.4988999999999999e+00   2.1980000000000000e-01   4.2890000000000000e-01   2.1959999999999999e-01   1.9030000000000000e-01   8.8000000000000005e-03   3.3289999999999997e-01   5.1139999999999997e-01   3.6564999999999999e+00   2.6010000000000000e-01   9.6199999999999994e-02   2.2559999999999999e-01
  -1.5208999999999999e+00   2.4179999999999999e-01   4.2890000000000000e-01   2.6729999999999998e-01   1.9000000000000000e-02   2.6300000000000000e-02   5.1049999999999995e-01   6.4480000000000004e-01   3.5695000000000001e+00   3.2750000000000001e-01   1.3469999999999999e-01   2.3890000000000000e-01
  -1.6752000000000000e+00   4.3999999999999997e-02   1.4582999999999999e+00   2.1959999999999999e-01   4.7600000000000003e-02   8.7700000000000000e-02   3.3289999999999997e-01   8.2269999999999999e-01   3.7435999999999998e+00   2.6970000000000000e-01   6.7400000000000002e-02   2.5209999999999999e-01
  -1.4988999999999999e+00   2.8580000000000000e-01   1.2010000000000001e+00   2.3870000000000000e-01   7.6100000000000001e-02   2.1899999999999999e-02   5.5489999999999995e-01   3.3350000000000002e-01   3.7435999999999998e+00   2.7939999999999998e-01   1.1550000000000001e-01   2.0349999999999999e-01
  -1.6972000000000000e+00   8.7900000000000006e-02   1.1152000000000000e+00   1.3370000000000001e-01  -3.8100000000000002e-02   1.0960000000000000e-01   5.1049999999999995e-01   3.5580000000000001e-01   3.5695000000000001e+00   2.8899999999999998e-01   9.6199999999999994e-02   2.4329999999999999e-01
  -1.7413000000000001e+00   1.5390000000000001e-01   1.6298999999999999e+00   2.9599999999999999e-01   8.5599999999999996e-02   7.8899999999999998e-02   5.5489999999999995e-01   6.4480000000000004e-01   3.9177000000000000e+00   2.1190000000000001e-01   1.7319999999999999e-01   1.9460000000000000e-01
  -1.6532000000000000e+00   1.7590000000000000e-01   7.7210000000000001e-01   2.6729999999999998e-01   1.9000000000000000e-02   6.5799999999999997e-02   6.4370000000000005e-01   4.8920000000000002e-01   4.4401000000000002e+00   2.5050000000000000e-01   1.1550000000000001e-01   2.0790000000000000e-01
  -1.5208999999999999e+00   2.8580000000000000e-01   6.8630000000000002e-01   2.7689999999999998e-01   1.2370000000000000e-01   6.1400000000000003e-02   5.7709999999999995e-01   6.2260000000000004e-01   3.4824000000000002e+00   2.1190000000000001e-01   8.6599999999999996e-02   2.3000000000000001e-01
  -1.5208999999999999e+00   2.4179999999999999e-01   9.4359999999999999e-01   2.4820000000000000e-01   9.5200000000000007e-02   5.7000000000000002e-02   6.6579999999999995e-01   7.3380000000000001e-01   4.2659000000000002e+00   2.1190000000000001e-01   2.8899999999999999e-02   2.2559999999999999e-01
  -1.3887000000000000e+00   6.3749999999999996e-01  -2.5740000000000002e-01   3.2460000000000000e-01   1.4269999999999999e-01   0.0000000000000000e+00   3.7730000000000002e-01   6.0040000000000004e-01   4.5270999999999999e+00   1.2520000000000001e-01   1.0580000000000001e-01   2.5659999999999999e-01
  -1.6532000000000000e+00   3.0780000000000002e-01   5.1470000000000005e-01   3.1509999999999999e-01   3.8100000000000002e-02   8.8000000000000005e-03   5.3269999999999995e-01   6.2260000000000004e-01   3.3953000000000002e+00   2.4079999999999999e-01   6.7400000000000002e-02   2.3000000000000001e-01
  -1.5649999999999999e+00   2.1980000000000000e-01   6.0050000000000003e-01   2.0999999999999999e-01   9.4999999999999998e-03   7.0199999999999999e-02   4.8830000000000001e-01   4.8920000000000002e-01   3.8306000000000000e+00   2.7939999999999998e-01   6.7400000000000002e-02   2.1229999999999999e-01
  -1.5428999999999999e+00   3.7369999999999998e-01  -3.4310000000000002e-01   1.9089999999999999e-01   4.7600000000000003e-02   5.2600000000000001e-02   2.8849999999999998e-01   7.3380000000000001e-01   3.6564999999999999e+00   2.8899999999999998e-01   2.8899999999999999e-02   2.6979999999999998e-01
  -1.6752000000000000e+00   2.4179999999999999e-01   4.2890000000000000e-01   2.6729999999999998e-01   9.5200000000000007e-02   8.8000000000000005e-03   5.9930000000000005e-01   5.3369999999999995e-01   3.2212000000000001e+00   1.8300000000000000e-01   7.6999999999999999e-02   2.3440000000000000e-01
  -1.6532000000000000e+00   2.6379999999999998e-01   1.5441000000000000e+00   2.5779999999999997e-01   9.4999999999999998e-03   1.2280000000000001e-01   6.4370000000000005e-01   6.0040000000000004e-01   3.3953000000000002e+00   2.5050000000000000e-01   8.6599999999999996e-02   2.1679999999999999e-01
  -1.5649999999999999e+00   1.7590000000000000e-01   1.2867999999999999e+00   2.0999999999999999e-01   9.4999999999999998e-03   7.4499999999999997e-02   4.8830000000000001e-01   6.6710000000000003e-01   3.5695000000000001e+00   2.3119999999999999e-01   1.0580000000000001e-01   2.4329999999999999e-01
  -1.5208999999999999e+00   2.8580000000000000e-01   6.8630000000000002e-01   2.6729999999999998e-01   9.5200000000000007e-02   2.1899999999999999e-02   6.4370000000000005e-01   5.5589999999999995e-01   4.0048000000000004e+00   2.9859999999999998e-01   9.6199999999999994e-02   2.0790000000000000e-01
  -1.6091000000000000e+00   2.4179999999999999e-01   1.7160000000000000e-01   1.9089999999999999e-01   5.7099999999999998e-02   9.2100000000000001e-02   6.2150000000000005e-01   5.5589999999999995e-01   3.8306000000000000e+00   1.7340000000000000e-01   1.9239999999999999e-01   2.2120000000000001e-01
  -1.5870000000000000e+00   3.5170000000000001e-01   8.5800000000000001e-02   1.8140000000000001e-01   8.5599999999999996e-02   2.6300000000000000e-02   6.6579999999999995e-01   6.4480000000000004e-01   4.2659000000000002e+00   2.7939999999999998e-01   1.0580000000000001e-01   1.8140000000000001e-01
  -1.4327000000000001e+00   2.1980000000000000e-01  -6.0050000000000003e-01   2.2910000000000000e-01   8.5599999999999996e-02   1.3200000000000000e-02   3.7730000000000002e-01   6.8930000000000002e-01   4.0048000000000004e+00   2.3119999999999999e-01   9.6199999999999994e-02   2.5209999999999999e-01
  -1.6311000000000000e+00   3.7369999999999998e-01  -6.0050000000000003e-01   1.8140000000000001e-01   1.7130000000000001e-01   4.3900000000000002e-02   5.5489999999999995e-01   5.3369999999999995e-01   4.0918000000000001e+00   1.5409999999999999e-01   8.6599999999999996e-02   2.3440000000000000e-01
  -1.6532000000000000e+00   5.0560000000000005e-01   1.7160000000000000e-01   2.0999999999999999e-01   1.2370000000000000e-01   9.6500000000000002e-02   6.4370000000000005e-01   8.0049999999999999e-01   4.0918000000000001e+00   2.6970000000000000e-01   1.0580000000000001e-01   2.3440000000000000e-01
  -1.5870000000000000e+00   1.3189999999999999e-01   1.0294000000000001e+00   1.8140000000000001e-01   6.6600000000000006e-02   1.7500000000000002e-02   5.3269999999999995e-01   5.3369999999999995e-01   3.3953000000000002e+00   2.3119999999999999e-01   1.4430000000000001e-01   2.5209999999999999e-01
  -1.4107000000000001e+00   1.7590000000000000e-01   1.0294000000000001e+00   2.6729999999999998e-01   1.4269999999999999e-01   3.0700000000000002e-02   6.6579999999999995e-01   6.0040000000000004e-01   3.3953000000000002e+00   2.0230000000000001e-01   6.7400000000000002e-02   2.6540000000000002e-01
  -1.4767999999999999e+00   8.7900000000000006e-02   1.2010000000000001e+00   2.0999999999999999e-01   3.8100000000000002e-02   9.2100000000000001e-02   4.8830000000000001e-01   5.5589999999999995e-01   2.8730000000000002e+00   2.7939999999999998e-01   1.1550000000000001e-01   2.0790000000000000e-01
  -1.5870000000000000e+00   1.5390000000000001e-01   1.5441000000000000e+00   2.8639999999999999e-01   0.0000000000000000e+00   9.2100000000000001e-02   6.4370000000000005e-01   5.3369999999999995e-01   3.2212000000000001e+00   2.8899999999999998e-01   1.0580000000000001e-01   2.2120000000000001e-01
  -1.4767999999999999e+00   4.3969999999999998e-01  -3.4310000000000002e-01   3.2460000000000000e-01   1.0470000000000000e-01  -4.4000000000000003e-03   5.3269999999999995e-01   6.0040000000000004e-01   3.6564999999999999e+00   2.9859999999999998e-01   8.6599999999999996e-02   1.8579999999999999e-01
  -1.3446000000000000e+00   3.0780000000000002e-01   7.7210000000000001e-01   2.2910000000000000e-01   1.2370000000000000e-01   6.1400000000000003e-02   6.4370000000000005e-01   8.8939999999999997e-01   3.3953000000000002e+00   2.4079999999999999e-01   9.6199999999999994e-02   2.0790000000000000e-01
  -1.5428999999999999e+00   1.5390000000000001e-01   3.4310000000000002e-01   2.5779999999999997e-01   4.7600000000000003e-02   7.0199999999999999e-02   6.2150000000000005e-01   6.2260000000000004e-01   3.8306000000000000e+00   2.2159999999999999e-01   2.6939999999999997e-01   1.9460000000000000e-01
  -1.4107000000000001e+00   1.9789999999999999e-01   0.0000000000000000e+00   3.4370000000000001e-01   1.2370000000000000e-01   6.1400000000000003e-02   5.7709999999999995e-01   6.8930000000000002e-01   4.2659000000000002e+00   9.6299999999999997e-02   1.5400000000000000e-01   1.9460000000000000e-01
  -1.4548000000000001e+00   2.6379999999999998e-01  -8.5800000000000001e-02   3.0549999999999999e-01   1.4269999999999999e-01   0.0000000000000000e+00   4.8830000000000001e-01   7.7820000000000000e-01   3.2212000000000001e+00   2.4079999999999999e-01   1.7319999999999999e-01   1.9910000000000000e-01
  -1.5428999999999999e+00   2.8580000000000000e-01   1.2010000000000001e+00   2.6729999999999998e-01   1.0470000000000000e-01   6.1400000000000003e-02   6.4370000000000005e-01   8.2269999999999999e-01   4.0918000000000001e+00   2.3119999999999999e-01   8.6599999999999996e-02   2.1229999999999999e-01
  -1.6091000000000000e+00   3.5170000000000001e-01   7.7210000000000001e-01   2.0999999999999999e-01   5.7099999999999998e-02   4.8200000000000000e-02   5.5489999999999995e-01   3.5580000000000001e-01   3.2212000000000001e+00   1.8300000000000000e-01   4.8099999999999997e-02   2.1679999999999999e-01
  -1.5649999999999999e+00   3.9570000000000000e-01   4.2890000000000000e-01   2.3870000000000000e-01   1.9000000000000000e-02   9.6500000000000002e-02   4.4390000000000002e-01   5.5589999999999995e-01   3.4824000000000002e+00   2.4079999999999999e-01   1.8279999999999999e-01   2.5209999999999999e-01
  -1.6752000000000000e+00   0.0000000000000000e+00   1.2867999999999999e+00   1.8140000000000001e-01   3.8100000000000002e-02   1.0960000000000000e-01   6.6579999999999995e-01   5.7809999999999995e-01   3.6564999999999999e+00   2.4079999999999999e-01   5.7700000000000001e-02   2.1229999999999999e-01
  -1.5649999999999999e+00   1.9789999999999999e-01   1.0294000000000001e+00   2.1959999999999999e-01  -1.9000000000000000e-02   1.1400000000000000e-01   5.7709999999999995e-01   5.5589999999999995e-01   4.1788999999999996e+00   2.6010000000000000e-01   1.2509999999999999e-01   2.2559999999999999e-01
  -1.4107000000000001e+00   1.3189999999999999e-01   8.5800000000000001e-02   2.5779999999999997e-01   3.8100000000000002e-02   6.5799999999999997e-02   4.6610000000000001e-01   6.2260000000000004e-01   3.6564999999999999e+00   2.7939999999999998e-01   9.6199999999999994e-02   2.5209999999999999e-01
  -1.6091000000000000e+00   1.9789999999999999e-01  -8.5800000000000001e-02   3.6280000000000001e-01   1.8079999999999999e-01   6.5799999999999997e-02   7.1020000000000005e-01   7.1150000000000002e-01   3.9177000000000000e+00   2.6010000000000000e-01   6.7400000000000002e-02   1.9910000000000000e-01
  -1.4107000000000001e+00   2.4179999999999999e-01   5.1470000000000005e-01   2.9599999999999999e-01   6.6600000000000006e-02   6.1400000000000003e-02   5.5489999999999995e-01   8.2269999999999999e-01   4.2659000000000002e+00   2.7939999999999998e-01   1.4430000000000001e-01   1.8140000000000001e-01
  -1.5208999999999999e+00   3.0780000000000002e-01   8.5800000000000001e-02   2.9599999999999999e-01   1.1420000000000000e-01   2.1899999999999999e-02   5.5489999999999995e-01   5.5589999999999995e-01   4.0918000000000001e+00   1.3489999999999999e-01   7.6999999999999999e-02   2.2120000000000001e-01
  -1.3446000000000000e+00   1.7590000000000000e-01  -3.4310000000000002e-01   2.8639999999999999e-01   5.7099999999999998e-02   3.5099999999999999e-02   5.5489999999999995e-01   6.4480000000000004e-01   3.9177000000000000e+00   2.8899999999999998e-01   9.6199999999999994e-02   2.3000000000000001e-01
  -1.5428999999999999e+00   1.9789999999999999e-01   1.7160000000000000e-01   2.1959999999999999e-01   8.5599999999999996e-02   8.7700000000000000e-02   2.8849999999999998e-01   6.4480000000000004e-01   3.8306000000000000e+00   2.0230000000000001e-01   1.7319999999999999e-01   2.1229999999999999e-01
  -1.6311000000000000e+00   3.9570000000000000e-01   6.0050000000000003e-01   2.2910000000000000e-01   6.6600000000000006e-02   5.2600000000000001e-02   3.9950000000000002e-01   4.8920000000000002e-01   3.2212000000000001e+00   1.9270000000000001e-01   9.5999999999999992e-03   2.0790000000000000e-01
  -1.4988999999999999e+00   2.1980000000000000e-01   1.1152000000000000e+00   1.9089999999999999e-01   3.8100000000000002e-02   6.1400000000000003e-02   3.3289999999999997e-01   2.8910000000000002e-01   3.1341999999999999e+00   2.6010000000000000e-01   6.7400000000000002e-02   2.2559999999999999e-01
  -1.5870000000000000e+00   8.7900000000000006e-02   1.2010000000000001e+00   2.2910000000000000e-01   0.0000000000000000e+00   9.2100000000000001e-02   5.7709999999999995e-01   8.2269999999999999e-01   4.0918000000000001e+00   1.9270000000000001e-01   1.1550000000000001e-01   1.9020000000000001e-01
  -1.5428999999999999e+00  -8.7900000000000006e-02   1.6298999999999999e+00   2.8639999999999999e-01  -1.9000000000000000e-02   1.0090000000000000e-01   7.1020000000000005e-01   6.0040000000000004e-01   3.9177000000000000e+00   3.3710000000000001e-01   1.2509999999999999e-01   2.4329999999999999e-01
  -1.5428999999999999e+00   3.9570000000000000e-01   0.0000000000000000e+00   2.5779999999999997e-01   7.6100000000000001e-02   6.5799999999999997e-02   6.4370000000000005e-01   6.8930000000000002e-01   3.9177000000000000e+00   1.5409999999999999e-01   3.8500000000000000e-02   1.9910000000000000e-01
  -1.4107000000000001e+00   6.6000000000000003e-02   3.4310000000000002e-01   2.0050000000000001e-01   1.2370000000000000e-01   9.6500000000000002e-02   6.4370000000000005e-01   4.8920000000000002e-01   5.1365999999999996e+00   2.2159999999999999e-01   1.7319999999999999e-01   2.3000000000000001e-01
  -1.4988999999999999e+00   3.0780000000000002e-01   3.4310000000000002e-01   2.3870000000000000e-01   1.1420000000000000e-01   3.9500000000000000e-02   5.1049999999999995e-01   7.1150000000000002e-01   4.5270999999999999e+00   2.2159999999999999e-01   1.1550000000000001e-01   2.0349999999999999e-01
  -1.4988999999999999e+00   3.9570000000000000e-01   6.0050000000000003e-01   2.7689999999999998e-01   1.2370000000000000e-01   2.1899999999999999e-02   5.1049999999999995e-01   6.2260000000000004e-01   3.7435999999999998e+00   2.6970000000000000e-01   8.6599999999999996e-02   2.6979999999999998e-01
  -1.4107000000000001e+00   2.1980000000000000e-01  -2.5740000000000002e-01   1.9089999999999999e-01   1.0470000000000000e-01   2.6300000000000000e-02   4.8830000000000001e-01   4.8920000000000002e-01   3.7435999999999998e+00   2.1190000000000001e-01   8.6599999999999996e-02   1.8579999999999999e-01
  -1.6532000000000000e+00   1.0990000000000000e-01   8.5780000000000001e-01   2.1959999999999999e-01   1.9000000000000000e-02   1.0520000000000000e-01   4.4390000000000002e-01   7.7820000000000000e-01   3.9177000000000000e+00   2.3119999999999999e-01   1.6360000000000000e-01   1.9910000000000000e-01
  -1.4988999999999999e+00   3.9570000000000000e-01   3.4310000000000002e-01   1.3370000000000001e-01   8.5599999999999996e-02   3.9500000000000000e-02   4.4390000000000002e-01   5.7809999999999995e-01   3.7435999999999998e+00   2.6010000000000000e-01   1.3469999999999999e-01   2.7429999999999999e-01
  -1.3887000000000000e+00   2.8580000000000000e-01   1.1152000000000000e+00   2.4820000000000000e-01   9.5200000000000007e-02   5.2600000000000001e-02   5.9930000000000005e-01   4.8920000000000002e-01   3.7435999999999998e+00   2.4079999999999999e-01   1.0580000000000001e-01   2.2559999999999999e-01
  -1.6091000000000000e+00   1.3189999999999999e-01   1.0294000000000001e+00   8.5900000000000004e-02  -9.4999999999999998e-03   8.7700000000000000e-02   5.5489999999999995e-01   4.2249999999999999e-01   3.7435999999999998e+00   2.6010000000000000e-01   5.7700000000000001e-02   2.3890000000000000e-01
  -1.4988999999999999e+00   1.3189999999999999e-01   7.7210000000000001e-01   2.1959999999999999e-01  -9.4999999999999998e-03   1.0090000000000000e-01   7.3240000000000005e-01   5.5589999999999995e-01   3.5695000000000001e+00   2.6010000000000000e-01   5.7700000000000001e-02   2.3440000000000000e-01
  -1.5870000000000000e+00   2.4179999999999999e-01   2.5740000000000002e-01   1.8140000000000001e-01   1.0470000000000000e-01   5.2600000000000001e-02   4.4390000000000002e-01   5.3369999999999995e-01   5.0495000000000001e+00   2.4079999999999999e-01   1.5400000000000000e-01   2.4329999999999999e-01
  -1.4548000000000001e+00   2.1980000000000000e-01   6.0050000000000003e-01   2.0999999999999999e-01   7.6100000000000001e-02   4.8200000000000000e-02   5.3269999999999995e-01   6.8930000000000002e-01   4.0918000000000001e+00   2.6970000000000000e-01   1.6360000000000000e-01   1.8579999999999999e-01
  -1.4767999999999999e+00   4.3969999999999998e-01   7.7210000000000001e-01   2.0050000000000001e-01   5.7099999999999998e-02   5.7000000000000002e-02   6.2150000000000005e-01   7.3380000000000001e-01   3.9177000000000000e+00   2.4079999999999999e-01   1.1550000000000001e-01   2.1679999999999999e-01
  -1.2564000000000000e+00   2.8580000000000000e-01   0.0000000000000000e+00   2.2910000000000000e-01   1.3320000000000001e-01  -4.4000000000000003e-03   3.9950000000000002e-01   4.8920000000000002e-01   4.6142000000000003e+00   2.7939999999999998e-01   7.6999999999999999e-02   2.4329999999999999e-01
  -1.5870000000000000e+00   3.5170000000000001e-01   0.0000000000000000e+00   2.2910000000000000e-01   1.2370000000000000e-01  -1.3200000000000000e-02   4.2170000000000002e-01   6.0040000000000004e-01   4.4401000000000002e+00   1.6380000000000000e-01   2.2130000000000000e-01   2.1229999999999999e-01
  -1.4327000000000001e+00   2.1980000000000000e-01   6.8630000000000002e-01   2.8639999999999999e-01   3.8100000000000002e-02   7.0199999999999999e-02   6.4370000000000005e-01   6.4480000000000004e-01   4.2659000000000002e+00   1.7340000000000000e-01   1.3469999999999999e-01   2.2120000000000001e-01
  -1.4548000000000001e+00   3.7369999999999998e-01   8.5780000000000001e-01   2.4820000000000000e-01   5.7099999999999998e-02   4.8200000000000000e-02   3.9950000000000002e-01   5.7809999999999995e-01   3.5695000000000001e+00   2.8899999999999998e-01   2.3089999999999999e-01   2.9189999999999999e-01
  -1.4327000000000001e+00   3.9570000000000000e-01   5.1470000000000005e-01   3.0549999999999999e-01   8.5599999999999996e-02   2.6300000000000000e-02   5.1049999999999995e-01   5.1139999999999997e-01   3.5695000000000001e+00   2.3119999999999999e-01   7.6999999999999999e-02   2.3000000000000001e-01
  -1.6311000000000000e+00   1.5390000000000001e-01   1.2867999999999999e+00   1.9089999999999999e-01   1.9000000000000000e-02   9.2100000000000001e-02   4.6610000000000001e-01   6.4480000000000004e-01   4.0918000000000001e+00   2.4079999999999999e-01   1.2509999999999999e-01   2.2559999999999999e-01
  -1.6311000000000000e+00   1.3189999999999999e-01   6.0050000000000003e-01   2.9599999999999999e-01   4.7600000000000003e-02   6.5799999999999997e-02   5.5489999999999995e-01   6.2260000000000004e-01   3.8306000000000000e+00   2.8899999999999998e-01   1.0580000000000001e-01   2.3440000000000000e-01
  -1.3666000000000000e+00   3.9570000000000000e-01   6.8630000000000002e-01   2.0999999999999999e-01   6.6600000000000006e-02   3.9500000000000000e-02   7.3240000000000005e-01   7.3380000000000001e-01   4.0918000000000001e+00   2.1190000000000001e-01   9.6199999999999994e-02   2.2559999999999999e-01
  -1.6091000000000000e+00   3.0780000000000002e-01  -1.7160000000000000e-01   2.7689999999999998e-01   1.5229999999999999e-01   4.8200000000000000e-02   5.9930000000000005e-01   5.7809999999999995e-01   3.9177000000000000e+00   2.6970000000000000e-01   7.6999999999999999e-02   2.1229999999999999e-01
  -1.4767999999999999e+00   3.9570000000000000e-01   0.0000000000000000e+00   1.6230000000000000e-01   9.5200000000000007e-02   7.8899999999999998e-02   4.8830000000000001e-01   7.1150000000000002e-01   3.4824000000000002e+00   2.9859999999999998e-01   1.6360000000000000e-01   2.4770000000000000e-01
  -1.4548000000000001e+00   3.9570000000000000e-01  -5.1470000000000005e-01   2.6729999999999998e-01   2.8500000000000001e-02   2.1899999999999999e-02   4.4390000000000002e-01   5.1139999999999997e-01   3.4824000000000002e+00   1.9270000000000001e-01   1.2509999999999999e-01   2.1679999999999999e-01
  -1.4107000000000001e+00   3.5170000000000001e-01   2.5740000000000002e-01   2.3870000000000000e-01   5.7099999999999998e-02   4.3900000000000002e-02   5.1049999999999995e-01   6.8930000000000002e-01   2.9600000000000000e+00   2.8899999999999998e-01   1.3469999999999999e-01   2.1679999999999999e-01
  -1.4327000000000001e+00   2.4179999999999999e-01   1.0294000000000001e+00   2.1959999999999999e-01   1.2370000000000000e-01   7.0199999999999999e-02   4.8830000000000001e-01   6.2260000000000004e-01   4.2659000000000002e+00   2.3119999999999999e-01   1.9239999999999999e-01   2.0790000000000000e-01
  -1.5649999999999999e+00   1.0990000000000000e-01   7.7210000000000001e-01   1.6230000000000000e-01   1.0470000000000000e-01   8.3299999999999999e-02   3.7730000000000002e-01   5.1139999999999997e-01   2.8730000000000002e+00   2.2159999999999999e-01   1.4430000000000001e-01   3.0520000000000003e-01
  -1.3887000000000000e+00   2.4179999999999999e-01  -8.5800000000000001e-02   3.6280000000000001e-01   1.3320000000000001e-01   6.5799999999999997e-02   4.4390000000000002e-01   5.3369999999999995e-01   3.3953000000000002e+00   2.8899999999999998e-01   5.7700000000000001e-02   2.3890000000000000e-01
  -1.3446000000000000e+00   2.8580000000000000e-01   6.8630000000000002e-01   2.0999999999999999e-01  -3.8100000000000002e-02   8.7700000000000000e-02   4.4390000000000002e-01   6.6710000000000003e-01   4.0918000000000001e+00   2.6970000000000000e-01   1.3469999999999999e-01   2.1229999999999999e-01
  -1.5649999999999999e+00   1.7590000000000000e-01   1.0294000000000001e+00   2.6729999999999998e-01   8.5599999999999996e-02   7.8899999999999998e-02   5.1049999999999995e-01   6.6710000000000003e-01   4.0048000000000004e+00   2.1190000000000001e-01   1.3469999999999999e-01   2.3440000000000000e-01
  -1.4327000000000001e+00   2.1980000000000000e-01   1.7160000000000000e-01   2.7689999999999998e-01   3.8100000000000002e-02   9.2100000000000001e-02   4.8830000000000001e-01   5.1139999999999997e-01   4.1788999999999996e+00   1.9270000000000001e-01   4.8099999999999997e-02   2.4329999999999999e-01
  -1.6752000000000000e+00   2.8580000000000000e-01   3.4310000000000002e-01   2.6729999999999998e-01   1.4269999999999999e-01   5.2600000000000001e-02   6.2150000000000005e-01   6.6710000000000003e-01   3.7435999999999998e+00   2.6010000000000000e-01   7.6999999999999999e-02   1.9460000000000000e-01
  -1.5208999999999999e+00   8.7900000000000006e-02   5.1470000000000005e-01   2.0999999999999999e-01  -2.8500000000000001e-02   6.5799999999999997e-02   7.1020000000000005e-01   8.0049999999999999e-01   3.9177000000000000e+00   2.6970000000000000e-01   1.7319999999999999e-01   2.3000000000000001e-01
  -1.4327000000000001e+00   5.0560000000000005e-01   2.5740000000000002e-01   3.3420000000000000e-01   2.0930000000000001e-01   4.4000000000000003e-03   5.7709999999999995e-01   5.5589999999999995e-01   4.0918000000000001e+00   1.9270000000000001e-01   1.0580000000000001e-01   2.5209999999999999e-01
  -1.3446000000000000e+00   1.7590000000000000e-01   1.7160000000000000e-01   2.3870000000000000e-01   0.0000000000000000e+00   4.3900000000000002e-02   4.4390000000000002e-01   5.1139999999999997e-01   3.3953000000000002e+00   1.5409999999999999e-01   1.3469999999999999e-01   2.0790000000000000e-01
  -1.7193000000000001e+00   8.7900000000000006e-02   1.3725000000000001e+00   2.7689999999999998e-01   2.8500000000000001e-02   7.8899999999999998e-02   5.1049999999999995e-01   5.1139999999999997e-01   3.4824000000000002e+00   2.3119999999999999e-01   6.7400000000000002e-02   2.6100000000000001e-01
  -1.5208999999999999e+00   3.5170000000000001e-01   5.1470000000000005e-01   1.6230000000000000e-01   7.6100000000000001e-02   4.8200000000000000e-02   3.1069999999999998e-01   5.1139999999999997e-01   3.1341999999999999e+00   2.3119999999999999e-01   0.0000000000000000e+00   2.6100000000000001e-01
  -1.5649999999999999e+00   2.6379999999999998e-01  -2.5740000000000002e-01   2.7689999999999998e-01   9.4999999999999998e-03   8.7700000000000000e-02   4.6610000000000001e-01   4.2249999999999999e-01   2.7858999999999998e+00   2.4079999999999999e-01   5.7700000000000001e-02   2.0349999999999999e-01
  -1.5870000000000000e+00   1.7590000000000000e-01   1.1152000000000000e+00   1.8140000000000001e-01   3.8100000000000002e-02   7.0199999999999999e-02   5.3269999999999995e-01   5.5589999999999995e-01   3.5695000000000001e+00   2.5050000000000000e-01   3.8500000000000000e-02   2.4329999999999999e-01
  -1.4767999999999999e+00   2.6379999999999998e-01   6.8630000000000002e-01   1.9089999999999999e-01   0.0000000000000000e+00   9.2100000000000001e-02   5.9930000000000005e-01   5.3369999999999995e-01   4.6142000000000003e+00   2.8899999999999998e-01   7.6999999999999999e-02   1.9910000000000000e-01
  -1.5208999999999999e+00   2.1980000000000000e-01   6.8630000000000002e-01   2.4820000000000000e-01   3.8100000000000002e-02   5.7000000000000002e-02   6.6579999999999995e-01   5.1139999999999997e-01   3.4824000000000002e+00   2.1190000000000001e-01   2.1170000000000000e-01   2.6540000000000002e-01
  -1.5428999999999999e+00   3.5170000000000001e-01  -8.5800000000000001e-02   2.5779999999999997e-01   1.9000000000000000e-02   9.6500000000000002e-02   7.3240000000000005e-01   5.1139999999999997e-01   3.7435999999999998e+00   2.5050000000000000e-01   2.1170000000000000e-01   2.2120000000000001e-01
  -1.6752000000000000e+00   2.4179999999999999e-01   4.2890000000000000e-01   2.3870000000000000e-01   3.8100000000000002e-02   6.5799999999999997e-02   6.2150000000000005e-01   7.5600000000000001e-01   3.7435999999999998e+00   2.0230000000000001e-01   1.9239999999999999e-01   2.2120000000000001e-01
  -1.4988999999999999e+00   4.1770000000000002e-01   3.4310000000000002e-01   2.0050000000000001e-01   1.8079999999999999e-01   3.0700000000000002e-02   5.1049999999999995e-01   5.7809999999999995e-01   4.6142000000000003e+00   3.2750000000000001e-01   1.5400000000000000e-01   2.3440000000000000e-01
  -1.5870000000000000e+00   6.6000000000000003e-02   6.0050000000000003e-01   1.8140000000000001e-01   1.7130000000000001e-01   4.8200000000000000e-02   4.8830000000000001e-01   5.1139999999999997e-01   3.3083000000000000e+00   2.5050000000000000e-01   2.3089999999999999e-01   2.0349999999999999e-01
  -1.6091000000000000e+00   3.5170000000000001e-01   0.0000000000000000e+00   1.9089999999999999e-01   9.4999999999999998e-03   5.7000000000000002e-02   5.7709999999999995e-01   6.6710000000000003e-01   3.3953000000000002e+00   3.1790000000000002e-01   1.0580000000000001e-01   2.2559999999999999e-01
  -1.5649999999999999e+00   6.6000000000000003e-02   1.2010000000000001e+00   2.5779999999999997e-01   9.5200000000000007e-02   5.2600000000000001e-02   6.6579999999999995e-01   4.2249999999999999e-01   3.1341999999999999e+00   2.7939999999999998e-01   1.0580000000000001e-01   2.5209999999999999e-01
  -1.5870000000000000e+00   3.5170000000000001e-01   1.0294000000000001e+00   1.3370000000000001e-01   3.8100000000000002e-02   7.4499999999999997e-02   5.9930000000000005e-01   5.3369999999999995e-01   3.7435999999999998e+00   3.0819999999999997e-01   8.6599999999999996e-02   2.2120000000000001e-01
  -1.5428999999999999e+00   3.9570000000000000e-01   1.2010000000000001e+00   1.6230000000000000e-01   4.7600000000000003e-02   9.6500000000000002e-02   5.1049999999999995e-01   6.2260000000000004e-01   2.9600000000000000e+00   2.6010000000000000e-01   6.7400000000000002e-02   2.3890000000000000e-01
  -1.4767999999999999e+00   3.0780000000000002e-01   5.1470000000000005e-01   1.6230000000000000e-01   3.8100000000000002e-02   7.0199999999999999e-02   3.9950000000000002e-01   7.5600000000000001e-01   3.7435999999999998e+00   1.6380000000000000e-01   6.7400000000000002e-02   2.0790000000000000e-01
  -1.3666000000000000e+00   3.0780000000000002e-01   6.0050000000000003e-01   2.1959999999999999e-01  -9.4999999999999998e-03   6.1400000000000003e-02   5.7709999999999995e-01   5.7809999999999995e-01   4.0048000000000004e+00   2.0230000000000001e-01   1.4430000000000001e-01   2.3000000000000001e-01
  -1.6532000000000000e+00   3.9570000000000000e-01   4.2890000000000000e-01   2.2910000000000000e-01   9.5200000000000007e-02   6.5799999999999997e-02   6.8799999999999994e-01   6.4480000000000004e-01   3.5695000000000001e+00   2.5050000000000000e-01   1.9239999999999999e-01   2.2120000000000001e-01
  -1.6972000000000000e+00   1.0990000000000000e-01   3.4310000000000002e-01   2.0050000000000001e-01   9.4999999999999998e-03   3.9500000000000000e-02   4.8830000000000001e-01   7.1150000000000002e-01   4.3529999999999998e+00   1.7340000000000000e-01   2.3089999999999999e-01   2.2120000000000001e-01
  -1.4107000000000001e+00   1.5390000000000001e-01  -8.5800000000000001e-02   3.2460000000000000e-01   7.6100000000000001e-02   2.6300000000000000e-02   4.2170000000000002e-01   4.8920000000000002e-01   3.7435999999999998e+00   2.6010000000000000e-01   1.3469999999999999e-01   2.5209999999999999e-01
  -1.4988999999999999e+00   4.3969999999999998e-01   1.7160000000000000e-01   2.4820000000000000e-01   1.0470000000000000e-01  -1.3200000000000000e-02   5.3269999999999995e-01   5.3369999999999995e-01   3.4824000000000002e+00   2.5050000000000000e-01   9.6199999999999994e-02   1.7690000000000000e-01
  -1.6752000000000000e+00   3.5170000000000001e-01   3.4310000000000002e-01   1.6230000000000000e-01   9.4999999999999998e-03   1.0960000000000000e-01   5.9930000000000005e-01   4.6689999999999998e-01   3.2212000000000001e+00   2.5050000000000000e-01   9.6199999999999994e-02   2.3890000000000000e-01
  -1.3446000000000000e+00  -2.1999999999999999e-02   2.5740000000000002e-01   2.4820000000000000e-01   1.9000000000000000e-02   5.2600000000000001e-02   3.3289999999999997e-01   3.7800000000000000e-01   3.3083000000000000e+00   2.4079999999999999e-01   1.4430000000000001e-01   2.6100000000000001e-01
  -1.4988999999999999e+00   3.2979999999999998e-01  -1.7160000000000000e-01   2.0999999999999999e-01   1.4269999999999999e-01   7.4499999999999997e-02   4.8830000000000001e-01   5.7809999999999995e-01   3.9177000000000000e+00   3.0819999999999997e-01   1.2509999999999999e-01   2.2559999999999999e-01
  -1.5208999999999999e+00   1.3189999999999999e-01   1.2010000000000001e+00   2.5779999999999997e-01   6.6600000000000006e-02   1.2720000000000001e-01   6.2150000000000005e-01   8.6719999999999997e-01   2.7858999999999998e+00   2.4079999999999999e-01   7.6999999999999999e-02   2.0790000000000000e-01
  -1.5428999999999999e+00   4.3969999999999998e-01   1.4582999999999999e+00   1.9089999999999999e-01  -3.8100000000000002e-02   1.4030000000000001e-01   5.7709999999999995e-01   6.4480000000000004e-01   3.3953000000000002e+00   2.6970000000000000e-01   1.1550000000000001e-01   2.6100000000000001e-01
  -1.4107000000000001e+00   3.0780000000000002e-01  -2.5740000000000002e-01   2.3870000000000000e-01   1.4269999999999999e-01   3.9500000000000000e-02   6.2150000000000005e-01   6.2260000000000004e-01   3.3953000000000002e+00   3.6599999999999999e-01   8.6599999999999996e-02   2.1229999999999999e-01
  -1.5649999999999999e+00   2.8580000000000000e-01   1.1152000000000000e+00   2.9599999999999999e-01   9.5200000000000007e-02   3.9500000000000000e-02   7.7680000000000005e-01   7.5600000000000001e-01   4.4401000000000002e+00   2.6970000000000000e-01   1.8279999999999999e-01   2.2559999999999999e-01
  -1.4767999999999999e+00   3.2979999999999998e-01   5.1470000000000005e-01   1.5279999999999999e-01   2.8500000000000001e-02   7.0199999999999999e-02   6.8799999999999994e-01   8.8939999999999997e-01   4.9623999999999997e+00   1.9270000000000001e-01   6.7400000000000002e-02   1.9020000000000001e-01
  -1.4767999999999999e+00   4.1770000000000002e-01  -6.0050000000000003e-01   2.9599999999999999e-01   1.2370000000000000e-01   6.5799999999999997e-02   5.1049999999999995e-01   6.8930000000000002e-01   2.9600000000000000e+00   1.7340000000000000e-01   1.2509999999999999e-01   2.2120000000000001e-01
  -1.6532000000000000e+00   3.2979999999999998e-01  -8.5800000000000001e-02   2.9599999999999999e-01   1.3320000000000001e-01   5.2600000000000001e-02   7.5460000000000005e-01   6.6710000000000003e-01   3.3083000000000000e+00   2.7939999999999998e-01   9.6199999999999994e-02   2.1229999999999999e-01
  -1.4327000000000001e+00   1.3189999999999999e-01   1.1152000000000000e+00   1.6230000000000000e-01   0.0000000000000000e+00   5.7000000000000002e-02   2.6629999999999998e-01   6.2260000000000004e-01   4.2659000000000002e+00   2.7939999999999998e-01   1.1550000000000001e-01   2.0790000000000000e-01
  -1.4988999999999999e+00   3.9570000000000000e-01   4.2890000000000000e-01   2.1959999999999999e-01   1.3320000000000001e-01   7.8899999999999998e-02   6.6579999999999995e-01   6.2260000000000004e-01   3.3953000000000002e+00   3.6599999999999999e-01   7.6999999999999999e-02   2.3000000000000001e-01
  -1.6311000000000000e+00   2.4179999999999999e-01   4.2890000000000000e-01   3.4370000000000001e-01   1.1420000000000000e-01   1.0960000000000000e-01   3.3289999999999997e-01   4.0020000000000000e-01   3.7435999999999998e+00   2.6010000000000000e-01   2.0210000000000000e-01   2.6540000000000002e-01
  -1.5208999999999999e+00   1.9789999999999999e-01   9.4359999999999999e-01   9.5500000000000002e-02  -3.8100000000000002e-02   4.8200000000000000e-02   4.6610000000000001e-01   7.3380000000000001e-01   2.4377000000000000e+00   1.8300000000000000e-01   1.0580000000000001e-01   2.0790000000000000e-01
  -1.5649999999999999e+00  -1.0990000000000000e-01   1.0294000000000001e+00   2.0050000000000001e-01  -2.8500000000000001e-02   7.8899999999999998e-02   7.3240000000000005e-01   4.8920000000000002e-01   4.8754000000000000e+00   2.5050000000000000e-01   1.7319999999999999e-01   2.3000000000000001e-01
  -1.5428999999999999e+00   2.1980000000000000e-01   1.7160000000000000e-01   2.6729999999999998e-01   8.5599999999999996e-02   2.6300000000000000e-02   4.4390000000000002e-01   8.2269999999999999e-01   4.0918000000000001e+00   2.6970000000000000e-01   1.0580000000000001e-01   2.2559999999999999e-01
  -1.3005000000000000e+00   4.3999999999999997e-02   4.2890000000000000e-01   1.6230000000000000e-01  -9.4999999999999998e-03   7.0199999999999999e-02   9.3220000000000003e-01   5.7809999999999995e-01   4.4401000000000002e+00   1.6380000000000000e-01   4.8099999999999997e-02   2.2559999999999999e-01
  -1.5649999999999999e+00   3.9570000000000000e-01   3.4310000000000002e-01   1.7190000000000000e-01   1.2370000000000000e-01   7.8899999999999998e-02   6.2150000000000005e-01   6.2260000000000004e-01   3.5695000000000001e+00   2.3119999999999999e-01   1.7319999999999999e-01   2.0790000000000000e-01
  -1.4548000000000001e+00   1.7590000000000000e-01  -2.5740000000000002e-01   2.5779999999999997e-01   1.8079999999999999e-01   3.9500000000000000e-02   6.6579999999999995e-01   4.4469999999999998e-01   3.9177000000000000e+00   1.7340000000000000e-01   1.5400000000000000e-01   2.6540000000000002e-01
  -1.5208999999999999e+00   3.9570000000000000e-01   2.5740000000000002e-01   1.9089999999999999e-01   1.1420000000000000e-01  -4.4000000000000003e-03   6.8799999999999994e-01   6.6710000000000003e-01   3.3083000000000000e+00   2.0230000000000001e-01   3.8500000000000000e-02   1.9460000000000000e-01
  -1.5428999999999999e+00   2.4179999999999999e-01   8.5800000000000001e-02   2.7689999999999998e-01   2.8500000000000001e-02   1.0520000000000000e-01   5.5489999999999995e-01   5.7809999999999995e-01   4.5270999999999999e+00   2.5050000000000000e-01   9.6199999999999994e-02   2.0790000000000000e-01
  -1.5208999999999999e+00   3.9570000000000000e-01   6.0050000000000003e-01   2.0999999999999999e-01   1.4269999999999999e-01   7.8899999999999998e-02   5.3269999999999995e-01   4.0020000000000000e-01   3.2212000000000001e+00   2.2159999999999999e-01   1.4430000000000001e-01   2.2559999999999999e-01
  -1.5649999999999999e+00   2.8580000000000000e-01   1.7160000000000000e-01   2.4820000000000000e-01   1.9000000000000000e-02   6.1400000000000003e-02   3.7730000000000002e-01   4.6689999999999998e-01   3.2212000000000001e+00   3.5639999999999999e-01   2.8899999999999999e-02   2.6979999999999998e-01
  -1.6532000000000000e+00   2.1980000000000000e-01   6.8630000000000002e-01   1.5279999999999999e-01  -3.8100000000000002e-02   7.8899999999999998e-02   5.9930000000000005e-01   6.4480000000000004e-01   4.2659000000000002e+00   2.7939999999999998e-01   1.4430000000000001e-01   2.1679999999999999e-01
  -1.5649999999999999e+00   8.7900000000000006e-02   1.4582999999999999e+00   2.6729999999999998e-01  -1.9000000000000000e-02   9.2100000000000001e-02   6.2150000000000005e-01   5.5589999999999995e-01   3.5695000000000001e+00   2.4079999999999999e-01   1.3469999999999999e-01   2.3000000000000001e-01
  -1.5208999999999999e+00   3.9570000000000000e-01   6.0050000000000003e-01   1.8140000000000001e-01   8.5599999999999996e-02   7.0199999999999999e-02   6.6579999999999995e-01   4.4469999999999998e-01   3.2212000000000001e+00   1.9270000000000001e-01   1.2509999999999999e-01   1.7249999999999999e-01
  -1.5208999999999999e+00   3.9570000000000000e-01   1.1152000000000000e+00   3.3420000000000000e-01   9.5200000000000007e-02   7.4499999999999997e-02   6.6579999999999995e-01   4.6689999999999998e-01   4.2659000000000002e+00   2.5050000000000000e-01   7.6999999999999999e-02   2.4329999999999999e-01
  -1.6091000000000000e+00   3.7369999999999998e-01   6.0050000000000003e-01   1.8140000000000001e-01   1.4269999999999999e-01   5.7000000000000002e-02   6.2150000000000005e-01   5.7809999999999995e-01   3.1341999999999999e+00   1.8300000000000000e-01   1.3469999999999999e-01   2.5209999999999999e-01
  -1.3666000000000000e+00   3.5170000000000001e-01   2.5740000000000002e-01   2.7689999999999998e-01   1.6180000000000000e-01   1.3200000000000000e-02   6.2150000000000005e-01   6.6710000000000003e-01   3.8306000000000000e+00   2.2159999999999999e-01   1.0580000000000001e-01   2.6100000000000001e-01
  -1.5428999999999999e+00   4.1770000000000002e-01   4.2890000000000000e-01   2.0050000000000001e-01   1.5229999999999999e-01   2.6300000000000000e-02   7.7680000000000005e-01   6.8930000000000002e-01   2.6118000000000001e+00   2.1190000000000001e-01   2.2130000000000000e-01   2.0349999999999999e-01
  -1.6972000000000000e+00   3.5170000000000001e-01   8.5780000000000001e-01   2.5779999999999997e-01   5.7099999999999998e-02   1.0090000000000000e-01   5.7709999999999995e-01   6.8930000000000002e-01   3.8306000000000000e+00   2.5050000000000000e-01   1.3469999999999999e-01   2.1229999999999999e-01
  -1.4767999999999999e+00   3.7369999999999998e-01   6.8630000000000002e-01   2.2910000000000000e-01   9.4999999999999998e-03   4.8200000000000000e-02   4.2170000000000002e-01   6.0040000000000004e-01   3.8306000000000000e+00   2.2159999999999999e-01   1.5400000000000000e-01   2.5209999999999999e-01
  -1.3887000000000000e+00   2.6379999999999998e-01   5.1470000000000005e-01   2.3870000000000000e-01   8.5599999999999996e-02   5.7000000000000002e-02   3.5510000000000003e-01   6.2260000000000004e-01   4.0048000000000004e+00   2.6010000000000000e-01   4.8099999999999997e-02   2.8310000000000002e-01
  -1.3446000000000000e+00   1.9789999999999999e-01   1.8872000000000000e+00   1.6230000000000000e-01   1.9000000000000000e-02   1.2280000000000001e-01   5.9930000000000005e-01   4.8920000000000002e-01   3.4824000000000002e+00   1.8300000000000000e-01   1.9199999999999998e-02   2.2120000000000001e-01
  -1.6311000000000000e+00   2.1980000000000000e-01   1.0294000000000001e+00   2.0999999999999999e-01  -2.8500000000000001e-02   6.1400000000000003e-02   5.9930000000000005e-01   6.0040000000000004e-01   3.3083000000000000e+00   2.6970000000000000e-01   1.3469999999999999e-01   2.0790000000000000e-01
  -1.4548000000000001e+00   2.4179999999999999e-01  -1.7160000000000000e-01   2.3870000000000000e-01   7.6100000000000001e-02   8.7700000000000000e-02   5.1049999999999995e-01   4.4469999999999998e-01   3.8306000000000000e+00   1.8300000000000000e-01   5.7700000000000001e-02   1.9910000000000000e-01
  -1.4767999999999999e+00   2.4179999999999999e-01   5.1470000000000005e-01   2.1959999999999999e-01   7.6100000000000001e-02   5.2600000000000001e-02   6.4370000000000005e-01   7.1150000000000002e-01   3.3083000000000000e+00   2.3119999999999999e-01   1.8279999999999999e-01   2.0349999999999999e-01
  -1.3887000000000000e+00   2.6379999999999998e-01   4.2890000000000000e-01   2.0999999999999999e-01   8.5599999999999996e-02   4.3900000000000002e-02   6.4370000000000005e-01   6.6710000000000003e-01   4.7882999999999996e+00   2.1190000000000001e-01   1.5400000000000000e-01   2.2120000000000001e-01
  -1.4548000000000001e+00   4.6170000000000000e-01  -8.5800000000000001e-02   1.9089999999999999e-01   1.0470000000000000e-01  -4.4000000000000003e-03   5.9930000000000005e-01   6.8930000000000002e-01   3.9177000000000000e+00   2.6970000000000000e-01   1.9199999999999998e-02   2.5209999999999999e-01
  -1.5208999999999999e+00   3.2979999999999998e-01  -6.0050000000000003e-01   2.4820000000000000e-01   1.7130000000000001e-01   3.9500000000000000e-02   5.3269999999999995e-01   6.2260000000000004e-01   4.0048000000000004e+00   3.7569999999999998e-01   1.2509999999999999e-01   2.1679999999999999e-01
  -1.8075000000000001e+00   1.3189999999999999e-01   7.7210000000000001e-01   2.2910000000000000e-01   0.0000000000000000e+00   2.1899999999999999e-02   5.5489999999999995e-01   5.7809999999999995e-01   4.0918000000000001e+00   1.6380000000000000e-01   9.6199999999999994e-02   1.9020000000000001e-01
  -1.6091000000000000e+00   1.7590000000000000e-01   9.4359999999999999e-01   2.1959999999999999e-01   9.5200000000000007e-02   6.1400000000000003e-02   4.4390000000000002e-01   3.7800000000000000e-01   4.0048000000000004e+00   2.2159999999999999e-01   1.9199999999999998e-02   2.4329999999999999e-01
  -1.5870000000000000e+00   2.1980000000000000e-01  -1.7160000000000000e-01   2.5779999999999997e-01   1.2370000000000000e-01   6.1400000000000003e-02   4.6610000000000001e-01   5.1139999999999997e-01   3.3083000000000000e+00   2.2159999999999999e-01  -9.5999999999999992e-03   1.8140000000000001e-01
  -1.5649999999999999e+00   1.5390000000000001e-01   1.2867999999999999e+00   1.2410000000000000e-01   3.8100000000000002e-02   1.0090000000000000e-01   5.1049999999999995e-01   6.8930000000000002e-01   3.6564999999999999e+00   3.3710000000000001e-01   9.6199999999999994e-02   2.3000000000000001e-01
  -1.4988999999999999e+00   1.7590000000000000e-01   8.5780000000000001e-01   1.2410000000000000e-01   8.5599999999999996e-02   8.7700000000000000e-02   5.9930000000000005e-01   6.2260000000000004e-01   3.3953000000000002e+00   2.8899999999999998e-01   1.1550000000000001e-01   1.9460000000000000e-01
  -1.5649999999999999e+00   2.4179999999999999e-01   0.0000000000000000e+00   3.1509999999999999e-01   1.3320000000000001e-01   2.6300000000000000e-02   5.3269999999999995e-01   7.1150000000000002e-01   3.7435999999999998e+00   1.9270000000000001e-01   1.2509999999999999e-01   1.9460000000000000e-01
  -1.4767999999999999e+00   2.8580000000000000e-01   4.2890000000000000e-01   2.6729999999999998e-01   2.8500000000000001e-02   5.2600000000000001e-02   5.9930000000000005e-01   6.6710000000000003e-01   3.7435999999999998e+00   1.9270000000000001e-01   1.3469999999999999e-01   2.2120000000000001e-01
  -1.6752000000000000e+00   3.2979999999999998e-01   2.5740000000000002e-01   2.3870000000000000e-01  -2.8500000000000001e-02   8.7700000000000000e-02   5.7709999999999995e-01   7.7820000000000000e-01   3.5695000000000001e+00   2.0230000000000001e-01   1.5400000000000000e-01   2.1679999999999999e-01
  -1.4107000000000001e+00   3.5170000000000001e-01  -3.4310000000000002e-01   2.5779999999999997e-01   1.9980000000000001e-01   4.4000000000000003e-03   4.6610000000000001e-01   4.6689999999999998e-01   3.5695000000000001e+00   2.6010000000000000e-01   1.7319999999999999e-01   2.5209999999999999e-01
  -1.5649999999999999e+00   1.5390000000000001e-01  -8.5800000000000001e-02   2.8639999999999999e-01   8.5599999999999996e-02   3.9500000000000000e-02   4.8830000000000001e-01   3.7800000000000000e-01   2.9600000000000000e+00   2.2159999999999999e-01   1.4430000000000001e-01   2.1679999999999999e-01
  -1.6532000000000000e+00   3.9570000000000000e-01   8.5780000000000001e-01   2.1959999999999999e-01   4.7600000000000003e-02   4.3900000000000002e-02   5.1049999999999995e-01   4.8920000000000002e-01   3.7435999999999998e+00   2.6970000000000000e-01   8.6599999999999996e-02   1.9460000000000000e-01
  -1.4767999999999999e+00   2.8580000000000000e-01   5.1470000000000005e-01   2.1959999999999999e-01  -9.4999999999999998e-03   8.7700000000000000e-02   4.8830000000000001e-01   3.1130000000000002e-01   4.0048000000000004e+00   3.2750000000000001e-01   6.7400000000000002e-02   2.3890000000000000e-01
  -1.2122999999999999e+00   2.4179999999999999e-01   1.7160000000000000e-01   2.9599999999999999e-01   4.7600000000000003e-02   2.6300000000000000e-02   4.8830000000000001e-01   5.3369999999999995e-01   3.1341999999999999e+00   2.5050000000000000e-01   1.2509999999999999e-01   2.3440000000000000e-01
  -1.5649999999999999e+00   0.0000000000000000e+00   6.8630000000000002e-01   1.5279999999999999e-01   6.6600000000000006e-02   1.0090000000000000e-01   5.5489999999999995e-01   7.1150000000000002e-01   2.8730000000000002e+00   2.4079999999999999e-01   1.1550000000000001e-01   2.3440000000000000e-01
  -1.6091000000000000e+00   2.1980000000000000e-01   1.1152000000000000e+00   1.8140000000000001e-01  -1.9000000000000000e-02   8.7700000000000000e-02   7.5460000000000005e-01   6.2260000000000004e-01   3.2212000000000001e+00   3.6599999999999999e-01   1.3469999999999999e-01   2.0790000000000000e-01
  -1.5870000000000000e+00   2.1999999999999999e-02  -4.2890000000000000e-01   2.4820000000000000e-01   2.8500000000000001e-02   5.7000000000000002e-02   6.2150000000000005e-01   3.3350000000000002e-01   3.7435999999999998e+00   1.9270000000000001e-01   1.2509999999999999e-01   2.1229999999999999e-01
  -1.4767999999999999e+00   3.9570000000000000e-01   2.5740000000000002e-01   2.3870000000000000e-01   3.8100000000000002e-02   9.2100000000000001e-02   5.7709999999999995e-01   6.4480000000000004e-01   3.2212000000000001e+00   1.9270000000000001e-01   5.7700000000000001e-02   2.1679999999999999e-01
  -1.5428999999999999e+00   2.6379999999999998e-01   8.5800000000000001e-02   2.3870000000000000e-01   5.7099999999999998e-02   1.0520000000000000e-01   4.6610000000000001e-01   7.5600000000000001e-01   3.4824000000000002e+00   2.0230000000000001e-01   2.0210000000000000e-01   1.9460000000000000e-01
  -1.4327000000000001e+00   3.5170000000000001e-01  -4.2890000000000000e-01   2.2910000000000000e-01   7.6100000000000001e-02   3.0700000000000002e-02   5.9930000000000005e-01   5.5589999999999995e-01   3.4824000000000002e+00   1.3489999999999999e-01   1.2509999999999999e-01   2.5209999999999999e-01
  -1.6752000000000000e+00   1.7590000000000000e-01   2.5740000000000002e-01   1.8140000000000001e-01   1.6180000000000000e-01   6.5799999999999997e-02   5.9930000000000005e-01   5.3369999999999995e-01   3.6564999999999999e+00   1.4449999999999999e-01   4.8099999999999997e-02   1.9910000000000000e-01
  -1.4988999999999999e+00   4.3969999999999998e-01   1.7160000000000000e-01   2.0999999999999999e-01   1.0470000000000000e-01   1.0090000000000000e-01   5.7709999999999995e-01   5.1139999999999997e-01   3.6564999999999999e+00   2.3119999999999999e-01   8.6599999999999996e-02   2.0790000000000000e-01
  -1.6091000000000000e+00   4.1770000000000002e-01   6.0050000000000003e-01   2.3870000000000000e-01   1.9000000000000000e-02   7.0199999999999999e-02   5.3269999999999995e-01   4.8920000000000002e-01   3.4824000000000002e+00   3.4680000000000000e-01   1.0580000000000001e-01   2.3440000000000000e-01
  -1.4548000000000001e+00   2.4179999999999999e-01   2.5740000000000002e-01   1.7190000000000000e-01   1.9000000000000000e-02   4.8200000000000000e-02   5.3269999999999995e-01   5.7809999999999995e-01   3.6564999999999999e+00   2.7939999999999998e-01   1.5400000000000000e-01   2.3000000000000001e-01
  -1.4988999999999999e+00   1.7590000000000000e-01   1.7157000000000000e+00   1.7190000000000000e-01   0.0000000000000000e+00   1.1400000000000000e-01   5.7709999999999995e-01   6.2260000000000004e-01   3.0470999999999999e+00   3.0819999999999997e-01   1.4430000000000001e-01   2.3890000000000000e-01
  -1.6091000000000000e+00   1.3189999999999999e-01   1.2867999999999999e+00   1.7190000000000000e-01   1.9000000000000000e-02   9.2100000000000001e-02   5.1049999999999995e-01   7.1150000000000002e-01   3.3953000000000002e+00   2.3119999999999999e-01   1.0580000000000001e-01   2.3440000000000000e-01
  -1.4327000000000001e+00   1.7590000000000000e-01   8.5800000000000001e-02   2.3870000000000000e-01   1.9000000000000000e-02   8.7700000000000000e-02   6.2150000000000005e-01   6.6710000000000003e-01   3.7435999999999998e+00   2.5050000000000000e-01   6.7400000000000002e-02   2.6540000000000002e-01
  -1.6311000000000000e+00   3.2979999999999998e-01  -8.5800000000000001e-02   1.7190000000000000e-01   4.7600000000000003e-02   8.3299999999999999e-02   5.3269999999999995e-01   5.5589999999999995e-01   4.0918000000000001e+00   2.0230000000000001e-01   8.6599999999999996e-02   2.3440000000000000e-01
  -1.5428999999999999e+00   5.0560000000000005e-01   3.4310000000000002e-01   2.7689999999999998e-01  -1.9000000000000000e-02   7.8899999999999998e-02   4.8830000000000001e-01   5.7809999999999995e-01   3.9177000000000000e+00   2.0230000000000001e-01   1.8279999999999999e-01   2.2120000000000001e-01
  -1.5208999999999999e+00   2.6379999999999998e-01   0.0000000000000000e+00   1.5279999999999999e-01   8.5599999999999996e-02   6.5799999999999997e-02   3.9950000000000002e-01   8.6719999999999997e-01   3.1341999999999999e+00   1.0600000000000000e-01   1.3469999999999999e-01   2.6100000000000001e-01
  -1.5208999999999999e+00   2.1980000000000000e-01   0.0000000000000000e+00   2.1959999999999999e-01   1.9030000000000000e-01   1.3200000000000000e-02   5.5489999999999995e-01   5.7809999999999995e-01   4.0918000000000001e+00   2.2159999999999999e-01   8.6599999999999996e-02   2.5209999999999999e-01
  -1.5208999999999999e+00   3.9570000000000000e-01   7.7210000000000001e-01   2.2910000000000000e-01  -9.4999999999999998e-03   9.6500000000000002e-02   4.2170000000000002e-01   6.6710000000000003e-01   4.5270999999999999e+00   2.2159999999999999e-01   8.6599999999999996e-02   2.3000000000000001e-01
  -1.4107000000000001e+00   3.0780000000000002e-01   5.1470000000000005e-01   2.2910000000000000e-01   6.6600000000000006e-02   5.7000000000000002e-02   3.3289999999999997e-01   6.0040000000000004e-01   3.5695000000000001e+00   2.1190000000000001e-01   1.0580000000000001e-01   2.6100000000000001e-01
  -1.4988999999999999e+00   3.0780000000000002e-01   3.4310000000000002e-01   2.0999999999999999e-01   6.6600000000000006e-02   5.2600000000000001e-02   4.2170000000000002e-01   5.1139999999999997e-01   4.3529999999999998e+00   2.3119999999999999e-01   5.7700000000000001e-02   2.3440000000000000e-01
  -1.5428999999999999e+00   2.8580000000000000e-01   1.4582999999999999e+00   1.8140000000000001e-01   1.9000000000000000e-02   7.4499999999999997e-02   6.6579999999999995e-01   6.6710000000000003e-01   3.9177000000000000e+00   3.1790000000000002e-01   1.4430000000000001e-01   2.2120000000000001e-01
  -1.5208999999999999e+00   1.0990000000000000e-01   1.2010000000000001e+00   2.1959999999999999e-01   9.4999999999999998e-03   9.6500000000000002e-02   4.8830000000000001e-01   7.3380000000000001e-01   3.9177000000000000e+00   2.4079999999999999e-01   7.6999999999999999e-02   2.1679999999999999e-01
  -1.7193000000000001e+00   3.5170000000000001e-01   0.0000000000000000e+00   2.1959999999999999e-01   1.0470000000000000e-01   1.3200000000000000e-02   5.3269999999999995e-01   6.2260000000000004e-01   4.0048000000000004e+00   2.4079999999999999e-01   1.4430000000000001e-01   2.1679999999999999e-01
  -1.5649999999999999e+00   2.4179999999999999e-01   1.2867999999999999e+00   2.5779999999999997e-01   2.8500000000000001e-02   7.0199999999999999e-02   5.9930000000000005e-01   7.5600000000000001e-01   3.7435999999999998e+00   2.3119999999999999e-01   1.2509999999999999e-01   1.9910000000000000e-01
  -1.4548000000000001e+00   3.0780000000000002e-01   2.5740000000000002e-01   2.2910000000000000e-01   5.7099999999999998e-02   6.1400000000000003e-02   5.1049999999999995e-01   7.3380000000000001e-01   4.4401000000000002e+00   2.7939999999999998e-01   1.5400000000000000e-01   2.2120000000000001e-01
  -1.4767999999999999e+00   5.2759999999999996e-01   2.5740000000000002e-01   2.2910000000000000e-01   1.3320000000000001e-01   4.3900000000000002e-02   4.4390000000000002e-01   6.2260000000000004e-01   4.0918000000000001e+00   2.9859999999999998e-01   1.2509999999999999e-01   2.3000000000000001e-01
  -1.4327000000000001e+00   4.3969999999999998e-01  -2.5740000000000002e-01   2.1959999999999999e-01   1.1420000000000000e-01   8.8000000000000005e-03   5.1049999999999995e-01   6.0040000000000004e-01   4.6142000000000003e+00   1.7340000000000000e-01   1.3469999999999999e-01   2.2559999999999999e-01
  -1.4767999999999999e+00   3.7369999999999998e-01   1.1152000000000000e+00   2.3870000000000000e-01   6.6600000000000006e-02   7.0199999999999999e-02   3.9950000000000002e-01   6.2260000000000004e-01   2.7858999999999998e+00   1.4449999999999999e-01   1.3469999999999999e-01   1.9910000000000000e-01
  -1.5870000000000000e+00   4.1770000000000002e-01  -3.4310000000000002e-01   2.2910000000000000e-01   3.8100000000000002e-02   3.0700000000000002e-02   5.5489999999999995e-01   4.6689999999999998e-01   3.6564999999999999e+00   1.8300000000000000e-01  -9.5999999999999992e-03   2.8749999999999998e-01
  -1.4327000000000001e+00   5.2759999999999996e-01   1.7160000000000000e-01   1.7190000000000000e-01   1.1420000000000000e-01   4.8200000000000000e-02   6.6579999999999995e-01   5.3369999999999995e-01   3.2212000000000001e+00   2.6970000000000000e-01   2.1170000000000000e-01   2.3890000000000000e-01
  -1.5649999999999999e+00   4.3999999999999997e-02   8.5780000000000001e-01   1.5279999999999999e-01  -1.9000000000000000e-02   1.2280000000000001e-01   5.7709999999999995e-01   6.6710000000000003e-01   3.1341999999999999e+00   2.0230000000000001e-01   2.0210000000000000e-01   2.0790000000000000e-01
  -1.4988999999999999e+00   1.9789999999999999e-01   1.3725000000000001e+00   2.6729999999999998e-01   2.8500000000000001e-02   8.3299999999999999e-02   4.6610000000000001e-01   6.6710000000000003e-01   4.6142000000000003e+00   2.6010000000000000e-01   1.1550000000000001e-01   2.3000000000000001e-01
  -1.4767999999999999e+00   2.4179999999999999e-01   9.4359999999999999e-01   3.4370000000000001e-01   1.1420000000000000e-01   1.1400000000000000e-01   5.1049999999999995e-01   5.5589999999999995e-01   4.0048000000000004e+00   2.5050000000000000e-01   1.3469999999999999e-01   2.4770000000000000e-01
  -1.3887000000000000e+00   1.0990000000000000e-01   9.4359999999999999e-01   1.9089999999999999e-01   1.9000000000000000e-02   5.2600000000000001e-02   6.4370000000000005e-01   7.7820000000000000e-01   4.9623999999999997e+00   2.2159999999999999e-01   6.7400000000000002e-02   2.2559999999999999e-01
  -1.2564000000000000e+00   1.5390000000000001e-01   4.2890000000000000e-01   2.0050000000000001e-01   5.7099999999999998e-02   7.4499999999999997e-02   6.8799999999999994e-01   6.8930000000000002e-01   3.9177000000000000e+00   2.5050000000000000e-01   2.0210000000000000e-01   1.9020000000000001e-01
  -1.5649999999999999e+00   2.4179999999999999e-01   1.7160000000000000e-01   2.6729999999999998e-01   1.5229999999999999e-01   2.6300000000000000e-02   5.1049999999999995e-01   5.5589999999999995e-01   3.8306000000000000e+00   2.0230000000000001e-01   1.2509999999999999e-01   2.5209999999999999e-01
  -1.4327000000000001e+00   2.4179999999999999e-01  -4.2890000000000000e-01   3.3420000000000000e-01   8.5599999999999996e-02   6.1400000000000003e-02   5.1049999999999995e-01   6.4480000000000004e-01   3.7435999999999998e+00   1.8300000000000000e-01   1.5400000000000000e-01   2.1229999999999999e-01
  -1.4548000000000001e+00   1.3189999999999999e-01   6.0050000000000003e-01   2.2910000000000000e-01   2.8500000000000001e-02   6.1400000000000003e-02   5.7709999999999995e-01   5.5589999999999995e-01   3.7435999999999998e+00   2.4079999999999999e-01   6.7400000000000002e-02   2.0349999999999999e-01
  -1.2784000000000000e+00   2.4179999999999999e-01  -8.5800000000000001e-02   1.8140000000000001e-01  -4.7600000000000003e-02   6.1400000000000003e-02   4.6610000000000001e-01   5.1139999999999997e-01   4.1788999999999996e+00   1.9270000000000001e-01   4.8099999999999997e-02   2.1679999999999999e-01
  -1.3887000000000000e+00   1.7590000000000000e-01  -4.2890000000000000e-01   2.0999999999999999e-01  -3.8100000000000002e-02   7.8899999999999998e-02   4.6610000000000001e-01   5.1139999999999997e-01   4.0918000000000001e+00   3.0819999999999997e-01   2.8899999999999999e-02   2.5209999999999999e-01
  -1.5649999999999999e+00   3.9570000000000000e-01   6.8630000000000002e-01   2.0999999999999999e-01   3.8100000000000002e-02   6.1400000000000003e-02   3.5510000000000003e-01   7.1150000000000002e-01   2.9600000000000000e+00   3.1790000000000002e-01   1.5400000000000000e-01   2.3440000000000000e-01
  -1.6311000000000000e+00   2.1980000000000000e-01   1.1152000000000000e+00   2.0050000000000001e-01   3.8100000000000002e-02   7.0199999999999999e-02   6.4370000000000005e-01   3.5580000000000001e-01   3.2212000000000001e+00   3.0819999999999997e-01   9.6199999999999994e-02   2.3890000000000000e-01
  -1.4988999999999999e+00   3.0780000000000002e-01   3.4310000000000002e-01   1.7190000000000000e-01   1.1420000000000000e-01   4.8200000000000000e-02   6.2150000000000005e-01   4.4469999999999998e-01   3.6564999999999999e+00   2.3119999999999999e-01   8.6599999999999996e-02   1.9020000000000001e-01
  -1.6311000000000000e+00   6.6000000000000003e-02   1.2867999999999999e+00   2.1959999999999999e-01   9.5200000000000007e-02   7.4499999999999997e-02   6.2150000000000005e-01   5.1139999999999997e-01   4.0048000000000004e+00   2.4079999999999999e-01   2.1170000000000000e-01   1.9910000000000000e-01
  -1.5870000000000000e+00   4.8359999999999997e-01   3.4310000000000002e-01   1.6230000000000000e-01   1.3320000000000001e-01   7.8899999999999998e-02   7.1020000000000005e-01   7.7820000000000000e-01   4.1788999999999996e+00   2.1190000000000001e-01   8.6599999999999996e-02   1.9910000000000000e-01
  -1.4548000000000001e+00   1.0990000000000000e-01  -2.5740000000000002e-01   2.1959999999999999e-01   1.2370000000000000e-01   6.1400000000000003e-02   4.2170000000000002e-01   3.5580000000000001e-01   4.2659000000000002e+00   2.2159999999999999e-01   1.0580000000000001e-01   2.6979999999999998e-01
  -1.5870000000000000e+00   3.0780000000000002e-01   0.0000000000000000e+00   1.4319999999999999e-01   1.9030000000000000e-01   5.2600000000000001e-02   6.4370000000000005e-01   5.5589999999999995e-01   4.1788999999999996e+00   2.1190000000000001e-01   1.4430000000000001e-01   2.3000000000000001e-01
  -1.3887000000000000e+00   2.6379999999999998e-01   7.7210000000000001e-01   2.0050000000000001e-01   1.0470000000000000e-01   1.0960000000000000e-01   7.1020000000000005e-01   4.4469999999999998e-01   4.0918000000000001e+00   2.1190000000000001e-01   8.6599999999999996e-02   2.7429999999999999e-01
  -1.5208999999999999e+00   3.2979999999999998e-01   1.7160000000000000e-01   1.8140000000000001e-01   3.8100000000000002e-02   4.3900000000000002e-02   4.8830000000000001e-01   4.0020000000000000e-01   3.7435999999999998e+00   2.2159999999999999e-01   4.8099999999999997e-02   2.3890000000000000e-01
  -1.3887000000000000e+00   2.8580000000000000e-01   6.8630000000000002e-01   1.7190000000000000e-01   4.7600000000000003e-02   4.3900000000000002e-02   6.6579999999999995e-01   4.4469999999999998e-01   4.3529999999999998e+00   2.2159999999999999e-01   1.0580000000000001e-01   2.4329999999999999e-01
  -1.6091000000000000e+00   1.9789999999999999e-01   1.1152000000000000e+00   1.8140000000000001e-01   9.4999999999999998e-03   4.3900000000000002e-02   5.9930000000000005e-01   6.8930000000000002e-01   3.2212000000000001e+00   1.6380000000000000e-01   1.4430000000000001e-01   2.1679999999999999e-01
  -1.6752000000000000e+00   8.7900000000000006e-02   6.0050000000000003e-01   3.1509999999999999e-01   9.4999999999999998e-03   1.1400000000000000e-01   6.8799999999999994e-01   6.0040000000000004e-01   4.0918000000000001e+00   2.6010000000000000e-01   1.7319999999999999e-01   2.4770000000000000e-01
  -1.4767999999999999e+00   3.9570000000000000e-01   1.2010000000000001e+00   1.8140000000000001e-01   5.7099999999999998e-02   5.2600000000000001e-02   4.6610000000000001e-01   4.4469999999999998e-01   3.5695000000000001e+00   1.1559999999999999e-01   1.4430000000000001e-01   1.9460000000000000e-01
  -1.4767999999999999e+00   6.6000000000000003e-02   7.7210000000000001e-01   1.8140000000000001e-01   1.0470000000000000e-01   5.7000000000000002e-02   6.6579999999999995e-01   5.7809999999999995e-01   3.9177000000000000e+00   1.4449999999999999e-01   8.6599999999999996e-02   2.3440000000000000e-01
  -1.6972000000000000e+00   2.6379999999999998e-01   5.1470000000000005e-01   2.0050000000000001e-01   7.6100000000000001e-02   5.7000000000000002e-02   5.3269999999999995e-01   7.3380000000000001e-01   3.6564999999999999e+00   1.4449999999999999e-01   1.6360000000000000e-01   2.0790000000000000e-01
  -1.3225000000000000e+00   2.1980000000000000e-01   1.7160000000000000e-01   2.3870000000000000e-01   1.2370000000000000e-01   2.1899999999999999e-02   5.1049999999999995e-01   4.6689999999999998e-01   3.6564999999999999e+00   1.5409999999999999e-01   1.1550000000000001e-01   2.4770000000000000e-01
  -1.5208999999999999e+00   3.0780000000000002e-01  -3.4310000000000002e-01   3.4370000000000001e-01   1.9000000000000000e-02   4.8200000000000000e-02   3.9950000000000002e-01   7.7820000000000000e-01   3.6564999999999999e+00   3.0819999999999997e-01   1.4430000000000001e-01   2.3000000000000001e-01
  -1.5208999999999999e+00   4.3969999999999998e-01   4.2890000000000000e-01   2.1959999999999999e-01   5.7099999999999998e-02   6.5799999999999997e-02   5.1049999999999995e-01   3.3350000000000002e-01   3.3953000000000002e+00   2.4079999999999999e-01   1.3469999999999999e-01   2.3890000000000000e-01
  -1.7854000000000001e+00   1.9789999999999999e-01   1.7160000000000000e-01   2.0999999999999999e-01   3.8100000000000002e-02   7.4499999999999997e-02   3.1069999999999998e-01   4.8920000000000002e-01   2.4377000000000000e+00   1.5409999999999999e-01   7.6999999999999999e-02   2.1679999999999999e-01
  -1.5208999999999999e+00   1.0990000000000000e-01   0.0000000000000000e+00   1.5279999999999999e-01   2.8500000000000001e-02   3.5099999999999999e-02   5.1049999999999995e-01   4.8920000000000002e-01   4.0048000000000004e+00   2.2159999999999999e-01   3.8500000000000000e-02   2.7429999999999999e-01
  -1.5428999999999999e+00   1.0990000000000000e-01   2.0588000000000002e+00   2.5779999999999997e-01   7.6100000000000001e-02   1.0960000000000000e-01   4.6610000000000001e-01   4.8920000000000002e-01   3.2212000000000001e+00   2.2159999999999999e-01   1.8279999999999999e-01   1.9020000000000001e-01
  -1.5428999999999999e+00   1.3189999999999999e-01   1.1152000000000000e+00   2.0050000000000001e-01   9.5200000000000007e-02   7.0199999999999999e-02   5.5489999999999995e-01   4.6689999999999998e-01   3.5695000000000001e+00   2.6010000000000000e-01   9.6199999999999994e-02   1.8579999999999999e-01
  -1.5870000000000000e+00   4.1770000000000002e-01  -8.5800000000000001e-02   2.3870000000000000e-01   6.6600000000000006e-02   1.0090000000000000e-01   4.4390000000000002e-01   5.5589999999999995e-01   3.9177000000000000e+00   2.5050000000000000e-01   1.6360000000000000e-01   2.1679999999999999e-01
  -1.6752000000000000e+00   2.4179999999999999e-01  -5.1470000000000005e-01   2.1959999999999999e-01   1.2370000000000000e-01   6.5799999999999997e-02   6.8799999999999994e-01   6.0040000000000004e-01   3.8306000000000000e+00   2.4079999999999999e-01   1.9239999999999999e-01   1.8579999999999999e-01
  -1.5428999999999999e+00   3.5170000000000001e-01   7.7210000000000001e-01   1.3370000000000001e-01   5.7099999999999998e-02   7.4499999999999997e-02   6.4370000000000005e-01   7.7820000000000000e-01   3.5695000000000001e+00   1.7340000000000000e-01   2.2130000000000000e-01   1.9460000000000000e-01
  -1.6311000000000000e+00   3.0780000000000002e-01  -2.5740000000000002e-01   2.8639999999999999e-01   1.1420000000000000e-01   3.5099999999999999e-02   6.2150000000000005e-01   6.0040000000000004e-01   3.4824000000000002e+00   2.6010000000000000e-01   1.3469999999999999e-01   1.9910000000000000e-01
  -1.7413000000000001e+00   3.5170000000000001e-01  -2.5740000000000002e-01   2.2910000000000000e-01   1.3320000000000001e-01   6.1400000000000003e-02   5.7709999999999995e-01   3.7800000000000000e-01   4.0918000000000001e+00   1.6380000000000000e-01   1.9239999999999999e-01   2.5209999999999999e-01
  -1.4548000000000001e+00   3.9570000000000000e-01   5.1470000000000005e-01   1.6230000000000000e-01   6.6600000000000006e-02   1.1400000000000000e-01   5.5489999999999995e-01   4.6689999999999998e-01   3.4824000000000002e+00   3.0819999999999997e-01   1.0580000000000001e-01   2.0790000000000000e-01
  -1.4988999999999999e+00   1.5390000000000001e-01   6.8630000000000002e-01   1.9089999999999999e-01  -8.5599999999999996e-02   7.4499999999999997e-02   3.7730000000000002e-01   5.1139999999999997e-01   4.1788999999999996e+00   3.1790000000000002e-01   1.3469999999999999e-01   2.1229999999999999e-01
  -1.4107000000000001e+00   8.7900000000000006e-02   2.5740000000000002e-01   1.9089999999999999e-01   9.4999999999999998e-03   5.2600000000000001e-02   6.8799999999999994e-01   4.4469999999999998e-01   3.3083000000000000e+00   2.6010000000000000e-01   5.7700000000000001e-02   2.2120000000000001e-01
  -1.4327000000000001e+00   1.5390000000000001e-01   1.2867999999999999e+00   1.9089999999999999e-01  -9.4999999999999998e-03   1.2280000000000001e-01   6.4370000000000005e-01   6.2260000000000004e-01   3.3083000000000000e+00   1.7340000000000000e-01   1.4430000000000001e-01   1.9910000000000000e-01
  -1.5428999999999999e+00   3.5170000000000001e-01   4.2890000000000000e-01   2.5779999999999997e-01   9.4999999999999998e-03   5.2600000000000001e-02   4.8830000000000001e-01   6.2260000000000004e-01   3.9177000000000000e+00   2.4079999999999999e-01   8.6599999999999996e-02   2.3890000000000000e-01
  -1.5428999999999999e+00   4.3999999999999997e-02   5.1470000000000005e-01   1.5279999999999999e-01   4.7600000000000003e-02   2.1899999999999999e-02   5.5489999999999995e-01   4.4469999999999998e-01   3.4824000000000002e+00   2.4079999999999999e-01   8.6599999999999996e-02   2.0349999999999999e-01
  -1.4988999999999999e+00   2.1980000000000000e-01   1.1152000000000000e+00   1.9089999999999999e-01   2.8500000000000001e-02   2.1899999999999999e-02   5.7709999999999995e-01   7.7820000000000000e-01   4.5270999999999999e+00   2.4079999999999999e-01   1.3469999999999999e-01   2.3890000000000000e-01
  -1.6091000000000000e+00  -4.3999999999999997e-02   3.4310000000000002e-01   2.0999999999999999e-01   3.8100000000000002e-02   8.7700000000000000e-02   5.7709999999999995e-01   7.1150000000000002e-01   3.6564999999999999e+00   2.4079999999999999e-01   1.1550000000000001e-01   2.0349999999999999e-01
  -1.5428999999999999e+00   1.7590000000000000e-01  -2.5740000000000002e-01   3.0549999999999999e-01   1.7130000000000001e-01   4.4000000000000003e-03   7.3240000000000005e-01   4.4469999999999998e-01   3.2212000000000001e+00   2.7939999999999998e-01   1.8279999999999999e-01   2.4770000000000000e-01
  -1.5428999999999999e+00   8.7900000000000006e-02   1.7160000000000000e-01   2.1959999999999999e-01   9.5200000000000007e-02   4.3900000000000002e-02   5.9930000000000005e-01   6.0040000000000004e-01   3.3083000000000000e+00   2.2159999999999999e-01   1.6360000000000000e-01   2.3000000000000001e-01
  -1.4988999999999999e+00   1.9789999999999999e-01   3.4310000000000002e-01   2.3870000000000000e-01   4.7600000000000003e-02   5.7000000000000002e-02   6.2150000000000005e-01   5.3369999999999995e-01   3.2212000000000001e+00   2.4079999999999999e-01   1.4430000000000001e-01   2.0349999999999999e-01
  -1.4988999999999999e+00   4.3969999999999998e-01   6.8630000000000002e-01   2.2910000000000000e-01   1.1420000000000000e-01   3.9500000000000000e-02   2.8849999999999998e-01   4.8920000000000002e-01   2.6118000000000001e+00   1.6380000000000000e-01   2.8899999999999999e-02   2.3000000000000001e-01
  -1.4767999999999999e+00   3.2979999999999998e-01   6.0050000000000003e-01   2.0050000000000001e-01   9.4999999999999998e-03   7.0199999999999999e-02   5.9930000000000005e-01   5.7809999999999995e-01   3.4824000000000002e+00   2.4079999999999999e-01   1.3469999999999999e-01   2.5209999999999999e-01
  -1.5208999999999999e+00   1.9789999999999999e-01   1.2867999999999999e+00   2.0050000000000001e-01   1.9000000000000000e-02   9.2100000000000001e-02   5.7709999999999995e-01   5.1139999999999997e-01   3.5695000000000001e+00   2.6970000000000000e-01   1.0580000000000001e-01   1.9910000000000000e-01
  -1.6091000000000000e+00   1.3189999999999999e-01   1.1152000000000000e+00   2.7689999999999998e-01   6.6600000000000006e-02   9.6500000000000002e-02   5.1049999999999995e-01   5.3369999999999995e-01   3.2212000000000001e+00   2.1190000000000001e-01   8.6599999999999996e-02   2.5659999999999999e-01
  -1.5208999999999999e+00   5.4959999999999998e-01  -8.5800000000000001e-02   2.0050000000000001e-01   1.0470000000000000e-01   6.5799999999999997e-02   5.3269999999999995e-01   3.7800000000000000e-01   4.1788999999999996e+00   1.7340000000000000e-01   1.3469999999999999e-01   1.9910000000000000e-01
  -1.5208999999999999e+00   1.9789999999999999e-01   4.2890000000000000e-01   2.6729999999999998e-01   4.7600000000000003e-02   9.2100000000000001e-02   5.1049999999999995e-01   7.7820000000000000e-01   3.9177000000000000e+00   3.1790000000000002e-01   1.0580000000000001e-01   2.3890000000000000e-01
  -1.5428999999999999e+00   2.6379999999999998e-01   4.2890000000000000e-01   2.5779999999999997e-01   3.8100000000000002e-02   1.2720000000000001e-01   5.9930000000000005e-01   7.5600000000000001e-01   4.0048000000000004e+00   1.7340000000000000e-01   1.8279999999999999e-01   2.0790000000000000e-01
  -1.3446000000000000e+00   2.8580000000000000e-01  -8.5800000000000001e-02   1.9089999999999999e-01   1.1420000000000000e-01   3.5099999999999999e-02   4.4390000000000002e-01   4.4469999999999998e-01   3.6564999999999999e+00   1.9270000000000001e-01   5.7700000000000001e-02   2.3890000000000000e-01
  -1.5649999999999999e+00   3.9570000000000000e-01  -8.5800000000000001e-02   3.4370000000000001e-01   1.6180000000000000e-01   5.2600000000000001e-02   4.2170000000000002e-01   7.1150000000000002e-01   3.4824000000000002e+00   1.4449999999999999e-01   1.1550000000000001e-01   2.4329999999999999e-01
  -1.5649999999999999e+00   1.0990000000000000e-01   8.5800000000000001e-02   1.8140000000000001e-01   3.8100000000000002e-02   7.8899999999999998e-02   5.3269999999999995e-01   6.2260000000000004e-01   4.1788999999999996e+00   1.8300000000000000e-01   7.6999999999999999e-02   2.0790000000000000e-01
  -1.5649999999999999e+00   3.2979999999999998e-01   0.0000000000000000e+00   2.2910000000000000e-01   6.6600000000000006e-02   5.7000000000000002e-02   5.9930000000000005e-01   5.3369999999999995e-01   3.5695000000000001e+00   2.5050000000000000e-01   3.8500000000000000e-02   2.5659999999999999e-01
  -1.4767999999999999e+00   3.0780000000000002e-01   8.5800000000000001e-02   1.8140000000000001e-01   5.7099999999999998e-02   5.2600000000000001e-02   2.6629999999999998e-01   6.6710000000000003e-01   3.7435999999999998e+00   1.6380000000000000e-01   9.6199999999999994e-02   2.7429999999999999e-01
  -1.6091000000000000e+00   1.7590000000000000e-01   8.5780000000000001e-01   2.0050000000000001e-01   3.8100000000000002e-02   7.0199999999999999e-02   7.1020000000000005e-01   8.2269999999999999e-01   4.2659000000000002e+00   1.9270000000000001e-01   3.8500000000000000e-02   2.6979999999999998e-01
  -1.6752000000000000e+00   4.3969999999999998e-01   1.1152000000000000e+00   1.7190000000000000e-01   9.4999999999999998e-03   8.7700000000000000e-02   4.2170000000000002e-01   5.5589999999999995e-01   4.6142000000000003e+00   2.4079999999999999e-01   1.5400000000000000e-01   2.3440000000000000e-01
  -1.5208999999999999e+00   1.0990000000000000e-01   0.0000000000000000e+00   3.1509999999999999e-01   7.6100000000000001e-02   5.2600000000000001e-02   5.7709999999999995e-01   7.1150000000000002e-01   4.0918000000000001e+00   2.0230000000000001e-01   1.1550000000000001e-01   2.6100000000000001e-01
  -1.5649999999999999e+00   1.9789999999999999e-01   8.5800000000000001e-02   2.1959999999999999e-01   6.6600000000000006e-02   1.0520000000000000e-01   5.9930000000000005e-01   6.2260000000000004e-01   4.0918000000000001e+00   1.6380000000000000e-01   7.6999999999999999e-02   2.3000000000000001e-01
  -1.6752000000000000e+00   2.6379999999999998e-01  -8.5800000000000001e-02   2.5779999999999997e-01   5.7099999999999998e-02   7.4499999999999997e-02   5.3269999999999995e-01   6.6710000000000003e-01   3.6564999999999999e+00   1.6380000000000000e-01   1.3469999999999999e-01   2.3440000000000000e-01
  -1.3666000000000000e+00   4.8359999999999997e-01  -4.2890000000000000e-01   2.8639999999999999e-01   9.5200000000000007e-02   3.0700000000000002e-02   3.9950000000000002e-01   4.4469999999999998e-01   3.4824000000000002e+00   2.1190000000000001e-01   1.3469999999999999e-01   2.5209999999999999e-01
  -1.4767999999999999e+00   3.7369999999999998e-01  -1.7160000000000000e-01   2.7689999999999998e-01   1.6180000000000000e-01   2.1899999999999999e-02   5.7709999999999995e-01   5.7809999999999995e-01   3.7435999999999998e+00   1.7340000000000000e-01   1.4430000000000001e-01   1.9020000000000001e-01
  -1.4988999999999999e+00   4.3969999999999998e-01   4.2890000000000000e-01   1.6230000000000000e-01   9.4999999999999998e-03   2.1899999999999999e-02   3.9950000000000002e-01   5.7809999999999995e-01   4.0048000000000004e+00   1.6380000000000000e-01   1.5400000000000000e-01   2.5209999999999999e-01
  -1.5208999999999999e+00   3.0780000000000002e-01   2.5740000000000002e-01   2.4820000000000000e-01   1.2370000000000000e-01   2.1899999999999999e-02   4.8830000000000001e-01   4.4469999999999998e-01   3.8306000000000000e+00   2.8899999999999998e-01   3.8500000000000000e-02   2.4329999999999999e-01
  -1.4988999999999999e+00   4.1770000000000002e-01   3.4310000000000002e-01   2.1959999999999999e-01   8.5599999999999996e-02   8.7700000000000000e-02   3.1069999999999998e-01   4.4469999999999998e-01   3.2212000000000001e+00   2.3119999999999999e-01   4.8099999999999997e-02   2.5659999999999999e-01
  -1.6532000000000000e+00   1.5390000000000001e-01   1.2010000000000001e+00   1.0500000000000000e-01   9.4999999999999998e-03   9.2100000000000001e-02   5.5489999999999995e-01   4.8920000000000002e-01   3.6564999999999999e+00   1.8300000000000000e-01   2.1170000000000000e-01   1.8579999999999999e-01
  -1.5870000000000000e+00   1.5390000000000001e-01   6.0050000000000003e-01   1.5279999999999999e-01  -1.9000000000000000e-02   1.4030000000000001e-01   5.5489999999999995e-01   7.5600000000000001e-01   3.5695000000000001e+00   2.2159999999999999e-01   9.6199999999999994e-02   2.1229999999999999e-01
  -1.3887000000000000e+00   4.3969999999999998e-01  -8.5800000000000001e-02   2.7689999999999998e-01   5.7099999999999998e-02   6.1400000000000003e-02   5.5489999999999995e-01   6.2260000000000004e-01   3.5695000000000001e+00   1.7340000000000000e-01   1.1550000000000001e-01   2.0349999999999999e-01
  -1.7193000000000001e+00   3.0780000000000002e-01   7.7210000000000001e-01   2.4820000000000000e-01   6.6600000000000006e-02   7.0199999999999999e-02   6.6579999999999995e-01   7.3380000000000001e-01   3.9177000000000000e+00   1.6380000000000000e-01   1.2509999999999999e-01   1.9910000000000000e-01
  -1.4548000000000001e+00   3.7369999999999998e-01   5.1470000000000005e-01   2.9599999999999999e-01   8.5599999999999996e-02   6.5799999999999997e-02   3.7730000000000002e-01   5.5589999999999995e-01   4.3529999999999998e+00   1.3489999999999999e-01   1.7319999999999999e-01   2.1229999999999999e-01
  -1.5870000000000000e+00   3.7369999999999998e-01   1.7160000000000000e-01   3.1509999999999999e-01   4.7600000000000003e-02   3.9500000000000000e-02   4.4390000000000002e-01   6.6710000000000003e-01   4.0048000000000004e+00   2.0230000000000001e-01   2.0210000000000000e-01   2.5209999999999999e-01
  -1.4327000000000001e+00   2.6379999999999998e-01  -1.7160000000000000e-01   2.2910000000000000e-01   1.0470000000000000e-01   4.8200000000000000e-02   5.3269999999999995e-01   8.0049999999999999e-01   3.8306000000000000e+00   2.6970000000000000e-01   8.6599999999999996e-02   2.2120000000000001e-01
  -1.6311000000000000e+00   8.7900000000000006e-02   8.5780000000000001e-01   1.1459999999999999e-01   7.6100000000000001e-02   9.2100000000000001e-02   3.5510000000000003e-01   6.6710000000000003e-01   2.9600000000000000e+00   2.6010000000000000e-01   1.2509999999999999e-01   2.3440000000000000e-01
  -1.6311000000000000e+00   3.0780000000000002e-01   6.0050000000000003e-01   2.7689999999999998e-01   7.6100000000000001e-02   5.7000000000000002e-02   7.5460000000000005e-01   4.6689999999999998e-01   3.4824000000000002e+00   2.7939999999999998e-01   2.8899999999999999e-02   2.4770000000000000e-01
  -1.4107000000000001e+00   2.4179999999999999e-01   8.5800000000000001e-02   2.8639999999999999e-01   4.7600000000000003e-02   3.5099999999999999e-02   3.5510000000000003e-01   5.3369999999999995e-01   3.1341999999999999e+00   2.1190000000000001e-01   1.3469999999999999e-01   2.1229999999999999e-01
  -1.6972000000000000e+00   2.8580000000000000e-01   4.2890000000000000e-01   2.5779999999999997e-01   1.9000000000000000e-02   8.3299999999999999e-02   5.9930000000000005e-01   5.1139999999999997e-01   3.5695000000000001e+00   2.5050000000000000e-01   1.0580000000000001e-01   2.1229999999999999e-01
  -1.6091000000000000e+00   4.3999999999999997e-02   1.2867999999999999e+00   2.8639999999999999e-01  -6.6600000000000006e-02   7.4499999999999997e-02   5.7709999999999995e-01   7.3380000000000001e-01   4.4401000000000002e+00   1.8300000000000000e-01   8.6599999999999996e-02   2.3440000000000000e-01
  -1.5649999999999999e+00   2.1980000000000000e-01   6.8630000000000002e-01   2.7689999999999998e-01   8.5599999999999996e-02   7.0199999999999999e-02   4.8830000000000001e-01   5.7809999999999995e-01   3.4824000000000002e+00   1.9270000000000001e-01   1.4430000000000001e-01   2.0349999999999999e-01
  -1.6752000000000000e+00   2.8580000000000000e-01   2.5740000000000002e-01   2.2910000000000000e-01  -3.8100000000000002e-02   7.0199999999999999e-02   5.7709999999999995e-01   6.4480000000000004e-01   3.7435999999999998e+00   1.9270000000000001e-01   2.0210000000000000e-01   1.8140000000000001e-01
  -1.6532000000000000e+00   4.3969999999999998e-01   7.7210000000000001e-01   1.8140000000000001e-01   9.5200000000000007e-02   7.8899999999999998e-02   6.8799999999999994e-01   6.6710000000000003e-01   3.9177000000000000e+00   1.2520000000000001e-01   1.2509999999999999e-01   1.9460000000000000e-01
  -1.4988999999999999e+00   3.2979999999999998e-01  -1.7160000000000000e-01   2.6729999999999998e-01   1.6180000000000000e-01   4.8200000000000000e-02   5.5489999999999995e-01   4.0020000000000000e-01   3.8306000000000000e+00   2.4079999999999999e-01   8.6599999999999996e-02   2.3890000000000000e-01
  -1.4548000000000001e+00   4.1770000000000002e-01  -8.5800000000000001e-02   2.2910000000000000e-01   1.2370000000000000e-01   2.1899999999999999e-02   5.3269999999999995e-01   7.1150000000000002e-01   4.1788999999999996e+00   2.4079999999999999e-01   4.8099999999999997e-02   2.1229999999999999e-01
  -1.5208999999999999e+00   4.3999999999999997e-02   1.7160000000000000e-01   2.0999999999999999e-01   2.8500000000000001e-02   6.1400000000000003e-02   5.9930000000000005e-01   6.0040000000000004e-01   3.3953000000000002e+00   2.9859999999999998e-01   1.3469999999999999e-01   2.3000000000000001e-01
  -1.3005000000000000e+00   3.0780000000000002e-01   4.2890000000000000e-01   2.2910000000000000e-01   7.6100000000000001e-02   6.1400000000000003e-02   4.2170000000000002e-01   4.2249999999999999e-01   3.3953000000000002e+00   2.6010000000000000e-01   7.6999999999999999e-02   2.1679999999999999e-01
  -1.5870000000000000e+00   2.1980000000000000e-01   5.1470000000000005e-01   1.8140000000000001e-01   7.6100000000000001e-02   8.3299999999999999e-02   3.7730000000000002e-01   2.4460000000000001e-01   3.9177000000000000e+00   3.0819999999999997e-01   1.3469999999999999e-01   2.4329999999999999e-01
  -1.6532000000000000e+00   3.0780000000000002e-01   1.2010000000000001e+00   1.1459999999999999e-01  -3.8100000000000002e-02   7.4499999999999997e-02   4.8830000000000001e-01   5.7809999999999995e-01   3.3953000000000002e+00   2.2159999999999999e-01   1.8279999999999999e-01   2.2559999999999999e-01
  -1.5870000000000000e+00   2.8580000000000000e-01   1.0294000000000001e+00   2.3870000000000000e-01  -9.4999999999999998e-03   7.8899999999999998e-02   5.1049999999999995e-01   6.4480000000000004e-01   3.4824000000000002e+00   1.9270000000000001e-01   1.4430000000000001e-01   2.2559999999999999e-01
  -1.6752000000000000e+00   2.4179999999999999e-01   0.0000000000000000e+00   1.4319999999999999e-01   7.6100000000000001e-02   6.1400000000000003e-02   6.6579999999999995e-01   7.3380000000000001e-01   4.5270999999999999e+00   2.1190000000000001e-01   1.2509999999999999e-01   2.5209999999999999e-01
  -1.6091000000000000e+00   2.1980000000000000e-01   3.4310000000000002e-01   2.9599999999999999e-01   1.3320000000000001e-01   1.0520000000000000e-01   7.9900000000000004e-01   6.6710000000000003e-01   3.8306000000000000e+00   2.3119999999999999e-01   1.5400000000000000e-01   2.4770000000000000e-01
  -1.6311000000000000e+00   1.9789999999999999e-01   5.1470000000000005e-01   1.6230000000000000e-01   7.6100000000000001e-02   7.0199999999999999e-02   6.2150000000000005e-01   6.8930000000000002e-01   3.5695000000000001e+00   1.7340000000000000e-01   1.6360000000000000e-01   1.8140000000000001e-01
  -1.4988999999999999e+00   3.7369999999999998e-01  -4.2890000000000000e-01   2.4820000000000000e-01   9.5200000000000007e-02   4.8200000000000000e-02   4.4390000000000002e-01   5.3369999999999995e-01   4.1788999999999996e+00   2.5050000000000000e-01   1.3469999999999999e-01   2.0349999999999999e-01
  -1.6311000000000000e+00   3.7369999999999998e-01  -4.2890000000000000e-01   2.2910000000000000e-01   1.9980000000000001e-01   3.9500000000000000e-02   4.2170000000000002e-01   6.4480000000000004e-01   3.5695000000000001e+00   2.4079999999999999e-01   7.6999999999999999e-02   2.2120000000000001e-01
  -1.5428999999999999e+00   2.6379999999999998e-01   6.0050000000000003e-01   2.4820000000000000e-01   2.8500000000000001e-02   8.3299999999999999e-02   5.9930000000000005e-01   7.1150000000000002e-01   3.4824000000000002e+00   1.8300000000000000e-01   1.5400000000000000e-01   2.1229999999999999e-01
  -1.4988999999999999e+00   2.6379999999999998e-01  -8.5800000000000001e-02   2.0050000000000001e-01   3.8100000000000002e-02   8.3299999999999999e-02   4.2170000000000002e-01   4.4469999999999998e-01   3.3083000000000000e+00   1.9270000000000001e-01   7.6999999999999999e-02   2.1679999999999999e-01
  -1.4988999999999999e+00   2.1980000000000000e-01   8.5800000000000001e-02   1.8140000000000001e-01   6.6600000000000006e-02   7.4499999999999997e-02   5.9930000000000005e-01   3.7800000000000000e-01   3.3083000000000000e+00   2.6010000000000000e-01   4.8099999999999997e-02   2.3890000000000000e-01
  -1.6532000000000000e+00   1.7590000000000000e-01   1.1152000000000000e+00   1.0500000000000000e-01   1.9000000000000000e-02   1.2280000000000001e-01   4.6610000000000001e-01   6.4480000000000004e-01   3.8306000000000000e+00   2.1190000000000001e-01   1.4430000000000001e-01   2.0349999999999999e-01
  -1.5649999999999999e+00   1.3189999999999999e-01   1.0294000000000001e+00   1.7190000000000000e-01  -9.4999999999999998e-03   6.5799999999999997e-02   5.9930000000000005e-01   6.2260000000000004e-01   3.5695000000000001e+00   2.7939999999999998e-01   1.1550000000000001e-01   2.4770000000000000e-01
  -1.5649999999999999e+00   2.6379999999999998e-01   1.7160000000000000e-01   2.1959999999999999e-01   9.5200000000000007e-02   2.1899999999999999e-02   4.8830000000000001e-01   6.2260000000000004e-01   4.9623999999999997e+00   2.0230000000000001e-01   6.7400000000000002e-02   2.3000000000000001e-01
  -1.7193000000000001e+00   2.8580000000000000e-01  -2.5740000000000002e-01   2.1959999999999999e-01   4.7600000000000003e-02   6.1400000000000003e-02   4.8830000000000001e-01   7.1150000000000002e-01   4.2659000000000002e+00   1.9270000000000001e-01   9.6199999999999994e-02   1.9910000000000000e-01
  -1.5208999999999999e+00   1.9789999999999999e-01   6.8630000000000002e-01   2.1959999999999999e-01   8.5599999999999996e-02   3.9500000000000000e-02   5.5489999999999995e-01   6.8930000000000002e-01   4.1788999999999996e+00   1.3489999999999999e-01   1.0580000000000001e-01   2.0790000000000000e-01
  -1.4767999999999999e+00   1.0990000000000000e-01  -6.0050000000000003e-01   2.7689999999999998e-01   1.4269999999999999e-01   1.3200000000000000e-02   5.9930000000000005e-01   6.8930000000000002e-01   4.0048000000000004e+00   1.9270000000000001e-01   1.5400000000000000e-01   2.3000000000000001e-01
  -1.4988999999999999e+00   2.6379999999999998e-01  -5.1470000000000005e-01   2.1959999999999999e-01   9.5200000000000007e-02   5.7000000000000002e-02   6.4370000000000005e-01   6.6710000000000003e-01   4.2659000000000002e+00   2.6010000000000000e-01   1.4430000000000001e-01   2.1679999999999999e-01
  -1.4767999999999999e+00   1.9789999999999999e-01   8.5800000000000001e-02   2.0999999999999999e-01   6.6600000000000006e-02   9.2100000000000001e-02   5.5489999999999995e-01   6.4480000000000004e-01   4.0918000000000001e+00   3.1790000000000002e-01   1.0580000000000001e-01   2.1229999999999999e-01
  -1.6311000000000000e+00   2.4179999999999999e-01   5.1470000000000005e-01   2.5779999999999997e-01   1.2370000000000000e-01   8.3299999999999999e-02   3.1069999999999998e-01   6.6710000000000003e-01   3.6564999999999999e+00   2.2159999999999999e-01   8.6599999999999996e-02   2.2559999999999999e-01
  -1.3887000000000000e+00   8.7900000000000006e-02   1.7160000000000000e-01   2.8639999999999999e-01   2.8500000000000001e-02   6.1400000000000003e-02   3.5510000000000003e-01   5.1139999999999997e-01   2.8730000000000002e+00   2.2159999999999999e-01   8.6599999999999996e-02   1.9460000000000000e-01
  -1.4988999999999999e+00   3.2979999999999998e-01   1.0294000000000001e+00   1.7190000000000000e-01   7.6100000000000001e-02   7.4499999999999997e-02   6.4370000000000005e-01   4.4469999999999998e-01   3.5695000000000001e+00   2.4079999999999999e-01   2.0210000000000000e-01   2.4770000000000000e-01
  -1.6311000000000000e+00   8.7900000000000006e-02   4.2890000000000000e-01   2.1959999999999999e-01  -3.8100000000000002e-02   9.6500000000000002e-02   6.6579999999999995e-01   5.5589999999999995e-01   3.8306000000000000e+00   2.3119999999999999e-01   1.6360000000000000e-01   2.3440000000000000e-01
  -1.4988999999999999e+00   3.2979999999999998e-01   1.0294000000000001e+00   2.1959999999999999e-01   1.5229999999999999e-01   3.9500000000000000e-02   5.1049999999999995e-01   4.2249999999999999e-01   4.1788999999999996e+00   2.5050000000000000e-01   1.2509999999999999e-01   2.1679999999999999e-01
  -1.6091000000000000e+00   1.5390000000000001e-01   3.4310000000000002e-01   2.6729999999999998e-01   3.8100000000000002e-02   7.0199999999999999e-02   6.6579999999999995e-01   6.8930000000000002e-01   3.6564999999999999e+00   2.7939999999999998e-01   1.0580000000000001e-01   1.9020000000000001e-01
  -1.4988999999999999e+00   1.7590000000000000e-01   1.1152000000000000e+00   1.8140000000000001e-01   3.8100000000000002e-02   4.8200000000000000e-02   6.2150000000000005e-01   6.6710000000000003e-01   3.8306000000000000e+00   1.8300000000000000e-01   1.4430000000000001e-01   2.0790000000000000e-01
  -1.3887000000000000e+00   3.9570000000000000e-01   6.0050000000000003e-01   2.6729999999999998e-01   8.5599999999999996e-02   1.7500000000000002e-02   5.1049999999999995e-01   5.5589999999999995e-01   4.1788999999999996e+00   2.1190000000000001e-01   1.2509999999999999e-01   2.5209999999999999e-01
  -1.6091000000000000e+00   2.8580000000000000e-01  -1.0294000000000001e+00   2.3870000000000000e-01   6.6600000000000006e-02   3.0700000000000002e-02   4.4390000000000002e-01   6.4480000000000004e-01   4.5270999999999999e+00   2.3119999999999999e-01   9.5999999999999992e-03   2.2559999999999999e-01
  -1.5870000000000000e+00   2.4179999999999999e-01   9.4359999999999999e-01   2.8639999999999999e-01   7.6100000000000001e-02   1.0090000000000000e-01   5.1049999999999995e-01   6.0040000000000004e-01   3.1341999999999999e+00   2.6010000000000000e-01   2.1170000000000000e-01   2.2559999999999999e-01
  -1.4548000000000001e+00   2.4179999999999999e-01   1.7160000000000000e-01   1.6230000000000000e-01  -1.9000000000000000e-02   6.5799999999999997e-02   2.8849999999999998e-01   5.7809999999999995e-01   3.9177000000000000e+00   2.6010000000000000e-01   9.6199999999999994e-02   2.4770000000000000e-01
  -1.4767999999999999e+00   2.8580000000000000e-01   1.7160000000000000e-01   3.3420000000000000e-01   7.6100000000000001e-02   7.0199999999999999e-02   5.3269999999999995e-01   4.2249999999999999e-01   3.4824000000000002e+00   2.9859999999999998e-01   7.6999999999999999e-02   2.4329999999999999e-01
  -1.7413000000000001e+00   1.7590000000000000e-01   4.2890000000000000e-01   1.5279999999999999e-01   0.0000000000000000e+00   1.1400000000000000e-01   6.4370000000000005e-01   7.7820000000000000e-01   3.3953000000000002e+00   2.6010000000000000e-01   9.5999999999999992e-03   2.3440000000000000e-01
  -1.5428999999999999e+00   2.1980000000000000e-01   2.1446000000000001e+00   2.0050000000000001e-01   9.4999999999999998e-03   1.0960000000000000e-01   6.4370000000000005e-01   4.6689999999999998e-01   3.5695000000000001e+00   2.6970000000000000e-01   1.0580000000000001e-01   2.1679999999999999e-01
  -1.5428999999999999e+00   3.5170000000000001e-01   8.5800000000000001e-02   2.0050000000000001e-01   9.4999999999999998e-03   6.5799999999999997e-02   5.7709999999999995e-01   5.5589999999999995e-01   3.5695000000000001e+00   2.8899999999999998e-01   9.6199999999999994e-02   2.3000000000000001e-01
  -1.4767999999999999e+00   1.0990000000000000e-01   2.5740000000000002e-01   2.0999999999999999e-01   5.7099999999999998e-02   6.1400000000000003e-02   6.2150000000000005e-01   5.7809999999999995e-01   3.9177000000000000e+00   2.5050000000000000e-01   1.0580000000000001e-01   2.3440000000000000e-01
  -1.6752000000000000e+00   0.0000000000000000e+00   5.1470000000000005e-01   2.4820000000000000e-01   7.6100000000000001e-02   8.3299999999999999e-02   7.1020000000000005e-01   8.0049999999999999e-01   3.4824000000000002e+00   1.2520000000000001e-01   2.2130000000000000e-01   2.0349999999999999e-01
  -1.4767999999999999e+00   2.1980000000000000e-01   8.5800000000000001e-02   2.2910000000000000e-01   1.5229999999999999e-01   1.3200000000000000e-02   5.7709999999999995e-01   6.4480000000000004e-01   3.3083000000000000e+00   2.6970000000000000e-01   1.6360000000000000e-01   2.3440000000000000e-01
  -1.5428999999999999e+00   5.2759999999999996e-01   0.0000000000000000e+00   2.6729999999999998e-01   1.8079999999999999e-01   4.3900000000000002e-02   6.8799999999999994e-01   6.6710000000000003e-01   4.7882999999999996e+00   2.1190000000000001e-01   1.1550000000000001e-01   2.3440000000000000e-01
  -1.6532000000000000e+00   1.7590000000000000e-01   8.5800000000000001e-02   1.2410000000000000e-01   2.8500000000000001e-02   9.2100000000000001e-02   5.1049999999999995e-01   7.1150000000000002e-01   3.8306000000000000e+00   2.6010000000000000e-01   1.8279999999999999e-01   2.2120000000000001e-01
  -1.3666000000000000e+00   2.1980000000000000e-01   6.0050000000000003e-01   2.1959999999999999e-01   1.1420000000000000e-01   4.8200000000000000e-02   5.3269999999999995e-01   4.4469999999999998e-01   3.5695000000000001e+00   3.0819999999999997e-01   8.6599999999999996e-02   2.3440000000000000e-01
  -1.6091000000000000e+00   1.9789999999999999e-01   0.0000000000000000e+00   1.6230000000000000e-01   1.2370000000000000e-01   9.2100000000000001e-02   5.7709999999999995e-01   5.5589999999999995e-01   2.5247000000000002e+00   2.8899999999999998e-01   1.9199999999999998e-02   2.6100000000000001e-01
  -1.6311000000000000e+00   2.1999999999999999e-02   1.7157000000000000e+00   7.6399999999999996e-02   0.0000000000000000e+00   8.3299999999999999e-02   4.6610000000000001e-01   4.6689999999999998e-01   3.5695000000000001e+00   1.9270000000000001e-01   7.6999999999999999e-02   2.1229999999999999e-01
  -1.5428999999999999e+00   2.1980000000000000e-01   8.5780000000000001e-01   1.3370000000000001e-01  -9.4999999999999998e-03   1.1840000000000001e-01   4.8830000000000001e-01   7.3380000000000001e-01   3.9177000000000000e+00   2.3119999999999999e-01   1.6360000000000000e-01   2.4770000000000000e-01
  -1.6532000000000000e+00   3.2979999999999998e-01  -4.2890000000000000e-01   2.1959999999999999e-01   1.1420000000000000e-01   7.8899999999999998e-02   4.8830000000000001e-01   5.3369999999999995e-01   3.3953000000000002e+00   2.0230000000000001e-01   1.3469999999999999e-01   2.3890000000000000e-01
  -1.5870000000000000e+00   1.3189999999999999e-01  -8.5800000000000001e-02   2.0999999999999999e-01   7.6100000000000001e-02   6.1400000000000003e-02   7.9900000000000004e-01   7.1150000000000002e-01   3.3083000000000000e+00   1.5409999999999999e-01   5.7700000000000001e-02   1.9020000000000001e-01
  -1.4988999999999999e+00   3.2979999999999998e-01   6.8630000000000002e-01   3.0549999999999999e-01   0.0000000000000000e+00   3.0700000000000002e-02   6.2150000000000005e-01   8.2269999999999999e-01   4.0918000000000001e+00   2.6970000000000000e-01   1.6360000000000000e-01   2.2120000000000001e-01
  -1.4767999999999999e+00   3.5170000000000001e-01  -5.1470000000000005e-01   2.6729999999999998e-01   1.0470000000000000e-01   4.3900000000000002e-02   2.8849999999999998e-01   6.0040000000000004e-01   4.6142000000000003e+00   2.3119999999999999e-01   1.0580000000000001e-01   2.3440000000000000e-01
  -1.5870000000000000e+00   3.7369999999999998e-01   1.7160000000000000e-01   2.9599999999999999e-01   1.3320000000000001e-01   4.3900000000000002e-02   5.1049999999999995e-01   7.7820000000000000e-01   3.3953000000000002e+00   2.1190000000000001e-01   1.0580000000000001e-01   2.5209999999999999e-01
  -1.4767999999999999e+00   3.7369999999999998e-01   3.4310000000000002e-01   1.9089999999999999e-01   9.5200000000000007e-02   7.0199999999999999e-02   5.3269999999999995e-01   5.7809999999999995e-01   2.9600000000000000e+00   3.0819999999999997e-01   9.6199999999999994e-02   1.8579999999999999e-01
  -1.3446000000000000e+00   1.3189999999999999e-01   8.5780000000000001e-01   1.8140000000000001e-01   9.5200000000000007e-02   3.9500000000000000e-02   4.8830000000000001e-01   4.6689999999999998e-01   2.6989000000000001e+00   2.3119999999999999e-01   9.5999999999999992e-03   2.5659999999999999e-01
  -1.5870000000000000e+00   3.7369999999999998e-01   4.2890000000000000e-01   2.2910000000000000e-01   6.6600000000000006e-02   6.5799999999999997e-02   4.8830000000000001e-01   5.1139999999999997e-01   3.3083000000000000e+00   2.2159999999999999e-01   0.0000000000000000e+00   2.5659999999999999e-01
  -1.7193000000000001e+00   8.7900000000000006e-02   9.4359999999999999e-01   1.3370000000000001e-01   2.8500000000000001e-02   6.5799999999999997e-02   7.1020000000000005e-01   6.0040000000000004e-01   2.3506000000000000e+00   1.7340000000000000e-01   1.6360000000000000e-01   2.3890000000000000e-01
  -1.4548000000000001e+00   2.1980000000000000e-01   1.0294000000000001e+00   1.8140000000000001e-01   4.7600000000000003e-02   9.6500000000000002e-02   4.6610000000000001e-01   6.0040000000000004e-01   4.1788999999999996e+00   2.7939999999999998e-01   5.7700000000000001e-02   2.3000000000000001e-01
  -1.4767999999999999e+00   3.7369999999999998e-01  -1.7160000000000000e-01   2.2910000000000000e-01   4.7600000000000003e-02   3.0700000000000002e-02   5.1049999999999995e-01   6.0040000000000004e-01   3.3953000000000002e+00   2.2159999999999999e-01   1.1550000000000001e-01   2.1229999999999999e-01
  -1.7634000000000001e+00   2.8580000000000000e-01   6.0050000000000003e-01   2.7689999999999998e-01   4.7600000000000003e-02   9.6500000000000002e-02   5.9930000000000005e-01   5.1139999999999997e-01   4.1788999999999996e+00   2.4079999999999999e-01   1.2509999999999999e-01   2.0349999999999999e-01
  -1.4988999999999999e+00   2.1980000000000000e-01   2.5740000000000002e-01   2.1959999999999999e-01   4.7600000000000003e-02   3.9500000000000000e-02   4.6610000000000001e-01   8.2269999999999999e-01   3.8306000000000000e+00   2.3119999999999999e-01   1.3469999999999999e-01   2.1229999999999999e-01
  -1.5428999999999999e+00   2.1980000000000000e-01  -1.7160000000000000e-01   2.2910000000000000e-01   1.2370000000000000e-01   3.9500000000000000e-02   8.6560000000000004e-01   4.8920000000000002e-01   3.9177000000000000e+00   2.4079999999999999e-01   9.6199999999999994e-02   2.3890000000000000e-01
  -1.4988999999999999e+00   4.3969999999999998e-01  -1.7160000000000000e-01   2.3870000000000000e-01   7.6100000000000001e-02   3.9500000000000000e-02   5.5489999999999995e-01   5.1139999999999997e-01   3.3953000000000002e+00   2.2159999999999999e-01   1.3469999999999999e-01   2.2559999999999999e-01
  -1.4548000000000001e+00   2.4179999999999999e-01   1.1152000000000000e+00   2.0999999999999999e-01   6.6600000000000006e-02   1.0090000000000000e-01   6.6579999999999995e-01   6.8930000000000002e-01   3.7435999999999998e+00   1.8300000000000000e-01   1.3469999999999999e-01   2.4329999999999999e-01
  -1.4767999999999999e+00   2.4179999999999999e-01   3.4310000000000002e-01   2.8639999999999999e-01   7.6100000000000001e-02   9.2100000000000001e-02   2.8849999999999998e-01   6.0040000000000004e-01   3.3083000000000000e+00   2.4079999999999999e-01   1.2509999999999999e-01   2.4329999999999999e-01
  -1.5208999999999999e+00   2.1980000000000000e-01   8.5800000000000001e-02   2.0050000000000001e-01   0.0000000000000000e+00   8.7700000000000000e-02   5.5489999999999995e-01   6.2260000000000004e-01   3.4824000000000002e+00   2.2159999999999999e-01   5.7700000000000001e-02   2.6979999999999998e-01
  -1.5649999999999999e+00   8.7900000000000006e-02   7.7210000000000001e-01   2.2910000000000000e-01  -1.9000000000000000e-02   1.0520000000000000e-01   4.4390000000000002e-01   6.8930000000000002e-01   3.5695000000000001e+00   2.8899999999999998e-01   9.6199999999999994e-02   1.9020000000000001e-01
  -1.4327000000000001e+00   3.0780000000000002e-01   6.0050000000000003e-01   1.9089999999999999e-01   2.8500000000000001e-02   7.8899999999999998e-02   5.7709999999999995e-01   5.7809999999999995e-01   4.0918000000000001e+00   2.6010000000000000e-01   1.6360000000000000e-01   2.5209999999999999e-01
  -1.4327000000000001e+00   1.9789999999999999e-01   8.5800000000000001e-02   2.0999999999999999e-01   1.1420000000000000e-01   4.8200000000000000e-02   6.2150000000000005e-01   6.0040000000000004e-01   3.9177000000000000e+00   2.5050000000000000e-01   1.8279999999999999e-01   2.3000000000000001e-01
  -1.6091000000000000e+00   2.1980000000000000e-01   1.2010000000000001e+00   2.9599999999999999e-01   9.4999999999999998e-03   7.4499999999999997e-02   6.6579999999999995e-01   6.0040000000000004e-01   4.6142000000000003e+00   1.7340000000000000e-01   1.3469999999999999e-01   2.3000000000000001e-01
  -1.6091000000000000e+00   2.4179999999999999e-01   4.2890000000000000e-01   2.5779999999999997e-01   7.6100000000000001e-02   4.8200000000000000e-02   6.4370000000000005e-01   7.1150000000000002e-01   3.6564999999999999e+00   2.2159999999999999e-01   1.5400000000000000e-01   2.2559999999999999e-01
  -1.4988999999999999e+00   3.0780000000000002e-01  -6.0050000000000003e-01   1.9089999999999999e-01   7.6100000000000001e-02   2.1899999999999999e-02   7.1020000000000005e-01   6.6710000000000003e-01   3.9177000000000000e+00   1.4449999999999999e-01   1.8279999999999999e-01   2.5209999999999999e-01
  -1.5428999999999999e+00   4.6170000000000000e-01  -3.4310000000000002e-01   2.2910000000000000e-01   1.3320000000000001e-01   3.5099999999999999e-02   5.1049999999999995e-01   6.8930000000000002e-01   3.3953000000000002e+00   2.2159999999999999e-01   5.7700000000000001e-02   2.4329999999999999e-01
  -1.4988999999999999e+00   2.4179999999999999e-01   8.5780000000000001e-01   2.5779999999999997e-01  -2.8500000000000001e-02   1.3159999999999999e-01   6.4370000000000005e-01   5.3369999999999995e-01   4.2659000000000002e+00   2.3119999999999999e-01   5.7700000000000001e-02   2.2120000000000001e-01
  -1.5428999999999999e+00   4.6170000000000000e-01   2.5740000000000002e-01   2.5779999999999997e-01   2.8500000000000001e-02   7.8899999999999998e-02   6.6579999999999995e-01   5.1139999999999997e-01   3.3953000000000002e+00   2.4079999999999999e-01   1.3469999999999999e-01   2.4770000000000000e-01
  -1.4767999999999999e+00   1.9789999999999999e-01   8.5800000000000001e-02   2.2910000000000000e-01   5.7099999999999998e-02   1.0090000000000000e-01   5.3269999999999995e-01   3.5580000000000001e-01   4.1788999999999996e+00   2.5050000000000000e-01   2.8899999999999999e-02   2.4329999999999999e-01
  -1.6532000000000000e+00   1.3189999999999999e-01   9.4359999999999999e-01   2.0050000000000001e-01  -2.8500000000000001e-02   1.1400000000000000e-01   5.7709999999999995e-01   7.1150000000000002e-01   3.3953000000000002e+00   2.9859999999999998e-01   1.2509999999999999e-01   2.0349999999999999e-01
  -1.6532000000000000e+00   2.1980000000000000e-01   8.5780000000000001e-01   2.4820000000000000e-01   1.9000000000000000e-02   1.2720000000000001e-01   5.3269999999999995e-01   6.4480000000000004e-01   3.0470999999999999e+00   2.8899999999999998e-01   7.6999999999999999e-02   2.7429999999999999e-01
  -1.4548000000000001e+00   3.2979999999999998e-01   2.5740000000000002e-01   2.0999999999999999e-01   7.6100000000000001e-02   2.1899999999999999e-02   6.2150000000000005e-01   3.3350000000000002e-01   3.8306000000000000e+00   1.9270000000000001e-01   1.4430000000000001e-01   2.3890000000000000e-01
  -1.4327000000000001e+00   1.0990000000000000e-01   5.1470000000000005e-01   1.2410000000000000e-01   1.9000000000000000e-02   8.3299999999999999e-02   5.9930000000000005e-01   6.4480000000000004e-01   4.2659000000000002e+00   1.7340000000000000e-01   1.3469999999999999e-01   2.2120000000000001e-01
  -1.5870000000000000e+00   1.9789999999999999e-01   7.7210000000000001e-01   2.3870000000000000e-01   1.2370000000000000e-01   8.3299999999999999e-02   7.5460000000000005e-01   6.6710000000000003e-01   3.9177000000000000e+00   2.4079999999999999e-01   1.7319999999999999e-01   1.9460000000000000e-01
  -1.4327000000000001e+00   3.5170000000000001e-01  -2.5740000000000002e-01   3.1509999999999999e-01   1.2370000000000000e-01   8.8000000000000005e-03   4.2170000000000002e-01   6.6710000000000003e-01   4.7882999999999996e+00   1.9270000000000001e-01   1.3469999999999999e-01   2.1679999999999999e-01
  -1.4548000000000001e+00   3.7369999999999998e-01   1.7160000000000000e-01   2.2910000000000000e-01   1.0470000000000000e-01   3.0700000000000002e-02   5.5489999999999995e-01   5.7809999999999995e-01   3.4824000000000002e+00   2.5050000000000000e-01   1.3469999999999999e-01   1.8140000000000001e-01
  -1.6091000000000000e+00   3.2979999999999998e-01   1.2010000000000001e+00   1.9089999999999999e-01   1.4269999999999999e-01   5.2600000000000001e-02   5.3269999999999995e-01   4.8920000000000002e-01   3.5695000000000001e+00   2.6010000000000000e-01   9.6199999999999994e-02   2.6540000000000002e-01
  -1.5870000000000000e+00   4.1770000000000002e-01  -3.4310000000000002e-01   1.8140000000000001e-01   1.2370000000000000e-01   7.0199999999999999e-02   5.5489999999999995e-01   3.7800000000000000e-01   2.9600000000000000e+00   2.2159999999999999e-01   7.6999999999999999e-02   2.3000000000000001e-01
  -1.3446000000000000e+00   3.2979999999999998e-01   8.5780000000000001e-01   2.0999999999999999e-01   0.0000000000000000e+00   4.8200000000000000e-02   3.1069999999999998e-01   5.3369999999999995e-01   3.5695000000000001e+00   2.9859999999999998e-01   9.6199999999999994e-02   2.6100000000000001e-01
  -1.6972000000000000e+00   8.7900000000000006e-02   8.5780000000000001e-01   2.4820000000000000e-01   2.8500000000000001e-02   1.0520000000000000e-01   5.7709999999999995e-01   5.7809999999999995e-01   3.3953000000000002e+00   2.4079999999999999e-01   1.1550000000000001e-01   2.0790000000000000e-01
  -1.5649999999999999e+00   2.8580000000000000e-01   1.3725000000000001e+00   2.2910000000000000e-01  -5.7099999999999998e-02   1.4030000000000001e-01   4.8830000000000001e-01   6.4480000000000004e-01   3.0470999999999999e+00   2.8899999999999998e-01   1.1550000000000001e-01   2.6979999999999998e-01
  -1.5428999999999999e+00   2.1980000000000000e-01   2.5740000000000002e-01   2.0999999999999999e-01   1.0470000000000000e-01   4.3900000000000002e-02   6.2150000000000005e-01   5.3369999999999995e-01   3.3083000000000000e+00   2.1190000000000001e-01   8.6599999999999996e-02   2.5659999999999999e-01
  -1.4548000000000001e+00   2.6379999999999998e-01   3.4310000000000002e-01   2.1959999999999999e-01   3.8100000000000002e-02   7.0199999999999999e-02   5.5489999999999995e-01   7.5600000000000001e-01   4.7882999999999996e+00   1.7340000000000000e-01   1.5400000000000000e-01   1.9910000000000000e-01
  -1.6311000000000000e+00   1.7590000000000000e-01   7.7210000000000001e-01   2.2910000000000000e-01   6.6600000000000006e-02   7.8899999999999998e-02   6.4370000000000005e-01   6.8930000000000002e-01   4.0918000000000001e+00   1.0600000000000000e-01   1.4430000000000001e-01   2.3890000000000000e-01
  -1.3005000000000000e+00   3.9570000000000000e-01  -8.5800000000000001e-02   2.3870000000000000e-01   1.1420000000000000e-01   3.5099999999999999e-02   5.3269999999999995e-01   6.0040000000000004e-01   3.5695000000000001e+00   1.9270000000000001e-01   1.7319999999999999e-01   2.1679999999999999e-01
  -1.5870000000000000e+00   2.8580000000000000e-01  -8.5800000000000001e-02   2.2910000000000000e-01   1.0470000000000000e-01   4.8200000000000000e-02   5.1049999999999995e-01   8.6719999999999997e-01   3.6564999999999999e+00   1.9270000000000001e-01   2.1170000000000000e-01   2.0790000000000000e-01
  -1.3887000000000000e+00   2.6379999999999998e-01   8.5800000000000001e-02   2.5779999999999997e-01  -2.8500000000000001e-02   3.0700000000000002e-02   5.7709999999999995e-01   6.0040000000000004e-01   4.0048000000000004e+00   2.6970000000000000e-01   9.6199999999999994e-02   2.3000000000000001e-01
  -1.3666000000000000e+00   1.7590000000000000e-01   1.1152000000000000e+00   2.1959999999999999e-01   8.5599999999999996e-02   4.3900000000000002e-02   4.2170000000000002e-01   7.1150000000000002e-01   4.4401000000000002e+00   2.3119999999999999e-01   9.5999999999999992e-03   2.2559999999999999e-01
  -1.4767999999999999e+00   2.8580000000000000e-01   1.7160000000000000e-01   1.9089999999999999e-01   1.9000000000000000e-02   5.7000000000000002e-02   5.9930000000000005e-01   6.8930000000000002e-01   2.9600000000000000e+00   1.4449999999999999e-01   8.6599999999999996e-02   2.3890000000000000e-01
  -1.4988999999999999e+00   2.6379999999999998e-01   1.1152000000000000e+00   9.5500000000000002e-02  -2.8500000000000001e-02   1.2720000000000001e-01   4.6610000000000001e-01   4.8920000000000002e-01   3.2212000000000001e+00   2.7939999999999998e-01   2.2130000000000000e-01   2.3890000000000000e-01
  -1.3666000000000000e+00   1.3189999999999999e-01   6.0050000000000003e-01   1.9089999999999999e-01   9.4999999999999998e-03   6.5799999999999997e-02   7.3240000000000005e-01   5.1139999999999997e-01   4.1788999999999996e+00   2.4079999999999999e-01   1.2509999999999999e-01   2.2559999999999999e-01
  -1.4548000000000001e+00   1.9789999999999999e-01   5.1470000000000005e-01   1.9089999999999999e-01   1.5229999999999999e-01   5.7000000000000002e-02   5.3269999999999995e-01   7.3380000000000001e-01   3.9177000000000000e+00   2.4079999999999999e-01   9.6199999999999994e-02   1.7249999999999999e-01
  -1.5428999999999999e+00   1.7590000000000000e-01  -3.4310000000000002e-01   2.0999999999999999e-01  -9.4999999999999998e-03   5.7000000000000002e-02   6.4370000000000005e-01   5.1139999999999997e-01   3.8306000000000000e+00   2.6010000000000000e-01   1.2509999999999999e-01   1.9910000000000000e-01
  -1.5208999999999999e+00   3.2979999999999998e-01   2.5740000000000002e-01   2.0999999999999999e-01   4.7600000000000003e-02   4.8200000000000000e-02   7.9900000000000004e-01   8.0049999999999999e-01   4.7882999999999996e+00   2.7939999999999998e-01   1.5400000000000000e-01   1.9910000000000000e-01
  -1.4107000000000001e+00   2.1980000000000000e-01   3.4310000000000002e-01   3.0549999999999999e-01   8.5599999999999996e-02   7.0199999999999999e-02   6.8799999999999994e-01   7.1150000000000002e-01   3.8306000000000000e+00   2.4079999999999999e-01   8.6599999999999996e-02   2.4770000000000000e-01
  -1.5870000000000000e+00   1.9789999999999999e-01  -7.7210000000000001e-01   2.2910000000000000e-01   1.3320000000000001e-01   2.1899999999999999e-02   7.1020000000000005e-01   6.6710000000000003e-01   3.2212000000000001e+00   2.5050000000000000e-01   6.7400000000000002e-02   2.2120000000000001e-01
  -1.4107000000000001e+00   1.9789999999999999e-01  -1.7160000000000000e-01   2.2910000000000000e-01   9.4999999999999998e-03   1.3589999999999999e-01   4.2170000000000002e-01   7.1150000000000002e-01   2.9600000000000000e+00   2.9859999999999998e-01   5.7700000000000001e-02   1.9910000000000000e-01
  -1.6091000000000000e+00   1.9789999999999999e-01   8.5780000000000001e-01   1.9089999999999999e-01   1.1420000000000000e-01   7.0199999999999999e-02   5.1049999999999995e-01   4.8920000000000002e-01   3.3953000000000002e+00   2.6010000000000000e-01   1.1550000000000001e-01   2.3440000000000000e-01
  -1.4548000000000001e+00   2.4179999999999999e-01   4.2890000000000000e-01   2.0050000000000001e-01   5.7099999999999998e-02   3.9500000000000000e-02   5.9930000000000005e-01   4.0020000000000000e-01   2.9600000000000000e+00   2.5050000000000000e-01   1.9199999999999998e-02   2.3890000000000000e-01
  -1.6311000000000000e+00   1.3189999999999999e-01   3.4310000000000002e-01   2.0050000000000001e-01  -7.6100000000000001e-02   9.6500000000000002e-02   4.6610000000000001e-01   6.2260000000000004e-01   3.4824000000000002e+00   2.5050000000000000e-01   7.6999999999999999e-02   2.1679999999999999e-01
  -1.5870000000000000e+00   1.7590000000000000e-01   6.0050000000000003e-01   2.0999999999999999e-01   9.4999999999999998e-03   9.6500000000000002e-02   5.9930000000000005e-01   5.7809999999999995e-01   3.5695000000000001e+00   1.9270000000000001e-01   1.0580000000000001e-01   2.0790000000000000e-01
  -1.4767999999999999e+00   3.9570000000000000e-01   1.7160000000000000e-01   2.7689999999999998e-01   9.4999999999999998e-03   7.0199999999999999e-02   5.1049999999999995e-01   6.4480000000000004e-01   3.4824000000000002e+00   2.2159999999999999e-01   1.2509999999999999e-01   2.5209999999999999e-01
  -1.5649999999999999e+00   5.0560000000000005e-01   1.2010000000000001e+00   2.4820000000000000e-01   1.1420000000000000e-01   6.1400000000000003e-02   5.7709999999999995e-01   4.8920000000000002e-01   4.1788999999999996e+00   1.9270000000000001e-01   1.4430000000000001e-01   1.8579999999999999e-01
  -1.6752000000000000e+00   3.7369999999999998e-01   1.7160000000000000e-01   2.9599999999999999e-01  -1.9000000000000000e-02   9.2100000000000001e-02   6.4370000000000005e-01   6.0040000000000004e-01   3.8306000000000000e+00   2.2159999999999999e-01   1.0580000000000001e-01   2.3890000000000000e-01
  -1.5428999999999999e+00   2.8580000000000000e-01  -4.2890000000000000e-01   3.1509999999999999e-01   1.1420000000000000e-01   4.8200000000000000e-02   4.2170000000000002e-01   5.7809999999999995e-01   4.1788999999999996e+00   1.7340000000000000e-01   1.1550000000000001e-01   2.2559999999999999e-01
  -1.4107000000000001e+00   1.5390000000000001e-01  -4.2890000000000000e-01   2.2910000000000000e-01   1.5229999999999999e-01   5.2600000000000001e-02   4.4390000000000002e-01   6.4480000000000004e-01   3.4824000000000002e+00   1.8300000000000000e-01   3.8500000000000000e-02   2.3000000000000001e-01
  -1.6311000000000000e+00   6.6000000000000003e-02   3.4310000000000002e-01   1.6230000000000000e-01   5.7099999999999998e-02   9.2100000000000001e-02   4.6610000000000001e-01   6.6710000000000003e-01   3.7435999999999998e+00   2.3119999999999999e-01   1.0580000000000001e-01   1.9910000000000000e-01
  -1.4548000000000001e+00   8.7900000000000006e-02   8.5800000000000001e-02   2.0999999999999999e-01   3.8100000000000002e-02   7.0199999999999999e-02   5.1049999999999995e-01   5.1139999999999997e-01   3.3953000000000002e+00   2.8899999999999998e-01   8.6599999999999996e-02   2.4329999999999999e-01
  -1.6091000000000000e+00   2.8580000000000000e-01  -1.7160000000000000e-01   2.6729999999999998e-01   4.7600000000000003e-02   7.8899999999999998e-02   4.8830000000000001e-01   3.5580000000000001e-01   2.8730000000000002e+00   2.2159999999999999e-01   8.6599999999999996e-02   2.4329999999999999e-01
  -1.4988999999999999e+00   2.8580000000000000e-01   9.4359999999999999e-01   1.5279999999999999e-01  -9.4999999999999998e-03   1.5790000000000001e-01   5.5489999999999995e-01   5.1139999999999997e-01   3.8306000000000000e+00   2.4079999999999999e-01   6.7400000000000002e-02   2.2120000000000001e-01
  -1.5649999999999999e+00   2.8580000000000000e-01   3.4310000000000002e-01   1.8140000000000001e-01   0.0000000000000000e+00   8.3299999999999999e-02   6.6579999999999995e-01   6.8930000000000002e-01   3.4824000000000002e+00   1.9270000000000001e-01   1.4430000000000001e-01   2.6540000000000002e-01
  -1.5649999999999999e+00   3.7369999999999998e-01  -1.7160000000000000e-01   2.0050000000000001e-01   5.7099999999999998e-02   8.3299999999999999e-02   5.5489999999999995e-01   4.0020000000000000e-01   3.9177000000000000e+00   2.8899999999999998e-01   1.4430000000000001e-01   2.3440000000000000e-01
  -1.5870000000000000e+00   3.2979999999999998e-01  -2.5740000000000002e-01   1.2410000000000000e-01   4.7600000000000003e-02   5.7000000000000002e-02   6.8799999999999994e-01   7.7820000000000000e-01   4.0918000000000001e+00   2.3119999999999999e-01   1.9239999999999999e-01   1.9020000000000001e-01
  -1.4988999999999999e+00   2.8580000000000000e-01   2.5740000000000002e-01   1.4319999999999999e-01  -2.8500000000000001e-02   8.7700000000000000e-02   3.9950000000000002e-01   6.4480000000000004e-01   4.0918000000000001e+00   2.5050000000000000e-01   1.5400000000000000e-01   2.3000000000000001e-01
  -1.4767999999999999e+00   2.8580000000000000e-01   8.5800000000000001e-02   1.7190000000000000e-01   2.0930000000000001e-01   3.5099999999999999e-02   6.6579999999999995e-01   5.5589999999999995e-01   3.7435999999999998e+00   1.7340000000000000e-01   1.0580000000000001e-01   2.8749999999999998e-01
  -1.5208999999999999e+00   3.0780000000000002e-01   8.5800000000000001e-02   2.5779999999999997e-01   1.0470000000000000e-01   4.8200000000000000e-02   6.6579999999999995e-01   6.6710000000000003e-01   3.7435999999999998e+00   3.2750000000000001e-01   8.6599999999999996e-02   2.1229999999999999e-01
  -1.5649999999999999e+00   2.4179999999999999e-01   8.5780000000000001e-01   4.7699999999999999e-02   1.1420000000000000e-01   1.0520000000000000e-01   7.3240000000000005e-01   4.4469999999999998e-01   4.2659000000000002e+00   2.4079999999999999e-01   1.2509999999999999e-01   2.4770000000000000e-01
  -1.5428999999999999e+00   3.2979999999999998e-01  -3.4310000000000002e-01   1.6230000000000000e-01   7.6100000000000001e-02   5.7000000000000002e-02   4.8830000000000001e-01   4.8920000000000002e-01   4.3529999999999998e+00   2.7939999999999998e-01   1.3469999999999999e-01   2.1229999999999999e-01
  -1.5208999999999999e+00   3.9570000000000000e-01   3.4310000000000002e-01   1.6230000000000000e-01  -3.8100000000000002e-02   3.0700000000000002e-02   5.1049999999999995e-01   3.3350000000000002e-01   2.9600000000000000e+00   2.7939999999999998e-01   1.2509999999999999e-01   2.3000000000000001e-01
  -1.5649999999999999e+00   4.3999999999999997e-02   9.4359999999999999e-01   1.7190000000000000e-01   5.7099999999999998e-02   1.1840000000000001e-01   6.6579999999999995e-01   6.2260000000000004e-01   3.4824000000000002e+00   2.4079999999999999e-01   1.2509999999999999e-01   2.0790000000000000e-01
  -1.5428999999999999e+00   3.2979999999999998e-01   8.5780000000000001e-01   1.2410000000000000e-01   9.4999999999999998e-03   8.7700000000000000e-02   6.8799999999999994e-01   5.3369999999999995e-01   3.8306000000000000e+00   1.9270000000000001e-01   7.6999999999999999e-02   1.9460000000000000e-01
  -1.5208999999999999e+00   4.3969999999999998e-01  -4.2890000000000000e-01   3.0549999999999999e-01   6.6600000000000006e-02   6.1400000000000003e-02   4.4390000000000002e-01   4.2249999999999999e-01   3.7435999999999998e+00   2.2159999999999999e-01   2.0210000000000000e-01   2.3440000000000000e-01
  -1.5649999999999999e+00   2.6379999999999998e-01   6.0050000000000003e-01   1.5279999999999999e-01   3.8100000000000002e-02   9.2100000000000001e-02   5.9930000000000005e-01   6.4480000000000004e-01   4.2659000000000002e+00   2.3119999999999999e-01   1.8279999999999999e-01   1.4160000000000000e-01
  -1.4988999999999999e+00   2.6379999999999998e-01   5.1470000000000005e-01   2.2910000000000000e-01   1.1420000000000000e-01   4.8200000000000000e-02   6.6579999999999995e-01   6.6710000000000003e-01   3.2212000000000001e+00   2.3119999999999999e-01   1.6360000000000000e-01   2.1229999999999999e-01
  -1.5428999999999999e+00   2.6379999999999998e-01   3.4310000000000002e-01   2.0999999999999999e-01   5.7099999999999998e-02   3.5099999999999999e-02   5.1049999999999995e-01   5.5589999999999995e-01   3.9177000000000000e+00   2.3119999999999999e-01   2.8899999999999999e-02   2.2120000000000001e-01
  -1.2784000000000000e+00   1.3189999999999999e-01   0.0000000000000000e+00   1.8140000000000001e-01   1.9030000000000000e-01  -8.8000000000000005e-03   5.9930000000000005e-01   6.4480000000000004e-01   3.8306000000000000e+00   2.1190000000000001e-01   4.8099999999999997e-02   2.3000000000000001e-01
  -1.6532000000000000e+00   1.5390000000000001e-01   1.0294000000000001e+00   2.5779999999999997e-01   4.7600000000000003e-02   3.0700000000000002e-02   7.1020000000000005e-01   7.3380000000000001e-01   3.1341999999999999e+00   2.7939999999999998e-01   1.0580000000000001e-01   2.3440000000000000e-01
  -1.7193000000000001e+00   1.5390000000000001e-01  -8.5800000000000001e-02   2.0999999999999999e-01   7.6100000000000001e-02   2.1899999999999999e-02   4.8830000000000001e-01   4.8920000000000002e-01   3.9177000000000000e+00   2.7939999999999998e-01   8.6599999999999996e-02   2.4770000000000000e-01
  -1.6091000000000000e+00   2.6379999999999998e-01  -2.5740000000000002e-01   2.9599999999999999e-01   1.2370000000000000e-01   6.5799999999999997e-02   5.7709999999999995e-01   4.2249999999999999e-01   3.9177000000000000e+00   2.7939999999999998e-01   4.8099999999999997e-02   2.5209999999999999e-01
  -1.5870000000000000e+00   1.3189999999999999e-01   7.7210000000000001e-01   1.3370000000000001e-01  -9.4999999999999998e-03   1.0520000000000000e-01   6.8799999999999994e-01   7.3380000000000001e-01   3.5695000000000001e+00   2.5050000000000000e-01   9.6199999999999994e-02   2.3000000000000001e-01
  -1.5428999999999999e+00   1.5390000000000001e-01   7.7210000000000001e-01   2.0999999999999999e-01   1.3320000000000001e-01   1.0520000000000000e-01   6.4370000000000005e-01   6.2260000000000004e-01   4.0918000000000001e+00   3.0819999999999997e-01   1.7319999999999999e-01   1.9460000000000000e-01
  -1.4988999999999999e+00   1.0990000000000000e-01  -2.5740000000000002e-01   2.4820000000000000e-01   7.6100000000000001e-02   3.0700000000000002e-02   4.6610000000000001e-01   6.2260000000000004e-01   4.0918000000000001e+00   2.3119999999999999e-01   1.2509999999999999e-01   1.9460000000000000e-01
  -1.5428999999999999e+00   3.0780000000000002e-01  -1.7160000000000000e-01   2.0050000000000001e-01   7.6100000000000001e-02   1.1840000000000001e-01   6.4370000000000005e-01   6.4480000000000004e-01   4.0918000000000001e+00   2.6970000000000000e-01   2.1170000000000000e-01   1.7690000000000000e-01
