# Supplementary material for: Footwear and Foam Surface Alter Gait Initiation of Typical Subjects
Source: PLoS One. 2015 Aug 13;10(8):e0135821. doi: 10.1371/journal.pone.0135821 (PMC4536224; doi:10.1371/journal.pone.0135821)
Supplement: S1 Dataset — (ZIP) [file pone.0135821.s001.zip › 12_foam_av1_01.txt]

   1.4988999999999999e+00  -7.4744000000000002e+00   2.4825829999999999e+02  -2.5205000000000002e+00   2.7814800000000002e+01   8.0689999999999995e-01  -5.1049999999999995e-01   4.4249000000000001e+00   2.7197600000000000e+02   2.2347999999999999e+00  -3.6640700000000002e+01   1.7252000000000001e+00
   1.6311000000000000e+00  -7.6722999999999999e+00   2.4688570000000001e+02  -2.6732999999999998e+00   2.7805299999999999e+01   8.2440000000000002e-01  -7.9900000000000004e-01   4.0023999999999997e+00   2.7354309999999998e+02   2.2347999999999999e+00  -3.6640700000000002e+01   1.7119000000000000e+00
   1.6532000000000000e+00  -7.7382000000000000e+00   2.4491270000000000e+02  -2.8069999999999999e+00   2.7529299999999999e+01   7.8059999999999996e-01  -7.9900000000000004e-01   3.9579000000000000e+00   2.7302080000000001e+02   2.1288000000000000e+00  -3.6582999999999998e+01   1.5924000000000000e+00
   2.0499000000000001e+00  -8.0020000000000007e+00   2.4405490000000000e+02  -2.9502000000000002e+00   2.7453199999999999e+01   8.9459999999999995e-01  -8.4340000000000004e-01   3.6688999999999998e+00   2.7441370000000001e+02   1.9361999999999999e+00  -3.6775399999999998e+01   1.6765000000000001e+00
   2.3584999999999998e+00  -8.3097999999999992e+00   2.4139560000000000e+02  -3.0360999999999998e+00   2.7329499999999999e+01   8.1999999999999995e-01  -1.0431999999999999e+00   3.3576000000000001e+00   2.7476200000000000e+02   1.8688000000000000e+00  -3.6813899999999997e+01   1.6455000000000000e+00
   2.5127999999999999e+00  -8.3317999999999994e+00   2.3985149999999999e+02  -3.3512000000000000e+00   2.7177199999999999e+01   8.5950000000000004e-01  -1.6424000000000001e+00   2.9129000000000000e+00   2.7502319999999997e+02   1.5316000000000001e+00  -3.6967900000000000e+01   1.6146000000000000e+00
   2.6450999999999998e+00  -8.3977000000000004e+00   2.3822160000000000e+02  -3.4466000000000001e+00   2.6853700000000000e+01   9.1649999999999998e-01  -1.8422000000000001e+00   2.8016999999999999e+00   2.7537139999999999e+02   1.3101000000000000e+00  -3.7073700000000002e+01   1.5659000000000001e+00
   2.8433999999999999e+00  -8.5955999999999992e+00   2.3710640000000001e+02  -3.6471000000000000e+00   2.6663399999999999e+01   9.2530000000000001e-01  -2.1972999999999998e+00   2.2458000000000000e+00   2.7685140000000001e+02   1.0500000000000000e+00  -3.7141100000000002e+01   1.6056999999999999e+00
   2.9977000000000000e+00  -8.7494999999999994e+00   2.3496180000000001e+02  -3.7999000000000001e+00   2.6416000000000000e+01   9.2969999999999997e-01  -2.5524000000000000e+00   2.0901999999999998e+00   2.7737380000000002e+02   8.0920000000000003e-01  -3.7352800000000002e+01   1.5526000000000000e+00
   3.1299999999999999e+00  -9.1452000000000009e+00   2.3333189999999999e+02  -4.1245000000000003e+00   2.6158999999999999e+01   9.7350000000000003e-01  -2.7966000000000002e+00   1.8010999999999999e+00   2.7850560000000002e+02   5.1049999999999995e-01  -3.7477800000000002e+01   1.5217000000000001e+00
   3.3062999999999998e+00  -9.1890999999999998e+00   2.2998630000000000e+02  -4.1627000000000001e+00   2.5949700000000000e+01   9.7350000000000003e-01  -3.0407000000000002e+00   1.8232999999999999e+00   2.7963729999999998e+02   3.0819999999999997e-01  -3.7564399999999999e+01   1.5040000000000000e+00
   3.2622000000000000e+00  -9.3870000000000005e+00   2.2698390000000001e+02  -4.4204999999999997e+00   2.5616599999999998e+01   9.2530000000000001e-01  -3.8174999999999999e+00   1.4898000000000000e+00   2.8181380000000001e+02   6.7400000000000002e-02  -3.7824199999999998e+01   1.4996000000000000e+00
   3.2402000000000002e+00  -9.4090000000000007e+00   2.2380990000000000e+02  -4.4396000000000004e+00   2.5407299999999999e+01   9.1649999999999998e-01  -3.8174999999999999e+00   1.5120000000000000e+00   2.8346800000000002e+02  -2.5050000000000000e-01  -3.7930100000000003e+01   1.4819000000000000e+00
   3.1741000000000001e+00  -9.7166999999999994e+00   2.2029280000000000e+02  -4.6018999999999997e+00   2.4922000000000001e+01   9.2969999999999997e-01  -4.6387000000000000e+00   1.2674000000000001e+00   2.8555739999999997e+02  -6.0690000000000000e-01  -3.8209099999999999e+01   1.4685999999999999e+00
   3.1741000000000001e+00  -9.2331000000000003e+00   2.1677560000000000e+02  -4.6210000000000004e+00   2.4760200000000001e+01   8.6390000000000000e-01  -5.3490000000000002e+00   8.6719999999999997e-01   2.8755980000000000e+02  -9.3440000000000001e-01  -3.8565100000000001e+01   1.4376000000000000e+00
   2.8214000000000001e+00  -9.2990999999999993e+00   2.1377320000000000e+02  -4.6592000000000002e+00   2.4436699999999998e+01   9.0769999999999995e-01  -5.8151000000000002e+00   7.7820000000000000e-01   2.9017160000000001e+02  -1.2137000000000000e+00  -3.8901899999999998e+01   1.4464999999999999e+00
   2.4026000000000001e+00  -9.1232000000000006e+00   2.1042760000000001e+02  -4.7355000000000000e+00   2.3941800000000001e+01   8.7270000000000003e-01  -6.4364999999999997e+00   6.4480000000000004e-01   2.9252229999999997e+02  -1.4931000000000001e+00  -3.9305999999999997e+01   1.4155000000000000e+00
   2.0278999999999998e+00  -8.8374000000000006e+00   2.0793989999999999e+02  -4.6878000000000002e+00   2.3665900000000001e+01   8.5950000000000004e-01  -7.1467999999999998e+00   6.6699999999999995e-02   2.9548230000000001e+02  -1.9169000000000000e+00  -3.9681300000000000e+01   1.4021999999999999e+00
   1.7413000000000001e+00  -8.5736000000000008e+00   2.0399379999999999e+02  -4.6973000000000003e+00   2.3370899999999999e+01   8.1130000000000002e-01  -7.9013999999999998e+00  -6.6699999999999995e-02   2.9852940000000001e+02  -2.2252000000000001e+00  -3.9998800000000003e+01   1.3624000000000001e+00
   1.1021000000000001e+00  -8.4856999999999996e+00   2.0193500000000000e+02  -4.7641999999999998e+00   2.2990300000000001e+01   8.7700000000000000e-01  -8.5007000000000001e+00  -2.0010000000000000e-01   3.0209890000000001e+02  -2.6490000000000000e+00  -4.0316299999999998e+01   1.3005000000000000e+00
   1.0360000000000000e+00  -8.0899999999999999e+00   1.9893260000000001e+02  -4.7260000000000000e+00   2.2799900000000001e+01   7.8059999999999996e-01  -9.0777000000000001e+00  -4.8920000000000002e-01   3.0349180000000001e+02  -2.8898000000000001e+00  -4.0518400000000000e+01   1.2784000000000000e+00
   4.4080000000000003e-01  -8.0239999999999991e+00   1.9584440000000001e+02  -4.6304999999999996e+00   2.2666699999999999e+01   7.5860000000000005e-01  -9.7880000000000003e+00  -5.5589999999999995e-01   3.0514600000000002e+02  -3.2751000000000001e+00  -4.0835900000000002e+01   1.2341000000000000e+00
  -6.6100000000000006e-02  -7.6943000000000001e+00   1.9352820000000000e+02  -4.6878000000000002e+00   2.2581099999999999e+01   7.2789999999999999e-01  -1.0320600000000001e+01  -6.0040000000000004e-01   3.0784480000000002e+02  -3.5930000000000000e+00  -4.0999499999999998e+01   1.2076000000000000e+00
  -5.9509999999999996e-01  -7.8700999999999999e+00   1.9215570000000000e+02  -4.7164000000000001e+00   2.2238499999999998e+01   7.5860000000000005e-01  -1.0986499999999999e+01  -8.6719999999999997e-01   3.0993430000000001e+02  -3.6989999999999998e+00  -4.1374800000000000e+01   1.1766000000000001e+00
  -7.9349999999999998e-01  -7.6943000000000001e+00   1.8846700000000001e+02  -4.6973000000000003e+00   2.2048200000000001e+01   6.9289999999999996e-01  -1.1696700000000000e+01  -1.1117999999999999e+00   3.1237200000000001e+02  -3.9975999999999998e+00  -4.1509500000000003e+01   1.1413000000000000e+00
  -1.1902999999999999e+00  -7.5842999999999998e+00   1.8657970000000000e+02  -4.6018999999999997e+00   2.1762699999999999e+01   7.2360000000000002e-01  -1.2362600000000000e+01  -1.3119000000000001e+00   3.1367790000000002e+02  -4.2770000000000001e+00  -4.1846299999999999e+01   1.0970000000000000e+00
  -1.8514999999999999e+00  -7.4523999999999999e+00   1.8392040000000000e+02  -4.5827999999999998e+00   2.1439200000000000e+01   7.3229999999999995e-01  -1.2717700000000001e+01  -1.4898000000000000e+00   3.1533199999999999e+02  -4.4695999999999998e+00  -4.2096400000000003e+01   1.0571999999999999e+00
  -2.1160000000000001e+00  -7.5404000000000000e+00   1.8246209999999999e+02  -4.5922999999999998e+00   2.1258400000000002e+01   7.4550000000000005e-01  -1.3250400000000001e+01  -1.7121000000000000e+00   3.1733440000000002e+02  -4.7201000000000004e+00  -4.2356200000000001e+01   1.0528000000000000e+00
  -2.7111999999999998e+00  -7.4305000000000003e+00   1.7945970000000000e+02  -4.5636999999999999e+00   2.0991900000000001e+01   7.2789999999999999e-01  -1.3871800000000000e+01  -1.8677999999999999e+00   3.1872739999999999e+02  -4.9031000000000002e+00  -4.2558300000000003e+01   1.0041000000000000e+00
  -3.1960999999999999e+00  -7.5624000000000002e+00   1.7834450000000001e+02  -4.5731999999999999e+00   2.0744499999999999e+01   7.7620000000000000e-01  -1.4049400000000000e+01  -1.7121000000000000e+00   3.2125209999999998e+02  -5.0956999999999999e+00  -4.2846899999999998e+01   9.7319999999999995e-01
  -3.5708000000000002e+00  -7.6283000000000003e+00   1.7525630000000001e+02  -4.5731999999999999e+00   2.0611300000000000e+01   7.1919999999999995e-01  -1.4404500000000001e+01  -2.1124000000000001e+00   3.2360270000000003e+02  -5.3461999999999996e+00  -4.3097099999999998e+01   9.2449999999999999e-01
  -3.9235000000000002e+00  -7.4964000000000004e+00   1.7345480000000001e+02  -4.4968000000000004e+00   2.0392399999999999e+01   7.4109999999999998e-01  -1.4737399999999999e+01  -2.4681999999999999e+00   3.2604039999999998e+02  -5.4810999999999996e+00  -4.3376199999999997e+01   8.8029999999999997e-01
  -4.2100000000000000e+00  -7.6283000000000003e+00   1.7113870000000000e+02  -4.4778000000000002e+00   2.0268699999999999e+01   7.7620000000000000e-01  -1.5003800000000000e+01  -2.4904000000000002e+00   3.2795580000000001e+02  -5.7218999999999998e+00  -4.3645600000000002e+01   7.8300000000000003e-01
  -4.4524999999999997e+00  -7.8700999999999999e+00   1.6942300000000000e+02  -4.4778000000000002e+00   2.0068899999999999e+01   8.4199999999999997e-01  -1.5381100000000000e+01  -2.7349999999999999e+00   3.3126400000000001e+02  -5.9145000000000003e+00  -4.3934199999999997e+01   7.6080000000000003e-01
  -4.7169999999999996e+00  -8.1339000000000006e+00   1.6813620000000000e+02  -4.4396000000000004e+00   1.9916599999999999e+01   8.0249999999999999e-01  -1.5714000000000000e+01  -3.2464000000000000e+00   3.3204759999999999e+02  -6.1843000000000004e+00  -4.4232500000000002e+01   7.1660000000000001e-01
  -5.0035999999999996e+00  -8.0020000000000007e+00   1.6616319999999999e+02  -4.5064000000000002e+00   1.9764399999999998e+01   8.2879999999999998e-01  -1.6091300000000000e+01  -3.7355999999999998e+00   3.3448530000000000e+02  -6.2709000000000001e+00  -4.4530799999999999e+01   6.8120000000000003e-01
  -5.2680999999999996e+00  -8.0899999999999999e+00   1.6599160000000001e+02  -4.4873000000000003e+00   1.9678699999999999e+01   9.0769999999999995e-01  -1.6246700000000001e+01  -4.0247000000000002e+00   3.3718410000000000e+02  -6.4732000000000003e+00  -4.4809800000000003e+01   6.0160000000000002e-01
  -5.5545999999999998e+00  -8.2878000000000007e+00   1.6513380000000001e+02  -4.5064000000000002e+00   1.9631200000000000e+01   8.9900000000000002e-01  -1.6668399999999998e+01  -4.5583000000000000e+00   3.3944770000000000e+02  -6.7622000000000000e+00  -4.5165900000000001e+01   5.5740000000000001e-01
  -5.6868999999999996e+00  -8.0899999999999999e+00   1.6384700000000001e+02  -4.4396000000000004e+00   1.9555000000000000e+01   9.2969999999999997e-01  -1.6890300000000000e+01  -4.6917000000000000e+00   3.4214659999999998e+02  -6.8103999999999996e+00  -4.5464100000000002e+01   4.7770000000000001e-01
  -5.8852000000000002e+00  -8.1998999999999995e+00   1.6324650000000000e+02  -4.4204999999999997e+00   1.9383800000000001e+01   9.5599999999999996e-01  -1.7312100000000001e+01  -5.1364000000000001e+00   3.4371359999999999e+02  -7.0319000000000003e+00  -4.5771999999999998e+01   3.8929999999999998e-01
  -6.3701999999999996e+00  -8.2878000000000007e+00   1.6221709999999999e+02  -4.3632000000000000e+00   1.9250499999999999e+01   1.0042000000000000e+00  -1.7556200000000000e+01  -5.4922000000000004e+00   3.4658659999999998e+02  -7.2534999999999998e+00  -4.6041499999999999e+01   3.0080000000000001e-01
  -6.3261000000000003e+00  -8.2218999999999998e+00   1.6024410000000000e+02  -4.3917999999999999e+00   1.9336200000000002e+01   9.5599999999999996e-01  -1.7756000000000000e+01  -6.0035999999999996e+00   3.4885019999999997e+02  -7.4172000000000002e+00  -4.6378200000000000e+01   2.8749999999999998e-01
  -6.6787999999999998e+00  -8.2658000000000005e+00   1.6015830000000000e+02  -4.4396000000000004e+00   1.9174399999999999e+01   1.0392999999999999e+00  -1.7933499999999999e+01  -5.9813999999999998e+00   3.5050430000000000e+02  -7.4364999999999997e+00  -4.6541800000000002e+01   2.1229999999999999e-01
  -6.9432999999999998e+00  -8.3537999999999997e+00   1.5921469999999999e+02  -4.3632000000000000e+00   1.9060199999999998e+01   9.9109999999999998e-01  -1.8377400000000002e+01  -6.4039000000000001e+00   3.5215850000000000e+02  -7.5521000000000003e+00  -4.6724600000000002e+01   9.7299999999999998e-02
  -6.8551000000000002e+00  -8.1998999999999995e+00   1.5775640000000001e+02  -4.2773000000000003e+00   1.9031700000000001e+01   1.0174000000000001e+00  -1.8643699999999999e+01  -6.7374000000000001e+00   3.5329030000000000e+02  -7.7640000000000002e+00  -4.6897799999999997e+01   1.4160000000000000e-01
  -7.1856999999999998e+00  -8.2658000000000005e+00   1.5741319999999999e+02  -4.3059000000000003e+00   1.8936499999999999e+01   1.0348999999999999e+00  -1.8910100000000000e+01  -7.0487000000000002e+00   3.5442210000000000e+02  -7.7929000000000004e+00  -4.7109499999999997e+01   6.6400000000000001e-02
  -7.4501999999999997e+00  -8.1339000000000006e+00   1.5724170000000001e+02  -4.3250000000000002e+00   1.8860399999999998e+01   1.0656000000000001e+00  -1.8954499999999999e+01  -7.1375999999999999e+00   3.5555380000000002e+02  -7.9760000000000000e+00  -4.7186500000000002e+01   3.1000000000000000e-02
  -7.2739000000000003e+00  -8.3977000000000004e+00   1.5732749999999999e+02  -4.2294999999999998e+00   1.8774699999999999e+01   1.0963000000000001e+00  -1.9376200000000001e+01  -7.6935000000000002e+00   3.5633740000000000e+02  -7.9278000000000004e+00  -4.7273099999999999e+01  -6.6400000000000001e-02
  -7.4501999999999997e+00  -8.4636999999999993e+00   1.5638380000000001e+02  -4.1722000000000001e+00   1.8774699999999999e+01   1.1182000000000001e+00  -1.9575900000000001e+01  -8.2271999999999998e+00   3.5738209999999998e+02  -8.1301000000000005e+00  -4.7427000000000000e+01  -1.2390000000000000e-01
  -7.8029000000000002e+00  -8.6835000000000004e+00   1.5698429999999999e+02  -4.2390999999999996e+00   1.8746200000000002e+01   1.1709000000000001e+00  -1.9864500000000000e+01  -8.2271999999999998e+00   3.5868799999999999e+02  -8.1782000000000004e+00  -4.7600200000000001e+01  -1.5479999999999999e-01
  -7.9352000000000000e+00  -8.5736000000000008e+00   1.5681280000000001e+02  -4.2008999999999999e+00   1.8765200000000000e+01   1.1883999999999999e+00  -1.9797899999999998e+01  -8.1605000000000008e+00   3.5990679999999998e+02  -8.2263999999999999e+00  -4.7686799999999998e+01  -2.3440000000000000e-01
  -8.0233000000000008e+00  -8.3757000000000001e+00   1.5578340000000000e+02  -4.2103999999999999e+00   1.8888900000000000e+01   1.1577000000000000e+00  -1.9864500000000000e+01  -8.7607999999999997e+00   3.6060329999999999e+02  -8.2263999999999999e+00  -4.7840800000000002e+01  -2.8310000000000002e-01
  -8.2217000000000002e+00  -8.4417000000000009e+00   1.5715590000000000e+02  -4.1818000000000000e+00   1.8888900000000000e+01   1.2102999999999999e+00  -1.9797899999999998e+01  -8.6941000000000006e+00   3.6077740000000000e+02  -8.3131000000000004e+00  -4.7840800000000002e+01  -3.3179999999999998e-01
  -8.2878000000000007e+00  -8.2878000000000007e+00   1.5749900000000000e+02  -4.0576999999999996e+00   1.8946000000000002e+01   1.1709000000000001e+00  -1.9908899999999999e+01  -8.8498000000000001e+00   3.6164800000000002e+02  -8.2745999999999995e+00  -4.7888900000000000e+01  -3.3179999999999998e-01
  -8.2878000000000007e+00  -8.4636999999999993e+00   1.5835690000000000e+02  -3.9716999999999998e+00   1.9155400000000000e+01   1.1972000000000000e+00  -2.0108599999999999e+01  -9.2056000000000004e+00   3.6173509999999999e+02  -8.2937999999999992e+00  -4.7985100000000003e+01  -3.2290000000000002e-01
  -8.3759999999999994e+00  -8.1339000000000006e+00   1.5818530000000001e+02  -4.0194999999999999e+00   1.9202999999999999e+01   1.2016000000000000e+00  -2.0042000000000002e+01  -9.1610999999999994e+00   3.6217039999999997e+02  -8.2553000000000001e+00  -4.7965899999999998e+01  -3.8040000000000002e-01
  -8.7948000000000004e+00  -8.4197000000000006e+00   1.6015830000000000e+02  -3.9716999999999998e+00   1.9164899999999999e+01   1.2498000000000000e+00  -1.9997599999999998e+01  -9.5168999999999997e+00   3.6103859999999997e+02  -8.3709000000000007e+00  -4.7975499999999997e+01  -4.3350000000000000e-01
  -8.8169000000000004e+00  -8.1339000000000006e+00   1.6041569999999999e+02  -3.9144999999999999e+00   1.9250499999999999e+01   1.2191000000000001e+00  -1.9886700000000001e+01  -9.5612999999999992e+00   3.6103859999999997e+02  -8.3323999999999998e+00  -4.8023600000000002e+01  -3.9810000000000001e-01
  -8.8169000000000004e+00  -8.1339000000000006e+00   1.6230289999999999e+02  -3.8190000000000000e+00   1.9412299999999998e+01   1.2628999999999999e+00  -1.9908899999999999e+01  -9.4946000000000002e+00   3.6034210000000002e+02  -8.2456999999999994e+00  -4.7908099999999997e+01  -4.6450000000000002e-01
  -9.2576999999999998e+00  -8.1998999999999995e+00   1.6307499999999999e+02  -3.7425999999999999e+00   1.9516999999999999e+01   1.2805000000000000e+00  -1.9731300000000001e+01  -9.4724000000000004e+00   3.5947149999999999e+02  -8.2456999999999994e+00  -4.7831200000000003e+01  -4.8220000000000002e-01
  -9.2576999999999998e+00  -8.3317999999999994e+00   1.6410440000000000e+02  -3.7330999999999999e+00   1.9640699999999999e+01   1.2365999999999999e+00  -1.9509399999999999e+01  -9.5390999999999995e+00   3.5990679999999998e+02  -8.2263999999999999e+00  -4.7715699999999998e+01  -5.4410000000000003e-01
  -9.5883000000000003e+00  -8.2438000000000002e+00   1.6513380000000001e+02  -3.7044000000000001e+00   1.9935700000000001e+01   1.2717000000000001e+00  -1.9265200000000000e+01  -9.5836000000000006e+00   3.5886210000000000e+02  -8.2071000000000005e+00  -4.7734900000000003e+01  -5.2639999999999998e-01
  -9.4120000000000008e+00  -8.3757000000000001e+00   1.6590580000000000e+02  -3.5135000000000001e+00   2.0011800000000001e+01   1.2498000000000000e+00  -1.8887899999999998e+01  -9.4724000000000004e+00   3.5773030000000000e+02  -8.0145000000000000e+00  -4.7532899999999998e+01  -5.3969999999999996e-01
  -9.6765000000000008e+00  -8.3977000000000004e+00   1.6796469999999999e+02  -3.5038999999999998e+00   2.0202100000000002e+01   1.3111999999999999e+00  -1.8954499999999999e+01  -9.5168999999999997e+00   3.5746920000000000e+02  -8.0241000000000007e+00  -4.7465499999999999e+01  -5.9719999999999995e-01
  -9.4339999999999993e+00  -8.2878000000000007e+00   1.6933720000000000e+02  -3.4847999999999999e+00   2.0440000000000001e+01   1.2936000000000001e+00  -1.8932300000000001e+01  -9.6502999999999997e+00   3.5607619999999997e+02  -8.0145000000000000e+00  -4.7301900000000003e+01  -5.9270000000000000e-01
  -9.5221999999999998e+00  -8.3097999999999992e+00   1.7139599999999999e+02  -3.3702000000000001e+00   2.0516100000000002e+01   1.2936000000000001e+00  -1.8710300000000000e+01  -9.8058999999999994e+00   3.5407380000000001e+02  -7.8315000000000001e+00  -4.7225000000000001e+01  -6.6349999999999998e-01
  -9.7425999999999995e+00  -8.4417000000000009e+00   1.7345480000000001e+02  -3.2269999999999999e+00   2.0763600000000000e+01   1.3287000000000000e+00  -1.8377400000000002e+01  -9.8058999999999994e+00   3.5294200000000001e+02  -7.7351000000000001e+00  -4.7013300000000001e+01  -6.5469999999999995e-01
  -9.6765000000000008e+00  -8.3317999999999994e+00   1.7534209999999999e+02  -3.1888000000000001e+00   2.0991900000000001e+01   1.3550000000000000e+00  -1.8310800000000000e+01  -1.0006000000000000e+01   3.5189729999999997e+02  -7.6195000000000004e+00  -4.6926699999999997e+01  -6.6349999999999998e-01
  -9.6104000000000003e+00  -8.3317999999999994e+00   1.7791560000000001e+02  -2.9405999999999999e+00   2.1115600000000001e+01   1.3506000000000000e+00  -1.8022300000000001e+01  -1.0028300000000000e+01   3.5093959999999998e+02  -7.5521000000000003e+00  -4.6772700000000000e+01  -6.8559999999999999e-01
  -9.6984999999999992e+00  -8.5736000000000008e+00   1.7988860000000000e+02  -3.0455999999999999e+00   2.1277400000000000e+01   1.3770000000000000e+00  -1.7889099999999999e+01  -9.8948999999999998e+00   3.4928550000000001e+02  -7.4558000000000000e+00  -4.6493699999999997e+01  -7.4760000000000004e-01
  -9.8528000000000002e+00  -8.0020000000000007e+00   1.8160429999999999e+02  -2.9502000000000002e+00   2.1496300000000002e+01   1.3900999999999999e+00  -1.7622800000000002e+01  -9.8726000000000003e+00   3.4806670000000003e+02  -7.2053000000000003e+00  -4.6330100000000002e+01  -7.9620000000000002e-01
  -9.7425999999999995e+00  -8.3317999999999994e+00   1.8340570000000000e+02  -2.7974000000000001e+00   2.1791300000000000e+01   1.4077000000000000e+00  -1.7600600000000000e+01  -1.0095000000000001e+01   3.4649959999999999e+02  -7.0800999999999998e+00  -4.6156900000000000e+01  -8.2720000000000005e-01
  -9.6984999999999992e+00  -8.3317999999999994e+00   1.8503559999999999e+02  -2.7115000000000000e+00   2.1991099999999999e+01   1.3813000000000000e+00  -1.7289899999999999e+01  -9.9170999999999996e+00   3.4519369999999998e+02  -7.0511999999999997e+00  -4.5964500000000001e+01  -8.6260000000000003e-01
  -9.7205999999999992e+00  -8.3977000000000004e+00   1.8803809999999999e+02  -2.6637000000000000e+00   2.2371700000000001e+01   1.4734000000000000e+00  -1.7312100000000001e+01  -1.0206200000000001e+01   3.4380070000000001e+02  -6.9162999999999997e+00  -4.5877899999999997e+01  -8.7580000000000002e-01
  -9.5442000000000000e+00  -8.4417000000000009e+00   1.9026840000000001e+02  -2.5205000000000002e+00   2.2533500000000000e+01   1.4559000000000000e+00  -1.7001300000000001e+01  -1.0072800000000001e+01   3.4171129999999999e+02  -6.7043999999999997e+00  -4.5589199999999998e+01  -9.0239999999999998e-01
  -9.4560999999999993e+00  -8.4197000000000006e+00   1.9301349999999999e+02  -2.4346000000000001e+00   2.2838000000000001e+01   1.4690000000000001e+00  -1.7112300000000001e+01  -1.0428500000000000e+01   3.4031830000000002e+02  -6.5598999999999998e+00  -4.5493000000000002e+01  -9.4660000000000000e-01
  -9.4560999999999993e+00  -8.6835000000000004e+00   1.9524390000000000e+02  -2.4060000000000001e+00   2.3066400000000002e+01   1.4602999999999999e+00  -1.6601800000000001e+01  -1.0495200000000001e+01   3.3944770000000000e+02  -6.4828999999999999e+00  -4.5271700000000003e+01  -9.8640000000000005e-01
  -9.5221999999999998e+00  -8.7494999999999994e+00   1.9901840000000001e+02  -2.3296000000000001e+00   2.3313800000000001e+01   1.6400999999999999e+00  -1.6734999999999999e+01  -1.0584199999999999e+01   3.3692300000000000e+02  -6.2324000000000002e+00  -4.5079300000000003e+01  -1.0350999999999999e+00
  -9.1475000000000009e+00  -9.0352999999999994e+00   2.0150610000000000e+02  -2.0813000000000001e+00   2.3627800000000001e+01   1.5480000000000000e+00  -1.6646200000000000e+01  -1.0650900000000000e+01   3.3500760000000002e+02  -6.0879000000000003e+00  -4.4829099999999997e+01  -1.1013999999999999e+00
  -9.2135999999999996e+00  -8.7714999999999996e+00   2.0665309999999999e+02  -2.0813000000000001e+00   2.3865700000000000e+01   1.6752000000000000e+00  -1.6424299999999999e+01  -1.0650900000000000e+01   3.3457229999999998e+02  -5.8760000000000003e+00  -4.4511600000000001e+01  -1.1324000000000001e+00
  -8.9931999999999999e+00  -8.9473000000000003e+00   2.0759680000000000e+02  -1.8808000000000000e+00   2.4208300000000001e+01   1.6488000000000000e+00  -1.6091300000000000e+01  -1.0584199999999999e+01   3.3204759999999999e+02  -5.7603999999999997e+00  -4.4280600000000000e+01  -1.1899000000000000e+00
  -9.0593000000000004e+00  -9.1012000000000004e+00   2.1111390000000000e+02  -1.7854000000000001e+00   2.4588899999999999e+01   1.6708000000000001e+00  -1.6046900000000001e+01  -1.0673100000000000e+01   3.3030640000000000e+02  -5.4618000000000002e+00  -4.3953499999999998e+01  -1.2032000000000000e+00
  -8.9490999999999996e+00  -9.1012000000000004e+00   2.1403049999999999e+02  -1.5849000000000000e+00   2.4979099999999999e+01   1.6752000000000000e+00  -1.5691800000000001e+01  -1.0851000000000001e+01   3.2786869999999999e+02  -5.2401999999999997e+00  -4.3587800000000001e+01  -1.2695000000000001e+00
  -8.8389000000000006e+00  -9.0132999999999992e+00   2.1840549999999999e+02  -1.5180000000000000e+00   2.5216999999999999e+01   1.7364999999999999e+00  -1.5514300000000000e+01  -1.0584199999999999e+01   3.2473450000000003e+02  -5.0091000000000001e+00  -4.3231800000000000e+01  -1.2518000000000000e+00
  -8.7507000000000001e+00  -9.1671999999999993e+00   2.2218000000000001e+02  -1.2603000000000000e+00   2.5768899999999999e+01   1.6752000000000000e+00  -1.5070399999999999e+01  -1.0673100000000000e+01   3.2133920000000001e+02  -4.6237000000000004e+00  -4.2943199999999997e+01  -1.3226000000000000e+00
  -8.8829999999999991e+00  -9.4309999999999992e+00   2.2595450000000000e+02  -1.0789000000000000e+00   2.6140000000000001e+01   1.7497000000000000e+00  -1.4781800000000000e+01  -1.0450799999999999e+01   3.1898860000000002e+02  -4.1710000000000003e+00  -4.2529400000000003e+01  -1.3048999999999999e+00
  -8.6845999999999997e+00  -9.5847999999999995e+00   2.2938579999999999e+02  -9.8340000000000005e-01   2.6406400000000001e+01   1.8154999999999999e+00  -1.4448900000000000e+01  -1.0450799999999999e+01   3.1672500000000002e+02  -3.9398000000000000e+00  -4.2106000000000002e+01  -1.2740000000000000e+00
  -8.6184999999999992e+00  -9.7386999999999997e+00   2.3401820000000001e+02  -7.4470000000000003e-01   2.6758500000000002e+01   1.8681000000000001e+00  -1.4426700000000000e+01  -1.0339600000000001e+01   3.1376490000000001e+02  -3.5545000000000000e+00  -4.1788499999999999e+01  -1.3182000000000000e+00
  -8.2878000000000007e+00  -9.7827000000000002e+00   2.3847890000000001e+02  -5.2510000000000001e-01   2.7310400000000001e+01   1.8944000000000001e+00  -1.3672100000000000e+01  -1.0628600000000000e+01   3.1019549999999998e+02  -3.1787999999999998e+00  -4.1403599999999997e+01  -1.3624000000000001e+00
  -8.1334999999999997e+00  -1.0222400000000000e+01   2.4422640000000001e+02  -4.3919999999999998e-01   2.7643500000000000e+01   1.9514000000000000e+00  -1.3250400000000001e+01  -1.0517500000000000e+01   3.0810599999999999e+02  -2.8995000000000002e+00  -4.0874400000000001e+01  -1.4155000000000000e+00
  -8.1334999999999997e+00  -1.0376300000000001e+01   2.4825829999999999e+02  -2.1959999999999999e-01   2.8005099999999999e+01   2.0567000000000002e+00  -1.2873100000000001e+01  -1.0495200000000001e+01   3.0497190000000001e+02  -2.5623000000000000e+00  -4.0537700000000001e+01  -1.4021999999999999e+00
  -8.0233000000000008e+00  -1.0750000000000000e+01   2.5297640000000001e+02  -7.6399999999999996e-02   2.8604600000000001e+01   2.0347000000000000e+00  -1.2584500000000000e+01  -1.0272900000000000e+01   3.0166359999999997e+02  -2.3408000000000002e+00  -4.0046900000000001e+01  -1.4464999999999999e+00
  -7.6265999999999998e+00  -1.0728000000000000e+01   2.5795179999999999e+02   9.4999999999999998e-03   2.9108899999999998e+01   2.0697999999999999e+00  -1.1985300000000001e+01  -1.0295100000000000e+01   2.9861649999999997e+02  -2.0133000000000001e+00  -3.9546599999999998e+01  -1.3934000000000000e+00
  -7.2298000000000000e+00  -1.1475400000000000e+01   2.6369940000000003e+02   2.0050000000000001e-01   2.9641800000000000e+01   2.1530999999999998e+00  -1.1674500000000000e+01  -1.0250600000000000e+01   2.9426350000000002e+02  -1.6375999999999999e+00  -3.9065500000000000e+01  -1.4774000000000000e+00
  -6.9653000000000000e+00  -1.1387499999999999e+01   2.7004739999999998e+02   4.4869999999999999e-01   3.0307900000000000e+01   2.1530999999999998e+00  -1.1208399999999999e+01  -1.0272900000000000e+01   2.8921400000000000e+02  -1.2523000000000000e+00  -3.8497799999999998e+01  -1.4464999999999999e+00
  -6.4583000000000004e+00  -1.1871100000000000e+01   2.7665269999999998e+02   5.1559999999999995e-01   3.1012100000000000e+01   2.1970000000000001e+00  -1.0720200000000000e+01  -1.0384100000000000e+01   2.8512209999999999e+02  -9.4399999999999995e-01  -3.7949300000000001e+01  -1.4641999999999999e+00
  -6.0175000000000001e+00  -1.2156900000000000e+01   2.8342959999999999e+02   7.1609999999999996e-01   3.1573499999999999e+01   2.2978999999999998e+00  -1.0076499999999999e+01  -1.0183900000000000e+01   2.8103030000000001e+02  -5.2020000000000000e-01  -3.7420099999999998e+01  -1.4509000000000001e+00
  -5.3783000000000003e+00  -1.2244899999999999e+01   2.9046390000000002e+02   7.6380000000000003e-01   3.2125500000000002e+01   2.3592000000000000e+00  -9.6104000000000003e+00  -1.0428500000000000e+01   2.7632909999999998e+02  -1.9270000000000001e-01  -3.6708100000000002e+01  -1.4420999999999999e+00
  -4.8712999999999997e+00  -1.2376799999999999e+01   2.9689769999999999e+02   1.0216000000000001e+00   3.2734499999999997e+01   2.4293999999999998e+00  -9.0998999999999999e+00  -1.0161700000000000e+01   2.7127960000000002e+02   2.1190000000000001e-01  -3.5976799999999997e+01  -1.4819000000000000e+00
  -4.4084000000000003e+00  -1.2618600000000001e+01   3.0376040000000000e+02   1.1361000000000001e+00   3.3410100000000000e+01   2.4733000000000001e+00  -8.6560000000000006e+00  -1.0028300000000000e+01   2.6623009999999999e+02   6.2609999999999999e-01  -3.5235900000000001e+01  -1.4553000000000000e+00
  -3.6149000000000000e+00  -1.2684500000000000e+01   3.1199560000000002e+02   1.3938999999999999e+00   3.4009599999999999e+01   2.4952000000000001e+00  -8.0123999999999995e+00  -9.6280000000000001e+00   2.6100650000000002e+02   1.0500000000000000e+00  -3.4504600000000003e+01  -1.4509000000000001e+00
  -2.7772999999999999e+00  -1.2860400000000000e+01   3.1851519999999999e+02   1.5467000000000000e+00   3.4847000000000001e+01   2.5653999999999999e+00  -7.5019000000000000e+00  -9.4946000000000002e+00   2.5456399999999999e+02   1.5605000000000000e+00  -3.3484699999999997e+01  -1.3890000000000000e+00
  -2.1160000000000001e+00  -1.3146200000000000e+01   3.2649310000000003e+02   1.6899000000000000e+00   3.5627299999999998e+01   2.6223999999999998e+00  -6.7251000000000003e+00  -9.0944000000000003e+00   2.4803450000000001e+02   2.0710000000000002e+00  -3.2647599999999997e+01  -1.3005000000000000e+00
  -1.1681999999999999e+00  -1.3432000000000000e+01   3.3481410000000000e+02   2.0049999999999999e+00   3.6388599999999997e+01   2.6442999999999999e+00  -6.5475000000000003e+00  -8.7164000000000001e+00   2.4228850000000000e+02   2.6587000000000001e+00  -3.1675799999999999e+01  -1.3138000000000001e+00
  -6.6100000000000006e-02  -1.3717800000000000e+01   3.4322089999999997e+02   2.1673000000000000e+00   3.7225999999999999e+01   2.6092000000000000e+00  -5.6375000000000002e+00  -8.0715000000000003e+00   2.3558490000000000e+02   3.1596000000000002e+00  -3.0800100000000000e+01  -1.1721999999999999e+00
   8.5960000000000003e-01  -1.4047499999999999e+01   3.5265710000000001e+02   2.3008999999999999e+00   3.8034799999999997e+01   2.6838000000000002e+00  -5.0603999999999996e+00  -7.7157999999999998e+00   2.2827180000000001e+02   3.7374999999999998e+00  -2.9789800000000000e+01  -1.0838000000000001e+00
   1.9177000000000000e+00  -1.4487200000000000e+01   3.6269380000000001e+02   2.5110000000000001e+00   3.8891199999999998e+01   2.7934000000000001e+00  -4.4611999999999998e+00  -6.9153000000000002e+00   2.2130699999999999e+02   4.3925999999999998e+00  -2.8741000000000000e+01  -9.9090000000000000e-01
   3.2402000000000002e+00  -1.5014799999999999e+01   3.7290210000000002e+02   2.7879000000000000e+00   3.9680999999999997e+01   2.8679000000000001e+00  -4.0395000000000003e+00  -6.2037000000000004e+00   2.1364570000000001e+02   5.0476000000000001e+00  -2.7692200000000000e+01  -8.7580000000000002e-01
   4.5407000000000002e+00  -1.5058800000000000e+01   3.8096580000000000e+02   3.0169999999999999e+00   4.0546999999999997e+01   2.8372000000000002e+00  -3.2627000000000002e+00  -5.3810000000000002e+00   2.0511380000000000e+02   5.5773999999999999e+00  -2.6527999999999999e+01  -7.8300000000000003e-01
   6.1718000000000002e+00  -1.5696300000000001e+01   3.9023039999999997e+02   3.1602000000000001e+00   4.1346299999999999e+01   2.9249000000000001e+00  -2.4636000000000000e+00  -4.6028000000000002e+00   1.9658189999999999e+02   6.2709000000000001e+00  -2.5315600000000000e+01  -5.7950000000000002e-01
   7.9131000000000000e+00  -1.5872199999999999e+01   3.9880880000000002e+02   3.4371000000000000e+00   4.2040999999999997e+01   2.9468999999999999e+00  -1.6646000000000001e+00  -3.8468000000000000e+00   1.8926890000000000e+02   6.8971000000000000e+00  -2.4141700000000000e+01  -4.8220000000000002e-01
   9.3238000000000003e+00  -1.6465699999999998e+01   4.0755880000000002e+02   3.6566999999999998e+00   4.2878399999999999e+01   2.8679000000000001e+00  -7.5460000000000005e-01  -3.1797000000000000e+00   1.8204290000000000e+02   7.5617000000000001e+00  -2.3131399999999999e+01  -3.9369999999999999e-01
   1.0844700000000000e+01  -1.6707500000000000e+01   4.1536509999999998e+02   3.8572000000000002e+00   4.3582500000000003e+01   2.9249000000000001e+00  -2.6629999999999998e-01  -2.4904000000000002e+00   1.7499100000000001e+02   8.0530000000000008e+00  -2.2024799999999999e+01  -2.6540000000000002e-01
   1.2740399999999999e+01  -1.7213100000000001e+01   4.2342880000000002e+02   4.1818000000000000e+00   4.4143999999999998e+01   2.9030000000000000e+00   5.1049999999999995e-01  -1.9123000000000001e+00   1.6706850000000000e+02   8.6117000000000008e+00  -2.0947199999999999e+01  -2.3000000000000001e-01
   1.4283300000000001e+01  -1.7696800000000000e+01   4.3063459999999998e+02   4.4108999999999998e+00   4.4762500000000003e+01   2.8942000000000001e+00   1.1984999999999999e+00  -1.3786000000000000e+00   1.5932020000000000e+02   9.1029999999999998e+00  -1.9994599999999998e+01  -5.3100000000000001e-02
   1.5539700000000000e+01  -1.8180399999999999e+01   4.3732569999999998e+02   4.5350000000000001e+00   4.5276299999999999e+01   2.8460000000000001e+00   1.5980000000000001e+00  -1.0005999999999999e+00   1.5218119999999999e+02   9.5749999999999993e+00  -1.8955400000000001e+01  -4.8700000000000000e-02
   1.6884300000000000e+01  -1.8971800000000002e+01   4.4487470000000002e+02   4.7355000000000000e+00   4.5932899999999997e+01   2.9293000000000000e+00   1.9088000000000001e+00  -4.6689999999999998e-01   1.4556460000000001e+02   1.0037400000000000e+01  -1.7954699999999999e+01  -2.6499999999999999e-02
   1.8250900000000001e+01  -1.9741299999999999e+01   4.5165159999999997e+02   5.0315000000000003e+00   4.6427799999999998e+01   2.9424999999999999e+00   2.0640999999999998e+00  -2.8910000000000002e-01   1.3947040000000001e+02   1.0345599999999999e+01  -1.7300400000000000e+01   1.7700000000000000e-02
   1.9617500000000000e+01  -2.0620600000000000e+01   4.5817120000000000e+02   5.3369999999999997e+00   4.7046300000000002e+01   2.9820000000000002e+00   2.3083000000000000e+00  -1.3339999999999999e-01   1.3407270000000000e+02   1.0499700000000001e+01  -1.6415199999999999e+01   2.2100000000000002e-02
   2.0388999999999999e+01  -2.1543900000000001e+01   4.6554860000000002e+02   5.5471000000000004e+00   4.7493499999999997e+01   3.0565000000000002e+00   2.5746000000000002e+00   1.1119999999999999e-01   1.2806549999999999e+02   1.0615300000000000e+01  -1.5635800000000000e+01  -9.7299999999999998e-02
   2.1579200000000000e+01  -2.2489200000000000e+01   4.7198239999999998e+02   5.7953000000000001e+00   4.7997900000000001e+01   3.1091000000000002e+00   2.3971000000000000e+00  -1.5559999999999999e-01   1.2319020000000000e+02   1.0615300000000000e+01  -1.4933400000000001e+01  -9.2899999999999996e-02
   2.2328700000000001e+01  -2.3082799999999999e+01   4.7747250000000003e+02   6.0721999999999996e+00   4.8559300000000000e+01   3.1574000000000000e+00   2.7522000000000002e+00  -3.5580000000000001e-01   1.1840190000000000e+02   1.0673100000000000e+01  -1.4259900000000000e+01  -1.8579999999999999e-01
   2.2659300000000002e+01  -2.4335799999999999e+01   4.8322010000000000e+02   6.3300000000000001e+00   4.9025599999999997e+01   3.2538000000000000e+00   2.7522000000000002e+00  -4.2249999999999999e-01   1.1370059999999999e+02   1.0470800000000001e+01  -1.3701800000000000e+01  -2.2120000000000001e-01
   2.3408700000000000e+01  -2.5325099999999999e+01   4.8931070000000000e+02   6.5590999999999999e+00   4.9577500000000001e+01   3.3942000000000001e+00   3.0851000000000002e+00  -5.3369999999999995e-01   1.0952170000000000e+02   1.0470800000000001e+01  -1.3076400000000000e+01  -3.2290000000000002e-01
   2.3585100000000001e+01  -2.6314399999999999e+01   4.9454349999999999e+02   6.9600999999999997e+00   5.0043799999999997e+01   3.3679000000000001e+00   3.1073000000000000e+00  -1.2674000000000001e+00   1.0438520000000000e+02   1.0066300000000000e+01  -1.2595300000000000e+01  -4.2470000000000002e-01
   2.4621099999999998e+01  -2.7171700000000001e+01   4.9969049999999999e+02   7.2370000000000001e+00   5.0414900000000003e+01   3.4512000000000000e+00   3.1960999999999999e+00  -1.8232999999999999e+00   9.8813299999999998e+01   9.7002000000000006e+00  -1.1835100000000001e+01  -4.9540000000000001e-01
   2.5370500000000000e+01  -2.8029100000000000e+01   5.0595280000000002e+02   7.5137999999999998e+00   5.0700400000000002e+01   3.6309999999999998e+00   3.3069999999999999e+00  -2.2902999999999998e+00   9.4199100000000001e+01   9.4689999999999994e+00  -1.1238500000000000e+01  -6.4139999999999997e-01
   2.6296299999999999e+01  -2.8974399999999999e+01   5.1015620000000001e+02   7.9053000000000004e+00   5.1014400000000002e+01   3.6221999999999999e+00   3.5956000000000001e+00  -2.7349999999999999e+00   8.8888499999999993e+01   8.9680999999999997e+00  -1.0670800000000000e+01  -7.0779999999999998e-01
   2.7574700000000000e+01  -2.9633900000000001e+01   5.1478850000000000e+02   8.3826999999999998e+00   5.1318899999999999e+01   3.6836000000000002e+00   3.7953000000000001e+00  -3.0684999999999998e+00   8.3055400000000006e+01   8.5058000000000007e+00  -1.0064700000000000e+01  -8.5819999999999996e-01
   2.8654800000000002e+01  -3.0117500000000000e+01   5.2053599999999994e+02   8.7359000000000009e+00   5.1566299999999998e+01   3.7054999999999998e+00   4.4168000000000003e+00  -3.1575000000000002e+00   7.7570599999999999e+01   8.0434000000000001e+00  -9.3719000000000001e+00  -9.5099999999999996e-01
   2.9911200000000001e+01  -3.0733100000000000e+01   5.2302369999999996e+02   9.1845999999999997e+00   5.1785200000000003e+01   3.7010999999999998e+00   4.9272999999999998e+00  -3.0908000000000002e+00   7.2521100000000004e+01   7.3979999999999997e+00  -8.8714999999999993e+00  -9.8199999999999998e-01
   3.1343900000000001e+01  -3.0711099999999998e+01   5.2671240000000000e+02   9.9007000000000005e+00   5.1908900000000003e+01   3.5520000000000000e+00   5.1492000000000004e+00  -3.3797999999999999e+00   6.6600999999999999e+01   6.9066999999999998e+00  -8.1691000000000003e+00  -1.0085999999999999e+00
   3.2313800000000001e+01  -3.1348600000000001e+01   5.3014380000000006e+02   1.0273099999999999e+01   5.1899400000000000e+01   3.4994000000000001e+00   5.0603999999999996e+00  -2.5348999999999999e+00   6.1899799999999999e+01   6.2901999999999996e+00  -7.4282000000000004e+00  -1.0838000000000001e+00
   3.3107300000000002e+01  -3.1370600000000000e+01   5.3237419999999997e+02   1.0826800000000000e+01   5.1889899999999997e+01   3.3546999999999998e+00   5.1714000000000002e+00  -3.7355999999999998e+00   5.5544400000000003e+01   5.5773999999999999e+00  -6.7835000000000001e+00  -1.0705000000000000e+00
   3.3944899999999997e+01  -3.1260700000000000e+01   5.3297469999999998e+02   1.1504700000000000e+01   5.1842300000000002e+01   3.2231000000000001e+00   4.9717000000000002e+00  -4.2024999999999997e+00   4.9014899999999997e+01   5.0282999999999998e+00  -6.0618999999999996e+00  -1.1147000000000000e+00
   3.4848599999999998e+01  -3.1656400000000001e+01   5.3323199999999997e+02   1.2058400000000001e+01   5.1661499999999997e+01   3.1617000000000002e+00   4.7941000000000003e+00  -4.0468999999999999e+00   4.2659500000000001e+01   4.3540000000000001e+00  -5.2150999999999996e+00  -1.0970000000000000e+00
   3.5135199999999998e+01  -3.1854199999999999e+01   5.3477610000000004e+02   1.2612200000000000e+01   5.1309399999999997e+01   3.1354000000000002e+00   4.1505000000000001e+00  -3.8245000000000000e+00   3.7348799999999997e+01   3.8435000000000001e+00  -4.4645999999999999e+00  -9.7319999999999995e-01
   3.4892699999999998e+01  -3.1920200000000001e+01   5.3374670000000003e+02   1.3165900000000001e+01   5.1004899999999999e+01   3.1398000000000001e+00   3.8174999999999999e+00  -3.1130000000000000e+00   3.1777000000000001e+01   3.3329000000000000e+00  -3.8102999999999998e+00  -7.9620000000000002e-01
   3.5906599999999997e+01  -3.3085299999999997e+01   5.3280309999999997e+02   1.3681500000000000e+01   5.0662300000000002e+01   3.3328000000000002e+00   3.0629000000000000e+00  -2.3792000000000000e+00   2.7598099999999999e+01   2.7934999999999999e+00  -3.2425999999999999e+00  -5.7060000000000000e-01
   3.5752299999999998e+01  -3.3371099999999998e+01   5.3160209999999995e+02   1.4139799999999999e+01   5.0148499999999999e+01   3.4468000000000001e+00   2.2195000000000000e+00  -1.1563000000000001e+00   2.3419200000000000e+01   2.2829999999999999e+00  -2.5017000000000000e+00  -3.2290000000000002e-01
   3.5157200000000003e+01  -3.3810800000000000e+01   5.2937170000000003e+02   1.4674400000000000e+01   4.9834400000000002e+01   3.4731000000000001e+00   1.4427000000000001e+00  -2.8910000000000002e-01   1.9675599999999999e+01   2.0036000000000000e+00  -1.9821000000000000e+00  -1.5040000000000001e-01
   3.4539999999999999e+01  -3.3568899999999999e+01   5.2576880000000006e+02   1.5295000000000000e+01   4.9368200000000002e+01   3.3984999999999999e+00   2.2200000000000001e-02   3.1130000000000002e-01   1.6715599999999998e+01   1.5701000000000001e+00  -1.4240999999999999e+00   1.4160000000000000e-01
   3.3746499999999997e+01  -3.3503000000000000e+01   5.2225170000000003e+02   1.5848800000000001e+01   4.8787700000000001e+01   3.3679000000000001e+00  -9.3220000000000003e-01   1.3786000000000000e+00   1.4713200000000001e+01   1.1656000000000000e+00  -9.8140000000000005e-01   3.9810000000000001e-01
   3.2754600000000003e+01  -3.3481000000000002e+01   5.1847720000000004e+02   1.6450299999999999e+01   4.8169199999999996e+01   3.3239999999999998e+00  -1.8866000000000001e+00   2.1345999999999998e+00   1.1317800000000000e+01   8.7660000000000005e-01  -5.4849999999999999e-01   6.0160000000000002e-01
   3.2357799999999997e+01  -3.3129300000000001e+01   5.1401639999999998e+02   1.7080400000000001e+01   4.7731400000000001e+01   3.2056000000000000e+00  -2.7744000000000000e+00   2.5125999999999999e+00   8.9672000000000001e+00   6.3580000000000003e-01  -3.2710000000000000e-01   8.2279999999999998e-01
   3.1476199999999999e+01  -3.2865499999999997e+01   5.1092820000000000e+02   1.7605499999999999e+01   4.7084400000000002e+01   3.1661000000000001e+00  -3.6621999999999999e+00   2.1568999999999998e+00   7.6612999999999998e+00   4.0460000000000002e-01   1.9199999999999998e-02   8.6260000000000003e-01
   3.0770800000000001e+01  -3.2645600000000002e+01   5.0672480000000002e+02   1.8264299999999999e+01   4.6247000000000000e+01   3.0697000000000001e+00  -3.4180000000000001e+00   9.1169999999999995e-01   6.1813000000000002e+00   2.6010000000000000e-01   2.2130000000000000e-01   6.5910000000000002e-01
   3.0109600000000000e+01  -3.2161999999999999e+01   5.0337930000000000e+02   1.8732099999999999e+01   4.5742600000000003e+01   2.9643999999999999e+00  -2.8188000000000000e+00   4.2249999999999999e-01   5.9200999999999997e+00   7.7100000000000002e-02   1.9239999999999999e-01   6.9450000000000001e-01
   2.9756900000000002e+01  -3.1854199999999999e+01   4.9994790000000000e+02   1.9429099999999998e+01   4.5038499999999999e+01   2.7846000000000002e+00  -2.7300000000000000e+00   3.7800000000000000e-01   6.1813000000000002e+00   7.7100000000000002e-02   1.8279999999999999e-01   5.8830000000000005e-01
   2.9602599999999999e+01  -3.1656400000000001e+01   4.9720280000000002e+02   1.9963699999999999e+01   4.4476999999999997e+01   2.7846000000000002e+00  -2.0196999999999998e+00   2.6679999999999998e-01   6.0941999999999998e+00   1.4449999999999999e-01   3.9450000000000002e-01   4.9990000000000001e-01
   2.9712800000000001e+01  -3.1392600000000002e+01   4.9265629999999999e+02   2.0555700000000002e+01   4.3877499999999998e+01   2.6048000000000000e+00  -1.3317000000000001e+00   2.6679999999999998e-01   6.1813000000000002e+00   6.7400000000000002e-02   2.8870000000000001e-01   4.3790000000000001e-01
   2.9756900000000002e+01  -3.0864999999999998e+01   4.8965379999999999e+02   2.1099900000000002e+01   4.3392200000000003e+01   2.5215000000000001e+00  -1.5980000000000001e+00   3.3350000000000002e-01   5.9200999999999997e+00   1.2520000000000001e-01   3.3679999999999999e-01   4.3790000000000001e-01
   2.9778900000000000e+01  -3.0864999999999998e+01   4.8596510000000001e+02   2.1586800000000000e+01   4.2745100000000001e+01   2.3812000000000002e+00  -7.9900000000000004e-01   4.4469999999999998e-01   6.4424999999999999e+00   9.6299999999999997e-02   2.8870000000000001e-01   3.7159999999999999e-01
   2.9712800000000001e+01  -3.0491199999999999e+01   4.8356319999999999e+02   2.2121400000000001e+01   4.2250300000000003e+01   2.3241999999999998e+00  -7.5460000000000005e-01   4.8920000000000002e-01   7.3131000000000004e+00   8.6699999999999999e-02   3.2710000000000000e-01   3.8040000000000002e-01
   2.9889099999999999e+01  -3.0579200000000000e+01   4.7918819999999999e+02   2.2560600000000001e+01   4.1774500000000003e+01   2.1795000000000000e+00  -4.2170000000000002e-01   3.5580000000000001e-01   6.7907000000000002e+00   5.7799999999999997e-02   2.9830000000000001e-01   3.4949999999999998e-01
   2.9955300000000001e+01  -3.0337399999999999e+01   4.7747250000000003e+02   2.3018899999999999e+01   4.1336799999999997e+01   2.1575000000000002e+00  -2.4410000000000001e-01   2.4460000000000001e-01   6.9648000000000003e+00   9.6299999999999997e-02   2.0210000000000000e-01   4.0250000000000002e-01
   2.9977300000000000e+01  -3.0381300000000000e+01   4.7584269999999998e+02   2.3400800000000000e+01   4.0851500000000001e+01   2.0918000000000001e+00  -3.3289999999999997e-01   1.3339999999999999e-01   6.1813000000000002e+00   6.7400000000000002e-02   2.5979999999999998e-01   3.5389999999999999e-01
   2.9999300000000002e+01  -3.0381300000000000e+01   4.7481330000000003e+02   2.3887699999999999e+01   4.0518400000000000e+01   2.0434999999999999e+00  -2.2189999999999999e-01   2.4460000000000001e-01   6.6166000000000000e+00   5.7799999999999997e-02   2.0210000000000000e-01   3.7159999999999999e-01
   2.9999300000000002e+01  -3.0447299999999998e+01   4.7266870000000000e+02   2.4298300000000001e+01   4.0118800000000000e+01   1.9908999999999999e+00  -5.7709999999999995e-01   6.6699999999999995e-02   5.3106999999999998e+00   4.8200000000000000e-02   1.0580000000000001e-01   2.9640000000000000e-01
   2.9800999999999998e+01  -3.0359300000000001e+01   4.7172500000000002e+02   2.4575099999999999e+01   3.9661999999999999e+01   1.9821000000000000e+00  -6.4370000000000005e-01   0.0000000000000000e+00   6.4424999999999999e+00   4.8200000000000000e-02   2.8870000000000001e-01   2.9189999999999999e-01
   2.9668700000000001e+01  -3.0733100000000000e+01   4.6863679999999999e+02   2.4957000000000001e+01   3.9338500000000003e+01   1.9162999999999999e+00  -7.7680000000000005e-01   0.0000000000000000e+00   5.6589000000000000e+00   6.7400000000000002e-02   2.1170000000000000e-01   2.3890000000000000e-01
   2.9756900000000002e+01  -3.0601199999999999e+01   4.6717849999999999e+02   2.5300699999999999e+01   3.9138599999999997e+01   1.8199000000000001e+00  -8.4340000000000004e-01  -1.7790000000000000e-01   6.2683000000000000e+00  -2.8899999999999999e-02   2.2130000000000000e-01   2.8749999999999998e-01
   2.9800999999999998e+01  -3.0952900000000000e+01   4.6640640000000002e+02   2.5682600000000001e+01   3.8758000000000003e+01   1.7760000000000000e+00  -1.1096999999999999e+00  -2.2200000000000001e-02   5.8330000000000002e+00   3.8500000000000000e-02   1.5400000000000000e-01   2.3440000000000000e-01
   2.9404199999999999e+01  -3.0886900000000001e+01   4.6374709999999999e+02   2.5892700000000001e+01   3.8415399999999998e+01   1.7015000000000000e+00  -1.0875999999999999e+00   0.0000000000000000e+00   6.4424999999999999e+00   8.6699999999999999e-02   1.7319999999999999e-01   2.1679999999999999e-01
   2.9382200000000001e+01  -3.0843000000000000e+01   4.6254620000000000e+02   2.6322299999999998e+01   3.8291699999999999e+01   1.6532000000000000e+00  -1.4427000000000001e+00  -4.4499999999999998e-02   5.9200999999999997e+00  -1.9300000000000001e-02   8.6599999999999996e-02   1.9910000000000000e-01
   2.9315999999999999e+01  -3.1414500000000000e+01   4.6100209999999998e+02   2.6541899999999998e+01   3.7901600000000002e+01   1.6400999999999999e+00  -1.3095000000000001e+00  -1.3339999999999999e-01   6.4424999999999999e+00   0.0000000000000000e+00   1.0580000000000001e-01   1.7249999999999999e-01
   2.9404199999999999e+01  -3.1436499999999999e+01   4.6185989999999998e+02   2.6780600000000000e+01   3.7701700000000002e+01   1.5962000000000001e+00  -1.2428999999999999e+00  -1.7790000000000000e-01   6.0072000000000001e+00   3.8500000000000000e-02   1.2509999999999999e-01   1.2830000000000000e-01
   2.9536500000000000e+01  -3.1590399999999999e+01   4.6005840000000001e+02   2.7105200000000000e+01   3.7501899999999999e+01   1.5347999999999999e+00  -1.5093000000000001e+00  -3.5580000000000001e-01   6.0941999999999998e+00  -1.9300000000000001e-02   1.5400000000000000e-01   1.5040000000000001e-01
   2.9360099999999999e+01  -3.1612400000000001e+01   4.5851429999999999e+02   2.7277100000000001e+01   3.7359200000000001e+01   1.4954000000000001e+00  -1.4205000000000001e+00  -3.1130000000000002e-01   6.0072000000000001e+00   9.5999999999999992e-03   1.2509999999999999e-01   1.4599999999999999e-01
   2.9249900000000000e+01  -3.2359800000000000e+01   4.5920060000000001e+02   2.7525300000000001e+01   3.7102200000000003e+01   1.4954000000000001e+00  -1.3761000000000001e+00  -2.6679999999999998e-01   6.4424999999999999e+00  -6.7400000000000002e-02   2.0210000000000000e-01   1.3270000000000001e-01
   2.9470300000000002e+01  -3.2183999999999997e+01   4.5808539999999999e+02   2.7744900000000001e+01   3.6902400000000000e+01   1.4515000000000000e+00  -1.5093000000000001e+00  -1.3339999999999999e-01   5.7460000000000004e+00  -4.8200000000000000e-02   1.8279999999999999e-01   1.4599999999999999e-01
   2.9624600000000001e+01  -3.2425800000000002e+01   4.5757069999999999e+02   2.7926300000000001e+01   3.6854799999999997e+01   1.4208000000000001e+00  -1.3983000000000001e+00  -2.6679999999999998e-01   7.4001000000000001e+00   5.7799999999999997e-02   1.8279999999999999e-01   1.2830000000000000e-01
   2.9734800000000000e+01  -3.2777500000000003e+01   4.5748489999999998e+02   2.8184100000000001e+01   3.6721600000000002e+01   1.3287000000000000e+00  -1.3539000000000001e+00  -2.0010000000000000e-01   6.7035999999999998e+00   3.8500000000000000e-02   1.7319999999999999e-01   1.4160000000000000e-01
   2.9933199999999999e+01  -3.3019300000000001e+01   4.5654129999999998e+02   2.8403700000000001e+01   3.6407600000000002e+01   1.3856999999999999e+00  -1.1540999999999999e+00  -1.7790000000000000e-01   7.0518999999999998e+00   0.0000000000000000e+00   2.4060000000000001e-01   1.1940000000000001e-01
   3.0043399999999998e+01  -3.3107300000000002e+01   4.5585500000000002e+02   2.8623300000000000e+01   3.6464700000000001e+01   1.2628999999999999e+00  -1.2873000000000001e+00  -3.1130000000000002e-01   6.1813000000000002e+00   9.5999999999999992e-03   2.2130000000000000e-01   1.2390000000000000e-01
   3.0418099999999999e+01  -3.3678899999999999e+01   4.5602659999999997e+02   2.8747399999999999e+01   3.6369500000000002e+01   1.2059000000000000e+00  -1.2206999999999999e+00  -2.2239999999999999e-01   6.1813000000000002e+00   9.5999999999999992e-03   1.4430000000000001e-01   1.3270000000000001e-01
   3.0616499999999998e+01  -3.4162500000000001e+01   4.5645549999999997e+02   2.8861899999999999e+01   3.6274400000000000e+01   1.2059000000000000e+00  -1.2206999999999999e+00  -1.1119999999999999e-01   7.2260000000000000e+00   1.0600000000000000e-01   1.4430000000000001e-01   8.8499999999999995e-02
   3.0726700000000001e+01  -3.4492199999999997e+01   4.5705599999999998e+02   2.9043299999999999e+01   3.6160200000000003e+01   1.1533000000000000e+00  -1.5315000000000001e+00  -2.8910000000000002e-01   6.1813000000000002e+00   9.5999999999999992e-03   7.6999999999999999e-02   1.0170000000000000e-01
   3.1013300000000001e+01  -3.4997900000000001e+01   4.5748489999999998e+02   2.9291599999999999e+01   3.6188699999999997e+01   1.1137999999999999e+00  -1.1984999999999999e+00  -2.6679999999999998e-01   6.2683000000000000e+00   1.9300000000000001e-02   1.8279999999999999e-01   1.4160000000000000e-01
   3.1366000000000000e+01  -3.5877200000000002e+01   4.5945800000000003e+02   2.9387100000000000e+01   3.6103099999999998e+01   1.1357999999999999e+00  -1.4427000000000001e+00  -1.7790000000000000e-01   6.4424999999999999e+00   0.0000000000000000e+00   1.7319999999999999e-01   8.8499999999999995e-02
   3.1321899999999999e+01  -3.6294899999999998e+01   4.5988690000000003e+02   2.9692599999999999e+01   3.6198200000000000e+01   1.0261000000000000e+00  -1.3761000000000001e+00  -1.3339999999999999e-01   6.4424999999999999e+00  -1.1559999999999999e-01   2.2130000000000000e-01   1.1500000000000000e-01
   3.1652500000000000e+01  -3.6668599999999998e+01   4.6040159999999997e+02   2.9902600000000000e+01   3.6302900000000001e+01   9.6909999999999996e-01  -1.3761000000000001e+00  -1.1119999999999999e-01   5.9200999999999997e+00   9.6299999999999997e-02   2.1170000000000000e-01   1.2390000000000000e-01
   3.1608400000000000e+01  -3.7218200000000003e+01   4.6108780000000002e+02   3.0103100000000001e+01   3.6350499999999997e+01   8.8580000000000003e-01  -1.2650999999999999e+00  -2.2200000000000001e-02   6.0072000000000001e+00  -1.0600000000000000e-01   2.4060000000000001e-01   5.3100000000000001e-02
   3.1939000000000000e+01  -3.7679900000000004e+01   4.6194569999999999e+02   3.0561399999999999e+01   3.6417099999999998e+01   8.5509999999999997e-01  -1.3539000000000001e+00  -1.1119999999999999e-01   7.1388999999999996e+00  -6.7400000000000002e-02   1.9239999999999999e-01   9.2899999999999996e-02
   3.1872900000000001e+01  -3.8185499999999998e+01   4.6194569999999999e+02   3.0828700000000001e+01   3.6626500000000000e+01   7.7620000000000000e-01  -1.4427000000000001e+00  -1.1119999999999999e-01   6.7907000000000002e+00   3.8500000000000000e-02   1.5400000000000000e-01   1.0170000000000000e-01
   3.2159500000000001e+01  -3.8625200000000000e+01   4.6348980000000000e+02   3.1220199999999998e+01   3.6693100000000001e+01   7.1479999999999999e-01  -1.5315000000000001e+00  -2.2239999999999999e-01   6.3554000000000004e+00   5.7799999999999997e-02   1.5400000000000000e-01   1.1500000000000000e-01
   3.2269700000000000e+01  -3.9196700000000000e+01   4.6520549999999997e+02   3.1430199999999999e+01   3.6778700000000001e+01   7.2789999999999999e-01  -1.4871000000000001e+00  -8.8900000000000007e-02   6.2683000000000000e+00  -6.7400000000000002e-02   1.8279999999999999e-01   8.8499999999999995e-02
   3.2225600000000000e+01  -3.9922199999999997e+01   4.6717849999999999e+02   3.1840699999999998e+01   3.6921399999999998e+01   5.9640000000000004e-01  -1.5315000000000001e+00  -2.4460000000000001e-01   6.7035999999999998e+00  -9.5999999999999992e-03   2.0210000000000000e-01   1.1060000000000000e-01
   3.2512099999999997e+01  -4.0537700000000001e+01   4.6777900000000000e+02   3.2241700000000002e+01   3.7092700000000001e+01   5.7010000000000005e-01  -1.3761000000000001e+00  -1.7790000000000000e-01   6.4424999999999999e+00   0.0000000000000000e+00   1.7319999999999999e-01   9.2899999999999996e-02
   3.2600299999999997e+01  -4.1548999999999999e+01   4.7035250000000002e+02   3.2518599999999999e+01   3.7216400000000000e+01   5.7010000000000005e-01  -1.3539000000000001e+00  -1.1119999999999999e-01   6.7035999999999998e+00  -9.5999999999999992e-03   2.3089999999999999e-01   7.5200000000000003e-02
   3.2776600000000002e+01  -4.2296399999999998e+01   4.7215400000000000e+02   3.2881399999999999e+01   3.7454300000000003e+01   5.7879999999999998e-01  -1.0653999999999999e+00  -3.1130000000000002e-01   6.8777999999999997e+00   4.8200000000000000e-02   1.4430000000000001e-01   3.5400000000000001e-02
   3.3173400000000001e+01  -4.3615400000000001e+01   4.7241129999999998e+02   3.3206000000000003e+01   3.7654200000000003e+01   4.9990000000000001e-01  -1.3539000000000001e+00  -1.1119999999999999e-01   5.8330000000000002e+00  -2.8899999999999999e-02   2.2130000000000000e-01   8.8499999999999995e-02
   3.3393799999999999e+01  -4.5154299999999999e+01   4.7481330000000003e+02   3.3664299999999997e+01   3.7815899999999999e+01   5.0870000000000004e-01  -1.3539000000000001e+00  -4.4499999999999998e-02   6.6166000000000000e+00  -9.5999999999999992e-03   2.1170000000000000e-01   2.2100000000000002e-02
   3.4077100000000002e+01  -4.6319400000000002e+01   4.7575689999999997e+02   3.3979399999999998e+01   3.7920600000000000e+01   4.9550000000000000e-01  -1.1318999999999999e+00   4.4499999999999998e-02   5.9200999999999997e+00  -6.7400000000000002e-02   2.4060000000000001e-01  -1.3299999999999999e-02
   3.4738399999999999e+01  -4.7902200000000001e+01   4.7738679999999999e+02   3.4475800000000000e+01   3.8272700000000000e+01   5.2180000000000004e-01  -1.0653999999999999e+00  -4.4499999999999998e-02   5.8330000000000002e+00  -1.9300000000000001e-02   1.5400000000000000e-01   3.1000000000000000e-02
   3.5223300000000002e+01  -4.9353200000000001e+01   4.7953140000000002e+02   3.4867300000000000e+01   3.8405900000000003e+01   4.9990000000000001e-01  -9.7660000000000002e-01  -1.7790000000000000e-01   6.0941999999999998e+00  -6.7400000000000002e-02   1.6360000000000000e-01  -1.3299999999999999e-02
   3.5730300000000000e+01  -5.0847999999999999e+01   4.8382049999999998e+02   3.5287399999999998e+01   3.8710400000000000e+01   5.4379999999999995e-01  -1.1540999999999999e+00   8.8900000000000007e-02   5.7460000000000004e+00   3.8500000000000000e-02   1.7319999999999999e-01   3.1000000000000000e-02
   3.6303400000000003e+01  -5.2277000000000001e+01   4.8682299999999998e+02   3.5946100000000001e+01   3.9091099999999997e+01   5.0870000000000004e-01  -9.3220000000000003e-01   6.6699999999999995e-02   5.4847999999999999e+00   7.7100000000000002e-02   4.8099999999999997e-02  -1.3299999999999999e-02
   3.6898499999999999e+01  -5.3793799999999997e+01   4.8999700000000001e+02   3.6394900000000000e+01   3.9443100000000001e+01   4.9109999999999998e-01  -1.0875999999999999e+00   1.1119999999999999e-01   5.5719000000000003e+00   9.5999999999999992e-03   8.6599999999999996e-02   3.1000000000000000e-02
   3.7140999999999998e+01  -5.5090899999999998e+01   4.9651650000000001e+02   3.7110900000000001e+01   3.9909399999999998e+01   4.8680000000000001e-01  -9.7660000000000002e-01   1.1119999999999999e-01   5.6589000000000000e+00  -9.5999999999999992e-03   1.4430000000000001e-01  -2.2100000000000002e-02
   3.7493699999999997e+01  -5.6717700000000001e+01   5.0140620000000001e+02   3.7741100000000003e+01   4.0271000000000001e+01   4.7799999999999998e-01  -6.8799999999999994e-01   2.0010000000000000e-01   6.3554000000000004e+00  -9.5999999999999992e-03   1.2509999999999999e-01  -4.4000000000000003e-03
   3.8044699999999999e+01  -5.7728900000000003e+01   5.0535230000000001e+02   3.8552599999999998e+01   4.0918100000000003e+01   3.9910000000000001e-01  -8.6560000000000004e-01   3.5580000000000001e-01   6.0941999999999998e+00   2.8899999999999999e-02   1.3469999999999999e-01  -2.2100000000000002e-02
   3.8044699999999999e+01  -5.9267800000000001e+01   5.1092820000000000e+02   3.9440500000000000e+01   4.1222600000000000e+01   3.9029999999999998e-01  -9.1000000000000003e-01   4.4469999999999998e-01   6.5294999999999996e+00   1.9300000000000001e-02   1.6360000000000000e-01  -5.3100000000000001e-02
   3.8551699999999997e+01  -6.0454900000000002e+01   5.1684730000000002e+02   4.0185200000000002e+01   4.1726900000000001e+01   3.4200000000000003e-01  -8.2120000000000004e-01   4.4469999999999998e-01   6.6166000000000000e+00  -3.8500000000000000e-02   1.4430000000000001e-01  -3.5400000000000001e-02
   3.8992500000000000e+01  -6.1773899999999998e+01   5.2105070000000001e+02   4.1092199999999998e+01   4.2193199999999997e+01   2.5000000000000000e-01  -7.1020000000000005e-01   4.0020000000000000e-01   6.7907000000000002e+00   3.8500000000000000e-02   9.6199999999999994e-02   3.9800000000000002e-02
   3.9389299999999999e+01  -6.2609299999999998e+01   5.2731290000000001e+02   4.2056500000000000e+01   4.2611899999999999e+01   2.1049999999999999e-01  -6.8799999999999994e-01   3.5580000000000001e-01   6.0072000000000001e+00  -1.0600000000000000e-01   1.4430000000000001e-01  -3.9800000000000002e-02
   3.9874200000000002e+01  -6.3862299999999998e+01   5.3383249999999998e+02   4.3020800000000001e+01   4.2982999999999997e+01   1.6660000000000000e-01  -9.7660000000000002e-01   5.7809999999999995e-01   6.0072000000000001e+00   2.8899999999999999e-02   1.8279999999999999e-01  -2.6499999999999999e-02
   4.0359099999999998e+01  -6.4851600000000005e+01   5.3992309999999998e+02   4.4061500000000002e+01   4.3382700000000000e+01   9.2100000000000001e-02  -1.0209999999999999e+00   6.4480000000000004e-01   5.3977000000000004e+00   5.7799999999999997e-02   1.4430000000000001e-01  -2.6499999999999999e-02
   4.1086500000000001e+01  -6.5906800000000004e+01   5.4515599999999995e+02   4.5102200000000003e+01   4.3753799999999998e+01   4.8200000000000000e-02  -1.0431999999999999e+00   4.8920000000000002e-01   5.4847999999999999e+00   7.7100000000000002e-02   7.6999999999999999e-02   2.2100000000000002e-02
   4.1968200000000003e+01  -6.6918000000000006e+01   5.5124659999999994e+02   4.5970999999999997e+01   4.4029800000000002e+01   3.0700000000000002e-02  -1.0209999999999999e+00   8.2269999999999999e-01   5.7460000000000004e+00   3.8500000000000000e-02   1.8279999999999999e-01  -5.3100000000000001e-02
   4.2695599999999999e+01  -6.8083200000000005e+01   5.5605050000000006e+02   4.7002099999999999e+01   4.4372300000000003e+01   4.8200000000000000e-02  -9.9880000000000002e-01   7.3380000000000001e-01   6.5294999999999996e+00   5.7799999999999997e-02   2.5019999999999998e-01  -2.2100000000000002e-02
   4.3753599999999999e+01  -6.9182400000000001e+01   5.6025390000000004e+02   4.7832700000000003e+01   4.4629300000000001e+01   4.8200000000000000e-02  -1.0431999999999999e+00   6.6710000000000003e-01   5.8330000000000002e+00  -2.8899999999999999e-02   2.0210000000000000e-01  -3.1000000000000000e-02
   4.4701400000000000e+01  -7.0567300000000003e+01   5.6462890000000004e+02   4.8701500000000003e+01   4.4819600000000001e+01   5.2600000000000001e-02  -1.0209999999999999e+00   8.8939999999999997e-01   6.3554000000000004e+00  -6.7400000000000002e-02   1.4430000000000001e-01  -2.2100000000000002e-02
   4.5715400000000002e+01  -7.1468599999999995e+01   5.6694500000000005e+02   4.9389000000000003e+01   4.5048000000000002e+01   6.1400000000000003e-02  -7.9900000000000004e-01   9.5609999999999995e-01   6.8777999999999997e+00   3.8500000000000000e-02   2.1170000000000000e-01  -6.1899999999999997e-02
   4.7037900000000000e+01  -7.3051500000000004e+01   5.7011900000000003e+02   5.0238700000000001e+01   4.5162199999999999e+01   7.0199999999999999e-02  -1.0209999999999999e+00   8.2269999999999999e-01   6.3554000000000004e+00  -8.6699999999999999e-02   2.0210000000000000e-01   8.8000000000000005e-03
   4.7566899999999997e+01  -7.6502899999999997e+01   5.7260680000000002e+02   5.0649200000000000e+01   4.5257300000000001e+01   3.8590000000000002e-01  -1.3539000000000001e+00   1.1339999999999999e+00   6.6166000000000000e+00  -9.6299999999999997e-02   1.6360000000000000e-01  -4.4000000000000003e-03
   4.8977600000000002e+01  -7.8085700000000003e+01   5.7655280000000005e+02   5.1374800000000000e+01   4.5400100000000002e+01   4.2099999999999999e-01  -1.1984999999999999e+00   1.1339999999999999e+00   5.9200999999999997e+00   3.8500000000000000e-02   1.2509999999999999e-01  -3.1000000000000000e-02
   5.0300100000000000e+01  -7.9426699999999997e+01   5.7809690000000001e+02   5.1938099999999999e+01   4.5447600000000001e+01   4.9109999999999998e-01  -1.1540999999999999e+00   9.7840000000000005e-01   5.8330000000000002e+00  -1.9300000000000001e-02   1.8279999999999999e-01  -8.8000000000000005e-03
   5.1071599999999997e+01  -8.0987499999999997e+01   5.8084199999999998e+02   5.2644599999999997e+01   4.5533299999999997e+01   6.3149999999999995e-01  -1.2206999999999999e+00   6.8930000000000002e-01   5.4847999999999999e+00   4.8200000000000000e-02   2.4060000000000001e-01  -4.4000000000000003e-03
   5.1688800000000001e+01  -8.3251800000000003e+01   5.8281500000000005e+02   5.2997900000000001e+01   4.5618899999999996e+01   8.5070000000000001e-01  -1.1984999999999999e+00   1.1339999999999999e+00   5.6589000000000000e+00  -4.8200000000000000e-02   2.0210000000000000e-01  -1.7700000000000000e-02
   5.2085599999999999e+01  -8.5626099999999994e+01   5.8332970000000000e+02   5.3475299999999997e+01   4.5523800000000001e+01   1.0042000000000000e+00  -9.7660000000000002e-01   1.0894999999999999e+00   5.8330000000000002e+00   3.8500000000000000e-02   1.4430000000000001e-01   0.0000000000000000e+00
   5.2856999999999999e+01  -8.7758499999999998e+01   5.8255769999999995e+02   5.3742600000000003e+01   4.5533299999999997e+01   1.1928000000000001e+00  -1.2206999999999999e+00   1.0227999999999999e+00   5.7460000000000004e+00  -3.8500000000000000e-02   1.5400000000000000e-01  -3.1000000000000000e-02
   5.3099499999999999e+01  -8.9759000000000000e+01   5.8109939999999995e+02   5.3885800000000003e+01   4.5295400000000001e+01   1.3726000000000000e+00  -9.9880000000000002e-01   1.2897000000000001e+00   6.0941999999999998e+00  -7.7100000000000002e-02   2.3089999999999999e-01  -1.7700000000000000e-02
   5.3253799999999998e+01  -9.1935400000000001e+01   5.7904060000000004e+02   5.3943100000000001e+01   4.5105100000000000e+01   1.5654999999999999e+00  -1.2428999999999999e+00   1.2674000000000001e+00   6.1813000000000002e+00  -3.8500000000000000e-02   2.4060000000000001e-01   2.6499999999999999e-02
   5.3518300000000004e+01  -9.3540199999999999e+01   5.7569500000000005e+02   5.4134000000000000e+01   4.4848100000000002e+01   1.6795000000000000e+00  -1.3095000000000001e+00   1.2897000000000001e+00   6.5294999999999996e+00   3.8500000000000000e-02   1.5400000000000000e-01   4.8700000000000000e-02
   5.3562399999999997e+01  -9.5276899999999998e+01   5.7089110000000005e+02   5.3857199999999999e+01   4.4505600000000001e+01   1.9119999999999999e+00  -1.2873000000000001e+00   1.3341000000000001e+00   6.3554000000000004e+00  -1.9300000000000001e-02   2.3089999999999999e-01   2.2100000000000002e-02
   5.3231699999999996e+01  -9.7145499999999998e+01   5.6582979999999998e+02   5.3618499999999997e+01   4.3963200000000001e+01   2.0697999999999999e+00  -1.1096999999999999e+00   1.2230000000000001e+00   5.7460000000000004e+00  -1.9300000000000001e-02   1.6360000000000000e-01   4.4000000000000003e-03
   5.2901100000000000e+01  -9.9036100000000005e+01   5.5939610000000005e+02   5.3246099999999998e+01   4.3496899999999997e+01   2.3109999999999999e+00  -1.1096999999999999e+00   1.0894999999999999e+00   5.7460000000000004e+00   4.8200000000000000e-02   1.5400000000000000e-01   3.5400000000000001e-02
   5.2614600000000003e+01  -1.0009130000000000e+02   5.5158969999999999e+02   5.2806899999999999e+01   4.2859299999999998e+01   2.4512999999999998e+00  -1.1096999999999999e+00   1.2230000000000001e+00   5.9200999999999997e+00   9.6299999999999997e-02   2.4060000000000001e-01   3.9800000000000002e-02
   5.2019399999999997e+01  -1.0101460000000000e+02   5.4455550000000005e+02   5.2224600000000002e+01   4.2202700000000000e+01   2.6661999999999999e+00  -9.9880000000000002e-01   1.3341000000000001e+00   6.3554000000000004e+00   8.6699999999999999e-02   1.6360000000000000e-01   6.1899999999999997e-02
   5.1468400000000003e+01  -1.0165210000000000e+02   5.3529079999999999e+02   5.1508499999999998e+01   4.1498600000000003e+01   2.7012999999999998e+00  -1.0875999999999999e+00   1.3786000000000000e+00   5.6589000000000000e+00   1.9300000000000001e-02   2.1170000000000000e-01  -4.4000000000000003e-03
   5.0278100000000002e+01  -1.0182800000000000e+02   5.2448209999999995e+02   5.0916600000000003e+01   4.0880000000000003e+01   2.8723000000000001e+00  -8.4340000000000004e-01   1.2007000000000001e+00   6.0941999999999998e+00   6.7400000000000002e-02   1.9239999999999999e-01   3.5400000000000001e-02
   4.9220100000000002e+01  -1.0231160000000000e+02   5.1221500000000003e+02   5.0085900000000002e+01   3.9957000000000001e+01   3.0083000000000002e+00  -8.6560000000000004e-01   1.4676000000000000e+00   5.9200999999999997e+00  -5.7799999999999997e-02   2.2130000000000000e-01   4.4200000000000003e-02
   4.7103999999999999e+01  -1.0112450000000000e+02   4.9874689999999998e+02   4.8997500000000002e+01   3.8900700000000001e+01   3.1705000000000001e+00  -7.5460000000000005e-01   1.4231000000000000e+00   6.5294999999999996e+00   9.6299999999999997e-02   2.7900000000000003e-01   3.9800000000000002e-02
   4.5561100000000003e+01  -1.0064090000000000e+02   4.8296269999999998e+02   4.7756300000000003e+01   3.7844499999999996e+01   3.3372000000000002e+00  -9.1000000000000003e-01   1.2897000000000001e+00   6.1813000000000002e+00  -9.5999999999999992e-03   1.4430000000000001e-01   5.7500000000000002e-02
   4.2871899999999997e+01  -9.9651600000000002e+01   4.6554860000000002e+02   4.6362400000000001e+01   3.6655000000000001e+01   3.5388999999999999e+00  -6.4370000000000005e-01   1.4898000000000000e+00   6.0941999999999998e+00  -3.8500000000000000e-02   1.2509999999999999e-01   8.8499999999999995e-02
   4.0204799999999999e+01  -9.8134699999999995e+01   4.4942129999999997e+02   4.4834800000000001e+01   3.5313299999999998e+01   3.6573000000000002e+00  -7.9900000000000004e-01   1.2230000000000001e+00   5.9200999999999997e+00   2.8899999999999999e-02   1.7319999999999999e-01   7.9600000000000004e-02
   3.7515700000000002e+01  -9.5672600000000003e+01   4.3114929999999998e+02   4.3335900000000002e+01   3.4171399999999998e+01   3.7187000000000001e+00  -7.7680000000000005e-01   1.2897000000000001e+00   5.1365999999999996e+00   8.6699999999999999e-02   3.8500000000000000e-02   7.5200000000000003e-02
   3.4606099999999998e+01  -9.2924599999999998e+01   4.1159059999999999e+02   4.1875100000000003e+01   3.2734499999999997e+01   3.8108000000000000e+00  -7.3240000000000005e-01   1.3119000000000001e+00   5.5719000000000003e+00   9.5999999999999992e-03   5.7700000000000001e-02   6.1899999999999997e-02
   3.1806799999999999e+01  -9.0220600000000005e+01   3.9220350000000002e+02   4.0185200000000002e+01   3.1373699999999999e+01   3.9072000000000000e+00  -8.4340000000000004e-01   1.6899000000000000e+00   6.1813000000000002e+00   2.5050000000000000e-01   2.2130000000000000e-01   8.8499999999999995e-02
   2.9404199999999999e+01  -8.7318799999999996e+01   3.7247320000000002e+02   3.8476199999999999e+01   3.0003399999999999e+01   3.9422999999999999e+00  -1.0653999999999999e+00   8.0049999999999999e-01   5.0495000000000001e+00  -9.5999999999999992e-03   0.0000000000000000e+00   3.0959999999999999e-01
   2.6715100000000000e+01  -8.3955299999999994e+01   3.5085570000000001e+02   3.6690800000000003e+01   2.8471399999999999e+01   3.9773999999999998e+00   4.4400000000000002e-02   2.0678999999999998e+00   7.4871999999999996e+00   1.7340000000000000e-01   2.2130000000000000e-01   1.4599999999999999e-01
   2.3959800000000001e+01  -8.0613799999999998e+01   3.3086810000000003e+02   3.4838600000000000e+01   2.7044000000000000e+01   4.0388000000000002e+00  -8.2120000000000004e-01   8.0049999999999999e-01   5.9200999999999997e+00  -1.9300000000000001e-02   2.3089999999999999e-01   8.8000000000000005e-03
   2.1380900000000000e+01  -7.6700699999999998e+01   3.1002260000000001e+02   3.2843200000000003e+01   2.5435800000000000e+01   4.0212000000000003e+00   4.4400000000000002e-02   1.2674000000000001e+00   6.0072000000000001e+00  -1.9300000000000001e-02   1.2509999999999999e-01   1.4160000000000000e-01
   1.8956199999999999e+01  -7.2985500000000002e+01   2.8754719999999998e+02   3.0924199999999999e+01   2.3970400000000001e+01   3.9422999999999999e+00  -9.1000000000000003e-01   1.3786000000000000e+00   6.2683000000000000e+00   6.7400000000000002e-02   1.9239999999999999e-01   1.3710000000000000e-01
   1.6575700000000001e+01  -6.8434899999999999e+01   2.6695909999999998e+02   2.8871500000000001e+01   2.2390799999999999e+01   3.9203999999999999e+00  -2.8849999999999998e-01   1.2897000000000001e+00   5.3977000000000004e+00   2.8899999999999999e-02   1.6360000000000000e-01   1.4160000000000000e-01
   1.4018800000000001e+01  -6.4346000000000004e+01   2.4611369999999999e+02   2.6771000000000001e+01   2.0763600000000000e+01   3.8721999999999999e+00  -5.5489999999999995e-01   1.2897000000000001e+00   5.8330000000000002e+00   2.8899999999999999e-02   1.6360000000000000e-01   1.5040000000000001e-01
   1.2233400000000000e+01  -6.0037199999999999e+01   2.2543979999999999e+02   2.4718299999999999e+01   1.9088799999999999e+01   3.7669000000000001e+00  -8.2120000000000004e-01   1.0894999999999999e+00   5.5719000000000003e+00   2.8899999999999999e-02   6.7400000000000002e-02   1.2390000000000000e-01
   1.0271599999999999e+01  -5.6014200000000002e+01   2.0399379999999999e+02   2.2465100000000000e+01   1.7433000000000000e+01   3.6747999999999998e+00  -3.7730000000000002e-01   1.0894999999999999e+00   5.2236000000000002e+00   1.9300000000000001e-02   9.6199999999999994e-02   1.5479999999999999e-01
   8.8609000000000009e+00  -5.2870500000000000e+01   1.8323419999999999e+02   2.0202400000000001e+01   1.5596500000000001e+01   3.6133999999999999e+00  -4.8830000000000001e-01   1.3341000000000001e+00   5.5719000000000003e+00   9.5999999999999992e-03   2.5019999999999998e-01   1.4599999999999999e-01
   7.5824999999999996e+00  -4.9309199999999997e+01   1.6153090000000000e+02   1.7882400000000001e+01   1.3817000000000000e+01   3.4380000000000002e+00  -3.1069999999999998e-01   1.3341000000000001e+00   6.1813000000000002e+00  -1.9300000000000001e-02   1.3469999999999999e-01   2.0349999999999999e-01
   6.3480999999999996e+00  -4.4802599999999998e+01   1.4059960000000001e+02   1.5686500000000001e+01   1.2218299999999999e+01   3.2450999999999999e+00  -3.5510000000000003e-01   9.1169999999999995e-01   6.0941999999999998e+00  -1.9300000000000001e-02   1.3469999999999999e-01   1.9020000000000001e-01
   4.6950000000000003e+00  -3.9922199999999997e+01   1.1949679999999999e+02   1.3471500000000001e+01   1.0391299999999999e+01   2.9906999999999999e+00  -3.1069999999999998e-01   1.2452000000000001e+00   5.8330000000000002e+00   2.8899999999999999e-02   6.7400000000000002e-02   1.6810000000000000e-01
   4.1219000000000001e+00  -3.4426299999999998e+01   1.0079590000000000e+02   1.1437799999999999e+01   8.7355000000000000e+00   2.6267000000000000e+00  -1.9980000000000001e-01   1.1785000000000001e+00   6.4424999999999999e+00  -9.5999999999999992e-03   1.4430000000000001e-01   1.8140000000000001e-01
   3.3504000000000000e+00  -2.9150200000000002e+01   8.1237200000000001e+01   9.7097999999999995e+00   7.2701000000000002e+00   2.1838000000000002e+00  -2.4410000000000001e-01   9.7840000000000005e-01   6.2683000000000000e+00   5.7799999999999997e-02   1.9239999999999999e-01   2.3440000000000000e-01
   3.7471999999999999e+00  -2.1346100000000000e+01   6.7254499999999993e+01   8.2299000000000007e+00   5.9569000000000001e+00   1.3726000000000000e+00  -5.7709999999999995e-01   1.0005999999999999e+00   6.3554000000000004e+00   0.0000000000000000e+00   2.1170000000000000e-01   1.9910000000000000e-01
   3.4386000000000001e+00  -1.4926900000000000e+01   5.5587899999999998e+01   7.0747000000000000e+00   4.7389000000000001e+00   9.7350000000000003e-01  -5.5489999999999995e-01   9.1169999999999995e-01   5.7460000000000004e+00  -1.9300000000000001e-02   2.0210000000000000e-01   2.4770000000000000e-01
   2.7332000000000001e+00  -1.0772000000000000e+01   4.4350200000000001e+01   6.0816999999999997e+00   3.8349000000000002e+00   5.0429999999999997e-01  -7.5460000000000005e-01   9.1169999999999995e-01   5.9200999999999997e+00   3.8500000000000000e-02   2.3089999999999999e-01   2.9189999999999999e-01
   1.7634000000000001e+00  -2.6160000000000001e+00   3.7058599999999998e+01   5.3465999999999996e+00   3.1212000000000000e+00  -1.8859999999999999e-01  -8.6560000000000004e-01   1.0005999999999999e+00   6.6166000000000000e+00   5.7799999999999997e-02   1.3469999999999999e-01   3.0080000000000001e-01
   6.3919999999999999e-01  -1.1212000000000000e+00   3.0539000000000001e+01   4.5731999999999999e+00   2.6073000000000000e+00  -2.0169999999999999e-01  -5.7709999999999995e-01   8.2269999999999999e-01   6.3554000000000004e+00   0.0000000000000000e+00   2.3089999999999999e-01   2.8310000000000002e-01
   1.2564000000000000e+00  -1.8466000000000000e+00   2.5906700000000001e+01   3.7999000000000001e+00   2.0268999999999999e+00  -4.6920000000000001e-01  -9.7660000000000002e-01   8.0049999999999999e-01   6.0941999999999998e+00   0.0000000000000000e+00   2.0210000000000000e-01   3.3179999999999998e-01
   1.1021000000000001e+00   8.5740000000000005e-01   2.0330800000000000e+01   3.3033999999999999e+00   1.7604000000000000e+00  -7.1040000000000003e-01  -7.1020000000000005e-01   8.0049999999999999e-01   6.0941999999999998e+00   3.8500000000000000e-02   1.8279999999999999e-01   3.1850000000000001e-01
   7.2740000000000005e-01   2.0665000000000000e+00   1.6213100000000001e+01   2.7974000000000001e+00   1.3512000000000000e+00  -9.4720000000000004e-01  -1.1318999999999999e+00   6.6710000000000003e-01   5.5719000000000003e+00  -9.5999999999999992e-03   2.5019999999999998e-01   3.2290000000000002e-01
   8.8170000000000004e-01   2.8359000000000001e+00   1.3639600000000000e+01   2.1959000000000000e+00   1.1704000000000001e+00  -9.8670000000000002e-01  -1.0653999999999999e+00   4.2249999999999999e-01   6.6166000000000000e+00   4.8200000000000000e-02   2.7900000000000003e-01   3.4949999999999998e-01
   2.4249999999999999e-01   3.1876000000000002e+00   9.5220000000000002e+00   1.8140000000000001e+00   7.9930000000000001e-01  -9.8229999999999995e-01  -1.2650999999999999e+00   4.4469999999999998e-01   6.4424999999999999e+00   9.5999999999999992e-03   1.8279999999999999e-01   4.2470000000000002e-01
   2.6450000000000001e-01   3.3635000000000002e+00   6.8627000000000002e+00   1.4417000000000000e+00   5.6140000000000001e-01  -9.2969999999999997e-01  -1.3761000000000001e+00   2.2239999999999999e-01   6.0941999999999998e+00   3.8500000000000000e-02   2.7900000000000003e-01   3.8929999999999998e-01
  -4.4080000000000003e-01   3.2096000000000000e+00   5.9191000000000003e+00   1.0692999999999999e+00   3.5210000000000002e-01  -6.8410000000000004e-01  -1.1096999999999999e+00   2.8910000000000002e-01   6.4424999999999999e+00   0.0000000000000000e+00   2.5019999999999998e-01   4.1580000000000000e-01
  -3.3060000000000000e-01   3.3414999999999999e+00   4.2892000000000001e+00   8.0200000000000005e-01   1.9980000000000001e-01  -6.8850000000000000e-01  -1.5315000000000001e+00   0.0000000000000000e+00   5.9200999999999997e+00   2.8899999999999999e-02   1.5400000000000000e-01   3.9810000000000001e-01
  -7.0530000000000004e-01   2.1983999999999999e+00   3.5171000000000001e+00   6.3009999999999999e-01   0.0000000000000000e+00  -4.1220000000000001e-01  -1.2206999999999999e+00  -4.2249999999999999e-01   5.9200999999999997e+00   0.0000000000000000e+00   1.9239999999999999e-01   4.3350000000000000e-01
  -1.3230000000000000e-01   3.2979999999999998e-01   3.5171000000000001e+00   3.9140000000000003e-01  -1.4269999999999999e-01  -3.3770000000000000e-01  -9.3220000000000003e-01  -4.4469999999999998e-01   5.9200999999999997e+00  -9.5999999999999992e-03   2.1170000000000000e-01   3.8929999999999998e-01
  -3.3060000000000000e-01   4.8359999999999997e-01   4.3750000000000000e+00   4.2959999999999998e-01  -1.6180000000000000e-01  -2.5869999999999999e-01  -7.7680000000000005e-01  -4.6689999999999998e-01   6.6166000000000000e+00   0.0000000000000000e+00   2.1170000000000000e-01   3.8040000000000002e-01
  -1.7630000000000001e-01   2.8580000000000000e-01   4.2034000000000002e+00   4.2959999999999998e-01  -1.7130000000000001e-01  -2.5000000000000000e-01  -9.7660000000000002e-01  -6.4480000000000004e-01   6.7035999999999998e+00   3.8500000000000000e-02   1.8279999999999999e-01   4.0699999999999997e-01
   1.1020000000000001e-01  -1.0990000000000000e-01   4.8897000000000004e+00   3.0549999999999999e-01  -2.6640000000000003e-01  -2.1929999999999999e-01  -6.4370000000000005e-01  -4.2249999999999999e-01   7.0518999999999998e+00   8.6699999999999999e-02   2.9830000000000001e-01   4.1139999999999999e-01
   1.3230000000000000e-01   6.6000000000000003e-02   3.6029000000000000e+00   4.1049999999999998e-01  -7.6100000000000001e-02  -2.1049999999999999e-01  -6.4370000000000005e-01  -5.7809999999999995e-01   7.1388999999999996e+00   8.6699999999999999e-02   3.0790000000000001e-01   3.8929999999999998e-01
   6.6100000000000006e-02   3.7369999999999998e-01   2.3161999999999998e+00   3.9140000000000003e-01  -1.0470000000000000e-01  -1.7979999999999999e-01  -5.9930000000000005e-01  -4.2249999999999999e-01   6.9648000000000003e+00   1.2520000000000001e-01   2.4060000000000001e-01   4.0699999999999997e-01
  -6.6100000000000006e-02   1.7590000000000000e-01   2.5735000000000001e+00   3.8190000000000002e-01   4.7600000000000003e-02  -1.9289999999999999e-01  -8.2120000000000004e-01  -5.1139999999999997e-01   5.7460000000000004e+00   1.5409999999999999e-01   1.9239999999999999e-01   3.8929999999999998e-01
  -8.8200000000000001e-02   2.1999999999999999e-02   2.9165999999999999e+00   1.7190000000000000e-01   9.4999999999999998e-03  -7.8899999999999998e-02  -8.2120000000000004e-01  -3.5580000000000001e-01   6.7907000000000002e+00   1.0600000000000000e-01   3.0790000000000001e-01   3.8040000000000002e-01
  -1.5429999999999999e-01  -1.0990000000000000e-01   2.7450999999999999e+00   2.6729999999999998e-01   4.7600000000000003e-02  -1.0520000000000000e-01  -1.0875999999999999e+00  -4.6689999999999998e-01   6.4424999999999999e+00   1.6380000000000000e-01   2.6939999999999997e-01   3.5389999999999999e-01
  -1.7630000000000001e-01  -2.1980000000000000e-01   3.1739999999999999e+00   2.2910000000000000e-01  -1.9000000000000000e-02  -1.0090000000000000e-01  -1.0431999999999999e+00  -6.0040000000000004e-01   7.2260000000000000e+00   2.1190000000000001e-01   3.3679999999999999e-01   3.8929999999999998e-01
  -2.6450000000000001e-01  -2.8580000000000000e-01   3.6886999999999999e+00   1.9089999999999999e-01  -6.6600000000000006e-02  -6.5799999999999997e-02  -1.2873000000000001e+00  -1.3339999999999999e-01   6.2683000000000000e+00   2.0230000000000001e-01   3.1750000000000000e-01   3.8929999999999998e-01
  -3.5270000000000001e-01  -5.4959999999999998e-01   2.9165999999999999e+00   2.0050000000000001e-01  -1.2370000000000000e-01  -3.9500000000000000e-02  -1.0875999999999999e+00   2.0010000000000000e-01   5.4847999999999999e+00   1.8300000000000000e-01   3.4639999999999999e-01   4.1580000000000000e-01
  -1.9839999999999999e-01  -2.4179999999999999e-01   2.0588000000000002e+00   2.3870000000000000e-01  -6.6600000000000006e-02  -1.0090000000000000e-01  -1.1096999999999999e+00   4.4499999999999998e-02   6.2683000000000000e+00   2.7939999999999998e-01   4.0410000000000001e-01   4.6000000000000002e-01
  -2.4249999999999999e-01  -4.3969999999999998e-01   2.4876999999999998e+00   2.6729999999999998e-01   0.0000000000000000e+00  -6.5799999999999997e-02  -1.1984999999999999e+00   3.7800000000000000e-01   6.3554000000000004e+00   1.4449999999999999e-01   3.6559999999999998e-01   3.6270000000000002e-01
  -8.8200000000000001e-02  -2.4179999999999999e-01   2.0588000000000002e+00   2.0050000000000001e-01  -3.8100000000000002e-02  -2.6300000000000000e-02  -1.2428999999999999e+00   4.4469999999999998e-01   6.8777999999999997e+00   2.0230000000000001e-01   4.2340000000000000e-01   3.7600000000000000e-01
   4.4100000000000000e-02  -8.7900000000000006e-02   2.3161999999999998e+00   3.1509999999999999e-01  -4.7600000000000003e-02  -7.0199999999999999e-02  -1.5758000000000001e+00   1.1119999999999999e-01   6.8777999999999997e+00   1.7340000000000000e-01   3.1750000000000000e-01   4.0250000000000002e-01
  -1.1020000000000001e-01  -1.5390000000000001e-01   3.2597999999999998e+00   2.4820000000000000e-01   1.9000000000000000e-02  -1.0520000000000000e-01  -1.1540999999999999e+00   3.7800000000000000e-01   6.1813000000000002e+00   1.6380000000000000e-01   3.6559999999999998e-01   3.8479999999999998e-01
  -2.2040000000000001e-01  -3.0780000000000002e-01   2.4876999999999998e+00   2.3870000000000000e-01  -1.9000000000000000e-02  -8.7700000000000000e-02  -1.1096999999999999e+00   2.4460000000000001e-01   6.1813000000000002e+00   2.6970000000000000e-01   3.3679999999999999e-01   3.9810000000000001e-01
  -1.5429999999999999e-01  -1.7590000000000000e-01   2.9165999999999999e+00   2.9599999999999999e-01  -2.8500000000000001e-02  -9.2100000000000001e-02  -9.7660000000000002e-01   2.8910000000000002e-01   6.4424999999999999e+00   2.6970000000000000e-01   2.6939999999999997e-01   4.0699999999999997e-01
  -2.1999999999999999e-02  -1.5390000000000001e-01   2.4876999999999998e+00   2.7689999999999998e-01  -1.9000000000000000e-02  -1.1840000000000001e-01  -9.9880000000000002e-01   2.6679999999999998e-01   6.0072000000000001e+00   1.8300000000000000e-01   2.4060000000000001e-01   4.3350000000000000e-01
  -4.4100000000000000e-02  -4.3969999999999998e-01   3.4314000000000000e+00   2.5779999999999997e-01  -1.2370000000000000e-01  -7.8899999999999998e-02  -1.1762999999999999e+00   5.7809999999999995e-01   6.1813000000000002e+00   2.6010000000000000e-01   3.1750000000000000e-01   4.2470000000000002e-01
  -2.4249999999999999e-01  -3.2979999999999998e-01   2.8309000000000002e+00   2.5779999999999997e-01  -1.7130000000000001e-01  -2.6300000000000000e-02  -1.2873000000000001e+00   3.1130000000000002e-01   6.7035999999999998e+00   1.6380000000000000e-01   2.7900000000000003e-01   4.2470000000000002e-01
  -4.4100000000000000e-02  -2.6379999999999998e-01   2.4876999999999998e+00   2.0999999999999999e-01  -2.8500000000000001e-02  -7.8899999999999998e-02  -1.3317000000000001e+00   5.7809999999999995e-01   5.9200999999999997e+00   1.8300000000000000e-01   3.9450000000000002e-01   3.8479999999999998e-01
  -2.6450000000000001e-01  -2.1980000000000000e-01   2.9165999999999999e+00   2.0999999999999999e-01  -6.6600000000000006e-02  -6.5799999999999997e-02  -1.1762999999999999e+00   4.6689999999999998e-01   7.2260000000000000e+00   2.3119999999999999e-01   3.6559999999999998e-01   3.8479999999999998e-01
  -4.4100000000000000e-02  -1.7590000000000000e-01   3.1739999999999999e+00   2.0999999999999999e-01  -2.8500000000000001e-02  -8.3299999999999999e-02  -1.2206999999999999e+00   4.8920000000000002e-01   6.7035999999999998e+00   1.4449999999999999e-01   2.7900000000000003e-01   3.9810000000000001e-01
   6.6100000000000006e-02   0.0000000000000000e+00   1.6298999999999999e+00   2.0999999999999999e-01  -1.9000000000000000e-02  -1.0520000000000000e-01  -1.2428999999999999e+00   4.0020000000000000e-01   6.8777999999999997e+00   2.6970000000000000e-01   3.2710000000000000e-01   4.0250000000000002e-01
  -1.5429999999999999e-01  -1.3189999999999999e-01   2.1446000000000001e+00   2.8639999999999999e-01   0.0000000000000000e+00  -1.1840000000000001e-01  -1.2873000000000001e+00   4.2249999999999999e-01   7.1388999999999996e+00   1.7340000000000000e-01   2.8870000000000001e-01   4.4230000000000003e-01
   1.1020000000000001e-01  -8.7900000000000006e-02   1.8872000000000000e+00   2.2910000000000000e-01  -1.1420000000000000e-01  -6.5799999999999997e-02  -1.2873000000000001e+00   5.1139999999999997e-01   6.9648000000000003e+00   1.9270000000000001e-01   2.6939999999999997e-01   3.9369999999999999e-01
  -1.5429999999999999e-01  -2.1980000000000000e-01   2.7450999999999999e+00   1.5279999999999999e-01  -6.6600000000000006e-02  -5.2600000000000001e-02  -1.3317000000000001e+00   3.5580000000000001e-01   5.2236000000000002e+00   1.8300000000000000e-01   2.6939999999999997e-01   4.5560000000000000e-01
   2.1999999999999999e-02  -1.0990000000000000e-01   2.8309000000000002e+00   3.5330000000000000e-01  -1.1420000000000000e-01  -9.6500000000000002e-02  -1.1096999999999999e+00   4.0020000000000000e-01   6.3554000000000004e+00   2.3119999999999999e-01   2.4060000000000001e-01   4.5119999999999999e-01
  -2.1999999999999999e-02  -3.5170000000000001e-01   3.5171000000000001e+00   2.1959999999999999e-01  -1.2370000000000000e-01  -3.5099999999999999e-02  -1.3761000000000001e+00   5.1139999999999997e-01   6.7035999999999998e+00   1.8300000000000000e-01   3.7530000000000002e-01   4.1139999999999999e-01
   2.1999999999999999e-02  -3.5170000000000001e-01   3.3456000000000001e+00   2.3870000000000000e-01  -1.4269999999999999e-01  -7.8899999999999998e-02  -1.2428999999999999e+00   5.5589999999999995e-01   6.3554000000000004e+00   2.0230000000000001e-01   3.7530000000000002e-01   3.9369999999999999e-01
   1.9839999999999999e-01  -2.4179999999999999e-01   2.6593000000000000e+00   3.1509999999999999e-01  -4.7600000000000003e-02  -7.0199999999999999e-02  -1.0875999999999999e+00   5.5589999999999995e-01   6.5294999999999996e+00   1.5409999999999999e-01   2.9830000000000001e-01   4.3350000000000000e-01
  -1.1020000000000001e-01  -2.8580000000000000e-01   2.4876999999999998e+00   1.6230000000000000e-01  -1.2370000000000000e-01  -7.4499999999999997e-02  -1.2428999999999999e+00   7.5600000000000001e-01   6.2683000000000000e+00   2.6970000000000000e-01   4.3300000000000000e-01   4.3790000000000001e-01
   0.0000000000000000e+00  -2.6379999999999998e-01   2.3161999999999998e+00   2.6729999999999998e-01  -1.1420000000000000e-01  -5.7000000000000002e-02  -1.3539000000000001e+00   7.3380000000000001e-01   6.7907000000000002e+00   1.8300000000000000e-01   4.6189999999999998e-01   4.4679999999999997e-01
   1.3230000000000000e-01  -1.0990000000000000e-01   1.4582999999999999e+00   3.2460000000000000e-01  -1.3320000000000001e-01  -7.8899999999999998e-02  -1.2650999999999999e+00   6.2260000000000004e-01   6.4424999999999999e+00   1.2520000000000001e-01   2.9830000000000001e-01   3.9810000000000001e-01
  -8.8200000000000001e-02  -3.0780000000000002e-01   2.5735000000000001e+00   2.1959999999999999e-01   1.9000000000000000e-02  -7.0199999999999999e-02  -1.3983000000000001e+00   5.5589999999999995e-01   5.9200999999999997e+00   1.8300000000000000e-01   2.4060000000000001e-01   4.2470000000000002e-01
   6.6100000000000006e-02  -1.7590000000000000e-01   2.6593000000000000e+00   1.1459999999999999e-01  -1.0470000000000000e-01  -5.7000000000000002e-02  -1.2206999999999999e+00   4.6689999999999998e-01   6.1813000000000002e+00   1.7340000000000000e-01   3.2710000000000000e-01   4.2909999999999998e-01
  -2.1999999999999999e-02  -1.3189999999999999e-01   2.3161999999999998e+00   1.9089999999999999e-01  -7.6100000000000001e-02  -6.1400000000000003e-02  -1.2650999999999999e+00   4.8920000000000002e-01   6.7907000000000002e+00   2.6970000000000000e-01   3.0790000000000001e-01   4.5560000000000000e-01
  -6.6100000000000006e-02  -1.3189999999999999e-01   2.1446000000000001e+00   2.6729999999999998e-01  -3.8100000000000002e-02  -7.0199999999999999e-02  -1.4205000000000001e+00   3.5580000000000001e-01   5.7460000000000004e+00   2.1190000000000001e-01   2.5019999999999998e-01   4.3790000000000001e-01
  -6.6100000000000006e-02  -4.6170000000000000e-01   3.1739999999999999e+00   1.3370000000000001e-01  -1.5229999999999999e-01   8.8000000000000005e-03  -1.3539000000000001e+00   9.1169999999999995e-01   7.2260000000000000e+00   2.2159999999999999e-01   2.8870000000000001e-01   4.1580000000000000e-01
  -8.8200000000000001e-02  -3.0780000000000002e-01   3.6886999999999999e+00   2.1959999999999999e-01  -1.5229999999999999e-01  -3.9500000000000000e-02  -1.1984999999999999e+00   5.7809999999999995e-01   5.6589000000000000e+00   2.5050000000000000e-01   2.1170000000000000e-01   4.0699999999999997e-01
   6.6100000000000006e-02  -2.4179999999999999e-01   2.4876999999999998e+00   2.9599999999999999e-01  -3.8100000000000002e-02  -7.0199999999999999e-02  -1.1762999999999999e+00   5.5589999999999995e-01   6.8777999999999997e+00   1.6380000000000000e-01   3.8490000000000002e-01   4.5560000000000000e-01
  -2.1999999999999999e-02  -2.4179999999999999e-01   2.8309000000000002e+00   2.4820000000000000e-01  -1.3320000000000001e-01  -7.4499999999999997e-02  -1.2650999999999999e+00   5.7809999999999995e-01   6.6166000000000000e+00   1.8300000000000000e-01   3.7530000000000002e-01   4.1139999999999999e-01
  -2.2040000000000001e-01  -5.0560000000000005e-01   2.4018999999999999e+00   1.7190000000000000e-01  -9.5200000000000007e-02  -6.1400000000000003e-02  -1.2650999999999999e+00   6.8930000000000002e-01   6.9648000000000003e+00   1.8300000000000000e-01   3.6559999999999998e-01   4.0250000000000002e-01
   8.8200000000000001e-02  -2.1980000000000000e-01   2.1446000000000001e+00   2.4820000000000000e-01  -3.8100000000000002e-02  -1.0090000000000000e-01  -1.2873000000000001e+00   4.2249999999999999e-01   6.9648000000000003e+00   2.1190000000000001e-01   3.0790000000000001e-01   4.2020000000000002e-01
  -1.7630000000000001e-01  -1.9789999999999999e-01   2.3161999999999998e+00   2.1959999999999999e-01  -8.5599999999999996e-02  -7.8899999999999998e-02  -1.3539000000000001e+00   5.1139999999999997e-01   6.5294999999999996e+00   1.3489999999999999e-01   3.6559999999999998e-01   4.2909999999999998e-01
   4.4100000000000000e-02  -8.7900000000000006e-02   3.0882000000000001e+00   1.9089999999999999e-01  -7.6100000000000001e-02  -9.2100000000000001e-02  -1.4205000000000001e+00   6.2260000000000004e-01   5.8330000000000002e+00   2.0230000000000001e-01   2.6939999999999997e-01   4.3350000000000000e-01
  -2.1999999999999999e-02  -3.9570000000000000e-01   2.2303999999999999e+00   2.3870000000000000e-01  -5.7099999999999998e-02  -2.6300000000000000e-02  -1.6202000000000001e+00   3.3350000000000002e-01   5.5719000000000003e+00   2.3119999999999999e-01   2.2130000000000000e-01   4.4679999999999997e-01
   1.9839999999999999e-01  -2.6379999999999998e-01   2.8309000000000002e+00   1.6230000000000000e-01  -1.0470000000000000e-01  -7.0199999999999999e-02  -1.4427000000000001e+00   3.3350000000000002e-01   6.4424999999999999e+00   2.9859999999999998e-01   2.6939999999999997e-01   4.9099999999999999e-01
  -1.1020000000000001e-01  -4.1770000000000002e-01   3.4314000000000000e+00   1.8140000000000001e-01  -1.2370000000000000e-01   0.0000000000000000e+00  -1.4427000000000001e+00   3.3350000000000002e-01   6.0072000000000001e+00   2.1190000000000001e-01   2.5979999999999998e-01   4.5119999999999999e-01
   1.1020000000000001e-01  -3.5170000000000001e-01   3.6029000000000000e+00   1.7190000000000000e-01  -1.1420000000000000e-01  -6.5799999999999997e-02  -1.2428999999999999e+00   5.3369999999999995e-01   6.3554000000000004e+00   2.3119999999999999e-01   2.6939999999999997e-01   4.3350000000000000e-01
  -1.1020000000000001e-01  -1.5390000000000001e-01   1.8872000000000000e+00   2.3870000000000000e-01  -5.7099999999999998e-02  -4.3900000000000002e-02  -1.3539000000000001e+00   6.6710000000000003e-01   7.2260000000000000e+00   1.8300000000000000e-01   2.5979999999999998e-01   4.5119999999999999e-01
   1.3230000000000000e-01  -3.0780000000000002e-01   2.4018999999999999e+00   2.1959999999999999e-01  -6.6600000000000006e-02  -5.2600000000000001e-02  -1.2428999999999999e+00   6.0040000000000004e-01   6.6166000000000000e+00   2.1190000000000001e-01   3.2710000000000000e-01   4.1139999999999999e-01
   8.8200000000000001e-02  -4.1770000000000002e-01   3.0882000000000001e+00   1.7190000000000000e-01  -6.6600000000000006e-02  -7.0199999999999999e-02  -1.4427000000000001e+00   5.3369999999999995e-01   7.6612999999999998e+00   2.3119999999999999e-01   3.1750000000000000e-01   4.0250000000000002e-01
   1.1020000000000001e-01  -3.2979999999999998e-01   2.8309000000000002e+00   1.8140000000000001e-01  -3.8100000000000002e-02  -8.3299999999999999e-02  -1.4205000000000001e+00   4.8920000000000002e-01   5.9200999999999997e+00   2.1190000000000001e-01   2.8870000000000001e-01   4.2470000000000002e-01
   2.6450000000000001e-01  -1.9789999999999999e-01   2.7450999999999999e+00   2.6729999999999998e-01   0.0000000000000000e+00  -8.3299999999999999e-02  -1.3761000000000001e+00   5.5589999999999995e-01   6.7035999999999998e+00   1.2520000000000001e-01   2.9830000000000001e-01   4.4230000000000003e-01
   2.1999999999999999e-02   6.6000000000000003e-02   2.8309000000000002e+00   2.0050000000000001e-01  -1.2370000000000000e-01  -8.7700000000000000e-02  -1.4427000000000001e+00   5.7809999999999995e-01   5.8330000000000002e+00   9.6299999999999997e-02   2.8870000000000001e-01   4.5560000000000000e-01
   2.1999999999999999e-02  -1.3189999999999999e-01   2.9165999999999999e+00   2.0999999999999999e-01  -5.7099999999999998e-02  -6.1400000000000003e-02  -1.7090000000000001e+00   3.5580000000000001e-01   5.3106999999999998e+00   2.1190000000000001e-01   3.1750000000000000e-01   4.4230000000000003e-01
   6.6100000000000006e-02   0.0000000000000000e+00   2.7450999999999999e+00   1.4319999999999999e-01  -9.4999999999999998e-03  -6.5799999999999997e-02  -1.4649000000000001e+00   4.4469999999999998e-01   6.0072000000000001e+00   2.3119999999999999e-01   2.3089999999999999e-01   4.3350000000000000e-01
   3.3060000000000000e-01  -3.7369999999999998e-01   3.1739999999999999e+00   1.9089999999999999e-01  -1.0470000000000000e-01  -4.3900000000000002e-02  -1.2650999999999999e+00   5.1139999999999997e-01   6.3554000000000004e+00   1.9270000000000001e-01   2.7900000000000003e-01   4.5119999999999999e-01
  -1.9839999999999999e-01  -1.3189999999999999e-01   2.5735000000000001e+00   1.5279999999999999e-01  -1.4269999999999999e-01  -4.8200000000000000e-02  -1.3983000000000001e+00   5.5589999999999995e-01   6.7907000000000002e+00   1.0600000000000000e-01   2.9830000000000001e-01   4.1139999999999999e-01
   6.6100000000000006e-02  -3.2979999999999998e-01   2.4876999999999998e+00   2.3870000000000000e-01   4.7600000000000003e-02  -7.8899999999999998e-02  -1.3317000000000001e+00   5.3369999999999995e-01   6.7035999999999998e+00   1.8300000000000000e-01   3.3679999999999999e-01   4.5119999999999999e-01
   8.8200000000000001e-02  -2.1980000000000000e-01   2.6593000000000000e+00   1.5279999999999999e-01  -4.7600000000000003e-02  -2.6300000000000000e-02  -1.2873000000000001e+00   5.1139999999999997e-01   6.9648000000000003e+00   1.2520000000000001e-01   3.5599999999999998e-01   4.3350000000000000e-01
   8.8200000000000001e-02  -2.1980000000000000e-01   2.6593000000000000e+00   1.3370000000000001e-01  -9.5200000000000007e-02  -2.6300000000000000e-02  -1.4205000000000001e+00   5.7809999999999995e-01   7.1388999999999996e+00   2.3119999999999999e-01   3.0790000000000001e-01   3.9369999999999999e-01
   1.7630000000000001e-01  -3.5170000000000001e-01   2.5735000000000001e+00   2.1959999999999999e-01  -6.6600000000000006e-02  -4.3900000000000002e-02  -1.4649000000000001e+00   5.5589999999999995e-01   6.8777999999999997e+00   9.6299999999999997e-02   2.8870000000000001e-01   4.5119999999999999e-01
  -2.1999999999999999e-02   0.0000000000000000e+00   1.7157000000000000e+00   2.2910000000000000e-01  -9.4999999999999998e-03  -1.2280000000000001e-01  -1.4205000000000001e+00   4.0020000000000000e-01   7.1388999999999996e+00   2.4079999999999999e-01   3.6559999999999998e-01   4.6450000000000002e-01
   8.8200000000000001e-02  -3.7369999999999998e-01   2.8309000000000002e+00   2.3870000000000000e-01  -6.6600000000000006e-02  -4.8200000000000000e-02  -1.5315000000000001e+00   5.1139999999999997e-01   6.7907000000000002e+00   2.1190000000000001e-01   2.6939999999999997e-01   4.4679999999999997e-01
   1.7630000000000001e-01  -1.0990000000000000e-01   2.7450999999999999e+00   1.9089999999999999e-01  -1.8079999999999999e-01  -7.8899999999999998e-02  -1.3539000000000001e+00   4.0020000000000000e-01   6.0941999999999998e+00   2.1190000000000001e-01   2.9830000000000001e-01   4.5119999999999999e-01
  -6.6100000000000006e-02  -2.6379999999999998e-01   3.1739999999999999e+00   1.4319999999999999e-01   4.7600000000000003e-02  -5.7000000000000002e-02  -1.5093000000000001e+00   3.7800000000000000e-01   6.1813000000000002e+00   2.0230000000000001e-01   3.6559999999999998e-01   4.5119999999999999e-01
  -1.3230000000000000e-01  -3.7369999999999998e-01   3.0882000000000001e+00   1.7190000000000000e-01  -1.6180000000000000e-01  -8.7700000000000000e-02  -1.4205000000000001e+00   3.5580000000000001e-01   6.2683000000000000e+00   1.9270000000000001e-01   3.3679999999999999e-01   4.7770000000000001e-01
   1.5429999999999999e-01  -2.6379999999999998e-01   3.0882000000000001e+00   2.2910000000000000e-01  -1.4269999999999999e-01  -2.6300000000000000e-02  -1.4871000000000001e+00   5.5589999999999995e-01   6.6166000000000000e+00   2.1190000000000001e-01   2.6939999999999997e-01   4.3350000000000000e-01
   4.4100000000000000e-02  -1.3189999999999999e-01   2.4018999999999999e+00   2.3870000000000000e-01  -1.2370000000000000e-01  -1.1400000000000000e-01  -1.3539000000000001e+00   6.4480000000000004e-01   6.0072000000000001e+00   2.5050000000000000e-01   2.5979999999999998e-01   4.4679999999999997e-01
   2.1999999999999999e-02  -2.8580000000000000e-01   2.4018999999999999e+00   2.4820000000000000e-01  -4.7600000000000003e-02  -5.7000000000000002e-02  -1.2650999999999999e+00   4.4469999999999998e-01   6.6166000000000000e+00   1.1559999999999999e-01   2.7900000000000003e-01   4.3350000000000000e-01
   2.1999999999999999e-02  -2.4179999999999999e-01   3.3456000000000001e+00   2.1959999999999999e-01  -9.4999999999999998e-03  -1.0960000000000000e-01  -1.3761000000000001e+00   6.4480000000000004e-01   6.8777999999999997e+00   1.4449999999999999e-01   2.7900000000000003e-01   4.2470000000000002e-01
   1.5429999999999999e-01  -6.6000000000000003e-02   2.0588000000000002e+00   2.3870000000000000e-01  -6.6600000000000006e-02  -1.0090000000000000e-01  -1.5758000000000001e+00   5.7809999999999995e-01   6.7035999999999998e+00   1.4449999999999999e-01   3.6559999999999998e-01   4.4230000000000003e-01
  -2.1999999999999999e-02  -2.4179999999999999e-01   1.3725000000000001e+00   2.4820000000000000e-01  -4.7600000000000003e-02  -9.2100000000000001e-02  -1.4649000000000001e+00   4.8920000000000002e-01   6.6166000000000000e+00   1.3489999999999999e-01   2.7900000000000003e-01   4.4679999999999997e-01
  -6.6100000000000006e-02  -1.9789999999999999e-01   3.1739999999999999e+00   1.8140000000000001e-01  -1.2370000000000000e-01  -3.9500000000000000e-02  -1.5315000000000001e+00   4.8920000000000002e-01   6.9648000000000003e+00   3.3710000000000001e-01   3.2710000000000000e-01   4.4679999999999997e-01
   1.7630000000000001e-01  -3.0780000000000002e-01   2.3161999999999998e+00   2.1959999999999999e-01  -8.5599999999999996e-02  -8.3299999999999999e-02  -1.5536000000000001e+00   5.3369999999999995e-01   6.0941999999999998e+00   2.5050000000000000e-01   2.9830000000000001e-01   4.3350000000000000e-01
   0.0000000000000000e+00  -1.5390000000000001e-01   2.6593000000000000e+00   1.3370000000000001e-01  -1.3320000000000001e-01  -7.0199999999999999e-02  -1.4649000000000001e+00   2.0010000000000000e-01   6.0941999999999998e+00   2.7939999999999998e-01   2.8870000000000001e-01   4.7770000000000001e-01
   1.3230000000000000e-01  -1.7590000000000000e-01   3.4314000000000000e+00   2.5779999999999997e-01  -1.2370000000000000e-01  -3.5099999999999999e-02  -1.4649000000000001e+00   3.7800000000000000e-01   6.3554000000000004e+00   1.9270000000000001e-01   3.4639999999999999e-01   4.6000000000000002e-01
   2.4249999999999999e-01  -2.6379999999999998e-01   3.2597999999999998e+00   2.6729999999999998e-01  -1.9980000000000001e-01  -5.2600000000000001e-02  -1.3539000000000001e+00   5.3369999999999995e-01   6.7907000000000002e+00   2.2159999999999999e-01   2.7900000000000003e-01   4.6889999999999998e-01
   1.5429999999999999e-01  -1.5390000000000001e-01   2.3161999999999998e+00   3.2460000000000000e-01  -1.0470000000000000e-01  -4.8200000000000000e-02  -1.1762999999999999e+00   4.4469999999999998e-01   6.8777999999999997e+00   2.6010000000000000e-01   3.4639999999999999e-01   4.6000000000000002e-01
  -6.6100000000000006e-02  -3.7369999999999998e-01   2.4018999999999999e+00   2.3870000000000000e-01  -1.6180000000000000e-01  -6.1400000000000003e-02  -1.1984999999999999e+00   4.8920000000000002e-01   6.4424999999999999e+00   2.7939999999999998e-01   3.0790000000000001e-01   4.5560000000000000e-01
   8.8200000000000001e-02  -2.6379999999999998e-01   2.4876999999999998e+00   1.5279999999999999e-01  -7.6100000000000001e-02  -5.7000000000000002e-02  -1.3539000000000001e+00   8.0049999999999999e-01   6.7907000000000002e+00   2.0230000000000001e-01   3.3679999999999999e-01   4.2470000000000002e-01
   4.4100000000000000e-02  -2.4179999999999999e-01   2.0588000000000002e+00   2.0999999999999999e-01   3.8100000000000002e-02  -6.5799999999999997e-02  -1.5093000000000001e+00   6.0040000000000004e-01   6.7907000000000002e+00   2.0230000000000001e-01   2.0210000000000000e-01   4.2909999999999998e-01
   1.3230000000000000e-01  -2.1980000000000000e-01   1.8872000000000000e+00   2.6729999999999998e-01   4.7600000000000003e-02  -8.3299999999999999e-02  -1.3761000000000001e+00   5.5589999999999995e-01   6.0072000000000001e+00   2.5050000000000000e-01   2.3089999999999999e-01   4.5560000000000000e-01
  -1.3230000000000000e-01  -3.5170000000000001e-01   2.7450999999999999e+00   2.3870000000000000e-01  -1.0470000000000000e-01  -4.3900000000000002e-02  -1.4205000000000001e+00   5.7809999999999995e-01   6.9648000000000003e+00   1.8300000000000000e-01   2.7900000000000003e-01   4.3790000000000001e-01
  -4.4100000000000000e-02  -3.2979999999999998e-01   2.4876999999999998e+00   2.8639999999999999e-01  -4.7600000000000003e-02  -8.7700000000000000e-02  -1.6424000000000001e+00   5.1139999999999997e-01   7.0518999999999998e+00   2.6010000000000000e-01   2.4060000000000001e-01   4.2909999999999998e-01
  -1.3230000000000000e-01  -4.8359999999999997e-01   3.2597999999999998e+00   2.0050000000000001e-01  -3.8100000000000002e-02  -7.0199999999999999e-02  -1.5315000000000001e+00   3.5580000000000001e-01   6.4424999999999999e+00   1.7340000000000000e-01   2.2130000000000000e-01   4.6450000000000002e-01
  -1.9839999999999999e-01  -3.5170000000000001e-01   3.0882000000000001e+00   1.4319999999999999e-01  -1.8079999999999999e-01  -4.8200000000000000e-02  -1.3095000000000001e+00   6.0040000000000004e-01   6.5294999999999996e+00   2.0230000000000001e-01   2.5979999999999998e-01   4.7330000000000000e-01
   4.4100000000000000e-02  -1.7590000000000000e-01   3.0024000000000002e+00   2.6729999999999998e-01  -7.6100000000000001e-02  -3.0700000000000002e-02  -1.4649000000000001e+00   4.6689999999999998e-01   7.4871999999999996e+00   9.6299999999999997e-02   3.1750000000000000e-01   4.6000000000000002e-01
   1.1020000000000001e-01  -5.0560000000000005e-01   3.3456000000000001e+00   1.9089999999999999e-01  -1.3320000000000001e-01  -8.3299999999999999e-02  -1.4649000000000001e+00   4.8920000000000002e-01   6.8777999999999997e+00   3.3710000000000001e-01   3.1750000000000000e-01   4.6889999999999998e-01
   8.8200000000000001e-02  -1.7590000000000000e-01   3.0024000000000002e+00   2.1959999999999999e-01  -8.5599999999999996e-02  -3.0700000000000002e-02  -1.3317000000000001e+00   4.4469999999999998e-01   6.5294999999999996e+00   1.1559999999999999e-01   2.9830000000000001e-01   4.8220000000000002e-01
   8.8200000000000001e-02  -2.6379999999999998e-01   2.1446000000000001e+00   1.6230000000000000e-01  -6.6600000000000006e-02  -8.7700000000000000e-02  -1.2650999999999999e+00   8.0049999999999999e-01   6.3554000000000004e+00   2.4079999999999999e-01   3.2710000000000000e-01   3.8929999999999998e-01
  -4.4100000000000000e-02  -2.1980000000000000e-01   1.8015000000000001e+00   1.9089999999999999e-01  -6.6600000000000006e-02  -7.4499999999999997e-02  -1.3761000000000001e+00   6.0040000000000004e-01   6.6166000000000000e+00   2.1190000000000001e-01   3.0790000000000001e-01   4.4679999999999997e-01
   8.8200000000000001e-02  -2.4179999999999999e-01   2.7450999999999999e+00   1.7190000000000000e-01  -9.4999999999999998e-03  -7.8899999999999998e-02  -1.4427000000000001e+00   6.6710000000000003e-01   6.1813000000000002e+00   1.8300000000000000e-01   2.6939999999999997e-01   4.4230000000000003e-01
  -1.1020000000000001e-01  -2.8580000000000000e-01   3.0882000000000001e+00   1.5279999999999999e-01  -1.2370000000000000e-01  -2.6300000000000000e-02  -1.5093000000000001e+00   5.7809999999999995e-01   6.0941999999999998e+00   1.7340000000000000e-01   2.9830000000000001e-01   4.6450000000000002e-01
   4.4100000000000000e-02  -3.2979999999999998e-01   2.5735000000000001e+00   1.3370000000000001e-01  -1.1420000000000000e-01  -1.0520000000000000e-01  -1.6646000000000001e+00   2.0010000000000000e-01   6.0941999999999998e+00   2.1190000000000001e-01   2.4060000000000001e-01   4.5560000000000000e-01
   1.7630000000000001e-01  -2.8580000000000000e-01   2.5735000000000001e+00   2.8639999999999999e-01  -6.6600000000000006e-02  -4.8200000000000000e-02  -1.4205000000000001e+00   6.8930000000000002e-01   6.2683000000000000e+00   2.1190000000000001e-01   2.2130000000000000e-01   4.8220000000000002e-01
   6.6100000000000006e-02  -4.1770000000000002e-01   3.0882000000000001e+00   1.6230000000000000e-01  -1.3320000000000001e-01  -3.9500000000000000e-02  -1.6202000000000001e+00   5.7809999999999995e-01   6.0941999999999998e+00   2.3119999999999999e-01   3.0790000000000001e-01   4.7330000000000000e-01
   4.4100000000000000e-02  -4.1770000000000002e-01   2.6593000000000000e+00   2.1959999999999999e-01  -1.4269999999999999e-01  -2.6300000000000000e-02  -1.3539000000000001e+00   4.4469999999999998e-01   6.7035999999999998e+00   1.8300000000000000e-01   3.2710000000000000e-01   4.9099999999999999e-01
  -2.1999999999999999e-02  -3.5170000000000001e-01   2.9165999999999999e+00   2.2910000000000000e-01  -1.1420000000000000e-01  -7.4499999999999997e-02  -1.5315000000000001e+00   5.3369999999999995e-01   7.4001000000000001e+00   1.2520000000000001e-01   3.6559999999999998e-01   4.7330000000000000e-01
   6.6100000000000006e-02  -4.3969999999999998e-01   2.8309000000000002e+00   2.0999999999999999e-01  -5.7099999999999998e-02  -5.2600000000000001e-02  -1.3761000000000001e+00   5.1139999999999997e-01   7.1388999999999996e+00   2.9859999999999998e-01   2.8870000000000001e-01   4.6450000000000002e-01
   2.1999999999999999e-02  -1.9789999999999999e-01   2.9165999999999999e+00   1.7190000000000000e-01  -7.6100000000000001e-02  -3.0700000000000002e-02  -1.7312000000000001e+00   6.6710000000000003e-01   7.1388999999999996e+00   1.7340000000000000e-01   3.3679999999999999e-01   4.8220000000000002e-01
   6.6100000000000006e-02  -3.2979999999999998e-01   2.4876999999999998e+00   2.0999999999999999e-01  -8.5599999999999996e-02  -9.6500000000000002e-02  -1.5758000000000001e+00   4.2249999999999999e-01   6.5294999999999996e+00   2.6970000000000000e-01   2.9830000000000001e-01   4.6450000000000002e-01
   1.3230000000000000e-01  -2.8580000000000000e-01   2.4018999999999999e+00   2.5779999999999997e-01  -4.7600000000000003e-02  -8.3299999999999999e-02  -1.4205000000000001e+00   4.6689999999999998e-01   6.3554000000000004e+00   1.9270000000000001e-01   3.1750000000000000e-01   4.4230000000000003e-01
   0.0000000000000000e+00  -3.5170000000000001e-01   2.7450999999999999e+00   1.6230000000000000e-01  -8.5599999999999996e-02  -9.2100000000000001e-02  -1.3095000000000001e+00   5.7809999999999995e-01   6.4424999999999999e+00   2.4079999999999999e-01   2.3089999999999999e-01   4.2020000000000002e-01
   2.1999999999999999e-02  -1.7590000000000000e-01   2.3161999999999998e+00   2.5779999999999997e-01  -3.8100000000000002e-02  -8.7700000000000000e-02  -1.5536000000000001e+00   6.8930000000000002e-01   5.9200999999999997e+00   2.4079999999999999e-01   2.4060000000000001e-01   4.6889999999999998e-01
   6.6100000000000006e-02  -2.4179999999999999e-01   3.0024000000000002e+00   1.6230000000000000e-01  -7.6100000000000001e-02  -1.0520000000000000e-01  -1.4649000000000001e+00   5.5589999999999995e-01   6.2683000000000000e+00   2.9859999999999998e-01   2.1170000000000000e-01   4.8659999999999998e-01
   6.6100000000000006e-02  -3.9570000000000000e-01   3.3456000000000001e+00   1.5279999999999999e-01  -1.4269999999999999e-01  -4.8200000000000000e-02  -1.5758000000000001e+00   6.8930000000000002e-01   6.2683000000000000e+00   2.3119999999999999e-01   2.3089999999999999e-01   4.4679999999999997e-01
   4.4100000000000000e-02  -5.7160000000000000e-01   2.6593000000000000e+00   1.9089999999999999e-01  -8.5599999999999996e-02  -4.4000000000000003e-03  -1.5315000000000001e+00   4.8920000000000002e-01   6.6166000000000000e+00   2.3119999999999999e-01   3.3679999999999999e-01   4.2020000000000002e-01
  -1.3230000000000000e-01  -1.9789999999999999e-01   2.4876999999999998e+00   1.7190000000000000e-01  -1.0470000000000000e-01  -1.7500000000000002e-02  -1.6646000000000001e+00   6.6710000000000003e-01   5.7460000000000004e+00   2.5050000000000000e-01   2.4060000000000001e-01   4.6889999999999998e-01
   6.6100000000000006e-02  -3.9570000000000000e-01   3.0882000000000001e+00   1.4319999999999999e-01  -9.5200000000000007e-02  -3.5099999999999999e-02  -1.3983000000000001e+00   4.0020000000000000e-01   6.0072000000000001e+00   1.0600000000000000e-01   2.0210000000000000e-01   4.3790000000000001e-01
   6.6100000000000006e-02  -3.0780000000000002e-01   2.1446000000000001e+00   2.0050000000000001e-01  -9.5200000000000007e-02  -4.8200000000000000e-02  -1.3983000000000001e+00   7.1150000000000002e-01   7.1388999999999996e+00   2.6010000000000000e-01   2.9830000000000001e-01   4.4230000000000003e-01
   1.1020000000000001e-01  -1.3189999999999999e-01   1.2867999999999999e+00   3.2460000000000000e-01  -1.9000000000000000e-02  -6.5799999999999997e-02  -1.4205000000000001e+00   5.1139999999999997e-01   6.5294999999999996e+00   2.1190000000000001e-01   2.1170000000000000e-01   4.6889999999999998e-01
  -1.5429999999999999e-01  -2.6379999999999998e-01   1.8872000000000000e+00   1.8140000000000001e-01  -2.8500000000000001e-02  -5.7000000000000002e-02  -1.6868000000000001e+00   5.5589999999999995e-01   6.7035999999999998e+00   2.4079999999999999e-01   2.6939999999999997e-01   4.6450000000000002e-01
   1.7630000000000001e-01  -1.3189999999999999e-01   2.3161999999999998e+00   2.4820000000000000e-01  -1.3320000000000001e-01  -4.3900000000000002e-02  -1.3317000000000001e+00   6.0040000000000004e-01   6.6166000000000000e+00   2.3119999999999999e-01   2.5979999999999998e-01   4.6889999999999998e-01
   2.2040000000000001e-01  -1.7590000000000000e-01   1.8015000000000001e+00   2.6729999999999998e-01  -3.8100000000000002e-02  -8.3299999999999999e-02  -1.5536000000000001e+00   4.6689999999999998e-01   6.4424999999999999e+00   1.5409999999999999e-01   2.7900000000000003e-01   4.6450000000000002e-01
   8.8200000000000001e-02  -1.9789999999999999e-01   3.1739999999999999e+00   2.3870000000000000e-01  -1.9000000000000000e-02  -5.2600000000000001e-02  -1.5758000000000001e+00   2.8910000000000002e-01   6.1813000000000002e+00   2.3119999999999999e-01   2.4060000000000001e-01   4.6000000000000002e-01
  -2.1999999999999999e-02  -4.8359999999999997e-01   3.3456000000000001e+00   1.9089999999999999e-01  -1.5229999999999999e-01   8.8000000000000005e-03  -1.4205000000000001e+00   4.6689999999999998e-01   6.0072000000000001e+00   2.4079999999999999e-01   3.0790000000000001e-01   4.6450000000000002e-01
  -1.1020000000000001e-01  -3.9570000000000000e-01   2.8309000000000002e+00   2.9599999999999999e-01  -1.7130000000000001e-01  -4.4000000000000003e-03  -1.4205000000000001e+00   7.1150000000000002e-01   6.2683000000000000e+00   1.8300000000000000e-01   3.2710000000000000e-01   5.0870000000000004e-01
  -1.3230000000000000e-01  -5.9360000000000002e-01   3.1739999999999999e+00   2.7689999999999998e-01  -1.3320000000000001e-01  -6.5799999999999997e-02  -1.4205000000000001e+00   4.8920000000000002e-01   6.5294999999999996e+00   2.9859999999999998e-01   2.7900000000000003e-01   4.7330000000000000e-01
   2.1999999999999999e-02  -3.2979999999999998e-01   3.0024000000000002e+00   1.9089999999999999e-01  -1.4269999999999999e-01  -3.9500000000000000e-02  -1.2428999999999999e+00   5.1139999999999997e-01   6.9648000000000003e+00   2.2159999999999999e-01   2.7900000000000003e-01   4.5119999999999999e-01
  -1.3230000000000000e-01  -3.0780000000000002e-01   3.0882000000000001e+00   1.7190000000000000e-01  -1.1420000000000000e-01  -4.8200000000000000e-02  -1.2206999999999999e+00   7.5600000000000001e-01   7.0518999999999998e+00   2.1190000000000001e-01   2.8870000000000001e-01   4.9540000000000001e-01
   2.8649999999999998e-01  -4.6170000000000000e-01   1.5441000000000000e+00   2.2910000000000000e-01  -9.4999999999999998e-03  -7.4499999999999997e-02  -1.5758000000000001e+00   5.5589999999999995e-01   6.4424999999999999e+00   2.0230000000000001e-01   2.8870000000000001e-01   4.5560000000000000e-01
  -2.1999999999999999e-02  -3.7369999999999998e-01   1.2010000000000001e+00   2.5779999999999997e-01  -2.8500000000000001e-02  -6.1400000000000003e-02  -1.5536000000000001e+00   4.8920000000000002e-01   6.8777999999999997e+00   2.4079999999999999e-01   3.3679999999999999e-01   4.1139999999999999e-01
   4.4100000000000000e-02  -1.7590000000000000e-01   2.8309000000000002e+00   2.1959999999999999e-01  -8.5599999999999996e-02  -3.0700000000000002e-02  -1.3539000000000001e+00   6.6710000000000003e-01   6.8777999999999997e+00   2.4079999999999999e-01   3.0790000000000001e-01   4.8659999999999998e-01
   2.6450000000000001e-01  -2.1980000000000000e-01   2.4876999999999998e+00   2.6729999999999998e-01  -8.5599999999999996e-02  -5.2600000000000001e-02  -1.5315000000000001e+00   5.1139999999999997e-01   6.6166000000000000e+00   2.6970000000000000e-01   2.5979999999999998e-01   4.4679999999999997e-01
   1.5429999999999999e-01  -8.7900000000000006e-02   2.0588000000000002e+00   2.0050000000000001e-01  -9.5200000000000007e-02  -3.9500000000000000e-02  -1.4427000000000001e+00   5.5589999999999995e-01   7.0518999999999998e+00   2.3119999999999999e-01   2.5019999999999998e-01   4.7770000000000001e-01
   1.3230000000000000e-01  -4.1770000000000002e-01   3.2597999999999998e+00   1.5279999999999999e-01  -1.3320000000000001e-01   0.0000000000000000e+00  -1.2873000000000001e+00   5.1139999999999997e-01   5.9200999999999997e+00   1.9270000000000001e-01   2.8870000000000001e-01   4.9540000000000001e-01
  -4.4100000000000000e-02  -4.3969999999999998e-01   3.1739999999999999e+00   1.8140000000000001e-01  -2.4740000000000001e-01  -2.1899999999999999e-02  -1.3983000000000001e+00   4.4469999999999998e-01   6.7035999999999998e+00   2.4079999999999999e-01   2.6939999999999997e-01   5.0429999999999997e-01
   1.9839999999999999e-01  -3.2979999999999998e-01   2.6593000000000000e+00   2.9599999999999999e-01  -1.4269999999999999e-01  -7.4499999999999997e-02  -1.4205000000000001e+00   4.4469999999999998e-01   7.1388999999999996e+00   1.4449999999999999e-01   3.5599999999999998e-01   4.6889999999999998e-01
  -2.1999999999999999e-02  -4.6170000000000000e-01   2.5735000000000001e+00   2.1959999999999999e-01  -1.1420000000000000e-01  -2.6300000000000000e-02  -1.3761000000000001e+00   6.4480000000000004e-01   7.3131000000000004e+00   1.5409999999999999e-01   2.3089999999999999e-01   4.7770000000000001e-01
   6.6100000000000006e-02  -4.3969999999999998e-01   2.6593000000000000e+00   2.7689999999999998e-01  -9.5200000000000007e-02  -3.5099999999999999e-02  -1.4649000000000001e+00   8.6719999999999997e-01   6.6166000000000000e+00   2.6970000000000000e-01   3.5599999999999998e-01   4.2909999999999998e-01
   1.5429999999999999e-01  -3.2979999999999998e-01   2.0588000000000002e+00   2.2910000000000000e-01  -2.8500000000000001e-02  -7.0199999999999999e-02  -1.5315000000000001e+00   6.6710000000000003e-01   6.6166000000000000e+00   1.5409999999999999e-01   2.5979999999999998e-01   4.6450000000000002e-01
   2.6450000000000001e-01  -8.7900000000000006e-02   2.3161999999999998e+00   2.7689999999999998e-01  -6.6600000000000006e-02  -6.5799999999999997e-02  -1.4649000000000001e+00   5.7809999999999995e-01   6.4424999999999999e+00   1.7340000000000000e-01   2.2130000000000000e-01   4.7330000000000000e-01
  -2.1999999999999999e-02  -4.1770000000000002e-01   2.4018999999999999e+00   1.2410000000000000e-01  -1.4269999999999999e-01  -8.8000000000000005e-03  -1.6424000000000001e+00   5.3369999999999995e-01   6.2683000000000000e+00   7.7100000000000002e-02   2.8870000000000001e-01   4.7770000000000001e-01
   2.1999999999999999e-02  -2.6379999999999998e-01   2.4876999999999998e+00   2.6729999999999998e-01  -1.1420000000000000e-01  -7.4499999999999997e-02  -1.5093000000000001e+00   5.1139999999999997e-01   5.8330000000000002e+00   2.6970000000000000e-01   2.6939999999999997e-01   4.9540000000000001e-01
  -2.1999999999999999e-02  -4.3999999999999997e-02   2.4018999999999999e+00   2.0050000000000001e-01  -7.6100000000000001e-02  -4.8200000000000000e-02  -1.4871000000000001e+00   4.4469999999999998e-01   6.0072000000000001e+00   2.1190000000000001e-01   2.3089999999999999e-01   5.1749999999999996e-01
  -4.4100000000000000e-02  -4.8359999999999997e-01   3.7745000000000002e+00   1.9089999999999999e-01  -1.6180000000000000e-01  -3.0700000000000002e-02  -1.2650999999999999e+00   6.8930000000000002e-01   6.2683000000000000e+00   2.4079999999999999e-01   2.8870000000000001e-01   4.4679999999999997e-01
  -2.1999999999999999e-02  -1.9789999999999999e-01   3.4314000000000000e+00   2.7689999999999998e-01  -1.9980000000000001e-01  -1.7500000000000002e-02  -1.4649000000000001e+00   6.4480000000000004e-01   6.0941999999999998e+00   2.0230000000000001e-01   3.4639999999999999e-01   4.7770000000000001e-01
   1.7630000000000001e-01  -1.5390000000000001e-01   2.5735000000000001e+00   2.9599999999999999e-01  -9.5200000000000007e-02  -8.7700000000000000e-02  -1.3539000000000001e+00   3.7800000000000000e-01   6.5294999999999996e+00   1.9270000000000001e-01   2.6939999999999997e-01   4.5119999999999999e-01
   8.8200000000000001e-02  -5.9360000000000002e-01   2.4876999999999998e+00   7.6399999999999996e-02  -1.7130000000000001e-01  -2.6300000000000000e-02  -1.3983000000000001e+00   8.4499999999999997e-01   7.2260000000000000e+00   1.6380000000000000e-01   2.5979999999999998e-01   4.3350000000000000e-01
   1.1020000000000001e-01  -4.1770000000000002e-01   2.7450999999999999e+00   1.6230000000000000e-01  -1.0470000000000000e-01  -6.1400000000000003e-02  -1.4871000000000001e+00   6.0040000000000004e-01   6.8777999999999997e+00   2.5050000000000000e-01   4.3300000000000000e-01   4.1139999999999999e-01
   1.3230000000000000e-01  -3.9570000000000000e-01   1.7157000000000000e+00   2.7689999999999998e-01  -1.0470000000000000e-01  -5.7000000000000002e-02  -1.4427000000000001e+00   6.8930000000000002e-01   6.5294999999999996e+00   1.7340000000000000e-01   2.5019999999999998e-01   4.7330000000000000e-01
   0.0000000000000000e+00  -2.6379999999999998e-01   1.9730000000000001e+00   1.5279999999999999e-01  -6.6600000000000006e-02  -1.0090000000000000e-01  -1.3761000000000001e+00   6.4480000000000004e-01   6.6166000000000000e+00   1.1559999999999999e-01   3.5599999999999998e-01   4.7770000000000001e-01
   1.5429999999999999e-01  -3.2979999999999998e-01   3.1739999999999999e+00   1.7190000000000000e-01  -1.2370000000000000e-01  -7.4499999999999997e-02  -1.3983000000000001e+00   6.0040000000000004e-01   6.8777999999999997e+00   1.4449999999999999e-01   3.5599999999999998e-01   4.9099999999999999e-01
   1.1020000000000001e-01  -2.4179999999999999e-01   2.1446000000000001e+00   2.8639999999999999e-01  -8.5599999999999996e-02  -9.2100000000000001e-02  -1.4871000000000001e+00   6.2260000000000004e-01   6.5294999999999996e+00   1.6380000000000000e-01   1.9239999999999999e-01   4.8220000000000002e-01
   8.8200000000000001e-02  -2.4179999999999999e-01   2.3161999999999998e+00   2.0999999999999999e-01  -8.5599999999999996e-02  -3.0700000000000002e-02  -1.4871000000000001e+00   3.7800000000000000e-01   6.7907000000000002e+00   1.6380000000000000e-01   3.0790000000000001e-01   4.6889999999999998e-01
   0.0000000000000000e+00  -3.5170000000000001e-01   2.6593000000000000e+00   1.9089999999999999e-01  -2.0930000000000001e-01  -2.6300000000000000e-02  -1.3761000000000001e+00   6.2260000000000004e-01   6.2683000000000000e+00   2.7939999999999998e-01   3.2710000000000000e-01   4.5119999999999999e-01
   1.5429999999999999e-01  -2.6379999999999998e-01   3.0024000000000002e+00   1.4319999999999999e-01  -1.4269999999999999e-01  -4.4000000000000003e-03  -1.6646000000000001e+00   5.1139999999999997e-01   6.7035999999999998e+00   2.1190000000000001e-01   2.3089999999999999e-01   4.8659999999999998e-01
   1.9839999999999999e-01  -3.0780000000000002e-01   2.3161999999999998e+00   2.0050000000000001e-01  -1.2370000000000000e-01  -7.4499999999999997e-02  -1.3539000000000001e+00   6.6710000000000003e-01   6.7907000000000002e+00   2.6010000000000000e-01   2.9830000000000001e-01   4.7330000000000000e-01
  -4.4100000000000000e-02  -4.1770000000000002e-01   2.5735000000000001e+00   2.1959999999999999e-01  -2.3790000000000000e-01  -3.9500000000000000e-02  -1.3095000000000001e+00   5.5589999999999995e-01   6.4424999999999999e+00   1.0600000000000000e-01   2.9830000000000001e-01   4.4230000000000003e-01
   8.8200000000000001e-02  -2.6379999999999998e-01   2.7450999999999999e+00   2.3870000000000000e-01  -6.6600000000000006e-02  -6.5799999999999997e-02  -1.1984999999999999e+00   7.7820000000000000e-01   6.8777999999999997e+00   1.6380000000000000e-01   3.2710000000000000e-01   4.1139999999999999e-01
   4.4100000000000000e-02  -4.1770000000000002e-01   2.1446000000000001e+00   2.2910000000000000e-01  -1.2370000000000000e-01  -7.8899999999999998e-02  -1.4871000000000001e+00   6.4480000000000004e-01   6.7035999999999998e+00   1.8300000000000000e-01   3.3679999999999999e-01   4.6450000000000002e-01
   2.2040000000000001e-01  -2.1980000000000000e-01   1.8015000000000001e+00   2.0999999999999999e-01  -5.7099999999999998e-02  -7.0199999999999999e-02  -1.5536000000000001e+00   6.0040000000000004e-01   7.3131000000000004e+00   1.4449999999999999e-01   2.9830000000000001e-01   4.4679999999999997e-01
   1.1020000000000001e-01  -2.8580000000000000e-01   3.0882000000000001e+00   2.0050000000000001e-01  -2.2839999999999999e-01  -5.2600000000000001e-02  -1.3983000000000001e+00   6.6710000000000003e-01   6.0941999999999998e+00   1.9270000000000001e-01   3.1750000000000000e-01   4.5119999999999999e-01
   1.3230000000000000e-01  -1.5390000000000001e-01   2.4018999999999999e+00   2.1959999999999999e-01  -4.7600000000000003e-02  -6.1400000000000003e-02  -1.7756000000000001e+00   5.5589999999999995e-01   6.6166000000000000e+00   2.9859999999999998e-01   3.2710000000000000e-01   4.6450000000000002e-01
   2.1999999999999999e-02  -3.2979999999999998e-01   2.1446000000000001e+00   2.2910000000000000e-01  -2.3790000000000000e-01  -5.7000000000000002e-02  -1.5758000000000001e+00   2.8910000000000002e-01   6.8777999999999997e+00   2.5050000000000000e-01   1.6360000000000000e-01   4.9540000000000001e-01
   6.6100000000000006e-02  -3.7369999999999998e-01   2.6593000000000000e+00   2.4820000000000000e-01  -1.8079999999999999e-01  -1.7500000000000002e-02  -1.4871000000000001e+00   4.8920000000000002e-01   6.7907000000000002e+00   1.8300000000000000e-01   2.6939999999999997e-01   4.4230000000000003e-01
   1.7630000000000001e-01  -5.0560000000000005e-01   3.6029000000000000e+00   1.9089999999999999e-01  -1.9030000000000000e-01  -1.3200000000000000e-02  -1.6646000000000001e+00   4.8920000000000002e-01   6.7035999999999998e+00   2.6970000000000000e-01   2.4060000000000001e-01   4.7770000000000001e-01
   1.3230000000000000e-01  -3.7369999999999998e-01   2.1446000000000001e+00   2.6729999999999998e-01  -6.6600000000000006e-02  -3.5099999999999999e-02  -1.4649000000000001e+00   6.8930000000000002e-01   6.4424999999999999e+00   2.1190000000000001e-01   3.1750000000000000e-01   4.6450000000000002e-01
   1.1020000000000001e-01  -4.3969999999999998e-01   2.9165999999999999e+00   1.9089999999999999e-01  -1.2370000000000000e-01  -5.2600000000000001e-02  -1.3983000000000001e+00   4.4469999999999998e-01   6.1813000000000002e+00   1.3489999999999999e-01   2.5019999999999998e-01   4.2470000000000002e-01
   0.0000000000000000e+00  -4.1770000000000002e-01   2.2303999999999999e+00   1.9089999999999999e-01  -1.1420000000000000e-01  -2.1899999999999999e-02  -1.2650999999999999e+00   5.7809999999999995e-01   7.2260000000000000e+00   2.4079999999999999e-01   3.8490000000000002e-01   4.6000000000000002e-01
   0.0000000000000000e+00  -2.1980000000000000e-01   2.3161999999999998e+00   2.8639999999999999e-01  -8.5599999999999996e-02  -5.7000000000000002e-02  -1.5093000000000001e+00   4.2249999999999999e-01   6.6166000000000000e+00   2.3119999999999999e-01   3.1750000000000000e-01   4.7330000000000000e-01
   2.1999999999999999e-02  -3.0780000000000002e-01   2.0588000000000002e+00   1.7190000000000000e-01   2.8500000000000001e-02  -9.6500000000000002e-02  -1.6202000000000001e+00   5.1139999999999997e-01   7.1388999999999996e+00   2.0230000000000001e-01   3.1750000000000000e-01   4.5560000000000000e-01
   1.3230000000000000e-01  -3.2979999999999998e-01   2.6593000000000000e+00   1.6230000000000000e-01  -1.2370000000000000e-01  -3.0700000000000002e-02  -1.3539000000000001e+00   7.5600000000000001e-01   6.8777999999999997e+00   2.5050000000000000e-01   2.2130000000000000e-01   4.8659999999999998e-01
   1.7630000000000001e-01  -2.8580000000000000e-01   2.4018999999999999e+00   1.2410000000000000e-01  -8.5599999999999996e-02  -6.5799999999999997e-02  -1.4871000000000001e+00   6.2260000000000004e-01   5.6589000000000000e+00   2.6010000000000000e-01   3.5599999999999998e-01   4.5560000000000000e-01
   8.8200000000000001e-02  -2.6379999999999998e-01   2.7450999999999999e+00   3.4370000000000001e-01  -1.2370000000000000e-01  -4.3900000000000002e-02  -1.5758000000000001e+00   5.3369999999999995e-01   6.2683000000000000e+00   3.4680000000000000e-01   1.3469999999999999e-01   4.6889999999999998e-01
   4.4100000000000000e-02  -3.2979999999999998e-01   3.0024000000000002e+00   2.0050000000000001e-01  -1.3320000000000001e-01  -3.5099999999999999e-02  -1.3983000000000001e+00   4.6689999999999998e-01   5.4847999999999999e+00   1.4449999999999999e-01   2.2130000000000000e-01   4.8659999999999998e-01
   1.5429999999999999e-01  -5.7160000000000000e-01   3.5171000000000001e+00   2.3870000000000000e-01  -2.1890000000000001e-01  -4.4000000000000003e-03  -1.5093000000000001e+00   6.0040000000000004e-01   6.1813000000000002e+00   2.1190000000000001e-01   2.1170000000000000e-01   4.8659999999999998e-01
   4.4100000000000000e-02  -3.0780000000000002e-01   2.5735000000000001e+00   2.0999999999999999e-01  -1.8079999999999999e-01  -6.5799999999999997e-02  -1.7534000000000001e+00   6.0040000000000004e-01   6.4424999999999999e+00   1.7340000000000000e-01   3.1750000000000000e-01   4.7330000000000000e-01
   1.7630000000000001e-01  -3.5170000000000001e-01   3.2597999999999998e+00   1.2410000000000000e-01  -1.6180000000000000e-01  -5.7000000000000002e-02  -1.3095000000000001e+00   6.4480000000000004e-01   6.5294999999999996e+00   1.8300000000000000e-01   3.2710000000000000e-01   5.0870000000000004e-01
   4.4100000000000000e-02  -2.4179999999999999e-01   2.8309000000000002e+00   2.2910000000000000e-01  -8.5599999999999996e-02  -7.0199999999999999e-02  -1.4427000000000001e+00   7.1150000000000002e-01   5.7460000000000004e+00   1.0600000000000000e-01   3.4639999999999999e-01   4.6450000000000002e-01
   1.3230000000000000e-01  -4.3969999999999998e-01   2.2303999999999999e+00   2.5779999999999997e-01  -5.7099999999999998e-02  -6.5799999999999997e-02  -1.3983000000000001e+00   5.7809999999999995e-01   7.1388999999999996e+00   2.5050000000000000e-01   3.4639999999999999e-01   4.9540000000000001e-01
   4.4100000000000000e-02  -2.4179999999999999e-01   2.0588000000000002e+00   2.7689999999999998e-01  -1.9000000000000000e-02  -7.0199999999999999e-02  -1.5093000000000001e+00   6.6710000000000003e-01   7.0518999999999998e+00   1.5409999999999999e-01   3.5599999999999998e-01   4.6450000000000002e-01
   2.1999999999999999e-02  -4.8359999999999997e-01   3.2597999999999998e+00   1.7190000000000000e-01  -1.2370000000000000e-01  -3.9500000000000000e-02  -1.6424000000000001e+00   6.2260000000000004e-01   6.1813000000000002e+00   1.7340000000000000e-01   2.0210000000000000e-01   4.8659999999999998e-01
   2.2040000000000001e-01  -4.6170000000000000e-01   3.0024000000000002e+00   2.1959999999999999e-01  -1.1420000000000000e-01  -7.0199999999999999e-02  -1.7312000000000001e+00   4.0020000000000000e-01   6.5294999999999996e+00   2.2159999999999999e-01   2.7900000000000003e-01   4.6450000000000002e-01
   1.9839999999999999e-01  -3.5170000000000001e-01   2.3161999999999998e+00   1.9089999999999999e-01  -5.7099999999999998e-02  -8.7700000000000000e-02  -1.5758000000000001e+00   5.7809999999999995e-01   6.9648000000000003e+00   9.6299999999999997e-02   2.1170000000000000e-01   4.9990000000000001e-01
   6.6100000000000006e-02  -5.2759999999999996e-01   2.4018999999999999e+00   9.5500000000000002e-02  -1.7130000000000001e-01  -4.3900000000000002e-02  -1.6646000000000001e+00   6.0040000000000004e-01   6.7035999999999998e+00   1.0600000000000000e-01   2.4060000000000001e-01   4.6000000000000002e-01
   2.1999999999999999e-02  -5.2759999999999996e-01   2.4876999999999998e+00   2.2910000000000000e-01  -1.5229999999999999e-01  -3.5099999999999999e-02  -1.3539000000000001e+00   4.2249999999999999e-01   6.5294999999999996e+00   1.9270000000000001e-01   2.0210000000000000e-01   4.6000000000000002e-01
   1.9839999999999999e-01  -3.5170000000000001e-01   2.2303999999999999e+00   1.8140000000000001e-01  -1.0470000000000000e-01  -6.5799999999999997e-02  -1.6424000000000001e+00   6.0040000000000004e-01   6.6166000000000000e+00   1.6380000000000000e-01   2.9830000000000001e-01   4.8659999999999998e-01
   4.4100000000000000e-02  -4.6170000000000000e-01   3.0024000000000002e+00   2.2910000000000000e-01  -1.6180000000000000e-01  -2.1899999999999999e-02  -1.3539000000000001e+00   6.6710000000000003e-01   6.5294999999999996e+00   2.4079999999999999e-01   2.8870000000000001e-01   4.9099999999999999e-01
  -2.1999999999999999e-02  -5.2759999999999996e-01   2.3161999999999998e+00   2.4820000000000000e-01  -1.9000000000000000e-02  -5.7000000000000002e-02  -1.4649000000000001e+00   7.1150000000000002e-01   6.5294999999999996e+00   1.5409999999999999e-01   2.9830000000000001e-01   4.2909999999999998e-01
   6.6100000000000006e-02  -3.2979999999999998e-01   1.6298999999999999e+00   2.3870000000000000e-01   0.0000000000000000e+00  -9.6500000000000002e-02  -1.4649000000000001e+00   6.4480000000000004e-01   6.5294999999999996e+00   2.4079999999999999e-01   3.6559999999999998e-01   5.0429999999999997e-01
   1.9839999999999999e-01  -1.9789999999999999e-01   1.4582999999999999e+00   2.0050000000000001e-01  -9.4999999999999998e-03  -6.5799999999999997e-02  -1.3539000000000001e+00   6.4480000000000004e-01   7.0518999999999998e+00   2.2159999999999999e-01   3.4639999999999999e-01   4.6000000000000002e-01
   0.0000000000000000e+00  -3.5170000000000001e-01   2.3161999999999998e+00   1.6230000000000000e-01  -1.4269999999999999e-01  -3.5099999999999999e-02  -1.3539000000000001e+00   6.4480000000000004e-01   6.6166000000000000e+00   1.4449999999999999e-01   3.1750000000000000e-01   4.6450000000000002e-01
   2.6450000000000001e-01  -3.0780000000000002e-01   2.8309000000000002e+00   1.7190000000000000e-01  -7.6100000000000001e-02  -4.8200000000000000e-02  -1.5980000000000001e+00   5.1139999999999997e-01   6.0072000000000001e+00   2.0230000000000001e-01   2.1170000000000000e-01   4.8659999999999998e-01
   3.0859999999999999e-01  -3.2979999999999998e-01   1.6298999999999999e+00   2.1959999999999999e-01  -1.1420000000000000e-01  -8.3299999999999999e-02  -1.5093000000000001e+00   4.6689999999999998e-01   6.0072000000000001e+00   2.2159999999999999e-01   2.2130000000000000e-01   5.1749999999999996e-01
   1.3230000000000000e-01  -3.5170000000000001e-01   2.5735000000000001e+00   1.5279999999999999e-01  -1.6180000000000000e-01  -2.6300000000000000e-02  -1.3539000000000001e+00   7.1150000000000002e-01   6.3554000000000004e+00   2.0230000000000001e-01   3.1750000000000000e-01   5.0870000000000004e-01
   0.0000000000000000e+00  -3.5170000000000001e-01   3.1739999999999999e+00   2.0999999999999999e-01  -2.0930000000000001e-01  -8.8000000000000005e-03  -1.7090000000000001e+00   6.6710000000000003e-01   6.2683000000000000e+00   1.6380000000000000e-01   2.3089999999999999e-01   4.4679999999999997e-01
   1.1020000000000001e-01  -2.6379999999999998e-01   1.9730000000000001e+00   2.0999999999999999e-01  -1.0470000000000000e-01  -3.9500000000000000e-02  -1.5093000000000001e+00   5.3369999999999995e-01   6.7035999999999998e+00   2.1190000000000001e-01   2.5979999999999998e-01   5.1310000000000000e-01
   1.5429999999999999e-01  -4.3969999999999998e-01   2.9165999999999999e+00   1.5279999999999999e-01  -1.7130000000000001e-01  -1.3200000000000000e-02  -1.3983000000000001e+00   8.6719999999999997e-01   6.7035999999999998e+00   2.3119999999999999e-01   2.7900000000000003e-01   4.7330000000000000e-01
   8.8200000000000001e-02  -5.9360000000000002e-01   2.6593000000000000e+00   2.0999999999999999e-01  -1.3320000000000001e-01  -6.1400000000000003e-02  -1.2428999999999999e+00   6.4480000000000004e-01   6.2683000000000000e+00   1.6380000000000000e-01   2.5979999999999998e-01   4.3790000000000001e-01
   2.1999999999999999e-02  -2.6379999999999998e-01   2.4876999999999998e+00   2.7689999999999998e-01  -9.4999999999999998e-03  -9.2100000000000001e-02  -1.4649000000000001e+00   5.5589999999999995e-01   6.7035999999999998e+00   1.8300000000000000e-01   3.5599999999999998e-01   4.9099999999999999e-01
   2.4249999999999999e-01  -2.8580000000000000e-01   2.5735000000000001e+00   2.8639999999999999e-01  -4.7600000000000003e-02  -7.0199999999999999e-02  -1.4205000000000001e+00   7.3380000000000001e-01   7.4871999999999996e+00   1.5409999999999999e-01   3.2710000000000000e-01   4.7770000000000001e-01
   4.4100000000000000e-02  -2.8580000000000000e-01   2.0588000000000002e+00   2.0999999999999999e-01  -9.5200000000000007e-02  -4.8200000000000000e-02  -1.4205000000000001e+00   7.7820000000000000e-01   7.0518999999999998e+00   2.1190000000000001e-01   2.5979999999999998e-01   4.6889999999999998e-01
  -6.6100000000000006e-02  -2.1980000000000000e-01   2.1446000000000001e+00   2.7689999999999998e-01  -1.0470000000000000e-01  -5.7000000000000002e-02  -1.4871000000000001e+00   4.2249999999999999e-01   6.0941999999999998e+00   2.1190000000000001e-01   2.5979999999999998e-01   4.9990000000000001e-01
   2.4249999999999999e-01  -1.9789999999999999e-01   2.2303999999999999e+00   2.3870000000000000e-01  -5.7099999999999998e-02  -5.2600000000000001e-02  -1.4205000000000001e+00   5.7809999999999995e-01   6.6166000000000000e+00   2.4079999999999999e-01   2.2130000000000000e-01   5.0870000000000004e-01
  -8.8200000000000001e-02  -6.3749999999999996e-01   3.1739999999999999e+00   2.0050000000000001e-01  -1.5229999999999999e-01  -4.8200000000000000e-02  -1.4427000000000001e+00   6.6710000000000003e-01   6.3554000000000004e+00   2.0230000000000001e-01   2.0210000000000000e-01   4.9099999999999999e-01
   2.1999999999999999e-02  -3.0780000000000002e-01   2.9165999999999999e+00   1.9089999999999999e-01  -1.3320000000000001e-01   1.7500000000000002e-02  -1.4427000000000001e+00   5.3369999999999995e-01   7.1388999999999996e+00   2.3119999999999999e-01   2.1170000000000000e-01   4.7770000000000001e-01
   2.6450000000000001e-01  -4.8359999999999997e-01   2.3161999999999998e+00   2.0999999999999999e-01  -1.5229999999999999e-01  -1.7500000000000002e-02  -1.4871000000000001e+00   5.5589999999999995e-01   6.6166000000000000e+00   9.6299999999999997e-02   2.9830000000000001e-01   4.6889999999999998e-01
   8.8200000000000001e-02  -3.7369999999999998e-01   3.2597999999999998e+00   2.4820000000000000e-01  -8.5599999999999996e-02  -3.5099999999999999e-02  -1.4649000000000001e+00   9.5609999999999995e-01   6.7035999999999998e+00   2.4079999999999999e-01   3.1750000000000000e-01   4.7330000000000000e-01
   1.1020000000000001e-01  -3.5170000000000001e-01   2.6593000000000000e+00   1.9089999999999999e-01  -1.6180000000000000e-01  -5.2600000000000001e-02  -1.2650999999999999e+00   6.0040000000000004e-01   7.4001000000000001e+00   2.1190000000000001e-01   3.7530000000000002e-01   4.6450000000000002e-01
   1.3230000000000000e-01  -3.0780000000000002e-01   1.5441000000000000e+00   1.9089999999999999e-01  -8.5599999999999996e-02  -1.1400000000000000e-01  -1.4871000000000001e+00   5.3369999999999995e-01   6.6166000000000000e+00   1.5409999999999999e-01   2.4060000000000001e-01   4.8659999999999998e-01
   2.1999999999999999e-02  -3.7369999999999998e-01   1.5441000000000000e+00   2.8639999999999999e-01  -4.7600000000000003e-02  -6.5799999999999997e-02  -1.5315000000000001e+00   6.2260000000000004e-01   6.5294999999999996e+00   2.0230000000000001e-01   3.3679999999999999e-01   4.5119999999999999e-01
   4.4100000000000000e-02  -3.2979999999999998e-01   2.5735000000000001e+00   1.6230000000000000e-01  -8.5599999999999996e-02  -7.0199999999999999e-02  -1.4871000000000001e+00   7.1150000000000002e-01   6.4424999999999999e+00   1.1559999999999999e-01   2.4060000000000001e-01   4.6889999999999998e-01
   8.8200000000000001e-02  -3.5170000000000001e-01   1.7157000000000000e+00   1.8140000000000001e-01  -1.3320000000000001e-01  -5.7000000000000002e-02  -1.6424000000000001e+00   6.0040000000000004e-01   6.3554000000000004e+00   2.6010000000000000e-01   2.9830000000000001e-01   4.8659999999999998e-01
   1.5429999999999999e-01  -2.4179999999999999e-01   2.5735000000000001e+00   1.3370000000000001e-01  -1.9030000000000000e-01  -4.8200000000000000e-02  -1.6202000000000001e+00   7.1150000000000002e-01   7.0518999999999998e+00   1.5409999999999999e-01   2.4060000000000001e-01   5.0870000000000004e-01
   1.1020000000000001e-01  -3.7369999999999998e-01   3.1739999999999999e+00   1.3370000000000001e-01  -1.4269999999999999e-01  -1.7500000000000002e-02  -1.5536000000000001e+00   7.7820000000000000e-01   6.0941999999999998e+00   2.1190000000000001e-01   2.5019999999999998e-01   4.7770000000000001e-01
  -1.1020000000000001e-01  -2.4179999999999999e-01   2.7450999999999999e+00   1.4319999999999999e-01  -1.7130000000000001e-01  -2.1899999999999999e-02  -1.4205000000000001e+00   6.4480000000000004e-01   6.0941999999999998e+00   1.9270000000000001e-01   2.6939999999999997e-01   4.9990000000000001e-01
   3.3060000000000000e-01  -3.2979999999999998e-01   2.9165999999999999e+00   2.6729999999999998e-01  -5.7099999999999998e-02  -4.8200000000000000e-02  -1.3539000000000001e+00   4.2249999999999999e-01   6.7035999999999998e+00   2.6010000000000000e-01   2.7900000000000003e-01   4.4679999999999997e-01
   6.6100000000000006e-02  -3.9570000000000000e-01   3.2597999999999998e+00   2.2910000000000000e-01  -1.9980000000000001e-01  -2.6300000000000000e-02  -1.4649000000000001e+00   7.1150000000000002e-01   6.1813000000000002e+00   1.6380000000000000e-01   2.4060000000000001e-01   4.6889999999999998e-01
   1.1020000000000001e-01  -1.9789999999999999e-01   2.8309000000000002e+00   1.4319999999999999e-01  -1.3320000000000001e-01  -7.4499999999999997e-02  -1.3095000000000001e+00   6.8930000000000002e-01   6.3554000000000004e+00   1.8300000000000000e-01   3.0790000000000001e-01   4.6450000000000002e-01
   3.0859999999999999e-01  -2.8580000000000000e-01   2.1446000000000001e+00   1.9089999999999999e-01  -1.2370000000000000e-01  -7.8899999999999998e-02  -1.7312000000000001e+00   6.0040000000000004e-01   6.0072000000000001e+00   2.1190000000000001e-01   2.5019999999999998e-01   4.8659999999999998e-01
   1.5429999999999999e-01  -2.8580000000000000e-01   1.8015000000000001e+00   1.8140000000000001e-01  -5.7099999999999998e-02  -1.0090000000000000e-01  -1.4205000000000001e+00   6.4480000000000004e-01   6.7907000000000002e+00   1.8300000000000000e-01   3.1750000000000000e-01   4.6889999999999998e-01
   0.0000000000000000e+00  -2.8580000000000000e-01   2.4018999999999999e+00   2.0050000000000001e-01  -1.5229999999999999e-01  -3.9500000000000000e-02  -1.5093000000000001e+00   9.5609999999999995e-01   6.5294999999999996e+00   1.6380000000000000e-01   2.6939999999999997e-01   4.8659999999999998e-01
   2.4249999999999999e-01  -4.1770000000000002e-01   2.4876999999999998e+00   1.6230000000000000e-01  -7.6100000000000001e-02  -7.8899999999999998e-02  -1.6202000000000001e+00   5.3369999999999995e-01   7.4871999999999996e+00   2.4079999999999999e-01   3.2710000000000000e-01   4.7330000000000000e-01
   6.6100000000000006e-02  -5.7160000000000000e-01   2.5735000000000001e+00   1.9089999999999999e-01  -2.8500000000000001e-02  -5.2600000000000001e-02  -1.6424000000000001e+00   5.3369999999999995e-01   6.3554000000000004e+00   1.5409999999999999e-01   2.7900000000000003e-01   4.9540000000000001e-01
   1.9839999999999999e-01  -2.8580000000000000e-01   3.1739999999999999e+00   2.3870000000000000e-01  -4.7600000000000003e-02  -6.5799999999999997e-02  -1.3761000000000001e+00   6.4480000000000004e-01   6.7907000000000002e+00   2.1190000000000001e-01   3.2710000000000000e-01   4.4679999999999997e-01
  -8.8200000000000001e-02  -3.0780000000000002e-01   3.1739999999999999e+00   1.6230000000000000e-01  -1.5229999999999999e-01  -1.7500000000000002e-02  -1.5536000000000001e+00   5.5589999999999995e-01   6.7907000000000002e+00   2.7939999999999998e-01   2.5979999999999998e-01   4.9540000000000001e-01
   1.3230000000000000e-01  -3.9570000000000000e-01   1.9730000000000001e+00   2.6729999999999998e-01  -9.5200000000000007e-02  -7.0199999999999999e-02  -1.5093000000000001e+00   4.4469999999999998e-01   5.4847999999999999e+00   2.4079999999999999e-01   2.7900000000000003e-01   4.6889999999999998e-01
   1.3230000000000000e-01  -3.2979999999999998e-01   3.2597999999999998e+00   1.8140000000000001e-01  -1.5229999999999999e-01  -4.3900000000000002e-02  -1.6202000000000001e+00   9.1169999999999995e-01   6.8777999999999997e+00   2.0230000000000001e-01   2.9830000000000001e-01   4.4230000000000003e-01
  -6.6100000000000006e-02  -3.9570000000000000e-01   2.1446000000000001e+00   2.4820000000000000e-01  -1.0470000000000000e-01  -5.7000000000000002e-02  -1.1984999999999999e+00   8.0049999999999999e-01   6.5294999999999996e+00   2.1190000000000001e-01   3.0790000000000001e-01   4.3350000000000000e-01
   2.2040000000000001e-01  -2.8580000000000000e-01   1.6298999999999999e+00   2.6729999999999998e-01   5.7099999999999998e-02  -3.0700000000000002e-02  -1.4205000000000001e+00   7.7820000000000000e-01   5.6589000000000000e+00   2.7939999999999998e-01   2.4060000000000001e-01   5.3080000000000005e-01
  -1.1020000000000001e-01  -1.7590000000000000e-01   1.8872000000000000e+00   2.5779999999999997e-01   9.4999999999999998e-03  -9.6500000000000002e-02  -1.4205000000000001e+00   5.3369999999999995e-01   6.9648000000000003e+00   1.6380000000000000e-01   2.6939999999999997e-01   4.4230000000000003e-01
   1.3230000000000000e-01  -3.0780000000000002e-01   2.6593000000000000e+00   1.8140000000000001e-01  -9.5200000000000007e-02  -4.4000000000000003e-03  -1.7756000000000001e+00   7.5600000000000001e-01   6.3554000000000004e+00   2.2159999999999999e-01   1.9239999999999999e-01   4.9990000000000001e-01
   1.9839999999999999e-01  -3.2979999999999998e-01   1.6298999999999999e+00   3.0549999999999999e-01  -6.6600000000000006e-02  -7.4499999999999997e-02  -1.2650999999999999e+00   5.5589999999999995e-01   5.5719000000000003e+00   1.4449999999999999e-01   2.5019999999999998e-01   4.6000000000000002e-01
   1.9839999999999999e-01  -5.7160000000000000e-01   2.4018999999999999e+00   1.7190000000000000e-01  -8.5599999999999996e-02  -3.9500000000000000e-02  -1.5315000000000001e+00   6.8930000000000002e-01   6.3554000000000004e+00   3.3710000000000001e-01   2.5019999999999998e-01   5.0429999999999997e-01
   2.1999999999999999e-02  -3.9570000000000000e-01   3.0024000000000002e+00   2.0050000000000001e-01  -1.6180000000000000e-01  -8.8000000000000005e-03  -1.3983000000000001e+00   6.6710000000000003e-01   6.1813000000000002e+00   2.3119999999999999e-01   3.1750000000000000e-01   5.1749999999999996e-01
  -8.8200000000000001e-02  -3.5170000000000001e-01   3.1739999999999999e+00   2.6729999999999998e-01  -2.6640000000000003e-01   0.0000000000000000e+00  -1.3983000000000001e+00   4.2249999999999999e-01   5.6589000000000000e+00   1.6380000000000000e-01   1.5400000000000000e-01   4.9990000000000001e-01
   2.8649999999999998e-01  -3.0780000000000002e-01   2.6593000000000000e+00   1.8140000000000001e-01  -8.5599999999999996e-02  -3.0700000000000002e-02  -1.4649000000000001e+00   6.0040000000000004e-01   6.0941999999999998e+00   3.2750000000000001e-01   3.7530000000000002e-01   4.6450000000000002e-01
  -4.4100000000000000e-02  -5.0560000000000005e-01   3.2597999999999998e+00   1.8140000000000001e-01  -1.5229999999999999e-01  -3.9500000000000000e-02  -1.3317000000000001e+00   6.8930000000000002e-01   7.3131000000000004e+00   1.6380000000000000e-01   3.2710000000000000e-01   4.6000000000000002e-01
   1.9839999999999999e-01  -3.2979999999999998e-01   2.5735000000000001e+00   1.9089999999999999e-01  -8.5599999999999996e-02  -5.7000000000000002e-02  -1.3983000000000001e+00   6.8930000000000002e-01   6.2683000000000000e+00   1.0600000000000000e-01   3.1750000000000000e-01   4.6889999999999998e-01
   1.1020000000000001e-01  -4.8359999999999997e-01   2.6593000000000000e+00   1.9089999999999999e-01  -3.8100000000000002e-02  -8.7700000000000000e-02  -1.4427000000000001e+00   6.0040000000000004e-01   7.1388999999999996e+00   2.2159999999999999e-01   2.9830000000000001e-01   4.9099999999999999e-01
   2.6450000000000001e-01  -2.4179999999999999e-01   1.5441000000000000e+00   1.2410000000000000e-01  -3.8100000000000002e-02  -1.0520000000000000e-01  -1.3761000000000001e+00   7.3380000000000001e-01   6.3554000000000004e+00   1.6380000000000000e-01   2.2130000000000000e-01   4.3790000000000001e-01
   6.6100000000000006e-02  -5.7160000000000000e-01   3.0882000000000001e+00   2.0050000000000001e-01  -1.5229999999999999e-01  -7.8899999999999998e-02  -1.6868000000000001e+00   5.3369999999999995e-01   7.2260000000000000e+00   1.5409999999999999e-01   2.7900000000000003e-01   4.9540000000000001e-01
   6.6100000000000006e-02  -3.2979999999999998e-01   2.4876999999999998e+00   2.0999999999999999e-01  -1.1420000000000000e-01  -5.7000000000000002e-02  -1.5315000000000001e+00   5.1139999999999997e-01   6.0072000000000001e+00   2.7939999999999998e-01   1.9239999999999999e-01   4.7770000000000001e-01
   0.0000000000000000e+00  -4.1770000000000002e-01   2.0588000000000002e+00   3.0549999999999999e-01  -9.5200000000000007e-02  -5.2600000000000001e-02  -1.4649000000000001e+00   5.3369999999999995e-01   6.0072000000000001e+00   1.2520000000000001e-01   2.6939999999999997e-01   5.0429999999999997e-01
  -8.8200000000000001e-02  -2.8580000000000000e-01   2.4018999999999999e+00   2.6729999999999998e-01  -1.6180000000000000e-01  -8.8000000000000005e-03  -1.4205000000000001e+00   5.1139999999999997e-01   6.0072000000000001e+00   1.5409999999999999e-01   3.4639999999999999e-01   4.4679999999999997e-01
   1.5429999999999999e-01  -4.3969999999999998e-01   3.5171000000000001e+00   1.8140000000000001e-01  -2.0930000000000001e-01   0.0000000000000000e+00  -1.4205000000000001e+00   3.7800000000000000e-01   5.8330000000000002e+00   1.8300000000000000e-01   2.4060000000000001e-01   4.8659999999999998e-01
   1.7630000000000001e-01  -1.7590000000000000e-01   2.4876999999999998e+00   2.2910000000000000e-01  -9.5200000000000007e-02  -4.3900000000000002e-02  -1.5093000000000001e+00   6.0040000000000004e-01   6.0941999999999998e+00   8.6699999999999999e-02   2.7900000000000003e-01   4.9099999999999999e-01
   2.2040000000000001e-01  -3.5170000000000001e-01   3.1739999999999999e+00   1.7190000000000000e-01  -1.9030000000000000e-01  -2.6300000000000000e-02  -1.3539000000000001e+00   5.7809999999999995e-01   6.7035999999999998e+00   1.5409999999999999e-01   1.5400000000000000e-01   4.7330000000000000e-01
   1.1020000000000001e-01  -4.1770000000000002e-01   2.2303999999999999e+00   2.3870000000000000e-01  -1.3320000000000001e-01  -3.9500000000000000e-02  -1.5980000000000001e+00   6.6710000000000003e-01   7.0518999999999998e+00   1.7340000000000000e-01   3.1750000000000000e-01   4.6889999999999998e-01
   8.8200000000000001e-02  -2.4179999999999999e-01   1.9730000000000001e+00   2.3870000000000000e-01  -1.0470000000000000e-01  -5.7000000000000002e-02  -1.6868000000000001e+00   4.8920000000000002e-01   6.7035999999999998e+00   1.0600000000000000e-01   2.6939999999999997e-01   4.9990000000000001e-01
   2.1999999999999999e-02  -2.4179999999999999e-01   2.3161999999999998e+00   1.4319999999999999e-01  -4.7600000000000003e-02  -1.0520000000000000e-01  -1.5758000000000001e+00   9.3389999999999995e-01   6.2683000000000000e+00   2.0230000000000001e-01   3.1750000000000000e-01   4.7330000000000000e-01
   2.1999999999999999e-02  -2.1980000000000000e-01   2.6593000000000000e+00   2.0999999999999999e-01  -4.7600000000000003e-02  -3.9500000000000000e-02  -1.6202000000000001e+00   3.7800000000000000e-01   6.6166000000000000e+00   1.5409999999999999e-01   2.9830000000000001e-01   4.8220000000000002e-01
   6.6100000000000006e-02  -2.6379999999999998e-01   2.0588000000000002e+00   1.9089999999999999e-01  -7.6100000000000001e-02  -7.0199999999999999e-02  -1.5315000000000001e+00   5.7809999999999995e-01   6.3554000000000004e+00   1.5409999999999999e-01   3.0790000000000001e-01   4.7770000000000001e-01
   1.9839999999999999e-01  -3.0780000000000002e-01   2.4018999999999999e+00   1.9089999999999999e-01  -8.5599999999999996e-02  -3.5099999999999999e-02  -1.5758000000000001e+00   4.4469999999999998e-01   6.2683000000000000e+00   2.5050000000000000e-01   1.7319999999999999e-01   5.1749999999999996e-01
   1.7630000000000001e-01  -5.2759999999999996e-01   3.0024000000000002e+00   8.5900000000000004e-02  -1.9980000000000001e-01  -3.5099999999999999e-02  -1.5758000000000001e+00   6.8930000000000002e-01   6.0941999999999998e+00   2.2159999999999999e-01   2.9830000000000001e-01   4.8220000000000002e-01
   1.1020000000000001e-01  -3.9570000000000000e-01   3.1739999999999999e+00   1.8140000000000001e-01  -2.5690000000000002e-01   2.6300000000000000e-02  -1.5315000000000001e+00   6.6710000000000003e-01   6.2683000000000000e+00   2.2159999999999999e-01   2.5019999999999998e-01   5.0429999999999997e-01
   4.4100000000000000e-02  -4.6170000000000000e-01   3.0024000000000002e+00   2.0999999999999999e-01  -6.6600000000000006e-02  -5.7000000000000002e-02  -1.5315000000000001e+00   5.7809999999999995e-01   5.7460000000000004e+00   2.0230000000000001e-01   2.6939999999999997e-01   4.8220000000000002e-01
   6.6100000000000006e-02  -3.9570000000000000e-01   3.1739999999999999e+00   2.0050000000000001e-01  -9.5200000000000007e-02  -2.1899999999999999e-02  -1.4871000000000001e+00   7.3380000000000001e-01   6.3554000000000004e+00   1.6380000000000000e-01   2.8870000000000001e-01   4.7330000000000000e-01
   1.3230000000000000e-01  -5.2759999999999996e-01   2.2303999999999999e+00   2.6729999999999998e-01  -1.6180000000000000e-01  -5.2600000000000001e-02  -1.4871000000000001e+00   7.3380000000000001e-01   6.1813000000000002e+00   1.0600000000000000e-01   3.4639999999999999e-01   4.7330000000000000e-01
   1.1020000000000001e-01  -4.3999999999999997e-02   1.9730000000000001e+00   2.6729999999999998e-01  -4.7600000000000003e-02  -9.6500000000000002e-02  -1.2428999999999999e+00   8.0049999999999999e-01   6.1813000000000002e+00   1.5409999999999999e-01   3.2710000000000000e-01   5.2200000000000002e-01
   0.0000000000000000e+00  -4.8359999999999997e-01   1.8015000000000001e+00   2.7689999999999998e-01  -2.8500000000000001e-02  -7.4499999999999997e-02  -1.6202000000000001e+00   8.0049999999999999e-01   6.8777999999999997e+00   1.8300000000000000e-01   2.4060000000000001e-01   5.0429999999999997e-01
   1.7630000000000001e-01  -1.9789999999999999e-01   2.9165999999999999e+00   2.8639999999999999e-01  -9.5200000000000007e-02  -5.2600000000000001e-02  -1.6424000000000001e+00   6.6710000000000003e-01   6.5294999999999996e+00   2.4079999999999999e-01   2.0210000000000000e-01   4.4230000000000003e-01
   8.8200000000000001e-02  -3.2979999999999998e-01   1.8015000000000001e+00   2.6729999999999998e-01  -8.5599999999999996e-02  -5.7000000000000002e-02  -1.4649000000000001e+00   6.8930000000000002e-01   6.6166000000000000e+00   2.6970000000000000e-01   2.3089999999999999e-01   5.1749999999999996e-01
   6.6100000000000006e-02  -4.3969999999999998e-01   2.1446000000000001e+00   1.6230000000000000e-01  -7.6100000000000001e-02  -7.4499999999999997e-02  -1.6202000000000001e+00   5.3369999999999995e-01   6.7035999999999998e+00   2.1190000000000001e-01   2.4060000000000001e-01   4.7330000000000000e-01
   1.7630000000000001e-01  -3.0780000000000002e-01   2.9165999999999999e+00   9.5500000000000002e-02  -1.0470000000000000e-01  -2.1899999999999999e-02  -1.3983000000000001e+00   4.0020000000000000e-01   6.2683000000000000e+00   2.0230000000000001e-01   3.3679999999999999e-01   4.5560000000000000e-01
   1.7630000000000001e-01  -3.2979999999999998e-01   3.3456000000000001e+00   2.2910000000000000e-01  -1.9980000000000001e-01  -7.0199999999999999e-02  -1.3761000000000001e+00   4.8920000000000002e-01   5.7460000000000004e+00   2.2159999999999999e-01   2.5019999999999998e-01   4.8659999999999998e-01
   1.7630000000000001e-01  -5.2759999999999996e-01   2.9165999999999999e+00   2.0050000000000001e-01  -5.7099999999999998e-02   4.4000000000000003e-03  -1.3983000000000001e+00   5.1139999999999997e-01   6.6166000000000000e+00   1.9270000000000001e-01   3.5599999999999998e-01   4.2470000000000002e-01
   6.6100000000000006e-02  -5.0560000000000005e-01   2.6593000000000000e+00   1.8140000000000001e-01  -1.5229999999999999e-01  -3.9500000000000000e-02  -1.6424000000000001e+00   6.0040000000000004e-01   6.2683000000000000e+00   2.0230000000000001e-01   3.1750000000000000e-01   4.4230000000000003e-01
   1.9839999999999999e-01  -3.9570000000000000e-01   2.4018999999999999e+00   2.3870000000000000e-01  -3.8100000000000002e-02  -4.8200000000000000e-02  -1.4649000000000001e+00   8.0049999999999999e-01   5.7460000000000004e+00   1.8300000000000000e-01   2.8870000000000001e-01   4.7330000000000000e-01
   2.2040000000000001e-01  -2.8580000000000000e-01   1.8015000000000001e+00   2.3870000000000000e-01  -5.7099999999999998e-02  -6.1400000000000003e-02  -1.5315000000000001e+00   7.1150000000000002e-01   6.4424999999999999e+00   2.5050000000000000e-01   2.6939999999999997e-01   4.3790000000000001e-01
   8.8200000000000001e-02  -2.1980000000000000e-01   2.4018999999999999e+00   3.1509999999999999e-01  -5.7099999999999998e-02  -8.7700000000000000e-02  -1.3539000000000001e+00   6.2260000000000004e-01   6.2683000000000000e+00   2.6970000000000000e-01   2.4060000000000001e-01   4.5119999999999999e-01
   8.8200000000000001e-02  -1.7590000000000000e-01   2.9165999999999999e+00   1.5279999999999999e-01  -1.3320000000000001e-01  -4.8200000000000000e-02  -1.4649000000000001e+00   5.1139999999999997e-01   6.0941999999999998e+00   1.9270000000000001e-01   1.9239999999999999e-01   4.6450000000000002e-01
   2.8649999999999998e-01  -2.8580000000000000e-01   3.2597999999999998e+00   2.5779999999999997e-01  -3.8100000000000002e-02  -3.9500000000000000e-02  -1.5758000000000001e+00   6.2260000000000004e-01   7.3131000000000004e+00   2.3119999999999999e-01   2.7900000000000003e-01   5.1749999999999996e-01
   1.5429999999999999e-01  -1.5390000000000001e-01   2.0588000000000002e+00   2.4820000000000000e-01  -7.6100000000000001e-02  -2.6300000000000000e-02  -1.5315000000000001e+00   5.3369999999999995e-01   6.5294999999999996e+00   1.6380000000000000e-01   2.1170000000000000e-01   4.9990000000000001e-01
   1.3230000000000000e-01  -3.5170000000000001e-01   2.6593000000000000e+00   2.0050000000000001e-01  -1.3320000000000001e-01  -3.0700000000000002e-02  -1.3317000000000001e+00   6.6710000000000003e-01   6.5294999999999996e+00   1.9270000000000001e-01   2.9830000000000001e-01   4.7330000000000000e-01
   1.7630000000000001e-01  -3.9570000000000000e-01   3.2597999999999998e+00   2.2910000000000000e-01  -9.5200000000000007e-02   4.4000000000000003e-03  -1.4427000000000001e+00   4.8920000000000002e-01   6.2683000000000000e+00   2.6970000000000000e-01   2.7900000000000003e-01   4.6450000000000002e-01
  -4.4100000000000000e-02  -5.0560000000000005e-01   2.7450999999999999e+00   1.8140000000000001e-01  -1.9030000000000000e-01  -1.7500000000000002e-02  -1.4427000000000001e+00   6.0040000000000004e-01   6.0072000000000001e+00   2.6010000000000000e-01   2.4060000000000001e-01   4.6889999999999998e-01
   2.1999999999999999e-02  -4.3969999999999998e-01   3.1739999999999999e+00   2.7689999999999998e-01  -1.8079999999999999e-01  -4.8200000000000000e-02  -1.4205000000000001e+00   8.8939999999999997e-01   7.0518999999999998e+00   1.9270000000000001e-01   2.5019999999999998e-01   4.9099999999999999e-01
   1.5429999999999999e-01  -5.2759999999999996e-01   2.4018999999999999e+00   1.7190000000000000e-01  -2.0930000000000001e-01  -4.8200000000000000e-02  -1.4427000000000001e+00   5.1139999999999997e-01   6.5294999999999996e+00   1.9270000000000001e-01   3.0790000000000001e-01   4.7330000000000000e-01
   6.6100000000000006e-02  -3.7369999999999998e-01   2.4018999999999999e+00   2.2910000000000000e-01  -5.7099999999999998e-02  -8.3299999999999999e-02  -1.5315000000000001e+00   5.5589999999999995e-01   7.8353999999999999e+00   2.2159999999999999e-01   2.2130000000000000e-01   4.7770000000000001e-01
   1.7630000000000001e-01  -3.2979999999999998e-01   2.3161999999999998e+00   2.4820000000000000e-01  -4.7600000000000003e-02  -7.4499999999999997e-02  -1.5093000000000001e+00   7.3380000000000001e-01   6.6166000000000000e+00   1.8300000000000000e-01   2.9830000000000001e-01   4.3350000000000000e-01
   6.6100000000000006e-02  -3.9570000000000000e-01   2.5735000000000001e+00   2.0999999999999999e-01  -5.7099999999999998e-02  -3.0700000000000002e-02  -1.5758000000000001e+00   5.7809999999999995e-01   7.2260000000000000e+00   1.9270000000000001e-01   2.6939999999999997e-01   4.6000000000000002e-01
   1.9839999999999999e-01  -3.9570000000000000e-01   1.8015000000000001e+00   2.1959999999999999e-01  -1.9000000000000000e-02  -7.0199999999999999e-02  -1.4649000000000001e+00   3.7800000000000000e-01   6.5294999999999996e+00   2.2159999999999999e-01   2.3089999999999999e-01   5.1749999999999996e-01
   1.3230000000000000e-01  -3.5170000000000001e-01   2.3161999999999998e+00   2.2910000000000000e-01  -4.7600000000000003e-02  -7.0199999999999999e-02  -1.5758000000000001e+00   5.3369999999999995e-01   5.9200999999999997e+00   1.9270000000000001e-01   3.0790000000000001e-01   5.0429999999999997e-01
   1.3230000000000000e-01  -3.0780000000000002e-01   2.8309000000000002e+00   2.1959999999999999e-01  -1.4269999999999999e-01  -4.8200000000000000e-02  -1.4205000000000001e+00   6.6710000000000003e-01   5.9200999999999997e+00   1.8300000000000000e-01   2.7900000000000003e-01   4.6889999999999998e-01
  -1.1020000000000001e-01  -3.9570000000000000e-01   3.3456000000000001e+00   1.9089999999999999e-01  -1.0470000000000000e-01   0.0000000000000000e+00  -1.5093000000000001e+00   7.1150000000000002e-01   5.9200999999999997e+00   2.4079999999999999e-01   2.5019999999999998e-01   4.8659999999999998e-01
   6.6100000000000006e-02  -3.5170000000000001e-01   1.8015000000000001e+00   2.5779999999999997e-01  -9.5200000000000007e-02  -4.8200000000000000e-02  -1.5093000000000001e+00   4.8920000000000002e-01   6.0941999999999998e+00   2.0230000000000001e-01   2.7900000000000003e-01   4.8220000000000002e-01
   6.6100000000000006e-02  -5.4959999999999998e-01   2.4876999999999998e+00   1.4319999999999999e-01  -1.2370000000000000e-01  -4.3900000000000002e-02  -1.3761000000000001e+00   5.1139999999999997e-01   6.7907000000000002e+00   1.4449999999999999e-01   2.0210000000000000e-01   4.6450000000000002e-01
   1.3230000000000000e-01  -6.3749999999999996e-01   2.4018999999999999e+00   1.8140000000000001e-01  -1.3320000000000001e-01  -3.5099999999999999e-02  -1.4427000000000001e+00   6.4480000000000004e-01   6.7035999999999998e+00   1.7340000000000000e-01   2.8870000000000001e-01   4.4679999999999997e-01
  -1.1020000000000001e-01  -4.1770000000000002e-01   1.7157000000000000e+00   2.0050000000000001e-01  -2.8500000000000001e-02  -6.5799999999999997e-02  -1.4649000000000001e+00   5.3369999999999995e-01   6.7907000000000002e+00   1.8300000000000000e-01   3.7530000000000002e-01   4.6450000000000002e-01
   1.7630000000000001e-01  -2.8580000000000000e-01   2.6593000000000000e+00   2.7689999999999998e-01  -9.5200000000000007e-02  -8.3299999999999999e-02  -1.5093000000000001e+00   5.7809999999999995e-01   6.5294999999999996e+00   2.1190000000000001e-01   2.8870000000000001e-01   4.4230000000000003e-01
   1.5429999999999999e-01  -2.6379999999999998e-01   2.6593000000000000e+00   1.5279999999999999e-01  -3.8100000000000002e-02  -5.2600000000000001e-02  -1.5315000000000001e+00   4.6689999999999998e-01   6.5294999999999996e+00   1.8300000000000000e-01   2.5019999999999998e-01   4.8220000000000002e-01
   1.1020000000000001e-01  -3.0780000000000002e-01   2.7450999999999999e+00   2.2910000000000000e-01   9.4999999999999998e-03  -5.7000000000000002e-02  -1.6868000000000001e+00   5.5589999999999995e-01   6.6166000000000000e+00   1.8300000000000000e-01   3.2710000000000000e-01   5.0429999999999997e-01
   2.4249999999999999e-01  -4.6170000000000000e-01   2.8309000000000002e+00   2.4820000000000000e-01  -5.7099999999999998e-02  -8.3299999999999999e-02  -1.5758000000000001e+00   5.1139999999999997e-01   6.4424999999999999e+00   2.9859999999999998e-01   2.5019999999999998e-01   5.0429999999999997e-01
   1.3230000000000000e-01  -4.3969999999999998e-01   2.8309000000000002e+00   1.8140000000000001e-01  -1.2370000000000000e-01  -6.5799999999999997e-02  -1.3761000000000001e+00   6.4480000000000004e-01   6.8777999999999997e+00   1.9270000000000001e-01   2.6939999999999997e-01   4.6450000000000002e-01
   1.1020000000000001e-01  -4.3969999999999998e-01   3.1739999999999999e+00   1.9089999999999999e-01  -1.0470000000000000e-01   3.0700000000000002e-02  -1.6424000000000001e+00   3.7800000000000000e-01   6.7035999999999998e+00   2.1190000000000001e-01   2.5979999999999998e-01   5.3969999999999996e-01
   2.4249999999999999e-01  -1.9789999999999999e-01   2.1446000000000001e+00   2.0999999999999999e-01  -1.5229999999999999e-01  -5.2600000000000001e-02  -1.5536000000000001e+00   6.2260000000000004e-01   6.6166000000000000e+00   2.3119999999999999e-01   3.3679999999999999e-01   4.8659999999999998e-01
   1.1020000000000001e-01  -4.6170000000000000e-01   3.4314000000000000e+00   1.6230000000000000e-01  -1.5229999999999999e-01   8.8000000000000005e-03  -1.5315000000000001e+00   5.5589999999999995e-01   6.9648000000000003e+00   2.5050000000000000e-01   3.3679999999999999e-01   4.2470000000000002e-01
   1.3230000000000000e-01  -3.5170000000000001e-01   2.2303999999999999e+00   1.4319999999999999e-01  -3.8100000000000002e-02  -8.3299999999999999e-02  -1.3983000000000001e+00   7.3380000000000001e-01   7.1388999999999996e+00   2.1190000000000001e-01   3.6559999999999998e-01   4.7770000000000001e-01
  -2.1999999999999999e-02  -2.4179999999999999e-01   2.1446000000000001e+00   2.4820000000000000e-01  -9.4999999999999998e-03  -6.1400000000000003e-02  -1.4871000000000001e+00   6.0040000000000004e-01   6.4424999999999999e+00   2.1190000000000001e-01   2.4060000000000001e-01   4.9099999999999999e-01
   8.8200000000000001e-02  -2.4179999999999999e-01   1.1152000000000000e+00   2.6729999999999998e-01  -9.4999999999999998e-03  -1.0090000000000000e-01  -1.3539000000000001e+00   8.8939999999999997e-01   6.6166000000000000e+00   1.9270000000000001e-01   3.1750000000000000e-01   4.6889999999999998e-01
   1.3230000000000000e-01  -2.8580000000000000e-01   2.6593000000000000e+00   1.5279999999999999e-01  -6.6600000000000006e-02  -6.1400000000000003e-02  -1.3983000000000001e+00   6.6710000000000003e-01   7.1388999999999996e+00   1.9270000000000001e-01   2.4060000000000001e-01   4.4679999999999997e-01
   1.1020000000000001e-01  -2.1980000000000000e-01   1.1152000000000000e+00   2.2910000000000000e-01  -7.6100000000000001e-02  -1.0520000000000000e-01  -1.5093000000000001e+00   4.8920000000000002e-01   6.5294999999999996e+00   1.7340000000000000e-01   2.6939999999999997e-01   4.6450000000000002e-01
   1.9839999999999999e-01  -3.5170000000000001e-01   3.5171000000000001e+00   1.7190000000000000e-01  -8.5599999999999996e-02  -3.5099999999999999e-02  -1.6202000000000001e+00   6.2260000000000004e-01   5.4847999999999999e+00   2.6010000000000000e-01   2.6939999999999997e-01   4.8220000000000002e-01
   1.7630000000000001e-01  -3.2979999999999998e-01   2.4018999999999999e+00   1.9089999999999999e-01  -6.6600000000000006e-02  -2.1899999999999999e-02  -1.5980000000000001e+00   4.6689999999999998e-01   5.8330000000000002e+00   1.6380000000000000e-01   3.1750000000000000e-01   4.6889999999999998e-01
   2.1999999999999999e-02  -4.3969999999999998e-01   3.3456000000000001e+00   2.1959999999999999e-01  -1.9980000000000001e-01  -8.8000000000000005e-03  -1.5980000000000001e+00   4.6689999999999998e-01   6.7907000000000002e+00   2.4079999999999999e-01   2.5019999999999998e-01   4.8659999999999998e-01
   1.1020000000000001e-01  -1.0990000000000000e-01   1.9730000000000001e+00   2.4820000000000000e-01  -1.0470000000000000e-01  -3.9500000000000000e-02  -1.4871000000000001e+00   5.3369999999999995e-01   6.4424999999999999e+00   2.2159999999999999e-01   2.9830000000000001e-01   4.2020000000000002e-01
   1.3230000000000000e-01  -2.6379999999999998e-01   3.1739999999999999e+00   2.0050000000000001e-01  -1.9030000000000000e-01  -2.1899999999999999e-02  -1.4871000000000001e+00   7.7820000000000000e-01   6.9648000000000003e+00   1.2520000000000001e-01   3.1750000000000000e-01   4.3350000000000000e-01
   2.8649999999999998e-01  -5.7160000000000000e-01   2.6593000000000000e+00   2.5779999999999997e-01  -1.0470000000000000e-01  -2.6300000000000000e-02  -1.3761000000000001e+00   8.8939999999999997e-01   6.5294999999999996e+00   2.9859999999999998e-01   2.9830000000000001e-01   4.6889999999999998e-01
   2.6450000000000001e-01  -3.5170000000000001e-01   2.1446000000000001e+00   2.5779999999999997e-01  -4.7600000000000003e-02  -9.2100000000000001e-02  -1.4649000000000001e+00   5.3369999999999995e-01   6.6166000000000000e+00   1.9270000000000001e-01   2.4060000000000001e-01   4.5560000000000000e-01
   2.4249999999999999e-01  -3.9570000000000000e-01   1.7157000000000000e+00   2.8639999999999999e-01  -3.8100000000000002e-02  -9.2100000000000001e-02  -1.3983000000000001e+00   7.3380000000000001e-01   6.7907000000000002e+00   2.0230000000000001e-01   3.2710000000000000e-01   4.6000000000000002e-01
   2.1999999999999999e-02  -4.6170000000000000e-01   2.1446000000000001e+00   1.5279999999999999e-01  -2.1890000000000001e-01  -4.8200000000000000e-02  -1.4427000000000001e+00   6.2260000000000004e-01   6.5294999999999996e+00   1.7340000000000000e-01   3.0790000000000001e-01   4.5119999999999999e-01
   1.3230000000000000e-01  -1.0990000000000000e-01   1.5441000000000000e+00   2.4820000000000000e-01  -5.7099999999999998e-02  -3.9500000000000000e-02  -1.6202000000000001e+00   6.2260000000000004e-01   6.1813000000000002e+00   1.4449999999999999e-01   3.2710000000000000e-01   4.8220000000000002e-01
   1.5429999999999999e-01  -3.5170000000000001e-01   2.4876999999999998e+00   2.0050000000000001e-01  -9.5200000000000007e-02  -3.0700000000000002e-02  -1.7756000000000001e+00   4.8920000000000002e-01   6.3554000000000004e+00   2.1190000000000001e-01   1.7319999999999999e-01   4.6450000000000002e-01
   2.4249999999999999e-01  -3.9570000000000000e-01   3.0024000000000002e+00   2.3870000000000000e-01  -6.6600000000000006e-02   0.0000000000000000e+00  -1.5758000000000001e+00   4.6689999999999998e-01   6.1813000000000002e+00   1.9270000000000001e-01   3.1750000000000000e-01   4.9540000000000001e-01
   4.4100000000000000e-02  -4.6170000000000000e-01   3.7745000000000002e+00   1.4319999999999999e-01  -2.5690000000000002e-01   1.3200000000000000e-02  -1.6868000000000001e+00   7.3380000000000001e-01   6.5294999999999996e+00   1.6380000000000000e-01   2.1170000000000000e-01   4.7770000000000001e-01
   1.7630000000000001e-01  -5.4959999999999998e-01   2.6593000000000000e+00   2.3870000000000000e-01  -8.5599999999999996e-02  -1.3200000000000000e-02  -1.5758000000000001e+00   6.2260000000000004e-01   6.2683000000000000e+00   1.7340000000000000e-01   3.8490000000000002e-01   4.2909999999999998e-01
   1.1020000000000001e-01  -4.1770000000000002e-01   2.5735000000000001e+00   1.5279999999999999e-01  -1.0470000000000000e-01   4.4000000000000003e-03  -1.3317000000000001e+00   6.6710000000000003e-01   6.6166000000000000e+00   1.7340000000000000e-01   3.3679999999999999e-01   4.3790000000000001e-01
   8.8200000000000001e-02  -3.9570000000000000e-01   3.1739999999999999e+00   2.0999999999999999e-01  -1.2370000000000000e-01  -3.5099999999999999e-02  -1.3539000000000001e+00   5.1139999999999997e-01   7.3131000000000004e+00   1.9270000000000001e-01   2.7900000000000003e-01   4.4679999999999997e-01
   1.9839999999999999e-01  -4.3969999999999998e-01   2.1446000000000001e+00   3.3420000000000000e-01   9.4999999999999998e-03  -2.1899999999999999e-02  -1.5980000000000001e+00   5.7809999999999995e-01   6.6166000000000000e+00   1.3489999999999999e-01   2.5019999999999998e-01   4.9099999999999999e-01
   2.2040000000000001e-01  -2.1980000000000000e-01   1.6298999999999999e+00   2.6729999999999998e-01  -4.7600000000000003e-02  -8.7700000000000000e-02  -1.3317000000000001e+00   8.0049999999999999e-01   6.0941999999999998e+00   2.0230000000000001e-01   3.3679999999999999e-01   4.6450000000000002e-01
  -2.1999999999999999e-02  -4.6170000000000000e-01   2.7450999999999999e+00   1.4319999999999999e-01  -1.9000000000000000e-02  -3.5099999999999999e-02  -1.5758000000000001e+00   6.2260000000000004e-01   6.7035999999999998e+00   2.0230000000000001e-01   3.2710000000000000e-01   4.6450000000000002e-01
   3.0859999999999999e-01  -1.9789999999999999e-01   1.3725000000000001e+00   1.8140000000000001e-01  -3.8100000000000002e-02  -8.3299999999999999e-02  -1.4871000000000001e+00   7.5600000000000001e-01   5.9200999999999997e+00   1.6380000000000000e-01   4.0410000000000001e-01   5.1749999999999996e-01
   1.3230000000000000e-01  -3.5170000000000001e-01   3.1739999999999999e+00   1.7190000000000000e-01  -4.7600000000000003e-02  -6.5799999999999997e-02  -1.5980000000000001e+00   4.4469999999999998e-01   6.7035999999999998e+00   2.4079999999999999e-01   1.7319999999999999e-01   4.6000000000000002e-01
  -6.6100000000000006e-02  -4.3969999999999998e-01   3.1739999999999999e+00   1.6230000000000000e-01  -6.6600000000000006e-02  -4.4000000000000003e-03  -1.5758000000000001e+00   5.5589999999999995e-01   5.8330000000000002e+00   1.6380000000000000e-01   3.3679999999999999e-01   4.7330000000000000e-01
   1.9839999999999999e-01  -6.1550000000000005e-01   3.6029000000000000e+00   1.4319999999999999e-01  -1.6180000000000000e-01   0.0000000000000000e+00  -1.5315000000000001e+00   4.0020000000000000e-01   6.0072000000000001e+00   2.7939999999999998e-01   2.0210000000000000e-01   4.6889999999999998e-01
   1.1020000000000001e-01  -3.9570000000000000e-01   2.4018999999999999e+00   1.9089999999999999e-01  -1.2370000000000000e-01  -3.0700000000000002e-02  -1.6202000000000001e+00   6.8930000000000002e-01   6.2683000000000000e+00   2.0230000000000001e-01   2.2130000000000000e-01   5.1310000000000000e-01
  -6.6100000000000006e-02  -5.2759999999999996e-01   3.6886999999999999e+00   1.2410000000000000e-01  -1.9980000000000001e-01   4.4000000000000003e-03  -1.4871000000000001e+00   6.0040000000000004e-01   5.8330000000000002e+00   1.3489999999999999e-01   2.7900000000000003e-01   4.5560000000000000e-01
   2.2040000000000001e-01  -4.1770000000000002e-01   1.8872000000000000e+00   1.6230000000000000e-01  -1.0470000000000000e-01  -2.6300000000000000e-02  -1.3761000000000001e+00   8.4499999999999997e-01   6.0072000000000001e+00   1.8300000000000000e-01   3.4639999999999999e-01   4.5119999999999999e-01
   8.8200000000000001e-02  -3.7369999999999998e-01   2.5735000000000001e+00   2.9599999999999999e-01  -1.0470000000000000e-01  -8.3299999999999999e-02  -1.2873000000000001e+00   8.2269999999999999e-01   6.8777999999999997e+00   2.4079999999999999e-01   2.9830000000000001e-01   4.7330000000000000e-01
   3.0859999999999999e-01  -1.9789999999999999e-01   2.2303999999999999e+00   2.0050000000000001e-01  -1.9000000000000000e-02  -4.8200000000000000e-02  -1.6646000000000001e+00   7.1150000000000002e-01   6.9648000000000003e+00   1.8300000000000000e-01   2.5979999999999998e-01   4.6450000000000002e-01
   2.1999999999999999e-02  -2.8580000000000000e-01   3.3456000000000001e+00   1.4319999999999999e-01  -4.7600000000000003e-02  -4.8200000000000000e-02  -1.5315000000000001e+00   5.5589999999999995e-01   6.5294999999999996e+00   2.5050000000000000e-01   2.0210000000000000e-01   4.8659999999999998e-01
   2.4249999999999999e-01  -1.9789999999999999e-01   1.4582999999999999e+00   2.6729999999999998e-01  -5.7099999999999998e-02  -6.5799999999999997e-02  -1.5315000000000001e+00   5.7809999999999995e-01   6.0941999999999998e+00   1.4449999999999999e-01   2.5019999999999998e-01   4.8220000000000002e-01
   2.2040000000000001e-01  -4.8359999999999997e-01   2.6593000000000000e+00   2.5779999999999997e-01  -2.8500000000000001e-02  -4.3900000000000002e-02  -1.4871000000000001e+00   5.5589999999999995e-01   6.4424999999999999e+00   2.6970000000000000e-01   2.3089999999999999e-01   4.9099999999999999e-01
   6.6100000000000006e-02  -4.3969999999999998e-01   2.4876999999999998e+00   1.4319999999999999e-01  -7.6100000000000001e-02  -3.0700000000000002e-02  -1.4871000000000001e+00   6.6710000000000003e-01   6.0941999999999998e+00   2.0230000000000001e-01   3.1750000000000000e-01   4.5560000000000000e-01
  -8.8200000000000001e-02  -3.9570000000000000e-01   2.2303999999999999e+00   2.2910000000000000e-01  -1.6180000000000000e-01  -3.0700000000000002e-02  -1.6868000000000001e+00   4.0020000000000000e-01   6.8777999999999997e+00   2.5050000000000000e-01   2.5979999999999998e-01   4.7330000000000000e-01
   4.4100000000000000e-02  -1.9789999999999999e-01   1.9730000000000001e+00   3.0549999999999999e-01  -8.5599999999999996e-02  -3.0700000000000002e-02  -1.5980000000000001e+00   4.4469999999999998e-01   5.6589000000000000e+00   2.1190000000000001e-01   2.7900000000000003e-01   4.9099999999999999e-01
  -6.6100000000000006e-02  -4.1770000000000002e-01   3.0882000000000001e+00   1.3370000000000001e-01  -1.0470000000000000e-01  -5.2600000000000001e-02  -1.4205000000000001e+00   4.4469999999999998e-01   6.7907000000000002e+00   1.9270000000000001e-01   2.8870000000000001e-01   4.6450000000000002e-01
   4.4100000000000000e-02  -3.5170000000000001e-01   3.0882000000000001e+00   1.3370000000000001e-01  -6.6600000000000006e-02  -3.5099999999999999e-02  -1.3983000000000001e+00   7.1150000000000002e-01   6.2683000000000000e+00   2.4079999999999999e-01   2.5019999999999998e-01   4.6000000000000002e-01
   2.4249999999999999e-01  -2.6379999999999998e-01   1.7157000000000000e+00   3.2460000000000000e-01  -9.4999999999999998e-03  -8.7700000000000000e-02  -1.4205000000000001e+00   5.5589999999999995e-01   6.1813000000000002e+00   1.8300000000000000e-01   2.5979999999999998e-01   4.6450000000000002e-01
   8.8200000000000001e-02  -4.1770000000000002e-01   1.8015000000000001e+00   1.6230000000000000e-01   0.0000000000000000e+00  -7.4499999999999997e-02  -1.6202000000000001e+00   8.2269999999999999e-01   6.5294999999999996e+00   1.7340000000000000e-01   3.1750000000000000e-01   4.7330000000000000e-01
  -2.1999999999999999e-02  -3.9570000000000000e-01   2.4876999999999998e+00   1.3370000000000001e-01  -6.6600000000000006e-02  -4.8200000000000000e-02  -1.4649000000000001e+00   6.4480000000000004e-01   6.7907000000000002e+00   1.9270000000000001e-01   2.7900000000000003e-01   4.8659999999999998e-01
   2.1999999999999999e-02  -1.3189999999999999e-01   2.0588000000000002e+00   1.7190000000000000e-01   0.0000000000000000e+00  -8.8000000000000005e-03  -1.5758000000000001e+00   5.5589999999999995e-01   6.5294999999999996e+00   1.6380000000000000e-01   2.0210000000000000e-01   4.7770000000000001e-01
   4.4100000000000000e-02  -5.0560000000000005e-01   1.6298999999999999e+00   1.9089999999999999e-01  -8.5599999999999996e-02  -5.2600000000000001e-02  -1.5536000000000001e+00   5.5589999999999995e-01   5.8330000000000002e+00   1.8300000000000000e-01   2.7900000000000003e-01   4.8659999999999998e-01
   6.6100000000000006e-02  -4.3969999999999998e-01   2.3161999999999998e+00   2.4820000000000000e-01  -1.3320000000000001e-01  -2.6300000000000000e-02  -1.6202000000000001e+00   7.1150000000000002e-01   6.7035999999999998e+00   2.5050000000000000e-01   2.7900000000000003e-01   4.7330000000000000e-01
   1.3230000000000000e-01  -2.8580000000000000e-01   2.5735000000000001e+00   1.8140000000000001e-01  -1.4269999999999999e-01   1.7500000000000002e-02  -1.4205000000000001e+00   6.8930000000000002e-01   6.1813000000000002e+00   2.2159999999999999e-01   2.5979999999999998e-01   5.0429999999999997e-01
   2.2040000000000001e-01  -3.5170000000000001e-01   2.5735000000000001e+00   2.5779999999999997e-01  -7.6100000000000001e-02  -3.5099999999999999e-02  -1.6424000000000001e+00   7.1150000000000002e-01   6.7035999999999998e+00   2.5050000000000000e-01   2.4060000000000001e-01   4.6889999999999998e-01
   0.0000000000000000e+00  -2.8580000000000000e-01   3.6886999999999999e+00   1.9089999999999999e-01  -1.5229999999999999e-01   8.8000000000000005e-03  -1.5093000000000001e+00   5.3369999999999995e-01   6.7907000000000002e+00   2.2159999999999999e-01   2.4060000000000001e-01   4.4679999999999997e-01
   1.7630000000000001e-01  -5.9360000000000002e-01   2.6593000000000000e+00   2.6729999999999998e-01  -1.1420000000000000e-01   4.4000000000000003e-03  -1.3095000000000001e+00   8.2269999999999999e-01   6.6166000000000000e+00   1.7340000000000000e-01   3.2710000000000000e-01   4.5119999999999999e-01
   2.2040000000000001e-01  -2.1980000000000000e-01   2.4018999999999999e+00   2.4820000000000000e-01   9.4999999999999998e-03  -5.7000000000000002e-02  -1.5093000000000001e+00   6.8930000000000002e-01   6.8777999999999997e+00   1.6380000000000000e-01   2.1170000000000000e-01   4.6450000000000002e-01
   6.6100000000000006e-02  -2.6379999999999998e-01   1.8015000000000001e+00   1.5279999999999999e-01  -1.0470000000000000e-01  -7.0199999999999999e-02  -1.3761000000000001e+00   6.0040000000000004e-01   5.9200999999999997e+00   1.8300000000000000e-01   3.2710000000000000e-01   4.6000000000000002e-01
   2.8649999999999998e-01  -3.7369999999999998e-01   2.1446000000000001e+00   2.0050000000000001e-01  -5.7099999999999998e-02  -4.8200000000000000e-02  -1.6424000000000001e+00   5.7809999999999995e-01   7.0518999999999998e+00   1.4449999999999999e-01   2.8870000000000001e-01   5.0870000000000004e-01
   1.9839999999999999e-01  -3.2979999999999998e-01   1.2867999999999999e+00   2.1959999999999999e-01  -1.2370000000000000e-01  -5.7000000000000002e-02  -1.4205000000000001e+00   5.1139999999999997e-01   6.0072000000000001e+00   9.6299999999999997e-02   2.7900000000000003e-01   4.6889999999999998e-01
   3.5270000000000001e-01  -2.8580000000000000e-01   2.0588000000000002e+00   2.4820000000000000e-01  -6.6600000000000006e-02  -6.5799999999999997e-02  -1.5315000000000001e+00   5.3369999999999995e-01   6.0072000000000001e+00   2.1190000000000001e-01   2.6939999999999997e-01   4.7770000000000001e-01
   1.1020000000000001e-01  -5.2759999999999996e-01   2.9165999999999999e+00   2.0050000000000001e-01  -1.1420000000000000e-01   1.7500000000000002e-02  -1.3983000000000001e+00   5.5589999999999995e-01   5.6589000000000000e+00   1.8300000000000000e-01   2.4060000000000001e-01   4.8220000000000002e-01
   6.6100000000000006e-02  -2.6379999999999998e-01   2.8309000000000002e+00   9.5500000000000002e-02  -1.3320000000000001e-01   8.8000000000000005e-03  -1.6202000000000001e+00   5.1139999999999997e-01   6.1813000000000002e+00   1.8300000000000000e-01   1.9239999999999999e-01   4.9540000000000001e-01
   2.4249999999999999e-01  -5.0560000000000005e-01   1.9730000000000001e+00   2.4820000000000000e-01  -6.6600000000000006e-02  -7.4499999999999997e-02  -1.5758000000000001e+00   8.4499999999999997e-01   4.7882999999999996e+00   3.0819999999999997e-01   2.6939999999999997e-01   4.8659999999999998e-01
   2.1999999999999999e-02  -2.6379999999999998e-01   2.7450999999999999e+00   1.7190000000000000e-01  -1.0470000000000000e-01  -8.8000000000000005e-03  -1.3317000000000001e+00   6.0040000000000004e-01   6.6166000000000000e+00   1.6380000000000000e-01   2.9830000000000001e-01   4.4230000000000003e-01
   6.6100000000000006e-02  -4.6170000000000000e-01   2.3161999999999998e+00   1.3370000000000001e-01  -1.1420000000000000e-01  -2.6300000000000000e-02  -1.2650999999999999e+00   5.1139999999999997e-01   6.7907000000000002e+00   1.5409999999999999e-01   3.0790000000000001e-01   4.6450000000000002e-01
   4.4100000000000000e-02  -3.9570000000000000e-01   2.4876999999999998e+00   2.5779999999999997e-01  -1.0470000000000000e-01  -6.5799999999999997e-02  -1.4649000000000001e+00   5.5589999999999995e-01   6.5294999999999996e+00   1.4449999999999999e-01   2.9830000000000001e-01   4.3790000000000001e-01
   3.0859999999999999e-01  -3.0780000000000002e-01   2.0588000000000002e+00   2.8639999999999999e-01  -2.8500000000000001e-02  -3.5099999999999999e-02  -1.3539000000000001e+00   6.0040000000000004e-01   6.8777999999999997e+00   1.8300000000000000e-01   2.4060000000000001e-01   4.4679999999999997e-01
   2.6450000000000001e-01  -3.9570000000000000e-01   2.7450999999999999e+00   1.7190000000000000e-01  -6.6600000000000006e-02  -3.0700000000000002e-02  -1.3317000000000001e+00   6.2260000000000004e-01   6.5294999999999996e+00   1.3489999999999999e-01   2.2130000000000000e-01   4.5560000000000000e-01
   1.5429999999999999e-01  -6.6000000000000003e-02   1.5441000000000000e+00   2.8639999999999999e-01  -1.9000000000000000e-02  -6.1400000000000003e-02  -1.3983000000000001e+00   6.2260000000000004e-01   6.1813000000000002e+00   2.6010000000000000e-01   2.6939999999999997e-01   4.9990000000000001e-01
  -4.4100000000000000e-02  -3.5170000000000001e-01   2.0588000000000002e+00   2.0999999999999999e-01   0.0000000000000000e+00  -5.7000000000000002e-02  -1.4871000000000001e+00   6.2260000000000004e-01   6.4424999999999999e+00   1.6380000000000000e-01   2.2130000000000000e-01   5.1310000000000000e-01
   2.6450000000000001e-01  -4.6170000000000000e-01   2.8309000000000002e+00   1.9089999999999999e-01  -1.9980000000000001e-01  -1.7500000000000002e-02  -1.4427000000000001e+00   6.8930000000000002e-01   6.0941999999999998e+00   1.0600000000000000e-01   2.7900000000000003e-01   4.3790000000000001e-01
  -1.3230000000000000e-01  -4.6170000000000000e-01   2.8309000000000002e+00   1.5279999999999999e-01  -1.7130000000000001e-01   1.7500000000000002e-02  -1.7090000000000001e+00   5.3369999999999995e-01   5.6589000000000000e+00   1.3489999999999999e-01   2.6939999999999997e-01   4.4230000000000003e-01
   1.5429999999999999e-01  -2.4179999999999999e-01   2.6593000000000000e+00   2.1959999999999999e-01  -1.2370000000000000e-01   1.7500000000000002e-02  -1.6646000000000001e+00   6.2260000000000004e-01   5.4847999999999999e+00   1.8300000000000000e-01   2.4060000000000001e-01   4.8220000000000002e-01
   0.0000000000000000e+00  -2.6379999999999998e-01   2.7450999999999999e+00   9.5500000000000002e-02  -1.9980000000000001e-01   8.8000000000000005e-03  -1.2650999999999999e+00   6.8930000000000002e-01   6.3554000000000004e+00   1.8300000000000000e-01   2.8870000000000001e-01   4.6889999999999998e-01
   8.8200000000000001e-02  -3.9570000000000000e-01   2.7450999999999999e+00   2.2910000000000000e-01  -1.3320000000000001e-01  -2.6300000000000000e-02  -1.4427000000000001e+00   5.3369999999999995e-01   6.6166000000000000e+00   1.9270000000000001e-01   2.5979999999999998e-01   4.6000000000000002e-01
   2.1999999999999999e-02  -1.9789999999999999e-01   2.2303999999999999e+00   1.5279999999999999e-01  -4.7600000000000003e-02  -1.0960000000000000e-01  -1.5980000000000001e+00   6.0040000000000004e-01   5.7460000000000004e+00   2.0230000000000001e-01   2.3089999999999999e-01   4.9099999999999999e-01
   1.5429999999999999e-01  -2.6379999999999998e-01   1.6298999999999999e+00   1.7190000000000000e-01  -2.8500000000000001e-02  -9.6500000000000002e-02  -1.3761000000000001e+00   7.3380000000000001e-01   7.1388999999999996e+00   2.6970000000000000e-01   2.7900000000000003e-01   4.6450000000000002e-01
   1.7630000000000001e-01  -3.2979999999999998e-01   2.4876999999999998e+00   2.3870000000000000e-01  -1.1420000000000000e-01  -6.5799999999999997e-02  -1.4871000000000001e+00   5.5589999999999995e-01   6.1813000000000002e+00   1.6380000000000000e-01   2.5979999999999998e-01   4.6889999999999998e-01
   6.6100000000000006e-02  -2.4179999999999999e-01   2.4018999999999999e+00   2.5779999999999997e-01  -9.4999999999999998e-03  -7.8899999999999998e-02  -1.5315000000000001e+00   5.1139999999999997e-01   5.8330000000000002e+00   2.2159999999999999e-01   1.9239999999999999e-01   4.4679999999999997e-01
   1.9839999999999999e-01  -1.9789999999999999e-01   2.8309000000000002e+00   2.0999999999999999e-01  -6.6600000000000006e-02  -3.9500000000000000e-02  -1.9532000000000000e+00   6.2260000000000004e-01   6.0072000000000001e+00   1.3489999999999999e-01   2.5019999999999998e-01   4.8220000000000002e-01
  -1.9839999999999999e-01  -2.8580000000000000e-01   2.6593000000000000e+00   1.7190000000000000e-01  -1.2370000000000000e-01  -5.2600000000000001e-02  -1.4427000000000001e+00   5.7809999999999995e-01   6.7035999999999998e+00   1.2520000000000001e-01   3.1750000000000000e-01   4.7330000000000000e-01
   2.6450000000000001e-01  -3.5170000000000001e-01   3.0882000000000001e+00   2.4820000000000000e-01  -1.5229999999999999e-01  -3.5099999999999999e-02  -1.5536000000000001e+00   6.0040000000000004e-01   6.3554000000000004e+00   1.9270000000000001e-01   2.5019999999999998e-01   5.1749999999999996e-01
   2.1999999999999999e-02  -1.5390000000000001e-01   1.6298999999999999e+00   2.5779999999999997e-01  -9.5200000000000007e-02  -5.7000000000000002e-02  -1.4871000000000001e+00   5.3369999999999995e-01   6.3554000000000004e+00   1.8300000000000000e-01   2.5979999999999998e-01   4.7770000000000001e-01
   0.0000000000000000e+00  -3.9570000000000000e-01   3.4314000000000000e+00   2.2910000000000000e-01  -2.0930000000000001e-01  -1.7500000000000002e-02  -1.4871000000000001e+00   4.8920000000000002e-01   7.2260000000000000e+00   2.1190000000000001e-01   2.5979999999999998e-01   4.5560000000000000e-01
   1.9839999999999999e-01  -4.8359999999999997e-01   2.2303999999999999e+00   2.3870000000000000e-01  -5.7099999999999998e-02  -7.4499999999999997e-02  -1.4427000000000001e+00   7.5600000000000001e-01   6.5294999999999996e+00   2.1190000000000001e-01   2.5019999999999998e-01   4.4679999999999997e-01
   1.1020000000000001e-01  -2.4179999999999999e-01   1.8872000000000000e+00   2.1959999999999999e-01   3.8100000000000002e-02  -6.5799999999999997e-02  -1.3539000000000001e+00   6.2260000000000004e-01   5.8330000000000002e+00   1.4449999999999999e-01   2.2130000000000000e-01   4.7330000000000000e-01
   4.4100000000000000e-02  -4.1770000000000002e-01   1.7157000000000000e+00   1.9089999999999999e-01  -7.6100000000000001e-02  -7.0199999999999999e-02  -1.4205000000000001e+00   8.0049999999999999e-01   6.2683000000000000e+00   2.2159999999999999e-01   3.7530000000000002e-01   4.3350000000000000e-01
   8.8200000000000001e-02  -3.2979999999999998e-01   2.4018999999999999e+00   2.1959999999999999e-01  -6.6600000000000006e-02  -5.7000000000000002e-02  -1.5093000000000001e+00   6.6710000000000003e-01   7.2260000000000000e+00   1.6380000000000000e-01   2.5979999999999998e-01   5.0429999999999997e-01
   3.0859999999999999e-01  -2.1980000000000000e-01   1.7157000000000000e+00   2.6729999999999998e-01  -7.6100000000000001e-02  -6.1400000000000003e-02  -1.5315000000000001e+00   5.7809999999999995e-01   5.7460000000000004e+00   5.7799999999999997e-02   3.3679999999999999e-01   4.7330000000000000e-01
   6.6100000000000006e-02  -1.9789999999999999e-01   2.3161999999999998e+00   2.0050000000000001e-01  -9.5200000000000007e-02  -3.0700000000000002e-02  -1.7312000000000001e+00   4.6689999999999998e-01   6.4424999999999999e+00   2.2159999999999999e-01   2.5019999999999998e-01   5.1749999999999996e-01
   4.4100000000000000e-02  -4.1770000000000002e-01   2.5735000000000001e+00   1.8140000000000001e-01  -1.6180000000000000e-01  -1.3200000000000000e-02  -1.4427000000000001e+00   5.7809999999999995e-01   6.3554000000000004e+00   1.2520000000000001e-01   2.0210000000000000e-01   4.6000000000000002e-01
   1.3230000000000000e-01  -4.8359999999999997e-01   3.0882000000000001e+00   1.9089999999999999e-01  -1.9030000000000000e-01  -3.9500000000000000e-02  -1.5980000000000001e+00   7.3380000000000001e-01   6.3554000000000004e+00   2.4079999999999999e-01   3.3679999999999999e-01   4.8220000000000002e-01
   1.7630000000000001e-01  -2.4179999999999999e-01   2.9165999999999999e+00   1.9089999999999999e-01  -1.2370000000000000e-01  -1.7500000000000002e-02  -1.4649000000000001e+00   4.8920000000000002e-01   6.7035999999999998e+00   2.6970000000000000e-01   2.8870000000000001e-01   4.9099999999999999e-01
   0.0000000000000000e+00  -4.3969999999999998e-01   3.2597999999999998e+00   1.8140000000000001e-01  -1.2370000000000000e-01   8.8000000000000005e-03  -1.3983000000000001e+00   5.5589999999999995e-01   7.4871999999999996e+00   1.8300000000000000e-01   2.4060000000000001e-01   4.5119999999999999e-01
   2.1999999999999999e-02  -4.3969999999999998e-01   2.7450999999999999e+00   2.1959999999999999e-01  -1.9030000000000000e-01  -5.2600000000000001e-02  -1.3983000000000001e+00   5.5589999999999995e-01   6.7035999999999998e+00   1.9270000000000001e-01   3.8490000000000002e-01   4.4230000000000003e-01
   3.7469999999999998e-01  -3.9570000000000000e-01   1.7157000000000000e+00   1.6230000000000000e-01  -5.7099999999999998e-02  -2.1899999999999999e-02  -1.4427000000000001e+00   5.5589999999999995e-01   7.3131000000000004e+00   2.2159999999999999e-01   2.9830000000000001e-01   4.7330000000000000e-01
   1.7630000000000001e-01  -3.0780000000000002e-01   1.8872000000000000e+00   2.6729999999999998e-01  -1.9000000000000000e-02  -7.8899999999999998e-02  -1.3983000000000001e+00   7.7820000000000000e-01   6.8777999999999997e+00   2.0230000000000001e-01   3.6559999999999998e-01   4.6889999999999998e-01
  -4.4100000000000000e-02  -4.8359999999999997e-01   2.4018999999999999e+00   1.5279999999999999e-01  -8.5599999999999996e-02  -4.8200000000000000e-02  -1.3317000000000001e+00   5.1139999999999997e-01   6.8777999999999997e+00   1.1559999999999999e-01   2.2130000000000000e-01   4.6450000000000002e-01
   3.3060000000000000e-01  -1.5390000000000001e-01   1.8015000000000001e+00   3.1509999999999999e-01  -1.9000000000000000e-02  -8.7700000000000000e-02  -1.5315000000000001e+00   8.0049999999999999e-01   6.0072000000000001e+00   2.4079999999999999e-01   3.2710000000000000e-01   4.5119999999999999e-01
   1.5429999999999999e-01  -5.4959999999999998e-01   2.0588000000000002e+00   1.8140000000000001e-01  -7.6100000000000001e-02  -5.2600000000000001e-02  -1.7090000000000001e+00   3.5580000000000001e-01   5.9200999999999997e+00   1.9270000000000001e-01   2.0210000000000000e-01   4.8659999999999998e-01
   8.8200000000000001e-02  -1.3189999999999999e-01   2.7450999999999999e+00   2.1959999999999999e-01  -1.1420000000000000e-01  -6.5799999999999997e-02  -1.4871000000000001e+00   7.7820000000000000e-01   6.0941999999999998e+00   2.7939999999999998e-01   2.5979999999999998e-01   4.8220000000000002e-01
   6.6100000000000006e-02  -3.5170000000000001e-01   3.0882000000000001e+00   1.7190000000000000e-01  -1.4269999999999999e-01  -1.3200000000000000e-02  -1.6646000000000001e+00   5.1139999999999997e-01   6.2683000000000000e+00   1.6380000000000000e-01   1.9239999999999999e-01   4.6000000000000002e-01
   1.1020000000000001e-01  -1.3189999999999999e-01   3.6029000000000000e+00   2.2910000000000000e-01  -1.3320000000000001e-01  -3.0700000000000002e-02  -1.5093000000000001e+00   6.4480000000000004e-01   5.9200999999999997e+00   2.6010000000000000e-01   2.9830000000000001e-01   4.5119999999999999e-01
   8.8200000000000001e-02  -5.9360000000000002e-01   3.0882000000000001e+00   2.0050000000000001e-01  -1.7130000000000001e-01   8.8000000000000005e-03  -1.5093000000000001e+00   4.6689999999999998e-01   6.8777999999999997e+00   1.5409999999999999e-01   3.9450000000000002e-01   4.4230000000000003e-01
   2.2040000000000001e-01  -3.9570000000000000e-01   3.2597999999999998e+00   2.0999999999999999e-01  -1.8079999999999999e-01  -3.0700000000000002e-02  -1.3983000000000001e+00   6.6710000000000003e-01   6.1813000000000002e+00   1.6380000000000000e-01   3.3679999999999999e-01   4.5119999999999999e-01
   4.4100000000000000e-02  -1.9789999999999999e-01   2.4018999999999999e+00   1.7190000000000000e-01  -4.7600000000000003e-02  -4.3900000000000002e-02  -1.4427000000000001e+00   4.8920000000000002e-01   7.1388999999999996e+00   2.2159999999999999e-01   3.4639999999999999e-01   4.7770000000000001e-01
   8.8200000000000001e-02  -1.7590000000000000e-01   1.6298999999999999e+00   1.7190000000000000e-01  -7.6100000000000001e-02  -3.9500000000000000e-02  -1.2650999999999999e+00   6.6710000000000003e-01   6.8777999999999997e+00   1.9270000000000001e-01   2.5979999999999998e-01   4.4679999999999997e-01
   6.6100000000000006e-02  -3.5170000000000001e-01   2.4876999999999998e+00   2.3870000000000000e-01  -1.2370000000000000e-01  -3.0700000000000002e-02  -1.4871000000000001e+00   8.0049999999999999e-01   6.9648000000000003e+00   1.9270000000000001e-01   2.5979999999999998e-01   4.7770000000000001e-01
   0.0000000000000000e+00  -3.0780000000000002e-01   1.6298999999999999e+00   2.1959999999999999e-01  -1.0470000000000000e-01  -3.9500000000000000e-02  -1.4871000000000001e+00   4.8920000000000002e-01   6.6166000000000000e+00   2.2159999999999999e-01   2.4060000000000001e-01   4.5560000000000000e-01
   2.4249999999999999e-01  -2.6379999999999998e-01   1.6298999999999999e+00   2.1959999999999999e-01  -7.6100000000000001e-02  -2.1899999999999999e-02  -1.6868000000000001e+00   6.0040000000000004e-01   6.6166000000000000e+00   2.5050000000000000e-01   2.0210000000000000e-01   4.9540000000000001e-01
  -1.5429999999999999e-01  -2.4179999999999999e-01   2.4876999999999998e+00   1.9089999999999999e-01  -2.3790000000000000e-01  -2.6300000000000000e-02  -1.5758000000000001e+00   7.1150000000000002e-01   6.3554000000000004e+00   1.6380000000000000e-01   2.0210000000000000e-01   4.5560000000000000e-01
   6.6100000000000006e-02  -4.8359999999999997e-01   2.7450999999999999e+00   1.6230000000000000e-01  -1.2370000000000000e-01  -2.6300000000000000e-02  -1.6868000000000001e+00   3.7800000000000000e-01   6.5294999999999996e+00   1.7340000000000000e-01   2.4060000000000001e-01   4.8220000000000002e-01
   2.1999999999999999e-02  -3.9570000000000000e-01   2.4018999999999999e+00   2.9599999999999999e-01  -4.7600000000000003e-02  -4.3900000000000002e-02  -1.5758000000000001e+00   3.7800000000000000e-01   6.1813000000000002e+00   1.3489999999999999e-01   1.9239999999999999e-01   4.4679999999999997e-01
   4.4100000000000000e-02  -5.4959999999999998e-01   3.0882000000000001e+00   1.3370000000000001e-01  -1.7130000000000001e-01  -1.7500000000000002e-02  -1.4205000000000001e+00   7.3380000000000001e-01   6.7907000000000002e+00   2.3119999999999999e-01   2.8870000000000001e-01   4.6000000000000002e-01
   1.7630000000000001e-01  -3.0780000000000002e-01   3.0882000000000001e+00   2.0050000000000001e-01  -1.5229999999999999e-01   4.4000000000000003e-03  -1.3983000000000001e+00   8.8939999999999997e-01   7.0518999999999998e+00   1.4449999999999999e-01   3.4639999999999999e-01   4.3350000000000000e-01
   1.1020000000000001e-01  -2.4179999999999999e-01   2.3161999999999998e+00   2.6729999999999998e-01  -4.7600000000000003e-02  -1.0090000000000000e-01  -1.5315000000000001e+00   4.8920000000000002e-01   6.1813000000000002e+00   1.5409999999999999e-01   2.4060000000000001e-01   4.9540000000000001e-01
   4.4100000000000000e-02  -3.2979999999999998e-01   2.1446000000000001e+00   2.1959999999999999e-01   2.8500000000000001e-02  -6.1400000000000003e-02  -1.3761000000000001e+00   7.7820000000000000e-01   7.4871999999999996e+00   1.9270000000000001e-01   2.2130000000000000e-01   5.1749999999999996e-01
   1.9839999999999999e-01  -2.4179999999999999e-01   3.0882000000000001e+00   1.7190000000000000e-01  -1.0470000000000000e-01  -5.2600000000000001e-02  -1.5315000000000001e+00   6.0040000000000004e-01   7.0518999999999998e+00   2.3119999999999999e-01   2.5979999999999998e-01   4.7330000000000000e-01
   2.2040000000000001e-01  -1.0990000000000000e-01   1.6298999999999999e+00   3.4370000000000001e-01  -5.7099999999999998e-02  -4.8200000000000000e-02  -1.5315000000000001e+00   6.4480000000000004e-01   6.0072000000000001e+00   1.6380000000000000e-01   2.4060000000000001e-01   4.8220000000000002e-01
  -4.4100000000000000e-02  -2.8580000000000000e-01   1.8872000000000000e+00   1.6230000000000000e-01  -1.0470000000000000e-01  -7.0199999999999999e-02  -1.5758000000000001e+00   4.8920000000000002e-01   5.8330000000000002e+00   2.0230000000000001e-01   2.5979999999999998e-01   4.8659999999999998e-01
   1.5429999999999999e-01  -3.9570000000000000e-01   2.4018999999999999e+00   2.9599999999999999e-01  -9.5200000000000007e-02   4.4000000000000003e-03  -1.5315000000000001e+00   7.3380000000000001e-01   6.6166000000000000e+00   2.3119999999999999e-01   3.1750000000000000e-01   4.7330000000000000e-01
   4.4100000000000000e-02  -5.7160000000000000e-01   2.8309000000000002e+00   1.9089999999999999e-01  -1.5229999999999999e-01  -4.4000000000000003e-03  -1.5315000000000001e+00   5.1139999999999997e-01   5.9200999999999997e+00   2.6010000000000000e-01   2.9830000000000001e-01   4.6000000000000002e-01
   6.6100000000000006e-02  -3.9570000000000000e-01   2.6593000000000000e+00   2.3870000000000000e-01  -3.8100000000000002e-02  -2.6300000000000000e-02  -1.5315000000000001e+00   5.1139999999999997e-01   6.5294999999999996e+00   1.9270000000000001e-01   2.6939999999999997e-01   4.7770000000000001e-01
  -4.4100000000000000e-02  -4.6170000000000000e-01   2.9165999999999999e+00   1.3370000000000001e-01  -1.5229999999999999e-01  -4.8200000000000000e-02  -1.4649000000000001e+00   7.7820000000000000e-01   6.0941999999999998e+00   3.0819999999999997e-01   2.8870000000000001e-01   4.3790000000000001e-01
   1.5429999999999999e-01  -4.8359999999999997e-01   3.0024000000000002e+00   2.1959999999999999e-01  -1.4269999999999999e-01  -4.3900000000000002e-02  -1.4871000000000001e+00   6.6710000000000003e-01   6.9648000000000003e+00   1.9270000000000001e-01   3.0790000000000001e-01   4.4230000000000003e-01
   1.9839999999999999e-01  -2.1980000000000000e-01   2.4876999999999998e+00   2.8639999999999999e-01  -3.8100000000000002e-02  -5.7000000000000002e-02  -1.4871000000000001e+00   7.7820000000000000e-01   6.4424999999999999e+00   2.2159999999999999e-01   2.5979999999999998e-01   4.8659999999999998e-01
   0.0000000000000000e+00  -2.6379999999999998e-01   1.8872000000000000e+00   2.2910000000000000e-01  -9.4999999999999998e-03  -6.1400000000000003e-02  -1.4871000000000001e+00   7.5600000000000001e-01   6.9648000000000003e+00   1.4449999999999999e-01   3.0790000000000001e-01   4.2470000000000002e-01
   2.2040000000000001e-01  -4.6170000000000000e-01   2.2303999999999999e+00   1.8140000000000001e-01  -1.2370000000000000e-01  -3.9500000000000000e-02  -1.5315000000000001e+00   6.4480000000000004e-01   6.1813000000000002e+00   1.9270000000000001e-01   3.5599999999999998e-01   4.8220000000000002e-01
   1.5429999999999999e-01  -2.6379999999999998e-01   1.2867999999999999e+00   2.0999999999999999e-01  -4.7600000000000003e-02  -6.1400000000000003e-02  -1.3983000000000001e+00   6.2260000000000004e-01   5.5719000000000003e+00   2.3119999999999999e-01   2.4060000000000001e-01   4.4230000000000003e-01
  -8.8200000000000001e-02  -2.1980000000000000e-01   1.7157000000000000e+00   2.0050000000000001e-01  -9.5200000000000007e-02  -2.1899999999999999e-02  -1.5758000000000001e+00   4.2249999999999999e-01   5.9200999999999997e+00   2.4079999999999999e-01   2.0210000000000000e-01   4.4679999999999997e-01
   1.9839999999999999e-01  -2.1980000000000000e-01   2.6593000000000000e+00   2.4820000000000000e-01  -7.6100000000000001e-02  -3.0700000000000002e-02  -1.5093000000000001e+00   7.3380000000000001e-01   6.0941999999999998e+00   1.7340000000000000e-01   2.8870000000000001e-01   4.7330000000000000e-01
   6.6100000000000006e-02  -6.6000000000000003e-02   3.7745000000000002e+00   1.8140000000000001e-01  -1.5229999999999999e-01   8.8000000000000005e-03  -1.6202000000000001e+00   5.1139999999999997e-01   5.3977000000000004e+00   1.0600000000000000e-01   2.2130000000000000e-01   4.8220000000000002e-01
   1.7630000000000001e-01  -3.0780000000000002e-01   2.7450999999999999e+00   2.9599999999999999e-01  -1.7130000000000001e-01  -1.7500000000000002e-02  -1.4871000000000001e+00   6.6710000000000003e-01   6.1813000000000002e+00   2.4079999999999999e-01   2.0210000000000000e-01   4.8220000000000002e-01
   1.7630000000000001e-01  -2.1980000000000000e-01   3.3456000000000001e+00   2.3870000000000000e-01  -1.7130000000000001e-01   2.1899999999999999e-02  -1.2650999999999999e+00   4.0020000000000000e-01   6.8777999999999997e+00   1.8300000000000000e-01   2.9830000000000001e-01   4.4230000000000003e-01
   4.4100000000000000e-02  -3.7369999999999998e-01   3.2597999999999998e+00   2.6729999999999998e-01  -1.3320000000000001e-01  -3.5099999999999999e-02  -1.4871000000000001e+00   7.3380000000000001e-01   5.5719000000000003e+00   2.7939999999999998e-01   2.5019999999999998e-01   5.0429999999999997e-01
   1.3230000000000000e-01  -4.1770000000000002e-01   2.3161999999999998e+00   2.4820000000000000e-01  -6.6600000000000006e-02  -6.1400000000000003e-02  -1.3095000000000001e+00   6.4480000000000004e-01   6.4424999999999999e+00   2.9859999999999998e-01   2.1170000000000000e-01   4.5560000000000000e-01
   3.3060000000000000e-01  -4.3969999999999998e-01   2.3161999999999998e+00   2.1959999999999999e-01  -1.0470000000000000e-01  -2.6300000000000000e-02  -1.2873000000000001e+00   6.6710000000000003e-01   7.4871999999999996e+00   2.0230000000000001e-01   2.8870000000000001e-01   4.3350000000000000e-01
   1.5429999999999999e-01  -2.1980000000000000e-01   2.3161999999999998e+00   1.2410000000000000e-01  -1.2370000000000000e-01  -2.1899999999999999e-02  -1.4427000000000001e+00   5.3369999999999995e-01   6.3554000000000004e+00   2.2159999999999999e-01   2.5019999999999998e-01   4.8220000000000002e-01
   2.8649999999999998e-01  -1.5390000000000001e-01   2.5735000000000001e+00   2.5779999999999997e-01  -5.7099999999999998e-02  -7.8899999999999998e-02  -1.5536000000000001e+00   4.8920000000000002e-01   5.9200999999999997e+00   1.9270000000000001e-01   3.3679999999999999e-01   4.5119999999999999e-01
   6.6100000000000006e-02  -1.5390000000000001e-01   2.4018999999999999e+00   1.8140000000000001e-01  -7.6100000000000001e-02  -3.0700000000000002e-02  -1.5315000000000001e+00   5.5589999999999995e-01   5.9200999999999997e+00   2.6970000000000000e-01   2.6939999999999997e-01   4.7330000000000000e-01
   8.8200000000000001e-02  -6.3749999999999996e-01   2.4876999999999998e+00   1.8140000000000001e-01  -9.5200000000000007e-02  -3.0700000000000002e-02  -1.4649000000000001e+00   6.4480000000000004e-01   6.5294999999999996e+00   2.5050000000000000e-01   2.3089999999999999e-01   4.6000000000000002e-01
   0.0000000000000000e+00  -3.7369999999999998e-01   2.2303999999999999e+00   1.4319999999999999e-01  -1.3320000000000001e-01  -2.1899999999999999e-02  -1.6424000000000001e+00   4.0020000000000000e-01   6.0941999999999998e+00   1.9270000000000001e-01   2.5979999999999998e-01   4.9099999999999999e-01
   1.9839999999999999e-01  -3.5170000000000001e-01   2.0588000000000002e+00   1.9089999999999999e-01  -6.6600000000000006e-02  -1.7500000000000002e-02  -1.4205000000000001e+00   6.8930000000000002e-01   5.3106999999999998e+00   2.8899999999999998e-01   2.5019999999999998e-01   4.6450000000000002e-01
  -2.1999999999999999e-02  -3.7369999999999998e-01   3.6029000000000000e+00   8.5900000000000004e-02  -1.0470000000000000e-01   3.0700000000000002e-02  -1.3761000000000001e+00   8.0049999999999999e-01   6.5294999999999996e+00   8.6699999999999999e-02   3.5599999999999998e-01   4.3790000000000001e-01
   1.3230000000000000e-01  -3.2979999999999998e-01   2.1446000000000001e+00   1.9089999999999999e-01  -1.2370000000000000e-01   1.3200000000000000e-02  -1.3761000000000001e+00   7.5600000000000001e-01   6.8777999999999997e+00   1.8300000000000000e-01   2.4060000000000001e-01   4.6889999999999998e-01
   8.8200000000000001e-02  -2.1980000000000000e-01   1.6298999999999999e+00   2.1959999999999999e-01  -7.6100000000000001e-02  -1.7500000000000002e-02  -1.5315000000000001e+00   7.3380000000000001e-01   5.9200999999999997e+00   1.4449999999999999e-01   2.6939999999999997e-01   4.9099999999999999e-01
   1.1020000000000001e-01  -4.3969999999999998e-01   1.9730000000000001e+00   2.6729999999999998e-01  -1.0470000000000000e-01  -3.0700000000000002e-02  -1.4205000000000001e+00   7.1150000000000002e-01   6.6166000000000000e+00   1.4449999999999999e-01   3.3679999999999999e-01   4.1580000000000000e-01
   2.1999999999999999e-02  -3.2979999999999998e-01   2.6593000000000000e+00   2.0050000000000001e-01  -1.4269999999999999e-01  -3.9500000000000000e-02  -1.4649000000000001e+00   7.1150000000000002e-01   6.2683000000000000e+00   1.2520000000000001e-01   2.7900000000000003e-01   4.8659999999999998e-01
   1.5429999999999999e-01  -1.5390000000000001e-01   1.5441000000000000e+00   2.4820000000000000e-01  -1.0470000000000000e-01  -5.7000000000000002e-02  -1.3983000000000001e+00   4.8920000000000002e-01   7.1388999999999996e+00   2.5050000000000000e-01   2.0210000000000000e-01   4.2020000000000002e-01
