# Supplementary material for: Footwear and Foam Surface Alter Gait Initiation of Typical Subjects
Source: PLoS One. 2015 Aug 13;10(8):e0135821. doi: 10.1371/journal.pone.0135821 (PMC4536224; doi:10.1371/journal.pone.0135821)
Supplement: S1 Dataset — (ZIP) [file pone.0135821.s001.zip › 12_foam_av1_02.txt]

  -8.1559999999999999e-01  -5.0560000000000005e-01   2.4602789999999999e+02  -6.7309999999999999e+00   2.6644300000000001e+01  -2.1899999999999999e-02   1.3320000000000001e-01   2.1124000000000001e+00   2.7145370000000003e+02  -6.5888000000000000e+00  -3.3657899999999998e+01   8.7139999999999995e-01
  -9.4779999999999998e-01  -5.4959999999999998e-01   2.4474109999999999e+02  -6.7214000000000000e+00   2.6644300000000001e+01  -4.4000000000000003e-03   4.4400000000000002e-02   2.1345999999999998e+00   2.7180189999999999e+02  -6.6755000000000004e+00  -3.3725200000000001e+01   8.4050000000000002e-01
  -9.9190000000000000e-01  -6.5949999999999998e-01   2.4396910000000000e+02  -6.8360000000000003e+00   2.6444500000000001e+01   8.3299999999999999e-02   8.8800000000000004e-02   2.0234000000000001e+00   2.7284660000000002e+02  -6.7526000000000002e+00  -3.3744500000000002e+01   8.1389999999999996e-01
  -9.6989999999999998e-01  -8.3540000000000003e-01   2.4354020000000000e+02  -6.8169000000000004e+00   2.6358899999999998e+01   4.8200000000000000e-02  -2.2200000000000001e-02   2.1124000000000001e+00   2.7275959999999998e+02  -6.8296000000000001e+00  -3.3850299999999997e+01   8.0950000000000000e-01
  -8.3760000000000001e-01  -6.8149999999999999e-01   2.4259649999999999e+02  -6.9123999999999999e+00   2.6301800000000000e+01  -2.1899999999999999e-02  -4.4400000000000002e-02   2.1345999999999998e+00   2.7397840000000002e+02  -6.9162999999999997e+00  -3.3850299999999997e+01   7.8739999999999999e-01
  -9.4779999999999998e-01  -8.1340000000000001e-01   2.4165289999999999e+02  -6.9123999999999999e+00   2.6130500000000001e+01   6.5799999999999997e-02  -3.3289999999999997e-01   2.1791000000000000e+00   2.7458789999999999e+02  -6.9260000000000002e+00  -3.3888800000000003e+01   7.9620000000000002e-01
  -1.1241000000000001e+00  -1.0992000000000000e+00   2.3976570000000001e+02  -7.0077999999999996e+00   2.6025800000000000e+01   1.3200000000000000e-02  -2.6629999999999998e-01   1.8677999999999999e+00   2.7441370000000001e+02  -7.0126999999999997e+00  -3.3946599999999997e+01   7.8300000000000003e-01
  -9.2579999999999996e-01  -9.8929999999999996e-01   2.3856469999999999e+02  -7.1128999999999998e+00   2.5949700000000000e+01   5.7000000000000002e-02  -3.3289999999999997e-01   1.6454000000000000e+00   2.7511020000000002e+02  -7.0800999999999998e+00  -3.4071599999999997e+01   8.0059999999999998e-01
  -9.2579999999999996e-01  -1.1651000000000000e+00   2.3633430000000001e+02  -7.1988000000000003e+00   2.5797400000000000e+01   8.8000000000000005e-03  -5.3269999999999995e-01   1.6899000000000000e+00   2.7598079999999999e+02  -7.1379000000000001e+00  -3.4167900000000003e+01   7.3870000000000002e-01
  -1.1462000000000001e+00  -1.1651000000000000e+00   2.3607700000000000e+02  -7.3228999999999997e+00   2.5588100000000001e+01   9.2100000000000001e-02  -6.2150000000000005e-01   1.5565000000000000e+00   2.7641609999999997e+02  -7.3883000000000001e+00  -3.4206400000000002e+01   7.0779999999999998e-01
  -1.2564000000000000e+00  -1.4289000000000001e+00   2.3307450000000000e+02  -7.4470000000000001e+00   2.5331199999999999e+01   9.2100000000000001e-02  -9.5440000000000003e-01   1.2897000000000001e+00   2.7711259999999999e+02  -7.3787000000000003e+00  -3.4427700000000002e+01   6.9889999999999997e-01
  -1.1681999999999999e+00  -1.6708000000000001e+00   2.3238829999999999e+02  -7.5328999999999997e+00   2.5274100000000001e+01   1.4030000000000001e-01  -1.2428999999999999e+00   1.0672999999999999e+00   2.7833139999999997e+02  -7.6195000000000004e+00  -3.4523899999999998e+01   6.9450000000000001e-01
  -1.3887000000000000e+00  -2.0665000000000000e+00   2.3093000000000001e+02  -7.7621000000000002e+00   2.5007600000000000e+01   1.9730000000000000e-01  -1.3095000000000001e+00   7.5600000000000001e-01   2.7989850000000001e+02  -7.8121999999999998e+00  -3.4658600000000000e+01   6.5029999999999999e-01
  -1.4107000000000001e+00  -2.2863000000000002e+00   2.2998630000000000e+02  -7.7812000000000001e+00   2.4836300000000001e+01   2.2800000000000001e-01  -1.7090000000000001e+00   6.2260000000000004e-01   2.8120440000000002e+02  -7.9470999999999998e+00  -3.4735599999999998e+01   6.4580000000000004e-01
  -1.4107000000000001e+00  -2.4841000000000002e+00   2.2689810000000000e+02  -7.9530000000000003e+00   2.4750699999999998e+01   2.2800000000000001e-01  -1.8200000000000001e+00   5.1139999999999997e-01   2.8251029999999997e+02  -8.1590000000000007e+00  -3.4927999999999997e+01   5.8830000000000005e-01
  -1.4548000000000001e+00  -2.9458000000000002e+00   2.2501089999999999e+02  -8.1631000000000000e+00   2.4569900000000001e+01   2.5000000000000000e-01  -1.9975000000000001e+00   3.7800000000000000e-01   2.8390330000000000e+02  -8.3709000000000007e+00  -3.5053100000000001e+01   5.3520000000000001e-01
  -1.4327000000000001e+00  -3.4954000000000001e+00   2.2389570000000001e+02  -8.4208999999999996e+00   2.4379600000000000e+01   3.2890000000000003e-01  -2.1751000000000000e+00   3.1130000000000002e-01   2.8529629999999997e+02  -8.6117000000000008e+00  -3.5351399999999998e+01   5.1749999999999996e-01
  -1.4548000000000001e+00  -3.6273000000000000e+00   2.2192269999999999e+02  -8.5068000000000001e+00   2.4274899999999999e+01   2.4120000000000000e-01  -2.7522000000000002e+00   1.3339999999999999e-01   2.8668920000000003e+02  -8.7272999999999996e+00  -3.5466799999999999e+01   5.3969999999999996e-01
  -1.5649999999999999e+00  -3.9350999999999998e+00   2.1900600000000000e+02  -8.6022999999999996e+00   2.4056000000000001e+01   3.1569999999999998e-01  -3.3069999999999999e+00  -1.1119999999999999e-01   2.8869159999999999e+02  -8.9585000000000008e+00  -3.5765099999999997e+01   4.8220000000000002e-01
  -1.7854000000000001e+00  -4.0888999999999998e+00   2.1746190000000001e+02  -8.8599999999999994e+00   2.3846699999999998e+01   3.2450000000000001e-01  -3.3736000000000002e+00  -3.3350000000000002e-01   2.9130340000000001e+02  -9.1897000000000002e+00  -3.5861300000000000e+01   4.2470000000000002e-01
  -1.9177000000000000e+00  -4.5286000000000000e+00   2.1531729999999999e+02  -8.9364000000000008e+00   2.3808599999999998e+01   3.5080000000000000e-01  -3.9285000000000001e+00  -5.1139999999999997e-01   2.9295760000000001e+02  -9.4689999999999994e+00  -3.6101900000000001e+01   3.6270000000000002e-01
  -2.1160000000000001e+00  -4.4406999999999996e+00   2.1368740000000000e+02  -9.0413999999999994e+00   2.3523099999999999e+01   3.2450000000000001e-01  -4.3280000000000003e+00  -1.1117999999999999e+00   2.9461169999999998e+02  -9.7579999999999991e+00  -3.6361699999999999e+01   3.3620000000000000e-01
  -2.3144000000000000e+00  -4.6384999999999996e+00   2.1222909999999999e+02  -9.1560000000000006e+00   2.3380400000000002e+01   3.9470000000000000e-01  -5.0603999999999996e+00  -1.0227999999999999e+00   2.9748469999999998e+02  -1.0210800000000001e+01  -3.6659999999999997e+01   2.2559999999999999e-01
  -2.4687000000000001e+00  -4.7045000000000003e+00   2.0939820000000000e+02  -9.2036999999999995e+00   2.3180599999999998e+01   3.9910000000000001e-01  -5.6375000000000002e+00  -1.6677000000000000e+00   2.9896469999999999e+02  -1.0509399999999999e+01  -3.6900500000000001e+01   1.8579999999999999e-01
  -2.6671000000000000e+00  -4.6384999999999996e+00   2.0793989999999999e+02  -9.1560000000000006e+00   2.2999800000000000e+01   3.8150000000000001e-01  -5.9703999999999997e+00  -2.0678999999999998e+00   3.0192480000000000e+02  -1.0856199999999999e+01  -3.7189200000000000e+01   1.1060000000000000e-01
  -2.4908000000000001e+00  -4.6384999999999996e+00   2.0519479999999999e+02  -9.2609999999999992e+00   2.2923600000000000e+01   3.1569999999999998e-01  -6.6806999999999999e+00  -2.4237000000000002e+00   3.0410129999999998e+02  -1.1405200000000001e+01  -3.7400900000000000e+01   3.9800000000000002e-02
  -2.8875000000000002e+00  -4.5726000000000004e+00   2.0339340000000001e+02  -9.2896999999999998e+00   2.2676200000000001e+01   3.4639999999999999e-01  -7.1912000000000003e+00  -2.7795000000000001e+00   3.0645190000000002e+02  -1.1771300000000000e+01  -3.7602899999999998e+01  -6.6400000000000001e-02
  -2.7332000000000001e+00  -4.2427999999999999e+00   2.0073410000000001e+02  -9.2227999999999994e+00   2.2514500000000002e+01   2.8499999999999998e-01  -7.9013999999999998e+00  -3.3353000000000002e+00   3.0897660000000002e+02  -1.2127700000000001e+01  -3.7910800000000002e+01  -1.0620000000000000e-01
  -2.9316000000000000e+00  -4.2207999999999997e+00   1.9858949999999999e+02  -9.2992000000000008e+00   2.2352699999999999e+01   2.4560000000000001e-01  -8.5007000000000001e+00  -3.4687999999999999e+00   3.1036959999999999e+02  -1.2503399999999999e+01  -3.8093699999999998e+01  -2.0790000000000000e-01
  -3.1960999999999999e+00  -4.0229999999999997e+00   1.9644489999999999e+02  -9.1560000000000006e+00   2.1934000000000001e+01   3.0259999999999998e-01  -9.1664999999999992e+00  -3.9357000000000002e+00   3.1245900000000000e+02  -1.2975400000000000e+01  -3.8334200000000003e+01  -2.7429999999999999e-01
  -3.1520000000000001e+00  -3.9569999999999999e+00   1.9438610000000000e+02  -9.1273999999999997e+00   2.1781700000000001e+01   2.4120000000000000e-01  -9.6547999999999998e+00  -4.3360000000000003e+00   3.1315550000000002e+02  -1.3370300000000000e+01  -3.8536299999999997e+01  -3.1850000000000001e-01
  -3.1520000000000001e+00  -3.8471000000000002e+00   1.9172680000000000e+02  -9.1464999999999996e+00   2.1553400000000000e+01   2.5430000000000003e-01  -1.0365000000000000e+01  -4.6250000000000000e+00   3.1602850000000001e+02  -1.3659300000000000e+01  -3.8834600000000002e+01  -3.7600000000000000e-01
  -3.3944999999999999e+00  -3.6713000000000000e+00   1.8966790000000000e+02  -9.0795999999999992e+00   2.1258400000000002e+01   2.3680000000000001e-01  -1.0698000000000000e+01  -4.7807000000000004e+00   3.1742149999999998e+02  -1.3938599999999999e+01  -3.8930799999999998e+01  -5.1310000000000000e-01
  -3.3504000000000000e+00  -3.5832999999999999e+00   1.8778070000000000e+02  -9.0604999999999993e+00   2.1001500000000000e+01   2.3240000000000000e-01  -1.1208399999999999e+01  -5.2253999999999996e+00   3.1994619999999998e+02  -1.4333600000000001e+01  -3.9248300000000000e+01  -5.0870000000000004e-01
  -3.4605999999999999e+00  -3.3195000000000001e+00   1.8469250000000000e+02  -8.9746000000000006e+00   2.0868200000000002e+01   1.6230000000000000e-01  -1.1763299999999999e+01  -5.3143000000000002e+00   3.2160039999999998e+02  -1.4718900000000000e+01  -3.9431100000000001e+01  -6.0160000000000002e-01
  -3.5488000000000000e+00  -3.3414999999999999e+00   1.8357730000000001e+02  -8.9555000000000007e+00   2.0677900000000001e+01   1.6660000000000000e-01  -1.2185000000000000e+01  -5.5589000000000004e+00   3.2238389999999998e+02  -1.4959700000000000e+01  -3.9565800000000003e+01  -6.5469999999999995e-01
  -3.7471999999999999e+00  -3.2755999999999998e+00   1.8254790000000000e+02  -8.9172999999999991e+00   2.0563700000000001e+01   1.4910000000000001e-01  -1.2628900000000000e+01  -5.6478999999999999e+00   3.2551810000000000e+02  -1.5248699999999999e+01  -3.9777500000000003e+01  -7.1660000000000001e-01
  -3.5266999999999999e+00  -2.9458000000000002e+00   1.7997440000000000e+02  -8.8408999999999995e+00   2.0402000000000001e+01   1.2720000000000001e-01  -1.2939700000000000e+01  -6.3372000000000002e+00   3.2621449999999999e+02  -1.5518400000000000e+01  -4.0008400000000002e+01  -7.4760000000000004e-01
  -3.5488000000000000e+00  -3.0777000000000001e+00   1.7843029999999999e+02  -8.8314000000000004e+00   2.0402000000000001e+01   1.1840000000000001e-01  -1.3317000000000000e+01  -6.2481999999999998e+00   3.2717219999999998e+02  -1.5759200000000000e+01  -4.0171999999999997e+01  -8.3160000000000001e-01
  -3.7250999999999999e+00  -2.9238000000000000e+00   1.7774400000000000e+02  -8.7741000000000007e+00   2.0087900000000001e+01   8.7700000000000000e-02  -1.3849600000000001e+01  -6.8708000000000000e+00   3.2917460000000000e+02  -1.6038599999999999e+01  -4.0374099999999999e+01  -8.8910000000000000e-01
  -3.8574000000000002e+00  -2.9018000000000002e+00   1.7611410000000001e+02  -8.8505000000000003e+00   2.0040400000000002e+01   9.2100000000000001e-02  -1.4249200000000000e+01  -7.0487000000000002e+00   3.3074169999999998e+02  -1.6250499999999999e+01  -4.0624299999999998e+01  -8.8470000000000004e-01
  -3.7911999999999999e+00  -2.8138999999999998e+00   1.7559940000000000e+02  -8.7932000000000006e+00   1.9812000000000001e+01   6.1400000000000003e-02  -1.4471100000000000e+01  -7.4934000000000003e+00   3.3178640000000001e+02  -1.6452800000000000e+01  -4.0807099999999998e+01  -9.9090000000000000e-01
  -3.9235000000000002e+00  -3.0337000000000001e+00   1.7491309999999999e+02  -8.7454999999999998e+00   1.9707300000000000e+01   1.4910000000000001e-01  -1.4759600000000001e+01  -7.3155000000000001e+00   3.3326639999999998e+02  -1.6799600000000002e+01  -4.0874400000000001e+01  -1.0571999999999999e+00
  -3.9895999999999998e+00  -3.1217000000000001e+00   1.7379790000000000e+02  -8.7550000000000008e+00   1.9593100000000000e+01   9.2100000000000001e-02  -1.5026000000000000e+01  -7.7824999999999998e+00   3.3448530000000000e+02  -1.7050000000000001e+01  -4.1086100000000002e+01  -1.1147000000000000e+00
  -4.1219000000000001e+00  -2.9678000000000000e+00   1.7216810000000001e+02  -8.6691000000000003e+00   1.9640699999999999e+01   7.8899999999999998e-02  -1.5270099999999999e+01  -7.9381000000000004e+00   3.3631349999999998e+02  -1.7223400000000002e+01  -4.1153500000000001e+01  -1.1988000000000001e+00
  -4.0998000000000001e+00  -2.9678000000000000e+00   1.7148179999999999e+02  -8.6785999999999994e+00   1.9516999999999999e+01   5.7000000000000002e-02  -1.5580800000000000e+01  -8.2050000000000001e+00   3.3674880000000002e+02  -1.7464200000000002e+01  -4.1249699999999997e+01  -1.2474000000000001e+00
  -4.3864000000000001e+00  -2.9018000000000002e+00   1.7131020000000001e+02  -8.6976999999999993e+00   1.9431300000000000e+01   4.8200000000000000e-02  -1.5980399999999999e+01  -8.1382999999999992e+00   3.3875119999999998e+02  -1.7628000000000000e+01  -4.1490200000000002e+01  -1.2961000000000000e+00
  -4.1439000000000004e+00  -2.8138999999999998e+00   1.6968029999999999e+02  -8.5068000000000001e+00   1.9383800000000001e+01  -1.3200000000000000e-02  -1.6224499999999999e+01  -8.5162999999999993e+00   3.3918650000000002e+02  -1.7772500000000001e+01  -4.1586500000000001e+01  -1.3359000000000001e+00
  -4.5407000000000002e+00  -2.7040000000000002e+00   1.6856510000000000e+02  -8.5259000000000000e+00   1.9393300000000000e+01   2.1899999999999999e-02  -1.6535200000000000e+01  -8.6719000000000008e+00   3.4005709999999999e+02  -1.8071100000000001e+01  -4.1663400000000003e+01  -1.3669000000000000e+00
  -4.4965999999999999e+00  -2.6600000000000001e+00   1.6942300000000000e+02  -8.5831999999999997e+00   1.9326699999999999e+01   4.4000000000000003e-03  -1.7023499999999999e+01  -9.0276999999999994e+00   3.4258190000000002e+02  -1.8206000000000000e+01  -4.1826999999999998e+01  -1.4685999999999999e+00
  -4.8272000000000004e+00  -2.7479000000000000e+00   1.6993770000000001e+02  -8.5259000000000000e+00   1.9231500000000000e+01   8.8000000000000005e-03  -1.7422999999999998e+01  -9.4502000000000006e+00   3.4275599999999997e+02  -1.8311900000000001e+01  -4.1875100000000003e+01  -1.4819000000000000e+00
  -4.8933999999999997e+00  -2.8578999999999999e+00   1.6933720000000000e+02  -8.4780999999999995e+00   1.9222000000000001e+01   3.0700000000000002e-02  -1.8066700000000001e+01  -9.4278999999999993e+00   3.4362660000000000e+02  -1.8466100000000001e+01  -4.2086799999999997e+01  -1.5659000000000001e+00
  -4.9374000000000002e+00  -3.0996999999999999e+00   1.6993770000000001e+02  -8.5449999999999999e+00   1.9241000000000000e+01   6.1400000000000003e-02  -1.8332999999999998e+01  -9.5168999999999997e+00   3.4458420000000001e+02  -1.8629799999999999e+01  -4.2057899999999997e+01  -1.6056999999999999e+00
  -5.1798999999999999e+00  -3.0556999999999999e+00   1.6916560000000001e+02  -8.4686000000000003e+00   1.9269600000000001e+01   7.4499999999999997e-02  -1.8910100000000000e+01  -9.6502999999999997e+00   3.4562900000000002e+02  -1.8678000000000001e+01  -4.2125300000000003e+01  -1.6056999999999999e+00
  -5.0035999999999996e+00  -2.7040000000000002e+00   1.6916560000000001e+02  -8.4686000000000003e+00   1.9241000000000000e+01   6.5799999999999997e-02  -1.9109800000000000e+01  -9.6946999999999992e+00   3.4615129999999999e+02  -1.8793600000000001e+01  -4.2211900000000000e+01  -1.6853000000000000e+00
  -5.0035999999999996e+00  -2.9018000000000002e+00   1.6968029999999999e+02  -8.3445000000000000e+00   1.9298100000000002e+01   7.0199999999999999e-02  -1.9442799999999998e+01  -9.5390999999999995e+00   3.4745720000000000e+02  -1.8803200000000000e+01  -4.2211900000000000e+01  -1.7649999999999999e+00
  -5.3121999999999998e+00  -3.2536000000000000e+00   1.6959450000000001e+02  -8.4686000000000003e+00   1.9326699999999999e+01   8.3299999999999999e-02  -1.9775700000000001e+01  -9.8726000000000003e+00   3.4684780000000001e+02  -1.8880299999999998e+01  -4.2221499999999999e+01  -1.7915000000000001e+00
  -5.2680999999999996e+00  -3.2096000000000000e+00   1.6959450000000001e+02  -8.3348999999999993e+00   1.9383800000000001e+01   6.1400000000000003e-02  -2.0108599999999999e+01  -1.0050500000000000e+01   3.4754430000000002e+02  -1.8909199999999998e+01  -4.2259999999999998e+01  -1.8225000000000000e+00
  -5.3562000000000003e+00  -3.0996999999999999e+00   1.7045240000000001e+02  -8.3826999999999998e+00   1.9431300000000000e+01   5.2600000000000001e-02  -2.0197399999999998e+01  -1.0117200000000000e+01   3.4710899999999998e+02  -1.8909199999999998e+01  -4.2240800000000000e+01  -1.8711000000000000e+00
  -5.3342000000000001e+00  -3.0556999999999999e+00   1.7139599999999999e+02  -8.3157999999999994e+00   1.9488399999999999e+01   1.0520000000000000e-01  -2.0552499999999998e+01  -1.0250600000000000e+01   3.4728309999999999e+02  -1.8938099999999999e+01  -4.2231099999999998e+01  -1.9198000000000000e+00
  -5.4223999999999997e+00  -3.3414999999999999e+00   1.7156760000000000e+02  -8.3348999999999993e+00   1.9593100000000000e+01   1.0960000000000000e-01  -2.0752300000000002e+01  -1.0095000000000001e+01   3.4719610000000000e+02  -1.8947700000000001e+01  -4.2308100000000003e+01  -1.9419000000000000e+00
  -5.6428000000000003e+00  -3.1876000000000002e+00   1.7251120000000000e+02  -8.3063000000000002e+00   1.9640699999999999e+01   9.6500000000000002e-02  -2.0752300000000002e+01  -1.0473000000000001e+01   3.4806670000000003e+02  -1.8928400000000000e+01  -4.2269599999999997e+01  -1.9596000000000000e+00
  -5.5545999999999998e+00  -3.6493000000000002e+00   1.7396950000000001e+02  -8.3826999999999998e+00   1.9640699999999999e+01   1.9730000000000000e-01  -2.0929800000000000e+01  -1.0561900000000000e+01   3.4763139999999999e+02  -1.8918800000000001e+01  -4.2269599999999997e+01  -2.0038000000000000e+00
  -5.6868999999999996e+00  -3.3414999999999999e+00   1.7525630000000001e+02  -8.4208999999999996e+00   1.9812000000000001e+01   1.7979999999999999e-01  -2.0863199999999999e+01  -1.0339600000000001e+01   3.4745720000000000e+02  -1.8861000000000001e+01  -4.2240800000000000e+01  -2.0348000000000002e+00
  -5.7309999999999999e+00  -3.4293999999999998e+00   1.7577099999999999e+02  -8.3254000000000001e+00   2.0087900000000001e+01   2.0610000000000001e-01  -2.1085200000000000e+01  -1.0650900000000000e+01   3.4858900000000000e+02  -1.8861000000000001e+01  -4.2231099999999998e+01  -2.0569000000000002e+00
  -5.7088999999999999e+00  -3.4514000000000000e+00   1.7800139999999999e+02  -8.4208999999999996e+00   2.0154499999999999e+01   1.9730000000000000e-01  -2.0796700000000001e+01  -1.0584199999999999e+01   3.4737020000000001e+02  -1.8861000000000001e+01  -4.2115699999999997e+01  -2.0746000000000002e+00
  -5.8411999999999997e+00  -3.7372000000000001e+00   1.7971700000000001e+02  -8.4780999999999995e+00   2.0316299999999998e+01   1.7540000000000000e-01  -2.0929800000000000e+01  -1.0561900000000000e+01   3.4710899999999998e+02  -1.8793600000000001e+01  -4.2144500000000001e+01  -2.1320999999999999e+00
  -5.9073000000000002e+00  -3.8471000000000002e+00   1.8023169999999999e+02  -8.4589999999999996e+00   2.0620799999999999e+01   2.2359999999999999e-01  -2.0929800000000000e+01  -1.0828799999999999e+01   3.4676080000000002e+02  -1.8668299999999999e+01  -4.2096400000000003e+01  -2.1011000000000002e+00
  -6.1276999999999999e+00  -3.9790000000000001e+00   1.8186160000000001e+02  -8.4780999999999995e+00   2.0811100000000000e+01   2.4560000000000001e-01  -2.0907599999999999e+01  -1.0739800000000001e+01   3.4571600000000001e+02  -1.8523900000000001e+01  -4.2019399999999997e+01  -2.1143999999999998e+00
  -6.4583000000000004e+00  -4.3528000000000002e+00   1.8400620000000001e+02  -8.6500000000000004e+00   2.0925300000000000e+01   2.7629999999999999e-01  -2.0818899999999999e+01  -1.0739800000000001e+01   3.4510660000000001e+02  -1.8475700000000000e+01  -4.1913600000000002e+01  -2.1675000000000000e+00
  -5.9954999999999998e+00  -4.5506000000000002e+00   1.8718020000000001e+02  -8.7073000000000000e+00   2.1125200000000000e+01   3.2890000000000003e-01  -2.0796700000000001e+01  -1.0917700000000000e+01   3.4371359999999999e+02  -1.8292700000000000e+01  -4.1875100000000003e+01  -2.1762999999999999e+00
  -6.1276999999999999e+00  -4.9023000000000003e+00   1.8829540000000000e+02  -8.7073000000000000e+00   2.1401100000000000e+01   3.9470000000000000e-01  -2.0508099999999999e+01  -1.1006700000000000e+01   3.4232069999999999e+02  -1.8215599999999998e+01  -4.1778900000000000e+01  -2.1320999999999999e+00
  -5.9733999999999998e+00  -5.0561999999999996e+00   1.9198410000000001e+02  -8.7932000000000006e+00   2.1486799999999999e+01   4.4290000000000002e-01  -2.0330600000000000e+01  -1.0828799999999999e+01   3.4162419999999997e+02  -1.7955500000000001e+01  -4.1615299999999998e+01  -2.2117000000000000e+00
  -6.3040000000000003e+00  -5.4080000000000004e+00   1.9361400000000000e+02  -8.9459999999999997e+00   2.1648499999999999e+01   4.6920000000000001e-01  -1.9953299999999999e+01  -1.1006700000000000e+01   3.4084070000000003e+02  -1.7936299999999999e+01  -4.1480600000000003e+01  -2.1985000000000001e+00
  -5.9073000000000002e+00  -5.6277999999999997e+00   1.9593020000000001e+02  -8.7359000000000009e+00   2.2105300000000000e+01   5.1310000000000000e-01  -2.0086400000000001e+01  -1.1162300000000000e+01   3.3875119999999998e+02  -1.7868800000000000e+01  -4.1317000000000000e+01  -2.2162000000000002e+00
  -6.0175000000000001e+00  -5.5179000000000000e+00   1.9747430000000000e+02  -9.0222999999999995e+00   2.2333700000000000e+01   5.0870000000000004e-01  -1.9731300000000001e+01  -1.0895500000000000e+01   3.3770650000000001e+02  -1.7589500000000001e+01  -4.1172699999999999e+01  -2.2471000000000001e+00
  -6.0175000000000001e+00  -5.7377000000000002e+00   2.0064830000000001e+02  -9.0510000000000002e+00   2.2514500000000002e+01   5.4820000000000002e-01  -1.9598099999999999e+01  -1.1251200000000001e+01   3.3596530000000001e+02  -1.7464200000000002e+01  -4.0960999999999999e+01  -2.2515000000000001e+00
  -5.8852000000000002e+00  -6.0235000000000003e+00   2.0193500000000000e+02  -8.9172999999999991e+00   2.2895099999999999e+01   5.6130000000000002e-01  -1.9442799999999998e+01  -1.1384700000000000e+01   3.3552999999999997e+02  -1.7319800000000001e+01  -4.0932200000000002e+01  -2.2736999999999998e+00
  -5.9733999999999998e+00  -6.2873000000000001e+00   2.0459430000000000e+02  -9.0413999999999994e+00   2.3199600000000000e+01   6.0080000000000000e-01  -1.9242999999999999e+01  -1.1184500000000000e+01   3.3300520000000000e+02  -1.7040400000000002e+01  -4.0499200000000002e+01  -2.2692000000000001e+00
  -6.0175000000000001e+00  -6.2432999999999996e+00   2.0862620000000001e+02  -9.0319000000000003e+00   2.3418500000000002e+01   6.5780000000000005e-01  -1.9220800000000001e+01  -1.1251200000000001e+01   3.3074169999999998e+02  -1.6972999999999999e+01  -4.0374099999999999e+01  -2.2427000000000001e+00
  -5.9513999999999996e+00  -6.3312999999999997e+00   2.1034180000000001e+02  -9.0604999999999993e+00   2.3713500000000000e+01   6.3149999999999995e-01  -1.8976700000000001e+01  -1.1273500000000000e+01   3.2769459999999998e+02  -1.6616599999999998e+01  -4.0181600000000003e+01  -2.2339000000000002e+00
  -5.9954999999999998e+00  -6.4192000000000000e+00   2.1454519999999999e+02  -9.1655999999999995e+00   2.4094100000000001e+01   6.9289999999999996e-01  -1.8577200000000001e+01  -1.1406900000000000e+01   3.2516980000000001e+02  -1.6462399999999999e+01  -3.9902600000000000e+01  -2.2250000000000001e+00
  -5.9733999999999998e+00  -6.6390000000000002e+00   2.1814820000000000e+02  -9.0891999999999999e+00   2.4293900000000001e+01   7.2360000000000002e-01  -1.8199900000000000e+01  -1.1162300000000000e+01   3.2334160000000003e+02  -1.6202400000000001e+01  -3.9594700000000003e+01  -2.2206000000000001e+00
  -6.0835999999999997e+00  -6.5510999999999999e+00   2.2166530000000000e+02  -9.1942000000000004e+00   2.4636500000000002e+01   7.8500000000000003e-01  -1.8022300000000001e+01  -1.1518100000000000e+01   3.2107799999999997e+02  -1.5923000000000000e+01  -3.9286799999999999e+01  -2.2029000000000001e+00
  -5.9954999999999998e+00  -6.5951000000000004e+00   2.2423880000000000e+02  -9.2036999999999995e+00   2.5102799999999998e+01   7.7180000000000004e-01  -1.7489599999999999e+01  -1.1406900000000000e+01   3.1829210000000000e+02  -1.5768900000000000e+01  -3.9017400000000002e+01  -2.2471000000000001e+00
  -5.7971000000000004e+00  -6.7050000000000001e+00   2.2818490000000000e+02  -9.2227999999999994e+00   2.5473900000000000e+01   8.7270000000000003e-01  -1.7023499999999999e+01  -1.1295700000000000e+01   3.1585440000000000e+02  -1.5585900000000001e+01  -3.8661400000000000e+01  -2.1985000000000001e+00
  -5.5545999999999998e+00  -6.7489999999999997e+00   2.3213090000000000e+02  -9.2418999999999993e+00   2.5892600000000002e+01   8.9900000000000002e-01  -1.6646200000000000e+01  -1.0962199999999999e+01   3.1263319999999999e+02  -1.5364300000000000e+01  -3.8372700000000002e+01  -2.2559999999999998e+00
  -5.4443999999999999e+00  -6.7050000000000001e+00   2.3496180000000001e+02  -9.2609999999999992e+00   2.6311299999999999e+01   9.1210000000000002e-01  -1.6357700000000001e+01  -1.1073399999999999e+01   3.1036959999999999e+02  -1.5056100000000001e+01  -3.7987800000000000e+01  -2.1454000000000000e+00
  -5.4443999999999999e+00  -6.8148999999999997e+00   2.3839310000000000e+02  -9.2706000000000000e+00   2.6549199999999999e+01   9.3410000000000004e-01  -1.5958200000000000e+01  -1.0984400000000001e+01   3.0636480000000000e+02  -1.4661099999999999e+01  -3.7766500000000001e+01  -2.1587000000000001e+00
  -5.3121999999999998e+00  -7.1447000000000003e+00   2.4251079999999999e+02  -9.3278999999999996e+00   2.6739500000000000e+01   1.0525000000000000e+00  -1.5425500000000000e+01  -1.0962199999999999e+01   3.0357889999999998e+02  -1.4478100000000000e+01  -3.7362400000000001e+01  -2.1541999999999999e+00
  -5.1357999999999997e+00  -7.2545999999999999e+00   2.4474109999999999e+02  -9.1942000000000004e+00   2.7072600000000001e+01   1.0656000000000001e+00  -1.4981600000000000e+01  -1.0851000000000001e+01   2.9966120000000001e+02  -1.4112000000000000e+01  -3.6929400000000001e+01  -2.0922999999999998e+00
  -4.8712999999999997e+00  -7.2545999999999999e+00   2.4834410000000000e+02  -9.2418999999999993e+00   2.7462700000000002e+01   1.0919000000000001e+00  -1.4426700000000000e+01  -1.0939900000000000e+01   2.9739760000000001e+02  -1.3948300000000000e+01  -3.6659999999999997e+01  -2.0613000000000001e+00
  -4.6288000000000000e+00  -7.3644999999999996e+00   2.5246170000000001e+02  -9.3374000000000006e+00   2.7643500000000000e+01   1.2059000000000000e+00  -1.3916200000000000e+01  -1.0717599999999999e+01   2.9382819999999998e+02  -1.3659300000000000e+01  -3.6149999999999999e+01  -2.0966999999999998e+00
  -4.3422999999999998e+00  -7.9141000000000004e+00   2.5632200000000000e+02  -9.4138000000000002e+00   2.7957500000000000e+01   1.1928000000000001e+00  -1.3605499999999999e+01  -1.0584199999999999e+01   2.9139049999999997e+02  -1.3351000000000001e+01  -3.5822899999999997e+01  -2.0392000000000001e+00
  -4.1879999999999997e+00  -7.7161999999999997e+00   2.5889550000000003e+02  -9.4423999999999992e+00   2.8347700000000000e+01   1.2059000000000000e+00  -1.3450100000000001e+01  -1.0495200000000001e+01   2.8625389999999999e+02  -1.2994600000000000e+01  -3.5370600000000003e+01  -2.0569000000000002e+00
  -3.8132999999999999e+00  -7.9360999999999997e+00   2.6318470000000002e+02  -9.4806000000000008e+00   2.8690200000000001e+01   1.3200000000000001e+00  -1.2628900000000000e+01  -1.0450799999999999e+01   2.8329390000000001e+02  -1.2802000000000000e+01  -3.5062700000000000e+01  -2.0171000000000001e+00
  -3.5266999999999999e+00  -8.0899999999999999e+00   2.6627289999999999e+02  -9.4710999999999999e+00   2.8956700000000001e+01   1.3550000000000000e+00  -1.2362600000000000e+01  -1.0317299999999999e+01   2.7955029999999999e+02  -1.2474500000000001e+01  -3.4600900000000003e+01  -1.9950000000000001e+00
  -3.0638999999999998e+00  -8.5955999999999992e+00   2.6858900000000000e+02  -9.4232999999999993e+00   2.9242200000000000e+01   1.3243000000000000e+00  -1.1829900000000000e+01  -1.0406300000000000e+01   2.7632909999999998e+02  -1.2262499999999999e+01  -3.4196700000000000e+01  -1.9331000000000000e+00
  -2.8654999999999999e+00  -8.5296000000000003e+00   2.7167720000000003e+02  -9.5188000000000006e+00   2.9565700000000000e+01   1.3813000000000000e+00  -1.1497000000000000e+01  -1.0428500000000000e+01   2.7232429999999999e+02  -1.2021699999999999e+01  -3.3811799999999998e+01  -1.9241999999999999e+00
  -2.6010000000000000e+00  -9.1232000000000006e+00   2.7691010000000000e+02  -9.5188000000000006e+00   2.9775099999999998e+01   1.4778000000000000e+00  -1.1097500000000000e+01  -1.0161700000000000e+01   2.6849360000000001e+02  -1.1665300000000000e+01  -3.3340400000000002e+01  -1.9375000000000000e+00
  -2.2483000000000000e+00  -9.2331000000000003e+00   2.7862569999999999e+02  -9.5952000000000002e+00   3.0136700000000001e+01   1.5436000000000001e+00  -1.0786700000000000e+01  -1.0206200000000001e+01   2.6527240000000000e+02  -1.1337800000000000e+01  -3.2936199999999999e+01  -1.8888000000000000e+00
  -2.0720000000000001e+00  -9.7166999999999994e+00   2.8231439999999998e+02  -9.5664999999999996e+00   3.0336500000000001e+01   1.6356999999999999e+00  -1.0542600000000000e+01  -1.0406300000000000e+01   2.6144180000000000e+02  -1.1087300000000001e+01  -3.2551400000000001e+01  -1.8844000000000001e+00
  -1.7854000000000001e+00  -9.8705999999999996e+00   2.8540269999999998e+02  -9.6143000000000001e+00   3.0507800000000000e+01   1.6882999999999999e+00  -9.7436000000000007e+00  -1.0295100000000000e+01   2.5778519999999997e+02  -1.0865800000000000e+01  -3.1964400000000001e+01  -1.9286000000000001e+00
  -1.6972000000000000e+00  -1.0332300000000000e+01   2.8866239999999999e+02  -9.4614999999999991e+00   3.0736200000000000e+01   1.7364999999999999e+00  -9.5660000000000007e+00  -1.0050500000000000e+01   2.5404159999999999e+02  -1.0538300000000000e+01  -3.1502600000000001e+01  -1.8888000000000000e+00
  -1.5428999999999999e+00  -1.0574100000000000e+01   2.9012079999999997e+02  -9.4710999999999999e+00   3.1107299999999999e+01   1.7804000000000000e+00  -9.2109000000000005e+00  -1.0250600000000000e+01   2.5073339999999999e+02  -1.0336000000000000e+01  -3.1069600000000001e+01  -1.8888000000000000e+00
  -1.2122999999999999e+00  -1.1013800000000000e+01   2.9380950000000001e+02  -9.4997000000000007e+00   3.1307099999999998e+01   1.8462000000000001e+00  -8.9890000000000008e+00  -1.0272900000000000e+01   2.4690270000000001e+02  -9.9506999999999994e+00  -3.0607700000000001e+01  -1.8711000000000000e+00
  -1.2343999999999999e+00  -1.1519399999999999e+01   2.9698349999999999e+02  -9.3469999999999995e+00   3.1526000000000000e+01   1.8330000000000000e+00  -8.4785000000000004e+00  -1.0183900000000000e+01   2.4350739999999999e+02  -9.9024999999999999e+00  -3.0136199999999999e+01  -1.8579000000000001e+00
  -9.9190000000000000e-01  -1.1893100000000000e+01   2.9895650000000001e+02  -9.2706000000000000e+00   3.1801900000000000e+01   1.8988000000000000e+00  -8.1898999999999997e+00  -1.0228400000000001e+01   2.3993790000000001e+02  -9.5943000000000005e+00  -2.9693600000000000e+01  -1.8711000000000000e+00
  -9.4779999999999998e-01  -1.1915100000000001e+01   3.0144420000000002e+02  -9.2609999999999992e+00   3.2134999999999998e+01   1.9162999999999999e+00  -8.0568000000000008e+00  -1.0139500000000000e+01   2.3567189999999999e+02  -9.3534000000000006e+00  -2.9299099999999999e+01  -1.8799999999999999e+00
  -9.9190000000000000e-01  -1.2816400000000000e+01   3.0581920000000002e+02  -9.1655999999999995e+00   3.2315800000000003e+01   2.0215999999999998e+00  -7.7016000000000000e+00  -1.0228400000000001e+01   2.3245070000000001e+02  -9.1704000000000008e+00  -2.8962299999999999e+01  -1.8667000000000000e+00
  -7.9349999999999998e-01  -1.2970300000000000e+01   3.0865010000000001e+02  -9.1369000000000007e+00   3.2648800000000001e+01   2.1004999999999998e+00  -7.5240999999999998e+00  -1.0339600000000001e+01   2.2896830000000000e+02  -8.9007000000000005e+00  -2.8635200000000001e+01  -1.9109000000000000e+00
  -8.1559999999999999e-01  -1.3278100000000000e+01   3.1268189999999998e+02  -8.9746000000000006e+00   3.2915300000000002e+01   2.1093000000000002e+00  -7.1246000000000000e+00  -1.0361800000000001e+01   2.2557300000000001e+02  -8.6212999999999997e+00  -2.8202200000000001e+01  -1.8755999999999999e+00
  -5.9509999999999996e-01  -1.3959600000000000e+01   3.1697109999999998e+02  -9.0319000000000003e+00   3.3162700000000001e+01   2.1795000000000000e+00  -6.9248000000000003e+00  -1.0650900000000000e+01   2.2313530000000000e+02  -8.4093999999999998e+00  -2.7865400000000001e+01  -1.9419000000000000e+00
  -3.3060000000000000e-01  -1.4355300000000000e+01   3.2065980000000002e+02  -8.8887000000000000e+00   3.3448200000000000e+01   2.2101999999999999e+00  -6.8582000000000001e+00  -1.0673100000000000e+01   2.2008820000000000e+02  -8.2263999999999999e+00  -2.7461300000000001e+01  -1.8711000000000000e+00
  -1.7630000000000001e-01  -1.4443199999999999e+01   3.2374799999999999e+02  -8.5927000000000007e+00   3.3781199999999998e+01   2.2847000000000000e+00  -6.6806999999999999e+00  -1.0228400000000001e+01   2.1704110000000000e+02  -7.9760000000000000e+00  -2.7028300000000002e+01  -1.9552000000000000e+00
  -6.6100000000000006e-02  -1.4926900000000000e+01   3.2812299999999999e+02  -8.6212999999999997e+00   3.3990600000000001e+01   2.2890999999999999e+00  -6.3033999999999999e+00  -1.0473000000000001e+01   2.1477750000000000e+02  -7.7736999999999998e+00  -2.6797400000000000e+01  -1.9683999999999999e+00
   2.2040000000000001e-01  -1.5300599999999999e+01   3.3129700000000003e+02  -8.3731000000000009e+00   3.4447299999999998e+01   2.3723999999999998e+00  -6.0148000000000001e+00  -1.0473000000000001e+01   2.1173040000000000e+02  -7.5136000000000003e+00  -2.6354800000000001e+01  -1.9331000000000000e+00
   3.9679999999999999e-01  -1.5388500000000001e+01   3.3592930000000001e+02  -8.3348999999999993e+00   3.4847000000000001e+01   2.3460999999999999e+00  -5.9481999999999999e+00  -1.0561900000000000e+01   2.0781270000000001e+02  -7.2728000000000002e+00  -2.5998799999999999e+01  -1.9508000000000001e+00
   8.3760000000000001e-01  -1.5652300000000000e+01   3.3987540000000001e+02  -8.2584999999999997e+00   3.5265700000000002e+01   2.4075000000000002e+00  -5.5487000000000002e+00  -1.0606400000000001e+01   2.0441730000000001e+02  -7.0511999999999997e+00  -2.5642700000000001e+01  -1.9683999999999999e+00
   1.1241000000000001e+00  -1.5982100000000001e+01   3.4476499999999999e+02  -8.1249000000000002e+00   3.5551200000000001e+01   2.4382000000000001e+00  -5.4600000000000000e+00  -1.0673100000000000e+01   2.0067370000000000e+02  -6.7815000000000003e+00  -2.5055800000000001e+01  -1.9729000000000001e+00
   1.4107000000000001e+00  -1.6004100000000001e+01   3.4965469999999999e+02  -7.9435000000000002e+00   3.5950800000000001e+01   2.5040000000000000e+00  -4.9717000000000002e+00  -1.0673100000000000e+01   1.9745249999999999e+02  -6.5407000000000002e+00  -2.4824900000000000e+01  -1.9817000000000000e+00
   1.8956000000000000e+00  -1.6289800000000000e+01   3.5334339999999997e+02  -7.8098000000000001e+00   3.6321899999999999e+01   2.5259000000000000e+00  -4.6387000000000000e+00  -1.0917700000000000e+01   1.9405719999999999e+02  -6.2516999999999996e+00  -2.4382200000000001e+01  -1.9950000000000001e+00
   2.2483000000000000e+00  -1.6355799999999999e+01   3.5866199999999998e+02  -7.7047999999999996e+00   3.6588400000000000e+01   2.6223999999999998e+00  -4.3280000000000003e+00  -1.0517500000000000e+01   1.9205480000000000e+02  -5.9531000000000001e+00  -2.3862700000000000e+01  -2.0304000000000002e+00
   2.6890999999999998e+00  -1.6663599999999999e+01   3.6338010000000003e+02  -7.4756999999999998e+00   3.6930999999999997e+01   2.6705999999999999e+00  -3.9506999999999999e+00  -1.0784300000000000e+01   1.8700530000000001e+02  -5.7122000000000002e+00  -2.3458500000000001e+01  -1.9773000000000001e+00
   3.4386000000000001e+00  -1.6795500000000001e+01   3.6904180000000002e+02  -7.2083000000000004e+00   3.7378200000000000e+01   2.7408000000000001e+00  -3.7286999999999999e+00  -1.0695399999999999e+01   1.8395820000000001e+02  -5.4233000000000002e+00  -2.3054400000000001e+01  -2.0083000000000002e+00
   4.0557999999999996e+00  -1.6663599999999999e+01   3.7315949999999998e+02  -6.9695999999999998e+00   3.7720799999999997e+01   2.8109000000000002e+00  -3.2404999999999999e+00  -1.0561900000000000e+01   1.7986640000000000e+02  -5.1631999999999998e+00  -2.2506000000000000e+01  -2.0701999999999998e+00
   4.6729000000000003e+00  -1.6861400000000000e+01   3.7847809999999998e+02  -6.7119000000000000e+00   3.8082400000000000e+01   2.8460000000000001e+00  -2.9297000000000000e+00  -1.0250600000000000e+01   1.7620980000000000e+02  -4.8357000000000001e+00  -2.1880500000000001e+01  -1.9596000000000000e+00
   5.3562000000000003e+00  -1.6993300000000001e+01   3.8371089999999998e+02  -6.4253999999999998e+00   3.8729500000000002e+01   2.8723000000000001e+00  -2.5080000000000000e+00  -1.0473000000000001e+01   1.7124740000000000e+02  -4.4021999999999997e+00  -2.1408999999999999e+01  -1.9773000000000001e+00
   5.8632000000000000e+00  -1.6575600000000001e+01   3.8980149999999998e+02  -6.1390000000000002e+00   3.9138599999999997e+01   2.8986000000000001e+00  -2.0863000000000000e+00  -1.0183900000000000e+01   1.6558850000000001e+02  -4.0361000000000002e+00  -2.0850999999999999e+01  -1.9773000000000001e+00
   6.3480999999999996e+00  -1.6729500000000002e+01   3.9666419999999999e+02  -5.9481000000000002e+00   3.9633499999999998e+01   2.9337000000000000e+00  -1.4649000000000001e+00  -1.0139500000000000e+01   1.6167080000000001e+02  -3.5737999999999999e+00  -2.0244800000000001e+01  -1.9552000000000000e+00
   7.3841000000000001e+00  -1.6905400000000000e+01   4.0292640000000000e+02  -5.6520999999999999e+00   4.0137799999999999e+01   3.0125999999999999e+00  -1.1984999999999999e+00  -1.0139500000000000e+01   1.5723070000000001e+02  -3.1307000000000000e+00  -1.9590499999999999e+01  -1.9154000000000000e+00
   8.2217000000000002e+00  -1.6949300000000001e+01   4.1047539999999998e+02  -5.4420000000000002e+00   4.0794400000000003e+01   3.0960000000000001e+00  -7.7680000000000005e-01  -1.0050500000000000e+01   1.5104939999999999e+02  -2.6490000000000000e+00  -1.8907299999999999e+01  -1.8932000000000000e+00
   9.0814000000000004e+00  -1.7477000000000000e+01   4.1802440000000001e+02  -5.2797000000000001e+00   4.1317799999999998e+01   3.1705000000000001e+00  -1.3320000000000001e-01  -9.7392000000000003e+00   1.4652230000000000e+02  -2.2926000000000002e+00  -1.8166399999999999e+01  -1.8932000000000000e+00
   1.0249599999999999e+01  -1.7674800000000001e+01   4.2557339999999999e+02  -4.9359999999999999e+00   4.1945799999999998e+01   3.1968000000000001e+00   4.4390000000000002e-01  -9.4056999999999995e+00   1.4112459999999999e+02  -1.6665000000000001e+00  -1.7521699999999999e+01  -1.7827000000000000e+00
   1.1439900000000000e+01  -1.7960599999999999e+01   4.3303649999999999e+02  -4.6496000000000004e+00   4.2564300000000003e+01   3.2406999999999999e+00   8.8780000000000003e-01  -9.0944000000000003e+00   1.3503039999999999e+02  -1.2811999999999999e+00  -1.6800100000000000e+01  -1.6853000000000000e+00
   1.2696300000000001e+01  -1.8202400000000001e+01   4.4084289999999999e+02  -4.3822999999999999e+00   4.3154299999999999e+01   3.2932999999999999e+00   1.6424000000000001e+00  -8.4050999999999991e+00   1.2937139999999999e+02  -7.3209999999999997e-01  -1.5953300000000000e+01  -1.6765000000000001e+00
   1.3842499999999999e+01  -1.8576100000000000e+01   4.4804870000000000e+02  -4.0194999999999999e+00   4.3706200000000003e+01   3.3809999999999998e+00   2.1528999999999998e+00  -7.6935000000000002e+00   1.2292900000000000e+02  -1.8300000000000000e-01  -1.5231700000000000e+01  -1.5835999999999999e+00
   1.4768200000000000e+01  -1.8554099999999998e+01   4.5345310000000001e+02  -3.7235000000000000e+00   4.4296199999999999e+01   3.3414999999999999e+00   2.6190000000000002e+00  -7.4267000000000003e+00   1.1735710000000000e+02   3.5639999999999999e-01  -1.4490800000000000e+01  -1.4685999999999999e+00
   1.6112800000000000e+01  -1.8839900000000000e+01   4.5954370000000000e+02  -3.3702000000000001e+00   4.4781500000000001e+01   3.3458999999999999e+00   3.1960999999999999e+00  -6.4927999999999999e+00   1.1126290000000000e+02   9.0549999999999997e-01  -1.3769100000000000e+01  -1.3535999999999999e+00
   1.7104700000000001e+01  -1.8905899999999999e+01   4.6649220000000003e+02  -3.0455999999999999e+00   4.5190700000000000e+01   3.4117000000000002e+00   3.5956000000000001e+00  -5.8257000000000003e+00   1.0595229999999999e+02   1.5316000000000001e+00  -1.2932000000000000e+01  -1.2871999999999999e+00
   1.8317000000000000e+01  -1.9213699999999999e+01   4.7155349999999999e+02  -2.6255000000000002e+00   4.5618899999999996e+01   3.4161000000000001e+00   4.2392000000000003e+00  -4.8696000000000002e+00   1.0038039999999999e+02   2.0036000000000000e+00  -1.2297000000000001e+01  -1.1811000000000000e+00
   1.9242799999999999e+01  -1.9477499999999999e+01   4.7772989999999999e+02  -2.3296000000000001e+00   4.6028100000000002e+01   3.3372000000000002e+00   4.7496999999999998e+00  -4.0023999999999997e+00   9.4895600000000002e+01   2.4853000000000001e+00  -1.1584899999999999e+01  -1.0792999999999999e+00
   2.0234700000000000e+01  -1.9829200000000000e+01   4.8407790000000000e+02  -1.9762999999999999e+00   4.6380200000000002e+01   3.4028999999999998e+00   5.2380000000000004e+00  -3.3576000000000001e+00   9.0194400000000002e+01   2.9958000000000000e+00  -1.1017200000000001e+01  -1.0085999999999999e+00
   2.0675500000000000e+01  -2.0268899999999999e+01   4.8991120000000001e+02  -1.6422000000000001e+00   4.6675199999999997e+01   3.3458999999999999e+00   5.5265000000000004e+00  -2.9129000000000000e+00   8.6189599999999999e+01   3.3039999999999998e+00  -1.0401400000000001e+01  -9.8199999999999998e-01
   2.1314699999999998e+01  -2.0532699999999998e+01   4.9377150000000000e+02  -1.1361000000000001e+00   4.7189000000000000e+01   3.2888999999999999e+00   5.9039000000000001e+00  -2.4015000000000000e+00   8.2620099999999994e+01   3.5930000000000000e+00  -9.9684000000000008e+00  -9.2010000000000003e-01
   2.1689499999999999e+01  -2.0840399999999999e+01   4.9866109999999998e+02  -8.1150000000000000e-01   4.7512599999999999e+01   3.2669999999999999e+00   6.2590000000000003e+00  -2.1345999999999998e+00   7.8267099999999999e+01   3.8723999999999998e+00  -9.4872999999999994e+00  -9.4660000000000000e-01
   2.2086200000000002e+01  -2.1478000000000002e+01   5.0277879999999999e+02  -1.7190000000000000e-01   4.7817100000000003e+01   3.3283999999999998e+00   6.3255999999999997e+00  -2.0457000000000001e+00   7.6177700000000002e+01   4.0265000000000004e+00  -9.0736000000000008e+00  -9.7760000000000002e-01
   2.2086200000000002e+01  -2.1895700000000001e+01   5.0440870000000001e+02   2.6729999999999998e-01   4.8112099999999998e+01   3.3591000000000002e+00   5.9926000000000004e+00  -2.1791000000000000e+00   7.4088200000000001e+01   4.1421000000000001e+00  -8.8330000000000002e+00  -1.0085999999999999e+00
   2.2196400000000001e+01  -2.2401299999999999e+01   5.0904100000000000e+02   7.6380000000000003e-01   4.8340400000000002e+01   3.4117000000000002e+00   6.4142999999999999e+00  -2.2012999999999998e+00   7.0779899999999998e+01   4.3829000000000002e+00  -8.5635999999999992e+00  -1.0571999999999999e+00
   2.1535200000000000e+01  -2.3016800000000000e+01   5.1212919999999997e+02   1.1839000000000000e+00   4.8606900000000003e+01   3.3809999999999998e+00   6.3478000000000003e+00  -2.4904000000000002e+00   6.8429299999999998e+01   4.4600000000000000e+00  -8.2845999999999993e+00  -1.0882000000000001e+00
   2.1160399999999999e+01  -2.3456499999999998e+01   5.1427380000000005e+02   1.8427000000000000e+00   4.8711599999999997e+01   3.3721999999999999e+00   6.5697000000000001e+00  -2.8683999999999998e+00   6.5817499999999995e+01   4.4600000000000000e+00  -8.0440000000000005e+00  -1.1456999999999999e+00
   2.1336800000000000e+01  -2.4401800000000001e+01   5.1710469999999998e+02   2.3105000000000002e+00   4.8968499999999999e+01   3.4950000000000001e+00   6.5697000000000001e+00  -2.8683999999999998e+00   6.3379800000000003e+01   4.5369999999999999e+00  -7.7457000000000003e+00  -1.1147000000000000e+00
   2.2064200000000000e+01  -2.5171199999999999e+01   5.1993550000000005e+02   2.7974000000000001e+00   4.8939900000000002e+01   3.5345000000000000e+00   7.3686999999999996e+00  -3.2464000000000000e+00   6.3118600000000001e+01   4.4889000000000001e+00  -7.4378000000000002e+00  -1.2430000000000001e+00
   2.2504999999999999e+01  -2.5786700000000000e+01   5.2285220000000004e+02   3.4180000000000001e+00   4.9120699999999999e+01   3.6002999999999998e+00   7.4797000000000002e+00  -3.3797999999999999e+00   5.9897399999999998e+01   4.4695999999999998e+00  -7.1877000000000004e+00  -1.2297000000000000e+00
   2.3342600000000001e+01  -2.6336300000000001e+01   5.2473940000000005e+02   3.9622000000000002e+00   4.9177799999999998e+01   3.5958999999999999e+00   7.5462999999999996e+00  -3.6244000000000001e+00   5.7808000000000000e+01   4.4215000000000000e+00  -7.0048000000000004e+00  -1.2341000000000000e+00
   2.3695300000000000e+01  -2.6820000000000000e+01   5.2679819999999995e+02   4.6304999999999996e+00   4.9206400000000002e+01   3.5914999999999999e+00   8.0568000000000008e+00  -3.3576000000000001e+00   5.6414999999999999e+01   4.2191999999999998e+00  -6.7931999999999997e+00  -1.2209000000000001e+00
   2.4532900000000001e+01  -2.7237700000000000e+01   5.2731290000000001e+02   5.2415000000000003e+00   4.9177799999999998e+01   3.5520000000000000e+00   8.7225999999999999e+00  -3.4020999999999999e+00   5.3367899999999999e+01   3.9975999999999998e+00  -6.5911000000000000e+00  -1.2695000000000001e+00
   2.5436599999999999e+01  -2.7655400000000000e+01   5.2937170000000003e+02   5.8048000000000002e+00   4.9339599999999997e+01   3.5695999999999999e+00   8.8780000000000001e+00  -3.7801000000000000e+00   5.2671399999999998e+01   3.8050000000000002e+00  -6.4082999999999997e+00  -1.2917000000000001e+00
   2.6141999999999999e+01  -2.7831199999999999e+01   5.2928599999999994e+02   6.3967999999999998e+00   4.9273000000000003e+01   3.4556000000000000e+00   7.1467999999999998e+00  -1.9567000000000001e+00   4.9450200000000002e+01   3.6604999999999999e+00  -6.1581000000000001e+00  -1.0705000000000000e+00
   2.6935500000000001e+01  -2.8051100000000002e+01   5.3083010000000002e+02   7.0365000000000002e+00   4.9082700000000003e+01   3.4512000000000000e+00   6.9470000000000001e+00  -2.8683999999999998e+00   4.7534900000000000e+01   3.4582000000000002e+00  -5.6384999999999996e+00  -1.3801000000000001e+00
   2.8015499999999999e+01  -2.8380800000000001e+01   5.3040110000000004e+02   7.6951999999999998e+00   4.9082700000000003e+01   3.3546999999999998e+00   7.7460000000000004e+00  -4.4027000000000003e+00   4.3530099999999997e+01   3.1210000000000000e+00  -5.3594999999999997e+00  -1.4198999999999999e+00
   2.8765000000000001e+01  -2.8468699999999998e+01   5.3117319999999995e+02   8.3445000000000000e+00   4.8901899999999998e+01   3.2713999999999999e+00   7.2355999999999998e+00  -5.2698999999999998e+00   3.9786499999999997e+01   2.8801999999999999e+00  -4.9360999999999997e+00  -1.4420999999999999e+00
   2.9448300000000000e+01  -2.8776499999999999e+01   5.3228840000000002e+02   8.9746000000000006e+00   4.8654499999999999e+01   3.2494000000000001e+00   6.8582000000000001e+00  -5.1809000000000003e+00   3.7087600000000002e+01   2.6779000000000002e+00  -4.3202999999999996e+00  -1.5570999999999999e+00
   3.0374099999999999e+01  -2.8732500000000002e+01   5.3220259999999996e+02   9.7575000000000003e+00   4.8597400000000000e+01   3.1135000000000002e+00   6.7694999999999999e+00  -5.7367999999999997e+00   3.2560499999999998e+01   2.4178000000000002e+00  -3.9546999999999999e+00  -1.4332000000000000e+00
   3.0682600000000001e+01  -2.8622599999999998e+01   5.3211680000000001e+02   1.0444900000000001e+01   4.8445099999999996e+01   3.0083000000000002e+00   6.1924000000000001e+00  -4.9141000000000004e+00   2.9339300000000001e+01   2.2541000000000002e+00  -3.5409000000000002e+00  -1.3713000000000000e+00
   3.1167600000000000e+01  -2.8930399999999999e+01   5.3185950000000003e+02   1.1199199999999999e+01   4.8254800000000003e+01   2.9249000000000001e+00   5.7706999999999997e+00  -4.1135999999999999e+00   2.8120400000000000e+01   2.0710000000000002e+00  -3.1463999999999999e+00  -1.2474000000000001e+00
   3.1321899999999999e+01  -2.9150200000000002e+01   5.3083010000000002e+02   1.1905700000000000e+01   4.8016900000000000e+01   2.9074000000000000e+00   5.1048000000000000e+00  -3.2909000000000002e+00   2.5160399999999999e+01   1.8688000000000000e+00  -2.7999999999999998e+00  -1.1147000000000000e+00
   3.1850899999999999e+01  -2.9282100000000000e+01   5.3005799999999999e+02   1.2717200000000000e+01   4.7940800000000003e+01   2.8329000000000000e+00   4.4611999999999998e+00  -2.1791000000000000e+00   2.2113299999999999e+01   1.7145999999999999e+00  -2.3765999999999998e+00  -8.7580000000000002e-01
   3.2225600000000000e+01  -2.9084299999999999e+01   5.2834230000000002e+02   1.3375999999999999e+01   4.7636299999999999e+01   2.8109000000000002e+00   3.5068000000000001e+00  -1.0450999999999999e+00   2.0546199999999999e+01   1.5316000000000001e+00  -1.8763000000000001e+00  -7.0779999999999998e-01
   3.2622399999999999e+01  -3.0579200000000000e+01   5.2619770000000005e+02   1.3901100000000000e+01   4.7227100000000000e+01   2.9687999999999999e+00   2.7744000000000000e+00   4.4499999999999998e-02   1.7411999999999999e+01   1.3197000000000001e+00  -1.6069000000000000e+00  -4.6450000000000002e-01
   3.2468100000000000e+01  -3.0667100000000001e+01   5.2345270000000005e+02   1.4655300000000000e+01   4.6913100000000000e+01   2.9906999999999999e+00   1.7312000000000001e+00   7.3380000000000001e-01   1.4800200000000000e+01   1.2040999999999999e+00  -1.2701000000000000e+00  -3.2290000000000002e-01
   3.1983100000000000e+01  -3.0798999999999999e+01   5.2165120000000002e+02   1.5380900000000000e+01   4.6694200000000002e+01   2.9687999999999999e+00   1.0875999999999999e+00   1.5120000000000000e+00   1.3668500000000000e+01   9.2469999999999997e-01  -9.7180000000000000e-01  -9.7299999999999998e-02
   3.1343900000000001e+01  -3.0579200000000000e+01   5.1942079999999999e+02   1.6068400000000000e+01   4.6199399999999997e+01   2.9731999999999998e+00   6.4370000000000005e-01   2.4237000000000002e+00   1.0882500000000000e+01   7.8990000000000005e-01  -6.3510000000000000e-01  -5.3100000000000001e-02
   3.1101400000000002e+01  -3.0843000000000000e+01   5.1624680000000001e+02   1.6574400000000001e+01   4.5780700000000003e+01   2.9863000000000000e+00  -1.5540000000000001e-01   2.4681999999999999e+00   1.0360200000000001e+01   7.0320000000000005e-01  -4.6189999999999998e-01   7.5200000000000003e-02
   3.0352000000000000e+01  -3.0073499999999999e+01   5.1178609999999998e+02   1.7405000000000001e+01   4.5457099999999997e+01   2.8548000000000000e+00  -9.3220000000000003e-01   1.7788999999999999e+00   8.7059999999999995e+00   5.7799999999999996e-01  -2.3089999999999999e-01   4.8700000000000000e-02
   2.9955300000000001e+01  -3.0161500000000000e+01   5.1024200000000002e+02   1.7872800000000002e+01   4.5095500000000001e+01   2.8109000000000002e+00  -9.5440000000000003e-01   2.4015000000000000e+00   7.9225000000000003e+00   4.1420000000000001e-01   2.8899999999999999e-02   1.8140000000000001e-01
   2.9911200000000001e+01  -2.9853700000000000e+01   5.0689640000000003e+02   1.8569800000000001e+01   4.4819600000000001e+01   2.8197000000000001e+00  -1.1984999999999999e+00   2.1791000000000000e+00   7.0518999999999998e+00   3.0819999999999997e-01   1.3469999999999999e-01   1.1940000000000001e-01
   2.9646699999999999e+01  -2.9831700000000001e+01   5.0337930000000000e+02   1.9180800000000001e+01   4.4439000000000000e+01   2.7494999999999998e+00  -1.1318999999999999e+00   5.3369999999999995e-01   6.0941999999999998e+00   7.7100000000000002e-02   1.6360000000000000e-01   3.1000000000000000e-02
   2.9558499999999999e+01  -2.9721800000000002e+01   5.0063420000000002e+02   1.9629600000000000e+01   4.4201099999999997e+01   2.7012999999999998e+00  -1.0209999999999999e+00   6.6699999999999995e-02   6.2683000000000000e+00  -5.7799999999999997e-02   3.4639999999999999e-01   3.5400000000000001e-02
   2.9580500000000001e+01  -2.9897700000000000e+01   4.9763170000000002e+02   2.0078299999999999e+01   4.3810899999999997e+01   2.7538999999999998e+00  -1.3095000000000001e+00   1.7790000000000000e-01   5.8330000000000002e+00   2.8899999999999999e-02   2.2130000000000000e-01   1.3299999999999999e-02
   2.9580500000000001e+01  -2.9809699999999999e+01   4.9540140000000002e+02   2.0584299999999999e+01   4.3554000000000002e+01   2.7145000000000001e+00  -5.3269999999999995e-01   3.7800000000000000e-01   5.3106999999999998e+00   8.6699999999999999e-02   2.5979999999999998e-01   3.5400000000000001e-02
   2.9778900000000000e+01  -2.9809699999999999e+01   4.9299939999999998e+02   2.1013900000000000e+01   4.3201900000000002e+01   2.6135999999999999e+00  -5.9930000000000005e-01   4.4469999999999998e-01   5.7460000000000004e+00   4.8200000000000000e-02   2.5019999999999998e-01   7.9600000000000004e-02
   2.9844999999999999e+01  -2.9985600000000002e+01   4.9025430000000000e+02   2.1348099999999999e+01   4.2878399999999999e+01   2.6223999999999998e+00  -3.3289999999999997e-01   4.2249999999999999e-01   6.1813000000000002e+00   3.8500000000000000e-02   2.5019999999999998e-01   5.3100000000000001e-02
   2.9955300000000001e+01  -3.0315400000000000e+01   4.8922489999999999e+02   2.1691800000000001e+01   4.2602400000000003e+01   2.6442999999999999e+00  -2.2189999999999999e-01   3.3350000000000002e-01   6.8777999999999997e+00   8.6699999999999999e-02   2.2130000000000000e-01   6.1899999999999997e-02
   3.0087499999999999e+01  -3.0227399999999999e+01   4.8630829999999997e+02   2.2121400000000001e+01   4.2554800000000000e+01   2.5609999999999999e+00   0.0000000000000000e+00   6.8930000000000002e-01   6.5294999999999996e+00  -1.9300000000000001e-02   2.3089999999999999e-01   3.9800000000000002e-02
   3.0065500000000000e+01  -3.0381300000000000e+01   4.8545040000000000e+02   2.2350600000000000e+01   4.2269300000000001e+01   2.5653999999999999e+00  -6.6600000000000006e-02   7.1150000000000002e-01   7.0518999999999998e+00   9.6299999999999997e-02   2.4060000000000001e-01   5.3100000000000001e-02
   2.9955300000000001e+01  -3.0733100000000000e+01   4.8330579999999998e+02   2.2713400000000000e+01   4.2193199999999997e+01   2.5303000000000000e+00   8.8800000000000004e-02   8.2269999999999999e-01   7.4871999999999996e+00   2.8899999999999999e-02   2.6939999999999997e-01  -1.7700000000000000e-02
   2.9889099999999999e+01  -3.0843000000000000e+01   4.8013180000000000e+02   2.3066600000000001e+01   4.2012400000000000e+01   2.5040000000000000e+00  -3.1069999999999998e-01   7.3380000000000001e-01   7.4001000000000001e+00   6.7400000000000002e-02   2.3089999999999999e-01   4.4200000000000003e-02
   2.9580500000000001e+01  -3.1348600000000001e+01   4.7901670000000001e+02   2.3219400000000000e+01   4.1869700000000002e+01   2.4952000000000001e+00  -1.1100000000000000e-01   7.1150000000000002e-01   6.0072000000000001e+00  -1.9300000000000001e-02   2.2130000000000000e-01   4.4000000000000003e-03
   2.9426200000000001e+01  -3.1788300000000000e+01   4.7764409999999998e+02   2.3496300000000002e+01   4.1641300000000001e+01   2.5478000000000001e+00  -1.7760000000000001e-01   6.2260000000000004e-01   6.9648000000000003e+00   0.0000000000000000e+00   1.7319999999999999e-01   2.6499999999999999e-02
   2.9073599999999999e+01  -3.2183999999999997e+01   4.7610000000000002e+02   2.3734999999999999e+01   4.1536600000000000e+01   2.5609999999999999e+00  -4.4390000000000002e-01   5.1139999999999997e-01   5.7460000000000004e+00   1.0600000000000000e-01   2.4060000000000001e-01  -1.3299999999999999e-02
   2.8588600000000000e+01  -3.2469799999999999e+01   4.7378379999999999e+02   2.3849499999999999e+01   4.1403399999999998e+01   2.5259000000000000e+00  -5.1049999999999995e-01   3.7800000000000000e-01   6.1813000000000002e+00   1.0600000000000000e-01   1.9239999999999999e-01   4.4000000000000003e-03
   2.8456399999999999e+01  -3.2997399999999999e+01   4.7232549999999998e+02   2.4078700000000001e+01   4.1260700000000000e+01   2.5785000000000000e+00  -7.3240000000000005e-01   8.0049999999999999e-01   6.3554000000000004e+00   4.8200000000000000e-02   1.2509999999999999e-01  -3.5400000000000001e-02
   2.8059600000000000e+01  -3.3568899999999999e+01   4.7181079999999997e+02   2.4193200000000001e+01   4.1127400000000002e+01   2.5785000000000000e+00  -8.8780000000000003e-01   6.2260000000000004e-01   5.3977000000000004e+00   1.3489999999999999e-01   1.0580000000000001e-01   1.3299999999999999e-02
   2.7728999999999999e+01  -3.3612900000000003e+01   4.7035250000000002e+02   2.4412800000000001e+01   4.1003700000000002e+01   2.5829000000000000e+00  -9.7660000000000002e-01   6.4480000000000004e-01   6.8777999999999997e+00   7.7100000000000002e-02   1.8279999999999999e-01   4.8700000000000000e-02
   2.7618800000000000e+01  -3.3986600000000003e+01   4.6863679999999999e+02   2.4489200000000000e+01   4.0908600000000000e+01   2.6311000000000000e+00  -1.0875999999999999e+00   7.5600000000000001e-01   6.3554000000000004e+00   8.6699999999999999e-02   1.3469999999999999e-01  -4.4000000000000003e-03
   2.7618800000000000e+01  -3.4272399999999998e+01   4.6752159999999998e+02   2.4813800000000001e+01   4.0937100000000001e+01   2.5960999999999999e+00  -1.1762999999999999e+00   1.0672999999999999e+00   6.3554000000000004e+00   9.5999999999999992e-03   2.3089999999999999e-01   3.9800000000000002e-02
   2.7707000000000001e+01  -3.4602200000000003e+01   4.6572019999999998e+02   2.4937899999999999e+01   4.0937100000000001e+01   2.5697000000000001e+00  -1.1318999999999999e+00   9.3389999999999995e-01   7.0518999999999998e+00   4.8200000000000000e-02   1.1550000000000001e-01   4.4000000000000003e-03
   2.7751000000000001e+01  -3.5415599999999998e+01   4.6572019999999998e+02   2.5119299999999999e+01   4.0899099999999997e+01   2.6968999999999999e+00  -1.3095000000000001e+00   7.5600000000000001e-01   6.0941999999999998e+00   1.0600000000000000e-01   1.6360000000000000e-01   5.3100000000000001e-02
   2.8169799999999999e+01  -3.5591400000000000e+01   4.6640640000000002e+02   2.5214800000000000e+01   4.0803899999999999e+01   2.7408000000000001e+00  -1.3095000000000001e+00   1.1339999999999999e+00   5.3106999999999998e+00   6.7400000000000002e-02   1.3469999999999999e-01  -1.3299999999999999e-02
   2.8765000000000001e+01  -3.5987099999999998e+01   4.6546280000000002e+02   2.5281600000000001e+01   4.0870500000000000e+01   2.7494999999999998e+00  -1.0875999999999999e+00   1.0227999999999999e+00   6.0072000000000001e+00   6.7400000000000002e-02   1.1550000000000001e-01   7.0800000000000002e-02
   2.8125800000000002e+01  -3.6668599999999998e+01   4.6606330000000003e+02   2.5463000000000001e+01   4.0832500000000003e+01   2.8285000000000000e+00  -1.2206999999999999e+00   7.1150000000000002e-01   6.4424999999999999e+00   6.7400000000000002e-02   1.8279999999999999e-01   5.7500000000000002e-02
   2.8390300000000000e+01  -3.6888500000000001e+01   4.6632069999999999e+02   2.5749500000000001e+01   4.0746800000000000e+01   2.8329000000000000e+00  -1.0209999999999999e+00   9.3389999999999995e-01   6.5294999999999996e+00   6.7400000000000002e-02   1.1550000000000001e-01   4.4200000000000003e-02
   2.8544599999999999e+01  -3.7306100000000001e+01   4.6666379999999998e+02   2.5778099999999998e+01   4.0756300000000003e+01   2.8548000000000000e+00  -1.1096999999999999e+00   1.1563000000000001e+00   6.2683000000000000e+00  -1.9300000000000001e-02   1.1550000000000001e-01   3.9800000000000002e-02
   2.8368200000000002e+01  -3.8009599999999999e+01   4.6700689999999997e+02   2.5978600000000000e+01   4.0860999999999997e+01   2.8197000000000001e+00  -1.2206999999999999e+00   1.1785000000000001e+00   6.4424999999999999e+00   5.7799999999999997e-02   1.5400000000000000e-01   3.5400000000000001e-02
   2.8566600000000001e+01  -3.8559199999999997e+01   4.6692110000000002e+02   2.6064499999999999e+01   4.0832500000000003e+01   2.8635999999999999e+00  -9.3220000000000003e-01   1.2674000000000001e+00   6.7035999999999998e+00   4.8200000000000000e-02   1.9239999999999999e-01   3.5400000000000001e-02
   2.8720900000000000e+01  -3.9130800000000001e+01   4.6717849999999999e+02   2.6188700000000001e+01   4.0880000000000003e+01   2.8855000000000000e+00  -1.0875999999999999e+00   1.2007000000000001e+00   7.1388999999999996e+00  -9.5999999999999992e-03   2.4060000000000001e-01   3.1000000000000000e-02
   2.8742899999999999e+01  -3.9658400000000000e+01   4.6717849999999999e+02   2.6408200000000001e+01   4.0975200000000001e+01   2.8855000000000000e+00  -8.6560000000000004e-01   9.1169999999999995e-01   6.2683000000000000e+00  -1.9300000000000001e-02   1.9239999999999999e-01   3.5400000000000001e-02
   2.8919300000000000e+01  -4.0493800000000000e+01   4.6820790000000000e+02   2.6541899999999998e+01   4.1174999999999997e+01   2.9249000000000001e+00  -7.7680000000000005e-01   1.1339999999999999e+00   6.5294999999999996e+00   1.1559999999999999e-01   1.6360000000000000e-01   1.7700000000000000e-02
   2.8941299999999998e+01  -4.0889499999999998e+01   4.6958040000000000e+02   2.6732900000000001e+01   4.1165500000000002e+01   2.9687999999999999e+00  -1.0653999999999999e+00   1.1563000000000001e+00   6.7035999999999998e+00   7.7100000000000002e-02   1.3469999999999999e-01   3.1000000000000000e-02
   2.9271899999999999e+01  -4.1680900000000001e+01   4.6992360000000002e+02   2.6904699999999998e+01   4.1298699999999997e+01   2.9074000000000000e+00  -1.1318999999999999e+00   1.0450999999999999e+00   6.5294999999999996e+00   1.8300000000000000e-01   1.2509999999999999e-01   2.6499999999999999e-02
   2.9095600000000001e+01  -4.2428300000000000e+01   4.7069560000000001e+02   2.7019300000000001e+01   4.1346299999999999e+01   2.9205999999999999e+00  -1.1096999999999999e+00   1.0450999999999999e+00   6.2683000000000000e+00   5.7799999999999997e-02   1.2509999999999999e-01   2.6499999999999999e-02
   2.9205800000000000e+01  -4.3197800000000001e+01   4.7163929999999999e+02   2.7152899999999999e+01   4.1384399999999999e+01   2.9820000000000002e+00  -7.9900000000000004e-01   1.0227999999999999e+00   6.6166000000000000e+00   7.7100000000000002e-02   1.8279999999999999e-01   3.5400000000000001e-02
   2.9249900000000000e+01  -4.4055100000000003e+01   4.7429849999999999e+02   2.7324800000000000e+01   4.1508099999999999e+01   3.0301999999999998e+00  -9.9880000000000002e-01   8.6719999999999997e-01   6.1813000000000002e+00   1.9270000000000001e-01   6.7400000000000002e-02   3.1000000000000000e-02
   2.9800999999999998e+01  -4.5000399999999999e+01   4.7369810000000001e+02   2.7515799999999999e+01   4.1641300000000001e+01   3.0301999999999998e+00  -1.0653999999999999e+00   1.1339999999999999e+00   5.5719000000000003e+00   1.4449999999999999e-01   1.8279999999999999e-01   3.5400000000000001e-02
   2.9492400000000000e+01  -4.5615900000000003e+01   4.7610000000000002e+02   2.7563500000000001e+01   4.1755499999999998e+01   3.0609000000000002e+00  -9.5440000000000003e-01   1.2674000000000001e+00   6.7035999999999998e+00   1.1559999999999999e-01   2.1170000000000000e-01   2.6499999999999999e-02
   2.9933199999999999e+01  -4.6847000000000001e+01   4.7670049999999998e+02   2.7678100000000001e+01   4.1803100000000001e+01   3.0565000000000002e+00  -1.0653999999999999e+00   1.1785000000000001e+00   6.7907000000000002e+00   1.2520000000000001e-01   2.0210000000000000e-01  -3.1000000000000000e-02
   3.0087499999999999e+01  -4.7836300000000001e+01   4.7712939999999998e+02   2.7897600000000001e+01   4.1974400000000003e+01   3.0609000000000002e+00  -9.9880000000000002e-01   1.0672999999999999e+00   5.5719000000000003e+00   6.7400000000000002e-02   1.2509999999999999e-01   1.7700000000000000e-02
   3.0285900000000002e+01  -4.9089399999999998e+01   4.7781569999999999e+02   2.8050400000000000e+01   4.2164700000000003e+01   3.0653000000000001e+00  -9.1000000000000003e-01   1.1339999999999999e+00   6.9648000000000003e+00   3.8500000000000000e-02   2.0210000000000000e-01   1.3299999999999999e-02
   3.0440200000000001e+01  -5.0210500000000003e+01   4.8167599999999999e+02   2.8136299999999999e+01   4.2278900000000000e+01   3.1749000000000001e+00  -9.7660000000000002e-01   1.1563000000000001e+00   6.0072000000000001e+00   3.8500000000000000e-02   1.3469999999999999e-01   8.8000000000000005e-03
   3.0726700000000001e+01  -5.1419600000000003e+01   4.8201909999999998e+02   2.8336800000000000e+01   4.2326400000000000e+01   3.1574000000000000e+00  -1.0653999999999999e+00   1.1785000000000001e+00   6.1813000000000002e+00   9.5999999999999992e-03   7.6999999999999999e-02   1.7700000000000000e-02
   3.0925100000000000e+01  -5.3200299999999999e+01   4.8373480000000001e+02   2.8480000000000000e+01   4.2573900000000002e+01   3.2713999999999999e+00  -1.0653999999999999e+00   1.0450999999999999e+00   6.4424999999999999e+00   1.2520000000000001e-01   1.6360000000000000e-01   8.8000000000000005e-03
   3.1366000000000000e+01  -5.4651200000000003e+01   4.8622250000000003e+02   2.8642299999999999e+01   4.2630899999999997e+01   3.3372000000000002e+00  -1.1096999999999999e+00   1.2007000000000001e+00   6.2683000000000000e+00   6.7400000000000002e-02   1.9239999999999999e-01   1.7700000000000000e-02
   3.1696600000000000e+01  -5.6277999999999999e+01   4.8845290000000000e+02   2.8737800000000000e+01   4.2821300000000001e+01   3.3679000000000001e+00  -1.1540999999999999e+00   1.0450999999999999e+00   6.1813000000000002e+00   7.7100000000000002e-02   2.1170000000000000e-01   6.6400000000000001e-02
   3.2423999999999999e+01  -5.7860799999999998e+01   4.9008280000000002e+02   2.8966999999999999e+01   4.3011600000000001e+01   3.4205000000000001e+00  -1.0209999999999999e+00   9.7840000000000005e-01   6.4424999999999999e+00   1.2520000000000001e-01   7.6999999999999999e-02   3.5400000000000001e-02
   3.2710500000000003e+01  -5.9267800000000001e+01   4.9274209999999999e+02   2.9129300000000001e+01   4.3306600000000003e+01   3.5169000000000001e+00  -1.0875999999999999e+00   1.3341000000000001e+00   6.1813000000000002e+00   6.7400000000000002e-02   2.5019999999999998e-01   2.6499999999999999e-02
   3.3592199999999998e+01  -6.1246299999999998e+01   4.9548710000000000e+02   2.9301100000000002e+01   4.3392200000000003e+01   3.5301000000000000e+00  -7.7680000000000005e-01   1.0894999999999999e+00   6.5294999999999996e+00   2.4079999999999999e-01   1.5400000000000000e-01   1.3299999999999999e-02
   3.4077100000000002e+01  -6.3114899999999999e+01   4.9720280000000002e+02   2.9520700000000001e+01   4.3772799999999997e+01   3.6396999999999999e+00  -9.1000000000000003e-01   1.2674000000000001e+00   6.7035999999999998e+00   2.8899999999999999e-02   1.0580000000000001e-01   6.1899999999999997e-02
   3.4606099999999998e+01  -6.4917500000000004e+01   5.0037680000000000e+02   2.9730799999999999e+01   4.3991700000000002e+01   3.6659999999999999e+00  -9.9880000000000002e-01   1.2897000000000001e+00   6.0941999999999998e+00   1.6380000000000000e-01   1.9239999999999999e-01   1.7700000000000000e-02
   3.5113100000000003e+01  -6.6654200000000003e+01   5.0389400000000001e+02   2.9883500000000002e+01   4.4124899999999997e+01   3.8371000000000000e+00  -9.3220000000000003e-01   9.5609999999999995e-01   7.1388999999999996e+00   0.0000000000000000e+00   3.0790000000000001e-01   8.8000000000000005e-03
   3.5774400000000000e+01  -6.8544799999999995e+01   5.0603850000000000e+02   3.0160399999999999e+01   4.4467500000000001e+01   3.8327000000000000e+00  -9.5440000000000003e-01   1.2007000000000001e+00   5.6589000000000000e+00   1.3489999999999999e-01   7.6999999999999999e-02  -8.8000000000000005e-03
   3.6435600000000001e+01  -7.0743200000000002e+01   5.1015620000000001e+02   3.0255900000000000e+01   4.4581699999999998e+01   3.9862000000000002e+00  -1.1762999999999999e+00   1.0227999999999999e+00   6.4424999999999999e+00   1.7340000000000000e-01   1.0580000000000001e-01   4.4200000000000003e-02
   3.6832400000000000e+01  -7.2567800000000005e+01   5.1238649999999996e+02   3.0551800000000000e+01   4.4800600000000003e+01   4.0869999999999997e+00  -9.5440000000000003e-01   1.0672999999999999e+00   6.2683000000000000e+00   1.4449999999999999e-01   2.2130000000000000e-01   1.7700000000000000e-02
   3.7758200000000002e+01  -7.4678200000000004e+01   5.1650419999999997e+02   3.0780999999999999e+01   4.5038499999999999e+01   4.2098000000000004e+00  -9.7660000000000002e-01   1.0005999999999999e+00   6.4424999999999999e+00   7.7100000000000002e-02   1.5400000000000000e-01   3.9800000000000002e-02
   3.8243099999999998e+01  -7.6678799999999995e+01   5.1701890000000003e+02   3.1038799999999998e+01   4.5400100000000002e+01   4.2537000000000003e+00  -9.5440000000000003e-01   1.0894999999999999e+00   5.5719000000000003e+00   9.6299999999999997e-02   1.0580000000000001e-01   1.7700000000000000e-02
   3.8595799999999997e+01  -7.8371499999999997e+01   5.2139380000000006e+02   3.1201100000000000e+01   4.5685499999999998e+01   4.4421999999999997e+00  -8.8780000000000003e-01   1.3341000000000001e+00   6.1813000000000002e+00   7.7100000000000002e-02   1.3469999999999999e-01   2.2100000000000002e-02
   3.9168900000000001e+01  -8.0349999999999994e+01   5.2345270000000005e+02   3.1573399999999999e+01   4.5932899999999997e+01   4.4598000000000004e+00  -7.7680000000000005e-01   1.3786000000000000e+00   6.7035999999999998e+00   1.7340000000000000e-01   1.2509999999999999e-01  -3.9800000000000002e-02
   3.9675800000000002e+01  -8.2130700000000004e+01   5.2568299999999999e+02   3.1764399999999998e+01   4.6265999999999998e+01   4.5826000000000002e+00  -7.5460000000000005e-01   1.3341000000000001e+00   6.5294999999999996e+00   7.7100000000000002e-02   1.9239999999999999e-01   6.1899999999999997e-02
   3.9962400000000002e+01  -8.4087199999999996e+01   5.2705560000000003e+02   3.2079400000000000e+01   4.6522900000000000e+01   4.6921999999999997e+00  -9.7660000000000002e-01   1.4008000000000000e+00   6.4424999999999999e+00   4.8200000000000000e-02   4.8099999999999997e-02   4.4000000000000003e-03
   4.0182800000000000e+01  -8.5736000000000004e+01   5.3074429999999995e+02   3.2337200000000003e+01   4.6827399999999997e+01   4.8018000000000001e+00  -8.2120000000000004e-01   1.2230000000000001e+00   6.5294999999999996e+00   0.0000000000000000e+00   2.0210000000000000e-01   0.0000000000000000e+00
   4.0645699999999998e+01  -8.7736500000000007e+01   5.3237419999999997e+02   3.2719099999999997e+01   4.6979700000000001e+01   4.8676000000000004e+00  -7.5460000000000005e-01   1.1563000000000001e+00   6.3554000000000004e+00   3.8500000000000000e-02   1.6360000000000000e-01   4.8700000000000000e-02
   4.0932200000000002e+01  -8.9495199999999997e+01   5.3434720000000004e+02   3.2919600000000003e+01   4.7227100000000000e+01   5.0736999999999997e+00  -9.9880000000000002e-01   1.2007000000000001e+00   6.7035999999999998e+00   9.6299999999999997e-02   8.6599999999999996e-02   5.7500000000000002e-02
   4.1064500000000002e+01  -9.1319800000000001e+01   5.3623440000000005e+02   3.3081899999999997e+01   4.7445999999999998e+01   5.1877000000000004e+00  -9.3220000000000003e-01   1.1117999999999999e+00   6.9648000000000003e+00   7.7100000000000002e-02   1.3469999999999999e-01   3.5400000000000001e-02
   4.1350999999999999e+01  -9.3342299999999994e+01   5.3769280000000003e+02   3.3311100000000003e+01   4.7522100000000002e+01   5.3982000000000001e+00  -9.9880000000000002e-01   1.2007000000000001e+00   6.2683000000000000e+00   3.8500000000000000e-02   1.5400000000000000e-01   1.3299999999999999e-02
   4.1791899999999998e+01  -9.5298900000000003e+01   5.3760699999999997e+02   3.3521099999999997e+01   4.7845599999999997e+01   5.5034999999999998e+00  -7.5460000000000005e-01   1.0227999999999999e+00   5.0495000000000001e+00   5.7799999999999997e-02   8.6599999999999996e-02   2.6499999999999999e-02
   4.1813899999999997e+01  -9.7233400000000003e+01   5.3743539999999996e+02   3.3673900000000003e+01   4.7798000000000002e+01   5.7577999999999996e+00  -8.4340000000000004e-01   1.2674000000000001e+00   5.6589000000000000e+00   1.9300000000000001e-02   1.6360000000000000e-01   3.1000000000000000e-02
   4.2034300000000002e+01  -9.8508499999999998e+01   5.3649180000000001e+02   3.3731099999999998e+01   4.7769500000000001e+01   5.9420000000000002e+00  -7.5460000000000005e-01   1.2674000000000001e+00   6.7035999999999998e+00  -3.8500000000000000e-02   1.4430000000000001e-01   8.8000000000000005e-03
   4.2409100000000002e+01  -1.0057490000000000e+02   5.3408979999999997e+02   3.3807499999999997e+01   4.7769500000000001e+01   6.0735000000000001e+00  -9.1000000000000003e-01   1.1563000000000001e+00   6.7035999999999998e+00   9.5999999999999992e-03   1.5400000000000000e-01   4.4000000000000003e-03
   4.2673600000000000e+01  -1.0200380000000000e+02   5.3125900000000001e+02   3.3731099999999998e+01   4.7626800000000003e+01   6.2182000000000004e+00  -7.9900000000000004e-01   1.0450999999999999e+00   5.2236000000000002e+00   2.8899999999999999e-02   9.6199999999999994e-02   1.3299999999999999e-02
   4.2585400000000000e+01  -1.0389440000000000e+02   5.2782759999999996e+02   3.3597499999999997e+01   4.7236600000000003e+01   6.4462999999999999e+00  -9.5440000000000003e-01   1.0450999999999999e+00   6.3554000000000004e+00  -9.5999999999999992e-03   8.6599999999999996e-02   8.8000000000000005e-03
   4.2915999999999997e+01  -1.0521350000000000e+02   5.2362419999999997e+02   3.3502000000000002e+01   4.7008200000000002e+01   6.5734000000000004e+00  -8.8780000000000003e-01   1.2230000000000001e+00   5.8330000000000002e+00   0.0000000000000000e+00   9.6199999999999994e-02   3.5400000000000001e-02
   4.2783799999999999e+01  -1.0651049999999999e+02   5.1907770000000005e+02   3.3320599999999999e+01   4.6589500000000001e+01   6.7971000000000004e+00  -1.0209999999999999e+00   1.1339999999999999e+00   5.9200999999999997e+00   8.6699999999999999e-02   3.8500000000000000e-02   6.6400000000000001e-02
   4.2805799999999998e+01  -1.0785150000000000e+02   5.1307280000000003e+02   3.3120100000000001e+01   4.5904400000000003e+01   6.9900000000000002e+00  -7.9900000000000004e-01   1.0894999999999999e+00   5.4847999999999999e+00   8.6699999999999999e-02   2.0210000000000000e-01   0.0000000000000000e+00
   4.2475200000000001e+01  -1.0862090000000001e+02   5.0655329999999998e+02   3.2785899999999998e+01   4.5485700000000001e+01   7.1303999999999998e+00  -9.9880000000000002e-01   1.0450999999999999e+00   5.2236000000000002e+00   9.6299999999999997e-02   0.0000000000000000e+00   1.7700000000000000e-02
   4.2122500000000002e+01  -1.0947830000000000e+02   4.9746019999999999e+02   3.2375399999999999e+01   4.4733899999999998e+01   7.3014000000000001e+00  -8.6560000000000004e-01   1.0450999999999999e+00   6.1813000000000002e+00   9.6299999999999997e-02   1.5400000000000000e-01   0.0000000000000000e+00
   4.1681699999999999e+01  -1.0965410000000000e+02   4.8905340000000001e+02   3.1955300000000001e+01   4.4077399999999997e+01   7.4109999999999996e+00  -7.7680000000000005e-01   1.1117999999999999e+00   5.9200999999999997e+00   6.7400000000000002e-02   1.5400000000000000e-01   4.4000000000000003e-03
   4.0292999999999999e+01  -1.0888470000000000e+02   4.7567110000000002e+02   3.1411100000000001e+01   4.3078200000000002e+01   7.5250000000000004e+00  -6.6579999999999995e-01   1.3341000000000001e+00   6.2683000000000000e+00   8.6699999999999999e-02   1.9239999999999999e-01   1.7700000000000000e-02
   3.8882300000000001e+01  -1.0818120000000000e+02   4.6134519999999998e+02   3.0752300000000002e+01   4.1964799999999997e+01   7.5952000000000002e+00  -8.2120000000000004e-01   1.1785000000000001e+00   6.7907000000000002e+00   8.6699999999999999e-02   1.8279999999999999e-01   3.5400000000000001e-02
   3.7207099999999997e+01  -1.0723590000000000e+02   4.4556099999999998e+02   2.9835799999999999e+01   4.0727800000000002e+01   7.6741000000000001e+00  -8.4340000000000004e-01   1.1785000000000001e+00   5.6589000000000000e+00   2.8899999999999999e-02   1.8279999999999999e-01  -1.3299999999999999e-02
   3.4958799999999997e+01  -1.0536730000000000e+02   4.3037729999999999e+02   2.9081499999999998e+01   3.9347999999999999e+01   7.7355000000000000e+00  -6.8799999999999994e-01   1.2230000000000001e+00   6.8777999999999997e+00   9.6299999999999997e-02   2.3089999999999999e-01   6.1899999999999997e-02
   3.2732599999999998e+01  -1.0303710000000000e+02   4.1322050000000002e+02   2.8174499999999998e+01   3.8130000000000003e+01   7.6917000000000000e+00  -9.7660000000000002e-01   1.0005999999999999e+00   5.6589000000000000e+00   7.7100000000000002e-02   1.1550000000000001e-01   1.3299999999999999e-02
   3.0241800000000001e+01  -1.0064090000000000e+02   3.9546330000000000e+02   2.7238900000000001e+01   3.6673999999999999e+01   7.7004999999999999e+00  -6.2150000000000005e-01   1.0227999999999999e+00   5.9200999999999997e+00   5.7799999999999997e-02   5.7700000000000001e-02   1.7700000000000000e-02
   2.7728999999999999e+01  -9.8046800000000005e+01   3.7736290000000002e+02   2.6055000000000000e+01   3.5094400000000000e+01   7.6829000000000001e+00  -2.6629999999999998e-01  -4.4499999999999998e-02   8.4448000000000008e+00   5.7799999999999997e-02   2.4060000000000001e-01  -4.0699999999999997e-01
   2.5348500000000001e+01  -9.4551400000000001e+01   3.5788999999999999e+02   2.4995200000000001e+01   3.3448200000000000e+01   7.5644999999999998e+00  -1.0209999999999999e+00   4.8920000000000002e-01   4.4401000000000002e+00  -1.0600000000000000e-01   3.8500000000000000e-02   1.6810000000000000e-01
   2.2901800000000001e+01  -9.0902100000000004e+01   3.3807389999999998e+02   2.3840000000000000e+01   3.1811399999999999e+01   7.4417000000000000e+00  -1.3983000000000001e+00   1.5565000000000000e+00   5.9200999999999997e+00   1.7340000000000000e-01   1.1550000000000001e-01   1.2830000000000000e-01
   2.0366900000000001e+01  -8.7472700000000003e+01   3.1722840000000002e+02   2.2560600000000001e+01   3.0060500000000001e+01   7.2751000000000001e+00  -4.8830000000000001e-01   6.6710000000000003e-01   6.5294999999999996e+00   0.0000000000000000e+00   2.1170000000000000e-01  -4.4000000000000003e-03
   1.7942299999999999e+01  -8.3010000000000005e+01   2.9629719999999998e+02   2.1281300000000002e+01   2.8385700000000000e+01   7.0997000000000003e+00  -4.8830000000000001e-01   1.1339999999999999e+00   6.5294999999999996e+00   5.7799999999999997e-02   1.6360000000000000e-01  -8.8000000000000005e-03
   1.5275200000000000e+01  -7.8503399999999999e+01   2.7485120000000001e+02   1.9944600000000001e+01   2.6444500000000001e+01   6.8190000000000000e+00  -1.1984999999999999e+00   1.0672999999999999e+00   6.7035999999999998e+00   1.0600000000000000e-01   1.1550000000000001e-01   0.0000000000000000e+00
   1.3071000000000000e+01  -7.3535100000000000e+01   2.5323370000000000e+02   1.8483899999999998e+01   2.4569900000000001e+01   6.5953999999999997e+00  -4.2170000000000002e-01   1.1339999999999999e+00   6.6166000000000000e+00   1.1559999999999999e-01   1.1550000000000001e-01   2.6499999999999999e-02
   1.0866800000000000e+01  -6.8698700000000002e+01   2.3195939999999999e+02   1.7042200000000001e+01   2.2609600000000000e+01   6.2709000000000001e+00  -9.7660000000000002e-01   1.2007000000000001e+00   7.1388999999999996e+00   8.6699999999999999e-02   2.1170000000000000e-01   4.8700000000000000e-02
   8.9931999999999999e+00  -6.3664499999999997e+01   2.0974140000000000e+02   1.5648300000000001e+01   2.0773099999999999e+01   5.9683000000000002e+00  -8.2120000000000004e-01   8.8939999999999997e-01   6.3554000000000004e+00   1.2520000000000001e-01   2.1170000000000000e-01   1.3299999999999999e-02
   7.0313999999999997e+00  -5.8124600000000001e+01   1.8966790000000000e+02   1.4092000000000001e+01   1.8746200000000002e+01   5.6131000000000002e+00  -6.4370000000000005e-01   6.2260000000000004e-01   5.4847999999999999e+00   9.6299999999999997e-02   1.1550000000000001e-01   8.8000000000000005e-03
   5.3783000000000003e+00  -5.2760599999999997e+01   1.6950880000000001e+02   1.2736300000000000e+01   1.6785900000000002e+01   5.2316000000000003e+00  -8.2120000000000004e-01   1.0227999999999999e+00   5.6589000000000000e+00   9.6299999999999997e-02   1.2509999999999999e-01   1.7700000000000000e-02
   4.4084000000000003e+00  -4.6737099999999998e+01   1.4849170000000001e+02   1.1342400000000000e+01   1.4759100000000000e+01   4.7843000000000000e+00  -5.9930000000000005e-01   7.3380000000000001e-01   6.0941999999999998e+00   1.3489999999999999e-01   7.6999999999999999e-02   5.7500000000000002e-02
   3.4165000000000001e+00  -4.0977400000000003e+01   1.2816100000000000e+02   1.0043900000000001e+01   1.2970100000000000e+01   4.2887000000000004e+00  -7.3240000000000005e-01   1.0005999999999999e+00   5.7460000000000004e+00   1.9300000000000001e-02   1.2509999999999999e-01   5.7500000000000002e-02
   3.0859000000000001e+00  -3.5415599999999998e+01   1.0997480000000000e+02   8.7550000000000008e+00   1.0971800000000000e+01   3.7273999999999998e+00  -7.1020000000000005e-01   8.8939999999999997e-01   5.3977000000000004e+00   1.1559999999999999e-01   1.6360000000000000e-01   7.5200000000000003e-02
   2.8875000000000002e+00  -2.8798500000000001e+01   9.3161199999999994e+01   7.8670999999999998e+00   9.3541000000000007e+00   3.0783999999999998e+00  -4.6610000000000001e-01   7.7820000000000000e-01   5.9200999999999997e+00   6.7400000000000002e-02   1.7319999999999999e-01   4.4200000000000003e-02
   2.9756999999999998e+00  -2.1983599999999999e+01   7.7119600000000005e+01   6.9600999999999997e+00   7.8125000000000000e+00   2.3767999999999998e+00  -6.8799999999999994e-01   1.0005999999999999e+00   6.5294999999999996e+00   5.7799999999999997e-02   1.3469999999999999e-01   6.1899999999999997e-02
   3.2402000000000002e+00  -1.4267300000000001e+01   6.4852500000000006e+01   6.3967999999999998e+00   6.6611000000000002e+00   1.5874999999999999e+00  -6.8799999999999994e-01   9.1169999999999995e-01   5.8330000000000002e+00   2.8899999999999999e-02   2.0210000000000000e-01   7.9600000000000004e-02
   2.7332000000000001e+00  -1.0222400000000000e+01   5.5416300000000000e+01   5.7858000000000001e+00   5.5476999999999999e+00   1.2585999999999999e+00  -9.9880000000000002e-01   8.0049999999999999e-01   5.6589000000000000e+00   1.0600000000000000e-01   1.4430000000000001e-01   1.3270000000000001e-01
   1.4767999999999999e+00  -4.9683000000000002e+00   4.7609999999999999e+01   5.2320000000000002e+00   4.7769000000000004e+00   6.3149999999999995e-01  -8.6560000000000004e-01   9.1169999999999995e-01   6.0072000000000001e+00   7.7100000000000002e-02   1.7319999999999999e-01   1.1500000000000000e-01
   3.0859999999999999e-01  -3.2974999999999999e+00   4.1004600000000003e+01   4.7069000000000001e+00   4.2060000000000004e+00   6.0950000000000004e-01  -8.2120000000000004e-01   6.8930000000000002e-01   6.0072000000000001e+00   7.7100000000000002e-02   2.2130000000000000e-01   1.4160000000000000e-01
   1.8735999999999999e+00  -4.9023000000000003e+00   3.6458100000000002e+01   3.9239999999999999e+00   3.3496000000000001e+00   4.6479999999999999e-01  -1.0875999999999999e+00   9.1169999999999995e-01   6.7035999999999998e+00   8.6699999999999999e-02   1.6360000000000000e-01   1.1940000000000001e-01
   1.7854000000000001e+00  -2.9897999999999998e+00   3.0024300000000000e+01   3.6089000000000002e+00   2.8167000000000000e+00   3.2450000000000001e-01  -9.9880000000000002e-01   5.7809999999999995e-01   5.8330000000000002e+00   1.2520000000000001e-01   1.5400000000000000e-01   1.7249999999999999e-01
   2.2263000000000002e+00  -1.6927000000000001e+00   2.4619900000000001e+01   2.9215000000000000e+00   2.3885000000000001e+00   8.3299999999999999e-02  -1.2428999999999999e+00   7.3380000000000001e-01   5.3977000000000004e+00   1.6380000000000000e-01   1.9239999999999999e-01   1.6370000000000001e-01
   2.3144000000000000e+00  -1.4069000000000000e+00   2.0673900000000000e+01   2.4537000000000000e+00   1.8936999999999999e+00  -1.7500000000000002e-02  -1.2873000000000001e+00   5.1139999999999997e-01   6.0072000000000001e+00   1.0600000000000000e-01   1.7319999999999999e-01   1.1940000000000001e-01
   2.2042000000000002e+00  -1.5390000000000001e-01   1.7585699999999999e+01   2.1004000000000000e+00   1.5510999999999999e+00  -2.2359999999999999e-01  -1.1540999999999999e+00   6.0040000000000004e-01   5.7460000000000004e+00   5.7799999999999997e-02   1.9239999999999999e-01   1.3270000000000001e-01
   2.0939999999999999e+00   4.8359999999999997e-01   1.3897000000000000e+01   1.8998999999999999e+00   1.3416999999999999e+00  -3.8590000000000002e-01  -1.6424000000000001e+00   5.1139999999999997e-01   7.1388999999999996e+00   2.8899999999999999e-02   3.3679999999999999e-01   1.5920000000000001e-01
   1.7634000000000001e+00   1.3850000000000000e+00   1.1237700000000000e+01   1.6040000000000001e+00   1.0563000000000000e+00  -5.5689999999999995e-01  -1.8644000000000001e+00   1.3339999999999999e-01   5.8330000000000002e+00   2.8899999999999999e-02   1.4430000000000001e-01   1.6370000000000001e-01
   1.4988999999999999e+00   1.7806999999999999e+00   9.9509000000000007e+00   1.3462000000000001e+00   7.7080000000000004e-01  -5.2180000000000004e-01  -1.7312000000000001e+00   5.5589999999999995e-01   6.5294999999999996e+00   8.6699999999999999e-02   2.8870000000000001e-01   1.4599999999999999e-01
   1.1902999999999999e+00   2.1324000000000001e+00   7.3773999999999997e+00   1.1361000000000001e+00   4.6629999999999999e-01  -6.3149999999999995e-01  -2.0863000000000000e+00  -1.1119999999999999e-01   6.3554000000000004e+00   8.6699999999999999e-02   2.2130000000000000e-01   1.7690000000000000e-01
   1.1241000000000001e+00   2.4622000000000002e+00   5.9191000000000003e+00   8.8790000000000002e-01   2.8549999999999998e-01  -6.1390000000000000e-01  -1.9753000000000001e+00   4.4469999999999998e-01   6.0941999999999998e+00   3.8500000000000000e-02   2.1170000000000000e-01   2.3440000000000000e-01
   9.2579999999999996e-01   2.6819999999999999e+00   5.4901999999999997e+00   6.4920000000000000e-01   3.8100000000000002e-02  -5.6569999999999998e-01  -2.1307000000000000e+00   2.6679999999999998e-01   6.0941999999999998e+00   8.6699999999999999e-02   2.9830000000000001e-01   1.7249999999999999e-01
   7.0530000000000004e-01   2.3961999999999999e+00   4.7180999999999997e+00   5.1559999999999995e-01  -5.7099999999999998e-02  -4.3409999999999999e-01  -2.1084999999999998e+00   2.8910000000000002e-01   6.3554000000000004e+00   6.7400000000000002e-02   2.4060000000000001e-01   2.3440000000000000e-01
   1.5429999999999999e-01   4.3969999999999998e-01   2.9165999999999999e+00   4.0100000000000002e-01  -1.6180000000000000e-01  -2.8499999999999998e-01  -1.8644000000000001e+00   1.5559999999999999e-01   6.1813000000000002e+00   8.6699999999999999e-02   2.4060000000000001e-01   2.2559999999999999e-01
   2.2040000000000001e-01   9.2330000000000001e-01   4.0317999999999996e+00   3.2460000000000000e-01  -1.4269999999999999e-01  -2.2800000000000001e-01  -1.8200000000000001e+00   1.5559999999999999e-01   6.3554000000000004e+00   1.2520000000000001e-01   2.8870000000000001e-01   2.2559999999999999e-01
   1.1020000000000001e-01   3.7369999999999998e-01   3.6886999999999999e+00   4.6779999999999999e-01  -1.5229999999999999e-01  -1.2720000000000001e-01  -1.6424000000000001e+00  -1.1119999999999999e-01   6.6166000000000000e+00   1.5409999999999999e-01   2.8870000000000001e-01   2.0790000000000000e-01
   3.7469999999999998e-01   3.2979999999999998e-01   3.5171000000000001e+00   3.2460000000000000e-01  -1.4269999999999999e-01  -2.0610000000000001e-01  -1.5980000000000001e+00  -4.0020000000000000e-01   6.9648000000000003e+00  -3.8500000000000000e-02   3.0790000000000001e-01   2.6540000000000002e-01
   3.0859999999999999e-01   1.7590000000000000e-01   2.4018999999999999e+00   3.6280000000000001e-01  -6.6600000000000006e-02  -1.3589999999999999e-01  -1.2873000000000001e+00  -3.3350000000000002e-01   6.6166000000000000e+00   7.7100000000000002e-02   2.5019999999999998e-01   2.4770000000000000e-01
   3.7469999999999998e-01   8.7900000000000006e-02   2.9165999999999999e+00   2.4820000000000000e-01  -1.1420000000000000e-01  -1.3589999999999999e-01  -1.3539000000000001e+00  -2.2239999999999999e-01   6.7907000000000002e+00   1.1559999999999999e-01   3.7530000000000002e-01   3.0080000000000001e-01
   2.6450000000000001e-01   2.8580000000000000e-01   3.0024000000000002e+00   2.7689999999999998e-01  -4.7600000000000003e-02  -1.6660000000000000e-01  -1.4205000000000001e+00  -1.7790000000000000e-01   7.1388999999999996e+00   1.4449999999999999e-01   1.7319999999999999e-01   3.4499999999999997e-01
   2.8649999999999998e-01   3.2979999999999998e-01   1.8015000000000001e+00   2.3870000000000000e-01  -8.5599999999999996e-02  -1.0520000000000000e-01  -1.3761000000000001e+00  -4.4499999999999998e-02   6.6166000000000000e+00   9.6299999999999997e-02   2.1170000000000000e-01   3.3179999999999998e-01
   2.6450000000000001e-01   1.3189999999999999e-01   2.4018999999999999e+00   2.0050000000000001e-01  -4.7600000000000003e-02  -1.4470000000000000e-01  -1.6646000000000001e+00  -1.1119999999999999e-01   6.7907000000000002e+00   1.3489999999999999e-01   2.1170000000000000e-01   2.6540000000000002e-01
   4.1880000000000001e-01   8.7900000000000006e-02   3.0024000000000002e+00   1.9089999999999999e-01  -1.0470000000000000e-01  -1.0090000000000000e-01  -1.4871000000000001e+00  -2.6679999999999998e-01   6.7035999999999998e+00   3.8500000000000000e-02   2.0210000000000000e-01   3.2290000000000002e-01
   3.5270000000000001e-01  -1.3189999999999999e-01   2.3161999999999998e+00   3.2460000000000000e-01  -1.3320000000000001e-01  -1.2280000000000001e-01  -1.6424000000000001e+00  -1.5559999999999999e-01   6.6166000000000000e+00   1.9270000000000001e-01   3.4639999999999999e-01   2.8310000000000002e-01
   1.9839999999999999e-01  -2.6379999999999998e-01   3.0024000000000002e+00   2.6729999999999998e-01  -1.0470000000000000e-01  -4.8200000000000000e-02  -1.6424000000000001e+00   3.7800000000000000e-01   6.7907000000000002e+00   1.4449999999999999e-01   3.9450000000000002e-01   3.2290000000000002e-01
   2.6450000000000001e-01   1.0990000000000000e-01   2.7450999999999999e+00   2.9599999999999999e-01  -9.5200000000000007e-02  -6.5799999999999997e-02  -1.4871000000000001e+00   0.0000000000000000e+00   6.3554000000000004e+00   9.6299999999999997e-02   3.1750000000000000e-01   3.0520000000000003e-01
   1.9839999999999999e-01  -8.7900000000000006e-02   1.9730000000000001e+00   2.8639999999999999e-01  -1.5229999999999999e-01  -6.5799999999999997e-02  -1.6646000000000001e+00   1.1119999999999999e-01   6.7907000000000002e+00   1.5409999999999999e-01   3.1750000000000000e-01   2.9640000000000000e-01
   1.3230000000000000e-01   0.0000000000000000e+00   1.5441000000000000e+00   2.9599999999999999e-01  -5.7099999999999998e-02  -1.4470000000000000e-01  -1.6646000000000001e+00   1.3339999999999999e-01   6.4424999999999999e+00   8.6699999999999999e-02   3.2710000000000000e-01   2.6100000000000001e-01
   1.5429999999999999e-01  -4.3999999999999997e-02   2.6593000000000000e+00   1.4319999999999999e-01   1.9000000000000000e-02  -3.5099999999999999e-02  -1.6202000000000001e+00   1.7790000000000000e-01   6.6166000000000000e+00   1.1559999999999999e-01   3.5599999999999998e-01   3.0080000000000001e-01
   3.0859999999999999e-01   4.3999999999999997e-02   2.1446000000000001e+00   2.7689999999999998e-01  -3.8100000000000002e-02  -1.4030000000000001e-01  -1.6868000000000001e+00  -1.1119999999999999e-01   6.6166000000000000e+00   1.8300000000000000e-01   3.1750000000000000e-01   1.9460000000000000e-01
   3.0859999999999999e-01  -8.7900000000000006e-02   2.7450999999999999e+00   1.5279999999999999e-01  -7.6100000000000001e-02  -4.8200000000000000e-02  -1.8644000000000001e+00   8.8900000000000007e-02   7.0518999999999998e+00   1.2520000000000001e-01   3.5599999999999998e-01   3.0959999999999999e-01
   1.7630000000000001e-01  -1.3189999999999999e-01   2.4876999999999998e+00   2.7689999999999998e-01  -7.6100000000000001e-02  -1.3200000000000000e-02  -1.7756000000000001e+00   3.5580000000000001e-01   6.0941999999999998e+00   2.0230000000000001e-01   3.5599999999999998e-01   2.3000000000000001e-01
   1.7630000000000001e-01  -2.6379999999999998e-01   3.5171000000000001e+00   2.0999999999999999e-01  -1.9030000000000000e-01  -2.6300000000000000e-02  -1.8422000000000001e+00   1.5559999999999999e-01   6.4424999999999999e+00   1.6380000000000000e-01   2.4060000000000001e-01   3.1850000000000001e-01
   3.5270000000000001e-01  -4.3999999999999997e-02   3.0024000000000002e+00   3.1509999999999999e-01  -2.8500000000000001e-02  -4.3900000000000002e-02  -1.6646000000000001e+00   6.6699999999999995e-02   6.0072000000000001e+00   1.3489999999999999e-01   2.9830000000000001e-01   2.9189999999999999e-01
   1.7630000000000001e-01  -2.4179999999999999e-01   3.4314000000000000e+00   2.3870000000000000e-01  -1.8079999999999999e-01  -4.4000000000000003e-03  -1.6424000000000001e+00   4.2249999999999999e-01   6.8777999999999997e+00   2.3119999999999999e-01   3.3679999999999999e-01   2.9189999999999999e-01
   1.7630000000000001e-01  -6.6000000000000003e-02   2.8309000000000002e+00   2.4820000000000000e-01  -7.6100000000000001e-02  -2.6300000000000000e-02  -1.3761000000000001e+00   2.6679999999999998e-01   7.0518999999999998e+00   1.7340000000000000e-01   3.3679999999999999e-01   2.6979999999999998e-01
   1.9839999999999999e-01   4.3999999999999997e-02   2.1446000000000001e+00   1.9089999999999999e-01  -1.0470000000000000e-01  -6.1400000000000003e-02  -1.6424000000000001e+00   1.7790000000000000e-01   7.4001000000000001e+00   1.6380000000000000e-01   2.8870000000000001e-01   3.3620000000000000e-01
   2.2040000000000001e-01  -1.7590000000000000e-01   2.4018999999999999e+00   2.4820000000000000e-01  -9.4999999999999998e-03  -7.0199999999999999e-02  -1.6646000000000001e+00   6.2260000000000004e-01   6.1813000000000002e+00   1.4449999999999999e-01   3.2710000000000000e-01   2.8310000000000002e-01
   2.6450000000000001e-01  -2.6379999999999998e-01   3.2597999999999998e+00   3.2460000000000000e-01  -1.9980000000000001e-01  -2.1899999999999999e-02  -1.7090000000000001e+00   3.3350000000000002e-01   6.7907000000000002e+00   1.1559999999999999e-01   3.5599999999999998e-01   3.2290000000000002e-01
   1.5429999999999999e-01   6.6000000000000003e-02   1.4582999999999999e+00   3.3420000000000000e-01  -5.7099999999999998e-02  -6.1400000000000003e-02  -1.6868000000000001e+00   4.4499999999999998e-02   6.2683000000000000e+00   2.4079999999999999e-01   3.1750000000000000e-01   3.4060000000000001e-01
   4.4100000000000000e-02  -2.1980000000000000e-01   2.4018999999999999e+00   2.7689999999999998e-01  -1.6180000000000000e-01  -8.8000000000000005e-03  -1.7756000000000001e+00   6.6699999999999995e-02   6.6166000000000000e+00   1.6380000000000000e-01   2.5019999999999998e-01   3.7600000000000000e-01
   1.1020000000000001e-01  -6.6000000000000003e-02   2.7450999999999999e+00   2.5779999999999997e-01  -8.5599999999999996e-02  -4.4000000000000003e-03  -1.8200000000000001e+00   4.2249999999999999e-01   6.0941999999999998e+00   1.4449999999999999e-01   2.2130000000000000e-01   3.3620000000000000e-01
   2.1999999999999999e-02  -3.2979999999999998e-01   3.1739999999999999e+00   2.6729999999999998e-01  -2.0930000000000001e-01  -3.5099999999999999e-02  -1.8200000000000001e+00   4.4499999999999998e-02   7.0518999999999998e+00   2.0230000000000001e-01   3.0790000000000001e-01   3.4060000000000001e-01
   1.7630000000000001e-01  -1.5390000000000001e-01   2.5735000000000001e+00   2.4820000000000000e-01  -1.1420000000000000e-01  -8.8000000000000005e-03  -1.4871000000000001e+00   2.6679999999999998e-01   6.1813000000000002e+00   1.5409999999999999e-01   2.7900000000000003e-01   3.1850000000000001e-01
   1.5429999999999999e-01  -2.1980000000000000e-01   3.8603000000000001e+00   2.6729999999999998e-01  -2.4740000000000001e-01   2.1899999999999999e-02  -1.5315000000000001e+00   2.2239999999999999e-01   7.0518999999999998e+00   1.6380000000000000e-01   3.1750000000000000e-01   3.1850000000000001e-01
   1.7630000000000001e-01  -3.2979999999999998e-01   2.5735000000000001e+00   2.3870000000000000e-01  -1.8079999999999999e-01  -1.7500000000000002e-02  -1.6202000000000001e+00   4.8920000000000002e-01   6.8777999999999997e+00   1.7340000000000000e-01   3.3679999999999999e-01   3.1409999999999999e-01
   3.5270000000000001e-01  -2.1980000000000000e-01   2.4018999999999999e+00   2.5779999999999997e-01  -1.2370000000000000e-01  -1.7500000000000002e-02  -1.7756000000000001e+00   3.7800000000000000e-01   6.6166000000000000e+00   1.5409999999999999e-01   3.8490000000000002e-01   3.2290000000000002e-01
   2.4249999999999999e-01  -6.6000000000000003e-02   1.9730000000000001e+00   2.7689999999999998e-01   1.9000000000000000e-02  -4.8200000000000000e-02  -1.4649000000000001e+00   3.3350000000000002e-01   7.3131000000000004e+00   1.7340000000000000e-01   3.3679999999999999e-01   3.3179999999999998e-01
   1.3230000000000000e-01  -1.7590000000000000e-01   2.8309000000000002e+00   1.6230000000000000e-01  -7.6100000000000001e-02   2.1899999999999999e-02  -1.6646000000000001e+00   3.1130000000000002e-01   6.6166000000000000e+00   1.7340000000000000e-01   2.9830000000000001e-01   3.0959999999999999e-01
   3.3060000000000000e-01  -4.3999999999999997e-02   1.5441000000000000e+00   2.2910000000000000e-01   9.4999999999999998e-03  -1.7500000000000002e-02  -1.6868000000000001e+00   3.7800000000000000e-01   6.7907000000000002e+00   1.9270000000000001e-01   3.5599999999999998e-01   3.0520000000000003e-01
   1.9839999999999999e-01  -6.6000000000000003e-02   1.9730000000000001e+00   2.3870000000000000e-01  -1.1420000000000000e-01   0.0000000000000000e+00  -1.7534000000000001e+00   3.7800000000000000e-01   6.7035999999999998e+00   2.7939999999999998e-01   1.8279999999999999e-01   3.6709999999999998e-01
   2.6450000000000001e-01  -2.1980000000000000e-01   2.4018999999999999e+00   1.4319999999999999e-01  -1.1420000000000000e-01  -3.5099999999999999e-02  -1.5093000000000001e+00   5.1139999999999997e-01   6.3554000000000004e+00   1.7340000000000000e-01   2.5019999999999998e-01   3.2729999999999998e-01
   3.7469999999999998e-01  -3.0780000000000002e-01   4.2034000000000002e+00   1.7190000000000000e-01  -2.5690000000000002e-01   4.3900000000000002e-02  -1.7534000000000001e+00   3.3350000000000002e-01   6.0941999999999998e+00   1.4449999999999999e-01   2.0210000000000000e-01   3.4949999999999998e-01
   3.5270000000000001e-01  -1.9789999999999999e-01   3.2597999999999998e+00   2.4820000000000000e-01  -8.5599999999999996e-02   4.4000000000000003e-03  -1.7534000000000001e+00   4.2249999999999999e-01   6.3554000000000004e+00   1.7340000000000000e-01   2.9830000000000001e-01   3.4499999999999997e-01
   1.1020000000000001e-01  -2.1980000000000000e-01   2.6593000000000000e+00   1.7190000000000000e-01  -2.0930000000000001e-01   4.3900000000000002e-02  -1.4871000000000001e+00   4.0020000000000000e-01   6.7907000000000002e+00   1.6380000000000000e-01   3.2710000000000000e-01   3.4060000000000001e-01
   2.6450000000000001e-01  -1.3189999999999999e-01   2.4018999999999999e+00   2.0050000000000001e-01  -8.5599999999999996e-02   4.8200000000000000e-02  -1.5093000000000001e+00   3.5580000000000001e-01   6.5294999999999996e+00   7.7100000000000002e-02   2.5019999999999998e-01   3.2729999999999998e-01
   3.7469999999999998e-01  -2.1980000000000000e-01   2.9165999999999999e+00   2.3870000000000000e-01  -1.0470000000000000e-01  -4.4000000000000003e-03  -1.6424000000000001e+00   3.7800000000000000e-01   6.4424999999999999e+00   6.7400000000000002e-02   2.9830000000000001e-01   3.1850000000000001e-01
   3.3060000000000000e-01  -1.7590000000000000e-01   2.4876999999999998e+00   2.0050000000000001e-01  -9.4999999999999998e-03  -1.7500000000000002e-02  -1.8200000000000001e+00   3.7800000000000000e-01   6.7035999999999998e+00   1.2520000000000001e-01   1.9239999999999999e-01   3.0520000000000003e-01
   2.2040000000000001e-01  -1.3189999999999999e-01   3.1739999999999999e+00   1.7190000000000000e-01  -1.3320000000000001e-01  -3.0700000000000002e-02  -1.5315000000000001e+00   3.5580000000000001e-01   7.2260000000000000e+00   1.5409999999999999e-01   3.5599999999999998e-01   3.3620000000000000e-01
   2.4249999999999999e-01  -2.8580000000000000e-01   2.4018999999999999e+00   3.3420000000000000e-01  -7.6100000000000001e-02  -2.6300000000000000e-02  -1.7090000000000001e+00   4.0020000000000000e-01   6.7035999999999998e+00   8.6699999999999999e-02   3.3679999999999999e-01   3.2290000000000002e-01
   3.9679999999999999e-01  -8.7900000000000006e-02   2.6593000000000000e+00   2.3870000000000000e-01  -1.4269999999999999e-01   0.0000000000000000e+00  -1.6424000000000001e+00   6.6699999999999995e-02   6.0941999999999998e+00   2.4079999999999999e-01   2.8870000000000001e-01   3.3179999999999998e-01
   2.8649999999999998e-01  -3.0780000000000002e-01   2.6593000000000000e+00   2.1959999999999999e-01  -1.7130000000000001e-01  -1.7500000000000002e-02  -1.7756000000000001e+00   4.2249999999999999e-01   6.7907000000000002e+00   1.9270000000000001e-01   3.2710000000000000e-01   3.4060000000000001e-01
   2.8649999999999998e-01  -3.7369999999999998e-01   3.0882000000000001e+00   2.2910000000000000e-01  -1.3320000000000001e-01  -1.3200000000000000e-02  -1.6646000000000001e+00   2.8910000000000002e-01   6.9648000000000003e+00   2.3119999999999999e-01   2.5019999999999998e-01   3.0520000000000003e-01
   4.6289999999999998e-01   4.3999999999999997e-02   2.6593000000000000e+00   3.0549999999999999e-01  -1.3320000000000001e-01   0.0000000000000000e+00  -1.7312000000000001e+00   2.8910000000000002e-01   6.6166000000000000e+00   1.5409999999999999e-01   3.0790000000000001e-01   3.3179999999999998e-01
   1.1020000000000001e-01  -2.8580000000000000e-01   3.0882000000000001e+00   2.0050000000000001e-01  -1.7130000000000001e-01  -1.3200000000000000e-02  -1.6202000000000001e+00   5.3369999999999995e-01   6.2683000000000000e+00   2.6010000000000000e-01   3.0790000000000001e-01   3.2729999999999998e-01
   2.2040000000000001e-01  -2.4179999999999999e-01   2.4876999999999998e+00   2.2910000000000000e-01  -1.7130000000000001e-01   2.1899999999999999e-02  -1.5758000000000001e+00   4.0020000000000000e-01   7.3131000000000004e+00   1.4449999999999999e-01   2.9830000000000001e-01   2.6540000000000002e-01
   3.3060000000000000e-01  -2.1980000000000000e-01   2.4876999999999998e+00   1.7190000000000000e-01  -1.4269999999999999e-01  -6.1400000000000003e-02  -1.6202000000000001e+00   2.6679999999999998e-01   7.2260000000000000e+00   1.1559999999999999e-01   2.2130000000000000e-01   3.5389999999999999e-01
   2.4249999999999999e-01  -2.1999999999999999e-02   2.2303999999999999e+00   2.5779999999999997e-01  -1.0470000000000000e-01  -1.3200000000000000e-02  -1.6646000000000001e+00   6.0040000000000004e-01   6.7035999999999998e+00   1.0600000000000000e-01   2.9830000000000001e-01   3.3620000000000000e-01
   2.4249999999999999e-01  -3.0780000000000002e-01   2.8309000000000002e+00   2.0050000000000001e-01  -1.9980000000000001e-01  -1.3200000000000000e-02  -1.5980000000000001e+00   4.8920000000000002e-01   6.9648000000000003e+00   2.0230000000000001e-01   3.6559999999999998e-01   3.0959999999999999e-01
   5.5110000000000003e-01  -8.7900000000000006e-02   2.3161999999999998e+00   2.7689999999999998e-01  -5.7099999999999998e-02  -5.7000000000000002e-02  -1.7978000000000001e+00   3.7800000000000000e-01   6.1813000000000002e+00   1.8300000000000000e-01   3.0790000000000001e-01   3.1850000000000001e-01
   3.5270000000000001e-01  -2.6379999999999998e-01   2.6593000000000000e+00   1.8140000000000001e-01  -5.7099999999999998e-02   2.6300000000000000e-02  -1.7978000000000001e+00   2.8910000000000002e-01   6.2683000000000000e+00   2.0230000000000001e-01   2.6939999999999997e-01   3.5830000000000001e-01
   3.3060000000000000e-01  -2.1980000000000000e-01   3.3456000000000001e+00   1.3370000000000001e-01  -1.6180000000000000e-01   3.5099999999999999e-02  -1.5980000000000001e+00   3.7800000000000000e-01   6.4424999999999999e+00   9.6299999999999997e-02   3.7530000000000002e-01   3.1850000000000001e-01
   2.4249999999999999e-01  -3.2979999999999998e-01   2.8309000000000002e+00   1.8140000000000001e-01  -1.5229999999999999e-01   4.4000000000000003e-03  -1.7534000000000001e+00   1.3339999999999999e-01   6.7035999999999998e+00   2.1190000000000001e-01   2.3089999999999999e-01   3.2290000000000002e-01
   2.4249999999999999e-01   4.3999999999999997e-02   2.2303999999999999e+00   2.9599999999999999e-01  -1.4269999999999999e-01   2.6300000000000000e-02  -1.8422000000000001e+00   4.8920000000000002e-01   6.0941999999999998e+00   1.7340000000000000e-01   2.8870000000000001e-01   3.0959999999999999e-01
   2.6450000000000001e-01  -1.9789999999999999e-01   3.6886999999999999e+00   2.5779999999999997e-01  -1.9980000000000001e-01   3.9500000000000000e-02  -1.6424000000000001e+00   4.6689999999999998e-01   6.0941999999999998e+00   1.1559999999999999e-01   2.5019999999999998e-01   3.4060000000000001e-01
   3.3060000000000000e-01  -1.7590000000000000e-01   3.1739999999999999e+00   2.2910000000000000e-01  -1.2370000000000000e-01   2.6300000000000000e-02  -1.7534000000000001e+00   4.8920000000000002e-01   6.7907000000000002e+00   2.2159999999999999e-01   3.0790000000000001e-01   3.0959999999999999e-01
   4.1880000000000001e-01  -1.9789999999999999e-01   2.2303999999999999e+00   2.5779999999999997e-01  -1.1420000000000000e-01  -4.8200000000000000e-02  -1.6646000000000001e+00   3.5580000000000001e-01   6.6166000000000000e+00   1.8300000000000000e-01   3.4639999999999999e-01   3.3620000000000000e-01
   3.3060000000000000e-01  -3.5170000000000001e-01   1.5441000000000000e+00   1.8140000000000001e-01  -1.0470000000000000e-01  -4.8200000000000000e-02  -1.6646000000000001e+00   4.4469999999999998e-01   6.7907000000000002e+00   1.0600000000000000e-01   2.9830000000000001e-01   3.3179999999999998e-01
   1.3230000000000000e-01  -3.0780000000000002e-01   2.3161999999999998e+00   2.2910000000000000e-01  -1.1420000000000000e-01   2.1899999999999999e-02  -1.5980000000000001e+00   6.4480000000000004e-01   7.0518999999999998e+00   1.6380000000000000e-01   3.5599999999999998e-01   3.4060000000000001e-01
   6.6130000000000000e-01  -5.0560000000000005e-01   2.2303999999999999e+00   2.0999999999999999e-01  -3.8100000000000002e-02  -3.9500000000000000e-02  -1.7756000000000001e+00   2.8910000000000002e-01   6.8777999999999997e+00   1.5409999999999999e-01   2.4060000000000001e-01   3.6270000000000002e-01
   2.6450000000000001e-01  -1.9789999999999999e-01   3.2597999999999998e+00   2.6729999999999998e-01  -1.0470000000000000e-01   3.5099999999999999e-02  -1.7756000000000001e+00   3.3350000000000002e-01   6.3554000000000004e+00   3.3710000000000001e-01   2.7900000000000003e-01   3.6270000000000002e-01
   1.7630000000000001e-01  -2.8580000000000000e-01   2.4018999999999999e+00   2.0050000000000001e-01  -2.0930000000000001e-01   1.7500000000000002e-02  -1.6202000000000001e+00   4.0020000000000000e-01   6.8777999999999997e+00   5.7799999999999997e-02   3.0790000000000001e-01   3.2290000000000002e-01
   2.4249999999999999e-01  -2.4179999999999999e-01   2.7450999999999999e+00   2.2910000000000000e-01  -1.5229999999999999e-01   3.9500000000000000e-02  -1.6868000000000001e+00   3.5580000000000001e-01   6.6166000000000000e+00   2.6010000000000000e-01   2.5019999999999998e-01   3.7600000000000000e-01
   3.0859999999999999e-01  -1.9789999999999999e-01   2.6593000000000000e+00   1.9089999999999999e-01  -1.7130000000000001e-01   8.8000000000000005e-03  -1.6646000000000001e+00   4.8920000000000002e-01   6.2683000000000000e+00   1.4449999999999999e-01   3.0790000000000001e-01   3.4060000000000001e-01
   3.7469999999999998e-01  -5.0560000000000005e-01   4.0317999999999996e+00   1.7190000000000000e-01  -1.5229999999999999e-01   7.8899999999999998e-02  -1.5980000000000001e+00   4.4469999999999998e-01   6.3554000000000004e+00   1.6380000000000000e-01   2.2130000000000000e-01   3.0080000000000001e-01
   5.2900000000000003e-01  -3.2979999999999998e-01   2.9165999999999999e+00   1.8140000000000001e-01  -2.4740000000000001e-01   2.6300000000000000e-02  -1.5536000000000001e+00   5.7809999999999995e-01   6.9648000000000003e+00   2.4079999999999999e-01   3.7530000000000002e-01   3.2729999999999998e-01
   1.1020000000000001e-01  -2.4179999999999999e-01   1.2867999999999999e+00   2.5779999999999997e-01  -7.6100000000000001e-02  -3.5099999999999999e-02  -1.7978000000000001e+00   4.0020000000000000e-01   7.2260000000000000e+00   2.6970000000000000e-01   3.4639999999999999e-01   3.3179999999999998e-01
   4.4080000000000003e-01  -1.0990000000000000e-01   2.0588000000000002e+00   2.2910000000000000e-01  -1.0470000000000000e-01   0.0000000000000000e+00  -1.6424000000000001e+00   4.4469999999999998e-01   6.6166000000000000e+00   1.9270000000000001e-01   2.3089999999999999e-01   3.4499999999999997e-01
   2.6450000000000001e-01  -2.4179999999999999e-01   2.7450999999999999e+00   1.6230000000000000e-01  -1.5229999999999999e-01   2.1899999999999999e-02  -1.7756000000000001e+00   4.4469999999999998e-01   7.1388999999999996e+00   1.1559999999999999e-01   3.1750000000000000e-01   3.0520000000000003e-01
   3.9679999999999999e-01  -2.4179999999999999e-01   2.1446000000000001e+00   3.0549999999999999e-01  -1.1420000000000000e-01  -2.1899999999999999e-02  -1.8866000000000001e+00   4.6689999999999998e-01   7.0518999999999998e+00   2.4079999999999999e-01   2.5019999999999998e-01   3.5389999999999999e-01
   1.7630000000000001e-01  -1.9789999999999999e-01   2.1446000000000001e+00   1.9089999999999999e-01  -7.6100000000000001e-02   0.0000000000000000e+00  -1.8200000000000001e+00   1.1119999999999999e-01   6.2683000000000000e+00   2.1190000000000001e-01   2.3089999999999999e-01   3.5830000000000001e-01
   3.0859999999999999e-01  -3.7369999999999998e-01   2.4876999999999998e+00   2.5779999999999997e-01  -1.7130000000000001e-01   6.1400000000000003e-02  -1.7312000000000001e+00   4.0020000000000000e-01   7.0518999999999998e+00   1.8300000000000000e-01   3.9450000000000002e-01   3.0520000000000003e-01
   2.6450000000000001e-01  -3.2979999999999998e-01   3.7745000000000002e+00   9.5500000000000002e-02  -1.4269999999999999e-01   4.8200000000000000e-02  -1.9532000000000000e+00   4.0020000000000000e-01   6.5294999999999996e+00   9.6299999999999997e-02   3.2710000000000000e-01   3.2729999999999998e-01
   1.9839999999999999e-01  -2.8580000000000000e-01   2.7450999999999999e+00   2.3870000000000000e-01  -1.0470000000000000e-01   6.1400000000000003e-02  -1.6646000000000001e+00   5.5589999999999995e-01   6.4424999999999999e+00   2.3119999999999999e-01   2.9830000000000001e-01   3.3620000000000000e-01
   4.4080000000000003e-01  -3.0780000000000002e-01   3.8603000000000001e+00   1.0500000000000000e-01  -1.9980000000000001e-01   7.8899999999999998e-02  -1.8200000000000001e+00   3.7800000000000000e-01   6.7035999999999998e+00   2.0230000000000001e-01   3.3679999999999999e-01   3.8040000000000002e-01
   3.3060000000000000e-01  -4.1770000000000002e-01   2.3161999999999998e+00   2.3870000000000000e-01  -9.5200000000000007e-02   5.7000000000000002e-02  -1.5758000000000001e+00   4.0020000000000000e-01   6.4424999999999999e+00   2.4079999999999999e-01   3.6559999999999998e-01   3.6270000000000002e-01
   2.8649999999999998e-01  -2.6379999999999998e-01   2.3161999999999998e+00   2.2910000000000000e-01  -1.2370000000000000e-01   2.1899999999999999e-02  -1.7978000000000001e+00   3.1130000000000002e-01   7.4871999999999996e+00   1.2520000000000001e-01   3.2710000000000000e-01   3.5830000000000001e-01
   7.0530000000000004e-01  -1.9789999999999999e-01   2.1446000000000001e+00   2.5779999999999997e-01  -1.7130000000000001e-01  -1.3200000000000000e-02  -1.7756000000000001e+00   4.6689999999999998e-01   8.0966000000000005e+00   1.8300000000000000e-01   3.2710000000000000e-01   3.2290000000000002e-01
   3.5270000000000001e-01  -2.1980000000000000e-01   3.0024000000000002e+00   2.1959999999999999e-01  -6.6600000000000006e-02   4.4000000000000003e-03  -1.7756000000000001e+00   6.4480000000000004e-01   7.4871999999999996e+00   2.0230000000000001e-01   2.9830000000000001e-01   3.5389999999999999e-01
   4.6289999999999998e-01  -2.1980000000000000e-01   1.8872000000000000e+00   2.4820000000000000e-01  -2.8500000000000001e-02  -1.3200000000000000e-02  -1.8422000000000001e+00   5.7809999999999995e-01   6.9648000000000003e+00   2.5050000000000000e-01   2.4060000000000001e-01   3.6709999999999998e-01
   2.4249999999999999e-01  -1.9789999999999999e-01   2.7450999999999999e+00   1.5279999999999999e-01  -8.5599999999999996e-02   5.2600000000000001e-02  -1.7756000000000001e+00   3.5580000000000001e-01   6.2683000000000000e+00   2.7939999999999998e-01   3.3679999999999999e-01   3.8040000000000002e-01
   4.6289999999999998e-01  -3.2979999999999998e-01   2.4018999999999999e+00   2.2910000000000000e-01  -2.1890000000000001e-01   2.6300000000000000e-02  -1.7534000000000001e+00   3.1130000000000002e-01   6.7035999999999998e+00   2.7939999999999998e-01   3.7530000000000002e-01   3.2729999999999998e-01
   4.8490000000000000e-01  -2.8580000000000000e-01   3.0882000000000001e+00   1.9089999999999999e-01  -1.7130000000000001e-01   6.5799999999999997e-02  -1.7978000000000001e+00   3.5580000000000001e-01   6.4424999999999999e+00   1.9270000000000001e-01   2.7900000000000003e-01   3.6270000000000002e-01
   3.9679999999999999e-01  -1.9789999999999999e-01   3.1739999999999999e+00   2.1959999999999999e-01  -1.8079999999999999e-01  -3.5099999999999999e-02  -1.7978000000000001e+00   3.7800000000000000e-01   6.5294999999999996e+00   3.2750000000000001e-01   2.7900000000000003e-01   3.2290000000000002e-01
   3.0859999999999999e-01  -1.9789999999999999e-01   3.3456000000000001e+00   1.6230000000000000e-01  -1.1420000000000000e-01   5.2600000000000001e-02  -1.7756000000000001e+00   6.8930000000000002e-01   6.4424999999999999e+00   1.8300000000000000e-01   2.7900000000000003e-01   3.9810000000000001e-01
   3.0859999999999999e-01  -3.2979999999999998e-01   2.8309000000000002e+00   1.8140000000000001e-01  -1.1420000000000000e-01   4.4000000000000003e-03  -1.7312000000000001e+00   5.3369999999999995e-01   7.1388999999999996e+00   2.2159999999999999e-01   3.1750000000000000e-01   3.0080000000000001e-01
   3.5270000000000001e-01  -2.4179999999999999e-01   2.4876999999999998e+00   1.5279999999999999e-01  -7.6100000000000001e-02   8.8000000000000005e-03  -1.7534000000000001e+00   5.1139999999999997e-01   6.8777999999999997e+00   2.1190000000000001e-01   3.4639999999999999e-01   3.4499999999999997e-01
   6.1719999999999997e-01  -1.3189999999999999e-01   1.5441000000000000e+00   1.9089999999999999e-01   1.9000000000000000e-02   8.8000000000000005e-03  -1.6868000000000001e+00   6.0040000000000004e-01   6.7907000000000002e+00   1.1559999999999999e-01   3.1750000000000000e-01   3.4499999999999997e-01
   5.2900000000000003e-01  -2.8580000000000000e-01   2.8309000000000002e+00   1.6230000000000000e-01  -1.6180000000000000e-01   1.7500000000000002e-02  -1.6646000000000001e+00   4.8920000000000002e-01   7.6612999999999998e+00   2.1190000000000001e-01   3.1750000000000000e-01   3.4060000000000001e-01
   5.9509999999999996e-01  -2.4179999999999999e-01   2.2303999999999999e+00   2.5779999999999997e-01  -1.9000000000000000e-02  -3.9500000000000000e-02  -1.8200000000000001e+00   4.2249999999999999e-01   5.9200999999999997e+00   1.7340000000000000e-01   3.4639999999999999e-01   3.7159999999999999e-01
   3.7469999999999998e-01  -3.2979999999999998e-01   3.1739999999999999e+00   1.7190000000000000e-01  -1.5229999999999999e-01   5.2600000000000001e-02  -1.7978000000000001e+00   3.7800000000000000e-01   6.8777999999999997e+00   1.9270000000000001e-01   2.3089999999999999e-01   3.5830000000000001e-01
   3.3060000000000000e-01  -2.4179999999999999e-01   3.0882000000000001e+00   2.7689999999999998e-01  -2.1890000000000001e-01   3.9500000000000000e-02  -1.7534000000000001e+00   4.6689999999999998e-01   6.7035999999999998e+00   1.9270000000000001e-01   2.6939999999999997e-01   3.4499999999999997e-01
   3.9679999999999999e-01  -4.3969999999999998e-01   3.0024000000000002e+00   1.6230000000000000e-01  -1.7130000000000001e-01   3.9500000000000000e-02  -2.0863000000000000e+00   2.4460000000000001e-01   6.1813000000000002e+00   2.2159999999999999e-01   2.1170000000000000e-01   3.8040000000000002e-01
   4.1880000000000001e-01  -1.3189999999999999e-01   2.1446000000000001e+00   1.5279999999999999e-01  -1.0470000000000000e-01   2.6300000000000000e-02  -1.6868000000000001e+00   3.5580000000000001e-01   6.6166000000000000e+00   1.5409999999999999e-01   2.4060000000000001e-01   3.4060000000000001e-01
   3.5270000000000001e-01  -4.6170000000000000e-01   3.7745000000000002e+00   1.6230000000000000e-01  -2.4740000000000001e-01   4.3900000000000002e-02  -1.7534000000000001e+00   4.8920000000000002e-01   6.7907000000000002e+00   1.9270000000000001e-01   3.8490000000000002e-01   3.5830000000000001e-01
   3.9679999999999999e-01  -1.5390000000000001e-01   3.1739999999999999e+00   1.4319999999999999e-01  -1.0470000000000000e-01   8.8000000000000005e-03  -1.6424000000000001e+00   5.3369999999999995e-01   6.6166000000000000e+00   2.9859999999999998e-01   3.0790000000000001e-01   3.4949999999999998e-01
   4.4080000000000003e-01  -4.1770000000000002e-01   2.5735000000000001e+00   1.6230000000000000e-01  -7.6100000000000001e-02  -8.8000000000000005e-03  -1.8422000000000001e+00   5.5589999999999995e-01   6.4424999999999999e+00   2.3119999999999999e-01   2.2130000000000000e-01   3.5830000000000001e-01
   3.5270000000000001e-01  -2.8580000000000000e-01   1.9730000000000001e+00   1.5279999999999999e-01  -6.6600000000000006e-02  -4.4000000000000003e-03  -1.6646000000000001e+00   5.3369999999999995e-01   6.7035999999999998e+00   1.5409999999999999e-01   3.4639999999999999e-01   3.2290000000000002e-01
   4.1880000000000001e-01  -2.8580000000000000e-01   3.0024000000000002e+00   2.0050000000000001e-01  -1.9980000000000001e-01   3.9500000000000000e-02  -1.6868000000000001e+00   6.0040000000000004e-01   6.7907000000000002e+00   1.2520000000000001e-01   2.1170000000000000e-01   3.8040000000000002e-01
   5.2900000000000003e-01  -2.4179999999999999e-01   1.8872000000000000e+00   3.3420000000000000e-01  -8.5599999999999996e-02  -3.9500000000000000e-02  -1.8422000000000001e+00   3.5580000000000001e-01   6.5294999999999996e+00   1.7340000000000000e-01   3.0790000000000001e-01   3.6709999999999998e-01
   2.4249999999999999e-01  -1.9789999999999999e-01   2.7450999999999999e+00   1.8140000000000001e-01  -1.6180000000000000e-01   3.5099999999999999e-02  -1.9753000000000001e+00   3.5580000000000001e-01   6.1813000000000002e+00   2.1190000000000001e-01   2.5979999999999998e-01   3.7159999999999999e-01
   1.7630000000000001e-01  -3.9570000000000000e-01   2.2303999999999999e+00   2.0999999999999999e-01  -1.8079999999999999e-01   3.0700000000000002e-02  -1.6424000000000001e+00   6.2260000000000004e-01   6.2683000000000000e+00   2.2159999999999999e-01   2.7900000000000003e-01   3.6270000000000002e-01
   4.1880000000000001e-01  -3.5170000000000001e-01   2.7450999999999999e+00   2.1959999999999999e-01  -1.6180000000000000e-01   6.1400000000000003e-02  -1.9088000000000001e+00   2.6679999999999998e-01   6.6166000000000000e+00   2.6970000000000000e-01   3.1750000000000000e-01   4.1139999999999999e-01
   4.1880000000000001e-01  -3.7369999999999998e-01   2.1446000000000001e+00   2.0050000000000001e-01  -1.3320000000000001e-01  -2.1899999999999999e-02  -1.6202000000000001e+00   4.8920000000000002e-01   6.7035999999999998e+00   1.7340000000000000e-01   3.0790000000000001e-01   3.6270000000000002e-01
   4.1880000000000001e-01  -4.1770000000000002e-01   3.4314000000000000e+00   1.6230000000000000e-01  -2.7600000000000002e-01   7.0199999999999999e-02  -1.7534000000000001e+00   6.0040000000000004e-01   7.1388999999999996e+00   1.9270000000000001e-01   3.4639999999999999e-01   3.5389999999999999e-01
   3.9679999999999999e-01  -1.3189999999999999e-01   3.4314000000000000e+00   1.4319999999999999e-01  -2.2839999999999999e-01   2.6300000000000000e-02  -1.5093000000000001e+00   5.1139999999999997e-01   6.5294999999999996e+00   2.0230000000000001e-01   3.2710000000000000e-01   3.6709999999999998e-01
   6.3919999999999999e-01  -1.7590000000000000e-01   2.4876999999999998e+00   1.8140000000000001e-01  -8.5599999999999996e-02   2.1899999999999999e-02  -1.9532000000000000e+00   6.4480000000000004e-01   7.2260000000000000e+00   2.6970000000000000e-01   3.0790000000000001e-01   4.3790000000000001e-01
   3.7469999999999998e-01  -1.3189999999999999e-01   1.8872000000000000e+00   1.2410000000000000e-01  -5.7099999999999998e-02  -8.8000000000000005e-03  -1.8644000000000001e+00   7.3380000000000001e-01   7.0518999999999998e+00   1.8300000000000000e-01   3.4639999999999999e-01   3.4499999999999997e-01
   3.3060000000000000e-01  -5.2759999999999996e-01   2.4018999999999999e+00   1.7190000000000000e-01  -1.9030000000000000e-01   5.7000000000000002e-02  -1.8644000000000001e+00   5.7809999999999995e-01   6.8777999999999997e+00   1.9270000000000001e-01   3.1750000000000000e-01   3.8479999999999998e-01
   5.5110000000000003e-01  -1.5390000000000001e-01   1.2010000000000001e+00   2.0999999999999999e-01  -4.7600000000000003e-02   4.4000000000000003e-03  -1.8422000000000001e+00   5.1139999999999997e-01   6.5294999999999996e+00   1.3489999999999999e-01   2.7900000000000003e-01   3.8040000000000002e-01
   3.9679999999999999e-01  -1.9789999999999999e-01   3.3456000000000001e+00   2.1959999999999999e-01  -6.6600000000000006e-02   0.0000000000000000e+00  -2.0863000000000000e+00   2.8910000000000002e-01   6.7907000000000002e+00   9.6299999999999997e-02   2.6939999999999997e-01   3.8479999999999998e-01
   3.9679999999999999e-01  -3.2979999999999998e-01   2.4018999999999999e+00   1.4319999999999999e-01  -1.9980000000000001e-01   4.3900000000000002e-02  -1.8200000000000001e+00   4.8920000000000002e-01   6.1813000000000002e+00   2.5050000000000000e-01   2.9830000000000001e-01   3.4499999999999997e-01
   3.9679999999999999e-01  -3.0780000000000002e-01   3.0882000000000001e+00   1.8140000000000001e-01  -1.1420000000000000e-01   4.8200000000000000e-02  -1.9532000000000000e+00   2.4460000000000001e-01   6.7907000000000002e+00   1.0600000000000000e-01   2.5019999999999998e-01   3.8040000000000002e-01
   4.4080000000000003e-01  -2.6379999999999998e-01   2.2303999999999999e+00   2.2910000000000000e-01  -1.3320000000000001e-01   1.3200000000000000e-02  -1.7756000000000001e+00   5.7809999999999995e-01   6.1813000000000002e+00   8.6699999999999999e-02   2.5979999999999998e-01   3.4499999999999997e-01
   1.9839999999999999e-01  -3.9570000000000000e-01   2.7450999999999999e+00   1.1459999999999999e-01  -1.4269999999999999e-01   2.6300000000000000e-02  -1.6424000000000001e+00   5.3369999999999995e-01   6.7035999999999998e+00   1.3489999999999999e-01   3.2710000000000000e-01   4.2470000000000002e-01
   5.0700000000000001e-01  -2.1980000000000000e-01   2.5735000000000001e+00   1.6230000000000000e-01  -8.5599999999999996e-02   4.8200000000000000e-02  -1.8200000000000001e+00   5.5589999999999995e-01   7.0518999999999998e+00   2.3119999999999999e-01   3.7530000000000002e-01   3.1850000000000001e-01
   5.0700000000000001e-01  -3.5170000000000001e-01   2.2303999999999999e+00   2.2910000000000000e-01  -1.1420000000000000e-01  -3.0700000000000002e-02  -1.9532000000000000e+00   6.2260000000000004e-01   6.9648000000000003e+00   2.0230000000000001e-01   3.2710000000000000e-01   3.7159999999999999e-01
   4.4080000000000003e-01  -1.5390000000000001e-01   1.5441000000000000e+00   2.2910000000000000e-01   9.4999999999999998e-03   1.3200000000000000e-02  -1.7090000000000001e+00   7.3380000000000001e-01   7.3131000000000004e+00   1.8300000000000000e-01   2.5979999999999998e-01   3.0520000000000003e-01
   3.5270000000000001e-01  -3.7369999999999998e-01   2.2303999999999999e+00   2.0050000000000001e-01  -8.5599999999999996e-02   4.4000000000000003e-03  -1.7756000000000001e+00   3.5580000000000001e-01   7.4871999999999996e+00   1.1559999999999999e-01   2.8870000000000001e-01   3.4949999999999998e-01
   4.8490000000000000e-01  -6.6000000000000003e-02   1.8872000000000000e+00   2.1959999999999999e-01  -9.5200000000000007e-02   8.8000000000000005e-03  -1.6202000000000001e+00   5.3369999999999995e-01   7.0518999999999998e+00   2.5050000000000000e-01   3.1750000000000000e-01   3.7159999999999999e-01
   2.6450000000000001e-01  -3.7369999999999998e-01   2.6593000000000000e+00   2.1959999999999999e-01  -5.7099999999999998e-02  -2.6300000000000000e-02  -1.8422000000000001e+00   5.1139999999999997e-01   6.7035999999999998e+00   1.8300000000000000e-01   3.2710000000000000e-01   3.4949999999999998e-01
   3.0859999999999999e-01  -4.3969999999999998e-01   3.2597999999999998e+00   2.0050000000000001e-01  -1.4269999999999999e-01   6.1400000000000003e-02  -1.7756000000000001e+00   6.8930000000000002e-01   6.8777999999999997e+00   2.2159999999999999e-01   3.0790000000000001e-01   3.8040000000000002e-01
   5.2900000000000003e-01  -4.8359999999999997e-01   3.1739999999999999e+00   1.9089999999999999e-01  -2.1890000000000001e-01   3.9500000000000000e-02  -1.9753000000000001e+00   5.7809999999999995e-01   5.9200999999999997e+00   2.1190000000000001e-01   3.2710000000000000e-01   4.1139999999999999e-01
   6.3919999999999999e-01  -6.6000000000000003e-02   2.7450999999999999e+00   2.5779999999999997e-01  -8.5599999999999996e-02   3.5099999999999999e-02  -1.6868000000000001e+00   6.2260000000000004e-01   6.2683000000000000e+00   1.5409999999999999e-01   2.7900000000000003e-01   3.5389999999999999e-01
   3.9679999999999999e-01  -3.5170000000000001e-01   2.4876999999999998e+00   2.0050000000000001e-01  -1.9030000000000000e-01   3.9500000000000000e-02  -1.7756000000000001e+00   5.5589999999999995e-01   7.0518999999999998e+00   2.5050000000000000e-01   2.9830000000000001e-01   3.6709999999999998e-01
   4.6289999999999998e-01  -2.6379999999999998e-01   2.4018999999999999e+00   2.1959999999999999e-01  -7.6100000000000001e-02   3.9500000000000000e-02  -1.7090000000000001e+00   7.1150000000000002e-01   6.7907000000000002e+00   1.6380000000000000e-01   2.8870000000000001e-01   3.3179999999999998e-01
   5.0700000000000001e-01  -2.4179999999999999e-01   2.4018999999999999e+00   2.5779999999999997e-01  -4.7600000000000003e-02   1.3200000000000000e-02  -1.7756000000000001e+00   5.5589999999999995e-01   7.8353999999999999e+00   1.7340000000000000e-01   2.7900000000000003e-01   3.5389999999999999e-01
   5.7310000000000005e-01  -3.0780000000000002e-01   2.2303999999999999e+00   1.7190000000000000e-01  -1.4269999999999999e-01  -8.8000000000000005e-03  -1.7312000000000001e+00   6.4480000000000004e-01   6.9648000000000003e+00   2.2159999999999999e-01   2.8870000000000001e-01   3.2290000000000002e-01
   3.7469999999999998e-01  -4.1770000000000002e-01   2.8309000000000002e+00   2.6729999999999998e-01  -1.3320000000000001e-01   2.1899999999999999e-02  -1.7534000000000001e+00   5.3369999999999995e-01   6.8777999999999997e+00   1.6380000000000000e-01   2.8870000000000001e-01   3.8479999999999998e-01
   5.2900000000000003e-01  -3.5170000000000001e-01   1.6298999999999999e+00   2.1959999999999999e-01  -6.6600000000000006e-02  -8.8000000000000005e-03  -1.7312000000000001e+00   5.5589999999999995e-01   7.0518999999999998e+00   2.9859999999999998e-01   2.7900000000000003e-01   3.8040000000000002e-01
   4.6289999999999998e-01  -8.7900000000000006e-02   2.1446000000000001e+00   1.4319999999999999e-01  -1.1420000000000000e-01   2.1899999999999999e-02  -1.8644000000000001e+00   4.2249999999999999e-01   7.4001000000000001e+00   1.7340000000000000e-01   2.5979999999999998e-01   3.8479999999999998e-01
   4.6289999999999998e-01  -2.8580000000000000e-01   2.7450999999999999e+00   1.9089999999999999e-01  -1.6180000000000000e-01   3.5099999999999999e-02  -1.7978000000000001e+00   4.6689999999999998e-01   6.5294999999999996e+00   2.2159999999999999e-01   2.8870000000000001e-01   3.4949999999999998e-01
   3.7469999999999998e-01  -5.0560000000000005e-01   3.3456000000000001e+00   1.7190000000000000e-01  -2.4740000000000001e-01   4.8200000000000000e-02  -2.0419000000000000e+00   5.7809999999999995e-01   6.8777999999999997e+00   2.0230000000000001e-01   2.3089999999999999e-01   4.0699999999999997e-01
   3.5270000000000001e-01  -2.1980000000000000e-01   3.0882000000000001e+00   1.9089999999999999e-01  -1.4269999999999999e-01   2.6300000000000000e-02  -1.8866000000000001e+00   4.2249999999999999e-01   6.7907000000000002e+00   1.6380000000000000e-01   2.1170000000000000e-01   3.8479999999999998e-01
   5.0700000000000001e-01  -3.2979999999999998e-01   3.7745000000000002e+00   1.7190000000000000e-01  -2.1890000000000001e-01   3.5099999999999999e-02  -1.8200000000000001e+00   6.4480000000000004e-01   6.5294999999999996e+00   2.7939999999999998e-01   2.3089999999999999e-01   3.5389999999999999e-01
   5.0700000000000001e-01  -4.3969999999999998e-01   2.2303999999999999e+00   1.7190000000000000e-01  -1.1420000000000000e-01   2.1899999999999999e-02  -1.7534000000000001e+00   4.8920000000000002e-01   6.7035999999999998e+00   1.6380000000000000e-01   3.0790000000000001e-01   3.4949999999999998e-01
   4.8490000000000000e-01  -2.4179999999999999e-01   2.5735000000000001e+00   2.1959999999999999e-01  -7.6100000000000001e-02  -8.8000000000000005e-03  -1.9088000000000001e+00   5.1139999999999997e-01   6.7035999999999998e+00   1.0600000000000000e-01   3.3679999999999999e-01   3.6709999999999998e-01
   5.0700000000000001e-01  -3.9570000000000000e-01   2.6593000000000000e+00   2.1959999999999999e-01  -1.1420000000000000e-01  -3.5099999999999999e-02  -1.8422000000000001e+00   6.2260000000000004e-01   6.8777999999999997e+00   2.0230000000000001e-01   3.1750000000000000e-01   4.0250000000000002e-01
   3.5270000000000001e-01  -4.6170000000000000e-01   2.9165999999999999e+00   6.6799999999999998e-02  -1.0470000000000000e-01   3.9500000000000000e-02  -1.8200000000000001e+00   5.1139999999999997e-01   7.4001000000000001e+00   1.2520000000000001e-01   3.4639999999999999e-01   3.8040000000000002e-01
   7.0530000000000004e-01  -8.7900000000000006e-02   1.8015000000000001e+00   2.1959999999999999e-01  -1.2370000000000000e-01   1.7500000000000002e-02  -1.7534000000000001e+00   4.2249999999999999e-01   6.8777999999999997e+00   1.8300000000000000e-01   2.7900000000000003e-01   3.7159999999999999e-01
   6.3919999999999999e-01  -2.4179999999999999e-01   1.9730000000000001e+00   1.9089999999999999e-01  -6.6600000000000006e-02   0.0000000000000000e+00  -1.9753000000000001e+00   5.1139999999999997e-01   6.3554000000000004e+00   2.2159999999999999e-01   2.5979999999999998e-01   4.0699999999999997e-01
   3.7469999999999998e-01  -4.8359999999999997e-01   2.9165999999999999e+00   2.5779999999999997e-01  -1.9030000000000000e-01   5.2600000000000001e-02  -1.8200000000000001e+00   4.6689999999999998e-01   6.5294999999999996e+00   1.7340000000000000e-01   3.4639999999999999e-01   3.6270000000000002e-01
   4.1880000000000001e-01  -3.2979999999999998e-01   2.8309000000000002e+00   2.7689999999999998e-01  -2.1890000000000001e-01   4.8200000000000000e-02  -1.9753000000000001e+00   5.7809999999999995e-01   6.8777999999999997e+00   1.9270000000000001e-01   3.0790000000000001e-01   3.7159999999999999e-01
   6.8330000000000002e-01  -2.8580000000000000e-01   2.2303999999999999e+00   2.4820000000000000e-01  -1.9030000000000000e-01  -2.6300000000000000e-02  -1.9532000000000000e+00   3.7800000000000000e-01   5.8330000000000002e+00   2.6010000000000000e-01   2.6939999999999997e-01   4.0699999999999997e-01
   5.2900000000000003e-01  -2.8580000000000000e-01   2.9165999999999999e+00   1.6230000000000000e-01  -1.6180000000000000e-01   5.2600000000000001e-02  -1.9975000000000001e+00   6.4480000000000004e-01   7.0518999999999998e+00   1.5409999999999999e-01   3.3679999999999999e-01   3.6709999999999998e-01
   3.3060000000000000e-01  -3.5170000000000001e-01   3.7745000000000002e+00   2.3870000000000000e-01  -2.2839999999999999e-01   5.7000000000000002e-02  -1.9753000000000001e+00   4.8920000000000002e-01   6.3554000000000004e+00   1.2520000000000001e-01   4.2340000000000000e-01   3.5830000000000001e-01
   7.2740000000000005e-01  -2.1980000000000000e-01   3.0882000000000001e+00   1.9089999999999999e-01  -1.0470000000000000e-01   8.8000000000000005e-03  -1.9088000000000001e+00   4.0020000000000000e-01   6.7035999999999998e+00   1.3489999999999999e-01   2.4060000000000001e-01   3.6270000000000002e-01
   4.6289999999999998e-01  -2.8580000000000000e-01   2.4018999999999999e+00   1.7190000000000000e-01  -1.4269999999999999e-01   3.0700000000000002e-02  -1.6202000000000001e+00   7.3380000000000001e-01   7.0518999999999998e+00   1.2520000000000001e-01   3.5599999999999998e-01   3.0959999999999999e-01
   4.6289999999999998e-01  -3.7369999999999998e-01   2.6593000000000000e+00   1.8140000000000001e-01  -2.2839999999999999e-01   3.9500000000000000e-02  -1.9310000000000000e+00   6.2260000000000004e-01   6.9648000000000003e+00   1.6380000000000000e-01   3.0790000000000001e-01   3.6709999999999998e-01
   3.9679999999999999e-01  -1.7590000000000000e-01   1.6298999999999999e+00   2.8639999999999999e-01  -1.4269999999999999e-01  -1.3200000000000000e-02  -1.9310000000000000e+00   6.4480000000000004e-01   6.0072000000000001e+00   2.0230000000000001e-01   3.0790000000000001e-01   4.1580000000000000e-01
   5.7310000000000005e-01  -3.0780000000000002e-01   2.9165999999999999e+00   1.1459999999999999e-01  -1.8079999999999999e-01  -8.8000000000000005e-03  -2.1528999999999998e+00   5.1139999999999997e-01   6.1813000000000002e+00   1.4449999999999999e-01   2.9830000000000001e-01   3.9369999999999999e-01
   4.8490000000000000e-01  -4.3969999999999998e-01   1.8872000000000000e+00   2.0050000000000001e-01  -1.9980000000000001e-01  -8.8000000000000005e-03  -1.9753000000000001e+00   4.8920000000000002e-01   7.1388999999999996e+00   1.7340000000000000e-01   3.6559999999999998e-01   3.8929999999999998e-01
   5.9509999999999996e-01  -3.2979999999999998e-01   3.0024000000000002e+00   1.7190000000000000e-01  -2.0930000000000001e-01   3.0700000000000002e-02  -1.9532000000000000e+00   4.2249999999999999e-01   5.8330000000000002e+00   1.3489999999999999e-01   2.7900000000000003e-01   3.8479999999999998e-01
   4.8490000000000000e-01  -2.6379999999999998e-01   2.4018999999999999e+00   2.2910000000000000e-01  -1.9980000000000001e-01   0.0000000000000000e+00  -1.9310000000000000e+00   4.8920000000000002e-01   6.0941999999999998e+00   2.5050000000000000e-01   3.1750000000000000e-01   3.4499999999999997e-01
   4.1880000000000001e-01  -3.2979999999999998e-01   3.7745000000000002e+00   1.0500000000000000e-01  -1.9030000000000000e-01   7.0199999999999999e-02  -1.8422000000000001e+00   7.7820000000000000e-01   6.9648000000000003e+00   1.7340000000000000e-01   2.5979999999999998e-01   3.5389999999999999e-01
   6.8330000000000002e-01  -3.2979999999999998e-01   2.4018999999999999e+00   9.5500000000000002e-02  -7.6100000000000001e-02   1.3200000000000000e-02  -1.8422000000000001e+00   5.5589999999999995e-01   6.7035999999999998e+00   1.7340000000000000e-01   3.4639999999999999e-01   3.6709999999999998e-01
   4.8490000000000000e-01  -3.2979999999999998e-01   2.5735000000000001e+00   2.1959999999999999e-01  -1.0470000000000000e-01   4.4000000000000003e-03  -1.9088000000000001e+00   8.0049999999999999e-01   6.5294999999999996e+00   1.2520000000000001e-01   2.7900000000000003e-01   3.6270000000000002e-01
   5.2900000000000003e-01  -2.6379999999999998e-01   1.8872000000000000e+00   1.9089999999999999e-01  -1.0470000000000000e-01  -3.5099999999999999e-02  -1.8644000000000001e+00   7.7820000000000000e-01   7.4001000000000001e+00   1.8300000000000000e-01   2.9830000000000001e-01   3.3179999999999998e-01
   5.2900000000000003e-01  -4.6170000000000000e-01   2.9165999999999999e+00   1.8140000000000001e-01  -1.8079999999999999e-01   5.2600000000000001e-02  -1.7534000000000001e+00   5.5589999999999995e-01   6.9648000000000003e+00   1.8300000000000000e-01   3.2710000000000000e-01   3.7600000000000000e-01
   5.5110000000000003e-01  -1.5390000000000001e-01   1.6298999999999999e+00   2.4820000000000000e-01   0.0000000000000000e+00  -3.9500000000000000e-02  -2.1084999999999998e+00   3.1130000000000002e-01   6.5294999999999996e+00   2.2159999999999999e-01   2.7900000000000003e-01   3.5830000000000001e-01
   3.3060000000000000e-01  -1.9789999999999999e-01   2.4018999999999999e+00   1.8140000000000001e-01  -2.2839999999999999e-01   1.7500000000000002e-02  -1.8866000000000001e+00   5.7809999999999995e-01   6.6166000000000000e+00   9.6299999999999997e-02   2.8870000000000001e-01   3.7600000000000000e-01
   5.2900000000000003e-01  -3.5170000000000001e-01   2.8309000000000002e+00   2.4820000000000000e-01  -1.8079999999999999e-01   3.0700000000000002e-02  -1.9753000000000001e+00   6.2260000000000004e-01   6.0941999999999998e+00   2.3119999999999999e-01   2.9830000000000001e-01   3.4949999999999998e-01
   7.0530000000000004e-01  -1.9789999999999999e-01   2.7450999999999999e+00   1.1459999999999999e-01  -2.0930000000000001e-01   6.5799999999999997e-02  -1.9310000000000000e+00   4.8920000000000002e-01   5.8330000000000002e+00   1.5409999999999999e-01   3.0790000000000001e-01   4.0699999999999997e-01
   6.3919999999999999e-01  -1.5390000000000001e-01   2.9165999999999999e+00   2.3870000000000000e-01  -1.6180000000000000e-01   1.7500000000000002e-02  -1.9753000000000001e+00   4.6689999999999998e-01   6.0941999999999998e+00   2.6010000000000000e-01   2.9830000000000001e-01   3.5830000000000001e-01
   4.4080000000000003e-01  -4.6170000000000000e-01   3.0024000000000002e+00   1.4319999999999999e-01  -2.8549999999999998e-01   2.1899999999999999e-02  -1.7756000000000001e+00   6.4480000000000004e-01   6.5294999999999996e+00   2.1190000000000001e-01   3.5599999999999998e-01   3.8479999999999998e-01
   6.6130000000000000e-01  -2.4179999999999999e-01   2.5735000000000001e+00   1.9089999999999999e-01  -1.7130000000000001e-01   2.6300000000000000e-02  -1.6646000000000001e+00   5.5589999999999995e-01   5.7460000000000004e+00   2.1190000000000001e-01   4.4259999999999999e-01   3.7159999999999999e-01
   5.0700000000000001e-01  -2.1980000000000000e-01   2.4876999999999998e+00   2.0050000000000001e-01  -2.0930000000000001e-01   2.1899999999999999e-02  -1.9088000000000001e+00   4.6689999999999998e-01   7.7484000000000002e+00   2.5050000000000000e-01   2.3089999999999999e-01   3.8929999999999998e-01
   6.3919999999999999e-01  -1.7590000000000000e-01   1.2867999999999999e+00   2.3870000000000000e-01  -1.3320000000000001e-01  -1.3200000000000000e-02  -1.7312000000000001e+00   5.5589999999999995e-01   7.6612999999999998e+00   1.7340000000000000e-01   3.1750000000000000e-01   3.6270000000000002e-01
   4.8490000000000000e-01  -5.4959999999999998e-01   1.8015000000000001e+00   1.4319999999999999e-01  -1.7130000000000001e-01   3.5099999999999999e-02  -2.0196999999999998e+00   6.0040000000000004e-01   7.6612999999999998e+00   1.1559999999999999e-01   3.3679999999999999e-01   4.0250000000000002e-01
   6.1719999999999997e-01  -2.6379999999999998e-01   1.9730000000000001e+00   1.8140000000000001e-01  -1.1420000000000000e-01   8.8000000000000005e-03  -1.8644000000000001e+00   3.3350000000000002e-01   5.9200999999999997e+00   2.0230000000000001e-01   3.3679999999999999e-01   4.0250000000000002e-01
   5.2900000000000003e-01  -4.1770000000000002e-01   2.1446000000000001e+00   2.0050000000000001e-01  -2.3790000000000000e-01   2.1899999999999999e-02  -2.0640999999999998e+00   4.4469999999999998e-01   6.5294999999999996e+00   7.7100000000000002e-02   2.7900000000000003e-01   4.0699999999999997e-01
   5.5110000000000003e-01  -2.6379999999999998e-01   2.7450999999999999e+00   1.9089999999999999e-01  -2.1890000000000001e-01   6.1400000000000003e-02  -1.9753000000000001e+00   6.2260000000000004e-01   6.4424999999999999e+00   1.9270000000000001e-01   2.2130000000000000e-01   3.4949999999999998e-01
   5.9509999999999996e-01  -5.0560000000000005e-01   2.9165999999999999e+00   1.8140000000000001e-01  -1.9030000000000000e-01   8.3299999999999999e-02  -1.9975000000000001e+00   4.0020000000000000e-01   6.2683000000000000e+00   1.0600000000000000e-01   2.5019999999999998e-01   3.8479999999999998e-01
   6.1719999999999997e-01  -2.6379999999999998e-01   2.5735000000000001e+00   2.5779999999999997e-01  -1.0470000000000000e-01   2.1899999999999999e-02  -1.9532000000000000e+00   5.1139999999999997e-01   6.3554000000000004e+00   2.6010000000000000e-01   3.2710000000000000e-01   3.7159999999999999e-01
   5.2900000000000003e-01  -4.6170000000000000e-01   3.0024000000000002e+00   1.3370000000000001e-01  -1.3320000000000001e-01   5.2600000000000001e-02  -1.8644000000000001e+00   6.6710000000000003e-01   6.4424999999999999e+00   2.4079999999999999e-01   3.0790000000000001e-01   3.5830000000000001e-01
   2.4249999999999999e-01  -3.9570000000000000e-01   2.0588000000000002e+00   2.8639999999999999e-01  -2.2839999999999999e-01   7.4499999999999997e-02  -1.7534000000000001e+00   5.5589999999999995e-01   6.7907000000000002e+00   2.6970000000000000e-01   4.0410000000000001e-01   3.8040000000000002e-01
   5.5110000000000003e-01  -3.5170000000000001e-01   2.2303999999999999e+00   1.4319999999999999e-01  -1.7130000000000001e-01   2.1899999999999999e-02  -2.0196999999999998e+00   5.5589999999999995e-01   7.1388999999999996e+00   1.4449999999999999e-01   2.2130000000000000e-01   3.8929999999999998e-01
   5.0700000000000001e-01  -3.2979999999999998e-01   2.9165999999999999e+00   2.0999999999999999e-01  -9.4999999999999998e-03  -8.8000000000000005e-03  -1.5093000000000001e+00   5.7809999999999995e-01   7.8353999999999999e+00   1.8300000000000000e-01   3.1750000000000000e-01   3.4949999999999998e-01
   5.7310000000000005e-01  -5.9360000000000002e-01   2.4876999999999998e+00   6.6799999999999998e-02  -1.1420000000000000e-01   4.4000000000000003e-03  -1.9088000000000001e+00   5.1139999999999997e-01   7.4871999999999996e+00   1.5409999999999999e-01   4.0410000000000001e-01   3.7159999999999999e-01
   4.8490000000000000e-01  -1.7590000000000000e-01   1.6298999999999999e+00   2.7689999999999998e-01  -5.7099999999999998e-02   8.8000000000000005e-03  -1.9310000000000000e+00   4.8920000000000002e-01   6.5294999999999996e+00   1.2520000000000001e-01   2.5979999999999998e-01   4.0699999999999997e-01
   4.4080000000000003e-01  -3.9570000000000000e-01   2.4018999999999999e+00   1.7190000000000000e-01  -1.6180000000000000e-01   0.0000000000000000e+00  -1.9310000000000000e+00   3.5580000000000001e-01   6.1813000000000002e+00   1.9270000000000001e-01   2.7900000000000003e-01   4.0699999999999997e-01
   4.6289999999999998e-01  -4.1770000000000002e-01   3.2597999999999998e+00   1.4319999999999999e-01  -1.2370000000000000e-01   7.8899999999999998e-02  -1.7978000000000001e+00   6.8930000000000002e-01   6.7907000000000002e+00   1.4449999999999999e-01   3.4639999999999999e-01   3.9810000000000001e-01
   4.6289999999999998e-01  -3.7369999999999998e-01   3.0024000000000002e+00   1.7190000000000000e-01  -2.5690000000000002e-01   1.7500000000000002e-02  -2.0419000000000000e+00   1.7790000000000000e-01   6.9648000000000003e+00   1.4449999999999999e-01   2.3089999999999999e-01   4.2020000000000002e-01
   4.8490000000000000e-01  -2.6379999999999998e-01   2.6593000000000000e+00   2.1959999999999999e-01  -1.9980000000000001e-01   3.0700000000000002e-02  -1.9975000000000001e+00   4.6689999999999998e-01   6.1813000000000002e+00   1.8300000000000000e-01   3.2710000000000000e-01   3.7600000000000000e-01
   5.2900000000000003e-01  -5.4959999999999998e-01   3.6029000000000000e+00   1.4319999999999999e-01  -2.4740000000000001e-01   1.3589999999999999e-01  -1.7534000000000001e+00   6.6710000000000003e-01   6.2683000000000000e+00   2.4079999999999999e-01   2.6939999999999997e-01   3.9369999999999999e-01
   4.4080000000000003e-01  -4.1770000000000002e-01   2.4018999999999999e+00   1.5279999999999999e-01  -1.8079999999999999e-01   3.5099999999999999e-02  -1.7978000000000001e+00   6.8930000000000002e-01   6.9648000000000003e+00   1.3489999999999999e-01   3.2710000000000000e-01   3.3620000000000000e-01
   4.8490000000000000e-01  -3.0780000000000002e-01   2.8309000000000002e+00   2.4820000000000000e-01  -1.4269999999999999e-01   8.8000000000000005e-03  -1.9753000000000001e+00   6.4480000000000004e-01   6.7035999999999998e+00   2.4079999999999999e-01   3.5599999999999998e-01   4.0699999999999997e-01
   5.2900000000000003e-01  -1.9789999999999999e-01   2.2303999999999999e+00   2.4820000000000000e-01  -2.1890000000000001e-01  -4.4000000000000003e-03  -1.8644000000000001e+00   7.1150000000000002e-01   6.3554000000000004e+00   1.6380000000000000e-01   3.5599999999999998e-01   3.5389999999999999e-01
   5.7310000000000005e-01  -3.7369999999999998e-01   2.0588000000000002e+00   1.6230000000000000e-01  -1.3320000000000001e-01   3.0700000000000002e-02  -1.9975000000000001e+00   6.2260000000000004e-01   6.7907000000000002e+00   2.5050000000000000e-01   3.9450000000000002e-01   4.1139999999999999e-01
   5.7310000000000005e-01  -2.8580000000000000e-01   1.9730000000000001e+00   2.0050000000000001e-01  -3.8100000000000002e-02   1.3200000000000000e-02  -1.7534000000000001e+00   5.1139999999999997e-01   6.8777999999999997e+00   2.0230000000000001e-01   3.1750000000000000e-01   3.6709999999999998e-01
   5.9509999999999996e-01  -2.8580000000000000e-01   2.7450999999999999e+00   2.6729999999999998e-01  -6.6600000000000006e-02  -3.0700000000000002e-02  -2.1307000000000000e+00   4.4469999999999998e-01   7.2260000000000000e+00   1.1559999999999999e-01   3.5599999999999998e-01   3.9369999999999999e-01
   4.4080000000000003e-01  -5.0560000000000005e-01   2.5735000000000001e+00   1.7190000000000000e-01  -1.9030000000000000e-01   5.2600000000000001e-02  -2.0863000000000000e+00   5.3369999999999995e-01   6.6166000000000000e+00   2.2159999999999999e-01   3.4639999999999999e-01   3.6709999999999998e-01
   5.2900000000000003e-01  -3.9570000000000000e-01   2.4876999999999998e+00   2.0999999999999999e-01  -1.9030000000000000e-01   3.5099999999999999e-02  -2.1084999999999998e+00   4.8920000000000002e-01   6.8777999999999997e+00   1.6380000000000000e-01   3.1750000000000000e-01   4.1139999999999999e-01
   6.8330000000000002e-01  -1.9789999999999999e-01   2.8309000000000002e+00   2.9599999999999999e-01  -1.3320000000000001e-01   2.6300000000000000e-02  -1.7756000000000001e+00   4.8920000000000002e-01   6.0941999999999998e+00   1.3489999999999999e-01   2.8870000000000001e-01   3.8929999999999998e-01
   5.5110000000000003e-01  -2.1980000000000000e-01   2.4876999999999998e+00   2.0050000000000001e-01  -2.3790000000000000e-01   2.1899999999999999e-02  -1.9310000000000000e+00   4.2249999999999999e-01   6.0072000000000001e+00   1.4449999999999999e-01   3.1750000000000000e-01   3.3179999999999998e-01
   4.4080000000000003e-01  -2.4179999999999999e-01   2.4018999999999999e+00   1.7190000000000000e-01  -1.8079999999999999e-01   4.8200000000000000e-02  -1.7312000000000001e+00   6.8930000000000002e-01   7.1388999999999996e+00   1.8300000000000000e-01   3.4639999999999999e-01   3.8929999999999998e-01
   5.0700000000000001e-01  -2.6379999999999998e-01   2.0588000000000002e+00   2.2910000000000000e-01  -1.5229999999999999e-01  -8.8000000000000005e-03  -1.9088000000000001e+00   4.8920000000000002e-01   6.5294999999999996e+00   2.0230000000000001e-01   3.4639999999999999e-01   3.4499999999999997e-01
   6.8330000000000002e-01  -2.1980000000000000e-01   2.4018999999999999e+00   2.9599999999999999e-01  -5.7099999999999998e-02  -1.7500000000000002e-02  -1.5980000000000001e+00   4.0020000000000000e-01   6.7907000000000002e+00   1.2520000000000001e-01   3.7530000000000002e-01   3.6709999999999998e-01
   5.7310000000000005e-01  -4.1770000000000002e-01   2.4018999999999999e+00   1.5279999999999999e-01  -1.3320000000000001e-01   2.6300000000000000e-02  -1.8200000000000001e+00   4.8920000000000002e-01   7.0518999999999998e+00   1.3489999999999999e-01   3.5599999999999998e-01   3.6709999999999998e-01
   5.7310000000000005e-01  -2.1980000000000000e-01   1.6298999999999999e+00   2.5779999999999997e-01  -1.5229999999999999e-01  -1.7500000000000002e-02  -1.9753000000000001e+00   2.4460000000000001e-01   6.4424999999999999e+00   1.8300000000000000e-01   3.0790000000000001e-01   4.0699999999999997e-01
   5.0700000000000001e-01  -2.8580000000000000e-01   1.5441000000000000e+00   2.0999999999999999e-01  -1.0470000000000000e-01   6.1400000000000003e-02  -1.9753000000000001e+00   5.1139999999999997e-01   6.5294999999999996e+00   2.4079999999999999e-01   2.2130000000000000e-01   4.0699999999999997e-01
   5.5110000000000003e-01  -3.0780000000000002e-01   2.6593000000000000e+00   1.9089999999999999e-01  -2.2839999999999999e-01   4.8200000000000000e-02  -2.0419000000000000e+00   5.1139999999999997e-01   7.0518999999999998e+00   1.5409999999999999e-01   3.3679999999999999e-01   3.8929999999999998e-01
   1.9839999999999999e-01  -1.9789999999999999e-01   2.2303999999999999e+00   2.1959999999999999e-01  -1.7130000000000001e-01   5.2600000000000001e-02  -2.1751000000000000e+00   4.2249999999999999e-01   5.7460000000000004e+00   2.3119999999999999e-01   2.1170000000000000e-01   4.1139999999999999e-01
   5.9509999999999996e-01  -3.7369999999999998e-01   3.2597999999999998e+00   1.9089999999999999e-01  -9.5200000000000007e-02   2.1899999999999999e-02  -1.9310000000000000e+00   3.7800000000000000e-01   6.7035999999999998e+00   2.3119999999999999e-01   2.8870000000000001e-01   3.5389999999999999e-01
   4.4080000000000003e-01  -3.0780000000000002e-01   3.4314000000000000e+00   1.6230000000000000e-01  -1.7130000000000001e-01   4.8200000000000000e-02  -2.0196999999999998e+00   5.1139999999999997e-01   6.6166000000000000e+00   1.8300000000000000e-01   3.5599999999999998e-01   3.8929999999999998e-01
   4.8490000000000000e-01  -5.9360000000000002e-01   2.9165999999999999e+00   2.1959999999999999e-01  -1.8079999999999999e-01   2.6300000000000000e-02  -1.7534000000000001e+00   5.3369999999999995e-01   6.7907000000000002e+00   1.7340000000000000e-01   3.2710000000000000e-01   3.5830000000000001e-01
   6.6130000000000000e-01  -4.1770000000000002e-01   2.1446000000000001e+00   2.3870000000000000e-01  -1.5229999999999999e-01   4.8200000000000000e-02  -1.9088000000000001e+00   5.3369999999999995e-01   6.7907000000000002e+00   2.5050000000000000e-01   3.1750000000000000e-01   3.5830000000000001e-01
   6.1719999999999997e-01  -3.5170000000000001e-01   2.4876999999999998e+00   1.7190000000000000e-01  -1.7130000000000001e-01   1.3200000000000000e-02  -1.8644000000000001e+00   6.2260000000000004e-01   7.3131000000000004e+00   2.0230000000000001e-01   3.8490000000000002e-01   3.4499999999999997e-01
   6.3919999999999999e-01  -2.8580000000000000e-01   1.2867999999999999e+00   1.7190000000000000e-01  -1.2370000000000000e-01   6.5799999999999997e-02  -1.7312000000000001e+00   4.8920000000000002e-01   7.5742000000000003e+00   2.5050000000000000e-01   2.8870000000000001e-01   3.8040000000000002e-01
   5.9509999999999996e-01  -1.5390000000000001e-01   1.8872000000000000e+00   2.2910000000000000e-01  -1.8079999999999999e-01   3.9500000000000000e-02  -2.0419000000000000e+00   6.4480000000000004e-01   6.0941999999999998e+00   9.6299999999999997e-02   3.0790000000000001e-01   4.0250000000000002e-01
   5.9509999999999996e-01  -2.1980000000000000e-01   2.1446000000000001e+00   2.3870000000000000e-01  -1.7130000000000001e-01  -8.8000000000000005e-03  -2.0196999999999998e+00   4.2249999999999999e-01   6.1813000000000002e+00   2.8899999999999998e-01   2.7900000000000003e-01   3.8929999999999998e-01
   5.2900000000000003e-01  -3.5170000000000001e-01   2.9165999999999999e+00   1.7190000000000000e-01  -1.8079999999999999e-01   3.9500000000000000e-02  -1.8866000000000001e+00   4.6689999999999998e-01   6.4424999999999999e+00   2.4079999999999999e-01   3.2710000000000000e-01   3.7600000000000000e-01
   4.1880000000000001e-01  -3.2979999999999998e-01   2.6593000000000000e+00   1.6230000000000000e-01  -2.2839999999999999e-01   5.2600000000000001e-02  -2.1528999999999998e+00   3.5580000000000001e-01   6.1813000000000002e+00   2.1190000000000001e-01   3.2710000000000000e-01   4.4679999999999997e-01
   5.9509999999999996e-01  -5.4959999999999998e-01   2.6593000000000000e+00   2.5779999999999997e-01  -1.4269999999999999e-01   5.7000000000000002e-02  -1.8866000000000001e+00   2.8910000000000002e-01   5.7460000000000004e+00   1.5409999999999999e-01   3.1750000000000000e-01   3.8040000000000002e-01
   3.7469999999999998e-01  -4.6170000000000000e-01   2.9165999999999999e+00   1.4319999999999999e-01  -1.5229999999999999e-01   3.5099999999999999e-02  -1.8422000000000001e+00   4.8920000000000002e-01   6.7907000000000002e+00   2.0230000000000001e-01   3.9450000000000002e-01   3.6270000000000002e-01
   8.1559999999999999e-01  -4.1770000000000002e-01   2.6593000000000000e+00   2.5779999999999997e-01  -1.7130000000000001e-01   4.3900000000000002e-02  -1.5980000000000001e+00   4.2249999999999999e-01   7.0518999999999998e+00   1.9270000000000001e-01   2.9830000000000001e-01   3.7600000000000000e-01
   4.4080000000000003e-01  -3.9570000000000000e-01   2.6593000000000000e+00   2.0999999999999999e-01  -1.1420000000000000e-01   6.1400000000000003e-02  -2.0196999999999998e+00   7.1150000000000002e-01   7.4871999999999996e+00   2.2159999999999999e-01   3.7530000000000002e-01   3.8479999999999998e-01
   7.4939999999999996e-01  -1.9789999999999999e-01   1.9730000000000001e+00   2.6729999999999998e-01  -9.5200000000000007e-02   2.1899999999999999e-02  -1.9310000000000000e+00   5.7809999999999995e-01   7.4871999999999996e+00   2.6970000000000000e-01   3.8490000000000002e-01   3.5830000000000001e-01
   5.7310000000000005e-01  -3.2979999999999998e-01   3.0882000000000001e+00   2.0999999999999999e-01  -1.8079999999999999e-01  -8.8000000000000005e-03  -1.9753000000000001e+00   5.7809999999999995e-01   5.9200999999999997e+00   1.4449999999999999e-01   3.4639999999999999e-01   3.4060000000000001e-01
   7.0530000000000004e-01  -2.4179999999999999e-01   2.2303999999999999e+00   2.2910000000000000e-01  -9.5200000000000007e-02   1.7500000000000002e-02  -1.8422000000000001e+00   6.6710000000000003e-01   7.7484000000000002e+00   1.8300000000000000e-01   1.7319999999999999e-01   4.1139999999999999e-01
   5.0700000000000001e-01  -2.4179999999999999e-01   2.7450999999999999e+00   1.9089999999999999e-01  -9.5200000000000007e-02   5.7000000000000002e-02  -2.2639000000000000e+00   6.0040000000000004e-01   6.1813000000000002e+00   1.3489999999999999e-01   3.1750000000000000e-01   4.4230000000000003e-01
   6.8330000000000002e-01  -3.0780000000000002e-01   2.8309000000000002e+00   2.1959999999999999e-01  -1.1420000000000000e-01   4.8200000000000000e-02  -1.6424000000000001e+00   7.1150000000000002e-01   6.7907000000000002e+00   1.7340000000000000e-01   3.2710000000000000e-01   4.0699999999999997e-01
   6.3919999999999999e-01  -1.3189999999999999e-01   2.4018999999999999e+00   9.5500000000000002e-02  -2.6640000000000003e-01   6.5799999999999997e-02  -2.2860999999999998e+00   3.3350000000000002e-01   7.1388999999999996e+00   2.3119999999999999e-01   2.6939999999999997e-01   3.7600000000000000e-01
   6.3919999999999999e-01  -3.2979999999999998e-01   1.9730000000000001e+00   2.5779999999999997e-01  -1.8079999999999999e-01   9.2100000000000001e-02  -1.9753000000000001e+00   3.5580000000000001e-01   6.0072000000000001e+00   2.3119999999999999e-01   2.5019999999999998e-01   3.9810000000000001e-01
   5.0700000000000001e-01  -5.0560000000000005e-01   2.6593000000000000e+00   2.0999999999999999e-01  -1.9980000000000001e-01   5.7000000000000002e-02  -1.7756000000000001e+00   3.7800000000000000e-01   7.0518999999999998e+00   1.7340000000000000e-01   3.0790000000000001e-01   3.8929999999999998e-01
   6.3919999999999999e-01  -3.2979999999999998e-01   2.4018999999999999e+00   1.8140000000000001e-01  -1.9980000000000001e-01   5.2600000000000001e-02  -1.9310000000000000e+00   6.4480000000000004e-01   6.4424999999999999e+00   2.0230000000000001e-01   3.3679999999999999e-01   3.8929999999999998e-01
   7.0530000000000004e-01  -2.1980000000000000e-01   2.7450999999999999e+00   2.2910000000000000e-01  -1.6180000000000000e-01   1.3200000000000000e-02  -2.1307000000000000e+00   5.7809999999999995e-01   6.0941999999999998e+00   2.4079999999999999e-01   3.1750000000000000e-01   4.2020000000000002e-01
   6.1719999999999997e-01  -2.6379999999999998e-01   1.8872000000000000e+00   2.4820000000000000e-01  -1.1420000000000000e-01  -1.3200000000000000e-02  -1.9753000000000001e+00   7.3380000000000001e-01   6.7907000000000002e+00   1.4449999999999999e-01   3.2710000000000000e-01   3.2290000000000002e-01
   7.4939999999999996e-01  -4.1770000000000002e-01   2.5735000000000001e+00   1.7190000000000000e-01  -1.9030000000000000e-01   7.0199999999999999e-02  -1.9088000000000001e+00   4.2249999999999999e-01   6.8777999999999997e+00   1.0600000000000000e-01   2.6939999999999997e-01   3.7600000000000000e-01
   5.2900000000000003e-01  -3.9570000000000000e-01   1.2010000000000001e+00   2.3870000000000000e-01  -1.0470000000000000e-01  -3.5099999999999999e-02  -1.9310000000000000e+00   3.1130000000000002e-01   6.7035999999999998e+00   2.3119999999999999e-01   2.8870000000000001e-01   4.1580000000000000e-01
   5.2900000000000003e-01  -1.9789999999999999e-01   2.7450999999999999e+00   1.8140000000000001e-01  -1.0470000000000000e-01  -4.4000000000000003e-03  -2.1528999999999998e+00   3.3350000000000002e-01   6.4424999999999999e+00   1.6380000000000000e-01   2.7900000000000003e-01   3.8929999999999998e-01
   8.1559999999999999e-01  -3.0780000000000002e-01   2.8309000000000002e+00   2.8639999999999999e-01  -1.0470000000000000e-01  -4.4000000000000003e-03  -1.9532000000000000e+00   5.3369999999999995e-01   6.4424999999999999e+00   1.2520000000000001e-01   3.3679999999999999e-01   3.7159999999999999e-01
   6.1719999999999997e-01  -3.2979999999999998e-01   3.0024000000000002e+00   1.7190000000000000e-01  -1.3320000000000001e-01  -8.8000000000000005e-03  -2.1307000000000000e+00   5.1139999999999997e-01   6.8777999999999997e+00   2.0230000000000001e-01   2.9830000000000001e-01   4.0699999999999997e-01
   7.4939999999999996e-01  -3.2979999999999998e-01   2.4018999999999999e+00   1.9089999999999999e-01  -1.1420000000000000e-01   4.8200000000000000e-02  -1.7534000000000001e+00   3.3350000000000002e-01   6.0941999999999998e+00   1.6380000000000000e-01   2.1170000000000000e-01   3.7600000000000000e-01
   6.1719999999999997e-01  -4.6170000000000000e-01   3.4314000000000000e+00   1.1459999999999999e-01  -1.4269999999999999e-01   7.4499999999999997e-02  -1.9532000000000000e+00   5.1139999999999997e-01   6.5294999999999996e+00   1.8300000000000000e-01   3.0790000000000001e-01   3.7159999999999999e-01
   5.9509999999999996e-01  -4.1770000000000002e-01   2.6593000000000000e+00   1.8140000000000001e-01  -2.0930000000000001e-01   4.8200000000000000e-02  -1.9753000000000001e+00   5.3369999999999995e-01   6.2683000000000000e+00   2.5050000000000000e-01   3.5599999999999998e-01   3.5830000000000001e-01
   5.7310000000000005e-01  -3.0780000000000002e-01   2.2303999999999999e+00   2.0999999999999999e-01  -1.8079999999999999e-01   4.4000000000000003e-03  -1.9310000000000000e+00   6.6710000000000003e-01   6.7907000000000002e+00   1.5409999999999999e-01   3.3679999999999999e-01   3.8040000000000002e-01
   5.5110000000000003e-01  -5.2759999999999996e-01   1.8872000000000000e+00   1.1459999999999999e-01  -9.5200000000000007e-02   4.4000000000000003e-03  -2.1084999999999998e+00   6.8930000000000002e-01   6.7035999999999998e+00   2.1190000000000001e-01   3.5599999999999998e-01   3.6270000000000002e-01
   6.3919999999999999e-01  -4.3969999999999998e-01   2.7450999999999999e+00   2.2910000000000000e-01  -1.7130000000000001e-01   5.2600000000000001e-02  -1.9532000000000000e+00   8.0049999999999999e-01   7.6612999999999998e+00   2.6010000000000000e-01   2.8870000000000001e-01   3.5830000000000001e-01
   7.4939999999999996e-01  -3.2979999999999998e-01   1.6298999999999999e+00   2.3870000000000000e-01  -1.6180000000000000e-01  -4.4000000000000003e-03  -1.8422000000000001e+00   5.5589999999999995e-01   6.3554000000000004e+00   1.9270000000000001e-01   2.6939999999999997e-01   3.9810000000000001e-01
   6.3919999999999999e-01  -3.2979999999999998e-01   2.2303999999999999e+00   2.0050000000000001e-01  -9.5200000000000007e-02   3.5099999999999999e-02  -2.0640999999999998e+00   3.7800000000000000e-01   5.8330000000000002e+00   2.0230000000000001e-01   2.8870000000000001e-01   4.2909999999999998e-01
   5.2900000000000003e-01  -3.2979999999999998e-01   2.8309000000000002e+00   1.8140000000000001e-01  -1.9030000000000000e-01   7.0199999999999999e-02  -1.9532000000000000e+00   6.0040000000000004e-01   6.0941999999999998e+00   2.5050000000000000e-01   3.0790000000000001e-01   4.0250000000000002e-01
   5.5110000000000003e-01  -5.7160000000000000e-01   2.5735000000000001e+00   1.4319999999999999e-01  -3.0449999999999999e-01   7.4499999999999997e-02  -2.0640999999999998e+00   6.0040000000000004e-01   6.2683000000000000e+00   1.9270000000000001e-01   3.1750000000000000e-01   4.0250000000000002e-01
   7.9349999999999998e-01  -3.5170000000000001e-01   2.5735000000000001e+00   2.6729999999999998e-01  -9.5200000000000007e-02   2.6300000000000000e-02  -1.9088000000000001e+00   5.1139999999999997e-01   6.6166000000000000e+00   2.8899999999999998e-01   2.4060000000000001e-01   3.7159999999999999e-01
   5.7310000000000005e-01  -5.4959999999999998e-01   3.5171000000000001e+00   1.9089999999999999e-01  -2.1890000000000001e-01   1.2280000000000001e-01  -1.8866000000000001e+00   5.1139999999999997e-01   7.0518999999999998e+00   2.1190000000000001e-01   3.2710000000000000e-01   3.7600000000000000e-01
   5.5110000000000003e-01  -2.4179999999999999e-01   3.0024000000000002e+00   2.4820000000000000e-01  -1.9030000000000000e-01   7.0199999999999999e-02  -1.8200000000000001e+00   6.4480000000000004e-01   6.7035999999999998e+00   2.0230000000000001e-01   3.0790000000000001e-01   3.6270000000000002e-01
   7.0530000000000004e-01  -1.3189999999999999e-01   2.4018999999999999e+00   1.6230000000000000e-01  -1.5229999999999999e-01   4.3900000000000002e-02  -1.9753000000000001e+00   3.3350000000000002e-01   6.7907000000000002e+00   1.3489999999999999e-01   2.5019999999999998e-01   4.3350000000000000e-01
   6.8330000000000002e-01  -2.8580000000000000e-01   1.7157000000000000e+00   1.9089999999999999e-01  -3.8100000000000002e-02   1.3200000000000000e-02  -1.9310000000000000e+00   6.8930000000000002e-01   6.7907000000000002e+00   2.3119999999999999e-01   2.9830000000000001e-01   3.7159999999999999e-01
   4.6289999999999998e-01  -3.0780000000000002e-01   2.1446000000000001e+00   1.6230000000000000e-01  -1.5229999999999999e-01   3.0700000000000002e-02  -1.6424000000000001e+00   6.0040000000000004e-01   7.3131000000000004e+00   2.3119999999999999e-01   3.2710000000000000e-01   4.2909999999999998e-01
   7.0530000000000004e-01  -1.0990000000000000e-01   2.7450999999999999e+00   2.4820000000000000e-01  -1.0470000000000000e-01   1.3200000000000000e-02  -1.9088000000000001e+00   5.5589999999999995e-01   6.8777999999999997e+00   1.6380000000000000e-01   2.5979999999999998e-01   4.0250000000000002e-01
   3.9679999999999999e-01  -5.0560000000000005e-01   2.4876999999999998e+00   1.6230000000000000e-01  -1.4269999999999999e-01   4.3900000000000002e-02  -2.1972999999999998e+00   3.1130000000000002e-01   6.9648000000000003e+00   1.7340000000000000e-01   2.0210000000000000e-01   3.8479999999999998e-01
   5.0700000000000001e-01  -3.9570000000000000e-01   2.4876999999999998e+00   1.6230000000000000e-01  -1.9980000000000001e-01   4.3900000000000002e-02  -1.8200000000000001e+00   5.7809999999999995e-01   7.2260000000000000e+00   1.3489999999999999e-01   4.2340000000000000e-01   3.6270000000000002e-01
   3.3060000000000000e-01  -3.2979999999999998e-01   3.0024000000000002e+00   2.4820000000000000e-01  -2.4740000000000001e-01   7.8899999999999998e-02  -2.1084999999999998e+00   4.4469999999999998e-01   6.5294999999999996e+00   2.3119999999999999e-01   2.6939999999999997e-01   3.8479999999999998e-01
   6.1719999999999997e-01  -1.9789999999999999e-01   2.0588000000000002e+00   2.2910000000000000e-01  -1.1420000000000000e-01   7.0199999999999999e-02  -1.9532000000000000e+00   3.5580000000000001e-01   6.0072000000000001e+00   1.8300000000000000e-01   2.9830000000000001e-01   3.5389999999999999e-01
   5.7310000000000005e-01  -4.1770000000000002e-01   3.4314000000000000e+00   1.1459999999999999e-01  -1.7130000000000001e-01   1.1840000000000001e-01  -1.7090000000000001e+00   5.5589999999999995e-01   7.2260000000000000e+00   2.3119999999999999e-01   3.2710000000000000e-01   3.8479999999999998e-01
   5.9509999999999996e-01  -3.7369999999999998e-01   3.0024000000000002e+00   1.4319999999999999e-01  -1.3320000000000001e-01   7.0199999999999999e-02  -1.8422000000000001e+00   7.5600000000000001e-01   6.8777999999999997e+00   2.5050000000000000e-01   3.2710000000000000e-01   3.5830000000000001e-01
   4.1880000000000001e-01  -3.5170000000000001e-01   2.4876999999999998e+00   2.2910000000000000e-01  -1.4269999999999999e-01   2.1899999999999999e-02  -2.0863000000000000e+00   4.2249999999999999e-01   7.1388999999999996e+00   2.3119999999999999e-01   2.7900000000000003e-01   4.1580000000000000e-01
   5.9509999999999996e-01  -3.7369999999999998e-01   2.1446000000000001e+00   1.5279999999999999e-01  -1.5229999999999999e-01   3.0700000000000002e-02  -1.7534000000000001e+00   7.1150000000000002e-01   6.1813000000000002e+00   1.6380000000000000e-01   2.6939999999999997e-01   3.6270000000000002e-01
   6.1719999999999997e-01  -3.9570000000000000e-01   2.7450999999999999e+00   1.8140000000000001e-01  -1.9030000000000000e-01   6.5799999999999997e-02  -1.8866000000000001e+00   6.8930000000000002e-01   6.7035999999999998e+00   1.7340000000000000e-01   3.2710000000000000e-01   3.7159999999999999e-01
   7.0530000000000004e-01  -2.4179999999999999e-01   1.8015000000000001e+00   1.9089999999999999e-01  -8.5599999999999996e-02  -2.6300000000000000e-02  -2.0196999999999998e+00   6.4480000000000004e-01   6.5294999999999996e+00   1.6380000000000000e-01   2.5979999999999998e-01   3.6709999999999998e-01
   8.1559999999999999e-01  -3.7369999999999998e-01   2.4876999999999998e+00   1.7190000000000000e-01  -1.2370000000000000e-01   2.1899999999999999e-02  -2.0863000000000000e+00   5.5589999999999995e-01   6.0941999999999998e+00   2.2159999999999999e-01   3.7530000000000002e-01   3.8479999999999998e-01
   3.7469999999999998e-01  -2.1980000000000000e-01   2.2303999999999999e+00   1.4319999999999999e-01  -1.7130000000000001e-01   5.7000000000000002e-02  -2.0419000000000000e+00   6.2260000000000004e-01   6.2683000000000000e+00   1.2520000000000001e-01   3.3679999999999999e-01   3.8929999999999998e-01
   6.1719999999999997e-01  -4.8359999999999997e-01   2.7450999999999999e+00   2.0050000000000001e-01  -1.6180000000000000e-01   3.0700000000000002e-02  -2.0640999999999998e+00   4.0020000000000000e-01   6.3554000000000004e+00   2.4079999999999999e-01   2.9830000000000001e-01   3.8479999999999998e-01
   5.5110000000000003e-01  -1.7590000000000000e-01   1.9730000000000001e+00   1.6230000000000000e-01  -1.2370000000000000e-01   2.1899999999999999e-02  -1.9753000000000001e+00   4.0020000000000000e-01   6.3554000000000004e+00   2.1190000000000001e-01   2.6939999999999997e-01   4.0699999999999997e-01
   5.2900000000000003e-01  -3.5170000000000001e-01   3.1739999999999999e+00   1.5279999999999999e-01  -2.9499999999999998e-01   7.0199999999999999e-02  -1.9753000000000001e+00   5.5589999999999995e-01   6.2683000000000000e+00   2.8899999999999998e-01   3.0790000000000001e-01   3.4499999999999997e-01
   4.4080000000000003e-01  -3.7369999999999998e-01   2.7450999999999999e+00   2.5779999999999997e-01  -2.0930000000000001e-01   2.6300000000000000e-02  -1.9088000000000001e+00   6.2260000000000004e-01   5.6589000000000000e+00   1.9270000000000001e-01   2.3089999999999999e-01   3.6709999999999998e-01
   5.0700000000000001e-01  -3.9570000000000000e-01   2.2303999999999999e+00   2.6729999999999998e-01  -1.5229999999999999e-01   0.0000000000000000e+00  -1.8866000000000001e+00   4.0020000000000000e-01   6.6166000000000000e+00   1.5409999999999999e-01   3.0790000000000001e-01   3.5389999999999999e-01
   5.0700000000000001e-01  -1.5390000000000001e-01   2.4018999999999999e+00   2.0999999999999999e-01  -1.2370000000000000e-01   3.0700000000000002e-02  -2.0863000000000000e+00   8.4499999999999997e-01   6.7907000000000002e+00   1.6380000000000000e-01   3.1750000000000000e-01   3.5830000000000001e-01
   5.7310000000000005e-01  -4.1770000000000002e-01   2.2303999999999999e+00   1.5279999999999999e-01  -1.5229999999999999e-01   3.9500000000000000e-02  -1.7978000000000001e+00   5.3369999999999995e-01   6.9648000000000003e+00   1.4449999999999999e-01   3.5599999999999998e-01   3.6270000000000002e-01
   7.2740000000000005e-01  -1.7590000000000000e-01   2.6593000000000000e+00   2.6729999999999998e-01  -7.6100000000000001e-02   8.8000000000000005e-03  -2.0196999999999998e+00   5.1139999999999997e-01   7.4001000000000001e+00   2.3119999999999999e-01   2.5979999999999998e-01   3.7600000000000000e-01
   5.7310000000000005e-01  -3.7369999999999998e-01   1.3725000000000001e+00   2.0999999999999999e-01  -1.7130000000000001e-01  -8.8000000000000005e-03  -2.1307000000000000e+00   4.6689999999999998e-01   6.1813000000000002e+00   1.9270000000000001e-01   2.5019999999999998e-01   3.4949999999999998e-01
   7.2740000000000005e-01  -2.8580000000000000e-01   3.0024000000000002e+00   2.0050000000000001e-01  -1.9030000000000000e-01   3.5099999999999999e-02  -1.9532000000000000e+00   7.7820000000000000e-01   6.8777999999999997e+00   2.3119999999999999e-01   4.0410000000000001e-01   3.8929999999999998e-01
   5.5110000000000003e-01  -4.1770000000000002e-01   2.3161999999999998e+00   1.6230000000000000e-01  -1.6180000000000000e-01   1.7500000000000002e-02  -2.0863000000000000e+00   4.6689999999999998e-01   6.0941999999999998e+00   2.7939999999999998e-01   2.7900000000000003e-01   3.8040000000000002e-01
   6.1719999999999997e-01  -1.0990000000000000e-01   2.4018999999999999e+00   2.0999999999999999e-01  -1.4269999999999999e-01   4.3900000000000002e-02  -1.9975000000000001e+00   6.6710000000000003e-01   6.0072000000000001e+00   1.9270000000000001e-01   2.9830000000000001e-01   3.2729999999999998e-01
   5.9509999999999996e-01  -4.1770000000000002e-01   3.1739999999999999e+00   1.3370000000000001e-01  -2.6640000000000003e-01   7.8899999999999998e-02  -1.9753000000000001e+00   3.7800000000000000e-01   6.0941999999999998e+00   1.6380000000000000e-01   2.6939999999999997e-01   3.2729999999999998e-01
   6.8330000000000002e-01  -3.9570000000000000e-01   2.7450999999999999e+00   1.4319999999999999e-01  -2.3790000000000000e-01   7.8899999999999998e-02  -1.8422000000000001e+00   7.1150000000000002e-01   6.7035999999999998e+00   1.9270000000000001e-01   3.2710000000000000e-01   3.8929999999999998e-01
   5.0700000000000001e-01  -2.6379999999999998e-01   2.2303999999999999e+00   1.8140000000000001e-01  -1.0470000000000000e-01   4.3900000000000002e-02  -1.8866000000000001e+00   6.4480000000000004e-01   6.6166000000000000e+00   2.0230000000000001e-01   3.3679999999999999e-01   3.8040000000000002e-01
   4.8490000000000000e-01  -3.0780000000000002e-01   1.3725000000000001e+00   2.4820000000000000e-01  -1.3320000000000001e-01   3.0700000000000002e-02  -2.0640999999999998e+00   6.2260000000000004e-01   7.4001000000000001e+00   1.8300000000000000e-01   3.6559999999999998e-01   3.6709999999999998e-01
   6.1719999999999997e-01  -2.6379999999999998e-01   2.6593000000000000e+00   1.6230000000000000e-01  -1.9980000000000001e-01   5.7000000000000002e-02  -1.8644000000000001e+00   6.6710000000000003e-01   6.8777999999999997e+00   2.6970000000000000e-01   3.0790000000000001e-01   3.6270000000000002e-01
   7.7149999999999996e-01  -4.8359999999999997e-01   2.0588000000000002e+00   2.3870000000000000e-01  -8.5599999999999996e-02   4.3900000000000002e-02  -1.9975000000000001e+00   5.7809999999999995e-01   6.7035999999999998e+00   2.6970000000000000e-01   2.8870000000000001e-01   3.5830000000000001e-01
   6.8330000000000002e-01  -1.3189999999999999e-01   2.2303999999999999e+00   2.2910000000000000e-01  -7.6100000000000001e-02   3.9500000000000000e-02  -1.9753000000000001e+00   5.3369999999999995e-01   6.2683000000000000e+00   2.4079999999999999e-01   3.2710000000000000e-01   3.8929999999999998e-01
   3.5270000000000001e-01  -4.3969999999999998e-01   2.1446000000000001e+00   1.8140000000000001e-01  -1.8079999999999999e-01   6.5799999999999997e-02  -1.9975000000000001e+00   6.4480000000000004e-01   6.4424999999999999e+00   2.6010000000000000e-01   2.4060000000000001e-01   3.6709999999999998e-01
   4.4080000000000003e-01  -4.6170000000000000e-01   2.6593000000000000e+00   2.3870000000000000e-01  -1.9030000000000000e-01   8.3299999999999999e-02  -1.9975000000000001e+00   6.0040000000000004e-01   6.2683000000000000e+00   1.8300000000000000e-01   2.2130000000000000e-01   4.0250000000000002e-01
   6.3919999999999999e-01  -3.7369999999999998e-01   1.8015000000000001e+00   1.3370000000000001e-01  -2.4740000000000001e-01   2.6300000000000000e-02  -2.0863000000000000e+00   4.4469999999999998e-01   6.3554000000000004e+00   2.8899999999999998e-01   2.7900000000000003e-01   3.7159999999999999e-01
   5.0700000000000001e-01  -4.6170000000000000e-01   3.4314000000000000e+00   1.9089999999999999e-01  -1.9030000000000000e-01   6.5799999999999997e-02  -1.7534000000000001e+00   7.1150000000000002e-01   6.7035999999999998e+00   2.2159999999999999e-01   3.8490000000000002e-01   3.5830000000000001e-01
   7.0530000000000004e-01  -3.9570000000000000e-01   2.8309000000000002e+00   1.3370000000000001e-01  -2.9499999999999998e-01   7.8899999999999998e-02  -1.8866000000000001e+00   7.5600000000000001e-01   6.8777999999999997e+00   2.8899999999999998e-01   2.8870000000000001e-01   3.8479999999999998e-01
   8.8170000000000004e-01  -2.8580000000000000e-01   2.6593000000000000e+00   2.2910000000000000e-01  -1.1420000000000000e-01   3.0700000000000002e-02  -1.9975000000000001e+00   4.6689999999999998e-01   7.0518999999999998e+00   1.8300000000000000e-01   3.4639999999999999e-01   4.0699999999999997e-01
   7.9349999999999998e-01  -5.0560000000000005e-01   2.2303999999999999e+00   2.3870000000000000e-01  -1.3320000000000001e-01   4.4000000000000003e-03  -2.0419000000000000e+00   9.1169999999999995e-01   7.2260000000000000e+00   2.3119999999999999e-01   3.5599999999999998e-01   3.3620000000000000e-01
   5.9509999999999996e-01  -2.8580000000000000e-01   3.1739999999999999e+00   1.5279999999999999e-01  -5.7099999999999998e-02   4.8200000000000000e-02  -2.0196999999999998e+00   5.5589999999999995e-01   6.3554000000000004e+00   1.9270000000000001e-01   3.5599999999999998e-01   3.4499999999999997e-01
   5.5110000000000003e-01  -1.9789999999999999e-01   2.1446000000000001e+00   1.9089999999999999e-01  -1.3320000000000001e-01   1.7500000000000002e-02  -1.9975000000000001e+00   4.8920000000000002e-01   6.4424999999999999e+00   2.6970000000000000e-01   3.5599999999999998e-01   4.2470000000000002e-01
   5.5110000000000003e-01  -2.8580000000000000e-01   1.8015000000000001e+00   1.9089999999999999e-01  -8.5599999999999996e-02   4.8200000000000000e-02  -2.1528999999999998e+00   5.3369999999999995e-01   6.0941999999999998e+00   1.8300000000000000e-01   3.1750000000000000e-01   3.9810000000000001e-01
   5.0700000000000001e-01  -1.9789999999999999e-01   2.6593000000000000e+00   1.8140000000000001e-01  -1.9980000000000001e-01   8.3299999999999999e-02  -2.0863000000000000e+00   7.5600000000000001e-01   6.7907000000000002e+00   1.7340000000000000e-01   2.5979999999999998e-01   3.8479999999999998e-01
   5.0700000000000001e-01  -2.8580000000000000e-01   2.1446000000000001e+00   1.9089999999999999e-01  -1.8079999999999999e-01   6.1400000000000003e-02  -1.9753000000000001e+00   4.2249999999999999e-01   6.0072000000000001e+00   1.9270000000000001e-01   3.2710000000000000e-01   3.6709999999999998e-01
   7.0530000000000004e-01  -3.5170000000000001e-01   2.4018999999999999e+00   1.9089999999999999e-01  -1.2370000000000000e-01   2.1899999999999999e-02  -1.9088000000000001e+00   5.1139999999999997e-01   6.1813000000000002e+00   2.6010000000000000e-01   3.0790000000000001e-01   3.2729999999999998e-01
   5.5110000000000003e-01  -2.6379999999999998e-01   2.6593000000000000e+00   8.5900000000000004e-02  -2.5690000000000002e-01   1.2720000000000001e-01  -1.9532000000000000e+00   4.6689999999999998e-01   6.5294999999999996e+00   1.4449999999999999e-01   3.5599999999999998e-01   3.4499999999999997e-01
   8.3760000000000001e-01  -3.0780000000000002e-01   2.3161999999999998e+00   2.5779999999999997e-01  -2.1890000000000001e-01   5.7000000000000002e-02  -2.0863000000000000e+00   4.2249999999999999e-01   6.9648000000000003e+00   1.9270000000000001e-01   3.1750000000000000e-01   3.4499999999999997e-01
   6.3919999999999999e-01  -1.7590000000000000e-01   3.0882000000000001e+00   2.7689999999999998e-01  -2.3790000000000000e-01   5.2600000000000001e-02  -1.9975000000000001e+00   4.2249999999999999e-01   6.5294999999999996e+00   1.1559999999999999e-01   3.0790000000000001e-01   3.6270000000000002e-01
   6.3919999999999999e-01  -3.5170000000000001e-01   2.3161999999999998e+00   2.0050000000000001e-01  -1.9980000000000001e-01   3.9500000000000000e-02  -1.7978000000000001e+00   6.4480000000000004e-01   7.6612999999999998e+00   1.6380000000000000e-01   3.9450000000000002e-01   3.4060000000000001e-01
   7.0530000000000004e-01  -2.4179999999999999e-01   2.2303999999999999e+00   1.5279999999999999e-01  -8.5599999999999996e-02   4.8200000000000000e-02  -1.9088000000000001e+00   6.2260000000000004e-01   6.5294999999999996e+00   1.7340000000000000e-01   3.4639999999999999e-01   3.2729999999999998e-01
   5.5110000000000003e-01  -2.6379999999999998e-01   1.4582999999999999e+00   2.9599999999999999e-01  -1.6180000000000000e-01  -8.8000000000000005e-03  -1.9532000000000000e+00   6.2260000000000004e-01   6.7907000000000002e+00   1.4449999999999999e-01   2.3089999999999999e-01   3.7159999999999999e-01
   6.3919999999999999e-01  -2.6379999999999998e-01   2.6593000000000000e+00   1.0500000000000000e-01  -1.0470000000000000e-01   3.9500000000000000e-02  -2.1972999999999998e+00   5.1139999999999997e-01   6.0072000000000001e+00   1.8300000000000000e-01   2.9830000000000001e-01   3.8479999999999998e-01
   6.1719999999999997e-01  -4.6170000000000000e-01   2.3161999999999998e+00   1.0500000000000000e-01  -2.2839999999999999e-01   3.0700000000000002e-02  -2.0419000000000000e+00   6.6710000000000003e-01   6.6166000000000000e+00   1.9270000000000001e-01   2.9830000000000001e-01   3.8479999999999998e-01
   4.1880000000000001e-01  -3.5170000000000001e-01   2.7450999999999999e+00   2.1959999999999999e-01  -2.1890000000000001e-01   6.5799999999999997e-02  -2.0196999999999998e+00   2.4460000000000001e-01   6.5294999999999996e+00   1.4449999999999999e-01   2.6939999999999997e-01   4.1139999999999999e-01
   5.7310000000000005e-01  -2.4179999999999999e-01   2.2303999999999999e+00   2.5779999999999997e-01  -1.3320000000000001e-01  -8.8000000000000005e-03  -2.1307000000000000e+00   5.5589999999999995e-01   6.7035999999999998e+00   1.3489999999999999e-01   2.6939999999999997e-01   3.8479999999999998e-01
   3.9679999999999999e-01  -4.8359999999999997e-01   2.9165999999999999e+00   2.6729999999999998e-01  -2.0930000000000001e-01   1.5790000000000001e-01  -1.8644000000000001e+00   4.2249999999999999e-01   6.5294999999999996e+00   2.5050000000000000e-01   2.6939999999999997e-01   3.8040000000000002e-01
   5.5110000000000003e-01  -3.5170000000000001e-01   2.2303999999999999e+00   1.1459999999999999e-01  -1.9980000000000001e-01   3.0700000000000002e-02  -1.9088000000000001e+00   3.5580000000000001e-01   6.9648000000000003e+00   2.8899999999999998e-01   3.2710000000000000e-01   3.4499999999999997e-01
   5.9509999999999996e-01  -3.5170000000000001e-01   2.7450999999999999e+00   2.1959999999999999e-01  -6.6600000000000006e-02   6.1400000000000003e-02  -1.9532000000000000e+00   6.8930000000000002e-01   6.7035999999999998e+00   1.6380000000000000e-01   2.6939999999999997e-01   3.5830000000000001e-01
   5.7310000000000005e-01  -1.9789999999999999e-01   2.4876999999999998e+00   1.8140000000000001e-01  -1.6180000000000000e-01  -4.8200000000000000e-02  -1.8644000000000001e+00   5.5589999999999995e-01   6.7035999999999998e+00   2.3119999999999999e-01   3.2710000000000000e-01   3.3620000000000000e-01
   5.2900000000000003e-01  -3.7369999999999998e-01   2.3161999999999998e+00   1.7190000000000000e-01  -1.2370000000000000e-01   6.5799999999999997e-02  -1.9532000000000000e+00   5.1139999999999997e-01   7.7484000000000002e+00   2.3119999999999999e-01   3.9450000000000002e-01   3.3620000000000000e-01
   7.9349999999999998e-01  -3.5170000000000001e-01   9.4359999999999999e-01   2.3870000000000000e-01  -4.7600000000000003e-02  -2.6300000000000000e-02  -1.8200000000000001e+00   5.5589999999999995e-01   6.7035999999999998e+00   2.3119999999999999e-01   3.5599999999999998e-01   3.8040000000000002e-01
   7.4939999999999996e-01  -2.6379999999999998e-01   1.7157000000000000e+00   1.1459999999999999e-01  -1.2370000000000000e-01   6.5799999999999997e-02  -2.2195000000000000e+00   4.8920000000000002e-01   6.8777999999999997e+00   2.0230000000000001e-01   2.9830000000000001e-01   3.7600000000000000e-01
   3.9679999999999999e-01  -3.2979999999999998e-01   2.3161999999999998e+00   2.3870000000000000e-01  -2.1890000000000001e-01   8.8000000000000005e-03  -2.1528999999999998e+00   5.3369999999999995e-01   6.2683000000000000e+00   2.3119999999999999e-01   2.8870000000000001e-01   3.4060000000000001e-01
   4.6289999999999998e-01  -1.9789999999999999e-01   3.0882000000000001e+00   2.0050000000000001e-01  -1.1420000000000000e-01   3.9500000000000000e-02  -1.9753000000000001e+00   5.5589999999999995e-01   6.5294999999999996e+00   2.6970000000000000e-01   2.7900000000000003e-01   3.8929999999999998e-01
   6.8330000000000002e-01  -1.9789999999999999e-01   2.2303999999999999e+00   1.9089999999999999e-01  -2.5690000000000002e-01   7.0199999999999999e-02  -2.1307000000000000e+00   4.8920000000000002e-01   6.4424999999999999e+00   2.4079999999999999e-01   3.0790000000000001e-01   3.6270000000000002e-01
   5.2900000000000003e-01  -5.0560000000000005e-01   2.8309000000000002e+00   1.3370000000000001e-01  -2.4740000000000001e-01   7.8899999999999998e-02  -1.8644000000000001e+00   4.0020000000000000e-01   6.1813000000000002e+00   1.9270000000000001e-01   2.0210000000000000e-01   3.6270000000000002e-01
   7.0530000000000004e-01  -4.3969999999999998e-01   2.3161999999999998e+00   2.5779999999999997e-01  -2.4740000000000001e-01   7.4499999999999997e-02  -1.7090000000000001e+00   7.3380000000000001e-01   7.0518999999999998e+00   1.9270000000000001e-01   2.5019999999999998e-01   3.7600000000000000e-01
   6.3919999999999999e-01  -3.5170000000000001e-01   1.8015000000000001e+00   1.2410000000000000e-01  -1.5229999999999999e-01   2.1899999999999999e-02  -1.9975000000000001e+00   4.0020000000000000e-01   6.2683000000000000e+00   1.4449999999999999e-01   2.7900000000000003e-01   3.7159999999999999e-01
   7.0530000000000004e-01  -1.0990000000000000e-01   2.7450999999999999e+00   2.2910000000000000e-01  -9.5200000000000007e-02   3.0700000000000002e-02  -1.9975000000000001e+00   7.3380000000000001e-01   7.0518999999999998e+00   2.2159999999999999e-01   3.3679999999999999e-01   3.2290000000000002e-01
   7.7149999999999996e-01  -3.5170000000000001e-01   3.0024000000000002e+00   1.9089999999999999e-01  -1.9980000000000001e-01   3.5099999999999999e-02  -1.9088000000000001e+00   6.2260000000000004e-01   7.2260000000000000e+00   1.5409999999999999e-01   3.9450000000000002e-01   3.3179999999999998e-01
   8.1559999999999999e-01  -3.7369999999999998e-01   8.5780000000000001e-01   2.9599999999999999e-01  -4.7600000000000003e-02   0.0000000000000000e+00  -2.0419000000000000e+00   5.3369999999999995e-01   6.9648000000000003e+00   1.4449999999999999e-01   2.8870000000000001e-01   3.5389999999999999e-01
   7.2740000000000005e-01  -6.1550000000000005e-01   2.2303999999999999e+00   2.1959999999999999e-01  -1.9030000000000000e-01   3.0700000000000002e-02  -1.9753000000000001e+00   5.3369999999999995e-01   5.9200999999999997e+00   2.2159999999999999e-01   2.9830000000000001e-01   3.5389999999999999e-01
   7.0530000000000004e-01  -2.1980000000000000e-01   2.7450999999999999e+00   2.0050000000000001e-01  -1.5229999999999999e-01   4.3900000000000002e-02  -1.9532000000000000e+00   5.5589999999999995e-01   6.6166000000000000e+00   1.8300000000000000e-01   3.2710000000000000e-01   3.6270000000000002e-01
   7.2740000000000005e-01  -4.3969999999999998e-01   2.5735000000000001e+00   1.7190000000000000e-01  -1.9980000000000001e-01   3.9500000000000000e-02  -2.1528999999999998e+00   3.1130000000000002e-01   6.3554000000000004e+00   2.3119999999999999e-01   2.8870000000000001e-01   3.6709999999999998e-01
   7.0530000000000004e-01  -1.5390000000000001e-01   2.1446000000000001e+00   2.7689999999999998e-01  -2.1890000000000001e-01   3.9500000000000000e-02  -2.0640999999999998e+00   5.1139999999999997e-01   6.7907000000000002e+00   3.1790000000000002e-01   2.3089999999999999e-01   3.7159999999999999e-01
   5.2900000000000003e-01  -5.2759999999999996e-01   2.8309000000000002e+00   1.5279999999999999e-01  -2.7600000000000002e-01   8.7700000000000000e-02  -2.0863000000000000e+00   5.1139999999999997e-01   6.4424999999999999e+00   2.6970000000000000e-01   2.8870000000000001e-01   3.2729999999999998e-01
   5.0700000000000001e-01  -3.7369999999999998e-01   2.7450999999999999e+00   2.7689999999999998e-01  -1.9030000000000000e-01   4.3900000000000002e-02  -2.1307000000000000e+00   4.6689999999999998e-01   7.3131000000000004e+00   1.5409999999999999e-01   2.8870000000000001e-01   3.3179999999999998e-01
   6.8330000000000002e-01  -3.7369999999999998e-01   2.2303999999999999e+00   2.1959999999999999e-01  -8.5599999999999996e-02   3.0700000000000002e-02  -2.1528999999999998e+00   4.0020000000000000e-01   6.0941999999999998e+00   1.4449999999999999e-01   2.7900000000000003e-01   3.5830000000000001e-01
   4.4080000000000003e-01  -2.4179999999999999e-01   1.6298999999999999e+00   1.6230000000000000e-01  -1.5229999999999999e-01   2.6300000000000000e-02  -2.1972999999999998e+00   6.0040000000000004e-01   6.6166000000000000e+00   2.1190000000000001e-01   2.5979999999999998e-01   3.5389999999999999e-01
   6.3919999999999999e-01  -2.6379999999999998e-01   2.4876999999999998e+00   1.9089999999999999e-01  -1.9980000000000001e-01   7.0199999999999999e-02  -1.9975000000000001e+00   6.0040000000000004e-01   7.5742000000000003e+00   1.7340000000000000e-01   3.5599999999999998e-01   3.5389999999999999e-01
   6.6130000000000000e-01  -5.0560000000000005e-01   1.8015000000000001e+00   1.8140000000000001e-01  -6.6600000000000006e-02  -2.6300000000000000e-02  -1.9310000000000000e+00   5.1139999999999997e-01   6.1813000000000002e+00   1.3489999999999999e-01   2.8870000000000001e-01   3.8479999999999998e-01
   6.1719999999999997e-01  -2.4179999999999999e-01   9.4359999999999999e-01   1.6230000000000000e-01  -1.3320000000000001e-01   2.1899999999999999e-02  -2.2195000000000000e+00   3.3350000000000002e-01   6.4424999999999999e+00   2.2159999999999999e-01   3.1750000000000000e-01   3.9369999999999999e-01
   4.4080000000000003e-01  -3.2979999999999998e-01   2.4876999999999998e+00   2.6729999999999998e-01  -1.9030000000000000e-01   3.9500000000000000e-02  -1.9088000000000001e+00   3.7800000000000000e-01   6.4424999999999999e+00   1.1559999999999999e-01   3.1750000000000000e-01   3.9810000000000001e-01
   6.3919999999999999e-01  -4.6170000000000000e-01   2.5735000000000001e+00   2.2910000000000000e-01  -1.7130000000000001e-01   5.2600000000000001e-02  -2.1307000000000000e+00   5.1139999999999997e-01   6.6166000000000000e+00   3.0819999999999997e-01   3.7530000000000002e-01   3.6270000000000002e-01
   5.9509999999999996e-01  -2.8580000000000000e-01   2.4018999999999999e+00   1.6230000000000000e-01  -1.3320000000000001e-01   2.1899999999999999e-02  -2.1751000000000000e+00   3.5580000000000001e-01   6.0941999999999998e+00   1.2520000000000001e-01   1.8279999999999999e-01   3.4060000000000001e-01
   6.3919999999999999e-01  -2.8580000000000000e-01   3.1739999999999999e+00   1.4319999999999999e-01  -2.4740000000000001e-01   8.3299999999999999e-02  -1.6868000000000001e+00   5.1139999999999997e-01   6.7035999999999998e+00   2.2159999999999999e-01   3.0790000000000001e-01   3.5389999999999999e-01
   5.2900000000000003e-01  -2.6379999999999998e-01   2.8309000000000002e+00   1.7190000000000000e-01  -1.7130000000000001e-01   7.0199999999999999e-02  -1.8644000000000001e+00   5.7809999999999995e-01   6.9648000000000003e+00   1.1559999999999999e-01   3.3679999999999999e-01   3.4949999999999998e-01
   7.9349999999999998e-01  -3.5170000000000001e-01   2.5735000000000001e+00   2.2910000000000000e-01  -1.4269999999999999e-01   3.9500000000000000e-02  -2.1084999999999998e+00   4.8920000000000002e-01   6.0072000000000001e+00   2.2159999999999999e-01   2.6939999999999997e-01   3.9810000000000001e-01
   7.0530000000000004e-01  -3.5170000000000001e-01   2.0588000000000002e+00   1.4319999999999999e-01  -1.9030000000000000e-01   3.5099999999999999e-02  -2.1084999999999998e+00   8.2269999999999999e-01   7.3131000000000004e+00   1.4449999999999999e-01   4.1370000000000001e-01   3.4499999999999997e-01
   5.5110000000000003e-01  -3.2979999999999998e-01   2.4876999999999998e+00   2.2910000000000000e-01  -1.1420000000000000e-01   5.2600000000000001e-02  -1.9088000000000001e+00   7.5600000000000001e-01   7.1388999999999996e+00   1.9270000000000001e-01   2.8870000000000001e-01   3.6270000000000002e-01
   6.6130000000000000e-01  -2.4179999999999999e-01   2.0588000000000002e+00   1.6230000000000000e-01  -1.8079999999999999e-01  -1.7500000000000002e-02  -2.0640999999999998e+00   7.3380000000000001e-01   6.1813000000000002e+00   1.9270000000000001e-01   3.1750000000000000e-01   3.9810000000000001e-01
   6.3919999999999999e-01  -1.3189999999999999e-01   2.3161999999999998e+00   2.6729999999999998e-01  -1.3320000000000001e-01  -4.4000000000000003e-03  -2.1528999999999998e+00   4.0020000000000000e-01   6.5294999999999996e+00   1.7340000000000000e-01   2.5019999999999998e-01   3.6709999999999998e-01
   6.1719999999999997e-01  -4.8359999999999997e-01   1.6298999999999999e+00   1.0500000000000000e-01  -1.6180000000000000e-01   1.7500000000000002e-02  -1.8644000000000001e+00   5.5589999999999995e-01   6.6166000000000000e+00   1.0600000000000000e-01   2.8870000000000001e-01   3.4949999999999998e-01
   4.1880000000000001e-01  -3.0780000000000002e-01   2.1446000000000001e+00   2.1959999999999999e-01  -1.8079999999999999e-01   4.8200000000000000e-02  -2.1307000000000000e+00   6.6710000000000003e-01   6.9648000000000003e+00   1.9270000000000001e-01   2.1170000000000000e-01   3.7600000000000000e-01
   6.6130000000000000e-01  -3.5170000000000001e-01   2.4018999999999999e+00   2.0050000000000001e-01  -1.3320000000000001e-01   7.4499999999999997e-02  -1.8866000000000001e+00   5.3369999999999995e-01   6.1813000000000002e+00   2.7939999999999998e-01   3.1750000000000000e-01   4.1580000000000000e-01
   4.8490000000000000e-01  -3.2979999999999998e-01   2.6593000000000000e+00   1.4319999999999999e-01  -1.6180000000000000e-01   4.8200000000000000e-02  -2.0640999999999998e+00   3.5580000000000001e-01   6.0072000000000001e+00   2.0230000000000001e-01   3.1750000000000000e-01   3.3179999999999998e-01
   5.9509999999999996e-01  -5.4959999999999998e-01   3.3456000000000001e+00   1.8140000000000001e-01  -2.1890000000000001e-01   7.0199999999999999e-02  -2.0419000000000000e+00   4.2249999999999999e-01   7.0518999999999998e+00   2.3119999999999999e-01   3.0790000000000001e-01   3.5830000000000001e-01
   6.8330000000000002e-01  -3.2979999999999998e-01   1.8872000000000000e+00   1.9089999999999999e-01  -9.5200000000000007e-02  -1.3200000000000000e-02  -1.9753000000000001e+00   5.3369999999999995e-01   6.4424999999999999e+00   1.1559999999999999e-01   2.3089999999999999e-01   3.4060000000000001e-01
   8.8170000000000004e-01  -3.0780000000000002e-01   2.6593000000000000e+00   2.6729999999999998e-01  -1.4269999999999999e-01   5.2600000000000001e-02  -1.8200000000000001e+00   5.5589999999999995e-01   7.0518999999999998e+00   2.5050000000000000e-01   2.8870000000000001e-01   3.2729999999999998e-01
   5.2900000000000003e-01  -3.9570000000000000e-01   1.4582999999999999e+00   1.7190000000000000e-01  -1.8079999999999999e-01   1.3200000000000000e-02  -1.9753000000000001e+00   8.0049999999999999e-01   6.4424999999999999e+00   2.5050000000000000e-01   3.9450000000000002e-01   3.4949999999999998e-01
   4.6289999999999998e-01  -1.5390000000000001e-01   1.8015000000000001e+00   2.2910000000000000e-01  -7.6100000000000001e-02   3.5099999999999999e-02  -2.0863000000000000e+00   6.2260000000000004e-01   6.9648000000000003e+00   1.2520000000000001e-01   3.0790000000000001e-01   3.6709999999999998e-01
   5.2900000000000003e-01  -3.9570000000000000e-01   2.4018999999999999e+00   2.1959999999999999e-01  -1.3320000000000001e-01   6.1400000000000003e-02  -1.7978000000000001e+00   3.5580000000000001e-01   6.6166000000000000e+00   1.8300000000000000e-01   3.3679999999999999e-01   3.7159999999999999e-01
   5.7310000000000005e-01  -2.8580000000000000e-01   2.4018999999999999e+00   2.0999999999999999e-01  -1.2370000000000000e-01   2.1899999999999999e-02  -1.9532000000000000e+00   5.7809999999999995e-01   6.6166000000000000e+00   1.6380000000000000e-01   3.4639999999999999e-01   3.3179999999999998e-01
   5.9509999999999996e-01  -2.8580000000000000e-01   2.2303999999999999e+00   2.1959999999999999e-01  -2.0930000000000001e-01   3.9500000000000000e-02  -1.8200000000000001e+00   3.7800000000000000e-01   6.0072000000000001e+00   2.3119999999999999e-01   2.6939999999999997e-01   4.1580000000000000e-01
   6.8330000000000002e-01  -3.0780000000000002e-01   1.8015000000000001e+00   1.3370000000000001e-01  -1.1420000000000000e-01   7.0199999999999999e-02  -2.0863000000000000e+00   4.2249999999999999e-01   6.3554000000000004e+00   2.3119999999999999e-01   2.8870000000000001e-01   4.0699999999999997e-01
   5.7310000000000005e-01  -5.7160000000000000e-01   2.9165999999999999e+00   1.3370000000000001e-01  -2.1890000000000001e-01   6.1400000000000003e-02  -1.7978000000000001e+00   4.6689999999999998e-01   6.5294999999999996e+00   2.3119999999999999e-01   3.2710000000000000e-01   3.5389999999999999e-01
   5.7310000000000005e-01  -3.7369999999999998e-01   3.2597999999999998e+00   1.4319999999999999e-01  -2.5690000000000002e-01   6.5799999999999997e-02  -2.0196999999999998e+00   4.6689999999999998e-01   6.7035999999999998e+00   1.9270000000000001e-01   2.9830000000000001e-01   3.5389999999999999e-01
   6.1719999999999997e-01  -3.7369999999999998e-01   2.3161999999999998e+00   3.3420000000000000e-01  -9.5200000000000007e-02   2.1899999999999999e-02  -2.1084999999999998e+00   6.6710000000000003e-01   6.8777999999999997e+00   2.5050000000000000e-01   3.1750000000000000e-01   3.8929999999999998e-01
   5.7310000000000005e-01  -3.7369999999999998e-01   2.6593000000000000e+00   2.5779999999999997e-01  -1.6180000000000000e-01   3.0700000000000002e-02  -1.9975000000000001e+00   6.4480000000000004e-01   7.0518999999999998e+00   1.8300000000000000e-01   2.9830000000000001e-01   3.4060000000000001e-01
   6.3919999999999999e-01  -4.1770000000000002e-01   2.5735000000000001e+00   1.9089999999999999e-01  -2.6640000000000003e-01   7.0199999999999999e-02  -1.9310000000000000e+00   6.6710000000000003e-01   6.7907000000000002e+00   2.0230000000000001e-01   3.6559999999999998e-01   3.5389999999999999e-01
   6.8330000000000002e-01  -3.2979999999999998e-01   2.0588000000000002e+00   2.1959999999999999e-01  -1.2370000000000000e-01   7.8899999999999998e-02  -2.0196999999999998e+00   5.3369999999999995e-01   6.7907000000000002e+00   1.8300000000000000e-01   2.7900000000000003e-01   3.8040000000000002e-01
   6.6130000000000000e-01  -3.0780000000000002e-01   1.4582999999999999e+00   2.7689999999999998e-01  -7.6100000000000001e-02   2.1899999999999999e-02  -2.1528999999999998e+00   7.1150000000000002e-01   6.9648000000000003e+00   2.1190000000000001e-01   2.3089999999999999e-01   3.4060000000000001e-01
   7.0530000000000004e-01  -6.8149999999999999e-01   2.7450999999999999e+00   1.2410000000000000e-01  -2.0930000000000001e-01   3.5099999999999999e-02  -2.1528999999999998e+00   5.7809999999999995e-01   6.9648000000000003e+00   2.5050000000000000e-01   3.0790000000000001e-01   3.8929999999999998e-01
   4.8490000000000000e-01  -2.8580000000000000e-01   1.9730000000000001e+00   1.8140000000000001e-01  -2.1890000000000001e-01   4.8200000000000000e-02  -2.1307000000000000e+00   4.2249999999999999e-01   5.3977000000000004e+00   2.4079999999999999e-01   2.4060000000000001e-01   3.8040000000000002e-01
   6.1719999999999997e-01  -5.2759999999999996e-01   2.8309000000000002e+00   1.8140000000000001e-01  -1.8079999999999999e-01   3.5099999999999999e-02  -2.1307000000000000e+00   4.4469999999999998e-01   6.9648000000000003e+00   1.4449999999999999e-01   1.9239999999999999e-01   3.6709999999999998e-01
   4.8490000000000000e-01  -3.0780000000000002e-01   2.9165999999999999e+00   1.7190000000000000e-01  -2.1890000000000001e-01   8.7700000000000000e-02  -2.0196999999999998e+00   5.3369999999999995e-01   6.8777999999999997e+00   1.5409999999999999e-01   3.4639999999999999e-01   3.4060000000000001e-01
   6.1719999999999997e-01  -3.9570000000000000e-01   2.4876999999999998e+00   2.0050000000000001e-01  -2.0930000000000001e-01   6.5799999999999997e-02  -2.0196999999999998e+00   4.2249999999999999e-01   6.8777999999999997e+00   2.0230000000000001e-01   3.3679999999999999e-01   3.6270000000000002e-01
   6.6130000000000000e-01  -4.8359999999999997e-01   2.2303999999999999e+00   2.4820000000000000e-01  -1.7130000000000001e-01   6.1400000000000003e-02  -1.9975000000000001e+00   5.1139999999999997e-01   6.3554000000000004e+00   1.6380000000000000e-01   3.1750000000000000e-01   3.0520000000000003e-01
   7.7149999999999996e-01  -3.2979999999999998e-01   2.5735000000000001e+00   1.7190000000000000e-01  -1.3320000000000001e-01   3.5099999999999999e-02  -2.0863000000000000e+00   5.3369999999999995e-01   6.9648000000000003e+00   1.9270000000000001e-01   2.5019999999999998e-01   3.2729999999999998e-01
   4.8490000000000000e-01  -2.1980000000000000e-01   2.4876999999999998e+00   2.1959999999999999e-01  -1.6180000000000000e-01   6.1400000000000003e-02  -1.8866000000000001e+00   6.2260000000000004e-01   6.2683000000000000e+00   1.8300000000000000e-01   4.1370000000000001e-01   3.4060000000000001e-01
   6.3919999999999999e-01  -3.0780000000000002e-01   2.4876999999999998e+00   1.8140000000000001e-01  -7.6100000000000001e-02   4.8200000000000000e-02  -2.0196999999999998e+00   4.4469999999999998e-01   6.9648000000000003e+00   1.4449999999999999e-01   1.8279999999999999e-01   3.6270000000000002e-01
   7.4939999999999996e-01  -1.7590000000000000e-01   1.3725000000000001e+00   1.8140000000000001e-01  -1.9000000000000000e-02   4.3900000000000002e-02  -2.0196999999999998e+00   5.3369999999999995e-01   5.7460000000000004e+00   8.6699999999999999e-02   3.1750000000000000e-01   3.5389999999999999e-01
   5.2900000000000003e-01  -4.3969999999999998e-01   3.0882000000000001e+00   2.6729999999999998e-01  -1.3320000000000001e-01   8.3299999999999999e-02  -1.9975000000000001e+00   6.4480000000000004e-01   6.5294999999999996e+00   2.3119999999999999e-01   2.5019999999999998e-01   3.7600000000000000e-01
   5.0700000000000001e-01  -3.7369999999999998e-01   2.5735000000000001e+00   1.9089999999999999e-01  -3.8100000000000002e-02   4.8200000000000000e-02  -2.1972999999999998e+00   4.8920000000000002e-01   6.3554000000000004e+00   2.5050000000000000e-01   2.5979999999999998e-01   3.4499999999999997e-01
   6.8330000000000002e-01  -3.5170000000000001e-01   2.6593000000000000e+00   2.4820000000000000e-01  -1.4269999999999999e-01   3.5099999999999999e-02  -2.1084999999999998e+00   4.4469999999999998e-01   6.6166000000000000e+00   2.6970000000000000e-01   2.8870000000000001e-01   3.8929999999999998e-01
   5.5110000000000003e-01  -3.2979999999999998e-01   3.0882000000000001e+00   1.4319999999999999e-01  -3.0449999999999999e-01   1.0960000000000000e-01  -2.0640999999999998e+00   5.3369999999999995e-01   5.8330000000000002e+00   1.8300000000000000e-01   3.2710000000000000e-01   3.6270000000000002e-01
   5.5110000000000003e-01  -2.4179999999999999e-01   3.0024000000000002e+00   2.0999999999999999e-01  -1.9980000000000001e-01   3.5099999999999999e-02  -1.8200000000000001e+00   4.2249999999999999e-01   6.7035999999999998e+00   2.5050000000000000e-01   2.6939999999999997e-01   3.8479999999999998e-01
   6.1719999999999997e-01  -2.1980000000000000e-01   1.6298999999999999e+00   2.5779999999999997e-01  -1.5229999999999999e-01   5.7000000000000002e-02  -2.1751000000000000e+00   5.5589999999999995e-01   6.7035999999999998e+00   1.9270000000000001e-01   2.6939999999999997e-01   3.6709999999999998e-01
   4.6289999999999998e-01  -8.7900000000000006e-02   1.8872000000000000e+00   2.0999999999999999e-01  -1.3320000000000001e-01   1.3200000000000000e-02  -1.9310000000000000e+00   6.2260000000000004e-01   6.7907000000000002e+00   2.1190000000000001e-01   3.6559999999999998e-01   3.8040000000000002e-01
   4.6289999999999998e-01  -2.4179999999999999e-01   2.3161999999999998e+00   1.9089999999999999e-01  -1.3320000000000001e-01   8.3299999999999999e-02  -2.0196999999999998e+00   7.1150000000000002e-01   7.0518999999999998e+00   1.6380000000000000e-01   3.4639999999999999e-01   4.1139999999999999e-01
   8.8170000000000004e-01  -1.9789999999999999e-01   1.2010000000000001e+00   2.0999999999999999e-01  -9.5200000000000007e-02  -4.4000000000000003e-03  -1.9975000000000001e+00   6.4480000000000004e-01   7.2260000000000000e+00   2.2159999999999999e-01   2.9830000000000001e-01   3.7159999999999999e-01
   6.6130000000000000e-01  -2.6379999999999998e-01   1.5441000000000000e+00   2.6729999999999998e-01  -1.2370000000000000e-01   3.0700000000000002e-02  -2.1084999999999998e+00   6.6710000000000003e-01   6.2683000000000000e+00   1.6380000000000000e-01   3.9450000000000002e-01   3.4949999999999998e-01
   3.3060000000000000e-01  -2.1980000000000000e-01   2.5735000000000001e+00   1.3370000000000001e-01  -1.8079999999999999e-01   2.1899999999999999e-02  -2.0863000000000000e+00   4.6689999999999998e-01   6.1813000000000002e+00   2.1190000000000001e-01   2.9830000000000001e-01   3.2290000000000002e-01
   7.2740000000000005e-01  -2.1980000000000000e-01   3.1739999999999999e+00   1.8140000000000001e-01  -1.7130000000000001e-01   4.8200000000000000e-02  -2.1972999999999998e+00   3.7800000000000000e-01   6.5294999999999996e+00   2.7939999999999998e-01   2.6939999999999997e-01   3.6709999999999998e-01
   7.0530000000000004e-01  -3.7369999999999998e-01   2.6593000000000000e+00   2.4820000000000000e-01  -1.9980000000000001e-01   0.0000000000000000e+00  -2.0863000000000000e+00   2.6679999999999998e-01   6.8777999999999997e+00   1.4449999999999999e-01   3.1750000000000000e-01   3.4949999999999998e-01
   6.3919999999999999e-01  -4.3969999999999998e-01   3.1739999999999999e+00   9.5500000000000002e-02  -1.9980000000000001e-01   8.7700000000000000e-02  -2.1084999999999998e+00   4.6689999999999998e-01   6.5294999999999996e+00   2.8899999999999998e-01   3.0790000000000001e-01   3.6270000000000002e-01
   6.3919999999999999e-01  -5.9360000000000002e-01   2.4018999999999999e+00   2.0999999999999999e-01  -1.9030000000000000e-01   4.8200000000000000e-02  -2.0196999999999998e+00   6.2260000000000004e-01   6.8777999999999997e+00   2.8899999999999998e-01   2.6939999999999997e-01   3.0520000000000003e-01
   7.4939999999999996e-01  -2.4179999999999999e-01   2.3161999999999998e+00   1.3370000000000001e-01  -8.5599999999999996e-02   5.7000000000000002e-02  -1.9532000000000000e+00   3.1130000000000002e-01   6.8777999999999997e+00   2.0230000000000001e-01   3.0790000000000001e-01   3.4499999999999997e-01
   7.4939999999999996e-01  -2.4179999999999999e-01   1.3725000000000001e+00   2.7689999999999998e-01  -1.1420000000000000e-01   4.3900000000000002e-02  -1.7756000000000001e+00   6.0040000000000004e-01   6.7035999999999998e+00   2.0230000000000001e-01   3.3679999999999999e-01   3.5389999999999999e-01
   4.8490000000000000e-01  -2.8580000000000000e-01   2.0588000000000002e+00   1.9089999999999999e-01  -1.8079999999999999e-01   5.7000000000000002e-02  -2.0196999999999998e+00   6.2260000000000004e-01   7.3131000000000004e+00   2.0230000000000001e-01   2.9830000000000001e-01   3.4060000000000001e-01
   6.8330000000000002e-01  -2.6379999999999998e-01   1.5441000000000000e+00   2.0050000000000001e-01  -7.6100000000000001e-02   0.0000000000000000e+00  -1.9310000000000000e+00   3.1130000000000002e-01   6.9648000000000003e+00   1.6380000000000000e-01   3.0790000000000001e-01   4.2020000000000002e-01
   5.2900000000000003e-01  -3.0780000000000002e-01   2.1446000000000001e+00   2.6729999999999998e-01  -7.6100000000000001e-02   4.3900000000000002e-02  -2.2195000000000000e+00   7.3380000000000001e-01   7.0518999999999998e+00   2.4079999999999999e-01   2.1170000000000000e-01   3.5830000000000001e-01
   6.8330000000000002e-01  -2.8580000000000000e-01   2.7450999999999999e+00   1.8140000000000001e-01  -1.9980000000000001e-01   5.7000000000000002e-02  -1.7756000000000001e+00   5.7809999999999995e-01   6.4424999999999999e+00   2.3119999999999999e-01   3.3679999999999999e-01   3.5389999999999999e-01
   5.5110000000000003e-01  -5.2759999999999996e-01   2.8309000000000002e+00   2.0050000000000001e-01  -1.6180000000000000e-01   3.9500000000000000e-02  -2.0196999999999998e+00   6.2260000000000004e-01   5.8330000000000002e+00   1.6380000000000000e-01   3.1750000000000000e-01   3.8040000000000002e-01
   6.6130000000000000e-01  -2.6379999999999998e-01   2.2303999999999999e+00   2.2910000000000000e-01  -1.6180000000000000e-01   4.8200000000000000e-02  -1.8866000000000001e+00   3.1130000000000002e-01   6.2683000000000000e+00   2.1190000000000001e-01   2.5979999999999998e-01   4.0250000000000002e-01
   5.5110000000000003e-01  -3.5170000000000001e-01   3.1739999999999999e+00   9.5500000000000002e-02  -1.7130000000000001e-01   7.8899999999999998e-02  -2.0196999999999998e+00   6.4480000000000004e-01   6.4424999999999999e+00   1.9270000000000001e-01   3.3679999999999999e-01   3.3620000000000000e-01
   6.1719999999999997e-01  -4.1770000000000002e-01   3.6029000000000000e+00   2.6729999999999998e-01  -1.6180000000000000e-01   7.8899999999999998e-02  -1.8644000000000001e+00   6.2260000000000004e-01   6.9648000000000003e+00   2.0230000000000001e-01   3.2710000000000000e-01   3.4499999999999997e-01
   7.0530000000000004e-01  -3.7369999999999998e-01   1.9730000000000001e+00   1.5279999999999999e-01  -1.1420000000000000e-01   5.2600000000000001e-02  -1.8422000000000001e+00   5.1139999999999997e-01   6.8777999999999997e+00   2.3119999999999999e-01   3.2710000000000000e-01   3.8479999999999998e-01
   5.5110000000000003e-01  -2.8580000000000000e-01   1.9730000000000001e+00   2.1959999999999999e-01  -1.4269999999999999e-01   5.2600000000000001e-02  -1.8200000000000001e+00   7.1150000000000002e-01   7.5742000000000003e+00   1.8300000000000000e-01   3.2710000000000000e-01   2.9189999999999999e-01
   6.6130000000000000e-01  -4.6170000000000000e-01   3.0024000000000002e+00   1.1459999999999999e-01  -2.1890000000000001e-01   7.0199999999999999e-02  -1.9753000000000001e+00   5.3369999999999995e-01   6.0941999999999998e+00   1.9270000000000001e-01   3.3679999999999999e-01   3.5389999999999999e-01
   5.5110000000000003e-01  -1.3189999999999999e-01   1.4582999999999999e+00   2.8639999999999999e-01  -1.2370000000000000e-01   4.8200000000000000e-02  -2.0863000000000000e+00   4.8920000000000002e-01   6.3554000000000004e+00   1.7340000000000000e-01   3.1750000000000000e-01   3.8479999999999998e-01
   6.8330000000000002e-01  -4.8359999999999997e-01   1.9730000000000001e+00   3.6280000000000001e-01  -1.3320000000000001e-01   4.8200000000000000e-02  -1.9753000000000001e+00   3.5580000000000001e-01   6.2683000000000000e+00   2.1190000000000001e-01   2.1170000000000000e-01   3.5389999999999999e-01
   7.0530000000000004e-01  -1.5390000000000001e-01   2.5735000000000001e+00   1.9089999999999999e-01  -1.6180000000000000e-01   4.3900000000000002e-02  -1.9975000000000001e+00   7.3380000000000001e-01   6.5294999999999996e+00   1.5409999999999999e-01   3.2710000000000000e-01   3.6270000000000002e-01
   7.4939999999999996e-01  -4.8359999999999997e-01   2.7450999999999999e+00   1.7190000000000000e-01  -2.7600000000000002e-01   4.8200000000000000e-02  -1.9088000000000001e+00   4.4469999999999998e-01   6.7035999999999998e+00   2.4079999999999999e-01   2.6939999999999997e-01   3.4949999999999998e-01
   6.6130000000000000e-01  -4.1770000000000002e-01   2.5735000000000001e+00   1.5279999999999999e-01  -1.9030000000000000e-01   4.3900000000000002e-02  -1.9532000000000000e+00   3.5580000000000001e-01   5.8330000000000002e+00   2.9859999999999998e-01   2.2130000000000000e-01   3.4949999999999998e-01
   6.6130000000000000e-01  -4.1770000000000002e-01   3.0024000000000002e+00   2.3870000000000000e-01  -2.6640000000000003e-01   1.1400000000000000e-01  -1.8644000000000001e+00   5.3369999999999995e-01   6.2683000000000000e+00   1.8300000000000000e-01   2.5979999999999998e-01   3.3620000000000000e-01
   5.2900000000000003e-01  -2.1980000000000000e-01   1.4582999999999999e+00   1.9089999999999999e-01  -2.0930000000000001e-01   8.3299999999999999e-02  -1.9532000000000000e+00   4.2249999999999999e-01   6.3554000000000004e+00   1.2520000000000001e-01   3.4639999999999999e-01   3.3620000000000000e-01
   7.7149999999999996e-01  -1.5390000000000001e-01   2.1446000000000001e+00   2.3870000000000000e-01  -1.2370000000000000e-01   3.9500000000000000e-02  -1.9532000000000000e+00   4.4469999999999998e-01   6.9648000000000003e+00   2.1190000000000001e-01   3.1750000000000000e-01   3.7159999999999999e-01
   6.8330000000000002e-01  -4.1770000000000002e-01   2.5735000000000001e+00   1.7190000000000000e-01  -1.1420000000000000e-01   6.5799999999999997e-02  -2.0419000000000000e+00   5.3369999999999995e-01   6.3554000000000004e+00   1.5409999999999999e-01   3.2710000000000000e-01   3.2290000000000002e-01
   6.1719999999999997e-01  -4.1770000000000002e-01   2.6593000000000000e+00   1.5279999999999999e-01  -1.8079999999999999e-01   5.7000000000000002e-02  -1.7756000000000001e+00   6.6710000000000003e-01   6.3554000000000004e+00   2.8899999999999998e-01   2.8870000000000001e-01   3.6709999999999998e-01
   7.9349999999999998e-01  -2.6379999999999998e-01   1.8015000000000001e+00   1.3370000000000001e-01  -2.8500000000000001e-02   3.0700000000000002e-02  -2.2639000000000000e+00   4.0020000000000000e-01   6.4424999999999999e+00   1.6380000000000000e-01   3.4639999999999999e-01   3.3179999999999998e-01
   5.9509999999999996e-01  -2.4179999999999999e-01   2.3161999999999998e+00   2.2910000000000000e-01  -4.7600000000000003e-02   3.5099999999999999e-02  -1.9975000000000001e+00   4.8920000000000002e-01   6.7907000000000002e+00   1.0600000000000000e-01   2.7900000000000003e-01   3.9369999999999999e-01
   5.7310000000000005e-01  -2.1980000000000000e-01   2.4018999999999999e+00   1.7190000000000000e-01  -1.5229999999999999e-01   8.3299999999999999e-02  -1.9532000000000000e+00   4.4469999999999998e-01   6.2683000000000000e+00   2.2159999999999999e-01   3.0790000000000001e-01   3.6709999999999998e-01
   5.9509999999999996e-01  -3.2979999999999998e-01   2.5735000000000001e+00   1.7190000000000000e-01  -1.8079999999999999e-01   2.6300000000000000e-02  -2.0863000000000000e+00   5.5589999999999995e-01   6.4424999999999999e+00   2.5050000000000000e-01   2.8870000000000001e-01   3.3179999999999998e-01
   4.4080000000000003e-01  -1.5390000000000001e-01   2.9165999999999999e+00   2.8639999999999999e-01  -1.9980000000000001e-01   3.0700000000000002e-02  -2.2195000000000000e+00   3.3350000000000002e-01   6.5294999999999996e+00   2.3119999999999999e-01   2.4060000000000001e-01   3.6709999999999998e-01
   7.0530000000000004e-01  -3.0780000000000002e-01   3.2597999999999998e+00   1.8140000000000001e-01  -1.7130000000000001e-01   9.6500000000000002e-02  -2.0419000000000000e+00   4.6689999999999998e-01   7.5742000000000003e+00   1.5409999999999999e-01   3.3679999999999999e-01   3.6270000000000002e-01
   6.3919999999999999e-01  -4.1770000000000002e-01   2.3161999999999998e+00   2.4820000000000000e-01  -1.6180000000000000e-01   1.0960000000000000e-01  -2.1528999999999998e+00   6.8930000000000002e-01   7.0518999999999998e+00   2.0230000000000001e-01   3.3679999999999999e-01   3.1409999999999999e-01
   5.9509999999999996e-01  -3.0780000000000002e-01   1.6298999999999999e+00   2.6729999999999998e-01  -1.4269999999999999e-01   3.0700000000000002e-02  -2.0640999999999998e+00   6.4480000000000004e-01   6.7035999999999998e+00   2.2159999999999999e-01   2.8870000000000001e-01   3.5830000000000001e-01
   6.1719999999999997e-01  -3.2979999999999998e-01   2.7450999999999999e+00   2.7689999999999998e-01  -8.5599999999999996e-02   7.4499999999999997e-02  -1.8422000000000001e+00   5.7809999999999995e-01   7.2260000000000000e+00   1.8300000000000000e-01   3.5599999999999998e-01   3.4499999999999997e-01
   6.1719999999999997e-01  -3.9570000000000000e-01   1.2867999999999999e+00   1.7190000000000000e-01  -1.4269999999999999e-01   2.1899999999999999e-02  -2.0196999999999998e+00   6.4480000000000004e-01   5.8330000000000002e+00   1.5409999999999999e-01   3.2710000000000000e-01   3.3179999999999998e-01
   6.3919999999999999e-01  -1.7590000000000000e-01   2.1446000000000001e+00   2.2910000000000000e-01  -1.9000000000000000e-02   3.5099999999999999e-02  -2.0640999999999998e+00   3.3350000000000002e-01   6.1813000000000002e+00   2.0230000000000001e-01   2.8870000000000001e-01   3.8479999999999998e-01
   6.3919999999999999e-01  -1.3189999999999999e-01   1.8015000000000001e+00   1.3370000000000001e-01  -1.1420000000000000e-01  -2.6300000000000000e-02  -2.0196999999999998e+00   6.0040000000000004e-01   6.4424999999999999e+00   1.7340000000000000e-01   3.2710000000000000e-01   3.1850000000000001e-01
   6.8330000000000002e-01  -3.7369999999999998e-01   2.9165999999999999e+00   2.4820000000000000e-01  -2.0930000000000001e-01   7.8899999999999998e-02  -2.0419000000000000e+00   5.1139999999999997e-01   6.8777999999999997e+00   1.9270000000000001e-01   4.2340000000000000e-01   3.1409999999999999e-01
   8.5960000000000003e-01  -2.1980000000000000e-01   2.4876999999999998e+00   1.8140000000000001e-01  -1.4269999999999999e-01   3.5099999999999999e-02  -1.9975000000000001e+00   5.5589999999999995e-01   5.9200999999999997e+00   2.5050000000000000e-01   2.3089999999999999e-01   2.9640000000000000e-01
   7.2740000000000005e-01  -3.0780000000000002e-01   2.3161999999999998e+00   1.8140000000000001e-01  -1.1420000000000000e-01   3.9500000000000000e-02  -1.9753000000000001e+00   4.8920000000000002e-01   5.8330000000000002e+00   2.5050000000000000e-01   2.5979999999999998e-01   3.7600000000000000e-01
   5.9509999999999996e-01  -2.4179999999999999e-01   2.6593000000000000e+00   1.2410000000000000e-01  -2.0930000000000001e-01   6.1400000000000003e-02  -1.8866000000000001e+00   5.1139999999999997e-01   6.5294999999999996e+00   1.8300000000000000e-01   2.6939999999999997e-01   3.3179999999999998e-01
   7.9349999999999998e-01  -5.9360000000000002e-01   2.5735000000000001e+00   1.8140000000000001e-01  -1.7130000000000001e-01   7.8899999999999998e-02  -2.1084999999999998e+00   3.3350000000000002e-01   7.0518999999999998e+00   2.5050000000000000e-01   2.7900000000000003e-01   3.4060000000000001e-01
   7.0530000000000004e-01  -4.8359999999999997e-01   2.2303999999999999e+00   2.1959999999999999e-01  -1.5229999999999999e-01   4.3900000000000002e-02  -2.0419000000000000e+00   6.2260000000000004e-01   7.0518999999999998e+00   1.5409999999999999e-01   2.9830000000000001e-01   3.4949999999999998e-01
   5.0700000000000001e-01  -2.4179999999999999e-01   2.4018999999999999e+00   1.8140000000000001e-01  -1.0470000000000000e-01   1.0090000000000000e-01  -1.8422000000000001e+00   8.4499999999999997e-01   7.0518999999999998e+00   1.5409999999999999e-01   4.1370000000000001e-01   3.4949999999999998e-01
   6.8330000000000002e-01  -2.4179999999999999e-01   2.0588000000000002e+00   1.8140000000000001e-01  -1.4269999999999999e-01   5.2600000000000001e-02  -1.8422000000000001e+00   6.6710000000000003e-01   7.2260000000000000e+00   1.8300000000000000e-01   2.8870000000000001e-01   3.0080000000000001e-01
   7.4939999999999996e-01  -4.1770000000000002e-01   1.9730000000000001e+00   2.1959999999999999e-01  -1.1420000000000000e-01   4.4000000000000003e-03  -2.1528999999999998e+00   4.4469999999999998e-01   6.4424999999999999e+00   1.8300000000000000e-01   2.8870000000000001e-01   3.1850000000000001e-01
   6.3919999999999999e-01  -1.3189999999999999e-01   2.1446000000000001e+00   2.5779999999999997e-01  -6.6600000000000006e-02   5.7000000000000002e-02  -2.1972999999999998e+00   5.7809999999999995e-01   7.0518999999999998e+00   2.1190000000000001e-01   2.4060000000000001e-01   3.3179999999999998e-01
   6.1719999999999997e-01  -3.9570000000000000e-01   2.8309000000000002e+00   2.2910000000000000e-01  -1.9980000000000001e-01   6.1400000000000003e-02  -1.9753000000000001e+00   4.0020000000000000e-01   6.0072000000000001e+00   1.9270000000000001e-01   3.1750000000000000e-01   3.5830000000000001e-01
   6.3919999999999999e-01  -2.8580000000000000e-01   2.8309000000000002e+00   2.0050000000000001e-01  -1.9980000000000001e-01   5.2600000000000001e-02  -2.0640999999999998e+00   6.2260000000000004e-01   6.5294999999999996e+00   2.4079999999999999e-01   2.9830000000000001e-01   4.0250000000000002e-01
   6.6130000000000000e-01  -2.1980000000000000e-01   2.4876999999999998e+00   2.0050000000000001e-01  -2.0930000000000001e-01   4.3900000000000002e-02  -1.8866000000000001e+00   5.1139999999999997e-01   6.7907000000000002e+00   1.6380000000000000e-01   2.9830000000000001e-01   3.4060000000000001e-01
   6.6130000000000000e-01  -1.9789999999999999e-01   3.0024000000000002e+00   1.2410000000000000e-01  -2.2839999999999999e-01   5.7000000000000002e-02  -2.0196999999999998e+00   5.3369999999999995e-01   6.7035999999999998e+00   2.0230000000000001e-01   3.6559999999999998e-01   3.2729999999999998e-01
   7.0530000000000004e-01  -4.8359999999999997e-01   3.2597999999999998e+00   2.0999999999999999e-01  -1.9030000000000000e-01   1.2720000000000001e-01  -2.0196999999999998e+00   6.6710000000000003e-01   6.8777999999999997e+00   1.9270000000000001e-01   3.5599999999999998e-01   3.4949999999999998e-01
   6.8330000000000002e-01  -3.5170000000000001e-01   1.6298999999999999e+00   2.2910000000000000e-01  -1.3320000000000001e-01   6.5799999999999997e-02  -1.9753000000000001e+00   4.2249999999999999e-01   6.9648000000000003e+00   2.0230000000000001e-01   3.8490000000000002e-01   3.3620000000000000e-01
   5.9509999999999996e-01  -3.9570000000000000e-01   3.0024000000000002e+00   1.7190000000000000e-01  -8.5599999999999996e-02   9.2100000000000001e-02  -1.9532000000000000e+00   6.0040000000000004e-01   6.3554000000000004e+00   2.2159999999999999e-01   2.9830000000000001e-01   3.6270000000000002e-01
   6.3919999999999999e-01  -4.1770000000000002e-01   2.6593000000000000e+00   1.1459999999999999e-01  -1.3320000000000001e-01   1.0960000000000000e-01  -1.9532000000000000e+00   8.4499999999999997e-01   6.5294999999999996e+00   1.1559999999999999e-01   3.9450000000000002e-01   3.2729999999999998e-01
   5.7310000000000005e-01  -2.8580000000000000e-01   1.9730000000000001e+00   3.2460000000000000e-01  -6.6600000000000006e-02   3.0700000000000002e-02  -2.0863000000000000e+00   5.5589999999999995e-01   6.6166000000000000e+00   2.6010000000000000e-01   2.7900000000000003e-01   3.3179999999999998e-01
   7.2740000000000005e-01  -2.1980000000000000e-01   1.4582999999999999e+00   2.2910000000000000e-01  -1.2370000000000000e-01   6.5799999999999997e-02  -1.9753000000000001e+00   4.2249999999999999e-01   6.4424999999999999e+00   1.8300000000000000e-01   2.9830000000000001e-01   3.1850000000000001e-01
   5.0700000000000001e-01  -3.2979999999999998e-01   2.7450999999999999e+00   2.0999999999999999e-01  -1.7130000000000001e-01   5.2600000000000001e-02  -2.0863000000000000e+00   6.8930000000000002e-01   6.1813000000000002e+00   1.9270000000000001e-01   3.8490000000000002e-01   3.2729999999999998e-01
   6.8330000000000002e-01  -3.5170000000000001e-01   2.5735000000000001e+00   1.3370000000000001e-01  -1.2370000000000000e-01   4.8200000000000000e-02  -2.0419000000000000e+00   4.0020000000000000e-01   6.5294999999999996e+00   2.3119999999999999e-01   2.5019999999999998e-01   3.3620000000000000e-01
   7.4939999999999996e-01  -1.5390000000000001e-01   2.6593000000000000e+00   2.1959999999999999e-01  -1.6180000000000000e-01   4.8200000000000000e-02  -2.2416999999999998e+00   5.5589999999999995e-01   6.2683000000000000e+00   2.5050000000000000e-01   2.7900000000000003e-01   3.8040000000000002e-01
   7.2740000000000005e-01  -2.6379999999999998e-01   2.4876999999999998e+00   5.7299999999999997e-02  -2.0930000000000001e-01   8.3299999999999999e-02  -1.9088000000000001e+00   5.7809999999999995e-01   6.7035999999999998e+00   1.7340000000000000e-01   3.4639999999999999e-01   3.4499999999999997e-01
   6.1719999999999997e-01  -3.7369999999999998e-01   2.9165999999999999e+00   2.1959999999999999e-01  -1.5229999999999999e-01   1.2280000000000001e-01  -2.0640999999999998e+00   4.4469999999999998e-01   6.6166000000000000e+00   2.4079999999999999e-01   2.7900000000000003e-01   3.6270000000000002e-01
   5.2900000000000003e-01  -4.1770000000000002e-01   2.4018999999999999e+00   1.4319999999999999e-01  -1.5229999999999999e-01   4.3900000000000002e-02  -1.9088000000000001e+00   5.5589999999999995e-01   7.0518999999999998e+00   2.0230000000000001e-01   4.1370000000000001e-01   3.4499999999999997e-01
   7.7149999999999996e-01  -3.5170000000000001e-01   2.3161999999999998e+00   2.2910000000000000e-01  -1.6180000000000000e-01   6.5799999999999997e-02  -1.9532000000000000e+00   6.6710000000000003e-01   7.2260000000000000e+00   1.5409999999999999e-01   3.1750000000000000e-01   3.1850000000000001e-01
   6.6130000000000000e-01  -1.5390000000000001e-01   2.4876999999999998e+00   2.1959999999999999e-01  -1.8079999999999999e-01   7.4499999999999997e-02  -1.8422000000000001e+00   8.0049999999999999e-01   6.6166000000000000e+00   1.6380000000000000e-01   3.9450000000000002e-01   3.6270000000000002e-01
   7.2740000000000005e-01  -2.4179999999999999e-01   1.8015000000000001e+00   2.3870000000000000e-01  -1.1420000000000000e-01   0.0000000000000000e+00  -2.1084999999999998e+00   4.8920000000000002e-01   6.4424999999999999e+00   2.3119999999999999e-01   2.0210000000000000e-01   3.3179999999999998e-01
   5.7310000000000005e-01  -1.3189999999999999e-01   2.0588000000000002e+00   2.2910000000000000e-01  -1.9000000000000000e-02   1.7500000000000002e-02  -2.0640999999999998e+00   4.2249999999999999e-01   5.8330000000000002e+00   9.6299999999999997e-02   2.9830000000000001e-01   3.7159999999999999e-01
   6.6130000000000000e-01  -2.1980000000000000e-01   2.4018999999999999e+00   2.1959999999999999e-01  -1.8079999999999999e-01   7.8899999999999998e-02  -2.0863000000000000e+00   6.6710000000000003e-01   6.3554000000000004e+00   2.0230000000000001e-01   3.6559999999999998e-01   3.2729999999999998e-01
   7.7149999999999996e-01  -1.7590000000000000e-01   2.1446000000000001e+00   1.3370000000000001e-01  -1.1420000000000000e-01   1.0960000000000000e-01  -1.9753000000000001e+00   4.4469999999999998e-01   6.3554000000000004e+00   2.5050000000000000e-01   2.6939999999999997e-01   3.4949999999999998e-01
   7.9349999999999998e-01  -3.7369999999999998e-01   2.4018999999999999e+00   2.2910000000000000e-01  -1.6180000000000000e-01   4.4000000000000003e-03  -2.1972999999999998e+00   3.7800000000000000e-01   6.7907000000000002e+00   2.8899999999999998e-01   2.7900000000000003e-01   3.3620000000000000e-01
   4.8490000000000000e-01  -4.1770000000000002e-01   2.7450999999999999e+00   1.4319999999999999e-01  -1.2370000000000000e-01   5.2600000000000001e-02  -1.9310000000000000e+00   5.7809999999999995e-01   5.7460000000000004e+00   1.9270000000000001e-01   3.5599999999999998e-01   3.5389999999999999e-01
   6.3919999999999999e-01  -2.4179999999999999e-01   2.3161999999999998e+00   2.3870000000000000e-01  -2.7600000000000002e-01   5.7000000000000002e-02  -1.9310000000000000e+00   4.6689999999999998e-01   7.1388999999999996e+00   1.9270000000000001e-01   3.5599999999999998e-01   3.5389999999999999e-01
   6.6130000000000000e-01  -4.3969999999999998e-01   2.1446000000000001e+00   2.0999999999999999e-01  -1.4269999999999999e-01   4.3900000000000002e-02  -2.1307000000000000e+00   6.0040000000000004e-01   6.0072000000000001e+00   2.6010000000000000e-01   2.6939999999999997e-01   3.7600000000000000e-01
   5.7310000000000005e-01  -3.0780000000000002e-01   2.8309000000000002e+00   1.7190000000000000e-01  -1.1420000000000000e-01  -2.6300000000000000e-02  -2.0196999999999998e+00   4.6689999999999998e-01   7.0518999999999998e+00   2.2159999999999999e-01   3.0790000000000001e-01   3.0080000000000001e-01
   5.7310000000000005e-01  -3.7369999999999998e-01   3.0882000000000001e+00   2.2910000000000000e-01  -1.7130000000000001e-01   5.7000000000000002e-02  -1.9532000000000000e+00   5.5589999999999995e-01   6.7035999999999998e+00   2.4079999999999999e-01   3.2710000000000000e-01   3.1409999999999999e-01
   7.4939999999999996e-01  -1.7590000000000000e-01   1.3725000000000001e+00   1.9089999999999999e-01  -1.9000000000000000e-02  -2.6300000000000000e-02  -2.0863000000000000e+00   7.3380000000000001e-01   6.3554000000000004e+00   2.0230000000000001e-01   2.7900000000000003e-01   3.0959999999999999e-01
   7.0530000000000004e-01  -2.8580000000000000e-01   1.7157000000000000e+00   1.7190000000000000e-01  -1.8079999999999999e-01   4.8200000000000000e-02  -1.9088000000000001e+00   5.1139999999999997e-01   6.8777999999999997e+00   2.0230000000000001e-01   2.6939999999999997e-01   3.5389999999999999e-01
   4.4080000000000003e-01  -3.5170000000000001e-01   2.2303999999999999e+00   2.2910000000000000e-01  -1.6180000000000000e-01   7.4499999999999997e-02  -1.9088000000000001e+00   5.7809999999999995e-01   6.5294999999999996e+00   3.4680000000000000e-01   3.1750000000000000e-01   3.4949999999999998e-01
   7.2740000000000005e-01  -1.5390000000000001e-01   1.5441000000000000e+00   2.6729999999999998e-01  -7.6100000000000001e-02   3.0700000000000002e-02  -1.9088000000000001e+00   5.5589999999999995e-01   6.4424999999999999e+00   2.7939999999999998e-01   3.3679999999999999e-01   3.8479999999999998e-01
   7.9349999999999998e-01  -2.8580000000000000e-01   1.6298999999999999e+00   1.6230000000000000e-01  -1.8079999999999999e-01   5.2600000000000001e-02  -2.0640999999999998e+00   3.5580000000000001e-01   6.0941999999999998e+00   2.0230000000000001e-01   2.7900000000000003e-01   3.2290000000000002e-01
   5.9509999999999996e-01  -4.6170000000000000e-01   2.8309000000000002e+00   2.0050000000000001e-01  -2.1890000000000001e-01   5.7000000000000002e-02  -2.0196999999999998e+00   4.8920000000000002e-01   5.8330000000000002e+00   1.9270000000000001e-01   3.8490000000000002e-01   3.4949999999999998e-01
   5.2900000000000003e-01  -2.8580000000000000e-01   1.9730000000000001e+00   1.8140000000000001e-01  -2.9499999999999998e-01   9.6500000000000002e-02  -1.9753000000000001e+00   4.8920000000000002e-01   6.2683000000000000e+00   3.1790000000000002e-01   2.7900000000000003e-01   3.5389999999999999e-01
   5.2900000000000003e-01  -4.8359999999999997e-01   1.4582999999999999e+00   1.2410000000000000e-01  -1.4269999999999999e-01   2.6300000000000000e-02  -1.9310000000000000e+00   4.8920000000000002e-01   7.2260000000000000e+00   1.3489999999999999e-01   2.6939999999999997e-01   3.7159999999999999e-01
   6.3919999999999999e-01  -3.9570000000000000e-01   2.6593000000000000e+00   2.5779999999999997e-01  -1.9980000000000001e-01   4.3900000000000002e-02  -1.9975000000000001e+00   7.3380000000000001e-01   6.2683000000000000e+00   1.7340000000000000e-01   3.5599999999999998e-01   3.0959999999999999e-01
   5.7310000000000005e-01  -4.6170000000000000e-01   1.6298999999999999e+00   1.3370000000000001e-01  -1.2370000000000000e-01   7.8899999999999998e-02  -1.7534000000000001e+00   6.4480000000000004e-01   6.9648000000000003e+00   2.1190000000000001e-01   3.3679999999999999e-01   3.2290000000000002e-01
   8.8170000000000004e-01  -2.1980000000000000e-01   1.2010000000000001e+00   3.7240000000000001e-01  -7.6100000000000001e-02  -4.4000000000000003e-03  -1.6424000000000001e+00   5.3369999999999995e-01   6.4424999999999999e+00   1.4449999999999999e-01   2.5979999999999998e-01   3.7600000000000000e-01
   7.2740000000000005e-01  -5.0560000000000005e-01   1.3725000000000001e+00   2.0999999999999999e-01  -1.6180000000000000e-01   5.7000000000000002e-02  -2.0863000000000000e+00   6.2260000000000004e-01   6.7035999999999998e+00   2.0230000000000001e-01   2.9830000000000001e-01   2.9640000000000000e-01
   6.1719999999999997e-01  -2.4179999999999999e-01   3.0024000000000002e+00   2.0999999999999999e-01  -1.8079999999999999e-01   5.7000000000000002e-02  -2.0419000000000000e+00   5.3369999999999995e-01   5.7460000000000004e+00   2.4079999999999999e-01   2.7900000000000003e-01   3.3620000000000000e-01
   8.3760000000000001e-01  -4.3969999999999998e-01   2.2303999999999999e+00   2.0050000000000001e-01  -1.7130000000000001e-01   7.0199999999999999e-02  -2.1528999999999998e+00   4.2249999999999999e-01   6.5294999999999996e+00   1.8300000000000000e-01   3.0790000000000001e-01   3.7159999999999999e-01
   6.8330000000000002e-01  -3.9570000000000000e-01   3.0024000000000002e+00   1.2410000000000000e-01  -1.1420000000000000e-01   6.5799999999999997e-02  -2.1307000000000000e+00   4.6689999999999998e-01   6.3554000000000004e+00   1.6380000000000000e-01   2.5979999999999998e-01   3.4499999999999997e-01
   5.0700000000000001e-01  -5.0560000000000005e-01   3.4314000000000000e+00   1.5279999999999999e-01  -2.5690000000000002e-01   1.0520000000000000e-01  -2.0196999999999998e+00   5.7809999999999995e-01   6.7035999999999998e+00   1.3489999999999999e-01   2.3089999999999999e-01   3.3179999999999998e-01
   5.9509999999999996e-01  -3.2979999999999998e-01   2.8309000000000002e+00   1.9089999999999999e-01  -1.9030000000000000e-01   9.2100000000000001e-02  -2.0196999999999998e+00   5.1139999999999997e-01   6.5294999999999996e+00   2.0230000000000001e-01   3.0790000000000001e-01   3.5830000000000001e-01
   7.2740000000000005e-01  -2.8580000000000000e-01   2.1446000000000001e+00   2.1959999999999999e-01  -1.2370000000000000e-01   6.5799999999999997e-02  -1.9753000000000001e+00   4.0020000000000000e-01   5.9200999999999997e+00   2.3119999999999999e-01   2.8870000000000001e-01   3.3620000000000000e-01
   5.0700000000000001e-01  -5.2759999999999996e-01   2.0588000000000002e+00   1.7190000000000000e-01  -1.4269999999999999e-01   6.5799999999999997e-02  -1.9532000000000000e+00   6.2260000000000004e-01   6.3554000000000004e+00   1.9270000000000001e-01   3.2710000000000000e-01   3.3179999999999998e-01
   5.9509999999999996e-01  -5.2759999999999996e-01   2.6593000000000000e+00   2.1959999999999999e-01  -2.0930000000000001e-01   7.8899999999999998e-02  -1.9753000000000001e+00   7.5600000000000001e-01   6.3554000000000004e+00   2.1190000000000001e-01   3.1750000000000000e-01   4.1139999999999999e-01
   5.0700000000000001e-01   4.3999999999999997e-02   1.7157000000000000e+00   2.3870000000000000e-01   1.9000000000000000e-02   2.1899999999999999e-02  -2.1751000000000000e+00   4.0020000000000000e-01   6.4424999999999999e+00   1.3489999999999999e-01   2.4060000000000001e-01   2.9189999999999999e-01
   6.8330000000000002e-01  -2.4179999999999999e-01   2.0588000000000002e+00   1.9089999999999999e-01  -9.5200000000000007e-02   8.8000000000000005e-03  -2.0419000000000000e+00   4.8920000000000002e-01   7.0518999999999998e+00   2.5050000000000000e-01   2.7900000000000003e-01   3.5389999999999999e-01
   6.8330000000000002e-01  -2.6379999999999998e-01   1.6298999999999999e+00   1.9089999999999999e-01  -1.5229999999999999e-01   5.7000000000000002e-02  -2.3304999999999998e+00   6.2260000000000004e-01   6.5294999999999996e+00   1.5409999999999999e-01   2.5019999999999998e-01   3.5389999999999999e-01
   7.7149999999999996e-01  -1.7590000000000000e-01   1.8015000000000001e+00   2.5779999999999997e-01  -8.5599999999999996e-02   7.8899999999999998e-02  -2.1084999999999998e+00   4.6689999999999998e-01   6.1813000000000002e+00   2.3119999999999999e-01   2.6939999999999997e-01   3.7600000000000000e-01
   7.2740000000000005e-01  -1.5390000000000001e-01   2.3161999999999998e+00   1.9089999999999999e-01  -9.5200000000000007e-02   4.3900000000000002e-02  -2.2416999999999998e+00   4.6689999999999998e-01   6.3554000000000004e+00   2.1190000000000001e-01   2.5019999999999998e-01   3.5830000000000001e-01
   6.1719999999999997e-01  -5.2759999999999996e-01   2.9165999999999999e+00   1.2410000000000000e-01  -2.3790000000000000e-01   8.3299999999999999e-02  -2.1084999999999998e+00   4.8920000000000002e-01   5.7460000000000004e+00   2.6010000000000000e-01   3.8490000000000002e-01   3.6709999999999998e-01
   7.2740000000000005e-01  -3.2979999999999998e-01   2.4876999999999998e+00   1.7190000000000000e-01  -2.7600000000000002e-01   6.5799999999999997e-02  -1.9310000000000000e+00   5.3369999999999995e-01   6.3554000000000004e+00   1.8300000000000000e-01   2.6939999999999997e-01   3.6709999999999998e-01
   7.4939999999999996e-01  -2.4179999999999999e-01   2.7450999999999999e+00   1.8140000000000001e-01  -1.9030000000000000e-01   1.2720000000000001e-01  -2.0196999999999998e+00   6.6710000000000003e-01   6.4424999999999999e+00   1.5409999999999999e-01   2.2130000000000000e-01   3.4949999999999998e-01
   5.5110000000000003e-01  -3.7369999999999998e-01   2.4876999999999998e+00   1.7190000000000000e-01  -1.7130000000000001e-01   1.0520000000000000e-01  -1.9310000000000000e+00   6.2260000000000004e-01   6.7035999999999998e+00   2.1190000000000001e-01   3.6559999999999998e-01   3.3179999999999998e-01
   6.8330000000000002e-01  -3.5170000000000001e-01   2.8309000000000002e+00   2.0999999999999999e-01  -1.2370000000000000e-01   4.3900000000000002e-02  -1.8644000000000001e+00   7.7820000000000000e-01   6.7907000000000002e+00   1.4449999999999999e-01   3.0790000000000001e-01   3.3620000000000000e-01
   6.8330000000000002e-01  -1.3189999999999999e-01   1.9730000000000001e+00   2.0999999999999999e-01  -1.4269999999999999e-01   4.3900000000000002e-02  -2.2639000000000000e+00   4.4469999999999998e-01   6.5294999999999996e+00   1.7340000000000000e-01   3.0790000000000001e-01   3.8040000000000002e-01
   7.4939999999999996e-01  -2.1980000000000000e-01   1.8872000000000000e+00   2.8639999999999999e-01  -3.8100000000000002e-02   4.3900000000000002e-02  -1.8644000000000001e+00   5.1139999999999997e-01   7.0518999999999998e+00   2.4079999999999999e-01   3.8490000000000002e-01   3.0959999999999999e-01
   6.8330000000000002e-01  -1.3189999999999999e-01   2.3161999999999998e+00   2.1959999999999999e-01  -1.0470000000000000e-01   4.3900000000000002e-02  -2.2195000000000000e+00   6.2260000000000004e-01   6.3554000000000004e+00   8.6699999999999999e-02   2.6939999999999997e-01   3.2290000000000002e-01
   5.5110000000000003e-01  -1.7590000000000000e-01   2.2303999999999999e+00   2.8639999999999999e-01  -1.9980000000000001e-01   8.8000000000000005e-03  -2.1307000000000000e+00   2.4460000000000001e-01   5.7460000000000004e+00   2.6970000000000000e-01   2.9830000000000001e-01   3.2290000000000002e-01
   6.1719999999999997e-01  -3.9570000000000000e-01   1.8872000000000000e+00   1.6230000000000000e-01  -1.7130000000000001e-01   5.7000000000000002e-02  -2.0419000000000000e+00   4.8920000000000002e-01   6.7035999999999998e+00   1.6380000000000000e-01   3.0790000000000001e-01   3.4499999999999997e-01
   5.2900000000000003e-01  -5.2759999999999996e-01   1.8015000000000001e+00   3.0549999999999999e-01  -2.0930000000000001e-01   6.5799999999999997e-02  -1.9532000000000000e+00   4.0020000000000000e-01   6.1813000000000002e+00   2.1190000000000001e-01   2.8870000000000001e-01   3.4060000000000001e-01
   6.6130000000000000e-01  -3.9570000000000000e-01   2.3161999999999998e+00   2.0050000000000001e-01  -1.7130000000000001e-01   1.0960000000000000e-01  -1.9532000000000000e+00   4.8920000000000002e-01   6.2683000000000000e+00   2.2159999999999999e-01   3.7530000000000002e-01   3.2729999999999998e-01
   5.9509999999999996e-01  -2.8580000000000000e-01   2.0588000000000002e+00   2.1959999999999999e-01  -1.2370000000000000e-01   8.8000000000000005e-03  -2.0863000000000000e+00   4.6689999999999998e-01   6.6166000000000000e+00   2.8899999999999998e-01   2.9830000000000001e-01   3.1409999999999999e-01
   5.7310000000000005e-01  -3.2979999999999998e-01   2.5735000000000001e+00   1.3370000000000001e-01  -1.2370000000000000e-01   8.3299999999999999e-02  -1.9975000000000001e+00   6.4480000000000004e-01   7.3131000000000004e+00   1.4449999999999999e-01   3.2710000000000000e-01   3.2290000000000002e-01
   5.9509999999999996e-01  -2.1980000000000000e-01   2.0588000000000002e+00   2.2910000000000000e-01  -1.8079999999999999e-01   3.5099999999999999e-02  -2.0419000000000000e+00   4.6689999999999998e-01   5.9200999999999997e+00   2.2159999999999999e-01   3.1750000000000000e-01   3.0520000000000003e-01
   7.0530000000000004e-01  -2.6379999999999998e-01   1.7157000000000000e+00   3.1509999999999999e-01  -9.5200000000000007e-02   3.5099999999999999e-02  -1.9975000000000001e+00   6.4480000000000004e-01   6.4424999999999999e+00   1.8300000000000000e-01   3.5599999999999998e-01   3.4949999999999998e-01
   7.7149999999999996e-01  -4.1770000000000002e-01   2.0588000000000002e+00   2.0999999999999999e-01  -4.7600000000000003e-02   1.7500000000000002e-02  -2.0196999999999998e+00   6.0040000000000004e-01   6.8777999999999997e+00   1.0600000000000000e-01   3.3679999999999999e-01   2.9640000000000000e-01
   5.2900000000000003e-01  -1.9789999999999999e-01   2.3161999999999998e+00   2.4820000000000000e-01  -1.8079999999999999e-01   8.3299999999999999e-02  -2.0863000000000000e+00   5.5589999999999995e-01   6.6166000000000000e+00   2.0230000000000001e-01   3.0790000000000001e-01   3.3179999999999998e-01
   5.7310000000000005e-01  -3.0780000000000002e-01   2.4018999999999999e+00   2.4820000000000000e-01  -1.9030000000000000e-01   6.1400000000000003e-02  -2.1972999999999998e+00   4.2249999999999999e-01   6.3554000000000004e+00   2.2159999999999999e-01   2.8870000000000001e-01   3.3179999999999998e-01
   7.7149999999999996e-01  -1.9789999999999999e-01   2.5735000000000001e+00   1.5279999999999999e-01  -1.4269999999999999e-01   5.7000000000000002e-02  -1.9753000000000001e+00   5.3369999999999995e-01   6.3554000000000004e+00   2.6970000000000000e-01   2.6939999999999997e-01   3.2290000000000002e-01
   6.3919999999999999e-01  -2.6379999999999998e-01   3.0882000000000001e+00   1.4319999999999999e-01  -2.3790000000000000e-01   9.6500000000000002e-02  -1.8200000000000001e+00   7.1150000000000002e-01   6.4424999999999999e+00   1.9270000000000001e-01   2.5979999999999998e-01   3.2290000000000002e-01
   5.9509999999999996e-01  -3.5170000000000001e-01   2.7450999999999999e+00   1.6230000000000000e-01  -2.9499999999999998e-01   8.7700000000000000e-02  -1.9088000000000001e+00   6.0040000000000004e-01   6.7035999999999998e+00   2.1190000000000001e-01   2.2130000000000000e-01   3.2729999999999998e-01
   7.2740000000000005e-01  -2.8580000000000000e-01   2.4018999999999999e+00   1.9089999999999999e-01  -1.7130000000000001e-01   6.5799999999999997e-02  -1.8866000000000001e+00   3.3350000000000002e-01   6.8777999999999997e+00   2.5050000000000000e-01   3.5599999999999998e-01   3.3179999999999998e-01
   5.9509999999999996e-01  -4.1770000000000002e-01   1.9730000000000001e+00   2.0999999999999999e-01  -1.5229999999999999e-01   6.1400000000000003e-02  -1.5758000000000001e+00   6.0040000000000004e-01   6.5294999999999996e+00   1.3489999999999999e-01   2.8870000000000001e-01   2.9640000000000000e-01
   6.8330000000000002e-01  -3.7369999999999998e-01   1.9730000000000001e+00   1.8140000000000001e-01  -1.0470000000000000e-01   5.7000000000000002e-02  -1.7756000000000001e+00   6.0040000000000004e-01   6.7907000000000002e+00   1.2520000000000001e-01   3.2710000000000000e-01   3.0520000000000003e-01
   7.0530000000000004e-01  -1.3189999999999999e-01   2.1446000000000001e+00   1.6230000000000000e-01  -1.2370000000000000e-01   4.8200000000000000e-02  -2.0863000000000000e+00   4.8920000000000002e-01   7.0518999999999998e+00   2.0230000000000001e-01   2.5979999999999998e-01   3.7159999999999999e-01
   8.1559999999999999e-01  -1.3189999999999999e-01   1.9730000000000001e+00   2.3870000000000000e-01  -4.7600000000000003e-02   1.3200000000000000e-02  -1.9532000000000000e+00   4.2249999999999999e-01   6.7035999999999998e+00   1.3489999999999999e-01   3.5599999999999998e-01   3.7159999999999999e-01
   5.9509999999999996e-01  -3.7369999999999998e-01   2.0588000000000002e+00   1.9089999999999999e-01  -2.1890000000000001e-01   8.3299999999999999e-02  -1.9532000000000000e+00   4.6689999999999998e-01   6.7035999999999998e+00   1.7340000000000000e-01   3.0790000000000001e-01   3.1850000000000001e-01
   7.4939999999999996e-01  -1.9789999999999999e-01   1.9730000000000001e+00   2.8639999999999999e-01  -1.0470000000000000e-01   4.8200000000000000e-02  -2.0640999999999998e+00   3.5580000000000001e-01   6.3554000000000004e+00   2.1190000000000001e-01   2.5979999999999998e-01   3.5389999999999999e-01
   6.6130000000000000e-01  -3.7369999999999998e-01   2.5735000000000001e+00   1.9089999999999999e-01  -8.5599999999999996e-02   9.6500000000000002e-02  -2.0196999999999998e+00   3.3350000000000002e-01   6.3554000000000004e+00   2.4079999999999999e-01   2.4060000000000001e-01   3.6709999999999998e-01
   5.9509999999999996e-01  -2.1980000000000000e-01   3.1739999999999999e+00   1.9089999999999999e-01  -2.1890000000000001e-01   8.7700000000000000e-02  -1.9088000000000001e+00   5.3369999999999995e-01   6.2683000000000000e+00   2.4079999999999999e-01   3.4639999999999999e-01   2.8749999999999998e-01
   5.9509999999999996e-01  -5.0560000000000005e-01   2.8309000000000002e+00   1.8140000000000001e-01  -2.2839999999999999e-01   9.6500000000000002e-02  -1.9975000000000001e+00   2.6679999999999998e-01   6.5294999999999996e+00   1.9270000000000001e-01   2.9830000000000001e-01   3.6709999999999998e-01
   7.7149999999999996e-01  -1.5390000000000001e-01   3.1739999999999999e+00   9.5500000000000002e-02  -1.5229999999999999e-01   7.0199999999999999e-02  -1.9310000000000000e+00   5.5589999999999995e-01   6.4424999999999999e+00   2.3119999999999999e-01   3.4639999999999999e-01   3.4499999999999997e-01
   6.3919999999999999e-01  -2.8580000000000000e-01   1.9730000000000001e+00   1.8140000000000001e-01  -9.5200000000000007e-02   5.2600000000000001e-02  -1.8866000000000001e+00   5.7809999999999995e-01   6.4424999999999999e+00   2.0230000000000001e-01   3.9450000000000002e-01   3.1850000000000001e-01
   6.1719999999999997e-01  -3.5170000000000001e-01   2.0588000000000002e+00   1.6230000000000000e-01  -2.4740000000000001e-01   8.7700000000000000e-02  -1.8422000000000001e+00   5.7809999999999995e-01   6.6166000000000000e+00   1.6380000000000000e-01   3.5599999999999998e-01   3.1409999999999999e-01
   5.2900000000000003e-01  -2.1980000000000000e-01   1.9730000000000001e+00   2.6729999999999998e-01  -1.3320000000000001e-01   6.5799999999999997e-02  -2.1307000000000000e+00   5.1139999999999997e-01   6.4424999999999999e+00   1.4449999999999999e-01   2.5979999999999998e-01   3.2729999999999998e-01
   5.0700000000000001e-01  -1.7590000000000000e-01   1.7157000000000000e+00   1.5279999999999999e-01  -6.6600000000000006e-02   0.0000000000000000e+00  -2.0640999999999998e+00   5.5589999999999995e-01   6.4424999999999999e+00   1.5409999999999999e-01   3.4639999999999999e-01   3.2729999999999998e-01
   5.7310000000000005e-01  -3.9570000000000000e-01   2.4876999999999998e+00   2.4820000000000000e-01  -1.3320000000000001e-01   9.2100000000000001e-02  -1.9088000000000001e+00   3.1130000000000002e-01   6.6166000000000000e+00   2.2159999999999999e-01   3.1750000000000000e-01   3.1850000000000001e-01
   5.0700000000000001e-01  -2.8580000000000000e-01   2.4018999999999999e+00   1.7190000000000000e-01  -2.0930000000000001e-01   3.9500000000000000e-02  -2.0863000000000000e+00   3.5580000000000001e-01   6.0072000000000001e+00   2.6970000000000000e-01   2.5979999999999998e-01   3.2290000000000002e-01
   7.2740000000000005e-01  -2.6379999999999998e-01   2.2303999999999999e+00   2.5779999999999997e-01  -1.5229999999999999e-01   9.6500000000000002e-02  -2.2195000000000000e+00   4.8920000000000002e-01   6.7035999999999998e+00   2.0230000000000001e-01   2.4060000000000001e-01   3.6270000000000002e-01
   3.9679999999999999e-01  -3.0780000000000002e-01   3.1739999999999999e+00   1.1459999999999999e-01  -1.4269999999999999e-01   9.2100000000000001e-02  -1.9753000000000001e+00   5.3369999999999995e-01   5.8330000000000002e+00   1.8300000000000000e-01   2.8870000000000001e-01   3.2729999999999998e-01
   6.3919999999999999e-01  -3.2979999999999998e-01   3.0882000000000001e+00   2.3870000000000000e-01  -2.4740000000000001e-01   9.2100000000000001e-02  -2.1751000000000000e+00   4.4469999999999998e-01   5.9200999999999997e+00   1.9270000000000001e-01   2.9830000000000001e-01   3.4949999999999998e-01
   6.1719999999999997e-01  -2.6379999999999998e-01   3.0882000000000001e+00   1.8140000000000001e-01  -6.6600000000000006e-02   4.8200000000000000e-02  -2.0196999999999998e+00   4.2249999999999999e-01   6.7035999999999998e+00   1.3489999999999999e-01   2.5979999999999998e-01   3.3179999999999998e-01
   7.9349999999999998e-01  -2.4179999999999999e-01   2.1446000000000001e+00   2.8639999999999999e-01  -1.9980000000000001e-01   7.8899999999999998e-02  -1.9975000000000001e+00   6.8930000000000002e-01   6.9648000000000003e+00   2.3119999999999999e-01   2.5019999999999998e-01   3.2290000000000002e-01
   6.8330000000000002e-01  -2.6379999999999998e-01   2.6593000000000000e+00   2.0050000000000001e-01  -1.2370000000000000e-01   1.0960000000000000e-01  -1.9753000000000001e+00   6.0040000000000004e-01   6.7035999999999998e+00   1.9270000000000001e-01   2.8870000000000001e-01   2.9640000000000000e-01
   6.8330000000000002e-01  -2.4179999999999999e-01   2.9165999999999999e+00   1.9089999999999999e-01  -1.5229999999999999e-01   0.0000000000000000e+00  -2.1307000000000000e+00   5.7809999999999995e-01   6.9648000000000003e+00   1.5409999999999999e-01   3.1750000000000000e-01   2.8749999999999998e-01
   7.4939999999999996e-01  -8.7900000000000006e-02   1.1152000000000000e+00   2.3870000000000000e-01  -6.6600000000000006e-02   4.8200000000000000e-02  -2.1528999999999998e+00   4.8920000000000002e-01   6.9648000000000003e+00   1.6380000000000000e-01   3.1750000000000000e-01   3.0959999999999999e-01
   6.3919999999999999e-01  -3.7369999999999998e-01   2.3161999999999998e+00   1.9089999999999999e-01  -1.9980000000000001e-01   7.4499999999999997e-02  -1.9310000000000000e+00   5.3369999999999995e-01   6.5294999999999996e+00   2.4079999999999999e-01   3.2710000000000000e-01   3.1409999999999999e-01
   6.1719999999999997e-01  -4.3969999999999998e-01   1.8015000000000001e+00   1.7190000000000000e-01  -1.3320000000000001e-01   5.7000000000000002e-02  -2.1084999999999998e+00   3.5580000000000001e-01   5.5719000000000003e+00   1.9270000000000001e-01   2.4060000000000001e-01   3.5830000000000001e-01
   6.1719999999999997e-01  -2.4179999999999999e-01   2.4018999999999999e+00   2.0999999999999999e-01  -1.6180000000000000e-01   3.5099999999999999e-02  -2.1751000000000000e+00   3.7800000000000000e-01   6.0941999999999998e+00   2.6010000000000000e-01   3.2710000000000000e-01   3.2290000000000002e-01
   7.2740000000000005e-01  -3.0780000000000002e-01   3.6029000000000000e+00   1.1459999999999999e-01  -1.3320000000000001e-01   1.2280000000000001e-01  -2.0196999999999998e+00   4.8920000000000002e-01   5.3977000000000004e+00   2.5050000000000000e-01   2.6939999999999997e-01   3.2729999999999998e-01
   6.8330000000000002e-01  -4.1770000000000002e-01   3.0024000000000002e+00   2.7689999999999998e-01  -1.6180000000000000e-01   1.2280000000000001e-01  -1.9088000000000001e+00   4.6689999999999998e-01   6.0072000000000001e+00   1.9270000000000001e-01   3.4639999999999999e-01   3.0080000000000001e-01
   5.9509999999999996e-01  -2.4179999999999999e-01   2.8309000000000002e+00   2.8639999999999999e-01  -6.6600000000000006e-02   2.6300000000000000e-02  -1.9532000000000000e+00   6.6710000000000003e-01   6.9648000000000003e+00   2.2159999999999999e-01   3.5599999999999998e-01   3.5830000000000001e-01
   6.1719999999999997e-01  -2.6379999999999998e-01   1.8872000000000000e+00   2.0999999999999999e-01  -1.3320000000000001e-01   7.8899999999999998e-02  -1.8422000000000001e+00   3.1130000000000002e-01   6.5294999999999996e+00   2.2159999999999999e-01   3.3679999999999999e-01   2.5209999999999999e-01
   7.0530000000000004e-01  -4.6170000000000000e-01   3.5171000000000001e+00   1.2410000000000000e-01  -1.9980000000000001e-01   8.7700000000000000e-02  -1.9975000000000001e+00   6.4480000000000004e-01   7.5742000000000003e+00   1.8300000000000000e-01   2.9830000000000001e-01   3.4499999999999997e-01
   8.1559999999999999e-01  -4.8359999999999997e-01   2.2303999999999999e+00   2.9599999999999999e-01  -4.7600000000000003e-02   3.5099999999999999e-02  -1.9310000000000000e+00   3.7800000000000000e-01   6.8777999999999997e+00   1.8300000000000000e-01   3.2710000000000000e-01   3.0959999999999999e-01
   5.2900000000000003e-01  -2.8580000000000000e-01   1.5441000000000000e+00   1.0500000000000000e-01  -1.0470000000000000e-01   2.6300000000000000e-02  -1.9088000000000001e+00   5.3369999999999995e-01   6.3554000000000004e+00   2.3119999999999999e-01   4.1370000000000001e-01   3.4060000000000001e-01
   5.2900000000000003e-01  -3.2979999999999998e-01   3.0882000000000001e+00   1.4319999999999999e-01  -9.5200000000000007e-02   5.2600000000000001e-02  -1.8200000000000001e+00   4.4469999999999998e-01   5.9200999999999997e+00   2.2159999999999999e-01   3.3679999999999999e-01   3.4060000000000001e-01
   6.1719999999999997e-01  -3.2979999999999998e-01   2.2303999999999999e+00   1.5279999999999999e-01  -1.6180000000000000e-01   7.0199999999999999e-02  -1.9975000000000001e+00   4.8920000000000002e-01   6.2683000000000000e+00   2.0230000000000001e-01   2.9830000000000001e-01   3.2290000000000002e-01
   7.4939999999999996e-01  -2.8580000000000000e-01   2.5735000000000001e+00   2.8639999999999999e-01  -1.6180000000000000e-01   3.5099999999999999e-02  -2.1972999999999998e+00   2.6679999999999998e-01   5.7460000000000004e+00   1.8300000000000000e-01   2.7900000000000003e-01   3.2729999999999998e-01
   6.8330000000000002e-01  -2.4179999999999999e-01   2.9165999999999999e+00   1.4319999999999999e-01  -1.9030000000000000e-01   9.6500000000000002e-02  -1.8422000000000001e+00   4.2249999999999999e-01   6.0941999999999998e+00   2.0230000000000001e-01   2.5979999999999998e-01   3.1850000000000001e-01
   7.2740000000000005e-01  -4.1770000000000002e-01   2.3161999999999998e+00   2.5779999999999997e-01  -2.2839999999999999e-01   6.5799999999999997e-02  -1.9532000000000000e+00   5.3369999999999995e-01   6.8777999999999997e+00   1.8300000000000000e-01   2.7900000000000003e-01   3.6270000000000002e-01
   4.8490000000000000e-01  -4.1770000000000002e-01   2.5735000000000001e+00   1.9089999999999999e-01  -1.9030000000000000e-01   8.3299999999999999e-02  -2.0863000000000000e+00   3.7800000000000000e-01   6.1813000000000002e+00   2.6010000000000000e-01   3.6559999999999998e-01   3.1850000000000001e-01
   5.9509999999999996e-01  -3.9570000000000000e-01   2.4018999999999999e+00   1.3370000000000001e-01  -1.4269999999999999e-01   8.7700000000000000e-02  -1.9310000000000000e+00   5.7809999999999995e-01   6.7907000000000002e+00   1.8300000000000000e-01   3.5599999999999998e-01   3.6709999999999998e-01
   6.1719999999999997e-01  -4.1770000000000002e-01   2.6593000000000000e+00   1.5279999999999999e-01  -1.9980000000000001e-01   6.1400000000000003e-02  -1.9310000000000000e+00   4.8920000000000002e-01   6.9648000000000003e+00   1.8300000000000000e-01   3.5599999999999998e-01   2.9189999999999999e-01
   8.1559999999999999e-01  -1.5390000000000001e-01   1.5441000000000000e+00   2.9599999999999999e-01  -1.6180000000000000e-01   2.6300000000000000e-02  -2.0196999999999998e+00   4.8920000000000002e-01   6.5294999999999996e+00   2.2159999999999999e-01   3.2710000000000000e-01   3.5830000000000001e-01
   5.9509999999999996e-01  -2.6379999999999998e-01   2.3161999999999998e+00   2.3870000000000000e-01  -7.6100000000000001e-02   3.5099999999999999e-02  -2.1751000000000000e+00   6.0040000000000004e-01   6.8777999999999997e+00   2.4079999999999999e-01   2.9830000000000001e-01   3.3620000000000000e-01
   7.0530000000000004e-01  -4.8359999999999997e-01   2.7450999999999999e+00   1.8140000000000001e-01  -1.4269999999999999e-01   7.0199999999999999e-02  -1.9532000000000000e+00   6.2260000000000004e-01   6.2683000000000000e+00   2.2159999999999999e-01   2.8870000000000001e-01   3.3620000000000000e-01
   6.1719999999999997e-01  -1.9789999999999999e-01   2.0588000000000002e+00   2.4820000000000000e-01  -9.5200000000000007e-02   5.7000000000000002e-02  -1.9975000000000001e+00   4.8920000000000002e-01   6.2683000000000000e+00   2.3119999999999999e-01   2.8870000000000001e-01   3.3620000000000000e-01
   7.4939999999999996e-01  -2.6379999999999998e-01   2.0588000000000002e+00   1.7190000000000000e-01  -8.5599999999999996e-02   3.5099999999999999e-02  -1.9088000000000001e+00   3.1130000000000002e-01   6.4424999999999999e+00   2.9859999999999998e-01   2.7900000000000003e-01   3.7159999999999999e-01
   5.5110000000000003e-01  -6.5949999999999998e-01   3.1739999999999999e+00   1.3370000000000001e-01  -2.0930000000000001e-01   9.2100000000000001e-02  -2.0196999999999998e+00   5.3369999999999995e-01   6.4424999999999999e+00   2.1190000000000001e-01   3.2710000000000000e-01   3.0959999999999999e-01
   6.8330000000000002e-01  -3.5170000000000001e-01   2.6593000000000000e+00   1.8140000000000001e-01  -1.6180000000000000e-01   9.2100000000000001e-02  -1.8200000000000001e+00   4.4469999999999998e-01   6.6166000000000000e+00   1.3489999999999999e-01   3.9450000000000002e-01   3.4060000000000001e-01
   6.8330000000000002e-01  -1.3189999999999999e-01   2.7450999999999999e+00   2.7689999999999998e-01  -1.8079999999999999e-01   5.7000000000000002e-02  -2.1307000000000000e+00   4.4469999999999998e-01   6.7035999999999998e+00   2.0230000000000001e-01   2.6939999999999997e-01   3.4949999999999998e-01
   5.0700000000000001e-01  -2.4179999999999999e-01   2.4018999999999999e+00   1.2410000000000000e-01  -1.6180000000000000e-01   3.9500000000000000e-02  -1.9753000000000001e+00   5.5589999999999995e-01   6.2683000000000000e+00   1.8300000000000000e-01   3.0790000000000001e-01   3.5830000000000001e-01
   6.1719999999999997e-01  -2.8580000000000000e-01   2.4876999999999998e+00   1.2410000000000000e-01  -2.2839999999999999e-01   9.2100000000000001e-02  -1.7090000000000001e+00   4.8920000000000002e-01   7.2260000000000000e+00   2.0230000000000001e-01   3.5599999999999998e-01   3.4499999999999997e-01
   4.6289999999999998e-01  -8.7900000000000006e-02   2.1446000000000001e+00   1.5279999999999999e-01   0.0000000000000000e+00   3.9500000000000000e-02  -2.0640999999999998e+00   5.1139999999999997e-01   7.3131000000000004e+00   1.2520000000000001e-01   2.7900000000000003e-01   3.6270000000000002e-01
   7.9349999999999998e-01  -3.2979999999999998e-01   1.6298999999999999e+00   2.0999999999999999e-01  -1.5229999999999999e-01   6.5799999999999997e-02  -1.9532000000000000e+00   4.0020000000000000e-01   6.6166000000000000e+00   2.4079999999999999e-01   2.5979999999999998e-01   3.1409999999999999e-01
   6.3919999999999999e-01  -4.3969999999999998e-01   2.1446000000000001e+00   1.3370000000000001e-01  -2.1890000000000001e-01   2.6300000000000000e-02  -2.0640999999999998e+00   6.0040000000000004e-01   6.2683000000000000e+00   1.9270000000000001e-01   3.3679999999999999e-01   3.1850000000000001e-01
   5.9509999999999996e-01  -2.4179999999999999e-01   2.2303999999999999e+00   2.2910000000000000e-01  -4.7600000000000003e-02   5.7000000000000002e-02  -2.1084999999999998e+00   4.6689999999999998e-01   5.3106999999999998e+00   2.3119999999999999e-01   2.5019999999999998e-01   3.5389999999999999e-01
   6.6130000000000000e-01  -3.2979999999999998e-01   2.0588000000000002e+00   1.8140000000000001e-01  -1.6180000000000000e-01   7.0199999999999999e-02  -2.1084999999999998e+00   3.7800000000000000e-01   6.4424999999999999e+00   2.1190000000000001e-01   3.0790000000000001e-01   3.3179999999999998e-01
   6.3919999999999999e-01  -2.4179999999999999e-01   2.9165999999999999e+00   1.3370000000000001e-01  -1.5229999999999999e-01   5.2600000000000001e-02  -1.8866000000000001e+00   5.3369999999999995e-01   5.8330000000000002e+00   1.2520000000000001e-01   1.9239999999999999e-01   3.5389999999999999e-01
   6.3919999999999999e-01  -3.7369999999999998e-01   3.6029000000000000e+00   2.0050000000000001e-01  -2.1890000000000001e-01   9.2100000000000001e-02  -2.1751000000000000e+00   5.3369999999999995e-01   6.0072000000000001e+00   2.4079999999999999e-01   2.9830000000000001e-01   3.4949999999999998e-01
   8.1559999999999999e-01  -2.6379999999999998e-01   1.4582999999999999e+00   2.2910000000000000e-01  -1.9980000000000001e-01   2.6300000000000000e-02  -1.9532000000000000e+00   5.7809999999999995e-01   6.5294999999999996e+00   2.2159999999999999e-01   3.3679999999999999e-01   3.0080000000000001e-01
   5.0700000000000001e-01  -3.7369999999999998e-01   2.1446000000000001e+00   1.8140000000000001e-01  -1.6180000000000000e-01   5.2600000000000001e-02  -1.9975000000000001e+00   6.6710000000000003e-01   6.4424999999999999e+00   1.3489999999999999e-01   2.8870000000000001e-01   3.4060000000000001e-01
   5.5110000000000003e-01  -1.9789999999999999e-01   2.2303999999999999e+00   1.8140000000000001e-01  -1.5229999999999999e-01   3.0700000000000002e-02  -1.9310000000000000e+00   6.2260000000000004e-01   6.7907000000000002e+00   1.7340000000000000e-01   3.6559999999999998e-01   3.0080000000000001e-01
   5.2900000000000003e-01  -2.1980000000000000e-01   2.4876999999999998e+00   9.5500000000000002e-02  -1.1420000000000000e-01   7.0199999999999999e-02  -2.1307000000000000e+00   4.4469999999999998e-01   6.6166000000000000e+00   2.1190000000000001e-01   3.5599999999999998e-01   3.3620000000000000e-01
   5.0700000000000001e-01  -3.5170000000000001e-01   1.5441000000000000e+00   2.5779999999999997e-01  -5.7099999999999998e-02  -2.6300000000000000e-02  -2.0196999999999998e+00   6.2260000000000004e-01   6.8777999999999997e+00   2.1190000000000001e-01   3.4639999999999999e-01   3.0959999999999999e-01
   3.5270000000000001e-01  -4.1770000000000002e-01   2.5735000000000001e+00   1.9089999999999999e-01  -1.4269999999999999e-01   7.0199999999999999e-02  -1.9310000000000000e+00   7.7820000000000000e-01   6.1813000000000002e+00   1.4449999999999999e-01   3.0790000000000001e-01   3.2290000000000002e-01
