# Supplementary material for: Footwear and Foam Surface Alter Gait Initiation of Typical Subjects
Source: PLoS One. 2015 Aug 13;10(8):e0135821. doi: 10.1371/journal.pone.0135821 (PMC4536224; doi:10.1371/journal.pone.0135821)
Supplement: S1 Dataset — (ZIP) [file pone.0135821.s001.zip › 12_foam_av1_03.txt]

  -7.7149999999999996e-01  -1.3190000000000000e+00   2.5503520000000000e+02  -6.8933000000000000e+00   3.9319400000000002e+01  -2.6750000000000002e-01  -7.9900000000000004e-01   1.9567000000000001e+00   2.6126760000000002e+02  -6.5021000000000004e+00  -2.7249600000000001e+01   1.2297000000000000e+00
  -1.1021000000000001e+00  -1.2531000000000001e+00   2.5443469999999999e+02  -6.8263999999999996e+00   3.9300400000000003e+01  -2.5869999999999999e-01  -5.7709999999999995e-01   2.0678999999999998e+00   2.6239940000000001e+02  -6.5696000000000003e+00  -2.7259200000000000e+01   1.2032000000000000e+00
  -9.9190000000000000e-01  -1.3190000000000000e+00   2.5374840000000000e+02  -6.9504999999999999e+00   3.9186199999999999e+01  -2.1929999999999999e-01  -5.1049999999999995e-01   2.0457000000000001e+00   2.6318299999999999e+02  -6.6273999999999997e+00  -2.7114899999999999e+01   1.1811000000000000e+00
  -1.1681999999999999e+00  -1.3850000000000000e+00   2.5349109999999999e+02  -7.0174000000000003e+00   3.9138599999999997e+01  -2.6750000000000002e-01  -4.2170000000000002e-01   2.1568999999999998e+00   2.6326999999999998e+02  -6.7911000000000001e+00  -2.7163000000000000e+01   1.1677999999999999e+00
  -1.1462000000000001e+00  -1.3850000000000000e+00   2.5211850000000001e+02  -6.9886999999999997e+00   3.9052999999999997e+01  -2.4120000000000000e-01  -6.8799999999999994e-01   1.8677999999999999e+00   2.6335710000000000e+02  -6.7815000000000003e+00  -2.7307300000000001e+01   1.1899000000000000e+00
  -1.2122999999999999e+00  -1.3190000000000000e+00   2.5074600000000001e+02  -7.0747000000000000e+00   3.9043500000000002e+01  -2.3680000000000001e-01  -5.7709999999999995e-01   2.0901999999999998e+00   2.6457589999999999e+02  -6.8392999999999997e+00  -2.7268899999999999e+01   1.1368000000000000e+00
  -1.2784000000000000e+00  -1.3630000000000000e+00   2.5005969999999999e+02  -7.0460000000000003e+00   3.8900700000000001e+01  -2.0169999999999999e-01  -7.5460000000000005e-01   1.9790000000000001e+00   2.6475009999999997e+02  -6.9741000000000000e+00  -2.7422799999999999e+01   1.1766000000000001e+00
  -1.4107000000000001e+00  -1.2969999999999999e+00   2.4894450000000001e+02  -7.1128999999999998e+00   3.8719900000000003e+01  -2.0610000000000001e-01  -9.9880000000000002e-01   1.8010999999999999e+00   2.6466300000000001e+02  -7.1475000000000000e+00  -2.7451699999999999e+01   1.1988000000000001e+00
  -1.3446000000000000e+00  -1.4948999999999999e+00   2.4894450000000001e+02  -7.0937999999999999e+00   3.8615299999999998e+01  -1.7540000000000000e-01  -1.0653999999999999e+00   1.8010999999999999e+00   2.6596890000000002e+02  -7.1379000000000001e+00  -2.7653700000000001e+01   1.1855000000000000e+00
  -1.6532000000000000e+00  -1.7146999999999999e+00   2.4637100000000001e+02  -7.2465000000000002e+00   3.8377400000000002e+01  -1.0090000000000000e-01  -8.2120000000000004e-01   1.6677000000000000e+00   2.6649130000000002e+02  -7.3113000000000001e+00  -2.7682600000000001e+01   1.1324000000000001e+00
  -1.8075000000000001e+00  -1.7806999999999999e+00   2.4602789999999999e+02  -7.2083000000000004e+00   3.8206099999999999e+01  -1.2280000000000001e-01  -1.1318999999999999e+00   1.4453000000000000e+00   2.6797129999999999e+02  -7.4172000000000002e+00  -2.7855799999999999e+01   1.1456999999999999e+00
  -1.9177000000000000e+00  -1.6488000000000000e+00   2.4465539999999999e+02  -7.3897000000000004e+00   3.7920600000000000e+01  -6.5799999999999997e-02  -1.3095000000000001e+00   1.4008000000000000e+00   2.6849360000000001e+02  -7.4653999999999998e+00  -2.8000100000000000e+01   1.0926000000000000e+00
  -1.9617000000000000e+00  -2.0665000000000000e+00   2.4285390000000001e+02  -7.3323999999999998e+00   3.7701700000000002e+01  -5.7000000000000002e-02  -1.1984999999999999e+00   1.1785000000000001e+00   2.6971249999999998e+02  -7.7061999999999999e+00  -2.8067499999999999e+01   1.0749000000000000e+00
  -2.2924000000000002e+00  -2.1543999999999999e+00   2.4105240000000001e+02  -7.4851999999999999e+00   3.7616100000000003e+01   3.0700000000000002e-02  -1.3539000000000001e+00   1.2674000000000001e+00   2.7127960000000002e+02  -7.7640000000000002e+00  -2.8038599999999999e+01   1.0484000000000000e+00
  -2.1381000000000001e+00  -2.2423000000000002e+00   2.3899359999999999e+02  -7.4946999999999999e+00   3.7254500000000000e+01  -4.4000000000000003e-03  -1.7312000000000001e+00   1.1339999999999999e+00   2.7162779999999998e+02  -7.9374000000000002e+00  -2.8211800000000000e+01   1.0395000000000001e+00
  -2.4026000000000001e+00  -2.1764000000000001e+00   2.3616280000000000e+02  -7.6189000000000000e+00   3.7168900000000001e+01  -2.6300000000000000e-02  -1.6202000000000001e+00   9.1169999999999995e-01   2.7284660000000002e+02  -8.0914999999999999e+00  -2.8288799999999998e+01   1.0041000000000000e+00
  -2.4466999999999999e+00  -2.3961999999999999e+00   2.3547649999999999e+02  -7.6951999999999998e+00   3.6826300000000003e+01   2.6300000000000000e-02  -1.5536000000000001e+00   7.7820000000000000e-01   2.7467489999999998e+02  -8.3515999999999995e+00  -2.8365800000000000e+01   9.9529999999999996e-01
  -2.1160000000000001e+00  -2.4841000000000002e+00   2.3333189999999999e+02  -7.7716000000000003e+00   3.6655000000000001e+01   6.5799999999999997e-02  -2.0640999999999998e+00   6.2260000000000004e-01   2.7519729999999998e+02  -8.3515999999999995e+00  -2.8654399999999999e+01   9.8640000000000005e-01
  -2.6010000000000000e+00  -2.5941000000000001e+00   2.3093000000000001e+02  -7.8098000000000001e+00   3.6369500000000002e+01   1.0960000000000000e-01  -2.3527000000000000e+00   2.0010000000000000e-01   2.7763499999999999e+02  -8.5635999999999992e+00  -2.8837299999999999e+01   9.3340000000000001e-01
  -2.8654999999999999e+00  -2.7040000000000002e+00   2.3015790000000001e+02  -7.8575999999999997e+00   3.6045999999999999e+01   1.3589999999999999e-01  -2.4636000000000000e+00   1.5559999999999999e-01   2.7876670000000001e+02  -8.8621999999999996e+00  -2.8962299999999999e+01   8.7139999999999995e-01
  -2.9535999999999998e+00  -2.8138999999999998e+00   2.2775590000000000e+02  -7.9817000000000000e+00   3.5674900000000001e+01   1.7540000000000000e-01  -2.9963000000000002e+00  -1.5559999999999999e-01   2.8085620000000000e+02  -9.0451999999999995e+00  -2.9173999999999999e+01   8.5819999999999996e-01
  -2.9316000000000000e+00  -2.9458000000000002e+00   2.2595450000000000e+02  -7.9721000000000002e+00   3.5379899999999999e+01   2.2800000000000001e-01  -3.3513999999999999e+00  -3.7800000000000000e-01   2.8224910000000000e+02  -9.2281999999999993e+00  -2.9337599999999998e+01   8.1830000000000003e-01
  -3.0859000000000001e+00  -3.1436999999999999e+00   2.2466770000000000e+02  -8.1343999999999994e+00   3.5065899999999999e+01   2.7629999999999999e-01  -3.3513999999999999e+00  -4.8920000000000002e-01   2.8416449999999998e+02  -9.5654000000000003e+00  -2.9587800000000001e+01   7.1220000000000006e-01
  -2.9756999999999998e+00  -3.1436999999999999e+00   2.2226580000000001e+02  -8.1249000000000002e+00   3.4894599999999997e+01   2.1929999999999999e-01  -3.7509000000000001e+00  -7.3380000000000001e-01   2.8668920000000003e+02  -9.7965000000000000e+00  -2.9626300000000001e+01   6.7240000000000000e-01
  -3.2622000000000000e+00  -3.2096000000000000e+00   2.1994960000000000e+02  -8.0770999999999997e+00   3.4618600000000001e+01   2.5869999999999999e-01  -4.2169999999999996e+00  -1.3341000000000001e+00   2.8773390000000001e+02  -1.0075900000000001e+01  -2.9770600000000002e+01   6.7240000000000000e-01
  -3.2622000000000000e+00  -3.3195000000000001e+00   2.1746190000000001e+02  -8.1152999999999995e+00   3.4390200000000000e+01   2.7629999999999999e-01  -4.5056000000000003e+00  -1.2897000000000001e+00   2.9025869999999998e+02  -1.0355200000000000e+01  -2.9934200000000001e+01   5.8830000000000005e-01
  -3.3723999999999998e+00  -3.3414999999999999e+00   2.1574619999999999e+02  -8.2108000000000008e+00   3.4038100000000000e+01   2.5430000000000003e-01  -4.8829000000000002e+00  -1.7343999999999999e+00   2.9208699999999999e+02  -1.0538300000000000e+01  -3.0232399999999998e+01   5.5289999999999995e-01
  -3.5929000000000002e+00  -3.1656000000000000e+00   2.1334430000000000e+02  -8.0961999999999996e+00   3.3771700000000003e+01   2.4560000000000001e-01  -5.4378000000000002e+00  -2.1791000000000000e+00   2.9443759999999997e+02  -1.0827299999999999e+01  -3.0318999999999999e+01   4.9540000000000001e-01
  -3.8794000000000000e+00  -3.2536000000000000e+00   2.1171440000000001e+02  -8.2490000000000006e+00   3.3457700000000003e+01   2.6310000000000000e-01  -5.7263000000000002e+00  -2.4459000000000000e+00   2.9522109999999998e+02  -1.1097000000000000e+01  -3.0559600000000000e+01   4.6450000000000002e-01
  -3.6810000000000000e+00  -3.3855000000000000e+00   2.1025610000000000e+02  -8.2775999999999996e+00   3.3191200000000002e+01   3.2450000000000001e-01  -6.1702000000000004e+00  -2.5792999999999999e+00   2.9774590000000001e+02  -1.1347400000000000e+01  -3.0790500000000002e+01   4.1580000000000000e-01
  -4.1439000000000004e+00  -3.3195000000000001e+00   2.0862620000000001e+02  -8.1534999999999993e+00   3.2858199999999997e+01   2.6310000000000000e-01  -6.6363000000000003e+00  -2.9129000000000000e+00   2.9852940000000001e+02  -1.1617100000000001e+01  -3.1031099999999999e+01   3.6709999999999998e-01
  -4.0117000000000003e+00  -3.3195000000000001e+00   2.0631000000000000e+02  -7.9435000000000002e+00   3.2487099999999998e+01   2.5430000000000003e-01  -7.1246000000000000e+00  -3.2686000000000002e+00   3.0105419999999998e+02  -1.1925400000000000e+01  -3.1233100000000000e+01   2.7870000000000000e-01
  -4.2541000000000002e+00  -3.0556999999999999e+00   2.0450850000000000e+02  -8.0961999999999996e+00   3.2363399999999999e+01   2.5430000000000003e-01  -7.4797000000000002e+00  -3.3130999999999999e+00   3.0401420000000002e+02  -1.2166200000000000e+01  -3.1271599999999999e+01   2.3000000000000001e-01
  -4.3202999999999996e+00  -3.2974999999999999e+00   2.0176349999999999e+02  -7.9721000000000002e+00   3.1935099999999998e+01   2.1490000000000001e-01  -7.8570000000000002e+00  -3.6244000000000001e+00   3.0532010000000002e+02  -1.2551500000000001e+01  -3.1541000000000000e+01   1.5040000000000001e-01
  -4.2541000000000002e+00  -2.8799000000000001e+00   1.9961890000000000e+02  -7.9244000000000003e+00   3.1782900000000001e+01   2.0169999999999999e-01  -8.1455000000000002e+00  -3.7355999999999998e+00   3.0749660000000000e+02  -1.2773099999999999e+01  -3.1723900000000000e+01   1.2390000000000000e-01
  -4.6729000000000003e+00  -2.9678000000000000e+00   1.9773159999999999e+02  -7.8289000000000000e+00   3.1459399999999999e+01   2.2800000000000001e-01  -8.5671999999999997e+00  -4.0468999999999999e+00   3.0888959999999997e+02  -1.3052400000000000e+01  -3.1954799999999999e+01   1.3299999999999999e-02
  -4.6509000000000000e+00  -2.6819999999999999e+00   1.9610169999999999e+02  -7.7621000000000002e+00   3.1221499999999999e+01   2.1929999999999999e-01  -8.9001999999999999e+00  -4.2469999999999999e+00   3.1211079999999998e+02  -1.3206600000000000e+01  -3.1954799999999999e+01   1.7700000000000000e-02
  -4.7610999999999999e+00  -2.6379999999999999e+00   1.9412870000000001e+02  -7.6856999999999998e+00   3.1012100000000000e+01   1.4470000000000000e-01  -9.4107000000000003e+00  -4.8250999999999999e+00   3.1324259999999998e+02  -1.3505200000000000e+01  -3.2253100000000003e+01  -4.4000000000000003e-03
  -4.8052000000000001e+00  -2.3083000000000000e+00   1.9241300000000001e+02  -7.7239000000000004e+00   3.0688600000000001e+01   1.5790000000000001e-01  -1.0054300000000000e+01  -4.7140000000000004e+00   3.1498379999999997e+02  -1.3678599999999999e+01  -3.2397399999999998e+01  -6.1899999999999997e-02
  -4.8052000000000001e+00  -2.6160000000000001e+00   1.9138360000000000e+02  -7.6760999999999999e+00   3.0298400000000001e+01   1.7979999999999999e-01  -1.0276300000000001e+01  -5.0030000000000001e+00   3.1724730000000000e+02  -1.3852000000000000e+01  -3.2618699999999997e+01  -1.0170000000000000e-01
  -4.8052000000000001e+00  -2.3961999999999999e+00   1.8992529999999999e+02  -7.5328999999999997e+00   3.0117599999999999e+01   1.9289999999999999e-01  -1.0786700000000000e+01  -5.1364000000000001e+00   3.1837909999999999e+02  -1.4208399999999999e+01  -3.2840000000000003e+01  -1.5920000000000001e-01
  -4.9154000000000000e+00  -2.4182000000000001e+00   1.8855279999999999e+02  -7.4756999999999998e+00   2.9851199999999999e+01   1.0960000000000000e-01  -1.1186199999999999e+01  -5.2476000000000003e+00   3.1977210000000002e+02  -1.4314299999999999e+01  -3.2945900000000002e+01  -2.1229999999999999e-01
  -5.0035999999999996e+00  -2.3302999999999998e+00   1.8709440000000001e+02  -7.5233999999999996e+00   2.9660900000000002e+01   1.4030000000000001e-01  -1.1430400000000001e+01  -5.2253999999999996e+00   3.2212270000000001e+02  -1.4574400000000001e+01  -3.2984400000000001e+01  -2.6540000000000002e-01
  -5.0476000000000001e+00  -2.2643000000000000e+00   1.8555029999999999e+02  -7.4470000000000001e+00   2.9346800000000002e+01   1.5350000000000000e-01  -1.1674500000000000e+01  -5.4477000000000002e+00   3.2386390000000000e+02  -1.4718900000000000e+01  -3.3080599999999997e+01  -3.5830000000000001e-01
  -5.0917000000000003e+00  -2.5280999999999998e+00   1.8392040000000000e+02  -7.3323999999999998e+00   2.9375399999999999e+01   9.6500000000000002e-02  -1.2273800000000000e+01  -5.9592000000000001e+00   3.2551810000000000e+02  -1.5007899999999999e+01  -3.3407699999999998e+01  -3.5389999999999999e-01
  -5.1578999999999997e+00  -2.3742000000000001e+00   1.8349150000000000e+02  -7.3514999999999997e+00   2.9251700000000000e+01   8.3299999999999999e-02  -1.2451400000000000e+01  -5.8924000000000003e+00   3.2725930000000000e+02  -1.5210200000000000e+01  -3.3350000000000001e+01  -4.4679999999999997e-01
  -5.3121999999999998e+00  -2.3302999999999998e+00   1.8271950000000001e+02  -7.3419999999999996e+00   2.8985199999999999e+01   1.0520000000000000e-01  -1.3139400000000000e+01  -5.9368999999999996e+00   3.2830399999999997e+02  -1.5364300000000000e+01  -3.3561700000000002e+01  -4.6889999999999998e-01
  -5.1578999999999997e+00  -2.2863000000000002e+00   1.8074639999999999e+02  -7.1509999999999998e+00   2.8966200000000001e+01   6.1400000000000003e-02  -1.3405700000000000e+01  -6.5373000000000001e+00   3.3004520000000002e+02  -1.5422100000000000e+01  -3.3677100000000003e+01  -5.0429999999999997e-01
  -5.3342000000000001e+00  -2.3521999999999998e+00   1.8160429999999999e+02  -7.3037999999999998e+00   2.8947199999999999e+01   5.7000000000000002e-02  -1.3849600000000001e+01  -6.6707000000000001e+00   3.3013229999999999e+02  -1.5624400000000000e+01  -3.3773400000000002e+01  -5.3520000000000001e-01
  -5.5326000000000004e+00  -2.3742000000000001e+00   1.8126110000000000e+02  -7.2942999999999998e+00   2.8842500000000001e+01   8.3299999999999999e-02  -1.4271300000000000e+01  -6.5594999999999999e+00   3.3187349999999998e+02  -1.5749599999999999e+01  -3.3811799999999998e+01  -5.7950000000000002e-01
  -5.5545999999999998e+00  -2.2863000000000002e+00   1.8126110000000000e+02  -7.3132999999999999e+00   2.8709299999999999e+01   1.1840000000000001e-01  -1.4737399999999999e+01  -6.6928999999999998e+00   3.3222170000000000e+02  -1.5884499999999999e+01  -3.3936900000000001e+01  -6.2809999999999999e-01
  -5.4443999999999999e+00  -2.5061000000000000e+00   1.7954550000000000e+02  -7.2083000000000004e+00   2.8690200000000001e+01   3.9500000000000000e-02  -1.5181300000000000e+01  -6.8486000000000002e+00   3.3256990000000002e+02  -1.5942299999999999e+01  -3.4071599999999997e+01  -6.9889999999999997e-01
  -5.6428000000000003e+00  -2.5501000000000000e+00   1.8203319999999999e+02  -7.3228999999999997e+00   2.8652200000000001e+01   1.3159999999999999e-01  -1.5181300000000000e+01  -7.0709000000000000e+00   3.3492059999999998e+02  -1.6038599999999999e+01  -3.4167900000000003e+01  -7.6529999999999998e-01
  -5.4223999999999997e+00  -2.4182000000000001e+00   1.8006020000000001e+02  -7.2561000000000000e+00   2.8690200000000001e+01   7.4499999999999997e-02  -1.5425500000000000e+01  -7.0932000000000004e+00   3.3535590000000002e+02  -1.6144600000000001e+01  -3.4100499999999997e+01  -8.0950000000000000e-01
  -5.4885000000000002e+00  -2.4401999999999999e+00   1.8048910000000001e+02  -7.2370000000000001e+00   2.8756900000000002e+01   4.8200000000000000e-02  -1.5891600000000000e+01  -7.1599000000000004e+00   3.3526880000000000e+02  -1.6154199999999999e+01  -3.4148600000000002e+01  -8.3160000000000001e-01
  -5.6868999999999996e+00  -2.6819999999999999e+00   1.8057490000000001e+02  -7.2465000000000002e+00   2.8832999999999998e+01   1.3200000000000000e-02  -1.6091300000000000e+01  -7.3155000000000001e+00   3.3648770000000002e+02  -1.6298700000000000e+01  -3.4148600000000002e+01  -9.3779999999999997e-01
  -5.5105000000000004e+00  -2.6819999999999999e+00   1.8160429999999999e+02  -7.2561000000000000e+00   2.8928100000000001e+01   1.3589999999999999e-01  -1.6180099999999999e+01  -7.3822000000000001e+00   3.3744529999999997e+02  -1.6433499999999999e+01  -3.4235199999999999e+01  -9.4220000000000004e-01
  -5.5545999999999998e+00  -2.6379999999999999e+00   1.8143270000000001e+02  -7.3037999999999998e+00   2.9061399999999999e+01   8.3299999999999999e-02  -1.6712800000000001e+01  -7.6712999999999996e+00   3.3657470000000001e+02  -1.6443200000000001e+01  -3.4148600000000002e+01  -1.0129999999999999e+00
  -5.4223999999999997e+00  -2.5941000000000001e+00   1.8194739999999999e+02  -7.3705999999999996e+00   2.9080400000000001e+01   1.3589999999999999e-01  -1.6868200000000002e+01  -7.6935000000000002e+00   3.3718410000000000e+02  -1.6501000000000001e+01  -3.4283299999999997e+01  -9.8640000000000005e-01
  -5.7309999999999999e+00  -3.1436999999999999e+00   1.8392040000000000e+02  -7.4279000000000002e+00   2.9166000000000000e+01   1.8859999999999999e-01  -1.6912500000000001e+01  -8.0271000000000008e+00   3.3692300000000000e+02  -1.6491299999999999e+01  -3.4177500000000002e+01  -1.0926000000000000e+00
  -5.6868999999999996e+00  -3.0337000000000001e+00   1.8469250000000000e+02  -7.5328999999999997e+00   2.9232600000000001e+01   2.1049999999999999e-01  -1.7178899999999999e+01  -8.3161000000000005e+00   3.3683589999999998e+02  -1.6549099999999999e+01  -3.4312199999999997e+01  -1.0792999999999999e+00
  -5.6868999999999996e+00  -3.3855000000000000e+00   1.8383470000000000e+02  -7.4375000000000000e+00   2.9346800000000002e+01   2.1049999999999999e-01  -1.7378599999999999e+01  -8.2716999999999992e+00   3.3622649999999999e+02  -1.6616599999999998e+01  -3.4283299999999997e+01  -1.1721999999999999e+00
  -5.7750000000000004e+00  -3.4293999999999998e+00   1.8675129999999999e+02  -7.5042999999999997e+00   2.9480100000000000e+01   2.1490000000000001e-01  -1.7422999999999998e+01  -8.2050000000000001e+00   3.3709710000000001e+02  -1.6674399999999999e+01  -3.4090899999999998e+01  -1.2076000000000000e+00
  -5.5766999999999998e+00  -3.6493000000000002e+00   1.8632239999999999e+02  -7.6475000000000000e+00   2.9718000000000000e+01   2.7189999999999998e-01  -1.7378599999999999e+01  -8.5385000000000009e+00   3.3587819999999999e+02  -1.6549099999999999e+01  -3.4110100000000003e+01  -1.1721999999999999e+00
  -5.6868999999999996e+00  -3.7812000000000001e+00   1.8692290000000000e+02  -7.7239000000000004e+00   2.9841699999999999e+01   2.3240000000000000e-01  -1.7533999999999999e+01  -8.4496000000000002e+00   3.3657470000000001e+02  -1.6645499999999998e+01  -3.4119799999999998e+01  -1.2650999999999999e+00
  -5.5987000000000000e+00  -4.0229999999999997e+00   1.8803809999999999e+02  -7.6665999999999999e+00   3.0155700000000000e+01   2.9380000000000001e-01  -1.7489599999999999e+01  -8.4939999999999998e+00   3.3509469999999999e+02  -1.6645499999999998e+01  -3.4100499999999997e+01  -1.2341000000000000e+00
  -5.9733999999999998e+00  -4.0449999999999999e+00   1.8992529999999999e+02  -7.8098000000000001e+00   3.0174700000000001e+01   3.2890000000000003e-01  -1.7556200000000000e+01  -8.8498000000000001e+00   3.3552999999999997e+02  -1.6520199999999999e+01  -3.4052399999999999e+01  -1.2917000000000001e+00
  -5.3783000000000003e+00  -4.1548999999999996e+00   1.9052580000000000e+02  -7.7812000000000001e+00   3.0364999999999998e+01   3.3770000000000000e-01  -1.7733799999999999e+01  -9.0053999999999998e+00   3.3405000000000001e+02  -1.6481700000000000e+01  -3.3975400000000000e+01  -1.3270000000000000e+00
  -5.6428000000000003e+00  -4.4187000000000003e+00   1.9292769999999999e+02  -7.9721000000000002e+00   3.0574400000000001e+01   3.5520000000000002e-01  -1.7645000000000000e+01  -9.2500000000000000e+00   3.3326639999999998e+02  -1.6539500000000000e+01  -3.3965800000000002e+01  -1.3314999999999999e+00
  -5.6207000000000003e+00  -4.5945999999999998e+00   1.9327090000000001e+02  -8.0103000000000009e+00   3.0831299999999999e+01   3.8150000000000001e-01  -1.7645000000000000e+01  -9.2278000000000002e+00   3.3378879999999998e+02  -1.6539500000000000e+01  -3.3898400000000002e+01  -1.4155000000000000e+00
  -5.7971000000000004e+00  -4.9242999999999997e+00   1.9610169999999999e+02  -8.1440000000000001e+00   3.1050200000000000e+01   4.7799999999999998e-01  -1.7800300000000000e+01  -9.6280000000000001e+00   3.3283109999999999e+02  -1.6433499999999999e+01  -3.3888800000000003e+01  -1.3977999999999999e+00
  -5.7971000000000004e+00  -4.8144000000000000e+00   1.9738849999999999e+02  -8.2012999999999998e+00   3.1440300000000001e+01   4.5169999999999999e-01  -1.7511800000000001e+01  -9.3612000000000002e+00   3.3100290000000001e+02  -1.6433499999999999e+01  -3.3792600000000000e+01  -1.4641999999999999e+00
  -5.5326000000000004e+00  -5.3860000000000001e+00   2.0004780000000000e+02  -8.3539999999999992e+00   3.1621099999999998e+01   5.4379999999999995e-01  -1.7422999999999998e+01  -9.6724999999999994e+00   3.3117700000000002e+02  -1.6423900000000000e+01  -3.3686799999999998e+01  -1.4819000000000000e+00
  -5.8190999999999997e+00  -5.4298999999999999e+00   2.0193500000000000e+02  -8.4780999999999995e+00   3.1973199999999999e+01   5.9199999999999997e-01  -1.7289899999999999e+01  -9.7836999999999996e+00   3.3048050000000001e+02  -1.6317900000000002e+01  -3.3542400000000001e+01  -1.4641999999999999e+00
  -5.5766999999999998e+00  -5.4739000000000004e+00   2.0322180000000000e+02  -8.4495000000000005e+00   3.2401400000000002e+01   5.5249999999999999e-01  -1.7245500000000000e+01  -9.7836999999999996e+00   3.2960989999999998e+02  -1.6154199999999999e+01  -3.3561700000000002e+01  -1.4730000000000001e+00
  -5.7088999999999999e+00  -5.8037000000000001e+00   2.0545220000000000e+02  -8.6212999999999997e+00   3.2744000000000000e+01   6.0080000000000000e-01  -1.7001300000000001e+01  -9.7392000000000003e+00   3.2769459999999998e+02  -1.6134899999999998e+01  -3.3340400000000002e+01  -1.5305000000000000e+00
  -5.7309999999999999e+00  -5.9576000000000002e+00   2.0751100000000000e+02  -8.7550000000000008e+00   3.2991399999999999e+01   6.7969999999999997e-01  -1.7090100000000000e+01  -9.8948999999999998e+00   3.2656279999999998e+02  -1.6057900000000000e+01  -3.3388500000000001e+01  -1.5084000000000000e+00
  -5.4664000000000001e+00  -6.1554000000000002e+00   2.0896930000000000e+02  -8.7741000000000007e+00   3.3343499999999999e+01   6.6220000000000001e-01  -1.7001300000000001e+01  -9.9616000000000007e+00   3.2377690000000001e+02  -1.5980800000000000e+01  -3.3119100000000003e+01  -1.5526000000000000e+00
  -5.4885000000000002e+00  -6.3971999999999998e+00   2.1214330000000001e+02  -8.9268999999999998e+00   3.3705100000000002e+01   7.3229999999999995e-01  -1.6779399999999999e+01  -1.0206200000000001e+01   3.2220979999999997e+02  -1.5874800000000000e+01  -3.3032499999999999e+01  -1.5659000000000001e+00
  -5.4223999999999997e+00  -6.7050000000000001e+00   2.1403049999999999e+02  -9.0891999999999999e+00   3.3876399999999997e+01   8.0689999999999995e-01  -1.6579599999999999e+01  -1.0206200000000001e+01   3.2020740000000001e+02  -1.5730300000000000e+01  -3.2791899999999998e+01  -1.5659000000000001e+00
  -5.5326000000000004e+00  -7.0567000000000002e+00   2.1566040000000001e+02  -9.1178000000000008e+00   3.4104799999999997e+01   8.5070000000000001e-01  -1.6535200000000000e+01  -1.0406300000000000e+01   3.1898860000000002e+02  -1.5518400000000000e+01  -3.2695700000000002e+01  -1.5791999999999999e+00
  -5.4664000000000001e+00  -7.2766000000000002e+00   2.1754769999999999e+02  -9.1942000000000004e+00   3.4580500000000001e+01   8.8139999999999996e-01  -1.6357700000000001e+01  -1.0561900000000000e+01   3.1620260000000002e+02  -1.5499200000000000e+01  -3.2541699999999999e+01  -1.6367000000000000e+00
  -5.7530000000000001e+00  -7.6943000000000001e+00   2.1977809999999999e+02  -9.2800999999999991e+00   3.4847000000000001e+01   9.8670000000000002e-01  -1.5980399999999999e+01  -1.0584199999999999e+01   3.1576729999999998e+02  -1.5393200000000000e+01  -3.2368499999999997e+01  -1.6012999999999999e+00
  -5.8852000000000002e+00  -7.9360999999999997e+00   2.2243740000000000e+02  -9.3565000000000005e+00   3.5142000000000003e+01   1.0129999999999999e+00  -1.5780600000000000e+01  -1.0851000000000001e+01   3.1350380000000001e+02  -1.5335400000000000e+01  -3.2118400000000001e+01  -1.6455000000000000e+00
  -5.6207000000000003e+00  -8.1119000000000003e+00   2.2449619999999999e+02  -9.3850999999999996e+00   3.5617800000000003e+01   1.0174000000000001e+00  -1.5514300000000000e+01  -1.0828799999999999e+01   3.1150139999999999e+02  -1.5142700000000000e+01  -3.1954799999999999e+01  -1.6367000000000000e+00
  -5.8190999999999997e+00  -8.2218999999999998e+00   2.2638339999999999e+02  -9.5952000000000002e+00   3.6150700000000001e+01   1.0963000000000001e+00  -1.5181300000000000e+01  -1.0784300000000000e+01   3.0941190000000000e+02  -1.5007899999999999e+01  -3.1791200000000000e+01  -1.6765000000000001e+00
  -5.7309999999999999e+00  -8.4417000000000009e+00   2.2955740000000000e+02  -9.5952000000000002e+00   3.6407600000000002e+01   1.1094999999999999e+00  -1.4848400000000000e+01  -1.0962199999999999e+01   3.0819310000000002e+02  -1.4882700000000000e+01  -3.1723900000000000e+01  -1.6544000000000001e+00
  -5.6868999999999996e+00  -8.7274999999999991e+00   2.3144470000000001e+02  -9.6811000000000007e+00   3.7054699999999997e+01   1.1577000000000000e+00  -1.4870600000000000e+01  -1.1228999999999999e+01   3.0549419999999998e+02  -1.4795999999999999e+01  -3.1560300000000002e+01  -1.7075000000000000e+00
  -5.6647999999999996e+00  -8.8594000000000008e+00   2.3487600000000000e+02  -9.8720999999999997e+00   3.7435299999999998e+01   1.1709000000000001e+00  -1.4604300000000000e+01  -1.1451400000000000e+01   3.0323070000000001e+02  -1.4574400000000001e+01  -3.1377500000000001e+01  -1.6720999999999999e+00
  -5.7971000000000004e+00  -9.1671999999999993e+00   2.3822160000000000e+02  -9.8434000000000008e+00   3.7749299999999998e+01   1.2892999999999999e+00  -1.4271300000000000e+01  -1.1362399999999999e+01   3.0131529999999998e+02  -1.4391400000000001e+01  -3.1184999999999999e+01  -1.7252000000000001e+00
  -5.5105000000000004e+00  -9.4528999999999996e+00   2.4173869999999999e+02  -1.0005699999999999e+01   3.8244100000000003e+01   1.2805000000000000e+00  -1.4005000000000001e+01  -1.1740399999999999e+01   2.9887759999999997e+02  -1.4362500000000001e+01  -3.1050300000000000e+01  -1.7473000000000001e+00
  -5.1798999999999999e+00  -9.4309999999999992e+00   2.4431219999999999e+02  -9.9389000000000003e+00   3.8672400000000003e+01   1.3374999999999999e+00  -1.3561100000000000e+01  -1.1851599999999999e+01   2.9617880000000002e+02  -1.4102399999999999e+01  -3.0751999999999999e+01  -1.7383999999999999e+00
  -5.2900999999999998e+00  -9.7827000000000002e+00   2.4748620000000000e+02  -9.9483999999999995e+00   3.8957799999999999e+01   1.3726000000000000e+00  -1.3405700000000000e+01  -1.1762700000000001e+01   2.9374110000000002e+02  -1.3948300000000000e+01  -3.0540400000000002e+01  -1.7517000000000000e+00
  -5.3121999999999998e+00  -9.7827000000000002e+00   2.5048869999999999e+02  -9.9962000000000000e+00   3.9481200000000001e+01   1.4559000000000000e+00  -1.2984000000000000e+01  -1.1873799999999999e+01   2.9165170000000001e+02  -1.3803800000000001e+01  -3.0261299999999999e+01  -1.7649999999999999e+00
  -4.8712999999999997e+00  -1.0002500000000000e+01   2.5340530000000001e+02  -9.9865999999999993e+00   3.9938000000000002e+01   1.4515000000000000e+00  -1.2673299999999999e+01  -1.2007300000000001e+01   2.8877870000000001e+02  -1.3726699999999999e+01  -3.0020800000000001e+01  -1.7827000000000000e+00
  -4.6288000000000000e+00  -9.9804999999999993e+00   2.5666510000000000e+02  -9.9674999999999994e+00   4.0518400000000000e+01   1.5654999999999999e+00  -1.2429200000000000e+01  -1.1984999999999999e+01   2.8573160000000001e+02  -1.3543699999999999e+01  -2.9751300000000001e+01  -1.8533999999999999e+00
  -4.5407000000000002e+00  -1.0244400000000001e+01   2.5941019999999997e+02  -1.0034400000000000e+01   4.0832500000000003e+01   1.5699000000000001e+00  -1.2229400000000000e+01  -1.2096200000000000e+01   2.8451270000000000e+02  -1.3264400000000000e+01  -2.9520399999999999e+01  -1.8623000000000001e+00
  -4.3202999999999996e+00  -1.0244400000000001e+01   2.6284150000000000e+02  -1.0063000000000001e+01   4.1432000000000002e+01   1.5962000000000001e+00  -1.1918699999999999e+01  -1.2185100000000000e+01   2.8050790000000001e+02  -1.3167999999999999e+01  -2.9376100000000001e+01  -1.8225000000000000e+00
  -4.1660000000000004e+00  -1.0486200000000000e+01   2.6687340000000000e+02  -1.0158500000000000e+01   4.1869700000000002e+01   1.6576000000000000e+00  -1.1674500000000000e+01  -1.2096200000000000e+01   2.7807029999999997e+02  -1.2782700000000000e+01  -2.9077800000000000e+01  -1.8225000000000000e+00
  -4.0336999999999996e+00  -1.0640100000000000e+01   2.7133409999999998e+02  -1.0148899999999999e+01   4.2383499999999998e+01   1.7585000000000000e+00  -1.1652300000000000e+01  -1.2251799999999999e+01   2.7476200000000000e+02  -1.2628600000000000e+01  -2.8875699999999998e+01  -1.8976999999999999e+00
  -3.7031000000000001e+00  -1.0728000000000000e+01   2.7536599999999999e+02  -1.0177600000000000e+01   4.2973500000000001e+01   1.7760000000000000e+00  -1.1252800000000001e+01  -1.2274100000000001e+01   2.7136660000000001e+02  -1.2513000000000000e+01  -2.8481200000000001e+01  -1.8844000000000001e+00
  -3.4386000000000001e+00  -1.0881900000000000e+01   2.7999829999999997e+02  -1.0206200000000001e+01   4.3649099999999997e+01   1.8243000000000000e+00  -1.1097500000000000e+01  -1.2385300000000001e+01   2.6875479999999999e+02  -1.2301100000000000e+01  -2.8211800000000000e+01  -1.8711000000000000e+00
  -3.1741000000000001e+00  -1.1167700000000000e+01   2.8497370000000001e+02  -1.0244400000000001e+01   4.4153500000000001e+01   1.8855999999999999e+00  -1.0587000000000000e+01  -1.2452000000000000e+01   2.6605599999999998e+02  -1.2031400000000000e+01  -2.7894300000000001e+01  -1.9552000000000000e+00
  -2.7553000000000001e+00  -1.1431500000000000e+01   2.8866239999999999e+02  -1.0273099999999999e+01   4.4753000000000000e+01   1.9470000000000001e+00  -1.0165300000000000e+01  -1.2407500000000001e+01   2.6196409999999997e+02  -1.1829100000000000e+01  -2.7528700000000001e+01  -1.9419000000000000e+00
  -2.4245999999999999e+00  -1.1607300000000000e+01   2.9303739999999999e+02  -1.0282600000000000e+01   4.5533299999999997e+01   1.9864999999999999e+00  -1.0009900000000000e+01  -1.2629899999999999e+01   2.5882999999999998e+02  -1.1530400000000000e+01  -2.7239999999999998e+01  -1.9640000000000000e+00
  -2.2042000000000002e+00  -1.2113000000000000e+01   2.9844180000000000e+02  -1.0330299999999999e+01   4.6284999999999997e+01   2.0874000000000001e+00  -9.7436000000000007e+00  -1.2518700000000001e+01   2.5534750000000000e+02  -1.1299300000000001e+01  -2.6855100000000000e+01  -2.0083000000000002e+00
  -1.7193000000000001e+00  -1.2464700000000001e+01   3.0470400000000001e+02  -1.0425800000000001e+01   4.7065300000000001e+01   2.2058000000000000e+00  -9.3218999999999994e+00  -1.2496400000000000e+01   2.5212629999999999e+02  -1.1058400000000001e+01  -2.6412500000000001e+01  -2.0171000000000001e+00
  -1.3666000000000000e+00  -1.2926299999999999e+01   3.1019420000000002e+02  -1.0416300000000000e+01   4.7921799999999998e+01   2.2715000000000001e+00  -9.0333000000000006e+00  -1.2941200000000000e+01   2.4725100000000000e+02  -1.0692399999999999e+01  -2.6094999999999999e+01  -2.0171000000000001e+00
  -9.6989999999999998e-01  -1.3168200000000001e+01   3.1688529999999997e+02  -1.0483100000000000e+01   4.8978000000000002e+01   2.3942999999999999e+00  -8.6338000000000008e+00  -1.2807700000000001e+01   2.4307210000000001e+02  -1.0413000000000000e+01  -2.5719700000000000e+01  -2.0215000000000001e+00
  -6.1719999999999997e-01  -1.3541900000000000e+01   3.2340490000000000e+02  -1.0540400000000000e+01   4.9663100000000000e+01   2.5040000000000000e+00  -8.1677000000000000e+00  -1.3119000000000000e+01   2.3784850000000000e+02  -1.0085500000000000e+01  -2.5219400000000000e+01  -2.0525000000000002e+00
  -3.0859999999999999e-01  -1.3497900000000000e+01   3.3061070000000001e+02  -1.0492599999999999e+01   5.0595700000000001e+01   2.6004000000000000e+00  -8.0123999999999995e+00  -1.3163500000000001e+01   2.3306010000000001e+02  -9.6038999999999994e+00  -2.4805599999999998e+01  -1.9861000000000000e+00
   4.6289999999999998e-01  -1.3783700000000000e+01   3.3738760000000002e+02  -1.0454499999999999e+01   5.1594900000000003e+01   2.6135999999999999e+00  -7.5462999999999996e+00  -1.3185700000000001e+01   2.2853299999999999e+02  -9.2667000000000002e+00  -2.4209099999999999e+01  -2.0436000000000001e+00
   7.7149999999999996e-01  -1.3937600000000000e+01   3.4476499999999999e+02  -1.0530799999999999e+01   5.2575000000000003e+01   2.7583000000000002e+00  -6.7028999999999996e+00  -1.2941200000000000e+01   2.2383179999999999e+02  -8.8236000000000008e+00  -2.3574000000000002e+01  -2.0392000000000001e+00
   1.6752000000000000e+00  -1.3981600000000000e+01   3.5179930000000002e+02  -1.0521300000000000e+01   5.3650300000000001e+01   2.8372000000000002e+00  -6.4587000000000003e+00  -1.2941200000000000e+01   2.1791170000000000e+02  -8.3131000000000004e+00  -2.3035200000000000e+01  -2.0215000000000001e+00
   2.5127999999999999e+00  -1.4025499999999999e+01   3.5891940000000000e+02  -1.0540400000000000e+01   5.4697000000000003e+01   2.9293000000000000e+00  -5.8372999999999999e+00  -1.2785500000000001e+01   2.1181750000000000e+02  -7.7736999999999998e+00  -2.2409700000000001e+01  -1.9817000000000000e+00
   3.3944999999999999e+00  -1.4003500000000001e+01   3.6672570000000002e+02  -1.0387600000000001e+01   5.5753300000000003e+01   2.9994999999999998e+00  -5.2824000000000000e+00  -1.2807700000000001e+01   2.0520089999999999e+02  -7.1090000000000000e+00  -2.1659199999999998e+01  -2.0038000000000000e+00
   4.1879999999999997e+00  -1.4003500000000001e+01   3.7607610000000000e+02  -1.0387600000000001e+01   5.6857100000000003e+01   3.0828000000000002e+00  -4.9494999999999996e+00  -1.2296300000000000e+01   1.9832310000000001e+02  -6.4732000000000003e+00  -2.0937600000000000e+01  -1.9109000000000000e+00
   5.3342000000000001e+00  -1.4223400000000000e+01   3.8250990000000002e+02  -1.0311199999999999e+01   5.7932400000000001e+01   3.1398000000000001e+00  -4.2614000000000001e+00  -1.2140700000000001e+01   1.9153240000000000e+02  -5.7122000000000002e+00  -2.0263999999999999e+01  -1.8446000000000000e+00
   6.3040000000000003e+00  -1.4465199999999999e+01   3.9246080000000001e+02  -1.0483100000000000e+01   5.9036200000000001e+01   3.2450999999999999e+00  -3.6844000000000001e+00  -1.1807100000000000e+01   1.8326169999999999e+02  -5.0861000000000001e+00  -1.9503900000000002e+01  -1.7959000000000001e+00
   7.5384000000000002e+00  -1.4707000000000001e+01   4.0103919999999999e+02  -1.0349399999999999e+01   6.0178100000000001e+01   3.3942000000000001e+00  -3.0407000000000002e+00  -1.1451400000000000e+01   1.7603569999999999e+02  -4.3250999999999999e+00  -1.8570499999999999e+01  -1.7427999999999999e+00
   8.5083000000000002e+00  -1.5080700000000000e+01   4.0944600000000003e+02  -1.0444900000000001e+01   6.1253399999999999e+01   3.5651999999999999e+00  -2.5524000000000000e+00  -1.0851000000000001e+01   1.6715559999999999e+02  -3.5545000000000000e+00  -1.7810400000000001e+01  -1.6146000000000000e+00
   1.0117300000000000e+01  -1.5586399999999999e+01   4.1742390000000000e+02  -1.0387600000000001e+01   6.2452399999999997e+01   3.6265999999999998e+00  -1.5536000000000001e+00  -1.0161700000000000e+01   1.5914599999999999e+02  -2.6779000000000002e+00  -1.7021400000000000e+01  -1.5703000000000000e+00
   1.1109200000000000e+01  -1.5630300000000000e+01   4.2686009999999999e+02  -1.0521300000000000e+01   6.3499200000000002e+01   3.7801000000000000e+00  -6.4370000000000005e-01  -9.1610999999999994e+00   1.5131059999999999e+02  -1.9555000000000000e+00  -1.5991800000000000e+01  -1.4685999999999999e+00
   1.2586100000000000e+01  -1.6355799999999999e+01   4.3329390000000001e+02  -1.0588100000000001e+01   6.4660100000000000e+01   3.8020000000000000e+00   8.8800000000000004e-02  -8.4050999999999991e+00   1.4373640000000000e+02  -1.0789000000000000e+00  -1.5048900000000000e+01  -1.3756999999999999e+00
   1.3930600000000000e+01  -1.6993300000000001e+01   4.4049970000000002e+02  -1.0559500000000000e+01   6.5859099999999998e+01   3.9422999999999999e+00   6.2150000000000005e-01  -7.8270000000000000e+00   1.3485620000000000e+02  -4.5269999999999999e-01  -1.4163600000000001e+01  -1.2385999999999999e+00
   1.5164999999999999e+01  -1.7367000000000001e+01   4.4924970000000002e+02  -1.0683600000000000e+01   6.6905799999999999e+01   4.0168999999999997e+00   1.6202000000000001e+00  -7.0487000000000002e+00   1.2710790000000000e+02   3.2750000000000001e-01  -1.3297700000000001e+01  -1.1677999999999999e+00
   1.6046700000000001e+01  -1.7762699999999999e+01   4.5757069999999999e+02  -1.0769500000000001e+01   6.8123900000000006e+01   4.1308999999999996e+00   2.1751000000000000e+00  -6.1593000000000000e+00   1.1909829999999999e+02   1.0500000000000000e+00  -1.2441300000000000e+01  -1.0439000000000001e+00
   1.7126700000000000e+01  -1.8422200000000000e+01   4.6366140000000001e+02  -1.0845900000000000e+01   6.9123000000000005e+01   4.1746999999999996e+00   2.9075000000000002e+00  -5.6033999999999997e+00   1.1169820000000000e+02   1.5798000000000001e+00  -1.1787000000000001e+01  -9.4660000000000000e-01
   1.7876200000000001e+01  -1.8949900000000000e+01   4.7146769999999998e+02  -1.0855499999999999e+01   7.0027000000000001e+01   4.3589000000000002e+00   3.3957999999999999e+00  -4.7584000000000000e+00   1.0386279999999999e+02   2.2732999999999999e+00  -1.0969099999999999e+01  -8.5819999999999996e-01
   1.8713799999999999e+01  -1.9565400000000000e+01   4.7755829999999997e+02  -1.0884100000000000e+01   7.0883499999999998e+01   4.4203000000000001e+00   4.0617000000000001e+00  -3.9357000000000002e+00   9.7681500000000000e+01   2.7067999999999999e+00  -1.0295600000000000e+01  -7.9179999999999995e-01
   1.9242799999999999e+01  -2.0334800000000001e+01   4.8373480000000001e+02  -1.0941400000000000e+01   7.1663799999999995e+01   4.5650000000000004e+00   4.1505000000000001e+00  -3.5131999999999999e+00   9.1761399999999995e+01   3.0825000000000000e+00  -9.7279000000000000e+00  -7.4760000000000004e-01
   1.9749700000000001e+01  -2.0972300000000001e+01   4.8913909999999998e+02  -1.0989100000000001e+01   7.2424999999999997e+01   4.6176000000000004e+00   4.3723999999999998e+00  -2.8683999999999998e+00   8.5928399999999996e+01   3.4485000000000001e+00  -9.2660000000000000e+00  -7.8739999999999999e-01
   1.9286899999999999e+01  -2.1741800000000001e+01   4.9462930000000000e+02  -1.1161000000000000e+01   7.3157700000000006e+01   4.7580000000000000e+00   4.7275000000000000e+00  -2.3347000000000002e+00   8.2620099999999994e+01   3.6797000000000000e+00  -8.7463999999999995e+00  -7.4760000000000004e-01
   1.9044400000000000e+01  -2.2774999999999999e+01   4.9831799999999998e+02  -1.1027300000000000e+01   7.3766800000000003e+01   4.8413000000000004e+00   4.7053000000000003e+00  -2.2012999999999998e+00   7.8789500000000004e+01   3.7761000000000000e+00  -8.2942000000000000e+00  -8.4050000000000002e-01
   1.9286899999999999e+01  -2.3742300000000000e+01   5.0234980000000002e+02  -1.0979600000000000e+01   7.4442400000000006e+01   5.0430000000000001e+00   4.6387000000000000e+00  -2.2679999999999998e+00   7.4523499999999999e+01   3.9108999999999998e+00  -7.9188999999999998e+00  -8.1830000000000003e-01
   1.9198699999999999e+01  -2.4445799999999998e+01   5.0586700000000002e+02  -1.1036899999999999e+01   7.5070400000000006e+01   5.1482999999999999e+00   4.7275000000000000e+00  -2.0234000000000001e+00   7.2085800000000006e+01   3.9590999999999998e+00  -7.5822000000000003e+00  -9.4220000000000004e-01
   1.9661600000000000e+01  -2.5478999999999999e+01   5.0912680000000000e+02  -1.0998699999999999e+01   7.5508200000000002e+01   5.2972999999999999e+00   4.6165000000000003e+00  -2.3347000000000002e+00   6.9648200000000003e+01   4.0553999999999997e+00  -7.2069000000000001e+00  -9.2010000000000003e-01
   1.9926100000000002e+01  -2.6424299999999999e+01   5.1221500000000003e+02  -1.0931800000000001e+01   7.6050600000000003e+01   5.4070000000000000e+00   4.6830999999999996e+00  -2.4459000000000000e+00   6.5817499999999995e+01   3.9013000000000000e+00  -6.8605000000000000e+00  -1.0129999999999999e+00
   2.0388999999999999e+01  -2.7281600000000001e+01   5.1650419999999997e+02  -1.0970000000000001e+01   7.6459699999999998e+01   5.5955000000000004e+00   4.6387000000000000e+00  -2.9129000000000000e+00   6.3379800000000003e+01   3.9108999999999998e+00  -6.6872999999999996e+00  -1.0174000000000001e+00
   2.0653500000000001e+01  -2.8248899999999999e+01   5.1942079999999999e+02  -1.0903200000000000e+01   7.6916499999999999e+01   5.7885000000000000e+00   4.7941000000000003e+00  -3.0684999999999998e+00   6.1377400000000002e+01   3.8435000000000001e+00  -6.5911000000000000e+00  -1.0661000000000000e+00
   2.1314699999999998e+01  -2.9150200000000002e+01   5.2328110000000004e+02  -1.0769500000000001e+01   7.7144900000000007e+01   5.8894000000000002e+00   4.9939000000000000e+00  -3.4687999999999999e+00   5.9113900000000001e+01   3.6701000000000001e+00  -6.5141000000000000e+00  -1.0395000000000001e+00
   2.1755600000000001e+01  -2.9809699999999999e+01   5.2576880000000006e+02  -1.0540400000000000e+01   7.7658699999999996e+01   5.9420000000000002e+00   5.5487000000000002e+00  -3.7134000000000000e+00   5.5457299999999996e+01   3.5640999999999998e+00  -6.2542999999999997e+00  -1.0926000000000000e+00
   2.2174399999999999e+01  -3.0733100000000000e+01   5.2902859999999998e+02  -1.0397200000000000e+01   7.7801500000000004e+01   6.0560000000000000e+00   5.7041000000000004e+00  -4.2024999999999997e+00   5.4238500000000002e+01   3.3039999999999998e+00  -5.8982999999999999e+00  -1.1413000000000000e+00
   2.2703399999999998e+01  -3.0469300000000000e+01   5.3108740000000000e+02  -1.0072600000000000e+01   7.8277299999999997e+01   6.0823000000000000e+00   4.5944000000000003e+00  -4.4027000000000003e+00   5.1191400000000002e+01   3.0920999999999998e+00  -5.6288999999999998e+00  -1.1500999999999999e+00
   2.3452800000000000e+01  -3.1348600000000001e+01   5.3417560000000003e+02  -9.8148000000000000e+00   7.8458100000000002e+01   6.0603999999999996e+00   4.9494999999999996e+00  -4.6917000000000000e+00   4.8579599999999999e+01   2.8898000000000001e+00  -5.3305999999999996e+00  -1.2650999999999999e+00
   2.4356600000000000e+01  -3.1546399999999998e+01   5.3469029999999998e+02  -9.4041999999999994e+00   7.8781599999999997e+01   6.0252999999999997e+00   4.9939000000000000e+00  -5.3365999999999998e+00   4.4923099999999998e+01   2.5623000000000000e+00  -4.9554000000000000e+00  -1.3182000000000000e+00
   2.5238199999999999e+01  -3.2030099999999997e+01   5.3734960000000001e+02  -8.9841999999999995e+00   7.8695999999999998e+01   6.0778999999999996e+00   4.8606999999999996e+00  -5.5366999999999997e+00   4.1788899999999998e+01   2.5045000000000002e+00  -4.6378000000000004e+00  -1.3005000000000000e+00
   2.6406500000000001e+01  -3.1986100000000000e+01   5.3743539999999996e+02  -8.5545000000000009e+00   7.8857699999999994e+01   5.9683000000000002e+00   4.4390000000000001e+00  -5.8034999999999997e+00   3.8132399999999997e+01   2.3311000000000002e+00  -4.3202999999999996e+00  -1.2917000000000001e+00
   2.7354299999999999e+01  -3.2381799999999998e+01   5.3949419999999998e+02  -8.0579999999999998e+00   7.8657899999999998e+01   6.0034000000000001e+00   4.1283000000000003e+00  -5.7590000000000003e+00   3.5607599999999998e+01   1.9843999999999999e+00  -3.9643000000000002e+00  -1.2695000000000001e+00
   2.8213899999999999e+01  -3.2447800000000001e+01   5.3906529999999998e+02  -7.5616000000000003e+00   7.8353399999999993e+01   5.9683000000000002e+00   3.8174999999999999e+00  -5.3365999999999998e+00   3.2125200000000000e+01   1.8494999999999999e+00  -3.5985999999999998e+00  -1.2120000000000000e+00
   2.9161700000000000e+01  -3.2931399999999996e+01   5.3966579999999999e+02  -6.9886999999999997e+00   7.8058400000000006e+01   6.0427999999999997e+00   3.3513999999999999e+00  -5.0697000000000001e+00   2.9774600000000000e+01   1.6760999999999999e+00  -3.3100000000000001e+00  -1.0838000000000001e+00
   2.9889099999999999e+01  -3.3261200000000002e+01   5.3786429999999996e+02  -6.3967999999999998e+00   7.7925200000000004e+01   5.9946000000000002e+00   2.9075000000000002e+00  -4.3803999999999998e+00   2.6553400000000000e+01   1.5220000000000000e+00  -2.9540000000000002e+00  -1.0174000000000001e+00
   2.9734800000000000e+01  -3.4118499999999997e+01   5.3863639999999998e+02  -5.8048000000000002e+00   7.7534999999999997e+01   6.2138999999999998e+00   2.1307000000000000e+00  -3.8912000000000000e+00   2.4463899999999999e+01   1.3390000000000000e+00  -2.4535999999999998e+00  -8.7580000000000002e-01
   3.0770800000000001e+01  -3.5129800000000003e+01   5.3760699999999997e+02  -5.1269999999999998e+00   7.7382800000000003e+01   6.4067999999999996e+00   1.5980000000000001e+00  -3.1797000000000000e+00   2.1590900000000001e+01   1.1077999999999999e+00  -2.1938000000000000e+00  -7.7410000000000001e-01
   3.0704699999999999e+01  -3.5305599999999998e+01   5.3640599999999995e+02  -4.5350000000000001e+00   7.7021199999999993e+01   6.3323000000000000e+00   8.4340000000000004e-01  -2.4681999999999999e+00   1.8892099999999999e+01   8.7660000000000005e-01  -1.7992999999999999e+00  -6.1040000000000005e-01
   3.0484300000000001e+01  -3.4844000000000001e+01   5.3391830000000004e+02  -3.7616999999999998e+00   7.6421700000000001e+01   6.2446000000000002e+00   8.8800000000000004e-02  -1.5120000000000000e+00   1.5845000000000001e+01   6.1650000000000005e-01  -1.3855999999999999e+00  -4.9990000000000001e-01
   3.0440200000000001e+01  -3.4799999999999997e+01   5.3168790000000001e+02  -2.9693000000000001e+00   7.5707999999999998e+01   6.1569000000000003e+00  -7.7680000000000005e-01  -9.3389999999999995e-01   1.3494300000000001e+01   5.3939999999999999e-01  -9.5260000000000000e-01  -3.4499999999999997e-01
   3.0263800000000000e+01  -3.4382300000000001e+01   5.2645510000000002e+02  -2.2054999999999998e+00   7.4889600000000002e+01   6.0340999999999996e+00  -1.7756000000000001e+00  -4.4499999999999998e-02   1.1404900000000000e+01   4.1420000000000001e-01  -7.3129999999999995e-01  -2.1679999999999999e-01
   3.0263800000000000e+01  -3.3854700000000001e+01   5.2362419999999997e+02  -1.1839000000000000e+00   7.3985600000000005e+01   5.9024999999999999e+00  -2.4413999999999998e+00   5.5589999999999995e-01   1.0011900000000001e+01   2.6010000000000000e-01  -4.6189999999999998e-01  -1.1500000000000000e-01
   2.9999300000000002e+01  -3.3612900000000003e+01   5.1821979999999996e+02  -4.4869999999999999e-01   7.3062600000000003e+01   5.8455000000000004e+00  -3.2627000000000002e+00   8.6719999999999997e-01   8.0966000000000005e+00   2.1190000000000001e-01  -2.8870000000000001e-01   2.2100000000000002e-02
   2.9933199999999999e+01  -3.3261200000000002e+01   5.1375909999999999e+02   5.1559999999999995e-01   7.2072900000000004e+01   5.7752999999999997e+00  -4.4168000000000003e+00   2.8910000000000002e-01   7.1388999999999996e+00   1.0600000000000000e-01  -1.2509999999999999e-01   9.2899999999999996e-02
   2.9602599999999999e+01  -3.2777500000000003e+01   5.0946990000000000e+02   1.3938999999999999e+00   7.1292599999999993e+01   5.6349999999999998e+00  -4.0838999999999999e+00  -1.2897000000000001e+00   6.0941999999999998e+00   1.9300000000000001e-02   1.9199999999999998e-02  -7.9600000000000004e-02
   2.9360099999999999e+01  -3.2337899999999998e+01   5.0629590000000002e+02   2.1194999999999999e+00   7.0388599999999997e+01   5.4946999999999999e+00  -3.8618999999999999e+00  -1.0227999999999999e+00   7.6612999999999998e+00  -9.5999999999999992e-03  -9.5999999999999992e-03  -3.5400000000000001e-02
   2.9183800000000002e+01  -3.1854199999999999e+01   5.0174939999999998e+02   2.9310999999999998e+00   6.9494200000000006e+01   5.3851000000000004e+00  -4.1947999999999999e+00  -7.1150000000000002e-01   7.5742000000000003e+00  -2.8899999999999999e-02   1.5400000000000000e-01  -5.3100000000000001e-02
   2.9117699999999999e+01  -3.1392600000000002e+01   4.9728859999999997e+02   3.8190000000000000e+00   6.8856600000000000e+01   5.2271999999999998e+00  -3.8841000000000001e+00  -7.7820000000000000e-01   6.7035999999999998e+00   3.8500000000000000e-02   1.0580000000000001e-01  -2.6499999999999999e-02
   2.8963400000000000e+01  -3.1062799999999999e+01   4.9411460000000000e+02   4.5064000000000002e+00   6.8085800000000006e+01   5.1395000000000000e+00  -3.7065999999999999e+00  -3.5580000000000001e-01   7.4871999999999996e+00   3.8500000000000000e-02   1.6360000000000000e-01  -3.5400000000000001e-02
   2.8919300000000000e+01  -3.0974900000000002e+01   4.9076900000000001e+02   5.1938000000000004e+00   6.7372100000000003e+01   4.9684999999999997e+00  -3.6400000000000001e+00  -4.2249999999999999e-01   6.7907000000000002e+00   4.8200000000000000e-02   8.6599999999999996e-02  -6.1899999999999997e-02
   2.8875200000000000e+01  -3.0579200000000000e+01   4.8725189999999998e+02   5.8907999999999996e+00   6.6658400000000000e+01   4.8764000000000003e+00  -3.5512000000000001e+00  -3.3350000000000002e-01   8.0966000000000005e+00   1.9300000000000001e-02   1.4430000000000001e-01   3.9800000000000002e-02
   2.8897200000000002e+01  -3.0469300000000000e+01   4.8442099999999999e+02   6.5686000000000000e+00   6.6030400000000000e+01   4.7624000000000004e+00  -3.6177999999999999e+00  -3.3350000000000002e-01   7.4001000000000001e+00   0.0000000000000000e+00   9.6199999999999994e-02   2.2100000000000002e-02
   2.8610700000000001e+01  -3.0315400000000000e+01   4.8159019999999998e+02   7.2847000000000000e+00   6.5516499999999994e+01   4.6703000000000001e+00  -3.4401999999999999e+00  -2.2239999999999999e-01   7.5742000000000003e+00   6.7400000000000002e-02   1.5400000000000000e-01   3.1000000000000000e-02
   2.8698899999999998e+01  -3.0205500000000001e+01   4.7944560000000001e+02   7.8289000000000000e+00   6.4802800000000005e+01   4.6089000000000002e+00  -3.1295000000000002e+00  -1.5559999999999999e-01   7.2260000000000000e+00   8.6699999999999999e-02   7.6999999999999999e-02   3.9800000000000002e-02
   2.8742899999999999e+01  -2.9897700000000000e+01   4.7652890000000002e+02   8.4495000000000005e+00   6.4308000000000007e+01   4.5167999999999999e+00  -3.2627000000000002e+00  -2.2239999999999999e-01   7.2260000000000000e+00   8.6699999999999999e-02   1.1550000000000001e-01   8.8000000000000005e-03
   2.8236000000000001e+01  -2.9963600000000000e+01   4.7481330000000003e+02   8.9077999999999999e+00   6.3784599999999998e+01   4.4598000000000004e+00  -3.0851000000000002e+00   2.2200000000000001e-02   8.0094999999999992e+00  -9.5999999999999992e-03   1.1550000000000001e-01   1.3299999999999999e-02
   2.8257999999999999e+01  -2.9721800000000002e+01   4.7223970000000003e+02   9.4520000000000000e+00   6.3337400000000002e+01   4.3807999999999998e+00  -2.9519000000000002e+00   1.1119999999999999e-01   6.9648000000000003e+00   8.6699999999999999e-02   1.4430000000000001e-01  -6.6400000000000001e-02
   2.8324100000000001e+01  -2.9809699999999999e+01   4.6949470000000002e+02   1.0101200000000000e+01   6.2947299999999998e+01   4.3238000000000003e+00  -2.9741000000000000e+00   0.0000000000000000e+00   7.2260000000000000e+00   5.7799999999999997e-02   9.6199999999999994e-02  -8.8000000000000005e-03
   2.8037600000000001e+01  -2.9831700000000001e+01   4.6846530000000001e+02   1.0483100000000000e+01   6.2604700000000001e+01   4.2537000000000003e+00  -2.9075000000000002e+00   1.1119999999999999e-01   7.4871999999999996e+00   2.8899999999999999e-02   9.6199999999999994e-02  -8.8000000000000005e-03
   2.7707000000000001e+01  -3.0051600000000001e+01   4.6709269999999998e+02   1.0826800000000000e+01   6.2290700000000001e+01   4.1923000000000004e+00  -2.7522000000000002e+00   1.7790000000000000e-01   6.4424999999999999e+00   4.8200000000000000e-02   1.1550000000000001e-01   4.4000000000000003e-03
   2.7773099999999999e+01  -3.0007600000000000e+01   4.6477650000000000e+02   1.1361499999999999e+01   6.1995699999999999e+01   4.1132999999999997e+00  -2.9075000000000002e+00   8.8900000000000007e-02   7.0518999999999998e+00   1.1559999999999999e-01  -1.9199999999999998e-02   2.2100000000000002e-02
   2.7574700000000000e+01  -3.0117500000000000e+01   4.6426179999999999e+02   1.1724299999999999e+01   6.1710200000000000e+01   4.1177000000000001e+00  -2.7522000000000002e+00   1.1119999999999999e-01   6.0072000000000001e+00   5.7799999999999997e-02   2.8899999999999999e-02   3.1000000000000000e-02
   2.7288200000000000e+01  -3.0667100000000001e+01   4.6443340000000001e+02   1.1972500000000000e+01   6.1386699999999998e+01   4.1220999999999997e+00  -2.7744000000000000e+00   4.2249999999999999e-01   6.9648000000000003e+00   1.6380000000000000e-01   1.3469999999999999e-01   4.4000000000000003e-03
   2.7133900000000001e+01  -3.0623100000000001e+01   4.6340400000000000e+02   1.2382999999999999e+01   6.1281999999999996e+01   4.0694999999999997e+00  -2.6412000000000000e+00   4.4499999999999998e-02   6.0941999999999998e+00   1.2520000000000001e-01   0.0000000000000000e+00   6.6400000000000001e-02
   2.6935500000000001e+01  -3.1084800000000001e+01   4.6297510000000000e+02   1.2745799999999999e+01   6.1234400000000001e+01   4.0518999999999998e+00  -2.6856000000000000e+00  -6.6699999999999995e-02   6.0941999999999998e+00   1.4449999999999999e-01  -6.7400000000000002e-02   4.8700000000000000e-02
   2.6979600000000001e+01  -3.1238700000000001e+01   4.6383290000000000e+02   1.2994100000000000e+01   6.1063099999999999e+01   4.0739000000000001e+00  -2.4192000000000000e+00   4.8920000000000002e-01   6.3554000000000004e+00   4.8200000000000000e-02   6.7400000000000002e-02   4.4200000000000003e-02
   2.7177900000000001e+01  -3.1788300000000000e+01   4.6340400000000000e+02   1.3395099999999999e+01   6.1006000000000000e+01   4.0343999999999998e+00  -2.2416999999999998e+00   1.7790000000000000e-01   6.4424999999999999e+00   1.1559999999999999e-01   6.7400000000000002e-02   3.9800000000000002e-02
   2.7464500000000001e+01  -3.2030099999999997e+01   4.6306090000000000e+02   1.3662400000000000e+01   6.1129700000000000e+01   4.0168999999999997e+00  -2.2639000000000000e+00   1.1119999999999999e-01   6.7035999999999998e+00   4.8200000000000000e-02  -9.5999999999999992e-03   6.6400000000000001e-02
   2.7310199999999998e+01  -3.2689599999999999e+01   4.6246039999999999e+02   1.3958399999999999e+01   6.1006000000000000e+01   4.0563000000000002e+00  -2.0419000000000000e+00   4.2249999999999999e-01   6.3554000000000004e+00   8.6699999999999999e-02   8.6599999999999996e-02   8.8000000000000005e-03
   2.7618800000000000e+01  -3.2799500000000002e+01   4.6263200000000001e+02   1.4063400000000000e+01   6.0958399999999997e+01   4.0563000000000002e+00  -2.0196999999999998e+00   3.5580000000000001e-01   6.3554000000000004e+00   3.8500000000000000e-02   1.0580000000000001e-01  -2.6499999999999999e-02
   2.7684899999999999e+01  -3.3129300000000001e+01   4.6263200000000001e+02   1.4502599999999999e+01   6.1034599999999998e+01   4.0037000000000003e+00  -2.1307000000000000e+00   2.0010000000000000e-01   7.4001000000000001e+00   1.4449999999999999e-01   1.9199999999999998e-02  -8.8000000000000005e-03
   2.7795100000000001e+01  -3.3590899999999998e+01   4.6348980000000000e+02   1.4712600000000000e+01   6.0948900000000002e+01   4.0388000000000002e+00  -2.0419000000000000e+00   2.4460000000000001e-01   6.9648000000000003e+00   8.6699999999999999e-02  -2.8899999999999999e-02  -2.2100000000000002e-02
   2.7795100000000001e+01  -3.4008600000000001e+01   4.6374709999999999e+02   1.4903600000000001e+01   6.0929900000000004e+01   4.0563000000000002e+00  -1.8866000000000001e+00   8.8900000000000007e-02   6.9648000000000003e+00   1.8300000000000000e-01   3.8500000000000000e-02  -1.7700000000000000e-02
   2.7684899999999999e+01  -3.4426299999999998e+01   4.6434760000000000e+02   1.5046799999999999e+01   6.0996499999999997e+01   4.0300000000000002e+00  -1.9088000000000001e+00   1.3339999999999999e-01   6.0941999999999998e+00   6.7400000000000002e-02   2.8899999999999999e-02  -8.8000000000000005e-03
   2.7839200000000002e+01  -3.4866000000000000e+01   4.6563440000000003e+02   1.5543200000000001e+01   6.1101199999999999e+01   4.0168999999999997e+00  -1.5536000000000001e+00   4.4499999999999998e-02   5.7460000000000004e+00   1.5409999999999999e-01   3.8500000000000000e-02  -3.5400000000000001e-02
   2.7508600000000001e+01  -3.5437500000000000e+01   4.6520549999999997e+02   1.5657800000000000e+01   6.1110700000000001e+01   4.0694999999999997e+00  -1.4427000000000001e+00   2.8910000000000002e-01   6.6166000000000000e+00   2.8899999999999999e-02   1.9199999999999998e-02  -6.1899999999999997e-02
   2.7530600000000000e+01  -3.5855200000000004e+01   4.6572019999999998e+02   1.6049299999999999e+01   6.1253399999999999e+01   4.0212000000000003e+00  -1.3317000000000001e+00   1.5559999999999999e-01   6.9648000000000003e+00   0.0000000000000000e+00   0.0000000000000000e+00  -1.0170000000000000e-01
   2.7795100000000001e+01  -3.6031100000000002e+01   4.6580599999999998e+02   1.6268899999999999e+01   6.1339100000000002e+01   3.9291999999999998e+00  -1.3539000000000001e+00   2.6679999999999998e-01   6.1813000000000002e+00   1.0600000000000000e-01   7.6999999999999999e-02  -1.1500000000000000e-01
   2.7662900000000000e+01  -3.6778500000000001e+01   4.6589170000000001e+02   1.6583900000000000e+01   6.1320000000000000e+01   3.9159999999999999e+00  -1.1984999999999999e+00   3.3350000000000002e-01   6.9648000000000003e+00   2.8899999999999999e-02   2.8899999999999999e-02  -1.7249999999999999e-01
   2.7971499999999999e+01  -3.7350099999999998e+01   4.6529129999999998e+02   1.6879899999999999e+01   6.1386699999999998e+01   3.9247999999999998e+00  -1.2873000000000001e+00   3.1130000000000002e-01   7.5742000000000003e+00   9.6299999999999997e-02   1.2509999999999999e-01  -1.5479999999999999e-01
   2.8191900000000000e+01  -3.7855699999999999e+01   4.6443340000000001e+02   1.7319099999999999e+01   6.1472299999999997e+01   3.8765000000000001e+00  -1.3761000000000001e+00   2.4460000000000001e-01   6.9648000000000003e+00   1.9300000000000001e-02   9.5999999999999992e-03  -7.0800000000000002e-02
   2.8302099999999999e+01  -3.8537199999999999e+01   4.6494810000000001e+02   1.7538699999999999e+01   6.1472299999999997e+01   3.8458000000000001e+00  -1.3317000000000001e+00   1.7790000000000000e-01   5.7460000000000004e+00   7.7100000000000002e-02   8.6599999999999996e-02  -1.1060000000000000e-01
   2.8346200000000000e+01  -3.9108800000000002e+01   4.6503390000000002e+02   1.7872800000000002e+01   6.1586500000000001e+01   3.8633999999999999e+00  -1.2428999999999999e+00   3.1130000000000002e-01   6.2683000000000000e+00   2.1190000000000001e-01   4.8099999999999997e-02  -1.1500000000000000e-01
   2.8544599999999999e+01  -3.9482500000000002e+01   4.6649220000000003e+02   1.8273800000000001e+01   6.1900500000000001e+01   3.8458000000000001e+00  -1.4649000000000001e+00   2.8910000000000002e-01   6.8777999999999997e+00   6.7400000000000002e-02   0.0000000000000000e+00  -4.8700000000000000e-02
   2.8941299999999998e+01  -4.0339900000000000e+01   4.6726429999999999e+02   1.8732099999999999e+01   6.2128900000000002e+01   3.8064000000000000e+00  -1.1318999999999999e+00   4.8920000000000002e-01   6.4424999999999999e+00   1.0600000000000000e-01  -1.9199999999999998e-02  -9.7299999999999998e-02
   2.8654800000000002e+01  -4.1109299999999998e+01   4.7060980000000001e+02   1.8970800000000001e+01   6.2518999999999998e+01   3.8765000000000001e+00  -1.0875999999999999e+00   4.4469999999999998e-01   6.6166000000000000e+00   5.7799999999999997e-02  -2.8899999999999999e-02  -1.0620000000000000e-01
   2.8544599999999999e+01  -4.1900700000000001e+01   4.7266870000000000e+02   1.9333600000000001e+01   6.2956800000000001e+01   3.8327000000000000e+00  -8.8780000000000003e-01   5.5589999999999995e-01   6.5294999999999996e+00   7.7100000000000002e-02   9.5999999999999992e-03  -1.3270000000000001e-01
   2.8809100000000001e+01  -4.2648200000000003e+01   4.7549950000000001e+02   1.9658200000000001e+01   6.3698999999999998e+01   3.8195000000000001e+00  -8.8780000000000003e-01   4.2249999999999999e-01   6.7035999999999998e+00   1.1559999999999999e-01  -2.8899999999999999e-02  -1.2390000000000000e-01
   2.8831099999999999e+01  -4.3197800000000001e+01   4.7961709999999999e+02   2.0068700000000000e+01   6.4231899999999996e+01   3.7669000000000001e+00  -6.8799999999999994e-01   7.1150000000000002e-01   6.7035999999999998e+00   5.7799999999999997e-02   2.8899999999999999e-02  -1.1940000000000001e-01
   2.8897200000000002e+01  -4.4318899999999999e+01   4.8416370000000001e+02   2.0422000000000001e+01   6.4764799999999994e+01   3.8151000000000002e+00  -7.9900000000000004e-01   7.1150000000000002e-01   6.8777999999999997e+00  -3.8500000000000000e-02   9.5999999999999992e-03  -1.0620000000000000e-01
   2.9029499999999999e+01  -4.5418100000000003e+01   4.8699450000000002e+02   2.0832500000000000e+01   6.5564099999999996e+01   3.8414999999999999e+00  -7.7680000000000005e-01   6.2260000000000004e-01   6.2683000000000000e+00   8.6699999999999999e-02  -1.9199999999999998e-02  -1.2390000000000000e-01
   2.9271899999999999e+01  -4.6319400000000002e+01   4.9248469999999998e+02   2.1367200000000000e+01   6.6116000000000000e+01   3.9335000000000000e+00  -7.9900000000000004e-01   7.7820000000000000e-01   6.4424999999999999e+00   6.7400000000000002e-02   9.5999999999999992e-03  -5.7500000000000002e-02
   2.9580500000000001e+01  -4.7572499999999998e+01   4.9617340000000002e+02   2.1844600000000000e+01   6.6629900000000006e+01   4.0518999999999998e+00  -7.9900000000000004e-01   7.3380000000000001e-01   6.7035999999999998e+00   1.3489999999999999e-01   3.8500000000000000e-02  -1.1500000000000000e-01
   3.0065500000000000e+01  -4.9001399999999997e+01   5.0097730000000001e+02   2.2188300000000002e+01   6.7143699999999995e+01   4.1132999999999997e+00  -9.9880000000000002e-01   7.1150000000000002e-01   5.6589000000000000e+00   6.7400000000000002e-02  -3.8500000000000000e-02  -5.3100000000000001e-02
   3.0859000000000002e+01  -5.0034599999999998e+01   5.0389400000000001e+02   2.2694299999999998e+01   6.7600499999999997e+01   4.1660000000000004e+00  -8.6560000000000004e-01   7.7820000000000000e-01   5.9200999999999997e+00   2.5050000000000000e-01  -9.5999999999999992e-03  -5.7500000000000002e-02
   3.1498200000000001e+01  -5.1573500000000003e+01   5.0852629999999999e+02   2.3085699999999999e+01   6.7962100000000007e+01   4.3151000000000002e+00  -6.6579999999999995e-01   9.7840000000000005e-01   6.2683000000000000e+00   1.1559999999999999e-01   6.7400000000000002e-02  -7.9600000000000004e-02
   3.1961099999999998e+01  -5.2650700000000001e+01   5.1195760000000001e+02   2.3629899999999999e+01   6.8618700000000004e+01   4.3983999999999996e+00  -8.2120000000000004e-01   9.3389999999999995e-01   6.5294999999999996e+00   6.7400000000000002e-02   1.9199999999999998e-02  -4.8700000000000000e-02
   3.2732599999999998e+01  -5.4211500000000001e+01   5.1496010000000001e+02   2.4030899999999999e+01   6.9046899999999994e+01   4.4992000000000001e+00  -7.3240000000000005e-01   8.6719999999999997e-01   6.5294999999999996e+00   9.5999999999999992e-03  -9.6199999999999994e-02  -8.4000000000000005e-02
   3.3658299999999997e+01  -5.5904299999999999e+01   5.1813409999999999e+02   2.4451000000000001e+01   6.9494200000000006e+01   4.6044999999999998e+00  -9.5440000000000003e-01   1.1785000000000001e+00   7.2260000000000000e+00   1.4449999999999999e-01   3.8500000000000000e-02  -9.7299999999999998e-02
   3.4451900000000002e+01  -5.7531100000000002e+01   5.2216589999999997e+02   2.4842500000000001e+01   6.9884299999999996e+01   4.7580000000000000e+00  -7.3240000000000005e-01   1.1339999999999999e+00   6.3554000000000004e+00   1.0600000000000000e-01  -2.8899999999999999e-02  -4.8700000000000000e-02
   3.5333500000000001e+01  -5.8696199999999997e+01   5.2576880000000006e+02   2.5415299999999998e+01   7.0350600000000000e+01   4.8544000000000000e+00  -1.1096999999999999e+00   8.0049999999999999e-01   6.5294999999999996e+00   8.6699999999999999e-02   9.5999999999999992e-03  -8.8000000000000005e-03
   3.5884599999999999e+01  -6.0344900000000003e+01   5.2902859999999998e+02   2.5864000000000001e+01   7.0617000000000004e+01   5.0430000000000001e+00  -1.0875999999999999e+00   8.8939999999999997e-01   6.0072000000000001e+00   8.6699999999999999e-02  -5.7700000000000001e-02  -4.4000000000000003e-03
   3.6832400000000000e+01  -6.2147599999999997e+01   5.3237419999999997e+02   2.6188700000000001e+01   7.1007199999999997e+01   5.2008999999999999e+00  -9.9880000000000002e-01   1.1117999999999999e+00   7.2260000000000000e+00   1.5409999999999999e-01   9.5999999999999992e-03  -3.5400000000000001e-02
   3.7802300000000002e+01  -6.4060199999999995e+01   5.3511929999999995e+02   2.6599200000000000e+01   7.1397300000000001e+01   5.4288999999999996e+00  -1.3539000000000001e+00   1.0894999999999999e+00   7.0518999999999998e+00   1.6380000000000000e-01  -2.8899999999999999e-02  -3.9800000000000002e-02
   3.8397399999999998e+01  -6.5862799999999993e+01   5.3846479999999997e+02   2.6990600000000001e+01   7.1768400000000000e+01   5.6131000000000002e+00  -1.1096999999999999e+00   1.3119000000000001e+00   6.1813000000000002e+00   1.7340000000000000e-01   3.8500000000000000e-02  -4.4200000000000003e-02
   3.8948399999999999e+01  -6.7929299999999998e+01   5.4172460000000001e+02   2.7334299999999999e+01   7.2025400000000005e+01   5.8673999999999999e+00  -1.1984999999999999e+00   1.1117999999999999e+00   6.0941999999999998e+00   1.0600000000000000e-01   7.6999999999999999e-02  -7.5200000000000003e-02
   3.9764000000000003e+01  -6.9292299999999997e+01   5.4266819999999996e+02   2.7773499999999999e+01   7.2291799999999995e+01   6.0297000000000001e+00  -1.2873000000000001e+00   1.1117999999999999e+00   6.0941999999999998e+00   2.3119999999999999e-01   3.8500000000000000e-02  -4.4200000000000003e-02
   4.4216500000000003e+01  -7.1292800000000000e+01   5.4575639999999999e+02   2.8184100000000001e+01   7.2624899999999997e+01   6.5602999999999998e+00  -1.1984999999999999e+00   1.2007000000000001e+00   6.0941999999999998e+00   1.1559999999999999e-01  -9.5999999999999992e-03  -8.8000000000000005e-03
   4.0072600000000001e+01  -7.4876099999999994e+01   5.4730060000000003e+02   2.8394100000000002e+01   7.2967399999999998e+01   6.6742999999999997e+00  -1.1762999999999999e+00   1.4898000000000000e+00   7.0518999999999998e+00   1.4449999999999999e-01   7.6999999999999999e-02  -6.1899999999999997e-02
   4.2210700000000003e+01  -7.4348500000000001e+01   5.4935940000000005e+02   2.8900099999999998e+01   7.3176800000000000e+01   6.7576000000000001e+00  -1.3539000000000001e+00   1.2007000000000001e+00   6.6166000000000000e+00   1.0600000000000000e-01   7.6999999999999999e-02  -1.7700000000000000e-02
   4.2034300000000002e+01  -7.6436899999999994e+01   5.5056029999999998e+02   2.9282000000000000e+01   7.3509799999999998e+01   6.9066999999999998e+00  -1.3761000000000001e+00   1.3119000000000001e+00   6.4424999999999999e+00   1.0600000000000000e-01   6.7400000000000002e-02  -2.2100000000000002e-02
   4.2607399999999998e+01  -7.7931799999999996e+01   5.5167550000000006e+02   2.9539800000000000e+01   7.3576400000000007e+01   7.0690000000000000e+00  -1.3761000000000001e+00   1.5565000000000000e+00   6.7035999999999998e+00   1.8300000000000000e-01   2.8899999999999999e-02  -1.3299999999999999e-02
   4.2144599999999997e+01  -7.9690500000000000e+01   5.5373429999999996e+02   2.9940799999999999e+01   7.3700199999999995e+01   7.3628000000000000e+00  -1.3095000000000001e+00   1.3786000000000000e+00   6.1813000000000002e+00   1.8300000000000000e-01   1.1550000000000001e-01  -4.4200000000000003e-02
   4.2298800000000000e+01  -8.1800899999999999e+01   5.5519269999999995e+02   3.0294100000000000e+01   7.3852400000000003e+01   7.5732999999999997e+00  -1.4427000000000001e+00   1.2230000000000001e+00   6.3554000000000004e+00   2.4079999999999999e-01   8.6599999999999996e-02  -4.4000000000000003e-03
   4.2563400000000001e+01  -8.2878100000000003e+01   5.5467800000000000e+02   3.0618700000000000e+01   7.4061800000000005e+01   7.6872999999999996e+00  -1.4205000000000001e+00   1.5343000000000000e+00   6.5294999999999996e+00   1.5409999999999999e-01  -9.5999999999999992e-03   1.3299999999999999e-02
   4.2607399999999998e+01  -8.4394999999999996e+01   5.5656520000000000e+02   3.0933700000000002e+01   7.4033199999999994e+01   7.8494999999999999e+00  -6.6579999999999995e-01   1.5787000000000000e+00   6.4424999999999999e+00   1.7340000000000000e-01   3.8500000000000000e-02   2.2100000000000002e-02
   4.2629500000000000e+01  -8.5801900000000003e+01   5.5570740000000001e+02   3.1181999999999999e+01   7.4137900000000002e+01   8.0776000000000003e+00  -1.0209999999999999e+00   1.2007000000000001e+00   6.7035999999999998e+00   9.6299999999999997e-02   0.0000000000000000e+00  -8.8000000000000005e-03
   4.2629500000000000e+01  -8.7164900000000003e+01   5.5510690000000000e+02   3.1563900000000000e+01   7.4185500000000005e+01   8.2441999999999993e+00  -9.9880000000000002e-01   1.6232000000000000e+00   6.3554000000000004e+00   1.5409999999999999e-01   6.7400000000000002e-02  -1.7700000000000000e-02
   4.2585400000000000e+01  -8.8308099999999996e+01   5.5261910000000000e+02   3.1792999999999999e+01   7.4061800000000005e+01   8.3933000000000000e+00  -7.1020000000000005e-01   1.1785000000000001e+00   7.0518999999999998e+00   1.1559999999999999e-01   8.6599999999999996e-02  -8.8000000000000005e-03
   4.2475200000000001e+01  -8.9495199999999997e+01   5.5236180000000002e+02   3.1898000000000000e+01   7.3804800000000000e+01   8.5600000000000005e+00  -7.7680000000000005e-01   1.7343999999999999e+00   6.5294999999999996e+00   1.7340000000000000e-01   2.8899999999999999e-02   2.2100000000000002e-02
   4.2210700000000003e+01  -9.0880200000000002e+01   5.4807259999999997e+02   3.2088999999999999e+01   7.3633499999999998e+01   8.7616999999999994e+00  -9.7660000000000002e-01   1.4231000000000000e+00   6.2683000000000000e+00   1.3489999999999999e-01  -2.8899999999999999e-02   4.8700000000000000e-02
   4.1946199999999997e+01  -9.2397000000000006e+01   5.4498440000000005e+02   3.2050800000000002e+01   7.3186300000000003e+01   8.9853000000000005e+00  -8.8780000000000003e-01   1.4898000000000000e+00   6.8777999999999997e+00   1.5409999999999999e-01  -5.7700000000000001e-02   3.9800000000000002e-02
   4.1637599999999999e+01  -9.3584100000000007e+01   5.4138149999999996e+02   3.2165399999999998e+01   7.2624899999999997e+01   9.1827000000000005e+00  -7.5460000000000005e-01   1.4453000000000000e+00   6.7035999999999998e+00   1.6380000000000000e-01  -3.8500000000000000e-02   5.7500000000000002e-02
   4.1703699999999998e+01  -9.4705299999999994e+01   5.3752120000000002e+02   3.2041200000000003e+01   7.1949200000000005e+01   9.3623999999999992e+00  -4.2170000000000002e-01   1.6010000000000000e+00   6.0072000000000001e+00   2.2159999999999999e-01  -6.7400000000000002e-02   9.2899999999999996e-02
   4.1417200000000001e+01  -9.5936400000000006e+01   5.3151630000000000e+02   3.1974399999999999e+01   7.1321200000000005e+01   9.5421999999999993e+00  -5.7709999999999995e-01   1.5565000000000000e+00   6.0072000000000001e+00   2.6970000000000000e-01  -6.7400000000000002e-02   1.0170000000000000e-01
   4.0910200000000003e+01  -9.6991600000000005e+01   5.2413890000000004e+02   3.1659300000000002e+01   7.0217399999999998e+01   9.8054000000000006e+00  -4.2170000000000002e-01   1.5343000000000000e+00   6.5294999999999996e+00   2.3119999999999999e-01  -9.5999999999999992e-03   6.6400000000000001e-02
   4.0689799999999998e+01  -9.7541200000000003e+01   5.1624680000000001e+02   3.1372900000000001e+01   6.9227699999999999e+01   1.0020200000000001e+01  -2.8849999999999998e-01   1.5120000000000000e+00   6.7035999999999998e+00   1.4449999999999999e-01  -1.9199999999999998e-02   8.4000000000000005e-02
   4.0160800000000002e+01  -9.7431299999999993e+01   5.0500909999999999e+02   3.1076899999999998e+01   6.8019199999999998e+01   1.0055300000000001e+01  -2.8849999999999998e-01   1.7565999999999999e+00   6.7907000000000002e+00   1.9270000000000001e-01  -9.5999999999999992e-03   1.1940000000000001e-01
   3.9168900000000001e+01  -9.7497200000000007e+01   4.9377150000000000e+02   3.0647300000000001e+01   6.6525199999999998e+01   1.0235099999999999e+01  -4.4400000000000002e-02   1.6232000000000000e+00   7.0518999999999998e+00   1.2520000000000001e-01  -6.7400000000000002e-02   9.2899999999999996e-02
   3.8022700000000000e+01  -9.7211399999999998e+01   4.8013180000000000e+02   2.9998100000000001e+01   6.4641099999999994e+01   1.0340400000000001e+01  -4.4400000000000002e-02   1.7343999999999999e+00   6.2683000000000000e+00   1.7340000000000000e-01  -1.0580000000000001e-01   8.4000000000000005e-02
   3.6325400000000002e+01  -9.6441999999999993e+01   4.6486230000000000e+02   2.9511199999999999e+01   6.2918700000000001e+01   1.0393000000000001e+01  -3.7730000000000002e-01   1.4453000000000000e+00   6.8777999999999997e+00   8.6699999999999999e-02  -3.8500000000000000e-02   1.4599999999999999e-01
   3.4738399999999999e+01  -9.4947100000000006e+01   4.5019330000000002e+02   2.8756900000000002e+01   6.0977499999999999e+01   1.0388600000000000e+01  -3.3289999999999997e-01   1.3564000000000001e+00   6.2683000000000000e+00   1.6380000000000000e-01  -5.7700000000000001e-02   9.7299999999999998e-02
   3.2930900000000001e+01  -9.3452200000000005e+01   4.3483800000000002e+02   2.8021799999999999e+01   5.8893500000000003e+01   1.0336000000000000e+01  -1.9980000000000001e-01   1.6232000000000000e+00   5.9200999999999997e+00   1.7340000000000000e-01  -5.7700000000000001e-02   9.7299999999999998e-02
   3.0836900000000000e+01  -9.1693500000000000e+01   4.1828170000000000e+02   2.7343900000000001e+01   5.6799999999999997e+01   1.0287699999999999e+01  -5.3269999999999995e-01   1.4231000000000000e+00   5.6589000000000000e+00   1.9270000000000001e-01  -9.6199999999999994e-02   1.9460000000000000e-01
   2.8919300000000000e+01  -8.9627099999999999e+01   4.0138229999999999e+02   2.6475100000000001e+01   5.4563800000000001e+01   1.0081600000000000e+01   1.7760000000000001e-01   8.8939999999999997e-01   6.9648000000000003e+00   1.5409999999999999e-01  -8.6599999999999996e-02  -1.2830000000000000e-01
   2.7067699999999999e+01  -8.7120999999999995e+01   3.8345350000000002e+02   2.5472600000000000e+01   5.2222900000000003e+01   1.0046500000000000e+01   0.0000000000000000e+00   1.0894999999999999e+00   5.8330000000000002e+00   9.6299999999999997e-02  -1.9199999999999998e-02   1.5040000000000001e-01
   2.4995799999999999e+01  -8.4614800000000002e+01   3.6500999999999999e+02   2.4699300000000001e+01   4.9843899999999998e+01   9.9062000000000001e+00  -5.3269999999999995e-01   1.4676000000000000e+00   6.8777999999999997e+00   2.4079999999999999e-01   0.0000000000000000e+00   1.2390000000000000e-01
   2.2989899999999999e+01  -8.2218599999999995e+01   3.4639490000000001e+02   2.3639500000000002e+01   4.7702900000000000e+01   9.7001000000000008e+00   4.4400000000000002e-02   1.1563000000000001e+00   6.4424999999999999e+00   2.0230000000000001e-01  -1.1550000000000001e-01   1.4160000000000000e-01
   2.1160399999999999e+01  -7.8943100000000001e+01   3.2777980000000002e+02   2.2703800000000001e+01   4.5190700000000000e+01   9.4939999999999998e+00  -2.8849999999999998e-01   1.3564000000000001e+00   6.8777999999999997e+00   1.1559999999999999e-01  -2.8899999999999999e-02   7.5200000000000003e-02
   1.9110499999999998e+01  -7.5821399999999997e+01   3.0899320000000000e+02   2.1625000000000000e+01   4.2792700000000004e+01   9.2353000000000005e+00  -2.2189999999999999e-01   1.4231000000000000e+00   6.3554000000000004e+00   1.9270000000000001e-01   9.5999999999999992e-03   7.5200000000000003e-02
   1.7060600000000001e+01  -7.2589799999999997e+01   2.8891980000000001e+02   2.0507899999999999e+01   4.0280500000000004e+01   8.9722000000000008e+00  -6.6600000000000006e-02   9.1169999999999995e-01   6.3554000000000004e+00   8.6699999999999999e-02  -2.8899999999999999e-02   1.0170000000000000e-01
   1.5186999999999999e+01  -6.8896600000000007e+01   2.6996159999999998e+02   1.9410000000000000e+01   3.7673200000000001e+01   8.6388999999999996e+00  -5.5489999999999995e-01   1.2674000000000001e+00   6.4424999999999999e+00   2.3119999999999999e-01  -9.5999999999999992e-03   1.3710000000000000e-01
   1.3159200000000000e+01  -6.5401200000000003e+01   2.5151810000000000e+02   1.8092400000000001e+01   3.5132500000000000e+01   8.3275000000000006e+00  -2.6629999999999998e-01   1.2230000000000001e+00   6.4424999999999999e+00   1.1559999999999999e-01  -1.6360000000000000e-01   1.5479999999999999e-01
   1.1307600000000001e+01  -6.1949800000000003e+01   2.3213090000000000e+02   1.6946700000000000e+01   3.2515599999999999e+01   8.0250000000000004e+00  -3.1069999999999998e-01   1.0005999999999999e+00   6.2683000000000000e+00   1.8300000000000000e-01  -7.6999999999999999e-02   1.3710000000000000e-01
   9.3899000000000008e+00  -5.8190600000000003e+01   2.1377320000000000e+02   1.5781900000000000e+01   3.0127099999999999e+01   7.6829000000000001e+00  -4.8830000000000001e-01   1.1563000000000001e+00   6.3554000000000004e+00   2.1190000000000001e-01  -9.6199999999999994e-02   1.5920000000000001e-01
   8.0673999999999992e+00  -5.5288699999999999e+01   1.9507230000000001e+02   1.4235200000000001e+01   2.7386600000000001e+01   7.4198000000000004e+00  -2.4410000000000001e-01   1.3119000000000001e+00   6.7035999999999998e+00   2.1190000000000001e-01  -3.8500000000000000e-02   1.8140000000000001e-01
   6.6566999999999998e+00  -5.2189000000000000e+01   1.7499889999999999e+02   1.2850899999999999e+01   2.4693600000000000e+01   7.1083999999999996e+00  -2.4410000000000001e-01   1.2007000000000001e+00   5.9200999999999997e+00   2.4079999999999999e-01   9.5999999999999992e-03   1.5920000000000001e-01
   5.4223999999999997e+00  -4.8803600000000003e+01   1.5475389999999999e+02   1.1456899999999999e+01   2.2076699999999999e+01   6.6962000000000002e+00  -2.2189999999999999e-01   1.3564000000000001e+00   7.0518999999999998e+00   1.9270000000000001e-01   0.0000000000000000e+00   2.0790000000000000e-01
   4.3422999999999998e+00  -4.5088299999999997e+01   1.3502369999999999e+02   1.0034400000000000e+01   1.9317100000000000e+01   6.2446000000000002e+00  -2.8849999999999998e-01   1.3341000000000001e+00   6.9648000000000003e+00   1.5409999999999999e-01  -2.8899999999999999e-02   2.1229999999999999e-01
   3.1299999999999999e+00  -4.0581699999999998e+01   1.1555080000000000e+02   8.5640999999999998e+00   1.6519500000000001e+01   5.7622000000000000e+00  -5.7709999999999995e-01   1.3564000000000001e+00   6.7907000000000002e+00   9.6299999999999997e-02  -6.7400000000000002e-02   1.7249999999999999e-01
   2.4908000000000001e+00  -3.5613399999999999e+01   9.7192999999999998e+01   7.4565999999999999e+00   1.3950200000000001e+01   5.0034999999999998e+00  -2.4410000000000001e-01   1.0450999999999999e+00   6.2683000000000000e+00   1.5409999999999999e-01  -5.7700000000000001e-02   2.3000000000000001e-01
   1.9397000000000000e+00  -2.9194199999999999e+01   8.1065700000000007e+01   6.2153999999999998e+00   1.1628399999999999e+01   4.1879000000000000e+00  -6.2150000000000005e-01   1.2897000000000001e+00   6.3554000000000004e+00   1.2520000000000001e-01  -8.6599999999999996e-02   2.6979999999999998e-01
   1.8294999999999999e+00  -2.2665099999999999e+01   6.5796199999999999e+01   5.3752000000000004e+00   9.3445999999999998e+00   3.3108000000000000e+00  -3.7730000000000002e-01   1.4898000000000000e+00   6.1813000000000002e+00   2.0230000000000001e-01  -4.8099999999999997e-02   2.1679999999999999e-01
   2.0499000000000001e+00  -1.6201899999999998e+01   5.3614899999999999e+01   4.6973000000000003e+00   7.6127000000000002e+00   2.4293999999999998e+00  -5.7709999999999995e-01   1.1339999999999999e+00   6.7907000000000002e+00   2.0230000000000001e-01  -4.8099999999999997e-02   2.6979999999999998e-01
   1.8735999999999999e+00  -1.2156900000000000e+01   4.2205599999999997e+01   3.8285000000000000e+00   5.8807999999999998e+00   1.7015000000000000e+00  -6.4370000000000005e-01   1.1339999999999999e+00   6.2683000000000000e+00   2.4079999999999999e-01   5.7700000000000001e-02   2.7429999999999999e-01
   1.7854000000000001e+00  -7.2766000000000002e+00   3.3884599999999999e+01   3.2461000000000002e+00   4.5865999999999998e+00   1.0831000000000000e+00  -6.8799999999999994e-01   1.2897000000000001e+00   6.0941999999999998e+00   7.7100000000000002e-02   5.7700000000000001e-02   2.7429999999999999e-01
   6.8330000000000002e-01  -2.2643000000000000e+00   2.6593000000000000e+01   2.9502000000000002e+00   3.5779999999999998e+00   2.7629999999999999e-01  -6.8799999999999994e-01   1.2007000000000001e+00   6.9648000000000003e+00   1.4449999999999999e-01   1.3469999999999999e-01   2.4329999999999999e-01
   4.4080000000000003e-01  -6.8149999999999999e-01   2.1874900000000000e+01   2.4918999999999998e+00   2.9784999999999999e+00   5.7000000000000002e-02  -7.1020000000000005e-01   8.8939999999999997e-01   6.9648000000000003e+00   1.2520000000000001e-01   1.2509999999999999e-01   3.2729999999999998e-01
   1.0360000000000000e+00  -8.3540000000000003e-01   1.7071000000000002e+01   1.9762999999999999e+00   2.2837999999999998e+00  -2.5430000000000003e-01  -6.8799999999999994e-01   1.3341000000000001e+00   6.0941999999999998e+00   1.5409999999999999e-01   3.8500000000000000e-02   2.6540000000000002e-01
   9.4779999999999998e-01   1.4289000000000001e+00   1.5097899999999999e+01   1.6134999999999999e+00   1.8174999999999999e+00  -4.6920000000000001e-01  -9.5440000000000003e-01   1.2674000000000001e+00   6.5294999999999996e+00   6.7400000000000002e-02   6.7400000000000002e-02   3.0959999999999999e-01
   1.1902999999999999e+00   2.5501000000000000e+00   1.0551399999999999e+01   1.4320999999999999e+00   1.4178999999999999e+00  -8.1130000000000002e-01  -9.9880000000000002e-01   9.5609999999999995e-01   6.7035999999999998e+00   1.7340000000000000e-01   4.8099999999999997e-02   3.0520000000000003e-01
   1.2564000000000000e+00   3.2096000000000000e+00   7.8921000000000001e+00   1.0692999999999999e+00   1.0371999999999999e+00  -8.0689999999999995e-01  -1.5093000000000001e+00   9.5609999999999995e-01   6.6166000000000000e+00   5.7799999999999997e-02   7.6999999999999999e-02   3.3179999999999998e-01
   9.9190000000000000e-01   3.0118000000000000e+00   5.3186000000000000e+00   8.5929999999999995e-01   5.3290000000000004e-01  -8.1569999999999998e-01  -1.6646000000000001e+00   6.4480000000000004e-01   6.4424999999999999e+00   1.2520000000000001e-01   1.6360000000000000e-01   3.6270000000000002e-01
   1.2343999999999999e+00   3.1217000000000001e+00   5.5758999999999999e+00   6.0150000000000003e-01   3.1400000000000000e-01  -7.8930000000000000e-01  -1.7534000000000001e+00   7.3380000000000001e-01   6.6166000000000000e+00   1.1559999999999999e-01   1.4430000000000001e-01   3.3179999999999998e-01
   5.5110000000000003e-01   2.1983999999999999e+00   3.6886999999999999e+00   5.3469999999999995e-01   5.7099999999999998e-02  -5.6569999999999998e-01  -1.5536000000000001e+00   4.2249999999999999e-01   5.9200999999999997e+00   1.2520000000000001e-01   1.4430000000000001e-01   3.4499999999999997e-01
  -2.4249999999999999e-01  -3.5170000000000001e-01   4.1176000000000004e+00   1.3370000000000001e-01  -1.1420000000000000e-01  -2.8499999999999998e-01  -1.4205000000000001e+00   4.6689999999999998e-01   6.0072000000000001e+00   4.8200000000000000e-02   2.4060000000000001e-01   3.0080000000000001e-01
  -4.4100000000000000e-02   8.1340000000000001e-01   3.7745000000000002e+00   3.2460000000000000e-01  -2.1890000000000001e-01  -2.3680000000000001e-01  -1.5315000000000001e+00   1.3339999999999999e-01   6.2683000000000000e+00   1.2520000000000001e-01   2.6939999999999997e-01   2.4770000000000000e-01
  -1.5429999999999999e-01  -1.7590000000000000e-01   3.6029000000000000e+00   3.1509999999999999e-01  -1.5229999999999999e-01  -2.0169999999999999e-01  -1.4649000000000001e+00   2.4460000000000001e-01   6.8777999999999997e+00   4.8200000000000000e-02   2.3089999999999999e-01   3.3179999999999998e-01
  -4.4100000000000000e-02  -8.7900000000000006e-02   2.3161999999999998e+00   3.0549999999999999e-01  -9.5200000000000007e-02  -1.9289999999999999e-01  -1.3095000000000001e+00   4.2249999999999999e-01   6.8777999999999997e+00   1.3489999999999999e-01   3.0790000000000001e-01   3.6709999999999998e-01
  -2.6450000000000001e-01  -1.0990000000000000e-01   3.0024000000000002e+00   1.6230000000000000e-01  -9.4999999999999998e-03  -1.0090000000000000e-01  -1.4871000000000001e+00   1.5559999999999999e-01   7.7484000000000002e+00   2.1190000000000001e-01   2.4060000000000001e-01   3.8479999999999998e-01
  -1.1020000000000001e-01  -6.6000000000000003e-02   2.8309000000000002e+00   2.7689999999999998e-01   0.0000000000000000e+00  -1.4030000000000001e-01  -1.3983000000000001e+00   2.2200000000000001e-02   6.1813000000000002e+00   1.9270000000000001e-01   2.0210000000000000e-01   4.2020000000000002e-01
  -8.8200000000000001e-02  -2.6379999999999998e-01   3.0882000000000001e+00   2.0050000000000001e-01   0.0000000000000000e+00  -9.6500000000000002e-02  -1.2873000000000001e+00   1.5559999999999999e-01   6.7907000000000002e+00   1.9270000000000001e-01   1.9239999999999999e-01   4.7330000000000000e-01
  -1.7630000000000001e-01  -1.7590000000000000e-01   2.7450999999999999e+00   1.6230000000000000e-01   9.4999999999999998e-03  -8.3299999999999999e-02  -1.2428999999999999e+00   2.4460000000000001e-01   6.7035999999999998e+00   1.0600000000000000e-01   2.5019999999999998e-01   3.6270000000000002e-01
  -1.7630000000000001e-01  -3.5170000000000001e-01   2.7450999999999999e+00   1.8140000000000001e-01  -6.6600000000000006e-02  -5.7000000000000002e-02  -2.2416999999999998e+00  -5.7809999999999995e-01   6.7907000000000002e+00   1.3489999999999999e-01   2.8870000000000001e-01   3.5389999999999999e-01
  -4.4100000000000000e-02  -2.1980000000000000e-01   3.0882000000000001e+00   2.9599999999999999e-01  -1.9000000000000000e-02  -5.7000000000000002e-02  -7.9900000000000004e-01   1.5559999999999999e-01   6.0072000000000001e+00   2.5050000000000000e-01   2.3089999999999999e-01   4.1580000000000000e-01
  -2.2040000000000001e-01  -4.3969999999999998e-01   2.7450999999999999e+00   1.6230000000000000e-01  -1.0470000000000000e-01   1.3200000000000000e-02  -1.3095000000000001e+00   1.1119999999999999e-01   6.9648000000000003e+00   1.4449999999999999e-01   2.2130000000000000e-01   3.7159999999999999e-01
  -2.1999999999999999e-02  -2.6379999999999998e-01   3.2597999999999998e+00   2.0050000000000001e-01   6.6600000000000006e-02   0.0000000000000000e+00  -9.1000000000000003e-01   3.3350000000000002e-01   7.1388999999999996e+00   2.3119999999999999e-01   3.5599999999999998e-01   4.0250000000000002e-01
   8.8200000000000001e-02  -2.4179999999999999e-01   2.7450999999999999e+00   2.5779999999999997e-01   9.5200000000000007e-02  -2.6300000000000000e-02  -1.2206999999999999e+00   2.2239999999999999e-01   6.7035999999999998e+00   1.6380000000000000e-01   2.5979999999999998e-01   3.9810000000000001e-01
   0.0000000000000000e+00  -3.7369999999999998e-01   1.9730000000000001e+00   2.0999999999999999e-01  -1.9000000000000000e-02  -4.4000000000000003e-03  -1.3095000000000001e+00   4.4469999999999998e-01   6.6166000000000000e+00   1.1559999999999999e-01   4.3300000000000000e-01   3.7600000000000000e-01
   1.3230000000000000e-01  -5.2759999999999996e-01   2.7450999999999999e+00   2.3870000000000000e-01  -9.4999999999999998e-03   1.3200000000000000e-02  -1.1762999999999999e+00   2.4460000000000001e-01   8.3577999999999992e+00   1.1559999999999999e-01   3.0790000000000001e-01   3.8040000000000002e-01
   8.8200000000000001e-02  -3.2979999999999998e-01   2.3161999999999998e+00   2.2910000000000000e-01  -1.9000000000000000e-02  -2.6300000000000000e-02  -1.1096999999999999e+00   3.7800000000000000e-01   6.5294999999999996e+00   1.3489999999999999e-01   3.8490000000000002e-01   3.9369999999999999e-01
  -1.5429999999999999e-01  -2.8580000000000000e-01   2.4876999999999998e+00   1.7190000000000000e-01   1.9000000000000000e-02  -1.3200000000000000e-02  -1.4871000000000001e+00   1.7790000000000000e-01   6.8777999999999997e+00   1.2520000000000001e-01   2.1170000000000000e-01   4.3350000000000000e-01
   2.1999999999999999e-02  -4.3969999999999998e-01   2.4876999999999998e+00   1.4319999999999999e-01  -9.4999999999999998e-03  -4.4000000000000003e-03  -1.1540999999999999e+00   5.3369999999999995e-01   6.4424999999999999e+00   2.1190000000000001e-01   2.5979999999999998e-01   3.7159999999999999e-01
   6.6100000000000006e-02  -3.5170000000000001e-01   3.4314000000000000e+00   1.8140000000000001e-01  -8.5599999999999996e-02   2.6300000000000000e-02  -1.6202000000000001e+00   2.8910000000000002e-01   6.3554000000000004e+00   2.3119999999999999e-01   1.5400000000000000e-01   3.8479999999999998e-01
   1.3230000000000000e-01  -1.9789999999999999e-01   3.4314000000000000e+00   1.8140000000000001e-01   1.9000000000000000e-02  -8.8000000000000005e-03  -1.4205000000000001e+00   4.4469999999999998e-01   5.7460000000000004e+00   1.9270000000000001e-01   1.8279999999999999e-01   4.1139999999999999e-01
  -1.1020000000000001e-01  -3.2979999999999998e-01   3.2597999999999998e+00   1.1459999999999999e-01  -1.4269999999999999e-01   3.9500000000000000e-02  -1.3095000000000001e+00   3.3350000000000002e-01   6.0941999999999998e+00   2.2159999999999999e-01   2.1170000000000000e-01   3.7159999999999999e-01
   1.1020000000000001e-01  -4.1770000000000002e-01   2.7450999999999999e+00   2.3870000000000000e-01  -3.8100000000000002e-02   3.0700000000000002e-02  -1.2873000000000001e+00   5.1139999999999997e-01   6.6166000000000000e+00   7.7100000000000002e-02   3.0790000000000001e-01   3.8479999999999998e-01
   0.0000000000000000e+00  -3.7369999999999998e-01   3.0882000000000001e+00   2.8639999999999999e-01   0.0000000000000000e+00  -8.8000000000000005e-03  -1.4871000000000001e+00   7.1150000000000002e-01   7.2260000000000000e+00   2.9859999999999998e-01   2.2130000000000000e-01   3.3620000000000000e-01
  -2.1999999999999999e-02  -3.5170000000000001e-01   2.1446000000000001e+00   1.3370000000000001e-01  -1.9000000000000000e-02  -8.8000000000000005e-03  -1.3095000000000001e+00   7.5600000000000001e-01   6.6166000000000000e+00   1.7340000000000000e-01   3.8490000000000002e-01   3.3179999999999998e-01
   1.7630000000000001e-01  -4.3969999999999998e-01   3.1739999999999999e+00   1.7190000000000000e-01  -8.5599999999999996e-02   1.7500000000000002e-02  -1.4205000000000001e+00   4.8920000000000002e-01   7.6612999999999998e+00   2.4079999999999999e-01   2.2130000000000000e-01   3.7600000000000000e-01
   1.5429999999999999e-01  -1.5390000000000001e-01   2.1446000000000001e+00   2.4820000000000000e-01   9.4999999999999998e-03  -3.5099999999999999e-02  -1.5093000000000001e+00   4.6689999999999998e-01   6.7907000000000002e+00   1.5409999999999999e-01   3.4639999999999999e-01   3.4499999999999997e-01
   1.5429999999999999e-01  -4.6170000000000000e-01   2.9165999999999999e+00   1.5279999999999999e-01  -2.8500000000000001e-02   3.9500000000000000e-02  -1.5536000000000001e+00   6.2260000000000004e-01   6.8777999999999997e+00   2.1190000000000001e-01   2.3089999999999999e-01   3.6709999999999998e-01
   6.6100000000000006e-02  -3.9570000000000000e-01   3.5171000000000001e+00   1.6230000000000000e-01   4.7600000000000003e-02   1.3200000000000000e-02  -1.7090000000000001e+00   6.2260000000000004e-01   6.3554000000000004e+00   2.3119999999999999e-01   3.0790000000000001e-01   3.8040000000000002e-01
   2.1999999999999999e-02  -3.2979999999999998e-01   3.2597999999999998e+00   1.4319999999999999e-01  -1.1420000000000000e-01   0.0000000000000000e+00  -1.6202000000000001e+00   3.3350000000000002e-01   6.5294999999999996e+00   2.8899999999999998e-01   3.5599999999999998e-01   3.7159999999999999e-01
   8.8200000000000001e-02  -3.7369999999999998e-01   2.5735000000000001e+00   1.1459999999999999e-01  -5.7099999999999998e-02   2.6300000000000000e-02  -1.4871000000000001e+00   6.0040000000000004e-01   5.7460000000000004e+00   1.2520000000000001e-01   2.2130000000000000e-01   3.6270000000000002e-01
   1.1020000000000001e-01  -3.2979999999999998e-01   4.2892000000000001e+00   1.5279999999999999e-01  -1.7130000000000001e-01   2.6300000000000000e-02  -1.4205000000000001e+00   4.4469999999999998e-01   6.7907000000000002e+00   2.0230000000000001e-01   2.5979999999999998e-01   3.6709999999999998e-01
   6.6100000000000006e-02  -4.8359999999999997e-01   2.4876999999999998e+00   2.0050000000000001e-01   0.0000000000000000e+00  -8.8000000000000005e-03  -1.5315000000000001e+00   7.1150000000000002e-01   6.7907000000000002e+00   2.4079999999999999e-01   3.1750000000000000e-01   3.8929999999999998e-01
   3.0859999999999999e-01  -4.1770000000000002e-01   1.8015000000000001e+00   2.0050000000000001e-01   0.0000000000000000e+00  -5.2600000000000001e-02  -1.4427000000000001e+00   5.5589999999999995e-01   7.1388999999999996e+00   2.3119999999999999e-01   3.0790000000000001e-01   3.8040000000000002e-01
   4.4080000000000003e-01  -1.7590000000000000e-01   1.7157000000000000e+00   2.4820000000000000e-01  -6.6600000000000006e-02  -4.3900000000000002e-02  -1.5536000000000001e+00   5.7809999999999995e-01   7.3131000000000004e+00   1.7340000000000000e-01   3.7530000000000002e-01   3.1850000000000001e-01
   3.7469999999999998e-01  -4.1770000000000002e-01   2.7450999999999999e+00   1.1459999999999999e-01  -1.2370000000000000e-01  -4.8200000000000000e-02  -1.5315000000000001e+00   4.4469999999999998e-01   7.1388999999999996e+00   2.2159999999999999e-01   3.4639999999999999e-01   3.9810000000000001e-01
   3.7469999999999998e-01  -1.3189999999999999e-01   2.5735000000000001e+00   2.7689999999999998e-01  -3.8100000000000002e-02  -4.3900000000000002e-02  -1.3983000000000001e+00   5.7809999999999995e-01   6.6166000000000000e+00   2.1190000000000001e-01   2.5019999999999998e-01   4.1580000000000000e-01
   5.5110000000000003e-01  -1.0990000000000000e-01   2.3161999999999998e+00   1.6230000000000000e-01  -8.5599999999999996e-02  -5.7000000000000002e-02  -1.5758000000000001e+00   4.0020000000000000e-01   6.3554000000000004e+00   3.1790000000000002e-01   2.7900000000000003e-01   3.4060000000000001e-01
   3.3060000000000000e-01  -3.9570000000000000e-01   2.7450999999999999e+00   2.0050000000000001e-01  -7.6100000000000001e-02   1.3200000000000000e-02  -1.5536000000000001e+00   6.4480000000000004e-01   6.8777999999999997e+00   1.6380000000000000e-01   3.2710000000000000e-01   3.7600000000000000e-01
   1.5429999999999999e-01  -3.0780000000000002e-01   2.6593000000000000e+00   1.6230000000000000e-01  -1.1420000000000000e-01  -8.8000000000000005e-03  -1.7090000000000001e+00   5.3369999999999995e-01   6.9648000000000003e+00   2.6010000000000000e-01   3.1750000000000000e-01   3.8479999999999998e-01
   4.8490000000000000e-01  -2.1999999999999999e-02   2.6593000000000000e+00   2.3870000000000000e-01  -1.2370000000000000e-01  -4.4000000000000003e-03  -1.5980000000000001e+00   3.1130000000000002e-01   6.2683000000000000e+00   1.5409999999999999e-01   3.2710000000000000e-01   3.9810000000000001e-01
   2.6450000000000001e-01  -3.5170000000000001e-01   3.1739999999999999e+00   1.6230000000000000e-01  -2.2839999999999999e-01   2.1899999999999999e-02  -1.5315000000000001e+00   4.8920000000000002e-01   6.7907000000000002e+00   1.8300000000000000e-01   3.0790000000000001e-01   3.5389999999999999e-01
   4.8490000000000000e-01  -3.2979999999999998e-01   3.0882000000000001e+00   1.8140000000000001e-01  -2.8500000000000001e-02  -1.3200000000000000e-02  -1.6646000000000001e+00   5.1139999999999997e-01   7.4871999999999996e+00   2.0230000000000001e-01   3.8490000000000002e-01   3.2729999999999998e-01
   3.5270000000000001e-01  -3.2979999999999998e-01   2.2303999999999999e+00   1.3370000000000001e-01  -5.7099999999999998e-02  -4.4000000000000003e-03  -1.5315000000000001e+00   5.3369999999999995e-01   6.4424999999999999e+00   3.0819999999999997e-01   3.0790000000000001e-01   3.6709999999999998e-01
   2.8649999999999998e-01  -6.6000000000000003e-02   2.7450999999999999e+00   2.5779999999999997e-01  -1.0470000000000000e-01  -4.8200000000000000e-02  -1.5758000000000001e+00   6.0040000000000004e-01   8.0094999999999992e+00   2.0230000000000001e-01   3.4639999999999999e-01   3.6270000000000002e-01
   2.2040000000000001e-01  -3.2979999999999998e-01   3.3456000000000001e+00   1.2410000000000000e-01  -7.6100000000000001e-02   4.8200000000000000e-02  -1.5536000000000001e+00   6.0040000000000004e-01   7.3131000000000004e+00   2.1190000000000001e-01   3.8490000000000002e-01   3.5389999999999999e-01
   3.0859999999999999e-01  -3.5170000000000001e-01   2.4876999999999998e+00   2.5779999999999997e-01  -1.3320000000000001e-01  -7.0199999999999999e-02  -1.6202000000000001e+00   6.4480000000000004e-01   6.8777999999999997e+00   2.5050000000000000e-01   3.1750000000000000e-01   4.1580000000000000e-01
   2.2040000000000001e-01  -1.7590000000000000e-01   2.5735000000000001e+00   1.0500000000000000e-01  -5.7099999999999998e-02  -1.7500000000000002e-02  -1.9532000000000000e+00   5.3369999999999995e-01   6.0941999999999998e+00   1.0600000000000000e-01   2.2130000000000000e-01   4.0699999999999997e-01
   4.6289999999999998e-01  -1.9789999999999999e-01   2.8309000000000002e+00   1.2410000000000000e-01  -1.3320000000000001e-01  -3.0700000000000002e-02  -1.6202000000000001e+00   6.4480000000000004e-01   6.8777999999999997e+00   1.7340000000000000e-01   3.4639999999999999e-01   3.9369999999999999e-01
   2.2040000000000001e-01  -1.3189999999999999e-01   2.9165999999999999e+00   2.2910000000000000e-01  -9.5200000000000007e-02   1.7500000000000002e-02  -1.7978000000000001e+00   3.1130000000000002e-01   6.0072000000000001e+00   2.5050000000000000e-01   2.0210000000000000e-01   3.8040000000000002e-01
   2.4249999999999999e-01  -4.3969999999999998e-01   2.8309000000000002e+00   1.6230000000000000e-01  -7.6100000000000001e-02  -3.5099999999999999e-02  -1.8200000000000001e+00   4.6689999999999998e-01   6.5294999999999996e+00   2.3119999999999999e-01   2.4060000000000001e-01   3.4949999999999998e-01
   1.7630000000000001e-01  -3.0780000000000002e-01   3.9460999999999999e+00   1.0500000000000000e-01  -1.9980000000000001e-01   4.3900000000000002e-02  -1.6868000000000001e+00   6.4480000000000004e-01   7.3131000000000004e+00   1.6380000000000000e-01   2.6939999999999997e-01   3.4499999999999997e-01
   4.1880000000000001e-01  -4.8359999999999997e-01   3.0882000000000001e+00   2.0999999999999999e-01  -5.7099999999999998e-02   1.3200000000000000e-02  -1.5758000000000001e+00   4.8920000000000002e-01   6.5294999999999996e+00   2.6010000000000000e-01   2.8870000000000001e-01   4.2020000000000002e-01
   5.0700000000000001e-01  -3.2979999999999998e-01   1.9730000000000001e+00   1.7190000000000000e-01  -1.9000000000000000e-02   4.4000000000000003e-03  -1.7312000000000001e+00   3.3350000000000002e-01   7.2260000000000000e+00   2.6970000000000000e-01   3.4639999999999999e-01   3.8929999999999998e-01
   4.1880000000000001e-01  -3.2979999999999998e-01   2.9165999999999999e+00   2.1959999999999999e-01  -3.8100000000000002e-02   2.1899999999999999e-02  -1.6646000000000001e+00   5.5589999999999995e-01   7.0518999999999998e+00   1.6380000000000000e-01   3.0790000000000001e-01   3.4060000000000001e-01
   3.7469999999999998e-01  -4.1770000000000002e-01   3.3456000000000001e+00   1.3370000000000001e-01  -5.7099999999999998e-02   4.4000000000000003e-03  -1.5980000000000001e+00   6.8930000000000002e-01   7.5742000000000003e+00   1.3489999999999999e-01   3.2710000000000000e-01   3.8040000000000002e-01
   5.0700000000000001e-01  -3.0780000000000002e-01   1.8872000000000000e+00   1.9089999999999999e-01  -2.8500000000000001e-02  -3.9500000000000000e-02  -1.6646000000000001e+00   3.5580000000000001e-01   7.2260000000000000e+00   2.1190000000000001e-01   2.9830000000000001e-01   3.8929999999999998e-01
   5.7310000000000005e-01  -1.7590000000000000e-01   2.4876999999999998e+00   2.2910000000000000e-01  -6.6600000000000006e-02   1.3200000000000000e-02  -1.7090000000000001e+00   4.0020000000000000e-01   6.6166000000000000e+00   2.4079999999999999e-01   3.3679999999999999e-01   3.7159999999999999e-01
   4.8490000000000000e-01  -1.5390000000000001e-01   3.0882000000000001e+00   2.0050000000000001e-01  -4.7600000000000003e-02   4.4000000000000003e-03  -1.6646000000000001e+00   5.5589999999999995e-01   7.3131000000000004e+00   2.2159999999999999e-01   3.4639999999999999e-01   4.1580000000000000e-01
   4.6289999999999998e-01  -3.2979999999999998e-01   3.7745000000000002e+00   1.5279999999999999e-01  -1.9030000000000000e-01  -1.3200000000000000e-02  -1.9532000000000000e+00   4.4469999999999998e-01   6.1813000000000002e+00   3.3710000000000001e-01   2.5019999999999998e-01   3.8479999999999998e-01
   2.6450000000000001e-01  -3.0780000000000002e-01   2.2303999999999999e+00   2.5779999999999997e-01  -9.5200000000000007e-02  -4.4000000000000003e-03  -1.8200000000000001e+00   4.4469999999999998e-01   6.0941999999999998e+00   2.0230000000000001e-01   2.5979999999999998e-01   4.1139999999999999e-01
   3.5270000000000001e-01  -4.3969999999999998e-01   3.6886999999999999e+00   1.1459999999999999e-01  -1.8079999999999999e-01   3.5099999999999999e-02  -1.7312000000000001e+00   5.5589999999999995e-01   6.6166000000000000e+00   1.4449999999999999e-01   2.5019999999999998e-01   3.8929999999999998e-01
   2.6450000000000001e-01  -2.6379999999999998e-01   3.6029000000000000e+00   1.9089999999999999e-01  -9.5200000000000007e-02  -1.3200000000000000e-02  -1.9088000000000001e+00   3.3350000000000002e-01   7.6612999999999998e+00   1.8300000000000000e-01   3.5599999999999998e-01   3.7159999999999999e-01
   2.8649999999999998e-01  -3.0780000000000002e-01   2.4018999999999999e+00   1.2410000000000000e-01   0.0000000000000000e+00  -8.8000000000000005e-03  -1.7756000000000001e+00   6.2260000000000004e-01   7.2260000000000000e+00   1.3489999999999999e-01   2.6939999999999997e-01   3.9810000000000001e-01
   5.5110000000000003e-01  -3.5170000000000001e-01   2.8309000000000002e+00   2.0999999999999999e-01  -1.1420000000000000e-01  -2.1899999999999999e-02  -1.6868000000000001e+00   6.6710000000000003e-01   7.0518999999999998e+00   1.8300000000000000e-01   3.3679999999999999e-01   3.3620000000000000e-01
   3.7469999999999998e-01  -1.9789999999999999e-01   3.0024000000000002e+00   6.6799999999999998e-02  -1.4269999999999999e-01  -2.1899999999999999e-02  -1.9088000000000001e+00   6.6710000000000003e-01   7.1388999999999996e+00   1.7340000000000000e-01   3.4639999999999999e-01   3.7600000000000000e-01
   5.0700000000000001e-01  -1.9789999999999999e-01   2.1446000000000001e+00   2.2910000000000000e-01  -1.9000000000000000e-02  -4.3900000000000002e-02  -1.8644000000000001e+00   5.3369999999999995e-01   6.8777999999999997e+00   1.5409999999999999e-01   2.4060000000000001e-01   3.7600000000000000e-01
   3.7469999999999998e-01  -3.0780000000000002e-01   3.2597999999999998e+00   2.1959999999999999e-01  -9.4999999999999998e-03   0.0000000000000000e+00  -2.0196999999999998e+00   2.4460000000000001e-01   6.7035999999999998e+00   1.6380000000000000e-01   3.5599999999999998e-01   4.1139999999999999e-01
   6.3919999999999999e-01  -3.5170000000000001e-01   3.2597999999999998e+00   8.5900000000000004e-02  -1.7130000000000001e-01   2.1899999999999999e-02  -1.8866000000000001e+00   4.2249999999999999e-01   6.7035999999999998e+00   2.1190000000000001e-01   3.0790000000000001e-01   4.1139999999999999e-01
   2.8649999999999998e-01  -3.5170000000000001e-01   3.7745000000000002e+00   1.0500000000000000e-01  -1.3320000000000001e-01   3.5099999999999999e-02  -1.8200000000000001e+00   5.5589999999999995e-01   5.9200999999999997e+00   2.5050000000000000e-01   2.6939999999999997e-01   3.9369999999999999e-01
   5.5110000000000003e-01  -3.0780000000000002e-01   2.9165999999999999e+00   1.9089999999999999e-01  -8.5599999999999996e-02  -3.9500000000000000e-02  -1.6424000000000001e+00   5.1139999999999997e-01   5.5719000000000003e+00   1.6380000000000000e-01   2.3089999999999999e-01   4.1580000000000000e-01
   3.5270000000000001e-01  -3.5170000000000001e-01   2.6593000000000000e+00   1.0500000000000000e-01  -1.2370000000000000e-01   3.5099999999999999e-02  -1.6424000000000001e+00   7.7820000000000000e-01   6.0941999999999998e+00   2.0230000000000001e-01   3.2710000000000000e-01   4.0250000000000002e-01
   5.0700000000000001e-01  -2.4179999999999999e-01   3.2597999999999998e+00   1.9089999999999999e-01  -1.3320000000000001e-01   0.0000000000000000e+00  -1.5536000000000001e+00   5.5589999999999995e-01   6.7907000000000002e+00   2.0230000000000001e-01   2.5019999999999998e-01   3.9369999999999999e-01
   5.7310000000000005e-01  -2.6379999999999998e-01   3.0882000000000001e+00   2.5779999999999997e-01  -1.1420000000000000e-01  -4.4000000000000003e-03  -1.7534000000000001e+00   4.8920000000000002e-01   6.7907000000000002e+00   2.4079999999999999e-01   2.4060000000000001e-01   4.2020000000000002e-01
   4.6289999999999998e-01  -2.1980000000000000e-01   2.4876999999999998e+00   2.3870000000000000e-01  -1.4269999999999999e-01  -6.5799999999999997e-02  -1.5980000000000001e+00   6.6710000000000003e-01   7.2260000000000000e+00   2.4079999999999999e-01   3.3679999999999999e-01   3.6270000000000002e-01
   4.1880000000000001e-01  -3.7369999999999998e-01   2.5735000000000001e+00   7.6399999999999996e-02  -1.1420000000000000e-01  -1.3200000000000000e-02  -1.7756000000000001e+00   7.1150000000000002e-01   7.5742000000000003e+00   1.6380000000000000e-01   3.3679999999999999e-01   3.6709999999999998e-01
   3.7469999999999998e-01  -2.4179999999999999e-01   2.3161999999999998e+00   2.2910000000000000e-01  -2.8500000000000001e-02  -3.9500000000000000e-02  -1.8200000000000001e+00   5.5589999999999995e-01   7.0518999999999998e+00   2.0230000000000001e-01   3.1750000000000000e-01   3.8929999999999998e-01
   4.6289999999999998e-01  -1.7590000000000000e-01   2.7450999999999999e+00   1.8140000000000001e-01  -6.6600000000000006e-02   1.3200000000000000e-02  -1.8422000000000001e+00   4.6689999999999998e-01   6.0941999999999998e+00   2.4079999999999999e-01   3.4639999999999999e-01   3.8479999999999998e-01
   5.7310000000000005e-01  -4.3969999999999998e-01   1.9730000000000001e+00   1.8140000000000001e-01  -1.8079999999999999e-01   3.9500000000000000e-02  -1.7978000000000001e+00   5.5589999999999995e-01   6.1813000000000002e+00   1.8300000000000000e-01   2.8870000000000001e-01   3.8040000000000002e-01
   5.7310000000000005e-01  -3.5170000000000001e-01   2.7450999999999999e+00   1.5279999999999999e-01  -8.5599999999999996e-02   4.8200000000000000e-02  -1.8866000000000001e+00   3.3350000000000002e-01   6.8777999999999997e+00   1.9270000000000001e-01   3.0790000000000001e-01   4.5119999999999999e-01
   5.5110000000000003e-01  -1.5390000000000001e-01   3.0024000000000002e+00   2.1959999999999999e-01  -7.6100000000000001e-02  -4.4000000000000003e-03  -1.9975000000000001e+00   2.6679999999999998e-01   6.0072000000000001e+00   2.3119999999999999e-01   2.6939999999999997e-01   3.5389999999999999e-01
   3.0859999999999999e-01  -5.2759999999999996e-01   3.8603000000000001e+00   9.5500000000000002e-02  -1.8079999999999999e-01   4.3900000000000002e-02  -1.5536000000000001e+00   4.6689999999999998e-01   6.7035999999999998e+00   1.6380000000000000e-01   3.4639999999999999e-01   3.7159999999999999e-01
   5.5110000000000003e-01  -3.7369999999999998e-01   3.4314000000000000e+00   2.3870000000000000e-01  -1.3320000000000001e-01   2.6300000000000000e-02  -1.7090000000000001e+00   5.5589999999999995e-01   7.0518999999999998e+00   1.8300000000000000e-01   4.0410000000000001e-01   3.4949999999999998e-01
   3.5270000000000001e-01  -6.8149999999999999e-01   3.9460999999999999e+00   1.6230000000000000e-01  -3.8100000000000002e-02   1.7500000000000002e-02  -1.6868000000000001e+00   6.0040000000000004e-01   6.7907000000000002e+00   1.6380000000000000e-01   2.9830000000000001e-01   3.8479999999999998e-01
   3.9679999999999999e-01  -2.8580000000000000e-01   1.9730000000000001e+00   1.8140000000000001e-01  -4.7600000000000003e-02  -1.7500000000000002e-02  -1.7978000000000001e+00   8.0049999999999999e-01   7.3131000000000004e+00   1.4449999999999999e-01   3.6559999999999998e-01   3.8479999999999998e-01
   5.5110000000000003e-01  -4.3969999999999998e-01   2.4876999999999998e+00   2.1959999999999999e-01  -1.1420000000000000e-01   0.0000000000000000e+00  -1.7978000000000001e+00   5.5589999999999995e-01   8.1837000000000000e+00   2.4079999999999999e-01   3.2710000000000000e-01   3.6709999999999998e-01
   6.6130000000000000e-01  -6.6000000000000003e-02   1.7157000000000000e+00   2.8639999999999999e-01  -7.6100000000000001e-02  -2.6300000000000000e-02  -1.9310000000000000e+00   6.0040000000000004e-01   6.7907000000000002e+00   1.9270000000000001e-01   3.0790000000000001e-01   3.7600000000000000e-01
   6.1719999999999997e-01  -5.0560000000000005e-01   2.7450999999999999e+00   1.7190000000000000e-01  -1.4269999999999999e-01   1.7500000000000002e-02  -1.8644000000000001e+00   2.8910000000000002e-01   6.5294999999999996e+00   2.4079999999999999e-01   2.5979999999999998e-01   3.8929999999999998e-01
   3.7469999999999998e-01  -8.7900000000000006e-02   2.5735000000000001e+00   2.3870000000000000e-01  -4.7600000000000003e-02   2.1899999999999999e-02  -1.8200000000000001e+00   5.7809999999999995e-01   7.0518999999999998e+00   2.5050000000000000e-01   3.2710000000000000e-01   3.6709999999999998e-01
   3.3060000000000000e-01  -3.0780000000000002e-01   2.8309000000000002e+00   2.4820000000000000e-01  -1.7130000000000001e-01   3.9500000000000000e-02  -1.9975000000000001e+00   5.7809999999999995e-01   7.1388999999999996e+00   2.0230000000000001e-01   2.7900000000000003e-01   3.9369999999999999e-01
   3.7469999999999998e-01  -2.4179999999999999e-01   1.9730000000000001e+00   1.6230000000000000e-01  -1.4269999999999999e-01  -3.0700000000000002e-02  -1.7534000000000001e+00   4.6689999999999998e-01   5.9200999999999997e+00   2.3119999999999999e-01   3.4639999999999999e-01   4.0250000000000002e-01
   2.8649999999999998e-01  -1.3189999999999999e-01   3.2597999999999998e+00   9.5500000000000002e-02  -1.9980000000000001e-01   3.5099999999999999e-02  -1.9088000000000001e+00   6.2260000000000004e-01   7.4871999999999996e+00   1.3489999999999999e-01   2.8870000000000001e-01   3.8929999999999998e-01
   3.3060000000000000e-01  -3.7369999999999998e-01   3.1739999999999999e+00   1.4319999999999999e-01  -8.5599999999999996e-02   4.4000000000000003e-03  -1.6868000000000001e+00   6.8930000000000002e-01   6.6166000000000000e+00   2.3119999999999999e-01   3.4639999999999999e-01   4.0699999999999997e-01
   3.9679999999999999e-01  -1.9789999999999999e-01   2.3161999999999998e+00   2.2910000000000000e-01  -1.0470000000000000e-01   2.6300000000000000e-02  -1.5980000000000001e+00   3.5580000000000001e-01   6.6166000000000000e+00   2.3119999999999999e-01   3.2710000000000000e-01   3.7159999999999999e-01
   4.1880000000000001e-01  -4.6170000000000000e-01   1.9730000000000001e+00   1.8140000000000001e-01  -4.7600000000000003e-02   8.8000000000000005e-03  -1.7312000000000001e+00   4.6689999999999998e-01   7.0518999999999998e+00   1.8300000000000000e-01   4.0410000000000001e-01   3.7600000000000000e-01
   3.5270000000000001e-01  -3.2979999999999998e-01   2.6593000000000000e+00   2.0050000000000001e-01  -8.5599999999999996e-02   0.0000000000000000e+00  -1.7756000000000001e+00   5.7809999999999995e-01   7.4871999999999996e+00   1.3489999999999999e-01   3.3679999999999999e-01   4.0250000000000002e-01
   5.2900000000000003e-01  -1.3189999999999999e-01   2.3161999999999998e+00   1.5279999999999999e-01   2.8500000000000001e-02  -1.3200000000000000e-02  -1.8866000000000001e+00   4.8920000000000002e-01   5.6589000000000000e+00   1.8300000000000000e-01   3.3679999999999999e-01   3.8040000000000002e-01
   3.5270000000000001e-01  -2.4179999999999999e-01   2.9165999999999999e+00   3.8199999999999998e-02  -7.6100000000000001e-02   8.8000000000000005e-03  -1.7534000000000001e+00   4.4469999999999998e-01   7.4871999999999996e+00   2.2159999999999999e-01   2.4060000000000001e-01   3.7159999999999999e-01
   5.2900000000000003e-01  -1.3189999999999999e-01   2.1446000000000001e+00   2.0999999999999999e-01  -1.4269999999999999e-01   1.3200000000000000e-02  -1.7312000000000001e+00   5.5589999999999995e-01   6.8777999999999997e+00   1.2520000000000001e-01   3.5599999999999998e-01   4.1139999999999999e-01
   2.6450000000000001e-01  -1.9789999999999999e-01   2.8309000000000002e+00   9.5500000000000002e-02  -1.3320000000000001e-01   1.7500000000000002e-02  -1.8866000000000001e+00   4.2249999999999999e-01   6.2683000000000000e+00   2.0230000000000001e-01   2.9830000000000001e-01   4.0699999999999997e-01
   3.5270000000000001e-01  -2.6379999999999998e-01   3.0882000000000001e+00   1.5279999999999999e-01  -1.6180000000000000e-01  -8.8000000000000005e-03  -1.8200000000000001e+00   3.3350000000000002e-01   6.7907000000000002e+00   2.2159999999999999e-01   2.5019999999999998e-01   3.8040000000000002e-01
   3.0859999999999999e-01  -3.5170000000000001e-01   3.5171000000000001e+00   2.0999999999999999e-01  -1.4269999999999999e-01   7.0199999999999999e-02  -1.7756000000000001e+00   5.5589999999999995e-01   6.8777999999999997e+00   2.4079999999999999e-01   3.2710000000000000e-01   3.5389999999999999e-01
   2.4249999999999999e-01  -2.6379999999999998e-01   1.9730000000000001e+00   1.4319999999999999e-01  -1.9030000000000000e-01  -8.8000000000000005e-03  -1.9310000000000000e+00   6.8930000000000002e-01   7.4001000000000001e+00   2.1190000000000001e-01   3.6559999999999998e-01   3.5830000000000001e-01
   6.3919999999999999e-01  -3.5170000000000001e-01   2.6593000000000000e+00   2.0999999999999999e-01  -1.9000000000000000e-02   3.0700000000000002e-02  -1.8200000000000001e+00   5.3369999999999995e-01   7.2260000000000000e+00   1.9270000000000001e-01   2.7900000000000003e-01   4.0250000000000002e-01
   6.1719999999999997e-01  -2.6379999999999998e-01   2.4018999999999999e+00   1.7190000000000000e-01  -6.6600000000000006e-02  -8.8000000000000005e-03  -1.7090000000000001e+00   6.0040000000000004e-01   7.4871999999999996e+00   1.7340000000000000e-01   2.7900000000000003e-01   3.4060000000000001e-01
   4.4080000000000003e-01  -3.7369999999999998e-01   2.9165999999999999e+00   1.8140000000000001e-01  -1.2370000000000000e-01  -8.8000000000000005e-03  -1.6646000000000001e+00   6.2260000000000004e-01   6.5294999999999996e+00   1.5409999999999999e-01   2.5019999999999998e-01   3.4949999999999998e-01
   6.8330000000000002e-01  -1.7590000000000000e-01   1.8015000000000001e+00   3.3420000000000000e-01  -3.8100000000000002e-02  -2.1899999999999999e-02  -1.8200000000000001e+00   5.1139999999999997e-01   7.6612999999999998e+00   1.5409999999999999e-01   3.0790000000000001e-01   3.5830000000000001e-01
   3.3060000000000000e-01  -3.5170000000000001e-01   2.3161999999999998e+00   1.6230000000000000e-01  -8.5599999999999996e-02   0.0000000000000000e+00  -1.7312000000000001e+00   4.6689999999999998e-01   6.9648000000000003e+00   1.8300000000000000e-01   3.0790000000000001e-01   4.3790000000000001e-01
   3.9679999999999999e-01  -2.6379999999999998e-01   2.9165999999999999e+00   2.4820000000000000e-01  -1.4269999999999999e-01  -1.7500000000000002e-02  -1.8866000000000001e+00   4.0020000000000000e-01   6.5294999999999996e+00   2.2159999999999999e-01   3.1750000000000000e-01   3.4949999999999998e-01
   6.6130000000000000e-01  -2.6379999999999998e-01   2.4018999999999999e+00   1.8140000000000001e-01  -1.5229999999999999e-01  -2.6300000000000000e-02  -1.9088000000000001e+00   4.8920000000000002e-01   6.6166000000000000e+00   1.7340000000000000e-01   3.2710000000000000e-01   4.0699999999999997e-01
   4.4080000000000003e-01  -4.3969999999999998e-01   2.4018999999999999e+00   1.5279999999999999e-01  -1.7130000000000001e-01  -8.8000000000000005e-03  -1.7978000000000001e+00   5.3369999999999995e-01   7.0518999999999998e+00   1.6380000000000000e-01   2.3089999999999999e-01   3.6270000000000002e-01
   1.9839999999999999e-01  -5.2759999999999996e-01   3.0882000000000001e+00   2.2910000000000000e-01  -2.3790000000000000e-01   1.3200000000000000e-02  -1.8422000000000001e+00   6.0040000000000004e-01   6.4424999999999999e+00   2.6010000000000000e-01   2.8870000000000001e-01   3.4949999999999998e-01
   4.6289999999999998e-01  -3.9570000000000000e-01   2.7450999999999999e+00   1.7190000000000000e-01  -1.7130000000000001e-01   4.4000000000000003e-03  -1.5758000000000001e+00   5.7809999999999995e-01   6.4424999999999999e+00   2.1190000000000001e-01   3.3679999999999999e-01   3.4499999999999997e-01
   4.1880000000000001e-01  -3.7369999999999998e-01   1.5441000000000000e+00   2.1959999999999999e-01  -3.8100000000000002e-02  -5.7000000000000002e-02  -1.7090000000000001e+00   4.4469999999999998e-01   6.5294999999999996e+00   1.4449999999999999e-01   2.7900000000000003e-01   4.1139999999999999e-01
   3.5270000000000001e-01  -2.4179999999999999e-01   2.7450999999999999e+00   2.4820000000000000e-01  -1.1420000000000000e-01  -3.0700000000000002e-02  -1.6202000000000001e+00   6.2260000000000004e-01   6.8777999999999997e+00   1.9270000000000001e-01   3.6559999999999998e-01   3.8929999999999998e-01
   6.1719999999999997e-01  -2.8580000000000000e-01   2.3161999999999998e+00   1.2410000000000000e-01  -1.5229999999999999e-01  -8.8000000000000005e-03  -1.7534000000000001e+00   5.5589999999999995e-01   6.8777999999999997e+00   1.7340000000000000e-01   3.4639999999999999e-01   3.8040000000000002e-01
   4.4080000000000003e-01  -2.8580000000000000e-01   2.0588000000000002e+00   1.0500000000000000e-01  -7.6100000000000001e-02   8.8000000000000005e-03  -1.6868000000000001e+00   4.6689999999999998e-01   6.1813000000000002e+00   2.7939999999999998e-01   2.0210000000000000e-01   3.8040000000000002e-01
   4.1880000000000001e-01  -1.0990000000000000e-01   2.5735000000000001e+00   1.6230000000000000e-01  -3.8100000000000002e-02   3.9500000000000000e-02  -1.7978000000000001e+00   3.3350000000000002e-01   6.7035999999999998e+00   1.2520000000000001e-01   2.4060000000000001e-01   3.6709999999999998e-01
   3.0859999999999999e-01  -4.3969999999999998e-01   2.7450999999999999e+00   1.1459999999999999e-01  -7.6100000000000001e-02   1.3200000000000000e-02  -1.7090000000000001e+00   6.2260000000000004e-01   6.7035999999999998e+00   3.1790000000000002e-01   3.4639999999999999e-01   3.8040000000000002e-01
   7.2740000000000005e-01  -2.4179999999999999e-01   3.1739999999999999e+00   1.6230000000000000e-01  -1.9030000000000000e-01   7.4499999999999997e-02  -2.0863000000000000e+00   4.8920000000000002e-01   6.7035999999999998e+00   2.4079999999999999e-01   3.2710000000000000e-01   3.9369999999999999e-01
   5.0700000000000001e-01  -2.1980000000000000e-01   2.9165999999999999e+00   1.8140000000000001e-01  -1.7130000000000001e-01  -3.9500000000000000e-02  -1.9088000000000001e+00   3.1130000000000002e-01   6.4424999999999999e+00   2.2159999999999999e-01   3.0790000000000001e-01   3.9369999999999999e-01
   3.0859999999999999e-01  -4.8359999999999997e-01   3.2597999999999998e+00   1.4319999999999999e-01  -1.8079999999999999e-01   5.7000000000000002e-02  -1.7090000000000001e+00   7.3380000000000001e-01   6.2683000000000000e+00   2.3119999999999999e-01   3.1750000000000000e-01   3.7600000000000000e-01
   5.9509999999999996e-01  -2.4179999999999999e-01   2.9165999999999999e+00   2.2910000000000000e-01  -1.7130000000000001e-01   4.3900000000000002e-02  -1.5758000000000001e+00   4.6689999999999998e-01   6.0941999999999998e+00   1.8300000000000000e-01   3.2710000000000000e-01   3.9369999999999999e-01
   2.4249999999999999e-01  -3.9570000000000000e-01   2.4876999999999998e+00   1.4319999999999999e-01  -1.2370000000000000e-01  -1.3200000000000000e-02  -1.7978000000000001e+00   2.8910000000000002e-01   5.9200999999999997e+00   2.3119999999999999e-01   3.4639999999999999e-01   4.2470000000000002e-01
   7.0530000000000004e-01  -3.0780000000000002e-01   2.7450999999999999e+00   2.1959999999999999e-01  -2.1890000000000001e-01   8.8000000000000005e-03  -1.6646000000000001e+00   4.8920000000000002e-01   7.3131000000000004e+00   1.6380000000000000e-01   3.1750000000000000e-01   3.5389999999999999e-01
   2.6450000000000001e-01  -4.6170000000000000e-01   2.7450999999999999e+00   2.2910000000000000e-01  -1.3320000000000001e-01   0.0000000000000000e+00  -1.8422000000000001e+00   5.7809999999999995e-01   7.4001000000000001e+00   2.3119999999999999e-01   3.0790000000000001e-01   4.0250000000000002e-01
   5.7310000000000005e-01  -4.3969999999999998e-01   2.2303999999999999e+00   2.6729999999999998e-01  -1.1420000000000000e-01   0.0000000000000000e+00  -2.0640999999999998e+00   3.7800000000000000e-01   7.2260000000000000e+00   2.5050000000000000e-01   2.4060000000000001e-01   3.6709999999999998e-01
   4.4080000000000003e-01  -6.6000000000000003e-02   2.1446000000000001e+00   2.4820000000000000e-01   6.6600000000000006e-02  -8.8000000000000005e-03  -1.9088000000000001e+00   6.2260000000000004e-01   6.0072000000000001e+00   2.9859999999999998e-01   2.3089999999999999e-01   3.8929999999999998e-01
   5.0700000000000001e-01  -4.3969999999999998e-01   3.0024000000000002e+00   1.2410000000000000e-01  -1.5229999999999999e-01   1.7500000000000002e-02  -1.8866000000000001e+00   3.3350000000000002e-01   6.9648000000000003e+00   1.4449999999999999e-01   2.2130000000000000e-01   4.0250000000000002e-01
   4.6289999999999998e-01  -1.7590000000000000e-01   3.5171000000000001e+00   1.8140000000000001e-01  -1.6180000000000000e-01   3.9500000000000000e-02  -1.9753000000000001e+00   4.8920000000000002e-01   6.4424999999999999e+00   1.9270000000000001e-01   2.6939999999999997e-01   3.9369999999999999e-01
   5.5110000000000003e-01  -2.1980000000000000e-01   2.3161999999999998e+00   1.4319999999999999e-01  -9.5200000000000007e-02   1.3200000000000000e-02  -1.7756000000000001e+00   3.5580000000000001e-01   6.6166000000000000e+00   9.6299999999999997e-02   3.3679999999999999e-01   3.8479999999999998e-01
   4.6289999999999998e-01  -2.6379999999999998e-01   4.0317999999999996e+00   2.0050000000000001e-01  -2.0930000000000001e-01   7.0199999999999999e-02  -1.7534000000000001e+00   5.5589999999999995e-01   7.2260000000000000e+00   2.0230000000000001e-01   2.6939999999999997e-01   3.6270000000000002e-01
   5.7310000000000005e-01  -1.7590000000000000e-01   2.8309000000000002e+00   2.3870000000000000e-01  -2.2839999999999999e-01   1.7500000000000002e-02  -1.7090000000000001e+00   5.5589999999999995e-01   6.7907000000000002e+00   2.0230000000000001e-01   3.2710000000000000e-01   3.8929999999999998e-01
   5.2900000000000003e-01  -2.1980000000000000e-01   2.1446000000000001e+00   1.2410000000000000e-01  -1.0470000000000000e-01  -1.7500000000000002e-02  -1.8200000000000001e+00   5.5589999999999995e-01   7.0518999999999998e+00   2.6970000000000000e-01   4.0410000000000001e-01   3.7600000000000000e-01
   6.3919999999999999e-01  -1.9789999999999999e-01   2.3161999999999998e+00   2.1959999999999999e-01  -5.7099999999999998e-02   2.1899999999999999e-02  -1.8644000000000001e+00   6.2260000000000004e-01   7.8353999999999999e+00   1.7340000000000000e-01   3.6559999999999998e-01   3.8929999999999998e-01
   5.2900000000000003e-01  -2.1980000000000000e-01   2.7450999999999999e+00   1.4319999999999999e-01  -6.6600000000000006e-02   1.3200000000000000e-02  -1.7312000000000001e+00   6.6710000000000003e-01   7.1388999999999996e+00   2.2159999999999999e-01   3.7530000000000002e-01   3.5830000000000001e-01
   7.0530000000000004e-01  -2.8580000000000000e-01   1.9730000000000001e+00   2.3870000000000000e-01  -6.6600000000000006e-02  -2.6300000000000000e-02  -1.8422000000000001e+00   5.1139999999999997e-01   6.6166000000000000e+00   1.9270000000000001e-01   2.4060000000000001e-01   4.4230000000000003e-01
   4.1880000000000001e-01  -2.6379999999999998e-01   1.8015000000000001e+00   1.6230000000000000e-01  -7.6100000000000001e-02  -1.3200000000000000e-02  -1.8866000000000001e+00   5.1139999999999997e-01   6.7035999999999998e+00   2.2159999999999999e-01   2.5019999999999998e-01   4.0699999999999997e-01
   6.6130000000000000e-01  -3.2979999999999998e-01   3.4314000000000000e+00   1.3370000000000001e-01  -8.5599999999999996e-02   8.8000000000000005e-03  -1.8200000000000001e+00   4.2249999999999999e-01   7.0518999999999998e+00   2.3119999999999999e-01   2.6939999999999997e-01   3.9810000000000001e-01
   6.1719999999999997e-01  -3.0780000000000002e-01   3.0024000000000002e+00   1.1459999999999999e-01  -1.0470000000000000e-01   1.3200000000000000e-02  -1.9753000000000001e+00   3.7800000000000000e-01   6.0072000000000001e+00   1.7340000000000000e-01   1.5400000000000000e-01   4.1139999999999999e-01
   6.3919999999999999e-01  -3.9570000000000000e-01   2.9165999999999999e+00   2.1959999999999999e-01  -8.5599999999999996e-02   3.0700000000000002e-02  -1.8866000000000001e+00   4.8920000000000002e-01   6.6166000000000000e+00   1.9270000000000001e-01   2.6939999999999997e-01   4.2909999999999998e-01
   3.7469999999999998e-01  -3.0780000000000002e-01   3.6886999999999999e+00   1.0500000000000000e-01  -2.6640000000000003e-01   2.6300000000000000e-02  -1.8422000000000001e+00   4.8920000000000002e-01   6.8777999999999997e+00   1.7340000000000000e-01   2.9830000000000001e-01   3.5830000000000001e-01
   4.6289999999999998e-01  -3.7369999999999998e-01   3.3456000000000001e+00   1.8140000000000001e-01  -6.6600000000000006e-02  -4.4000000000000003e-03  -1.9310000000000000e+00   6.6710000000000003e-01   6.5294999999999996e+00   2.6970000000000000e-01   2.6939999999999997e-01   4.0250000000000002e-01
   5.2900000000000003e-01  -4.6170000000000000e-01   2.2303999999999999e+00   1.5279999999999999e-01  -3.8100000000000002e-02  -4.4000000000000003e-03  -1.5758000000000001e+00   5.3369999999999995e-01   6.8777999999999997e+00   1.6380000000000000e-01   3.4639999999999999e-01   3.8040000000000002e-01
   8.5960000000000003e-01  -3.7369999999999998e-01   1.7157000000000000e+00   2.4820000000000000e-01  -9.5200000000000007e-02  -3.0700000000000002e-02  -1.7534000000000001e+00   5.7809999999999995e-01   6.9648000000000003e+00   2.4079999999999999e-01   3.1750000000000000e-01   3.8929999999999998e-01
   3.7469999999999998e-01  -2.8580000000000000e-01   3.2597999999999998e+00   2.3870000000000000e-01  -1.6180000000000000e-01   1.7500000000000002e-02  -1.9088000000000001e+00   5.5589999999999995e-01   7.5742000000000003e+00   1.8300000000000000e-01   3.3679999999999999e-01   3.6709999999999998e-01
   4.4080000000000003e-01  -1.7590000000000000e-01   1.2867999999999999e+00   2.1959999999999999e-01  -6.6600000000000006e-02  -2.6300000000000000e-02  -1.9753000000000001e+00   5.3369999999999995e-01   6.7907000000000002e+00   1.6380000000000000e-01   2.8870000000000001e-01   3.9369999999999999e-01
   3.0859999999999999e-01  -3.0780000000000002e-01   1.8015000000000001e+00   2.0999999999999999e-01  -6.6600000000000006e-02   3.5099999999999999e-02  -1.9088000000000001e+00   6.0040000000000004e-01   6.4424999999999999e+00   1.2520000000000001e-01   3.6559999999999998e-01   3.7600000000000000e-01
   4.6289999999999998e-01  -8.7900000000000006e-02   2.6593000000000000e+00   1.1459999999999999e-01  -9.5200000000000007e-02  -4.4000000000000003e-03  -1.7978000000000001e+00   6.4480000000000004e-01   6.1813000000000002e+00   2.3119999999999999e-01   2.9830000000000001e-01   3.8479999999999998e-01
   6.8330000000000002e-01  -1.9789999999999999e-01   3.3456000000000001e+00   1.5279999999999999e-01  -1.5229999999999999e-01   7.0199999999999999e-02  -2.0419000000000000e+00   6.0040000000000004e-01   7.1388999999999996e+00   2.3119999999999999e-01   2.0210000000000000e-01   3.7600000000000000e-01
   5.9509999999999996e-01  -2.4179999999999999e-01   2.1446000000000001e+00   1.0500000000000000e-01  -6.6600000000000006e-02  -3.5099999999999999e-02  -1.7978000000000001e+00   3.3350000000000002e-01   6.3554000000000004e+00   2.7939999999999998e-01   2.4060000000000001e-01   3.6709999999999998e-01
   3.9679999999999999e-01  -3.5170000000000001e-01   2.8309000000000002e+00   1.9089999999999999e-01  -1.7130000000000001e-01   5.7000000000000002e-02  -1.7534000000000001e+00   5.5589999999999995e-01   6.8777999999999997e+00   1.2520000000000001e-01   3.9450000000000002e-01   3.9810000000000001e-01
   6.8330000000000002e-01  -2.4179999999999999e-01   2.3161999999999998e+00   1.2410000000000000e-01  -1.9980000000000001e-01   3.9500000000000000e-02  -1.7534000000000001e+00   6.0040000000000004e-01   6.6166000000000000e+00   2.3119999999999999e-01   3.5599999999999998e-01   3.7600000000000000e-01
   5.7310000000000005e-01  -2.4179999999999999e-01   2.9165999999999999e+00   1.2410000000000000e-01  -5.7099999999999998e-02   1.7500000000000002e-02  -1.7756000000000001e+00   4.4469999999999998e-01   6.5294999999999996e+00   2.1190000000000001e-01   3.4639999999999999e-01   3.7159999999999999e-01
   4.6289999999999998e-01  -3.9570000000000000e-01   1.9730000000000001e+00   2.8639999999999999e-01  -7.6100000000000001e-02   0.0000000000000000e+00  -1.7312000000000001e+00   6.6710000000000003e-01   6.6166000000000000e+00   1.4449999999999999e-01   4.2340000000000000e-01   3.8040000000000002e-01
   5.0700000000000001e-01  -2.4179999999999999e-01   3.5171000000000001e+00   2.1959999999999999e-01  -1.9030000000000000e-01   0.0000000000000000e+00  -1.7978000000000001e+00   6.2260000000000004e-01   7.3131000000000004e+00   2.4079999999999999e-01   3.2710000000000000e-01   3.6709999999999998e-01
   6.3919999999999999e-01  -1.7590000000000000e-01   2.6593000000000000e+00   2.7689999999999998e-01  -1.0470000000000000e-01  -1.7500000000000002e-02  -1.6868000000000001e+00   5.7809999999999995e-01   6.5294999999999996e+00   1.9270000000000001e-01   3.5599999999999998e-01   3.8929999999999998e-01
   6.3919999999999999e-01  -2.6379999999999998e-01   2.1446000000000001e+00   2.3870000000000000e-01  -4.7600000000000003e-02  -1.3200000000000000e-02  -2.1084999999999998e+00   5.3369999999999995e-01   6.7907000000000002e+00   1.9270000000000001e-01   2.4060000000000001e-01   3.9810000000000001e-01
   3.5270000000000001e-01  -3.5170000000000001e-01   2.2303999999999999e+00   1.7190000000000000e-01  -1.9980000000000001e-01   2.6300000000000000e-02  -2.0196999999999998e+00   5.5589999999999995e-01   6.7035999999999998e+00   2.4079999999999999e-01   3.2710000000000000e-01   3.6270000000000002e-01
   6.8330000000000002e-01  -4.1770000000000002e-01   2.7450999999999999e+00   1.3370000000000001e-01  -1.7130000000000001e-01   1.7500000000000002e-02  -1.9310000000000000e+00   4.0020000000000000e-01   7.2260000000000000e+00   2.3119999999999999e-01   3.0790000000000001e-01   4.1580000000000000e-01
   5.2900000000000003e-01  -3.9570000000000000e-01   2.5735000000000001e+00   2.9599999999999999e-01  -1.8079999999999999e-01   4.8200000000000000e-02  -1.7534000000000001e+00   4.8920000000000002e-01   6.5294999999999996e+00   2.8899999999999998e-01   3.3679999999999999e-01   3.7159999999999999e-01
   6.6130000000000000e-01  -6.1550000000000005e-01   3.5171000000000001e+00   1.5279999999999999e-01  -2.7600000000000002e-01   4.4000000000000003e-03  -1.8644000000000001e+00   5.1139999999999997e-01   6.0941999999999998e+00   1.7340000000000000e-01   2.6939999999999997e-01   3.7600000000000000e-01
   5.0700000000000001e-01  -3.9570000000000000e-01   2.6593000000000000e+00   2.2910000000000000e-01  -1.6180000000000000e-01   6.5799999999999997e-02  -1.8200000000000001e+00   6.4480000000000004e-01   6.1813000000000002e+00   2.5050000000000000e-01   3.7530000000000002e-01   3.6709999999999998e-01
   4.8490000000000000e-01  -5.4959999999999998e-01   2.6593000000000000e+00   1.6230000000000000e-01  -1.6180000000000000e-01  -8.8000000000000005e-03  -1.9088000000000001e+00   4.4469999999999998e-01   7.2260000000000000e+00   1.3489999999999999e-01   2.2130000000000000e-01   3.9810000000000001e-01
   5.9509999999999996e-01  -1.3189999999999999e-01   2.1446000000000001e+00   2.5779999999999997e-01  -5.7099999999999998e-02  -1.3200000000000000e-02  -1.9088000000000001e+00   8.0049999999999999e-01   7.0518999999999998e+00   1.6380000000000000e-01   3.0790000000000001e-01   3.8479999999999998e-01
   7.9349999999999998e-01  -3.2979999999999998e-01   3.0024000000000002e+00   8.5900000000000004e-02  -1.3320000000000001e-01   4.8200000000000000e-02  -2.0196999999999998e+00   6.8930000000000002e-01   7.5742000000000003e+00   1.6380000000000000e-01   2.5979999999999998e-01   3.6709999999999998e-01
   5.5110000000000003e-01  -1.0990000000000000e-01   2.4876999999999998e+00   2.7689999999999998e-01  -8.5599999999999996e-02  -2.1899999999999999e-02  -1.9975000000000001e+00   5.5589999999999995e-01   7.2260000000000000e+00   3.2750000000000001e-01   3.1750000000000000e-01   3.7600000000000000e-01
   4.8490000000000000e-01  -2.1980000000000000e-01   2.1446000000000001e+00   2.1959999999999999e-01  -8.5599999999999996e-02   0.0000000000000000e+00  -1.9532000000000000e+00   6.4480000000000004e-01   6.7907000000000002e+00   1.2520000000000001e-01   2.5019999999999998e-01   3.6270000000000002e-01
   4.8490000000000000e-01  -1.7590000000000000e-01   2.7450999999999999e+00   1.1459999999999999e-01  -8.5599999999999996e-02   2.6300000000000000e-02  -2.0863000000000000e+00   4.4469999999999998e-01   6.9648000000000003e+00   2.3119999999999999e-01   3.8490000000000002e-01   3.8929999999999998e-01
   5.9509999999999996e-01  -2.8580000000000000e-01   2.8309000000000002e+00   1.7190000000000000e-01  -2.1890000000000001e-01   2.6300000000000000e-02  -2.1972999999999998e+00   4.0020000000000000e-01   6.3554000000000004e+00   1.9270000000000001e-01   3.2710000000000000e-01   4.0699999999999997e-01
   7.2740000000000005e-01  -4.8359999999999997e-01   2.3161999999999998e+00   1.4319999999999999e-01  -1.1420000000000000e-01  -4.4000000000000003e-03  -1.8200000000000001e+00   7.1150000000000002e-01   6.2683000000000000e+00   2.6010000000000000e-01   3.5599999999999998e-01   3.6709999999999998e-01
   1.9839999999999999e-01  -3.7369999999999998e-01   3.3456000000000001e+00   1.6230000000000000e-01  -1.9030000000000000e-01   6.1400000000000003e-02  -1.7534000000000001e+00   6.0040000000000004e-01   6.5294999999999996e+00   1.1559999999999999e-01   3.0790000000000001e-01   3.9369999999999999e-01
   4.6289999999999998e-01  -3.9570000000000000e-01   2.7450999999999999e+00   6.6799999999999998e-02  -1.0470000000000000e-01   1.3200000000000000e-02  -1.7756000000000001e+00   5.3369999999999995e-01   7.3131000000000004e+00   2.1190000000000001e-01   2.7900000000000003e-01   3.8040000000000002e-01
   6.1719999999999997e-01  -1.9789999999999999e-01   2.4018999999999999e+00   1.8140000000000001e-01  -9.5200000000000007e-02   1.7500000000000002e-02  -1.9310000000000000e+00   4.6689999999999998e-01   7.4871999999999996e+00   2.1190000000000001e-01   2.8870000000000001e-01   4.1580000000000000e-01
   5.0700000000000001e-01  -3.0780000000000002e-01   2.5735000000000001e+00   2.1959999999999999e-01  -9.5200000000000007e-02  -1.7500000000000002e-02  -1.7978000000000001e+00   7.7820000000000000e-01   6.9648000000000003e+00   1.4449999999999999e-01   3.8490000000000002e-01   3.5389999999999999e-01
   7.0530000000000004e-01  -2.6379999999999998e-01   2.9165999999999999e+00   1.2410000000000000e-01  -2.2839999999999999e-01   3.5099999999999999e-02  -1.8866000000000001e+00   4.4469999999999998e-01   6.9648000000000003e+00   2.3119999999999999e-01   3.1750000000000000e-01   3.5389999999999999e-01
   5.7310000000000005e-01  -6.6000000000000003e-02   2.0588000000000002e+00   1.1459999999999999e-01  -9.5200000000000007e-02  -2.6300000000000000e-02  -1.8200000000000001e+00   6.8930000000000002e-01   6.4424999999999999e+00   2.1190000000000001e-01   3.2710000000000000e-01   3.5830000000000001e-01
   7.0530000000000004e-01  -3.2979999999999998e-01   2.4876999999999998e+00   2.2910000000000000e-01  -1.0470000000000000e-01   1.7500000000000002e-02  -2.1751000000000000e+00   4.4469999999999998e-01   6.9648000000000003e+00   2.3119999999999999e-01   2.5019999999999998e-01   3.8040000000000002e-01
   4.6289999999999998e-01  -3.7369999999999998e-01   2.9165999999999999e+00   1.2410000000000000e-01  -2.3790000000000000e-01   3.0700000000000002e-02  -2.0863000000000000e+00   6.2260000000000004e-01   6.3554000000000004e+00   8.6699999999999999e-02   2.5979999999999998e-01   3.9810000000000001e-01
   5.7310000000000005e-01  -2.1980000000000000e-01   2.4876999999999998e+00   2.0050000000000001e-01  -1.8079999999999999e-01   5.2600000000000001e-02  -1.9310000000000000e+00   2.4460000000000001e-01   6.8777999999999997e+00   2.4079999999999999e-01   3.0790000000000001e-01   3.8479999999999998e-01
   4.1880000000000001e-01  -2.6379999999999998e-01   3.6029000000000000e+00   2.0050000000000001e-01  -9.5200000000000007e-02   8.8000000000000005e-03  -2.1751000000000000e+00   3.7800000000000000e-01   6.1813000000000002e+00   2.3119999999999999e-01   3.5599999999999998e-01   3.8479999999999998e-01
   5.7310000000000005e-01  -3.2979999999999998e-01   3.4314000000000000e+00   1.8140000000000001e-01  -2.2839999999999999e-01   3.0700000000000002e-02  -1.9310000000000000e+00   5.7809999999999995e-01   6.2683000000000000e+00   1.8300000000000000e-01   2.6939999999999997e-01   3.4499999999999997e-01
   5.0700000000000001e-01  -2.6379999999999998e-01   2.4018999999999999e+00   1.3370000000000001e-01  -8.5599999999999996e-02   5.7000000000000002e-02  -1.7534000000000001e+00   5.1139999999999997e-01   7.2260000000000000e+00   2.4079999999999999e-01   2.7900000000000003e-01   3.1850000000000001e-01
   4.8490000000000000e-01  -2.1980000000000000e-01   2.4018999999999999e+00   2.8639999999999999e-01  -1.8079999999999999e-01   1.7500000000000002e-02  -1.9532000000000000e+00   5.7809999999999995e-01   6.8777999999999997e+00   2.6010000000000000e-01   2.9830000000000001e-01   3.8040000000000002e-01
   6.3919999999999999e-01  -3.2979999999999998e-01   1.7157000000000000e+00   2.4820000000000000e-01  -8.5599999999999996e-02   8.8000000000000005e-03  -1.8200000000000001e+00   6.8930000000000002e-01   7.0518999999999998e+00   2.6970000000000000e-01   2.9830000000000001e-01   3.7159999999999999e-01
   6.6130000000000000e-01  -3.0780000000000002e-01   2.1446000000000001e+00   1.0500000000000000e-01  -1.3320000000000001e-01  -4.4000000000000003e-03  -1.9753000000000001e+00   5.7809999999999995e-01   7.3131000000000004e+00   2.1190000000000001e-01   3.5599999999999998e-01   3.5830000000000001e-01
   6.6130000000000000e-01  -2.8580000000000000e-01   3.2597999999999998e+00   1.7190000000000000e-01  -5.7099999999999998e-02  -1.7500000000000002e-02  -2.0419000000000000e+00   6.0040000000000004e-01   6.8777999999999997e+00   1.3489999999999999e-01   2.9830000000000001e-01   3.6709999999999998e-01
   5.0700000000000001e-01  -3.0780000000000002e-01   2.3161999999999998e+00   2.1959999999999999e-01  -1.5229999999999999e-01  -2.6300000000000000e-02  -2.1084999999999998e+00   6.0040000000000004e-01   6.4424999999999999e+00   2.3119999999999999e-01   2.8870000000000001e-01   3.6270000000000002e-01
   7.7149999999999996e-01  -3.2979999999999998e-01   2.8309000000000002e+00   1.2410000000000000e-01  -2.0930000000000001e-01   3.5099999999999999e-02  -1.9088000000000001e+00   4.2249999999999999e-01   7.1388999999999996e+00   1.9270000000000001e-01   2.9830000000000001e-01   3.6270000000000002e-01
   7.0530000000000004e-01  -4.6170000000000000e-01   3.0024000000000002e+00   1.4319999999999999e-01  -1.5229999999999999e-01   0.0000000000000000e+00  -1.9753000000000001e+00   4.2249999999999999e-01   5.5719000000000003e+00   2.3119999999999999e-01   3.5599999999999998e-01   3.9369999999999999e-01
   4.8490000000000000e-01  -2.1980000000000000e-01   2.4876999999999998e+00   2.1959999999999999e-01  -1.6180000000000000e-01  -1.7500000000000002e-02  -1.9532000000000000e+00   4.8920000000000002e-01   6.0941999999999998e+00   2.6970000000000000e-01   3.3679999999999999e-01   4.2909999999999998e-01
   6.8330000000000002e-01  -2.8580000000000000e-01   3.1739999999999999e+00   1.7190000000000000e-01  -1.6180000000000000e-01   3.5099999999999999e-02  -1.9310000000000000e+00   5.3369999999999995e-01   6.3554000000000004e+00   2.4079999999999999e-01   3.3679999999999999e-01   3.7600000000000000e-01
   9.0369999999999995e-01  -2.1980000000000000e-01   2.6593000000000000e+00   2.0050000000000001e-01  -1.1420000000000000e-01   1.7500000000000002e-02  -1.8200000000000001e+00   5.1139999999999997e-01   6.6166000000000000e+00   2.4079999999999999e-01   3.7530000000000002e-01   3.9810000000000001e-01
   5.7310000000000005e-01  -3.2979999999999998e-01   1.8872000000000000e+00   4.7699999999999999e-02  -1.2370000000000000e-01   8.8000000000000005e-03  -1.7978000000000001e+00   4.6689999999999998e-01   6.9648000000000003e+00   2.4079999999999999e-01   2.5019999999999998e-01   3.3179999999999998e-01
   7.9349999999999998e-01  -2.6379999999999998e-01   3.2597999999999998e+00   2.1959999999999999e-01  -3.8100000000000002e-02  -1.7500000000000002e-02  -1.9975000000000001e+00   6.8930000000000002e-01   7.4001000000000001e+00   2.1190000000000001e-01   3.3679999999999999e-01   4.0250000000000002e-01
   5.7310000000000005e-01  -2.4179999999999999e-01   2.6593000000000000e+00   1.6230000000000000e-01  -1.7130000000000001e-01   5.7000000000000002e-02  -2.0640999999999998e+00   6.0040000000000004e-01   7.2260000000000000e+00   2.0230000000000001e-01   3.0790000000000001e-01   3.6270000000000002e-01
   6.6130000000000000e-01  -3.2979999999999998e-01   2.1446000000000001e+00   2.7689999999999998e-01  -8.5599999999999996e-02  -1.7500000000000002e-02  -1.7978000000000001e+00   5.5589999999999995e-01   5.7460000000000004e+00   2.7939999999999998e-01   2.7900000000000003e-01   4.0699999999999997e-01
   6.6130000000000000e-01  -2.6379999999999998e-01   1.8015000000000001e+00   2.3870000000000000e-01  -2.8500000000000001e-02   4.4000000000000003e-03  -2.1084999999999998e+00   3.7800000000000000e-01   6.2683000000000000e+00   2.3119999999999999e-01   3.4639999999999999e-01   3.9810000000000001e-01
   4.4080000000000003e-01  -2.8580000000000000e-01   2.2303999999999999e+00   1.7190000000000000e-01  -1.8079999999999999e-01   3.5099999999999999e-02  -2.0419000000000000e+00   6.2260000000000004e-01   6.3554000000000004e+00   2.4079999999999999e-01   2.5019999999999998e-01   3.6270000000000002e-01
   7.0530000000000004e-01  -1.3189999999999999e-01   2.8309000000000002e+00   1.3370000000000001e-01  -2.2839999999999999e-01   7.4499999999999997e-02  -2.0640999999999998e+00   4.4469999999999998e-01   6.1813000000000002e+00   1.9270000000000001e-01   2.3089999999999999e-01   4.2020000000000002e-01
   7.0530000000000004e-01  -3.2979999999999998e-01   3.0882000000000001e+00   1.8140000000000001e-01  -1.4269999999999999e-01   2.1899999999999999e-02  -1.9975000000000001e+00   4.0020000000000000e-01   6.6166000000000000e+00   2.7939999999999998e-01   3.1750000000000000e-01   4.0699999999999997e-01
   6.8330000000000002e-01  -4.6170000000000000e-01   3.6029000000000000e+00   1.4319999999999999e-01  -2.2839999999999999e-01   7.4499999999999997e-02  -1.9310000000000000e+00   6.4480000000000004e-01   6.7035999999999998e+00   1.5409999999999999e-01   2.6939999999999997e-01   4.2020000000000002e-01
   6.1719999999999997e-01  -3.2979999999999998e-01   3.2597999999999998e+00   2.3870000000000000e-01  -2.2839999999999999e-01   5.2600000000000001e-02  -1.7534000000000001e+00   3.5580000000000001e-01   7.0518999999999998e+00   2.3119999999999999e-01   3.0790000000000001e-01   3.8929999999999998e-01
   7.7149999999999996e-01  -3.2979999999999998e-01   2.2303999999999999e+00   2.6729999999999998e-01  -1.8079999999999999e-01   3.0700000000000002e-02  -1.8644000000000001e+00   5.3369999999999995e-01   7.2260000000000000e+00   2.5050000000000000e-01   3.3679999999999999e-01   3.9369999999999999e-01
   5.2900000000000003e-01  -2.4179999999999999e-01   1.7157000000000000e+00   1.5279999999999999e-01  -6.6600000000000006e-02   3.0700000000000002e-02  -1.8644000000000001e+00   5.1139999999999997e-01   7.4871999999999996e+00   2.0230000000000001e-01   3.1750000000000000e-01   3.9810000000000001e-01
   5.2900000000000003e-01  -3.2979999999999998e-01   2.8309000000000002e+00   8.5900000000000004e-02  -2.0930000000000001e-01   3.5099999999999999e-02  -1.8644000000000001e+00   5.5589999999999995e-01   6.4424999999999999e+00   1.7340000000000000e-01   3.9450000000000002e-01   3.7159999999999999e-01
   8.5960000000000003e-01  -2.4179999999999999e-01   1.8015000000000001e+00   1.4319999999999999e-01   9.4999999999999998e-03   1.3200000000000000e-02  -1.9753000000000001e+00   4.0020000000000000e-01   6.6166000000000000e+00   2.8899999999999998e-01   2.5019999999999998e-01   3.9810000000000001e-01
   4.6289999999999998e-01  -3.2979999999999998e-01   1.9730000000000001e+00   1.6230000000000000e-01  -1.6180000000000000e-01   8.8000000000000005e-03  -1.8644000000000001e+00   4.6689999999999998e-01   6.5294999999999996e+00   2.7939999999999998e-01   3.5599999999999998e-01   3.6270000000000002e-01
   5.2900000000000003e-01  -5.0560000000000005e-01   2.3161999999999998e+00   2.0050000000000001e-01  -1.0470000000000000e-01   3.9500000000000000e-02  -1.9310000000000000e+00   4.6689999999999998e-01   6.5294999999999996e+00   2.2159999999999999e-01   3.1750000000000000e-01   3.7159999999999999e-01
   6.1719999999999997e-01  -5.7160000000000000e-01   2.7450999999999999e+00   1.3370000000000001e-01  -1.2370000000000000e-01   2.6300000000000000e-02  -2.1084999999999998e+00   6.0040000000000004e-01   6.3554000000000004e+00   2.6010000000000000e-01   2.9830000000000001e-01   3.9810000000000001e-01
   6.3919999999999999e-01  -2.6379999999999998e-01   2.4876999999999998e+00   2.3870000000000000e-01  -6.6600000000000006e-02   1.3200000000000000e-02  -1.9753000000000001e+00   2.8910000000000002e-01   6.7907000000000002e+00   2.1190000000000001e-01   3.3679999999999999e-01   3.9369999999999999e-01
   7.0530000000000004e-01  -3.5170000000000001e-01   3.0882000000000001e+00   9.5500000000000002e-02  -2.0930000000000001e-01   5.7000000000000002e-02  -1.9088000000000001e+00   5.5589999999999995e-01   7.0518999999999998e+00   1.5409999999999999e-01   3.0790000000000001e-01   3.7600000000000000e-01
   7.2740000000000005e-01  -3.7369999999999998e-01   2.6593000000000000e+00   2.6729999999999998e-01  -1.3320000000000001e-01   6.1400000000000003e-02  -1.9532000000000000e+00   6.2260000000000004e-01   7.0518999999999998e+00   3.4680000000000000e-01   2.9830000000000001e-01   3.8929999999999998e-01
   6.6130000000000000e-01  -3.5170000000000001e-01   1.9730000000000001e+00   1.0500000000000000e-01  -1.0470000000000000e-01   1.7500000000000002e-02  -1.9310000000000000e+00   4.2249999999999999e-01   7.3131000000000004e+00   1.1559999999999999e-01   2.3089999999999999e-01   3.4499999999999997e-01
   6.6130000000000000e-01  -2.1980000000000000e-01   1.8872000000000000e+00   2.0050000000000001e-01  -5.7099999999999998e-02   0.0000000000000000e+00  -1.6868000000000001e+00   6.8930000000000002e-01   6.7035999999999998e+00   1.3489999999999999e-01   3.2710000000000000e-01   3.5389999999999999e-01
   5.7310000000000005e-01  -3.2979999999999998e-01   2.9165999999999999e+00   2.5779999999999997e-01  -1.8079999999999999e-01   0.0000000000000000e+00  -1.9088000000000001e+00   7.1150000000000002e-01   7.3131000000000004e+00   6.7400000000000002e-02   1.9239999999999999e-01   3.6270000000000002e-01
   6.3919999999999999e-01  -3.0780000000000002e-01   2.0588000000000002e+00   1.9089999999999999e-01  -1.9000000000000000e-02  -3.9500000000000000e-02  -2.0196999999999998e+00   1.7790000000000000e-01   6.8777999999999997e+00   1.4449999999999999e-01   2.6939999999999997e-01   3.9810000000000001e-01
   4.1880000000000001e-01  -3.9570000000000000e-01   2.6593000000000000e+00   1.2410000000000000e-01  -1.9030000000000000e-01   1.7500000000000002e-02  -1.9753000000000001e+00   4.4469999999999998e-01   6.8777999999999997e+00   1.6380000000000000e-01   3.0790000000000001e-01   4.0699999999999997e-01
   6.3919999999999999e-01  -2.1980000000000000e-01   3.0882000000000001e+00   8.5900000000000004e-02  -9.5200000000000007e-02   1.7500000000000002e-02  -2.0419000000000000e+00   6.2260000000000004e-01   6.7035999999999998e+00   1.7340000000000000e-01   2.5979999999999998e-01   3.8929999999999998e-01
   6.6130000000000000e-01  -2.1980000000000000e-01   3.0024000000000002e+00   1.3370000000000001e-01  -1.0470000000000000e-01   4.3900000000000002e-02  -2.0640999999999998e+00   3.5580000000000001e-01   6.1813000000000002e+00   2.2159999999999999e-01   2.8870000000000001e-01   4.0250000000000002e-01
   5.7310000000000005e-01  -3.2979999999999998e-01   3.0882000000000001e+00   2.1959999999999999e-01  -1.5229999999999999e-01   0.0000000000000000e+00  -1.8200000000000001e+00   4.8920000000000002e-01   6.6166000000000000e+00   1.5409999999999999e-01   2.6939999999999997e-01   4.0250000000000002e-01
   3.5270000000000001e-01  -3.9570000000000000e-01   3.4314000000000000e+00   1.7190000000000000e-01  -1.7130000000000001e-01   8.7700000000000000e-02  -2.0196999999999998e+00   6.8930000000000002e-01   6.8777999999999997e+00   2.8899999999999998e-01   3.8490000000000002e-01   3.8929999999999998e-01
   5.2900000000000003e-01  -4.3969999999999998e-01   2.4876999999999998e+00   2.5779999999999997e-01  -1.6180000000000000e-01  -4.4000000000000003e-03  -1.7534000000000001e+00   6.2260000000000004e-01   6.0072000000000001e+00   2.4079999999999999e-01   2.7900000000000003e-01   3.6709999999999998e-01
   4.1880000000000001e-01  -2.4179999999999999e-01   3.2597999999999998e+00   1.8140000000000001e-01  -3.8100000000000002e-02   2.1899999999999999e-02  -1.9310000000000000e+00   5.3369999999999995e-01   6.5294999999999996e+00   2.3119999999999999e-01   2.9830000000000001e-01   4.0250000000000002e-01
   7.4939999999999996e-01  -3.2979999999999998e-01   1.6298999999999999e+00   2.0050000000000001e-01  -9.5200000000000007e-02  -2.6300000000000000e-02  -1.9088000000000001e+00   7.3380000000000001e-01   7.2260000000000000e+00   1.2520000000000001e-01   2.5979999999999998e-01   3.4949999999999998e-01
   6.6130000000000000e-01  -1.9789999999999999e-01   2.4876999999999998e+00   1.3370000000000001e-01  -1.2370000000000000e-01   3.0700000000000002e-02  -1.8422000000000001e+00   6.8930000000000002e-01   7.4001000000000001e+00   1.5409999999999999e-01   3.5599999999999998e-01   3.9369999999999999e-01
   9.0369999999999995e-01  -3.7369999999999998e-01   1.7157000000000000e+00   2.2910000000000000e-01  -1.1420000000000000e-01  -1.3200000000000000e-02  -2.0640999999999998e+00   6.6710000000000003e-01   6.4424999999999999e+00   1.9270000000000001e-01   2.5019999999999998e-01   3.8929999999999998e-01
   5.5110000000000003e-01  -8.7900000000000006e-02   2.3161999999999998e+00   1.1459999999999999e-01  -6.6600000000000006e-02   3.0700000000000002e-02  -2.1084999999999998e+00   5.3369999999999995e-01   6.1813000000000002e+00   1.8300000000000000e-01   3.0790000000000001e-01   4.2020000000000002e-01
   5.7310000000000005e-01  -3.2979999999999998e-01   2.4018999999999999e+00   2.0999999999999999e-01  -1.8079999999999999e-01   4.3900000000000002e-02  -1.8644000000000001e+00   5.1139999999999997e-01   5.8330000000000002e+00   2.1190000000000001e-01   3.1750000000000000e-01   3.4949999999999998e-01
   6.6130000000000000e-01  -3.0780000000000002e-01   3.2597999999999998e+00   7.6399999999999996e-02  -1.1420000000000000e-01   3.0700000000000002e-02  -1.8866000000000001e+00   5.1139999999999997e-01   6.1813000000000002e+00   2.4079999999999999e-01   3.8490000000000002e-01   4.2020000000000002e-01
   6.1719999999999997e-01  -2.1980000000000000e-01   2.9165999999999999e+00   1.7190000000000000e-01  -1.6180000000000000e-01   8.8000000000000005e-03  -2.0419000000000000e+00   5.3369999999999995e-01   6.5294999999999996e+00   2.2159999999999999e-01   2.2130000000000000e-01   3.5830000000000001e-01
   6.1719999999999997e-01  -5.4959999999999998e-01   2.7450999999999999e+00   1.8140000000000001e-01  -1.9030000000000000e-01   9.2100000000000001e-02  -1.9088000000000001e+00   5.3369999999999995e-01   6.3554000000000004e+00   2.5050000000000000e-01   3.6559999999999998e-01   4.2020000000000002e-01
   7.4939999999999996e-01  -3.9570000000000000e-01   2.9165999999999999e+00   2.4820000000000000e-01  -1.6180000000000000e-01   4.8200000000000000e-02  -1.6646000000000001e+00   5.7809999999999995e-01   6.5294999999999996e+00   2.4079999999999999e-01   3.7530000000000002e-01   3.9810000000000001e-01
   6.3919999999999999e-01  -1.7590000000000000e-01   3.0882000000000001e+00   2.2910000000000000e-01  -1.2370000000000000e-01   2.6300000000000000e-02  -2.1751000000000000e+00   6.8930000000000002e-01   6.9648000000000003e+00   1.4449999999999999e-01   3.5599999999999998e-01   3.8040000000000002e-01
   7.2740000000000005e-01  -4.3969999999999998e-01   2.1446000000000001e+00   2.1959999999999999e-01  -1.9030000000000000e-01  -8.8000000000000005e-03  -1.7978000000000001e+00   7.3380000000000001e-01   6.6166000000000000e+00   1.6380000000000000e-01   3.7530000000000002e-01   3.5389999999999999e-01
   7.0530000000000004e-01  -4.6170000000000000e-01   2.6593000000000000e+00   1.7190000000000000e-01  -2.3790000000000000e-01   4.3900000000000002e-02  -1.8200000000000001e+00   5.5589999999999995e-01   6.6166000000000000e+00   8.6699999999999999e-02   3.6559999999999998e-01   4.2020000000000002e-01
   6.8330000000000002e-01  -2.4179999999999999e-01   1.7157000000000000e+00   2.1959999999999999e-01  -9.4999999999999998e-03   3.9500000000000000e-02  -2.1528999999999998e+00   6.4480000000000004e-01   6.0941999999999998e+00   2.6970000000000000e-01   2.5019999999999998e-01   3.8040000000000002e-01
   7.7149999999999996e-01  -4.8359999999999997e-01   2.2303999999999999e+00   2.0999999999999999e-01  -1.2370000000000000e-01   2.1899999999999999e-02  -1.9088000000000001e+00   4.0020000000000000e-01   7.1388999999999996e+00   1.4449999999999999e-01   2.4060000000000001e-01   3.9810000000000001e-01
   7.4939999999999996e-01  -3.2979999999999998e-01   3.0882000000000001e+00   1.2410000000000000e-01  -1.4269999999999999e-01   7.4499999999999997e-02  -2.1084999999999998e+00   6.4480000000000004e-01   6.4424999999999999e+00   2.4079999999999999e-01   3.2710000000000000e-01   3.6709999999999998e-01
   6.3919999999999999e-01  -4.6170000000000000e-01   3.3456000000000001e+00   1.5279999999999999e-01  -1.0470000000000000e-01   6.1400000000000003e-02  -2.0640999999999998e+00   4.0020000000000000e-01   6.9648000000000003e+00   2.0230000000000001e-01   2.4060000000000001e-01   4.2020000000000002e-01
   8.1559999999999999e-01  -4.3969999999999998e-01   3.0024000000000002e+00   2.2910000000000000e-01  -1.2370000000000000e-01   5.7000000000000002e-02  -1.9088000000000001e+00   6.4480000000000004e-01   6.4424999999999999e+00   2.1190000000000001e-01   2.5979999999999998e-01   4.0699999999999997e-01
   7.2740000000000005e-01  -5.0560000000000005e-01   3.2597999999999998e+00   2.0999999999999999e-01  -1.6180000000000000e-01   9.6500000000000002e-02  -2.0419000000000000e+00   6.2260000000000004e-01   7.6612999999999998e+00   2.9859999999999998e-01   3.2710000000000000e-01   3.5389999999999999e-01
   4.8490000000000000e-01  -4.6170000000000000e-01   3.1739999999999999e+00   2.2910000000000000e-01  -1.9980000000000001e-01   7.8899999999999998e-02  -1.8422000000000001e+00   4.8920000000000002e-01   7.1388999999999996e+00   2.1190000000000001e-01   3.0790000000000001e-01   3.8929999999999998e-01
   6.1719999999999997e-01  -3.0780000000000002e-01   2.5735000000000001e+00   2.0050000000000001e-01  -1.5229999999999999e-01   2.6300000000000000e-02  -2.0196999999999998e+00   5.3369999999999995e-01   6.9648000000000003e+00   1.4449999999999999e-01   2.5979999999999998e-01   3.9810000000000001e-01
   4.8490000000000000e-01  -2.1980000000000000e-01   2.3161999999999998e+00   2.0050000000000001e-01  -8.5599999999999996e-02   5.2600000000000001e-02  -1.8644000000000001e+00   5.3369999999999995e-01   7.5742000000000003e+00   3.0819999999999997e-01   4.2340000000000000e-01   3.7159999999999999e-01
   6.3919999999999999e-01  -3.7369999999999998e-01   2.1446000000000001e+00   9.5500000000000002e-02  -1.1420000000000000e-01   7.4499999999999997e-02  -1.7756000000000001e+00   6.0040000000000004e-01   7.3131000000000004e+00   1.9270000000000001e-01   3.0790000000000001e-01   3.8929999999999998e-01
   5.7310000000000005e-01  -2.4179999999999999e-01   1.9730000000000001e+00   2.0050000000000001e-01  -1.9000000000000000e-02  -4.8200000000000000e-02  -1.9310000000000000e+00   4.6689999999999998e-01   7.0518999999999998e+00   3.2750000000000001e-01   2.4060000000000001e-01   3.7600000000000000e-01
   6.1719999999999997e-01  -3.2979999999999998e-01   2.4876999999999998e+00   1.9089999999999999e-01  -1.6180000000000000e-01   1.7500000000000002e-02  -2.1528999999999998e+00   5.7809999999999995e-01   6.3554000000000004e+00   2.2159999999999999e-01   2.5979999999999998e-01   3.7159999999999999e-01
   6.3919999999999999e-01  -4.1770000000000002e-01   1.8872000000000000e+00   1.8140000000000001e-01  -8.5599999999999996e-02   1.3200000000000000e-02  -2.1751000000000000e+00   7.3380000000000001e-01   6.3554000000000004e+00   2.0230000000000001e-01   3.7530000000000002e-01   3.8479999999999998e-01
   7.7149999999999996e-01  -2.4179999999999999e-01   2.4018999999999999e+00   1.5279999999999999e-01  -2.2839999999999999e-01   5.7000000000000002e-02  -2.0419000000000000e+00   4.0020000000000000e-01   6.6166000000000000e+00   2.5050000000000000e-01   2.5019999999999998e-01   4.0250000000000002e-01
   7.2740000000000005e-01  -2.8580000000000000e-01   2.3161999999999998e+00   6.6799999999999998e-02  -1.5229999999999999e-01   3.5099999999999999e-02  -2.1528999999999998e+00   6.4480000000000004e-01   6.3554000000000004e+00   2.0230000000000001e-01   3.0790000000000001e-01   3.9369999999999999e-01
   5.0700000000000001e-01  -4.6170000000000000e-01   3.1739999999999999e+00   2.0050000000000001e-01  -2.1890000000000001e-01   6.5799999999999997e-02  -2.0419000000000000e+00   6.6710000000000003e-01   6.0941999999999998e+00   2.2159999999999999e-01   3.6559999999999998e-01   3.7159999999999999e-01
   5.7310000000000005e-01  -3.0780000000000002e-01   3.0024000000000002e+00   1.7190000000000000e-01  -1.6180000000000000e-01   3.9500000000000000e-02  -1.9088000000000001e+00   5.5589999999999995e-01   7.3131000000000004e+00   9.6299999999999997e-02   3.1750000000000000e-01   3.8040000000000002e-01
   6.8330000000000002e-01  -3.0780000000000002e-01   2.1446000000000001e+00   1.9089999999999999e-01  -2.8500000000000001e-02  -3.0700000000000002e-02  -1.8866000000000001e+00   4.6689999999999998e-01   6.2683000000000000e+00   2.2159999999999999e-01   3.1750000000000000e-01   3.9369999999999999e-01
   4.4080000000000003e-01  -2.6379999999999998e-01   2.4018999999999999e+00   1.8140000000000001e-01  -1.5229999999999999e-01   1.7500000000000002e-02  -1.5758000000000001e+00   5.5589999999999995e-01   6.4424999999999999e+00   1.3489999999999999e-01   3.4639999999999999e-01   3.5389999999999999e-01
   6.3919999999999999e-01  -5.9360000000000002e-01   2.4018999999999999e+00   1.3370000000000001e-01  -1.8079999999999999e-01   8.8000000000000005e-03  -1.8866000000000001e+00   5.5589999999999995e-01   6.6166000000000000e+00   1.9270000000000001e-01   3.7530000000000002e-01   3.5389999999999999e-01
   6.8330000000000002e-01  -1.9789999999999999e-01   2.4876999999999998e+00   1.3370000000000001e-01  -4.7600000000000003e-02  -1.3200000000000000e-02  -2.1307000000000000e+00   5.5589999999999995e-01   5.9200999999999997e+00   1.4449999999999999e-01   2.6939999999999997e-01   4.2909999999999998e-01
   6.1719999999999997e-01  -3.0780000000000002e-01   2.0588000000000002e+00   1.5279999999999999e-01  -1.1420000000000000e-01  -4.4000000000000003e-03  -2.0640999999999998e+00   6.8930000000000002e-01   6.9648000000000003e+00   2.4079999999999999e-01   2.5019999999999998e-01   3.7600000000000000e-01
   6.8330000000000002e-01  -1.7590000000000000e-01   2.4018999999999999e+00   1.4319999999999999e-01  -1.8079999999999999e-01   2.1899999999999999e-02  -1.8866000000000001e+00   4.6689999999999998e-01   6.7035999999999998e+00   2.2159999999999999e-01   3.4639999999999999e-01   3.8040000000000002e-01
   7.7149999999999996e-01  -5.9360000000000002e-01   2.8309000000000002e+00   1.9089999999999999e-01  -1.9030000000000000e-01   4.4000000000000003e-03  -2.0419000000000000e+00   5.7809999999999995e-01   6.0072000000000001e+00   2.7939999999999998e-01   3.2710000000000000e-01   3.9369999999999999e-01
   6.3919999999999999e-01  -2.6379999999999998e-01   2.8309000000000002e+00   2.5779999999999997e-01  -1.0470000000000000e-01   1.3200000000000000e-02  -2.0196999999999998e+00   6.6710000000000003e-01   6.3554000000000004e+00   1.9270000000000001e-01   2.3089999999999999e-01   3.6709999999999998e-01
   5.7310000000000005e-01  -3.0780000000000002e-01   3.0882000000000001e+00   1.5279999999999999e-01  -1.9030000000000000e-01   8.8000000000000005e-03  -2.0640999999999998e+00   4.8920000000000002e-01   6.7035999999999998e+00   1.9270000000000001e-01   2.6939999999999997e-01   3.6709999999999998e-01
   8.3760000000000001e-01  -3.7369999999999998e-01   1.9730000000000001e+00   2.3870000000000000e-01  -1.3320000000000001e-01   4.8200000000000000e-02  -2.0196999999999998e+00   4.6689999999999998e-01   6.5294999999999996e+00   1.8300000000000000e-01   3.0790000000000001e-01   3.8040000000000002e-01
   8.3760000000000001e-01  -3.0780000000000002e-01   2.4018999999999999e+00   2.5779999999999997e-01  -7.6100000000000001e-02   1.7500000000000002e-02  -1.7978000000000001e+00   4.0020000000000000e-01   6.7907000000000002e+00   1.7340000000000000e-01   2.5019999999999998e-01   3.3179999999999998e-01
   5.9509999999999996e-01  -3.9570000000000000e-01   1.8015000000000001e+00   2.2910000000000000e-01  -1.5229999999999999e-01   2.6300000000000000e-02  -1.8200000000000001e+00   5.7809999999999995e-01   6.4424999999999999e+00   2.1190000000000001e-01   4.1370000000000001e-01   3.4499999999999997e-01
   6.6130000000000000e-01  -1.0990000000000000e-01   2.6593000000000000e+00   9.5500000000000002e-02  -1.9980000000000001e-01   4.3900000000000002e-02  -2.0419000000000000e+00   5.7809999999999995e-01   6.9648000000000003e+00   8.6699999999999999e-02   3.0790000000000001e-01   3.2290000000000002e-01
   7.9349999999999998e-01  -4.1770000000000002e-01   2.4876999999999998e+00   1.1459999999999999e-01  -1.0470000000000000e-01  -3.9500000000000000e-02  -2.0419000000000000e+00   6.8930000000000002e-01   6.9648000000000003e+00   1.8300000000000000e-01   3.4639999999999999e-01   3.7600000000000000e-01
   6.6130000000000000e-01  -3.2979999999999998e-01   2.1446000000000001e+00   1.6230000000000000e-01  -2.8500000000000001e-02   5.2600000000000001e-02  -2.0196999999999998e+00   5.5589999999999995e-01   6.6166000000000000e+00   2.5050000000000000e-01   2.4060000000000001e-01   3.8929999999999998e-01
   5.9509999999999996e-01  -3.2979999999999998e-01   3.7745000000000002e+00   2.1959999999999999e-01  -1.2370000000000000e-01   5.7000000000000002e-02  -1.9975000000000001e+00   4.0020000000000000e-01   5.5719000000000003e+00   2.3119999999999999e-01   3.2710000000000000e-01   3.3179999999999998e-01
   6.8330000000000002e-01  -4.1770000000000002e-01   2.3161999999999998e+00   1.6230000000000000e-01  -2.0930000000000001e-01   3.0700000000000002e-02  -2.1307000000000000e+00   4.4469999999999998e-01   6.6166000000000000e+00   2.2159999999999999e-01   3.4639999999999999e-01   4.1139999999999999e-01
   6.1719999999999997e-01  -4.3969999999999998e-01   3.2597999999999998e+00   2.2910000000000000e-01  -2.2839999999999999e-01   4.8200000000000000e-02  -2.1307000000000000e+00   5.1139999999999997e-01   6.4424999999999999e+00   1.8300000000000000e-01   3.2710000000000000e-01   3.5830000000000001e-01
   4.1880000000000001e-01  -4.1770000000000002e-01   2.7450999999999999e+00   1.5279999999999999e-01  -2.2839999999999999e-01   4.8200000000000000e-02  -2.0640999999999998e+00   6.2260000000000004e-01   6.5294999999999996e+00   2.1190000000000001e-01   3.4639999999999999e-01   3.8040000000000002e-01
   9.2579999999999996e-01  -3.9570000000000000e-01   3.4314000000000000e+00   2.0050000000000001e-01  -2.3790000000000000e-01   5.2600000000000001e-02  -1.8866000000000001e+00   6.4480000000000004e-01   7.4871999999999996e+00   2.1190000000000001e-01   2.9830000000000001e-01   3.5830000000000001e-01
   7.4939999999999996e-01  -3.5170000000000001e-01   1.8015000000000001e+00   1.6230000000000000e-01  -1.8079999999999999e-01   5.7000000000000002e-02  -2.0863000000000000e+00   5.5589999999999995e-01   6.6166000000000000e+00   1.5409999999999999e-01   3.4639999999999999e-01   3.8929999999999998e-01
   6.1719999999999997e-01  -3.7369999999999998e-01   2.1446000000000001e+00   2.0050000000000001e-01  -1.6180000000000000e-01   4.4000000000000003e-03  -1.9753000000000001e+00   6.6710000000000003e-01   6.4424999999999999e+00   2.5050000000000000e-01   3.1750000000000000e-01   4.0250000000000002e-01
   5.7310000000000005e-01  -3.9570000000000000e-01   2.6593000000000000e+00   2.0050000000000001e-01  -1.7130000000000001e-01   5.7000000000000002e-02  -1.7756000000000001e+00   7.5600000000000001e-01   7.1388999999999996e+00   2.0230000000000001e-01   3.4639999999999999e-01   3.7600000000000000e-01
   8.3760000000000001e-01  -3.5170000000000001e-01   1.8015000000000001e+00   2.3870000000000000e-01  -1.6180000000000000e-01   0.0000000000000000e+00  -2.0196999999999998e+00   5.1139999999999997e-01   6.4424999999999999e+00   1.9270000000000001e-01   3.1750000000000000e-01   4.0699999999999997e-01
   8.1559999999999999e-01  -3.2979999999999998e-01   2.6593000000000000e+00   1.7190000000000000e-01  -9.5200000000000007e-02   8.8000000000000005e-03  -2.0196999999999998e+00   4.0020000000000000e-01   6.8777999999999997e+00   2.2159999999999999e-01   3.0790000000000001e-01   4.0699999999999997e-01
   5.7310000000000005e-01  -4.8359999999999997e-01   3.3456000000000001e+00   1.4319999999999999e-01  -1.4269999999999999e-01   4.8200000000000000e-02  -2.1307000000000000e+00   4.8920000000000002e-01   7.0518999999999998e+00   2.0230000000000001e-01   2.5019999999999998e-01   3.8040000000000002e-01
   7.7149999999999996e-01  -4.6170000000000000e-01   2.8309000000000002e+00   1.6230000000000000e-01  -1.9980000000000001e-01   6.1400000000000003e-02  -2.0863000000000000e+00   4.6689999999999998e-01   6.0941999999999998e+00   1.3489999999999999e-01   2.8870000000000001e-01   3.9810000000000001e-01
   9.4779999999999998e-01  -3.7369999999999998e-01   2.5735000000000001e+00   2.0999999999999999e-01  -1.6180000000000000e-01   4.8200000000000000e-02  -1.9532000000000000e+00   3.7800000000000000e-01   6.1813000000000002e+00   2.4079999999999999e-01   3.2710000000000000e-01   4.2020000000000002e-01
   5.5110000000000003e-01  -5.0560000000000005e-01   2.6593000000000000e+00   1.2410000000000000e-01  -2.1890000000000001e-01   6.5799999999999997e-02  -1.9532000000000000e+00   6.2260000000000004e-01   6.7035999999999998e+00   1.4449999999999999e-01   3.4639999999999999e-01   3.8479999999999998e-01
   6.3919999999999999e-01  -5.0560000000000005e-01   3.2597999999999998e+00   2.2910000000000000e-01  -2.0930000000000001e-01   5.7000000000000002e-02  -1.7090000000000001e+00   6.2260000000000004e-01   7.2260000000000000e+00   1.5409999999999999e-01   3.4639999999999999e-01   3.7600000000000000e-01
   5.7310000000000005e-01  -3.2979999999999998e-01   1.6298999999999999e+00   1.4319999999999999e-01  -1.3320000000000001e-01   3.5099999999999999e-02  -1.9532000000000000e+00   5.3369999999999995e-01   6.3554000000000004e+00   2.0230000000000001e-01   2.6939999999999997e-01   3.4499999999999997e-01
   6.6130000000000000e-01  -3.2979999999999998e-01   2.4018999999999999e+00   2.1959999999999999e-01  -1.9030000000000000e-01   5.2600000000000001e-02  -1.8200000000000001e+00   6.6710000000000003e-01   7.7484000000000002e+00   1.6380000000000000e-01   3.3679999999999999e-01   3.7159999999999999e-01
   5.2900000000000003e-01  -3.0780000000000002e-01   2.4018999999999999e+00   9.5500000000000002e-02  -1.1420000000000000e-01   4.4000000000000003e-03  -2.0419000000000000e+00   6.0040000000000004e-01   7.2260000000000000e+00   2.6970000000000000e-01   4.1370000000000001e-01   3.8479999999999998e-01
   7.7149999999999996e-01  -3.5170000000000001e-01   1.8872000000000000e+00   2.9599999999999999e-01  -5.7099999999999998e-02   1.3200000000000000e-02  -1.9753000000000001e+00   4.2249999999999999e-01   7.2260000000000000e+00   2.3119999999999999e-01   2.9830000000000001e-01   4.0250000000000002e-01
   5.5110000000000003e-01  -5.2759999999999996e-01   2.5735000000000001e+00   2.5779999999999997e-01  -1.7130000000000001e-01   1.3200000000000000e-02  -2.1307000000000000e+00   5.5589999999999995e-01   6.3554000000000004e+00   1.3489999999999999e-01   3.0790000000000001e-01   3.5389999999999999e-01
   5.5110000000000003e-01  -3.0780000000000002e-01   2.8309000000000002e+00   2.3870000000000000e-01  -1.6180000000000000e-01   7.8899999999999998e-02  -2.0196999999999998e+00   6.4480000000000004e-01   6.9648000000000003e+00   2.4079999999999999e-01   4.0410000000000001e-01   3.9810000000000001e-01
   5.2900000000000003e-01   0.0000000000000000e+00   3.0024000000000002e+00   1.5279999999999999e-01  -1.6180000000000000e-01   8.7700000000000000e-02  -2.1751000000000000e+00   5.3369999999999995e-01   6.0941999999999998e+00   1.7340000000000000e-01   3.8490000000000002e-01   4.2909999999999998e-01
   7.7149999999999996e-01  -3.7369999999999998e-01   2.1446000000000001e+00   2.2910000000000000e-01  -1.0470000000000000e-01   3.9500000000000000e-02  -2.2416999999999998e+00   3.3350000000000002e-01   6.4424999999999999e+00   2.4079999999999999e-01   2.6939999999999997e-01   4.0250000000000002e-01
   5.0700000000000001e-01  -2.6379999999999998e-01   3.4314000000000000e+00   5.7299999999999997e-02  -1.2370000000000000e-01   9.2100000000000001e-02  -2.0419000000000000e+00   5.5589999999999995e-01   6.0072000000000001e+00   2.0230000000000001e-01   3.3679999999999999e-01   3.5830000000000001e-01
   5.7310000000000005e-01  -4.3969999999999998e-01   2.1446000000000001e+00   2.0050000000000001e-01  -1.9980000000000001e-01   2.1899999999999999e-02  -2.0419000000000000e+00   6.4480000000000004e-01   6.5294999999999996e+00   1.5409999999999999e-01   3.2710000000000000e-01   3.7600000000000000e-01
   6.6130000000000000e-01  -3.2979999999999998e-01   2.4876999999999998e+00   2.2910000000000000e-01  -1.3320000000000001e-01   5.2600000000000001e-02  -2.1751000000000000e+00   6.4480000000000004e-01   6.3554000000000004e+00   1.9270000000000001e-01   2.4060000000000001e-01   3.8040000000000002e-01
   6.8330000000000002e-01  -1.5390000000000001e-01   2.1446000000000001e+00   1.7190000000000000e-01  -8.5599999999999996e-02   3.0700000000000002e-02  -2.0863000000000000e+00   6.6710000000000003e-01   7.2260000000000000e+00   1.7340000000000000e-01   3.3679999999999999e-01   3.7600000000000000e-01
   4.8490000000000000e-01  -3.9570000000000000e-01   2.6593000000000000e+00   1.1459999999999999e-01  -1.6180000000000000e-01   2.6300000000000000e-02  -2.2416999999999998e+00   7.3380000000000001e-01   6.8777999999999997e+00   2.0230000000000001e-01   3.3679999999999999e-01   3.7600000000000000e-01
   6.3919999999999999e-01  -2.6379999999999998e-01   1.3725000000000001e+00   2.6729999999999998e-01  -6.6600000000000006e-02  -8.8000000000000005e-03  -1.9532000000000000e+00   6.0040000000000004e-01   6.8777999999999997e+00   1.7340000000000000e-01   2.6939999999999997e-01   3.8479999999999998e-01
   7.0530000000000004e-01  -1.0990000000000000e-01   2.9165999999999999e+00   2.0999999999999999e-01  -3.8100000000000002e-02  -1.7500000000000002e-02  -2.1751000000000000e+00   5.7809999999999995e-01   7.1388999999999996e+00   1.4449999999999999e-01   3.0790000000000001e-01   3.7159999999999999e-01
   7.9349999999999998e-01  -3.2979999999999998e-01   2.7450999999999999e+00   1.6230000000000000e-01  -1.8079999999999999e-01  -8.8000000000000005e-03  -1.9975000000000001e+00   4.4469999999999998e-01   6.3554000000000004e+00   1.7340000000000000e-01   2.8870000000000001e-01   3.6709999999999998e-01
   8.8170000000000004e-01  -3.5170000000000001e-01   2.3161999999999998e+00   1.7190000000000000e-01  -1.9030000000000000e-01   2.6300000000000000e-02  -2.2639000000000000e+00   3.7800000000000000e-01   6.7035999999999998e+00   1.1559999999999999e-01   2.5979999999999998e-01   3.8040000000000002e-01
   7.2740000000000005e-01  -3.0780000000000002e-01   2.7450999999999999e+00   1.5279999999999999e-01  -9.5200000000000007e-02   8.8000000000000005e-03  -2.1307000000000000e+00   5.1139999999999997e-01   5.9200999999999997e+00   2.7939999999999998e-01   2.8870000000000001e-01   3.8929999999999998e-01
   6.6130000000000000e-01  -5.4959999999999998e-01   3.3456000000000001e+00   8.5900000000000004e-02  -1.8079999999999999e-01   1.2280000000000001e-01  -1.8644000000000001e+00   6.8930000000000002e-01   7.2260000000000000e+00   2.1190000000000001e-01   3.6559999999999998e-01   3.7600000000000000e-01
   6.8330000000000002e-01  -4.6170000000000000e-01   2.7450999999999999e+00   1.8140000000000001e-01  -1.4269999999999999e-01   3.0700000000000002e-02  -1.8866000000000001e+00   6.0040000000000004e-01   6.7907000000000002e+00   1.9270000000000001e-01   3.2710000000000000e-01   3.6270000000000002e-01
   4.8490000000000000e-01  -3.2979999999999998e-01   2.5735000000000001e+00   1.5279999999999999e-01  -9.5200000000000007e-02   8.8000000000000005e-03  -2.0419000000000000e+00   4.6689999999999998e-01   6.1813000000000002e+00   1.8300000000000000e-01   2.7900000000000003e-01   3.7159999999999999e-01
   7.9349999999999998e-01  -3.2979999999999998e-01   2.5735000000000001e+00   3.1509999999999999e-01  -1.3320000000000001e-01   8.8000000000000005e-03  -1.8200000000000001e+00   7.3380000000000001e-01   6.8777999999999997e+00   1.9270000000000001e-01   4.4259999999999999e-01   3.4499999999999997e-01
   6.6130000000000000e-01  -3.5170000000000001e-01   3.1739999999999999e+00   9.4999999999999998e-03  -9.5200000000000007e-02   1.7500000000000002e-02  -1.9753000000000001e+00   4.8920000000000002e-01   6.7035999999999998e+00   1.6380000000000000e-01   3.4639999999999999e-01   4.1139999999999999e-01
   8.3760000000000001e-01  -4.3969999999999998e-01   2.0588000000000002e+00   2.0050000000000001e-01  -9.5200000000000007e-02  -4.8200000000000000e-02  -2.1528999999999998e+00   4.4469999999999998e-01   6.1813000000000002e+00   2.2159999999999999e-01   2.3089999999999999e-01   3.8040000000000002e-01
   7.4939999999999996e-01  -2.1980000000000000e-01   3.0024000000000002e+00   2.0999999999999999e-01  -1.2370000000000000e-01   3.9500000000000000e-02  -2.0640999999999998e+00   5.5589999999999995e-01   6.8777999999999997e+00   1.5409999999999999e-01   3.4639999999999999e-01   3.9810000000000001e-01
   5.2900000000000003e-01  -3.2979999999999998e-01   2.5735000000000001e+00   1.5279999999999999e-01  -1.8079999999999999e-01   5.2600000000000001e-02  -2.1084999999999998e+00   3.5580000000000001e-01   7.2260000000000000e+00   1.8300000000000000e-01   3.3679999999999999e-01   4.0699999999999997e-01
   6.8330000000000002e-01  -5.9360000000000002e-01   2.8309000000000002e+00   1.1459999999999999e-01  -2.3790000000000000e-01   3.5099999999999999e-02  -2.1084999999999998e+00   5.1139999999999997e-01   6.3554000000000004e+00   1.8300000000000000e-01   2.5979999999999998e-01   4.3350000000000000e-01
   8.5960000000000003e-01  -2.8580000000000000e-01   3.0882000000000001e+00   2.5779999999999997e-01  -9.5200000000000007e-02   4.3900000000000002e-02  -2.1972999999999998e+00   4.8920000000000002e-01   6.9648000000000003e+00   2.0230000000000001e-01   2.7900000000000003e-01   3.8479999999999998e-01
   6.6130000000000000e-01  -3.7369999999999998e-01   3.6886999999999999e+00   1.4319999999999999e-01  -1.5229999999999999e-01   5.2600000000000001e-02  -2.0419000000000000e+00   5.1139999999999997e-01   6.6166000000000000e+00   1.7340000000000000e-01   2.7900000000000003e-01   3.8040000000000002e-01
   7.9349999999999998e-01  -2.8580000000000000e-01   2.9165999999999999e+00   1.9089999999999999e-01  -1.9980000000000001e-01   5.7000000000000002e-02  -1.9975000000000001e+00   5.1139999999999997e-01   6.9648000000000003e+00   1.6380000000000000e-01   3.6559999999999998e-01   3.8040000000000002e-01
   6.8330000000000002e-01  -3.2979999999999998e-01   2.5735000000000001e+00   1.6230000000000000e-01  -7.6100000000000001e-02   4.4000000000000003e-03  -2.0419000000000000e+00   5.3369999999999995e-01   6.4424999999999999e+00   1.7340000000000000e-01   2.6939999999999997e-01   3.9369999999999999e-01
   6.1719999999999997e-01  -2.4179999999999999e-01   1.5441000000000000e+00   2.2910000000000000e-01  -8.5599999999999996e-02  -8.8000000000000005e-03  -1.9310000000000000e+00   5.1139999999999997e-01   6.4424999999999999e+00   2.2159999999999999e-01   3.0790000000000001e-01   3.6270000000000002e-01
   5.2900000000000003e-01  -7.2550000000000003e-01   2.4876999999999998e+00   1.6230000000000000e-01  -9.5200000000000007e-02   6.5799999999999997e-02  -2.0640999999999998e+00   6.4480000000000004e-01   7.7484000000000002e+00   1.2520000000000001e-01   3.4639999999999999e-01   3.9369999999999999e-01
   5.2900000000000003e-01  -3.9570000000000000e-01   2.2303999999999999e+00   2.6729999999999998e-01  -6.6600000000000006e-02   1.7500000000000002e-02  -1.9532000000000000e+00   4.0020000000000000e-01   6.3554000000000004e+00   1.8300000000000000e-01   2.5019999999999998e-01   3.8929999999999998e-01
   6.1719999999999997e-01  -3.5170000000000001e-01   2.4876999999999998e+00   2.4820000000000000e-01  -5.7099999999999998e-02   3.9500000000000000e-02  -1.9310000000000000e+00   1.1119999999999999e-01   6.4424999999999999e+00   1.6380000000000000e-01   2.7900000000000003e-01   4.2909999999999998e-01
   5.2900000000000003e-01  -3.9570000000000000e-01   1.9730000000000001e+00   1.6230000000000000e-01  -1.4269999999999999e-01   3.0700000000000002e-02  -2.0419000000000000e+00   4.4469999999999998e-01   7.0518999999999998e+00   2.5050000000000000e-01   3.7530000000000002e-01   3.5830000000000001e-01
   4.6289999999999998e-01  -3.5170000000000001e-01   2.7450999999999999e+00   1.2410000000000000e-01  -1.9030000000000000e-01   3.5099999999999999e-02  -2.1528999999999998e+00   4.2249999999999999e-01   6.5294999999999996e+00   2.2159999999999999e-01   2.9830000000000001e-01   3.7600000000000000e-01
   9.0369999999999995e-01  -2.1980000000000000e-01   2.9165999999999999e+00   2.1959999999999999e-01  -6.6600000000000006e-02   3.0700000000000002e-02  -2.1751000000000000e+00   6.0040000000000004e-01   6.4424999999999999e+00   2.1190000000000001e-01   2.2130000000000000e-01   3.7600000000000000e-01
   3.5270000000000001e-01  -2.8580000000000000e-01   3.3456000000000001e+00   9.5500000000000002e-02  -1.5229999999999999e-01   7.8899999999999998e-02  -1.8866000000000001e+00   5.7809999999999995e-01   6.9648000000000003e+00   2.6970000000000000e-01   3.8490000000000002e-01   3.7600000000000000e-01
   3.9679999999999999e-01  -4.6170000000000000e-01   2.4018999999999999e+00   1.7190000000000000e-01  -1.4269999999999999e-01   5.2600000000000001e-02  -2.0640999999999998e+00   4.8920000000000002e-01   7.0518999999999998e+00   1.2520000000000001e-01   2.8870000000000001e-01   3.7159999999999999e-01
   7.0530000000000004e-01  -4.6170000000000000e-01   2.8309000000000002e+00   1.9089999999999999e-01  -9.5200000000000007e-02   3.0700000000000002e-02  -2.0419000000000000e+00   5.1139999999999997e-01   6.1813000000000002e+00   2.5050000000000000e-01   3.3679999999999999e-01   4.1580000000000000e-01
   7.0530000000000004e-01  -3.2979999999999998e-01   2.2303999999999999e+00   2.0999999999999999e-01  -1.6180000000000000e-01  -2.6300000000000000e-02  -1.7756000000000001e+00   6.6710000000000003e-01   7.1388999999999996e+00   3.0819999999999997e-01   3.0790000000000001e-01   3.6709999999999998e-01
   5.7310000000000005e-01  -5.0560000000000005e-01   2.3161999999999998e+00   1.4319999999999999e-01  -1.4269999999999999e-01   4.3900000000000002e-02  -1.7756000000000001e+00   6.2260000000000004e-01   7.6612999999999998e+00   2.0230000000000001e-01   4.8110000000000003e-01   3.8479999999999998e-01
   9.2579999999999996e-01  -3.9570000000000000e-01   2.4876999999999998e+00   1.5279999999999999e-01  -6.6600000000000006e-02  -1.3200000000000000e-02  -2.0196999999999998e+00   5.7809999999999995e-01   7.3131000000000004e+00   1.5409999999999999e-01   3.4639999999999999e-01   4.2020000000000002e-01
   8.8170000000000004e-01  -3.0780000000000002e-01   2.7450999999999999e+00   1.9089999999999999e-01  -1.7130000000000001e-01   4.4000000000000003e-03  -2.0419000000000000e+00   4.4469999999999998e-01   6.7035999999999998e+00   2.4079999999999999e-01   2.3089999999999999e-01   4.0699999999999997e-01
   5.5110000000000003e-01  -2.8580000000000000e-01   2.9165999999999999e+00   1.4319999999999999e-01  -1.2370000000000000e-01   7.4499999999999997e-02  -2.1528999999999998e+00   4.2249999999999999e-01   6.1813000000000002e+00   1.8300000000000000e-01   4.0410000000000001e-01   3.7600000000000000e-01
   5.5110000000000003e-01  -1.9789999999999999e-01   2.7450999999999999e+00   1.1459999999999999e-01  -1.9980000000000001e-01   7.8899999999999998e-02  -2.2860999999999998e+00   4.0020000000000000e-01   6.3554000000000004e+00   1.7340000000000000e-01   2.2130000000000000e-01   4.0699999999999997e-01
   5.7310000000000005e-01  -2.8580000000000000e-01   3.1739999999999999e+00   1.7190000000000000e-01  -1.9980000000000001e-01   8.3299999999999999e-02  -2.0196999999999998e+00   4.6689999999999998e-01   5.3977000000000004e+00   1.3489999999999999e-01   2.7900000000000003e-01   3.8479999999999998e-01
   5.5110000000000003e-01  -5.0560000000000005e-01   3.1739999999999999e+00   1.2410000000000000e-01  -2.6640000000000003e-01   5.2600000000000001e-02  -1.9310000000000000e+00   6.8930000000000002e-01   6.9648000000000003e+00   2.5050000000000000e-01   3.3679999999999999e-01   3.8040000000000002e-01
   5.5110000000000003e-01  -3.7369999999999998e-01   2.9165999999999999e+00   1.3370000000000001e-01  -1.9030000000000000e-01   3.5099999999999999e-02  -2.1084999999999998e+00   6.4480000000000004e-01   7.1388999999999996e+00   1.4449999999999999e-01   3.2710000000000000e-01   4.0250000000000002e-01
   6.3919999999999999e-01  -4.1770000000000002e-01   2.5735000000000001e+00   2.4820000000000000e-01  -1.6180000000000000e-01   4.4000000000000003e-03  -2.0196999999999998e+00   4.6689999999999998e-01   6.6166000000000000e+00   1.7340000000000000e-01   2.9830000000000001e-01   3.7159999999999999e-01
   7.2740000000000005e-01  -2.1999999999999999e-02   2.2303999999999999e+00   2.1959999999999999e-01  -1.1420000000000000e-01   2.6300000000000000e-02  -1.8422000000000001e+00   8.0049999999999999e-01   6.9648000000000003e+00   2.4079999999999999e-01   3.3679999999999999e-01   3.8479999999999998e-01
   6.8330000000000002e-01  -3.2979999999999998e-01   2.1446000000000001e+00   2.0050000000000001e-01   6.6600000000000006e-02   3.9500000000000000e-02  -1.9753000000000001e+00   6.4480000000000004e-01   6.7907000000000002e+00   1.4449999999999999e-01   2.7900000000000003e-01   3.8479999999999998e-01
   6.3919999999999999e-01  -3.9570000000000000e-01   2.4876999999999998e+00   2.0999999999999999e-01  -8.5599999999999996e-02   8.8000000000000005e-03  -2.0419000000000000e+00   6.4480000000000004e-01   6.7035999999999998e+00   2.1190000000000001e-01   3.6559999999999998e-01   4.2020000000000002e-01
   7.2740000000000005e-01  -2.6379999999999998e-01   2.5735000000000001e+00   2.2910000000000000e-01  -7.6100000000000001e-02  -8.8000000000000005e-03  -2.0640999999999998e+00   6.2260000000000004e-01   6.7035999999999998e+00   2.2159999999999999e-01   3.3679999999999999e-01   3.8479999999999998e-01
   6.8330000000000002e-01  -2.4179999999999999e-01   2.5735000000000001e+00   1.2410000000000000e-01  -1.9030000000000000e-01   5.7000000000000002e-02  -1.9088000000000001e+00   5.7809999999999995e-01   6.6166000000000000e+00   1.8300000000000000e-01   3.1750000000000000e-01   3.9810000000000001e-01
   6.8330000000000002e-01  -3.9570000000000000e-01   2.5735000000000001e+00   1.4319999999999999e-01  -2.3790000000000000e-01   6.5799999999999997e-02  -2.0419000000000000e+00   5.5589999999999995e-01   5.8330000000000002e+00   2.4079999999999999e-01   2.5019999999999998e-01   3.7159999999999999e-01
   4.8490000000000000e-01  -1.0990000000000000e-01   2.3161999999999998e+00   1.6230000000000000e-01  -6.6600000000000006e-02   0.0000000000000000e+00  -2.1528999999999998e+00   3.5580000000000001e-01   6.5294999999999996e+00   2.6010000000000000e-01   3.8490000000000002e-01   4.0250000000000002e-01
   5.5110000000000003e-01  -5.4959999999999998e-01   3.4314000000000000e+00   8.5900000000000004e-02  -1.5229999999999999e-01   5.7000000000000002e-02  -2.1307000000000000e+00   7.1150000000000002e-01   6.5294999999999996e+00   2.2159999999999999e-01   2.5979999999999998e-01   3.9810000000000001e-01
   7.9349999999999998e-01  -4.3969999999999998e-01   2.6593000000000000e+00   2.7689999999999998e-01  -2.2839999999999999e-01   8.8000000000000005e-03  -1.8644000000000001e+00   6.2260000000000004e-01   6.0941999999999998e+00   2.2159999999999999e-01   3.4639999999999999e-01   3.8479999999999998e-01
   7.7149999999999996e-01  -2.8580000000000000e-01   1.6298999999999999e+00   2.6729999999999998e-01  -9.5200000000000007e-02   0.0000000000000000e+00  -1.8866000000000001e+00   4.6689999999999998e-01   6.5294999999999996e+00   1.6380000000000000e-01   3.5599999999999998e-01   3.5389999999999999e-01
   8.8170000000000004e-01  -4.1770000000000002e-01   2.3161999999999998e+00   1.7190000000000000e-01  -1.4269999999999999e-01   4.4000000000000003e-03  -1.8422000000000001e+00   6.4480000000000004e-01   6.6166000000000000e+00   1.0600000000000000e-01   3.4639999999999999e-01   3.9369999999999999e-01
   7.0530000000000004e-01  -4.1770000000000002e-01   2.3161999999999998e+00   1.9089999999999999e-01  -1.6180000000000000e-01  -4.4000000000000003e-03  -1.8866000000000001e+00   7.5600000000000001e-01   6.7035999999999998e+00   2.0230000000000001e-01   3.3679999999999999e-01   3.8479999999999998e-01
   6.8330000000000002e-01  -4.6170000000000000e-01   2.1446000000000001e+00   2.0999999999999999e-01  -8.5599999999999996e-02  -8.8000000000000005e-03  -2.0640999999999998e+00   6.4480000000000004e-01   7.3131000000000004e+00   1.4449999999999999e-01   2.7900000000000003e-01   3.9369999999999999e-01
   8.3760000000000001e-01  -3.7369999999999998e-01   1.4582999999999999e+00   2.2910000000000000e-01  -2.8500000000000001e-02   4.3900000000000002e-02  -2.1084999999999998e+00   6.4480000000000004e-01   6.5294999999999996e+00   1.8300000000000000e-01   2.8870000000000001e-01   3.7159999999999999e-01
   5.2900000000000003e-01  -3.9570000000000000e-01   2.5735000000000001e+00   1.6230000000000000e-01  -2.2839999999999999e-01   4.8200000000000000e-02  -2.0863000000000000e+00   6.8930000000000002e-01   6.8777999999999997e+00   1.6380000000000000e-01   2.8870000000000001e-01   4.0250000000000002e-01
   4.8490000000000000e-01  -3.7369999999999998e-01   2.9165999999999999e+00   1.3370000000000001e-01  -2.2839999999999999e-01   4.3900000000000002e-02  -2.0863000000000000e+00   3.7800000000000000e-01   6.2683000000000000e+00   2.3119999999999999e-01   2.9830000000000001e-01   3.9810000000000001e-01
   6.1719999999999997e-01  -4.8359999999999997e-01   2.4018999999999999e+00   2.0999999999999999e-01  -1.9030000000000000e-01   4.3900000000000002e-02  -1.9310000000000000e+00   4.4469999999999998e-01   5.9200999999999997e+00   3.0819999999999997e-01   2.9830000000000001e-01   3.8040000000000002e-01
   6.6130000000000000e-01  -2.4179999999999999e-01   3.6886999999999999e+00   1.1459999999999999e-01  -1.3320000000000001e-01   6.5799999999999997e-02  -1.9975000000000001e+00   5.7809999999999995e-01   6.4424999999999999e+00   2.2159999999999999e-01   3.1750000000000000e-01   3.6709999999999998e-01
   7.2740000000000005e-01  -4.1770000000000002e-01   2.5735000000000001e+00   1.6230000000000000e-01  -1.6180000000000000e-01   5.7000000000000002e-02  -1.8422000000000001e+00   4.2249999999999999e-01   6.7907000000000002e+00   1.5409999999999999e-01   3.0790000000000001e-01   3.9810000000000001e-01
   7.0530000000000004e-01  -1.0990000000000000e-01   2.0588000000000002e+00   2.2910000000000000e-01  -6.6600000000000006e-02   5.7000000000000002e-02  -2.0419000000000000e+00   5.1139999999999997e-01   7.1388999999999996e+00   2.3119999999999999e-01   2.9830000000000001e-01   4.0699999999999997e-01
   8.1559999999999999e-01  -5.0560000000000005e-01   2.0588000000000002e+00   2.4820000000000000e-01  -6.6600000000000006e-02   8.8000000000000005e-03  -1.9310000000000000e+00   6.0040000000000004e-01   7.3131000000000004e+00   2.1190000000000001e-01   3.6559999999999998e-01   3.6270000000000002e-01
   6.6130000000000000e-01  -3.7369999999999998e-01   2.4018999999999999e+00   1.5279999999999999e-01  -7.6100000000000001e-02   2.6300000000000000e-02  -1.7090000000000001e+00   7.1150000000000002e-01   6.7907000000000002e+00   1.9270000000000001e-01   3.1750000000000000e-01   3.7159999999999999e-01
   5.2900000000000003e-01  -1.9789999999999999e-01   1.4582999999999999e+00   1.4319999999999999e-01  -1.2370000000000000e-01   3.5099999999999999e-02  -1.9975000000000001e+00   5.5589999999999995e-01   6.7907000000000002e+00   2.0230000000000001e-01   3.1750000000000000e-01   3.9810000000000001e-01
   7.4939999999999996e-01  -2.4179999999999999e-01   1.6298999999999999e+00   1.6230000000000000e-01  -3.8100000000000002e-02   8.8000000000000005e-03  -2.1528999999999998e+00   5.5589999999999995e-01   5.8330000000000002e+00   2.0230000000000001e-01   3.5599999999999998e-01   4.0699999999999997e-01
   5.0700000000000001e-01  -5.0560000000000005e-01   2.5735000000000001e+00   2.4820000000000000e-01  -1.2370000000000000e-01   5.2600000000000001e-02  -2.2860999999999998e+00   5.5589999999999995e-01   6.8777999999999997e+00   2.5050000000000000e-01   2.7900000000000003e-01   4.0250000000000002e-01
   6.8330000000000002e-01  -3.5170000000000001e-01   2.9165999999999999e+00   1.1459999999999999e-01  -1.0470000000000000e-01   5.7000000000000002e-02  -2.1528999999999998e+00   4.4469999999999998e-01   6.0072000000000001e+00   3.0819999999999997e-01   3.0790000000000001e-01   4.0699999999999997e-01
   6.3919999999999999e-01  -3.0780000000000002e-01   2.0588000000000002e+00   1.5279999999999999e-01  -1.1420000000000000e-01   5.2600000000000001e-02  -2.0863000000000000e+00   4.2249999999999999e-01   6.5294999999999996e+00   2.1190000000000001e-01   2.5979999999999998e-01   3.8479999999999998e-01
   4.8490000000000000e-01  -3.5170000000000001e-01   3.2597999999999998e+00   7.6399999999999996e-02  -2.0930000000000001e-01   7.8899999999999998e-02  -1.9975000000000001e+00   7.5600000000000001e-01   6.6166000000000000e+00   2.0230000000000001e-01   3.2710000000000000e-01   3.9369999999999999e-01
   8.1559999999999999e-01  -3.7369999999999998e-01   2.4876999999999998e+00   8.5900000000000004e-02  -1.3320000000000001e-01   7.8899999999999998e-02  -1.9088000000000001e+00   6.6710000000000003e-01   5.8330000000000002e+00   2.3119999999999999e-01   3.7530000000000002e-01   3.6709999999999998e-01
   7.4939999999999996e-01  -4.1770000000000002e-01   2.1446000000000001e+00   2.2910000000000000e-01  -1.1420000000000000e-01   2.6300000000000000e-02  -2.0196999999999998e+00   5.1139999999999997e-01   7.0518999999999998e+00   1.5409999999999999e-01   3.1750000000000000e-01   3.7159999999999999e-01
   8.5960000000000003e-01  -4.1770000000000002e-01   2.6593000000000000e+00   1.8140000000000001e-01  -1.9030000000000000e-01   4.3900000000000002e-02  -1.8200000000000001e+00   8.2269999999999999e-01   6.6166000000000000e+00   9.6299999999999997e-02   3.8490000000000002e-01   3.6709999999999998e-01
   5.7310000000000005e-01  -4.1770000000000002e-01   2.3161999999999998e+00   1.1459999999999999e-01  -1.0470000000000000e-01   8.7700000000000000e-02  -1.7978000000000001e+00   7.7820000000000000e-01   7.3131000000000004e+00   1.8300000000000000e-01   3.0790000000000001e-01   3.7600000000000000e-01
   7.4939999999999996e-01  -3.0780000000000002e-01   1.5441000000000000e+00   2.1959999999999999e-01  -4.7600000000000003e-02   8.8000000000000005e-03  -1.8866000000000001e+00   4.8920000000000002e-01   7.4871999999999996e+00   3.1790000000000002e-01   3.1750000000000000e-01   3.8040000000000002e-01
   7.0530000000000004e-01  -1.7590000000000000e-01   2.3161999999999998e+00   1.8140000000000001e-01  -8.5599999999999996e-02   2.1899999999999999e-02  -2.3083000000000000e+00   4.6689999999999998e-01   6.0072000000000001e+00   1.8300000000000000e-01   2.5019999999999998e-01   4.2909999999999998e-01
   5.9509999999999996e-01  -2.6379999999999998e-01   2.3161999999999998e+00   2.0999999999999999e-01  -1.3320000000000001e-01   2.6300000000000000e-02  -2.1307000000000000e+00   6.6710000000000003e-01   6.4424999999999999e+00   1.6380000000000000e-01   4.1370000000000001e-01   3.8929999999999998e-01
   6.8330000000000002e-01  -3.9570000000000000e-01   2.4018999999999999e+00   8.5900000000000004e-02  -1.6180000000000000e-01   5.7000000000000002e-02  -2.3971000000000000e+00   3.1130000000000002e-01   6.3554000000000004e+00   2.1190000000000001e-01   2.5019999999999998e-01   3.8479999999999998e-01
   7.2740000000000005e-01  -3.7369999999999998e-01   2.4018999999999999e+00   1.6230000000000000e-01  -2.2839999999999999e-01   0.0000000000000000e+00  -2.0863000000000000e+00   6.0040000000000004e-01   6.2683000000000000e+00   2.6970000000000000e-01   3.4639999999999999e-01   3.9810000000000001e-01
   7.0530000000000004e-01  -3.9570000000000000e-01   3.5171000000000001e+00   8.5900000000000004e-02  -2.3790000000000000e-01   8.3299999999999999e-02  -2.1751000000000000e+00   4.4469999999999998e-01   5.8330000000000002e+00   2.5050000000000000e-01   3.8490000000000002e-01   3.7159999999999999e-01
   5.0700000000000001e-01  -5.2759999999999996e-01   2.3161999999999998e+00   1.6230000000000000e-01  -1.8079999999999999e-01   5.2600000000000001e-02  -1.8644000000000001e+00   5.3369999999999995e-01   6.6166000000000000e+00   2.5050000000000000e-01   2.5019999999999998e-01   3.5830000000000001e-01
   8.3760000000000001e-01  -3.0780000000000002e-01   1.8015000000000001e+00   1.9089999999999999e-01  -1.1420000000000000e-01   4.3900000000000002e-02  -1.9975000000000001e+00   5.7809999999999995e-01   6.3554000000000004e+00   2.1190000000000001e-01   3.4639999999999999e-01   3.6270000000000002e-01
   7.7149999999999996e-01  -4.3969999999999998e-01   1.3725000000000001e+00   2.1959999999999999e-01  -1.3320000000000001e-01  -1.7500000000000002e-02  -2.0640999999999998e+00   6.4480000000000004e-01   6.5294999999999996e+00   2.4079999999999999e-01   3.7530000000000002e-01   3.3620000000000000e-01
   6.6130000000000000e-01  -3.9570000000000000e-01   2.4876999999999998e+00   1.6230000000000000e-01  -1.1420000000000000e-01   7.0199999999999999e-02  -1.9310000000000000e+00   8.0049999999999999e-01   6.4424999999999999e+00   1.2520000000000001e-01   3.2710000000000000e-01   3.8929999999999998e-01
   8.1559999999999999e-01  -3.5170000000000001e-01   1.1152000000000000e+00   1.7190000000000000e-01  -8.5599999999999996e-02   1.3200000000000000e-02  -2.1751000000000000e+00   4.4469999999999998e-01   6.9648000000000003e+00   2.8899999999999998e-01   2.5019999999999998e-01   3.8929999999999998e-01
   7.2740000000000005e-01  -4.6170000000000000e-01   2.2303999999999999e+00   2.3870000000000000e-01  -1.1420000000000000e-01   2.6300000000000000e-02  -2.1307000000000000e+00   5.5589999999999995e-01   7.4001000000000001e+00   2.4079999999999999e-01   2.6939999999999997e-01   3.9369999999999999e-01
   7.0530000000000004e-01  -3.2979999999999998e-01   2.3161999999999998e+00   2.0050000000000001e-01  -1.7130000000000001e-01   4.8200000000000000e-02  -1.9753000000000001e+00   4.6689999999999998e-01   6.3554000000000004e+00   2.2159999999999999e-01   2.4060000000000001e-01   3.7600000000000000e-01
   5.9509999999999996e-01  -5.0560000000000005e-01   2.8309000000000002e+00   1.3370000000000001e-01  -2.2839999999999999e-01   6.5799999999999997e-02  -2.2860999999999998e+00   4.6689999999999998e-01   6.1813000000000002e+00   1.3489999999999999e-01   2.5979999999999998e-01   4.2020000000000002e-01
   7.2740000000000005e-01  -1.5390000000000001e-01   2.3161999999999998e+00   2.2910000000000000e-01  -1.9030000000000000e-01  -4.4000000000000003e-03  -1.9753000000000001e+00   4.8920000000000002e-01   6.1813000000000002e+00   2.4079999999999999e-01   2.4060000000000001e-01   3.6709999999999998e-01
   8.1559999999999999e-01  -4.8359999999999997e-01   2.5735000000000001e+00   8.5900000000000004e-02  -2.4740000000000001e-01   7.0199999999999999e-02  -2.0863000000000000e+00   6.2260000000000004e-01   6.3554000000000004e+00   2.4079999999999999e-01   3.0790000000000001e-01   3.9810000000000001e-01
   7.9349999999999998e-01  -4.1770000000000002e-01   3.0024000000000002e+00   1.9089999999999999e-01  -1.7130000000000001e-01   5.2600000000000001e-02  -1.8866000000000001e+00   5.1139999999999997e-01   6.0941999999999998e+00   2.4079999999999999e-01   2.4060000000000001e-01   3.4499999999999997e-01
   8.3760000000000001e-01  -1.9789999999999999e-01   2.2303999999999999e+00   1.9089999999999999e-01  -1.9030000000000000e-01   4.3900000000000002e-02  -2.1084999999999998e+00   6.6710000000000003e-01   7.2260000000000000e+00   2.6010000000000000e-01   2.6939999999999997e-01   3.8040000000000002e-01
   7.9349999999999998e-01  -4.3969999999999998e-01   2.1446000000000001e+00   2.3870000000000000e-01  -1.2370000000000000e-01   5.7000000000000002e-02  -1.8644000000000001e+00   6.8930000000000002e-01   6.5294999999999996e+00   1.3489999999999999e-01   3.0790000000000001e-01   3.5389999999999999e-01
   7.0530000000000004e-01  -6.1550000000000005e-01   3.0882000000000001e+00   1.4319999999999999e-01  -1.8079999999999999e-01   5.7000000000000002e-02  -1.8200000000000001e+00   4.8920000000000002e-01   7.0518999999999998e+00   2.8899999999999998e-01   3.3679999999999999e-01   3.7159999999999999e-01
   6.3919999999999999e-01  -3.5170000000000001e-01   1.2010000000000001e+00   2.4820000000000000e-01  -9.5200000000000007e-02   1.7500000000000002e-02  -2.1307000000000000e+00   5.7809999999999995e-01   8.1837000000000000e+00   1.8300000000000000e-01   2.7900000000000003e-01   4.0699999999999997e-01
   8.1559999999999999e-01  -4.1770000000000002e-01   2.3161999999999998e+00   1.6230000000000000e-01  -1.6180000000000000e-01  -8.8000000000000005e-03  -2.0419000000000000e+00   4.0020000000000000e-01   6.4424999999999999e+00   2.9859999999999998e-01   2.4060000000000001e-01   3.9810000000000001e-01
   8.3760000000000001e-01  -3.5170000000000001e-01   2.4876999999999998e+00   2.0999999999999999e-01  -1.0470000000000000e-01   3.9500000000000000e-02  -2.0640999999999998e+00   5.3369999999999995e-01   6.7907000000000002e+00   3.2750000000000001e-01   3.0790000000000001e-01   3.7159999999999999e-01
   6.3919999999999999e-01  -3.9570000000000000e-01   2.4876999999999998e+00   1.7190000000000000e-01  -1.7130000000000001e-01   5.7000000000000002e-02  -2.2639000000000000e+00   2.8910000000000002e-01   6.2683000000000000e+00   1.7340000000000000e-01   3.1750000000000000e-01   4.0250000000000002e-01
   7.0530000000000004e-01  -3.9570000000000000e-01   2.4876999999999998e+00   1.9089999999999999e-01  -1.8079999999999999e-01   2.1899999999999999e-02  -2.1084999999999998e+00   5.7809999999999995e-01   6.2683000000000000e+00   2.3119999999999999e-01   3.7530000000000002e-01   3.6709999999999998e-01
   5.2900000000000003e-01  -5.0560000000000005e-01   3.1739999999999999e+00   6.6799999999999998e-02  -1.7130000000000001e-01   7.0199999999999999e-02  -1.9532000000000000e+00   4.2249999999999999e-01   6.7907000000000002e+00   2.6010000000000000e-01   2.8870000000000001e-01   3.7600000000000000e-01
   8.1559999999999999e-01  -3.5170000000000001e-01   2.5735000000000001e+00   1.7190000000000000e-01  -1.3320000000000001e-01   3.9500000000000000e-02  -1.8200000000000001e+00   6.4480000000000004e-01   6.9648000000000003e+00   1.4449999999999999e-01   2.8870000000000001e-01   3.3620000000000000e-01
   7.7149999999999996e-01  -3.5170000000000001e-01   2.4018999999999999e+00   1.6230000000000000e-01  -8.5599999999999996e-02   4.8200000000000000e-02  -2.0196999999999998e+00   6.6710000000000003e-01   6.0072000000000001e+00   2.4079999999999999e-01   3.8490000000000002e-01   3.6709999999999998e-01
   7.4939999999999996e-01  -4.8359999999999997e-01   1.8015000000000001e+00   2.3870000000000000e-01  -1.1420000000000000e-01   3.0700000000000002e-02  -2.0863000000000000e+00   8.4499999999999997e-01   6.7907000000000002e+00   1.7340000000000000e-01   3.3679999999999999e-01   3.3179999999999998e-01
   5.9509999999999996e-01  -3.0780000000000002e-01   2.4018999999999999e+00   2.0050000000000001e-01  -1.1420000000000000e-01   2.6300000000000000e-02  -1.9975000000000001e+00   6.0040000000000004e-01   7.2260000000000000e+00   1.1559999999999999e-01   2.7900000000000003e-01   3.4060000000000001e-01
   6.6130000000000000e-01  -1.0990000000000000e-01   1.5441000000000000e+00   2.6729999999999998e-01  -3.8100000000000002e-02  -3.5099999999999999e-02  -2.0640999999999998e+00   5.1139999999999997e-01   6.4424999999999999e+00   1.9270000000000001e-01   3.2710000000000000e-01   3.9810000000000001e-01
   6.8330000000000002e-01  -3.7369999999999998e-01   2.3161999999999998e+00   1.3370000000000001e-01  -1.1420000000000000e-01  -8.8000000000000005e-03  -2.1307000000000000e+00   5.1139999999999997e-01   6.6166000000000000e+00   2.2159999999999999e-01   2.9830000000000001e-01   3.8479999999999998e-01
   6.6130000000000000e-01  -3.7369999999999998e-01   1.5441000000000000e+00   1.6230000000000000e-01  -1.7130000000000001e-01   5.2600000000000001e-02  -1.7756000000000001e+00   6.4480000000000004e-01   6.5294999999999996e+00   2.0230000000000001e-01   2.9830000000000001e-01   3.5389999999999999e-01
   7.4939999999999996e-01  -4.6170000000000000e-01   2.4018999999999999e+00   1.2410000000000000e-01  -2.3790000000000000e-01   7.8899999999999998e-02  -2.1084999999999998e+00   3.7800000000000000e-01   6.0072000000000001e+00   2.1190000000000001e-01   2.4060000000000001e-01   3.9369999999999999e-01
   6.3919999999999999e-01  -2.6379999999999998e-01   2.1446000000000001e+00   9.5500000000000002e-02  -1.1420000000000000e-01   1.3200000000000000e-02  -1.9753000000000001e+00   3.7800000000000000e-01   6.7907000000000002e+00   2.0230000000000001e-01   3.8490000000000002e-01   3.9369999999999999e-01
   6.1719999999999997e-01  -4.6170000000000000e-01   3.3456000000000001e+00   1.4319999999999999e-01  -1.9030000000000000e-01   5.7000000000000002e-02  -1.9310000000000000e+00   5.7809999999999995e-01   6.0072000000000001e+00   2.1190000000000001e-01   2.5019999999999998e-01   3.4060000000000001e-01
   7.9349999999999998e-01  -4.6170000000000000e-01   2.9165999999999999e+00   1.1459999999999999e-01  -1.6180000000000000e-01   3.9500000000000000e-02  -2.0640999999999998e+00   8.2269999999999999e-01   7.0518999999999998e+00   1.4449999999999999e-01   2.5019999999999998e-01   3.8479999999999998e-01
   8.1559999999999999e-01  -4.1770000000000002e-01   2.5735000000000001e+00   2.3870000000000000e-01  -1.1420000000000000e-01   2.1899999999999999e-02  -1.9975000000000001e+00   5.3369999999999995e-01   6.7035999999999998e+00   1.9270000000000001e-01   2.8870000000000001e-01   3.6270000000000002e-01
   5.0700000000000001e-01  -3.5170000000000001e-01   1.2010000000000001e+00   3.1509999999999999e-01  -1.9030000000000000e-01   2.1899999999999999e-02  -1.9975000000000001e+00   5.5589999999999995e-01   6.8777999999999997e+00   2.5050000000000000e-01   2.7900000000000003e-01   3.7159999999999999e-01
   6.1719999999999997e-01  -3.2979999999999998e-01   2.7450999999999999e+00   1.9089999999999999e-01  -2.3790000000000000e-01   3.9500000000000000e-02  -2.1751000000000000e+00   5.5589999999999995e-01   7.3131000000000004e+00   1.4449999999999999e-01   2.5019999999999998e-01   3.7600000000000000e-01
   8.1559999999999999e-01  -2.1980000000000000e-01   1.8015000000000001e+00   1.5279999999999999e-01  -1.3320000000000001e-01   8.8000000000000005e-03  -2.1972999999999998e+00   5.1139999999999997e-01   6.4424999999999999e+00   1.1559999999999999e-01   3.3679999999999999e-01   3.6709999999999998e-01
   6.6130000000000000e-01  -3.7369999999999998e-01   2.3161999999999998e+00   1.5279999999999999e-01  -5.7099999999999998e-02   1.3200000000000000e-02  -2.1528999999999998e+00   4.8920000000000002e-01   6.0072000000000001e+00   2.1190000000000001e-01   3.1750000000000000e-01   4.1139999999999999e-01
   7.0530000000000004e-01  -1.5390000000000001e-01   2.4018999999999999e+00   1.0500000000000000e-01  -1.3320000000000001e-01   7.0199999999999999e-02  -2.0419000000000000e+00   6.0040000000000004e-01   6.8777999999999997e+00   2.2159999999999999e-01   2.8870000000000001e-01   3.9369999999999999e-01
   7.0530000000000004e-01  -1.0990000000000000e-01   3.0024000000000002e+00   1.4319999999999999e-01  -1.8079999999999999e-01   5.2600000000000001e-02  -2.1751000000000000e+00   5.7809999999999995e-01   6.9648000000000003e+00   2.3119999999999999e-01   2.8870000000000001e-01   3.9810000000000001e-01
   9.4779999999999998e-01  -3.5170000000000001e-01   2.8309000000000002e+00   1.9089999999999999e-01  -1.3320000000000001e-01   3.5099999999999999e-02  -2.1528999999999998e+00   5.5589999999999995e-01   5.8330000000000002e+00   2.4079999999999999e-01   2.7900000000000003e-01   4.0699999999999997e-01
   5.9509999999999996e-01  -5.0560000000000005e-01   2.4018999999999999e+00   1.1459999999999999e-01  -1.9980000000000001e-01   7.4499999999999997e-02  -1.8866000000000001e+00   5.7809999999999995e-01   6.9648000000000003e+00   2.2159999999999999e-01   3.7530000000000002e-01   3.6709999999999998e-01
   6.8330000000000002e-01  -4.6170000000000000e-01   2.7450999999999999e+00   1.8140000000000001e-01  -1.9980000000000001e-01   5.7000000000000002e-02  -2.0196999999999998e+00   6.6710000000000003e-01   6.0941999999999998e+00   2.6970000000000000e-01   2.9830000000000001e-01   3.6270000000000002e-01
   8.1559999999999999e-01  -3.0780000000000002e-01   2.4018999999999999e+00   1.9089999999999999e-01  -1.2370000000000000e-01  -3.0700000000000002e-02  -2.1084999999999998e+00   5.5589999999999995e-01   6.4424999999999999e+00   1.4449999999999999e-01   3.3679999999999999e-01   3.3620000000000000e-01
   6.3919999999999999e-01  -2.4179999999999999e-01   1.7157000000000000e+00   2.1959999999999999e-01  -8.5599999999999996e-02   1.7500000000000002e-02  -1.9088000000000001e+00   7.1150000000000002e-01   7.6612999999999998e+00   1.7340000000000000e-01   3.8490000000000002e-01   3.7600000000000000e-01
   7.7149999999999996e-01  -3.5170000000000001e-01   2.6593000000000000e+00   1.8140000000000001e-01  -8.5599999999999996e-02   5.7000000000000002e-02  -1.8644000000000001e+00   6.8930000000000002e-01   7.0518999999999998e+00   2.0230000000000001e-01   3.5599999999999998e-01   3.7600000000000000e-01
   6.1719999999999997e-01  -1.5390000000000001e-01   1.7157000000000000e+00   2.7689999999999998e-01  -1.9000000000000000e-02  -2.1899999999999999e-02  -2.0419000000000000e+00   4.6689999999999998e-01   7.1388999999999996e+00   2.1190000000000001e-01   2.5019999999999998e-01   4.1139999999999999e-01
   7.2740000000000005e-01  -6.1550000000000005e-01   2.4018999999999999e+00   2.0999999999999999e-01  -8.5599999999999996e-02   1.7500000000000002e-02  -2.0863000000000000e+00   5.7809999999999995e-01   6.4424999999999999e+00   1.9270000000000001e-01   3.1750000000000000e-01   3.8040000000000002e-01
   8.5960000000000003e-01  -3.0780000000000002e-01   2.7450999999999999e+00   1.8140000000000001e-01  -2.1890000000000001e-01   3.9500000000000000e-02  -2.1084999999999998e+00   3.7800000000000000e-01   6.2683000000000000e+00   2.3119999999999999e-01   3.0790000000000001e-01   3.6270000000000002e-01
   7.2740000000000005e-01  -4.3969999999999998e-01   2.8309000000000002e+00   1.4319999999999999e-01  -2.3790000000000000e-01   6.5799999999999997e-02  -2.0640999999999998e+00   3.7800000000000000e-01   6.3554000000000004e+00   3.2750000000000001e-01   3.1750000000000000e-01   3.8479999999999998e-01
   6.3919999999999999e-01  -3.9570000000000000e-01   3.0882000000000001e+00   2.3870000000000000e-01  -1.8079999999999999e-01   3.0700000000000002e-02  -2.1972999999999998e+00   5.1139999999999997e-01   6.3554000000000004e+00   2.7939999999999998e-01   2.9830000000000001e-01   3.8929999999999998e-01
   5.9509999999999996e-01  -4.8359999999999997e-01   2.7450999999999999e+00   1.0500000000000000e-01  -2.2839999999999999e-01   9.2100000000000001e-02  -2.0863000000000000e+00   4.4469999999999998e-01   6.3554000000000004e+00   2.2159999999999999e-01   2.8870000000000001e-01   4.0250000000000002e-01
   7.9349999999999998e-01  -5.2759999999999996e-01   3.2597999999999998e+00   1.8140000000000001e-01  -2.1890000000000001e-01   5.7000000000000002e-02  -1.9310000000000000e+00   5.5589999999999995e-01   7.6612999999999998e+00   2.6970000000000000e-01   2.9830000000000001e-01   3.6709999999999998e-01
   7.2740000000000005e-01  -3.2979999999999998e-01   2.2303999999999999e+00   1.6230000000000000e-01  -1.3320000000000001e-01   8.8000000000000005e-03  -1.9753000000000001e+00   6.6710000000000003e-01   6.7035999999999998e+00   2.2159999999999999e-01   2.4060000000000001e-01   3.5389999999999999e-01
   7.7149999999999996e-01  -5.9360000000000002e-01   2.4876999999999998e+00   1.5279999999999999e-01  -1.8079999999999999e-01   3.0700000000000002e-02  -2.0196999999999998e+00   6.2260000000000004e-01   7.0518999999999998e+00   2.1190000000000001e-01   3.4639999999999999e-01   3.4949999999999998e-01
   6.1719999999999997e-01  -2.6379999999999998e-01   2.3161999999999998e+00   8.5900000000000004e-02  -1.0470000000000000e-01   3.0700000000000002e-02  -2.0863000000000000e+00   3.5580000000000001e-01   5.9200999999999997e+00   1.4449999999999999e-01   2.8870000000000001e-01   3.1409999999999999e-01
   6.8330000000000002e-01  -3.9570000000000000e-01   1.7157000000000000e+00   2.5779999999999997e-01  -1.3320000000000001e-01   0.0000000000000000e+00  -2.0196999999999998e+00   6.4480000000000004e-01   6.7035999999999998e+00   2.5050000000000000e-01   2.9830000000000001e-01   4.0250000000000002e-01
   9.2579999999999996e-01  -3.2979999999999998e-01   2.4018999999999999e+00   2.6729999999999998e-01  -7.6100000000000001e-02   4.4000000000000003e-03  -2.2195000000000000e+00   4.2249999999999999e-01   6.7907000000000002e+00   2.6010000000000000e-01   2.7900000000000003e-01   3.6270000000000002e-01
   5.2900000000000003e-01  -4.8359999999999997e-01   2.8309000000000002e+00   3.0549999999999999e-01  -1.3320000000000001e-01   4.8200000000000000e-02  -2.0863000000000000e+00   3.7800000000000000e-01   6.7907000000000002e+00   2.0230000000000001e-01   2.9830000000000001e-01   3.4949999999999998e-01
   7.4939999999999996e-01  -4.8359999999999997e-01   3.5171000000000001e+00   1.5279999999999999e-01  -1.7130000000000001e-01   4.8200000000000000e-02  -2.1084999999999998e+00   4.6689999999999998e-01   6.6166000000000000e+00   1.9270000000000001e-01   3.0790000000000001e-01   3.7600000000000000e-01
   7.9349999999999998e-01  -4.1770000000000002e-01   2.3161999999999998e+00   2.3870000000000000e-01  -1.3320000000000001e-01   5.2600000000000001e-02  -2.0863000000000000e+00   3.1130000000000002e-01   6.4424999999999999e+00   1.5409999999999999e-01   2.4060000000000001e-01   4.1139999999999999e-01
   7.4939999999999996e-01  -2.1980000000000000e-01   3.3456000000000001e+00   1.1459999999999999e-01  -1.9030000000000000e-01   1.3159999999999999e-01  -2.0863000000000000e+00   5.5589999999999995e-01   6.2683000000000000e+00   3.0819999999999997e-01   3.1750000000000000e-01   3.3620000000000000e-01
   7.0530000000000004e-01  -4.6170000000000000e-01   2.4876999999999998e+00   2.2910000000000000e-01  -2.1890000000000001e-01   4.8200000000000000e-02  -1.9975000000000001e+00   3.3350000000000002e-01   6.9648000000000003e+00   1.2520000000000001e-01   3.1750000000000000e-01   3.5389999999999999e-01
   7.4939999999999996e-01  -3.2979999999999998e-01   2.3161999999999998e+00   2.3870000000000000e-01  -1.6180000000000000e-01   5.7000000000000002e-02  -2.1307000000000000e+00   6.0040000000000004e-01   6.2683000000000000e+00   2.9859999999999998e-01   3.4639999999999999e-01   3.6709999999999998e-01
   8.3760000000000001e-01  -3.0780000000000002e-01   1.5441000000000000e+00   2.0050000000000001e-01  -2.1890000000000001e-01   3.0700000000000002e-02  -1.9975000000000001e+00   7.3380000000000001e-01   6.3554000000000004e+00   1.4449999999999999e-01   2.7900000000000003e-01   3.8040000000000002e-01
   5.9509999999999996e-01  -2.4179999999999999e-01   2.4876999999999998e+00   2.0999999999999999e-01  -1.9980000000000001e-01   5.7000000000000002e-02  -1.9532000000000000e+00   6.2260000000000004e-01   7.8353999999999999e+00   2.1190000000000001e-01   3.1750000000000000e-01   3.4060000000000001e-01
   7.9349999999999998e-01  -3.7369999999999998e-01   2.5735000000000001e+00   3.0549999999999999e-01  -1.2370000000000000e-01   1.3200000000000000e-02  -2.1084999999999998e+00   5.1139999999999997e-01   6.3554000000000004e+00   2.4079999999999999e-01   2.6939999999999997e-01   3.5830000000000001e-01
   7.0530000000000004e-01  -2.1980000000000000e-01   2.3161999999999998e+00   1.7190000000000000e-01  -1.3320000000000001e-01   3.0700000000000002e-02  -1.9532000000000000e+00   5.7809999999999995e-01   7.2260000000000000e+00   1.6380000000000000e-01   1.7319999999999999e-01   3.8479999999999998e-01
   7.4939999999999996e-01  -2.8580000000000000e-01   3.0024000000000002e+00   2.2910000000000000e-01  -1.3320000000000001e-01   8.3299999999999999e-02  -1.9532000000000000e+00   6.6710000000000003e-01   6.6166000000000000e+00   1.7340000000000000e-01   3.1750000000000000e-01   3.8929999999999998e-01
   5.5110000000000003e-01  -3.5170000000000001e-01   2.3161999999999998e+00   1.5279999999999999e-01  -1.1420000000000000e-01   7.8899999999999998e-02  -2.2416999999999998e+00   2.4460000000000001e-01   6.9648000000000003e+00   2.0230000000000001e-01   3.0790000000000001e-01   4.0250000000000002e-01
   8.8170000000000004e-01  -5.2759999999999996e-01   2.4876999999999998e+00   1.9089999999999999e-01  -1.0470000000000000e-01   2.1899999999999999e-02  -2.1528999999999998e+00   4.0020000000000000e-01   6.7907000000000002e+00   2.4079999999999999e-01   3.0790000000000001e-01   3.8479999999999998e-01
   6.8330000000000002e-01  -4.3969999999999998e-01   3.6886999999999999e+00   1.5279999999999999e-01  -1.5229999999999999e-01   7.4499999999999997e-02  -2.2639000000000000e+00   4.6689999999999998e-01   6.2683000000000000e+00   1.7340000000000000e-01   3.5599999999999998e-01   3.7159999999999999e-01
   8.1559999999999999e-01  -4.1770000000000002e-01   2.3161999999999998e+00   1.4319999999999999e-01  -1.7130000000000001e-01   6.5799999999999997e-02  -1.9532000000000000e+00   4.2249999999999999e-01   6.8777999999999997e+00   2.3119999999999999e-01   3.7530000000000002e-01   3.7159999999999999e-01
   6.8330000000000002e-01  -1.5390000000000001e-01   2.6593000000000000e+00   2.0050000000000001e-01  -9.5200000000000007e-02   8.7700000000000000e-02  -2.1084999999999998e+00   5.1139999999999997e-01   6.7035999999999998e+00   9.6299999999999997e-02   2.9830000000000001e-01   3.4060000000000001e-01
   9.4779999999999998e-01  -2.6379999999999998e-01   1.6298999999999999e+00   1.5279999999999999e-01  -1.6180000000000000e-01   0.0000000000000000e+00  -1.9532000000000000e+00   6.4480000000000004e-01   6.9648000000000003e+00   2.0230000000000001e-01   3.5599999999999998e-01   3.5830000000000001e-01
   7.7149999999999996e-01  -5.2759999999999996e-01   2.9165999999999999e+00   1.5279999999999999e-01  -1.4269999999999999e-01   5.7000000000000002e-02  -2.1084999999999998e+00   6.2260000000000004e-01   6.6166000000000000e+00   1.4449999999999999e-01   2.2130000000000000e-01   3.4060000000000001e-01
   8.5960000000000003e-01  -3.5170000000000001e-01   1.2867999999999999e+00   2.4820000000000000e-01  -1.1420000000000000e-01  -1.3200000000000000e-02  -2.0196999999999998e+00   5.5589999999999995e-01   7.2260000000000000e+00   1.7340000000000000e-01   2.9830000000000001e-01   3.8040000000000002e-01
   6.1719999999999997e-01  -2.8580000000000000e-01   2.4876999999999998e+00   1.8140000000000001e-01  -1.3320000000000001e-01   5.2600000000000001e-02  -2.1084999999999998e+00   5.5589999999999995e-01   6.4424999999999999e+00   1.4449999999999999e-01   2.4060000000000001e-01   3.5830000000000001e-01
   8.5960000000000003e-01  -6.1550000000000005e-01   2.4018999999999999e+00   1.9089999999999999e-01  -2.0930000000000001e-01   4.3900000000000002e-02  -2.0640999999999998e+00   6.4480000000000004e-01   6.9648000000000003e+00   2.2159999999999999e-01   3.6559999999999998e-01   3.6709999999999998e-01
   7.2740000000000005e-01  -4.6170000000000000e-01   2.7450999999999999e+00   1.2410000000000000e-01  -1.9030000000000000e-01   3.5099999999999999e-02  -2.0419000000000000e+00   4.4469999999999998e-01   6.0941999999999998e+00   2.4079999999999999e-01   2.7900000000000003e-01   3.8929999999999998e-01
   7.9349999999999998e-01  -4.8359999999999997e-01   1.8015000000000001e+00   1.6230000000000000e-01  -1.6180000000000000e-01   0.0000000000000000e+00  -2.1528999999999998e+00   5.5589999999999995e-01   6.4424999999999999e+00   2.1190000000000001e-01   3.1750000000000000e-01   3.4949999999999998e-01
   7.4939999999999996e-01  -4.6170000000000000e-01   3.6886999999999999e+00   1.3370000000000001e-01  -1.9030000000000000e-01   7.4499999999999997e-02  -2.0863000000000000e+00   7.1150000000000002e-01   6.3554000000000004e+00   2.3119999999999999e-01   3.1750000000000000e-01   3.3620000000000000e-01
   7.9349999999999998e-01  -3.7369999999999998e-01   1.9730000000000001e+00   1.9089999999999999e-01  -2.1890000000000001e-01   6.1400000000000003e-02  -1.8644000000000001e+00   6.4480000000000004e-01   6.2683000000000000e+00   1.9270000000000001e-01   2.8870000000000001e-01   3.2729999999999998e-01
   7.4939999999999996e-01  -2.1980000000000000e-01   2.5735000000000001e+00   1.6230000000000000e-01  -9.4999999999999998e-03   6.5799999999999997e-02  -2.0196999999999998e+00   5.1139999999999997e-01   7.0518999999999998e+00   2.1190000000000001e-01   3.3679999999999999e-01   3.5830000000000001e-01
   7.0530000000000004e-01  -2.6379999999999998e-01   2.0588000000000002e+00   1.4319999999999999e-01  -5.7099999999999998e-02   3.0700000000000002e-02  -2.0419000000000000e+00   5.5589999999999995e-01   6.0072000000000001e+00   1.8300000000000000e-01   3.6559999999999998e-01   3.4949999999999998e-01
   5.9509999999999996e-01  -3.2979999999999998e-01   2.2303999999999999e+00   2.1959999999999999e-01  -1.9030000000000000e-01   7.0199999999999999e-02  -2.0196999999999998e+00   7.1150000000000002e-01   6.0072000000000001e+00   3.4680000000000000e-01   2.8870000000000001e-01   3.7159999999999999e-01
   6.6130000000000000e-01  -1.7590000000000000e-01   2.2303999999999999e+00   3.5330000000000000e-01  -7.6100000000000001e-02   2.1899999999999999e-02  -2.1084999999999998e+00   4.6689999999999998e-01   6.4424999999999999e+00   1.7340000000000000e-01   2.6939999999999997e-01   3.2290000000000002e-01
   7.4939999999999996e-01  -1.9789999999999999e-01   2.3161999999999998e+00   1.8140000000000001e-01  -1.9030000000000000e-01   9.2100000000000001e-02  -2.2860999999999998e+00   5.5589999999999995e-01   6.4424999999999999e+00   1.8300000000000000e-01   2.9830000000000001e-01   4.0699999999999997e-01
   6.8330000000000002e-01  -3.9570000000000000e-01   3.0882000000000001e+00   2.0050000000000001e-01  -1.8079999999999999e-01   4.8200000000000000e-02  -2.2195000000000000e+00   5.5589999999999995e-01   6.0941999999999998e+00   2.2159999999999999e-01   2.5979999999999998e-01   3.4060000000000001e-01
   6.1719999999999997e-01  -5.2759999999999996e-01   2.4876999999999998e+00   2.0050000000000001e-01  -1.8079999999999999e-01   8.3299999999999999e-02  -2.2416999999999998e+00   4.2249999999999999e-01   6.4424999999999999e+00   2.5050000000000000e-01   2.7900000000000003e-01   3.4499999999999997e-01
   7.9349999999999998e-01  -3.9570000000000000e-01   1.8015000000000001e+00   2.0050000000000001e-01  -2.0930000000000001e-01   7.8899999999999998e-02  -2.0419000000000000e+00   5.3369999999999995e-01   6.3554000000000004e+00   2.9859999999999998e-01   2.8870000000000001e-01   3.7600000000000000e-01
   7.0530000000000004e-01  -5.0560000000000005e-01   3.3456000000000001e+00   6.6799999999999998e-02  -2.6640000000000003e-01   1.1400000000000000e-01  -2.0640999999999998e+00   5.1139999999999997e-01   6.2683000000000000e+00   2.2159999999999999e-01   3.1750000000000000e-01   3.6709999999999998e-01
   7.0530000000000004e-01  -4.8359999999999997e-01   3.1739999999999999e+00   1.8140000000000001e-01  -1.4269999999999999e-01   5.7000000000000002e-02  -2.0196999999999998e+00   6.2260000000000004e-01   6.8777999999999997e+00   1.9270000000000001e-01   3.6559999999999998e-01   3.6270000000000002e-01
   6.6130000000000000e-01  -5.4959999999999998e-01   2.3161999999999998e+00   2.4820000000000000e-01  -1.2370000000000000e-01   6.5799999999999997e-02  -2.1528999999999998e+00   6.4480000000000004e-01   6.6166000000000000e+00   3.0819999999999997e-01   2.2130000000000000e-01   3.8929999999999998e-01
   8.3760000000000001e-01  -2.6379999999999998e-01   1.8872000000000000e+00   2.2910000000000000e-01  -6.6600000000000006e-02   4.3900000000000002e-02  -1.8200000000000001e+00   4.8920000000000002e-01   6.3554000000000004e+00   2.0230000000000001e-01   3.0790000000000001e-01   3.6270000000000002e-01
   7.7149999999999996e-01  -3.9570000000000000e-01   3.4314000000000000e+00   1.4319999999999999e-01  -1.8079999999999999e-01   4.3900000000000002e-02  -1.9088000000000001e+00   8.2269999999999999e-01   6.7907000000000002e+00   2.6010000000000000e-01   2.7900000000000003e-01   3.7600000000000000e-01
   7.9349999999999998e-01  -3.7369999999999998e-01   1.8872000000000000e+00   2.7689999999999998e-01  -7.6100000000000001e-02   1.3200000000000000e-02  -2.1528999999999998e+00   6.4480000000000004e-01   6.3554000000000004e+00   1.9270000000000001e-01   2.8870000000000001e-01   3.4499999999999997e-01
   6.1719999999999997e-01  -3.0780000000000002e-01   2.0588000000000002e+00   1.9089999999999999e-01  -1.1420000000000000e-01   7.4499999999999997e-02  -2.2195000000000000e+00   4.4469999999999998e-01   6.6166000000000000e+00   1.6380000000000000e-01   2.3089999999999999e-01   3.8479999999999998e-01
   6.1719999999999997e-01  -4.8359999999999997e-01   2.7450999999999999e+00   1.3370000000000001e-01  -1.3320000000000001e-01   3.0700000000000002e-02  -2.1972999999999998e+00   5.1139999999999997e-01   6.7907000000000002e+00   2.5050000000000000e-01   3.3679999999999999e-01   3.6709999999999998e-01
   8.8170000000000004e-01  -4.3969999999999998e-01   3.0882000000000001e+00   1.6230000000000000e-01  -1.5229999999999999e-01   8.7700000000000000e-02  -2.1972999999999998e+00   5.3369999999999995e-01   6.7035999999999998e+00   1.2520000000000001e-01   2.6939999999999997e-01   4.0699999999999997e-01
   7.9349999999999998e-01  -4.8359999999999997e-01   2.4018999999999999e+00   1.5279999999999999e-01  -9.5200000000000007e-02   5.2600000000000001e-02  -1.9753000000000001e+00   4.4469999999999998e-01   6.4424999999999999e+00   2.3119999999999999e-01   2.5019999999999998e-01   3.8040000000000002e-01
   7.4939999999999996e-01  -4.6170000000000000e-01   3.2597999999999998e+00   1.1459999999999999e-01  -3.1400000000000000e-01   1.0960000000000000e-01  -1.9975000000000001e+00   4.6689999999999998e-01   6.7907000000000002e+00   2.3119999999999999e-01   3.5599999999999998e-01   3.3179999999999998e-01
   8.1559999999999999e-01  -3.2979999999999998e-01   3.0024000000000002e+00   1.8140000000000001e-01  -1.6180000000000000e-01   5.2600000000000001e-02  -1.9532000000000000e+00   5.5589999999999995e-01   6.7907000000000002e+00   2.0230000000000001e-01   3.2710000000000000e-01   3.7159999999999999e-01
   7.4939999999999996e-01  -4.8359999999999997e-01   2.8309000000000002e+00   3.1509999999999999e-01  -1.7130000000000001e-01   8.7700000000000000e-02  -2.1972999999999998e+00   6.2260000000000004e-01   6.4424999999999999e+00   1.7340000000000000e-01   2.4060000000000001e-01   3.8040000000000002e-01
   8.1559999999999999e-01  -2.4179999999999999e-01   1.2867999999999999e+00   1.5279999999999999e-01  -1.1420000000000000e-01   2.6300000000000000e-02  -2.0640999999999998e+00   6.0040000000000004e-01   7.2260000000000000e+00   1.8300000000000000e-01   2.5979999999999998e-01   3.3620000000000000e-01
   6.3919999999999999e-01  -2.8580000000000000e-01   2.6593000000000000e+00   1.6230000000000000e-01  -7.6100000000000001e-02   7.8899999999999998e-02  -2.0196999999999998e+00   6.8930000000000002e-01   7.0518999999999998e+00   1.6380000000000000e-01   3.6559999999999998e-01   3.6709999999999998e-01
   7.7149999999999996e-01  -3.2979999999999998e-01   1.9730000000000001e+00   2.1959999999999999e-01  -5.7099999999999998e-02   4.3900000000000002e-02  -2.1972999999999998e+00   5.5589999999999995e-01   6.7035999999999998e+00   1.5409999999999999e-01   2.7900000000000003e-01   3.7159999999999999e-01
   7.9349999999999998e-01  -3.2979999999999998e-01   2.4876999999999998e+00   1.7190000000000000e-01  -7.6100000000000001e-02   4.4000000000000003e-03  -2.2416999999999998e+00   5.7809999999999995e-01   6.8777999999999997e+00   2.0230000000000001e-01   2.2130000000000000e-01   4.0250000000000002e-01
   7.9349999999999998e-01  -3.5170000000000001e-01   2.5735000000000001e+00   1.5279999999999999e-01  -1.0470000000000000e-01   5.7000000000000002e-02  -2.2639000000000000e+00   6.6710000000000003e-01   6.5294999999999996e+00   2.6010000000000000e-01   3.3679999999999999e-01   4.1139999999999999e-01
   7.0530000000000004e-01  -3.7369999999999998e-01   2.4876999999999998e+00   1.9089999999999999e-01  -1.7130000000000001e-01   6.1400000000000003e-02  -2.2416999999999998e+00   4.8920000000000002e-01   6.5294999999999996e+00   2.7939999999999998e-01   2.5019999999999998e-01   3.8929999999999998e-01
   7.7149999999999996e-01  -3.7369999999999998e-01   2.7450999999999999e+00   2.1959999999999999e-01  -1.1420000000000000e-01   7.0199999999999999e-02  -2.1972999999999998e+00   4.0020000000000000e-01   5.9200999999999997e+00   1.8300000000000000e-01   3.3679999999999999e-01   3.4949999999999998e-01
   6.1719999999999997e-01  -4.3969999999999998e-01   3.0882000000000001e+00   1.6230000000000000e-01  -2.0930000000000001e-01   2.6300000000000000e-02  -1.9310000000000000e+00   4.0020000000000000e-01   6.6166000000000000e+00   2.8899999999999998e-01   3.0790000000000001e-01   3.6709999999999998e-01
   8.5960000000000003e-01  -2.1980000000000000e-01   2.6593000000000000e+00   1.6230000000000000e-01  -1.0470000000000000e-01   6.1400000000000003e-02  -2.0863000000000000e+00   4.8920000000000002e-01   6.3554000000000004e+00   2.0230000000000001e-01   3.1750000000000000e-01   3.7600000000000000e-01
   7.7149999999999996e-01  -3.0780000000000002e-01   1.7157000000000000e+00   2.1959999999999999e-01  -1.4269999999999999e-01  -1.3200000000000000e-02  -2.0640999999999998e+00   4.2249999999999999e-01   6.0941999999999998e+00   2.0230000000000001e-01   3.1750000000000000e-01   4.0250000000000002e-01
   7.9349999999999998e-01  -1.3189999999999999e-01   1.7157000000000000e+00   2.0999999999999999e-01  -8.5599999999999996e-02   2.6300000000000000e-02  -1.8866000000000001e+00   4.2249999999999999e-01   6.8777999999999997e+00   1.5409999999999999e-01   3.3679999999999999e-01   3.3620000000000000e-01
   7.2740000000000005e-01  -3.9570000000000000e-01   2.4018999999999999e+00   1.9089999999999999e-01  -1.7130000000000001e-01   7.0199999999999999e-02  -1.8200000000000001e+00   5.5589999999999995e-01   6.8777999999999997e+00   1.8300000000000000e-01   3.5599999999999998e-01   3.3620000000000000e-01
   9.6989999999999998e-01  -1.3189999999999999e-01   1.5441000000000000e+00   2.4820000000000000e-01  -1.9000000000000000e-02   2.1899999999999999e-02  -2.1307000000000000e+00   5.5589999999999995e-01   5.7460000000000004e+00   2.6010000000000000e-01   3.0790000000000001e-01   3.9810000000000001e-01
   7.9349999999999998e-01  -3.7369999999999998e-01   1.9730000000000001e+00   1.9089999999999999e-01  -1.1420000000000000e-01   2.1899999999999999e-02  -2.1084999999999998e+00   5.3369999999999995e-01   6.9648000000000003e+00   2.1190000000000001e-01   2.5019999999999998e-01   3.7159999999999999e-01
   8.3760000000000001e-01  -4.1770000000000002e-01   3.2597999999999998e+00   1.7190000000000000e-01  -1.1420000000000000e-01   4.8200000000000000e-02  -2.0419000000000000e+00   6.0040000000000004e-01   6.6166000000000000e+00   2.0230000000000001e-01   3.1750000000000000e-01   3.5389999999999999e-01
   6.1719999999999997e-01  -4.8359999999999997e-01   2.6593000000000000e+00   1.8140000000000001e-01  -1.1420000000000000e-01   2.6300000000000000e-02  -2.1084999999999998e+00   4.8920000000000002e-01   5.9200999999999997e+00   2.6010000000000000e-01   2.2130000000000000e-01   3.8040000000000002e-01
   6.8330000000000002e-01  -3.9570000000000000e-01   1.4582999999999999e+00   1.4319999999999999e-01  -1.0470000000000000e-01   7.4499999999999997e-02  -2.2195000000000000e+00   6.0040000000000004e-01   6.0072000000000001e+00   2.2159999999999999e-01   2.5979999999999998e-01   3.4499999999999997e-01
   6.8330000000000002e-01  -5.2759999999999996e-01   3.0882000000000001e+00   1.8140000000000001e-01  -2.1890000000000001e-01   8.7700000000000000e-02  -1.9532000000000000e+00   6.4480000000000004e-01   6.6166000000000000e+00   1.5409999999999999e-01   3.3679999999999999e-01   3.3620000000000000e-01
   8.3760000000000001e-01  -3.2979999999999998e-01   2.8309000000000002e+00   2.3870000000000000e-01  -1.4269999999999999e-01   6.1400000000000003e-02  -1.9532000000000000e+00   6.0040000000000004e-01   7.2260000000000000e+00   2.2159999999999999e-01   3.3679999999999999e-01   3.7159999999999999e-01
   9.0369999999999995e-01  -2.6379999999999998e-01   2.4018999999999999e+00   2.0999999999999999e-01  -1.5229999999999999e-01   4.4000000000000003e-03  -2.0196999999999998e+00   4.4469999999999998e-01   6.9648000000000003e+00   1.7340000000000000e-01   3.1750000000000000e-01   3.8479999999999998e-01
   7.2740000000000005e-01  -2.4179999999999999e-01   1.8872000000000000e+00   1.8140000000000001e-01  -1.5229999999999999e-01   5.2600000000000001e-02  -1.8866000000000001e+00   7.7820000000000000e-01   6.2683000000000000e+00   2.1190000000000001e-01   3.6559999999999998e-01   3.2290000000000002e-01
   6.1719999999999997e-01  -3.7369999999999998e-01   2.1446000000000001e+00   1.7190000000000000e-01  -1.9980000000000001e-01   9.2100000000000001e-02  -2.0196999999999998e+00   6.2260000000000004e-01   6.7035999999999998e+00   2.0230000000000001e-01   2.5019999999999998e-01   3.7159999999999999e-01
   7.9349999999999998e-01  -5.0560000000000005e-01   1.8872000000000000e+00   2.6729999999999998e-01  -1.4269999999999999e-01   3.5099999999999999e-02  -2.0640999999999998e+00   5.1139999999999997e-01   6.5294999999999996e+00   1.3489999999999999e-01   2.8870000000000001e-01   3.5830000000000001e-01
   7.2740000000000005e-01  -4.8359999999999997e-01   2.3161999999999998e+00   2.0050000000000001e-01  -1.1420000000000000e-01   0.0000000000000000e+00  -2.0863000000000000e+00   5.3369999999999995e-01   6.2683000000000000e+00   3.1790000000000002e-01   2.6939999999999997e-01   3.5830000000000001e-01
   5.9509999999999996e-01  -5.7160000000000000e-01   2.6593000000000000e+00   8.5900000000000004e-02  -2.4740000000000001e-01   9.6500000000000002e-02  -1.9532000000000000e+00   4.4469999999999998e-01   6.1813000000000002e+00   1.9270000000000001e-01   3.5599999999999998e-01   3.8929999999999998e-01
   7.2740000000000005e-01  -3.9570000000000000e-01   3.1739999999999999e+00   1.5279999999999999e-01  -1.6180000000000000e-01   7.0199999999999999e-02  -1.9310000000000000e+00   4.2249999999999999e-01   6.7035999999999998e+00   2.2159999999999999e-01   2.8870000000000001e-01   3.9369999999999999e-01
   7.0530000000000004e-01  -4.3969999999999998e-01   2.2303999999999999e+00   2.0050000000000001e-01  -3.2350000000000001e-01   0.0000000000000000e+00  -2.0863000000000000e+00   4.2249999999999999e-01   6.3554000000000004e+00   2.3119999999999999e-01   2.3089999999999999e-01   4.0699999999999997e-01
   5.7310000000000005e-01  -6.1550000000000005e-01   3.2597999999999998e+00   1.7190000000000000e-01  -2.5690000000000002e-01   8.7700000000000000e-02  -2.0419000000000000e+00   7.3380000000000001e-01   6.7035999999999998e+00   2.4079999999999999e-01   2.6939999999999997e-01   3.4499999999999997e-01
   7.0530000000000004e-01  -2.1980000000000000e-01   2.9165999999999999e+00   2.0050000000000001e-01  -1.7130000000000001e-01   8.7700000000000000e-02  -2.0640999999999998e+00   6.0040000000000004e-01   7.5742000000000003e+00   1.5409999999999999e-01   2.6939999999999997e-01   3.5389999999999999e-01
   7.2740000000000005e-01  -3.9570000000000000e-01   1.5441000000000000e+00   2.6729999999999998e-01  -9.5200000000000007e-02   2.6300000000000000e-02  -2.3083000000000000e+00   4.2249999999999999e-01   6.8777999999999997e+00   1.7340000000000000e-01   3.0790000000000001e-01   3.1850000000000001e-01
   7.2740000000000005e-01  -3.7369999999999998e-01   2.3161999999999998e+00   1.6230000000000000e-01  -1.6180000000000000e-01   3.0700000000000002e-02  -2.0863000000000000e+00   5.7809999999999995e-01   6.2683000000000000e+00   9.6299999999999997e-02   3.4639999999999999e-01   3.2729999999999998e-01
   6.1719999999999997e-01  -4.6170000000000000e-01   2.9165999999999999e+00   1.9089999999999999e-01  -9.5200000000000007e-02   7.8899999999999998e-02  -1.8200000000000001e+00   4.6689999999999998e-01   6.6166000000000000e+00   2.5050000000000000e-01   3.1750000000000000e-01   3.3620000000000000e-01
   9.4779999999999998e-01  -3.5170000000000001e-01   1.7157000000000000e+00   2.1959999999999999e-01  -1.4269999999999999e-01   6.5799999999999997e-02  -2.1307000000000000e+00   4.6689999999999998e-01   7.4001000000000001e+00   2.7939999999999998e-01   2.7900000000000003e-01   3.9369999999999999e-01
   8.5960000000000003e-01  -3.2979999999999998e-01   1.7157000000000000e+00   2.1959999999999999e-01  -1.9980000000000001e-01   3.0700000000000002e-02  -2.0640999999999998e+00   5.7809999999999995e-01   6.3554000000000004e+00   1.9270000000000001e-01   3.1750000000000000e-01   3.6270000000000002e-01
   8.5960000000000003e-01  -4.8359999999999997e-01   2.2303999999999999e+00   1.6230000000000000e-01  -2.5690000000000002e-01   8.8000000000000005e-03  -2.0863000000000000e+00   5.1139999999999997e-01   6.0941999999999998e+00   2.4079999999999999e-01   2.9830000000000001e-01   3.6709999999999998e-01
   5.5110000000000003e-01  -2.8580000000000000e-01   2.5735000000000001e+00   5.7299999999999997e-02  -1.8079999999999999e-01   4.8200000000000000e-02  -2.2639000000000000e+00   4.0020000000000000e-01   6.7035999999999998e+00   1.7340000000000000e-01   3.4639999999999999e-01   3.8040000000000002e-01
   7.7149999999999996e-01  -3.5170000000000001e-01   2.2303999999999999e+00   2.3870000000000000e-01  -1.2370000000000000e-01   5.7000000000000002e-02  -1.8644000000000001e+00   3.5580000000000001e-01   6.0941999999999998e+00   1.9270000000000001e-01   2.9830000000000001e-01   3.5389999999999999e-01
   7.2740000000000005e-01  -3.9570000000000000e-01   3.0882000000000001e+00   2.0050000000000001e-01  -1.8079999999999999e-01   5.2600000000000001e-02  -2.0196999999999998e+00   8.2269999999999999e-01   6.3554000000000004e+00   2.1190000000000001e-01   3.2710000000000000e-01   3.8040000000000002e-01
   6.6130000000000000e-01  -3.7369999999999998e-01   3.2597999999999998e+00   2.4820000000000000e-01  -1.7130000000000001e-01   7.8899999999999998e-02  -2.0196999999999998e+00   6.0040000000000004e-01   6.3554000000000004e+00   2.5050000000000000e-01   3.2710000000000000e-01   3.3179999999999998e-01
   7.7149999999999996e-01  -2.4179999999999999e-01   1.9730000000000001e+00   1.5279999999999999e-01  -1.1420000000000000e-01  -8.8000000000000005e-03  -2.1751000000000000e+00   5.7809999999999995e-01   6.1813000000000002e+00   1.7340000000000000e-01   2.5019999999999998e-01   4.0699999999999997e-01
   5.7310000000000005e-01  -3.0780000000000002e-01   2.3161999999999998e+00   2.6729999999999998e-01  -1.0470000000000000e-01   5.7000000000000002e-02  -2.0863000000000000e+00   4.4469999999999998e-01   6.9648000000000003e+00   2.2159999999999999e-01   2.7900000000000003e-01   3.4499999999999997e-01
   8.8170000000000004e-01  -2.6379999999999998e-01   2.9165999999999999e+00   1.2410000000000000e-01  -1.8079999999999999e-01   4.3900000000000002e-02  -1.8644000000000001e+00   4.4469999999999998e-01   7.4871999999999996e+00   1.4449999999999999e-01   3.4639999999999999e-01   3.4060000000000001e-01
   8.1559999999999999e-01  -2.6379999999999998e-01   1.4582999999999999e+00   2.2910000000000000e-01  -1.7130000000000001e-01  -8.8000000000000005e-03  -2.0863000000000000e+00   4.0020000000000000e-01   7.0518999999999998e+00   1.9270000000000001e-01   2.9830000000000001e-01   3.8040000000000002e-01
   7.9349999999999998e-01  -3.5170000000000001e-01   2.4876999999999998e+00   1.9089999999999999e-01  -6.6600000000000006e-02   2.1899999999999999e-02  -2.1972999999999998e+00   4.6689999999999998e-01   6.5294999999999996e+00   1.2520000000000001e-01   2.2130000000000000e-01   3.8929999999999998e-01
   8.5960000000000003e-01  -3.5170000000000001e-01   3.1739999999999999e+00   2.1959999999999999e-01  -1.9030000000000000e-01   2.1899999999999999e-02  -2.1307000000000000e+00   6.2260000000000004e-01   6.8777999999999997e+00   2.5050000000000000e-01   2.3089999999999999e-01   3.7159999999999999e-01
   7.2740000000000005e-01  -3.7369999999999998e-01   2.6593000000000000e+00   1.6230000000000000e-01  -2.2839999999999999e-01   8.3299999999999999e-02  -2.1751000000000000e+00   2.2239999999999999e-01   5.9200999999999997e+00   1.5409999999999999e-01   2.8870000000000001e-01   3.6270000000000002e-01
   7.4939999999999996e-01  -3.9570000000000000e-01   2.2303999999999999e+00   1.8140000000000001e-01  -1.6180000000000000e-01   2.6300000000000000e-02  -1.8866000000000001e+00   3.5580000000000001e-01   6.2683000000000000e+00   1.8300000000000000e-01   2.4060000000000001e-01   3.9810000000000001e-01
   4.8490000000000000e-01  -3.5170000000000001e-01   3.2597999999999998e+00   1.2410000000000000e-01  -2.4740000000000001e-01   1.0090000000000000e-01  -2.2860999999999998e+00   5.5589999999999995e-01   6.7035999999999998e+00   2.5050000000000000e-01   3.9450000000000002e-01   3.4499999999999997e-01
   5.5110000000000003e-01  -3.9570000000000000e-01   2.4018999999999999e+00   1.8140000000000001e-01  -1.9030000000000000e-01   3.9500000000000000e-02  -1.9975000000000001e+00   6.0040000000000004e-01   6.4424999999999999e+00   1.9270000000000001e-01   3.2710000000000000e-01   3.4949999999999998e-01
   7.9349999999999998e-01  -2.4179999999999999e-01   2.2303999999999999e+00   2.0050000000000001e-01  -1.4269999999999999e-01   5.7000000000000002e-02  -2.1084999999999998e+00   5.7809999999999995e-01   6.6166000000000000e+00   1.3489999999999999e-01   2.8870000000000001e-01   3.4949999999999998e-01
   7.0530000000000004e-01  -3.7369999999999998e-01   1.6298999999999999e+00   2.5779999999999997e-01  -1.1420000000000000e-01   4.4000000000000003e-03  -2.1528999999999998e+00   8.0049999999999999e-01   7.1388999999999996e+00   2.4079999999999999e-01   2.8870000000000001e-01   3.2290000000000002e-01
   6.3919999999999999e-01  -5.0560000000000005e-01   2.4018999999999999e+00   2.0999999999999999e-01  -5.7099999999999998e-02   6.1400000000000003e-02  -2.0419000000000000e+00   7.7820000000000000e-01   7.3131000000000004e+00   2.5050000000000000e-01   3.0790000000000001e-01   3.3620000000000000e-01
   8.5960000000000003e-01  -3.9570000000000000e-01   1.7157000000000000e+00   2.4820000000000000e-01  -4.7600000000000003e-02  -3.0700000000000002e-02  -2.1307000000000000e+00   4.0020000000000000e-01   6.6166000000000000e+00   2.7939999999999998e-01   2.8870000000000001e-01   3.1409999999999999e-01
   5.7310000000000005e-01  -3.5170000000000001e-01   2.7450999999999999e+00   1.6230000000000000e-01  -2.8500000000000001e-02   3.9500000000000000e-02  -2.1972999999999998e+00   3.7800000000000000e-01   6.5294999999999996e+00   1.3489999999999999e-01   2.8870000000000001e-01   3.9369999999999999e-01
   6.6130000000000000e-01  -5.0560000000000005e-01   1.5441000000000000e+00   1.3370000000000001e-01  -1.6180000000000000e-01   6.5799999999999997e-02  -2.1972999999999998e+00   6.2260000000000004e-01   5.7460000000000004e+00   1.7340000000000000e-01   3.0790000000000001e-01   3.1850000000000001e-01
   6.3919999999999999e-01  -3.7369999999999998e-01   2.1446000000000001e+00   1.9089999999999999e-01  -2.0930000000000001e-01   7.4499999999999997e-02  -2.1528999999999998e+00   5.1139999999999997e-01   5.9200999999999997e+00   2.2159999999999999e-01   4.2340000000000000e-01   3.9369999999999999e-01
   6.6130000000000000e-01  -5.4959999999999998e-01   2.1446000000000001e+00   1.3370000000000001e-01  -1.9980000000000001e-01   2.6300000000000000e-02  -2.1528999999999998e+00   4.2249999999999999e-01   5.4847999999999999e+00   2.1190000000000001e-01   2.2130000000000000e-01   3.4060000000000001e-01
   7.7149999999999996e-01  -2.8580000000000000e-01   2.7450999999999999e+00   1.3370000000000001e-01  -2.1890000000000001e-01   4.8200000000000000e-02  -2.0640999999999998e+00   5.5589999999999995e-01   6.7907000000000002e+00   1.9270000000000001e-01   3.1750000000000000e-01   3.3620000000000000e-01
   8.1559999999999999e-01  -4.6170000000000000e-01   1.9730000000000001e+00   1.5279999999999999e-01  -1.8079999999999999e-01   1.0520000000000000e-01  -1.8200000000000001e+00   6.6710000000000003e-01   6.6166000000000000e+00   2.4079999999999999e-01   3.3679999999999999e-01   3.5830000000000001e-01
   7.2740000000000005e-01  -2.8580000000000000e-01   2.0588000000000002e+00   1.7190000000000000e-01  -1.9030000000000000e-01   4.8200000000000000e-02  -2.2860999999999998e+00   5.5589999999999995e-01   6.9648000000000003e+00   2.4079999999999999e-01   2.5979999999999998e-01   3.5830000000000001e-01
   8.1559999999999999e-01  -2.4179999999999999e-01   2.3161999999999998e+00   2.0050000000000001e-01  -1.0470000000000000e-01   6.5799999999999997e-02  -1.7534000000000001e+00   6.2260000000000004e-01   7.0518999999999998e+00   1.7340000000000000e-01   3.2710000000000000e-01   3.6270000000000002e-01
   9.0369999999999995e-01  -2.4179999999999999e-01   2.8309000000000002e+00   1.9089999999999999e-01  -2.0930000000000001e-01   8.7700000000000000e-02  -2.2860999999999998e+00   6.8930000000000002e-01   6.7035999999999998e+00   1.7340000000000000e-01   4.4259999999999999e-01   3.4949999999999998e-01
   7.2740000000000005e-01  -5.0560000000000005e-01   2.4018999999999999e+00   3.2460000000000000e-01  -1.0470000000000000e-01   0.0000000000000000e+00  -2.1307000000000000e+00   4.2249999999999999e-01   6.3554000000000004e+00   2.2159999999999999e-01   3.5599999999999998e-01   3.5830000000000001e-01
   8.3760000000000001e-01  -5.4959999999999998e-01   2.4876999999999998e+00   1.4319999999999999e-01  -1.3320000000000001e-01   5.7000000000000002e-02  -2.2416999999999998e+00   4.6689999999999998e-01   6.7035999999999998e+00   2.1190000000000001e-01   2.5019999999999998e-01   4.2020000000000002e-01
   7.7149999999999996e-01  -4.8359999999999997e-01   2.6593000000000000e+00   1.5279999999999999e-01  -1.7130000000000001e-01   1.7500000000000002e-02  -1.8866000000000001e+00   4.6689999999999998e-01   6.3554000000000004e+00   2.1190000000000001e-01   2.5019999999999998e-01   3.3179999999999998e-01
   6.8330000000000002e-01  -3.9570000000000000e-01   3.2597999999999998e+00   8.5900000000000004e-02  -3.3310000000000001e-01   9.2100000000000001e-02  -2.2195000000000000e+00   4.6689999999999998e-01   6.0072000000000001e+00   1.3489999999999999e-01   2.2130000000000000e-01   3.6270000000000002e-01
   6.3919999999999999e-01  -4.8359999999999997e-01   2.6593000000000000e+00   3.2460000000000000e-01  -1.7130000000000001e-01   6.1400000000000003e-02  -2.2195000000000000e+00   4.8920000000000002e-01   6.7907000000000002e+00   2.4079999999999999e-01   3.5599999999999998e-01   3.6709999999999998e-01
   8.1559999999999999e-01  -3.5170000000000001e-01   3.1739999999999999e+00   1.1459999999999999e-01  -2.6640000000000003e-01   6.5799999999999997e-02  -2.0640999999999998e+00   3.7800000000000000e-01   7.0518999999999998e+00   1.7340000000000000e-01   2.5979999999999998e-01   3.4060000000000001e-01
   8.1559999999999999e-01  -3.0780000000000002e-01   2.9165999999999999e+00   1.7190000000000000e-01  -2.3790000000000000e-01   5.7000000000000002e-02  -2.1751000000000000e+00   6.0040000000000004e-01   6.2683000000000000e+00   2.4079999999999999e-01   3.4639999999999999e-01   3.5830000000000001e-01
   7.9349999999999998e-01  -2.1980000000000000e-01   2.7450999999999999e+00   2.4820000000000000e-01  -1.6180000000000000e-01   8.7700000000000000e-02  -2.0196999999999998e+00   5.7809999999999995e-01   7.3131000000000004e+00   2.2159999999999999e-01   2.7900000000000003e-01   4.2470000000000002e-01
   8.3760000000000001e-01  -2.1980000000000000e-01   1.5441000000000000e+00   2.4820000000000000e-01  -9.5200000000000007e-02   4.3900000000000002e-02  -2.1972999999999998e+00   7.1150000000000002e-01   7.4001000000000001e+00   2.2159999999999999e-01   3.6559999999999998e-01   3.3620000000000000e-01
   7.9349999999999998e-01  -3.7369999999999998e-01   1.7157000000000000e+00   1.4319999999999999e-01  -1.7130000000000001e-01   3.9500000000000000e-02  -1.9310000000000000e+00   5.3369999999999995e-01   6.9648000000000003e+00   1.8300000000000000e-01   2.6939999999999997e-01   3.6709999999999998e-01
   8.1559999999999999e-01  -3.9570000000000000e-01   2.0588000000000002e+00   1.8140000000000001e-01  -9.4999999999999998e-03  -8.8000000000000005e-03  -2.3304999999999998e+00   6.8930000000000002e-01   6.8777999999999997e+00   2.4079999999999999e-01   2.9830000000000001e-01   3.5389999999999999e-01
   8.8170000000000004e-01  -1.7590000000000000e-01   2.0588000000000002e+00   1.6230000000000000e-01  -7.6100000000000001e-02   1.7500000000000002e-02  -2.1084999999999998e+00   6.2260000000000004e-01   6.1813000000000002e+00   2.4079999999999999e-01   2.9830000000000001e-01   3.6270000000000002e-01
   7.0530000000000004e-01  -1.7590000000000000e-01   2.7450999999999999e+00   6.6799999999999998e-02  -7.6100000000000001e-02   5.7000000000000002e-02  -2.1528999999999998e+00   5.3369999999999995e-01   6.3554000000000004e+00   2.4079999999999999e-01   2.6939999999999997e-01   3.4499999999999997e-01
   7.0530000000000004e-01  -3.2979999999999998e-01   2.1446000000000001e+00   2.0999999999999999e-01  -1.9030000000000000e-01   6.1400000000000003e-02  -2.2195000000000000e+00   4.0020000000000000e-01   6.7907000000000002e+00   2.3119999999999999e-01   2.6939999999999997e-01   3.7159999999999999e-01
   6.3919999999999999e-01  -3.9570000000000000e-01   2.3161999999999998e+00   1.3370000000000001e-01  -1.1420000000000000e-01   1.7500000000000002e-02  -2.1972999999999998e+00   5.5589999999999995e-01   6.6166000000000000e+00   1.9270000000000001e-01   2.5979999999999998e-01   4.0250000000000002e-01
   8.1559999999999999e-01  -5.4959999999999998e-01   3.4314000000000000e+00   8.5900000000000004e-02  -1.9030000000000000e-01   1.4030000000000001e-01  -1.8422000000000001e+00   6.2260000000000004e-01   7.5742000000000003e+00   2.3119999999999999e-01   3.3679999999999999e-01   3.7159999999999999e-01
   7.9349999999999998e-01  -2.8580000000000000e-01   3.0882000000000001e+00   1.3370000000000001e-01  -1.5229999999999999e-01   5.2600000000000001e-02  -2.0419000000000000e+00   3.5580000000000001e-01   6.1813000000000002e+00   2.5050000000000000e-01   4.1370000000000001e-01   3.6709999999999998e-01
   6.3919999999999999e-01  -3.7369999999999998e-01   1.8872000000000000e+00   2.0999999999999999e-01  -1.7130000000000001e-01   5.7000000000000002e-02  -2.2195000000000000e+00   6.0040000000000004e-01   6.8777999999999997e+00   2.0230000000000001e-01   3.2710000000000000e-01   3.6270000000000002e-01
   7.0530000000000004e-01  -3.0780000000000002e-01   1.8015000000000001e+00   2.1959999999999999e-01  -3.8100000000000002e-02   4.8200000000000000e-02  -1.9975000000000001e+00   6.0040000000000004e-01   6.9648000000000003e+00   9.6299999999999997e-02   3.7530000000000002e-01   3.5389999999999999e-01
   6.3919999999999999e-01  -2.8580000000000000e-01   3.0882000000000001e+00   1.5279999999999999e-01  -1.3320000000000001e-01   6.1400000000000003e-02  -2.1084999999999998e+00   7.1150000000000002e-01   6.4424999999999999e+00   1.0600000000000000e-01   3.2710000000000000e-01   3.5389999999999999e-01
   7.4939999999999996e-01  -2.6379999999999998e-01   2.1446000000000001e+00   2.8639999999999999e-01  -9.5200000000000007e-02   2.6300000000000000e-02  -2.0196999999999998e+00   4.0020000000000000e-01   6.5294999999999996e+00   1.6380000000000000e-01   2.5979999999999998e-01   3.7600000000000000e-01
   8.3760000000000001e-01  -4.3969999999999998e-01   1.8872000000000000e+00   1.8140000000000001e-01  -9.5200000000000007e-02   5.2600000000000001e-02  -2.2195000000000000e+00   5.3369999999999995e-01   6.3554000000000004e+00   2.8899999999999998e-01   2.7900000000000003e-01   3.8929999999999998e-01
   5.9509999999999996e-01  -4.3969999999999998e-01   3.1739999999999999e+00   2.5779999999999997e-01  -1.7130000000000001e-01   4.8200000000000000e-02  -2.0863000000000000e+00   4.8920000000000002e-01   6.9648000000000003e+00   2.1190000000000001e-01   2.8870000000000001e-01   3.0959999999999999e-01
   7.7149999999999996e-01  -4.3969999999999998e-01   2.4018999999999999e+00   7.6399999999999996e-02  -1.7130000000000001e-01   4.3900000000000002e-02  -2.0640999999999998e+00   4.6689999999999998e-01   6.8777999999999997e+00   1.9270000000000001e-01   3.2710000000000000e-01   3.6270000000000002e-01
   8.5960000000000003e-01  -4.8359999999999997e-01   2.3161999999999998e+00   2.3870000000000000e-01  -1.3320000000000001e-01   8.7700000000000000e-02  -2.1972999999999998e+00   3.1130000000000002e-01   6.7035999999999998e+00   1.8300000000000000e-01   3.3679999999999999e-01   3.5389999999999999e-01
   7.0530000000000004e-01  -4.3969999999999998e-01   2.4018999999999999e+00   1.0500000000000000e-01  -2.2839999999999999e-01   5.7000000000000002e-02  -1.9532000000000000e+00   6.4480000000000004e-01   5.8330000000000002e+00   2.2159999999999999e-01   3.4639999999999999e-01   3.4949999999999998e-01
   5.7310000000000005e-01  -3.9570000000000000e-01   3.2597999999999998e+00   9.5500000000000002e-02  -1.4269999999999999e-01   9.2100000000000001e-02  -1.9088000000000001e+00   7.7820000000000000e-01   6.7035999999999998e+00   2.0230000000000001e-01   3.4639999999999999e-01   3.4499999999999997e-01
   7.0530000000000004e-01  -3.5170000000000001e-01   3.1739999999999999e+00   2.2910000000000000e-01  -9.5200000000000007e-02   1.3200000000000000e-02  -2.1084999999999998e+00   4.0020000000000000e-01   7.1388999999999996e+00   2.0230000000000001e-01   2.9830000000000001e-01   3.4499999999999997e-01
   9.0369999999999995e-01  -2.1980000000000000e-01   2.0588000000000002e+00   2.6729999999999998e-01  -9.4999999999999998e-03   3.0700000000000002e-02  -1.9310000000000000e+00   7.3380000000000001e-01   6.8777999999999997e+00   1.1559999999999999e-01   2.9830000000000001e-01   3.2729999999999998e-01
   7.0530000000000004e-01  -3.7369999999999998e-01   1.7157000000000000e+00   1.7190000000000000e-01  -1.3320000000000001e-01   2.1899999999999999e-02  -2.0419000000000000e+00   5.5589999999999995e-01   6.1813000000000002e+00   2.1190000000000001e-01   3.0790000000000001e-01   3.0959999999999999e-01
   8.3760000000000001e-01  -2.4179999999999999e-01   2.4876999999999998e+00   2.2910000000000000e-01  -1.1420000000000000e-01   4.3900000000000002e-02  -2.1528999999999998e+00   5.5589999999999995e-01   6.7907000000000002e+00   2.0230000000000001e-01   2.6939999999999997e-01   3.6270000000000002e-01
   7.7149999999999996e-01  -3.5170000000000001e-01   2.1446000000000001e+00   2.4820000000000000e-01   1.9000000000000000e-02   4.3900000000000002e-02  -1.9975000000000001e+00   5.1139999999999997e-01   5.7460000000000004e+00   1.9270000000000001e-01   3.3679999999999999e-01   3.2729999999999998e-01
   7.9349999999999998e-01  -3.9570000000000000e-01   2.4876999999999998e+00   1.9089999999999999e-01  -1.2370000000000000e-01   1.0090000000000000e-01  -2.1751000000000000e+00   5.7809999999999995e-01   6.0941999999999998e+00   2.1190000000000001e-01   2.4060000000000001e-01   3.5389999999999999e-01
   7.7149999999999996e-01  -5.2759999999999996e-01   2.0588000000000002e+00   1.1459999999999999e-01  -2.9499999999999998e-01   3.5099999999999999e-02  -2.2860999999999998e+00   4.4469999999999998e-01   6.4424999999999999e+00   1.8300000000000000e-01   1.8279999999999999e-01   3.6270000000000002e-01
   6.6130000000000000e-01  -3.9570000000000000e-01   2.2303999999999999e+00   2.1959999999999999e-01  -1.7130000000000001e-01   5.2600000000000001e-02  -2.2639000000000000e+00   6.2260000000000004e-01   6.7035999999999998e+00   2.1190000000000001e-01   3.5599999999999998e-01   3.2729999999999998e-01
   6.1719999999999997e-01  -3.7369999999999998e-01   3.4314000000000000e+00   2.0050000000000001e-01  -2.3790000000000000e-01   5.2600000000000001e-02  -1.9753000000000001e+00   7.3380000000000001e-01   6.0072000000000001e+00   2.6010000000000000e-01   3.0790000000000001e-01   3.4499999999999997e-01
   6.8330000000000002e-01  -2.4179999999999999e-01   3.4314000000000000e+00   1.8140000000000001e-01  -2.4740000000000001e-01   4.8200000000000000e-02  -1.9975000000000001e+00   4.0020000000000000e-01   6.7907000000000002e+00   2.5050000000000000e-01   4.1370000000000001e-01   3.8040000000000002e-01
   9.0369999999999995e-01  -3.5170000000000001e-01   2.4876999999999998e+00   2.1959999999999999e-01  -8.5599999999999996e-02   7.4499999999999997e-02  -2.1307000000000000e+00   6.2260000000000004e-01   6.4424999999999999e+00   1.4449999999999999e-01   3.2710000000000000e-01   3.5830000000000001e-01
   7.4939999999999996e-01  -2.1980000000000000e-01   2.1446000000000001e+00   2.6729999999999998e-01  -1.0470000000000000e-01   3.0700000000000002e-02  -2.1307000000000000e+00   4.8920000000000002e-01   7.5742000000000003e+00   2.6970000000000000e-01   2.7900000000000003e-01   3.3179999999999998e-01
   6.6130000000000000e-01  -3.2979999999999998e-01   2.6593000000000000e+00   2.0999999999999999e-01  -1.2370000000000000e-01   5.2600000000000001e-02  -1.9532000000000000e+00   6.2260000000000004e-01   7.1388999999999996e+00   2.6010000000000000e-01   3.6559999999999998e-01   3.6709999999999998e-01
   8.5960000000000003e-01  -3.7369999999999998e-01   8.5780000000000001e-01   2.2910000000000000e-01  -5.7099999999999998e-02   4.8200000000000000e-02  -2.1528999999999998e+00   4.6689999999999998e-01   7.4001000000000001e+00   2.2159999999999999e-01   3.5599999999999998e-01   3.3620000000000000e-01
   8.8170000000000004e-01  -3.5170000000000001e-01   2.2303999999999999e+00   2.0050000000000001e-01  -3.8100000000000002e-02   6.5799999999999997e-02  -2.1972999999999998e+00   4.2249999999999999e-01   5.7460000000000004e+00   1.0600000000000000e-01   3.0790000000000001e-01   3.6270000000000002e-01
   7.4939999999999996e-01  -5.9360000000000002e-01   2.4876999999999998e+00   1.2410000000000000e-01  -2.3790000000000000e-01   5.7000000000000002e-02  -1.9975000000000001e+00   3.7800000000000000e-01   6.6166000000000000e+00   1.2520000000000001e-01   3.3679999999999999e-01   3.2290000000000002e-01
   8.5960000000000003e-01  -3.5170000000000001e-01   2.8309000000000002e+00   2.0050000000000001e-01  -1.9980000000000001e-01   7.4499999999999997e-02  -2.1307000000000000e+00   5.5589999999999995e-01   6.1813000000000002e+00   2.2159999999999999e-01   3.1750000000000000e-01   3.6709999999999998e-01
   6.8330000000000002e-01  -3.7369999999999998e-01   2.2303999999999999e+00   1.8140000000000001e-01  -2.0930000000000001e-01   2.6300000000000000e-02  -2.0419000000000000e+00   3.7800000000000000e-01   6.0941999999999998e+00   2.5050000000000000e-01   2.2130000000000000e-01   3.1850000000000001e-01
   5.2900000000000003e-01  -6.3749999999999996e-01   3.1739999999999999e+00   1.9089999999999999e-01  -1.5229999999999999e-01   9.6500000000000002e-02  -2.2195000000000000e+00   7.5600000000000001e-01   6.6166000000000000e+00   2.7939999999999998e-01   2.5979999999999998e-01   3.3179999999999998e-01
   8.1559999999999999e-01  -3.7369999999999998e-01   3.2597999999999998e+00   2.1959999999999999e-01  -1.9030000000000000e-01   7.0199999999999999e-02  -2.0640999999999998e+00   5.3369999999999995e-01   7.4001000000000001e+00   2.7939999999999998e-01   2.9830000000000001e-01   3.5389999999999999e-01
   6.8330000000000002e-01  -4.1770000000000002e-01   2.4876999999999998e+00   1.9089999999999999e-01  -1.1420000000000000e-01   4.3900000000000002e-02  -2.2416999999999998e+00   7.3380000000000001e-01   6.6166000000000000e+00   1.5409999999999999e-01   2.5019999999999998e-01   3.5830000000000001e-01
   7.4939999999999996e-01  -2.6379999999999998e-01   1.8015000000000001e+00   1.8140000000000001e-01  -9.4999999999999998e-03   3.0700000000000002e-02  -2.0196999999999998e+00   7.5600000000000001e-01   6.7035999999999998e+00   2.6970000000000000e-01   3.3679999999999999e-01   3.0959999999999999e-01
   5.9509999999999996e-01  -4.6170000000000000e-01   2.5735000000000001e+00   6.6799999999999998e-02  -1.1420000000000000e-01   2.1899999999999999e-02  -2.1528999999999998e+00   6.0040000000000004e-01   6.6166000000000000e+00   2.1190000000000001e-01   3.5599999999999998e-01   3.2290000000000002e-01
   8.5960000000000003e-01  -5.0560000000000005e-01   1.8015000000000001e+00   2.2910000000000000e-01  -4.7600000000000003e-02   1.7500000000000002e-02  -2.0640999999999998e+00   4.6689999999999998e-01   6.2683000000000000e+00   2.1190000000000001e-01   2.1170000000000000e-01   3.9369999999999999e-01
   8.3760000000000001e-01  -3.2979999999999998e-01   2.9165999999999999e+00   8.5900000000000004e-02  -3.8100000000000002e-02   1.7500000000000002e-02  -2.1751000000000000e+00   4.6689999999999998e-01   5.5719000000000003e+00   1.5409999999999999e-01   3.2710000000000000e-01   3.2729999999999998e-01
   7.7149999999999996e-01  -1.7590000000000000e-01   2.9165999999999999e+00   2.1959999999999999e-01  -2.1890000000000001e-01   7.0199999999999999e-02  -2.2195000000000000e+00   5.7809999999999995e-01   7.2260000000000000e+00   1.9270000000000001e-01   3.2710000000000000e-01   3.7600000000000000e-01
   7.4939999999999996e-01  -2.4179999999999999e-01   3.0882000000000001e+00   1.6230000000000000e-01  -2.1890000000000001e-01   5.7000000000000002e-02  -2.4192000000000000e+00   4.2249999999999999e-01   5.3977000000000004e+00   2.5050000000000000e-01   3.3679999999999999e-01   3.4499999999999997e-01
   8.3760000000000001e-01  -3.5170000000000001e-01   2.4018999999999999e+00   2.2910000000000000e-01  -1.9980000000000001e-01   7.0199999999999999e-02  -2.1751000000000000e+00   3.7800000000000000e-01   5.9200999999999997e+00   1.9270000000000001e-01   2.5979999999999998e-01   3.7159999999999999e-01
   6.1719999999999997e-01  -3.2979999999999998e-01   2.9165999999999999e+00   1.4319999999999999e-01  -2.6640000000000003e-01   9.2100000000000001e-02  -2.0863000000000000e+00   5.5589999999999995e-01   5.8330000000000002e+00   1.8300000000000000e-01   3.7530000000000002e-01   3.4949999999999998e-01
   7.0530000000000004e-01  -3.7369999999999998e-01   2.7450999999999999e+00   1.6230000000000000e-01  -2.2839999999999999e-01   6.5799999999999997e-02  -1.9310000000000000e+00   6.2260000000000004e-01   7.0518999999999998e+00   1.8300000000000000e-01   2.9830000000000001e-01   3.1409999999999999e-01
   7.4939999999999996e-01  -2.4179999999999999e-01   2.4876999999999998e+00   2.3870000000000000e-01  -1.2370000000000000e-01   3.9500000000000000e-02  -2.2195000000000000e+00   4.2249999999999999e-01   7.4871999999999996e+00   1.3489999999999999e-01   3.0790000000000001e-01   3.6709999999999998e-01
   8.3760000000000001e-01  -3.7369999999999998e-01   1.8872000000000000e+00   1.6230000000000000e-01  -1.6180000000000000e-01   3.9500000000000000e-02  -2.0640999999999998e+00   6.6710000000000003e-01   6.9648000000000003e+00   1.8300000000000000e-01   3.3679999999999999e-01   3.5389999999999999e-01
   5.2900000000000003e-01  -2.6379999999999998e-01   1.8872000000000000e+00   1.0500000000000000e-01  -1.3320000000000001e-01   1.1400000000000000e-01  -2.0196999999999998e+00   8.0049999999999999e-01   7.2260000000000000e+00   1.4449999999999999e-01   3.1750000000000000e-01   3.3620000000000000e-01
   6.1719999999999997e-01  -3.5170000000000001e-01   1.8015000000000001e+00   3.0549999999999999e-01  -1.1420000000000000e-01   8.8000000000000005e-03  -2.1084999999999998e+00   5.3369999999999995e-01   6.8777999999999997e+00   2.1190000000000001e-01   2.5979999999999998e-01   3.4499999999999997e-01
   6.8330000000000002e-01  -1.5390000000000001e-01   1.9730000000000001e+00   1.6230000000000000e-01  -1.6180000000000000e-01   6.1400000000000003e-02  -2.2860999999999998e+00   4.2249999999999999e-01   6.0072000000000001e+00   2.8899999999999998e-01   3.4639999999999999e-01   3.6270000000000002e-01
   7.0530000000000004e-01  -4.3969999999999998e-01   1.8872000000000000e+00   2.0050000000000001e-01  -1.4269999999999999e-01   1.7500000000000002e-02  -2.1972999999999998e+00   5.3369999999999995e-01   6.0941999999999998e+00   2.6970000000000000e-01   3.3679999999999999e-01   3.4499999999999997e-01
   7.9349999999999998e-01  -4.6170000000000000e-01   2.3161999999999998e+00   2.4820000000000000e-01  -1.8079999999999999e-01   4.8200000000000000e-02  -2.1751000000000000e+00   5.3369999999999995e-01   6.3554000000000004e+00   1.7340000000000000e-01   3.0790000000000001e-01   3.6270000000000002e-01
   9.9190000000000000e-01  -3.5170000000000001e-01   2.0588000000000002e+00   1.9089999999999999e-01  -1.3320000000000001e-01   3.5099999999999999e-02  -2.1972999999999998e+00   3.7800000000000000e-01   6.1813000000000002e+00   2.4079999999999999e-01   2.7900000000000003e-01   3.7159999999999999e-01
   6.1719999999999997e-01  -4.8359999999999997e-01   3.0882000000000001e+00   2.1959999999999999e-01  -2.7600000000000002e-01   1.2280000000000001e-01  -1.9753000000000001e+00   6.0040000000000004e-01   6.7907000000000002e+00   2.1190000000000001e-01   3.3679999999999999e-01   3.3179999999999998e-01
   9.0369999999999995e-01  -4.1770000000000002e-01   1.9730000000000001e+00   2.2910000000000000e-01  -1.1420000000000000e-01   3.0700000000000002e-02  -1.9975000000000001e+00   7.7820000000000000e-01   7.0518999999999998e+00   1.8300000000000000e-01   3.4639999999999999e-01   3.1850000000000001e-01
   6.3919999999999999e-01  -2.6379999999999998e-01   2.3161999999999998e+00   2.0050000000000001e-01  -1.4269999999999999e-01   4.8200000000000000e-02  -2.1307000000000000e+00   6.0040000000000004e-01   6.7035999999999998e+00   2.3119999999999999e-01   2.4060000000000001e-01   3.6709999999999998e-01
   6.6130000000000000e-01  -3.0780000000000002e-01   2.0588000000000002e+00   8.5900000000000004e-02  -1.2370000000000000e-01   4.4000000000000003e-03  -1.7978000000000001e+00   6.0040000000000004e-01   6.3554000000000004e+00   2.2159999999999999e-01   3.7530000000000002e-01   3.0520000000000003e-01
   5.2900000000000003e-01  -3.9570000000000000e-01   2.8309000000000002e+00   2.4820000000000000e-01  -9.5200000000000007e-02   3.9500000000000000e-02  -1.9088000000000001e+00   8.2269999999999999e-01   6.9648000000000003e+00   1.6380000000000000e-01   3.0790000000000001e-01   3.5389999999999999e-01
   7.9349999999999998e-01  -1.9789999999999999e-01   1.7157000000000000e+00   2.3870000000000000e-01  -1.2370000000000000e-01  -4.4000000000000003e-03  -2.3083000000000000e+00   2.4460000000000001e-01   5.7460000000000004e+00   2.0230000000000001e-01   2.4060000000000001e-01   3.3620000000000000e-01
   6.6130000000000000e-01  -2.8580000000000000e-01   2.3161999999999998e+00   1.6230000000000000e-01  -1.2370000000000000e-01   3.9500000000000000e-02  -2.0640999999999998e+00   6.2260000000000004e-01   6.0941999999999998e+00   2.0230000000000001e-01   3.0790000000000001e-01   3.7600000000000000e-01
   7.4939999999999996e-01  -4.6170000000000000e-01   2.2303999999999999e+00   2.7689999999999998e-01  -1.6180000000000000e-01   1.0090000000000000e-01  -2.2860999999999998e+00   4.2249999999999999e-01   6.0072000000000001e+00   1.9270000000000001e-01   2.4060000000000001e-01   3.7600000000000000e-01
   7.2740000000000005e-01  -3.0780000000000002e-01   2.9165999999999999e+00   1.7190000000000000e-01  -2.6640000000000003e-01   8.7700000000000000e-02  -2.3527000000000000e+00   4.8920000000000002e-01   6.0072000000000001e+00   2.7939999999999998e-01   2.0210000000000000e-01   3.8479999999999998e-01
   8.1559999999999999e-01  -3.9570000000000000e-01   1.7157000000000000e+00   2.7689999999999998e-01  -1.0470000000000000e-01   5.7000000000000002e-02  -2.2195000000000000e+00   2.0010000000000000e-01   6.9648000000000003e+00   2.6970000000000000e-01   2.6939999999999997e-01   4.0250000000000002e-01
   7.0530000000000004e-01  -6.3749999999999996e-01   3.2597999999999998e+00   1.3370000000000001e-01  -2.1890000000000001e-01   7.8899999999999998e-02  -2.2639000000000000e+00   2.4460000000000001e-01   6.1813000000000002e+00   1.9270000000000001e-01   3.2710000000000000e-01   3.3179999999999998e-01
   7.7149999999999996e-01  -4.3969999999999998e-01   2.8309000000000002e+00   2.1959999999999999e-01  -1.4269999999999999e-01   8.3299999999999999e-02  -2.1084999999999998e+00   5.3369999999999995e-01   6.7907000000000002e+00   2.1190000000000001e-01   2.5979999999999998e-01   3.3179999999999998e-01
   9.0369999999999995e-01  -4.3969999999999998e-01   2.5735000000000001e+00   2.8639999999999999e-01  -1.6180000000000000e-01   8.3299999999999999e-02  -2.0419000000000000e+00   5.5589999999999995e-01   6.2683000000000000e+00   2.4079999999999999e-01   3.1750000000000000e-01   3.8040000000000002e-01
   7.4939999999999996e-01  -4.8359999999999997e-01   1.6298999999999999e+00   2.0050000000000001e-01  -1.2370000000000000e-01   4.3900000000000002e-02  -1.9088000000000001e+00   5.1139999999999997e-01   6.5294999999999996e+00   9.6299999999999997e-02   2.7900000000000003e-01   3.4499999999999997e-01
   5.2900000000000003e-01  -2.8580000000000000e-01   2.2303999999999999e+00   1.7190000000000000e-01  -2.3790000000000000e-01   3.9500000000000000e-02  -2.1307000000000000e+00   5.5589999999999995e-01   7.1388999999999996e+00   2.2159999999999999e-01   3.0790000000000001e-01   3.4060000000000001e-01
   7.9349999999999998e-01  -1.7590000000000000e-01   1.2867999999999999e+00   2.9599999999999999e-01  -1.4269999999999999e-01  -4.4000000000000003e-03  -2.1751000000000000e+00   5.1139999999999997e-01   6.4424999999999999e+00   1.8300000000000000e-01   3.1750000000000000e-01   3.8929999999999998e-01
   5.5110000000000003e-01  -3.7369999999999998e-01   2.7450999999999999e+00   2.0050000000000001e-01  -1.1420000000000000e-01   8.7700000000000000e-02  -2.2639000000000000e+00   4.4469999999999998e-01   6.7035999999999998e+00   1.8300000000000000e-01   2.8870000000000001e-01   3.1409999999999999e-01
   9.6989999999999998e-01  -3.9570000000000000e-01   2.4018999999999999e+00   1.4319999999999999e-01  -1.9030000000000000e-01   1.0520000000000000e-01  -1.7978000000000001e+00   4.0020000000000000e-01   6.0941999999999998e+00   1.8300000000000000e-01   3.1750000000000000e-01   3.5389999999999999e-01
   7.7149999999999996e-01  -4.1770000000000002e-01   2.6593000000000000e+00   1.2410000000000000e-01  -1.9980000000000001e-01   1.0090000000000000e-01  -2.2416999999999998e+00   2.8910000000000002e-01   6.1813000000000002e+00   1.6380000000000000e-01   2.5019999999999998e-01   3.5389999999999999e-01
   7.4939999999999996e-01  -1.9789999999999999e-01   1.6298999999999999e+00   1.5279999999999999e-01  -1.4269999999999999e-01   1.0960000000000000e-01  -2.1084999999999998e+00   2.2239999999999999e-01   6.9648000000000003e+00   2.8899999999999998e-01   1.5400000000000000e-01   3.8929999999999998e-01
   6.6130000000000000e-01  -5.4959999999999998e-01   3.5171000000000001e+00   7.6399999999999996e-02  -1.6180000000000000e-01   7.4499999999999997e-02  -2.0419000000000000e+00   4.6689999999999998e-01   6.9648000000000003e+00   2.2159999999999999e-01   3.3679999999999999e-01   3.5830000000000001e-01
   7.2740000000000005e-01  -3.5170000000000001e-01   2.2303999999999999e+00   2.0050000000000001e-01  -1.6180000000000000e-01   5.7000000000000002e-02  -2.1084999999999998e+00   5.1139999999999997e-01   6.3554000000000004e+00   2.8899999999999998e-01   2.8870000000000001e-01   3.6709999999999998e-01
   8.1559999999999999e-01  -1.5390000000000001e-01   2.3161999999999998e+00   2.2910000000000000e-01  -9.5200000000000007e-02   6.1400000000000003e-02  -2.0863000000000000e+00   5.5589999999999995e-01   6.7907000000000002e+00   1.9270000000000001e-01   2.9830000000000001e-01   3.6709999999999998e-01
   5.5110000000000003e-01  -1.3189999999999999e-01   1.3725000000000001e+00   1.9089999999999999e-01  -8.5599999999999996e-02   4.3900000000000002e-02  -1.9310000000000000e+00   6.4480000000000004e-01   6.8777999999999997e+00   1.9270000000000001e-01   3.3679999999999999e-01   3.6270000000000002e-01
   7.0530000000000004e-01  -3.2979999999999998e-01   2.7450999999999999e+00   2.2910000000000000e-01  -1.4269999999999999e-01   8.7700000000000000e-02  -1.9975000000000001e+00   3.5580000000000001e-01   6.7035999999999998e+00   2.3119999999999999e-01   2.6939999999999997e-01   3.1850000000000001e-01
   8.3760000000000001e-01  -2.1980000000000000e-01   1.6298999999999999e+00   2.0050000000000001e-01  -2.8500000000000001e-02   5.2600000000000001e-02  -2.1751000000000000e+00   7.1150000000000002e-01   6.8777999999999997e+00   8.6699999999999999e-02   2.6939999999999997e-01   3.1409999999999999e-01
   8.3760000000000001e-01  -3.2979999999999998e-01   2.3161999999999998e+00   1.6230000000000000e-01  -1.6180000000000000e-01   4.3900000000000002e-02  -2.1307000000000000e+00   3.3350000000000002e-01   6.8777999999999997e+00   2.7939999999999998e-01   2.0210000000000000e-01   3.2290000000000002e-01
   6.1719999999999997e-01  -4.3969999999999998e-01   3.2597999999999998e+00   1.3370000000000001e-01  -1.0470000000000000e-01   7.4499999999999997e-02  -2.1084999999999998e+00   4.6689999999999998e-01   6.3554000000000004e+00   1.9270000000000001e-01   3.6559999999999998e-01   3.3620000000000000e-01
   6.3919999999999999e-01  -4.8359999999999997e-01   2.7450999999999999e+00   1.5279999999999999e-01  -2.2839999999999999e-01   5.2600000000000001e-02  -2.1307000000000000e+00   4.4469999999999998e-01   6.2683000000000000e+00   1.5409999999999999e-01   2.6939999999999997e-01   3.5830000000000001e-01
   8.5960000000000003e-01  -8.7900000000000006e-02   2.4018999999999999e+00   1.9089999999999999e-01  -1.6180000000000000e-01   3.5099999999999999e-02  -2.2639000000000000e+00   3.1130000000000002e-01   6.0941999999999998e+00   2.8899999999999998e-01   2.5019999999999998e-01   3.5389999999999999e-01
   7.0530000000000004e-01  -5.7160000000000000e-01   2.6593000000000000e+00   1.5279999999999999e-01  -3.1400000000000000e-01   9.2100000000000001e-02  -1.8422000000000001e+00   6.0040000000000004e-01   6.3554000000000004e+00   2.0230000000000001e-01   3.0790000000000001e-01   3.4499999999999997e-01
   8.5960000000000003e-01  -3.2979999999999998e-01   2.4876999999999998e+00   1.6230000000000000e-01  -1.7130000000000001e-01   1.1400000000000000e-01  -1.9088000000000001e+00   3.5580000000000001e-01   6.5294999999999996e+00   2.0230000000000001e-01   3.5599999999999998e-01   3.3620000000000000e-01
   8.1559999999999999e-01  -3.0780000000000002e-01   1.9730000000000001e+00   1.8140000000000001e-01  -1.2370000000000000e-01   2.6300000000000000e-02  -1.9088000000000001e+00   4.2249999999999999e-01   6.2683000000000000e+00   2.3119999999999999e-01   3.2710000000000000e-01   3.8479999999999998e-01
   9.6989999999999998e-01  -4.6170000000000000e-01   1.8872000000000000e+00   2.9599999999999999e-01  -3.8100000000000002e-02   3.9500000000000000e-02  -2.0640999999999998e+00   5.3369999999999995e-01   6.8777999999999997e+00   1.4449999999999999e-01   3.1750000000000000e-01   3.3620000000000000e-01
   5.9509999999999996e-01  -5.2759999999999996e-01   1.9730000000000001e+00   1.6230000000000000e-01  -1.9980000000000001e-01   4.8200000000000000e-02  -2.0419000000000000e+00   6.6710000000000003e-01   7.2260000000000000e+00   1.2520000000000001e-01   3.7530000000000002e-01   3.5389999999999999e-01
   9.9190000000000000e-01  -2.4179999999999999e-01   1.8872000000000000e+00   2.7689999999999998e-01  -7.6100000000000001e-02   1.7500000000000002e-02  -2.2195000000000000e+00   4.4469999999999998e-01   6.7035999999999998e+00   1.2520000000000001e-01   3.0790000000000001e-01   3.6709999999999998e-01
   6.8330000000000002e-01  -2.8580000000000000e-01   2.0588000000000002e+00   2.4820000000000000e-01  -2.2839999999999999e-01   1.7500000000000002e-02  -2.0640999999999998e+00   4.4469999999999998e-01   5.9200999999999997e+00   2.0230000000000001e-01   2.6939999999999997e-01   3.0080000000000001e-01
   8.3760000000000001e-01  -2.1980000000000000e-01   2.8309000000000002e+00   2.2910000000000000e-01  -1.4269999999999999e-01   5.2600000000000001e-02  -2.1084999999999998e+00   5.5589999999999995e-01   6.7035999999999998e+00   1.9270000000000001e-01   2.8870000000000001e-01   3.6270000000000002e-01
   6.6130000000000000e-01  -3.0780000000000002e-01   2.3161999999999998e+00   9.5500000000000002e-02  -1.9030000000000000e-01   3.9500000000000000e-02  -2.1528999999999998e+00   4.6689999999999998e-01   5.8330000000000002e+00   1.4449999999999999e-01   3.0790000000000001e-01   3.6709999999999998e-01
   7.0530000000000004e-01  -2.4179999999999999e-01   2.1446000000000001e+00   2.9599999999999999e-01  -8.5599999999999996e-02   8.8000000000000005e-03  -2.1307000000000000e+00   4.6689999999999998e-01   6.0941999999999998e+00   1.7340000000000000e-01   3.4639999999999999e-01   3.4949999999999998e-01
   7.7149999999999996e-01  -2.6379999999999998e-01   2.9165999999999999e+00   5.7299999999999997e-02  -1.8079999999999999e-01   6.5799999999999997e-02  -2.1528999999999998e+00   5.5589999999999995e-01   6.0072000000000001e+00   2.1190000000000001e-01   3.0790000000000001e-01   3.1409999999999999e-01
   6.6130000000000000e-01  -4.1770000000000002e-01   2.4018999999999999e+00   2.2910000000000000e-01  -2.3790000000000000e-01   4.8200000000000000e-02  -2.1307000000000000e+00   5.7809999999999995e-01   7.0518999999999998e+00   1.7340000000000000e-01   3.3679999999999999e-01   3.5830000000000001e-01
   7.7149999999999996e-01  -5.7160000000000000e-01   2.0588000000000002e+00   2.0050000000000001e-01  -2.0930000000000001e-01   5.2600000000000001e-02  -2.2639000000000000e+00   4.8920000000000002e-01   6.5294999999999996e+00   2.1190000000000001e-01   2.8870000000000001e-01   3.8929999999999998e-01
   7.9349999999999998e-01  -3.2979999999999998e-01   1.6298999999999999e+00   2.1959999999999999e-01  -2.2839999999999999e-01   6.5799999999999997e-02  -2.0196999999999998e+00   6.4480000000000004e-01   7.0518999999999998e+00   1.3489999999999999e-01   3.5599999999999998e-01   2.9189999999999999e-01
   9.0369999999999995e-01  -3.7369999999999998e-01   2.3161999999999998e+00   2.0050000000000001e-01  -1.8079999999999999e-01   8.7700000000000000e-02  -2.0196999999999998e+00   5.7809999999999995e-01   7.1388999999999996e+00   9.6299999999999997e-02   3.2710000000000000e-01   3.6270000000000002e-01
   9.0369999999999995e-01  -4.6170000000000000e-01   1.7157000000000000e+00   1.4319999999999999e-01  -1.1420000000000000e-01   3.5099999999999999e-02  -2.1084999999999998e+00   4.8920000000000002e-01   6.3554000000000004e+00   1.4449999999999999e-01   3.1750000000000000e-01   3.1850000000000001e-01
   8.1559999999999999e-01  -3.5170000000000001e-01   2.0588000000000002e+00   2.0999999999999999e-01  -1.0470000000000000e-01   5.7000000000000002e-02  -2.1751000000000000e+00   5.5589999999999995e-01   6.6166000000000000e+00   1.7340000000000000e-01   3.4639999999999999e-01   3.6270000000000002e-01
   8.8170000000000004e-01  -4.1770000000000002e-01   2.9165999999999999e+00   1.1459999999999999e-01  -1.6180000000000000e-01   1.0090000000000000e-01  -2.0196999999999998e+00   3.3350000000000002e-01   6.3554000000000004e+00   1.2520000000000001e-01   2.2130000000000000e-01   3.3179999999999998e-01
   8.5960000000000003e-01  -3.9570000000000000e-01   2.9165999999999999e+00   1.7190000000000000e-01  -1.6180000000000000e-01   1.1400000000000000e-01  -2.1972999999999998e+00   2.6679999999999998e-01   5.9200999999999997e+00   1.9270000000000001e-01   2.9830000000000001e-01   3.4949999999999998e-01
   7.4939999999999996e-01  -5.0560000000000005e-01   1.8872000000000000e+00   2.8639999999999999e-01  -2.5690000000000002e-01   5.2600000000000001e-02  -2.0419000000000000e+00   2.6679999999999998e-01   5.5719000000000003e+00   3.0819999999999997e-01   2.9830000000000001e-01   3.4949999999999998e-01
   8.5960000000000003e-01  -5.2759999999999996e-01   3.4314000000000000e+00   1.7190000000000000e-01  -1.5229999999999999e-01   9.6500000000000002e-02  -1.9532000000000000e+00   6.0040000000000004e-01   6.6166000000000000e+00   3.2750000000000001e-01   2.8870000000000001e-01   3.7159999999999999e-01
   7.2740000000000005e-01  -6.5949999999999998e-01   2.7450999999999999e+00   2.1959999999999999e-01  -1.7130000000000001e-01   9.2100000000000001e-02  -2.0419000000000000e+00   7.1150000000000002e-01   6.2683000000000000e+00   2.4079999999999999e-01   2.8870000000000001e-01   3.4060000000000001e-01
   7.7149999999999996e-01  -3.7369999999999998e-01   2.5735000000000001e+00   2.1959999999999999e-01  -5.7099999999999998e-02   3.9500000000000000e-02  -2.0196999999999998e+00   5.3369999999999995e-01   6.0941999999999998e+00   1.4449999999999999e-01   2.9830000000000001e-01   3.6709999999999998e-01
   8.8170000000000004e-01  -4.6170000000000000e-01   2.5735000000000001e+00   2.0999999999999999e-01  -1.0470000000000000e-01   4.8200000000000000e-02  -2.0419000000000000e+00   4.8920000000000002e-01   7.5742000000000003e+00   7.7100000000000002e-02   3.7530000000000002e-01   2.9189999999999999e-01
   7.0530000000000004e-01  -3.0780000000000002e-01   2.7450999999999999e+00   1.7190000000000000e-01  -1.9030000000000000e-01   3.5099999999999999e-02  -1.9753000000000001e+00   7.1150000000000002e-01   7.2260000000000000e+00   1.5409999999999999e-01   3.2710000000000000e-01   3.4060000000000001e-01
   9.2579999999999996e-01  -1.9789999999999999e-01   2.2303999999999999e+00   2.5779999999999997e-01  -4.7600000000000003e-02   3.5099999999999999e-02  -2.2860999999999998e+00   4.2249999999999999e-01   6.2683000000000000e+00   2.4079999999999999e-01   2.5979999999999998e-01   3.4060000000000001e-01
