# Supplementary material for: Footwear and Foam Surface Alter Gait Initiation of Typical Subjects
Source: PLoS One. 2015 Aug 13;10(8):e0135821. doi: 10.1371/journal.pone.0135821 (PMC4536224; doi:10.1371/journal.pone.0135821)
Supplement: S1 Dataset — (ZIP) [file pone.0135821.s001.zip › 12_foam_av1_04.txt]

   3.7031000000000001e+00  -8.7929999999999997e-01   2.5126070000000001e+02   2.5491999999999999e+00   2.6263700000000000e+01   7.3670000000000002e-01  -4.3502000000000001e+00   1.5565000000000000e+00   2.6736189999999999e+02   3.3136999999999999e+00  -3.6582999999999998e+01   1.3299999999999999e-02
   3.7250999999999999e+00  -1.1431000000000000e+00   2.5048869999999999e+02   2.5682999999999998e+00   2.6216100000000001e+01   7.5429999999999997e-01  -4.3723999999999998e+00   1.4676000000000000e+00   2.6736189999999999e+02   3.3329000000000000e+00  -3.6467500000000001e+01   4.4200000000000003e-02
   3.7031000000000001e+00  -1.1212000000000000e+00   2.5005969999999999e+02   2.5396000000000001e+00   2.6101900000000001e+01   7.8059999999999996e-01  -4.3280000000000003e+00   1.6677000000000000e+00   2.6823250000000002e+02   3.2848000000000002e+00  -3.6554099999999998e+01  -1.3299999999999999e-02
   3.8574000000000002e+00  -1.0551999999999999e+00   2.4945920000000001e+02   2.4918999999999998e+00   2.6073399999999999e+01   7.4550000000000005e-01  -4.4833999999999996e+00   1.3564000000000001e+00   2.6814540000000000e+02   3.2944000000000000e+00  -3.6679200000000002e+01   6.6400000000000001e-02
   3.7911999999999999e+00  -1.0771999999999999e+00   2.4851560000000001e+02   2.5301000000000000e+00   2.5892600000000002e+01   7.7180000000000004e-01  -4.7053000000000003e+00   1.2007000000000001e+00   2.6840660000000003e+02   3.2077000000000000e+00  -3.6727300000000000e+01   4.8700000000000000e-02
   3.7031000000000001e+00  -1.2531000000000001e+00   2.4808670000000001e+02   2.3199999999999998e+00   2.5835500000000000e+01   8.5509999999999997e-01  -4.5056000000000003e+00   1.2230000000000001e+00   2.6884190000000001e+02   3.1787999999999998e+00  -3.6804299999999998e+01   2.6499999999999999e-02
   3.7911999999999999e+00  -1.2749999999999999e+00   2.4748620000000000e+02   2.4060000000000001e+00   2.5683199999999999e+01   7.6739999999999997e-01  -4.6165000000000003e+00   1.0227999999999999e+00   2.6831950000000001e+02   3.1884999999999999e+00  -3.6775399999999998e+01   4.8700000000000000e-02
   3.8574000000000002e+00  -1.4729000000000001e+00   2.4611369999999999e+02   2.3008999999999999e+00   2.5664200000000001e+01   7.9810000000000003e-01  -4.7496999999999998e+00   1.1563000000000001e+00   2.6919009999999997e+02   2.9958000000000000e+00  -3.6813899999999997e+01   1.3299999999999999e-02
   3.7031000000000001e+00  -1.5168999999999999e+00   2.4534160000000000e+02   2.1863999999999999e+00   2.5530999999999999e+01   8.2879999999999998e-01  -4.6387000000000000e+00   1.0894999999999999e+00   2.7093130000000002e+02   2.9765000000000001e+00  -3.6958300000000001e+01  -7.0800000000000002e-02
   3.7031000000000001e+00  -1.6708000000000001e+00   2.4388329999999999e+02   2.1959000000000000e+00   2.5302600000000002e+01   8.4199999999999997e-01  -4.6387000000000000e+00   1.1563000000000001e+00   2.7154070000000002e+02   2.8224000000000000e+00  -3.7073700000000002e+01  -5.3100000000000001e-02
   4.0336999999999996e+00  -1.6927000000000001e+00   2.4225340000000000e+02   2.2246000000000001e+00   2.5407299999999999e+01   8.0249999999999999e-01  -4.8606999999999996e+00   8.2269999999999999e-01   2.7188900000000001e+02   2.8224000000000000e+00  -3.7381599999999999e+01  -2.6499999999999999e-02
   3.9455000000000000e+00  -1.7806999999999999e+00   2.4062350000000001e+02   2.1194999999999999e+00   2.5254999999999999e+01   7.8930000000000000e-01  -4.9717000000000002e+00   8.6719999999999997e-01   2.7319490000000002e+02   2.6200999999999999e+00  -3.7420099999999998e+01  -1.3270000000000001e-01
   3.7031000000000001e+00  -1.7806999999999999e+00   2.3890780000000001e+02   1.9190000000000000e+00   2.5083700000000000e+01   8.5070000000000001e-01  -4.8829000000000002e+00   6.0040000000000004e-01   2.7450080000000003e+02   2.4948999999999999e+00  -3.7545200000000001e+01  -8.8499999999999995e-02
   3.6589999999999998e+00  -2.1103999999999998e+00   2.3744950000000000e+02   1.9572000000000001e+00   2.4940999999999999e+01   8.5070000000000001e-01  -5.2824000000000000e+00   5.1139999999999997e-01   2.7571960000000001e+02   2.3504000000000000e+00  -3.7747300000000003e+01  -1.1500000000000000e-01
   3.4826999999999999e+00  -2.1764000000000001e+00   2.3539070000000001e+02   1.8236000000000001e+00   2.4712599999999998e+01   8.8139999999999996e-01  -5.6375000000000002e+00   4.0020000000000000e-01   2.7641609999999997e+02   2.2637000000000000e+00  -3.7987800000000000e+01  -1.5479999999999999e-01
   3.6149000000000000e+00  -2.3083000000000000e+00   2.3367500000000001e+02   1.6994000000000000e+00   2.4332000000000001e+01   9.0769999999999995e-01  -5.6818999999999997e+00   1.7790000000000000e-01   2.7711259999999999e+02   2.0421999999999998e+00  -3.8132100000000001e+01  -1.8140000000000001e-01
   3.2622000000000000e+00  -2.3521999999999998e+00   2.3101570000000001e+02   1.6231000000000000e+00   2.4122599999999998e+01   8.9900000000000002e-01  -6.0591999999999997e+00   1.1119999999999999e-01   2.7841849999999999e+02   1.9651000000000001e+00  -3.8334200000000003e+01  -2.1679999999999999e-01
   3.1741000000000001e+00  -2.3083000000000000e+00   2.2784170000000000e+02   1.5849000000000000e+00   2.3922799999999999e+01   9.2969999999999997e-01  -6.3921000000000001e+00  -2.6679999999999998e-01   2.7946319999999997e+02   1.7724000000000000e+00  -3.8488199999999999e+01  -2.4770000000000000e-01
   2.8875000000000002e+00  -2.1543999999999999e+00   2.2586869999999999e+02   1.4130000000000000e+00   2.3608799999999999e+01   9.3410000000000004e-01  -6.3699000000000003e+00  -2.2239999999999999e-01   2.8120440000000002e+02   1.5508999999999999e+00  -3.8670999999999999e+01  -2.6540000000000002e-01
   2.7772999999999999e+00  -2.1983999999999999e+00   2.2260890000000001e+02   1.4988999999999999e+00   2.3313800000000001e+01   8.9459999999999995e-01  -6.7916999999999996e+00  -3.3350000000000002e-01   2.8320679999999999e+02   1.4257000000000000e+00  -3.8901899999999998e+01  -3.0520000000000003e-01
   2.4466999999999999e+00  -2.0445000000000002e+00   2.2012119999999999e+02   1.3844000000000001e+00   2.3209099999999999e+01   8.7700000000000000e-01  -6.9913999999999996e+00  -6.0040000000000004e-01   2.8407740000000001e+02   1.2425999999999999e+00  -3.9142499999999998e+01  -3.3620000000000000e-01
   2.0939999999999999e+00  -2.0225000000000000e+00   2.1694720000000001e+02   1.4799000000000000e+00   2.3085400000000000e+01   8.4199999999999997e-01  -7.5240999999999998e+00  -6.6710000000000003e-01   2.8668920000000003e+02   9.3440000000000001e-01  -3.9440700000000000e+01  -4.2909999999999998e-01
   1.7634000000000001e+00  -1.7586999999999999e+00   2.1591780000000000e+02   1.2888999999999999e+00   2.2799900000000001e+01   8.5509999999999997e-01  -8.0123999999999995e+00  -7.3380000000000001e-01   2.8947510000000000e+02   7.8990000000000005e-01  -3.9710200000000000e+01  -3.4499999999999997e-01
   1.7413000000000001e+00  -1.4069000000000000e+00   2.1274379999999999e+02   1.2985000000000000e+00   2.2638200000000001e+01   8.0689999999999995e-01  -8.5228999999999999e+00  -1.0672999999999999e+00   2.9139049999999997e+02   5.7799999999999996e-01  -4.0200899999999997e+01  -4.2909999999999998e-01
   1.5649999999999999e+00  -1.3850000000000000e+00   2.1145699999999999e+02   1.2316000000000000e+00   2.2419300000000000e+01   7.8930000000000000e-01  -9.4107000000000003e+00  -1.2452000000000001e+00   2.9408929999999998e+02   3.3710000000000001e-01  -4.0518400000000000e+01  -4.6000000000000002e-01
   1.3005000000000000e+00  -1.5388999999999999e+00   2.0956979999999999e+02   1.1839000000000000e+00   2.2181400000000000e+01   8.3320000000000005e-01  -9.5437999999999992e+00  -1.4008000000000000e+00   2.9722350000000000e+02   2.2159999999999999e-01  -4.0884000000000000e+01  -4.6000000000000002e-01
   1.3666000000000000e+00  -1.3190000000000000e+00   2.0699629999999999e+02   1.0980000000000001e+00   2.1876899999999999e+01   8.6390000000000000e-01  -1.0209700000000000e+01  -1.5565000000000000e+00   2.9870350000000002e+02  -5.7799999999999997e-02  -4.1220799999999997e+01  -5.0429999999999997e-01
   1.3887000000000000e+00  -1.2749999999999999e+00   2.0536640000000000e+02   1.0407000000000000e+00   2.1819800000000001e+01   8.1130000000000002e-01  -1.0742400000000000e+01  -1.9123000000000001e+00   2.9992239999999998e+02  -1.5409999999999999e-01  -4.1384399999999999e+01  -5.6179999999999997e-01
   8.5960000000000003e-01  -1.2969999999999999e+00   2.0373650000000001e+02   1.0216000000000001e+00   2.1515300000000000e+01   8.3320000000000005e-01  -1.1053100000000001e+01  -2.1345999999999998e+00   3.0279539999999997e+02  -4.4309999999999999e-01  -4.1615299999999998e+01  -6.1929999999999996e-01
   9.4779999999999998e-01  -1.3630000000000000e+00   2.0056250000000000e+02   1.0310999999999999e+00   2.1296399999999998e+01   7.7180000000000004e-01  -1.1608000000000001e+01  -2.1124000000000001e+00   3.0479770000000002e+02  -5.7799999999999996e-01  -4.1952100000000002e+01  -6.0160000000000002e-01
   6.8330000000000002e-01  -1.0771999999999999e+00   1.9824629999999999e+02   1.0407000000000000e+00   2.1087100000000000e+01   8.1569999999999998e-01  -1.2074000000000000e+01  -2.2902999999999998e+00   3.0688720000000001e+02  -7.8029999999999999e-01  -4.2202300000000001e+01  -6.6349999999999998e-01
   5.5110000000000003e-01  -9.6730000000000005e-01   1.9524390000000000e+02   1.0024999999999999e+00   2.0972899999999999e+01   7.1040000000000003e-01  -1.2251600000000000e+01  -2.3125000000000000e+00   3.0801900000000001e+02  -8.9580000000000004e-01  -4.2414000000000001e+01  -7.3429999999999995e-01
   3.9679999999999999e-01  -9.6730000000000005e-01   1.9430029999999999e+02   1.0310999999999999e+00   2.0696899999999999e+01   7.8930000000000000e-01  -1.2606700000000000e+01  -2.5125999999999999e+00   3.1036959999999999e+02  -1.0596000000000001e+00  -4.2625599999999999e+01  -7.8300000000000003e-01
   4.6289999999999998e-01  -8.7929999999999997e-01   1.9061160000000001e+02   9.6430000000000005e-01   2.0487600000000000e+01   6.9289999999999996e-01  -1.3028400000000000e+01  -2.8239000000000001e+00   3.1176260000000002e+02  -1.1848000000000001e+00  -4.2991300000000003e+01  -7.6529999999999998e-01
   2.8649999999999998e-01  -1.1212000000000000e+00   1.8975370000000001e+02   1.0024999999999999e+00   2.0278199999999998e+01   7.6739999999999997e-01  -1.3450100000000001e+01  -3.1797000000000000e+00   3.1376490000000001e+02  -1.3004000000000000e+00  -4.3154800000000002e+01  -8.0510000000000004e-01
   2.4249999999999999e-01  -1.0992000000000000e+00   1.8743760000000000e+02   8.8790000000000002e-01   1.9926200000000001e+01   7.1919999999999995e-01  -1.3716500000000000e+01  -3.1352000000000002e+00   3.1498379999999997e+02  -1.4738000000000000e+00  -4.3472400000000000e+01  -8.4930000000000005e-01
   1.3230000000000000e-01  -9.4530000000000003e-01   1.8589349999999999e+02   8.6880000000000002e-01   1.9697800000000001e+01   7.6300000000000001e-01  -1.4204800000000001e+01  -3.4243000000000001e+00   3.1698620000000000e+02  -1.5220000000000000e+00  -4.3847600000000000e+01  -8.3599999999999997e-01
   1.5429999999999999e-01  -1.2091000000000001e+00   1.8323419999999999e+02   9.5469999999999999e-01   1.9469400000000000e+01   7.3670000000000002e-01  -1.4626500000000000e+01  -3.6911000000000000e+00   3.1829210000000000e+02  -1.7339000000000000e+00  -4.4020800000000001e+01  -9.2449999999999999e-01
  -2.6450000000000001e-01  -1.0771999999999999e+00   1.8314840000000001e+02   8.8790000000000002e-01   1.9355200000000000e+01   7.7620000000000000e-01  -1.4848400000000000e+01  -3.9579000000000000e+00   3.2142619999999999e+02  -1.7821000000000000e+00  -4.4203699999999998e+01  -9.0680000000000005e-01
  -8.8200000000000001e-02  -1.0551999999999999e+00   1.8066069999999999e+02   9.6430000000000005e-01   1.9183900000000001e+01   7.8059999999999996e-01  -1.5159100000000000e+01  -4.1581000000000001e+00   3.2308040000000000e+02  -2.0228999999999999e+00  -4.4521200000000000e+01  -1.0174000000000001e+00
  -2.8649999999999998e-01  -1.0771999999999999e+00   1.7860180000000000e+02   9.4520000000000004e-01   1.9117300000000000e+01   7.4990000000000001e-01  -1.5536500000000000e+01  -4.4470999999999998e+00   3.2569220000000001e+02  -2.0998999999999999e+00  -4.4886800000000001e+01  -9.6870000000000001e-01
  -2.8649999999999998e-01  -9.8929999999999996e-01   1.7722929999999999e+02   9.0700000000000003e-01   1.9012599999999999e+01   7.3229999999999995e-01  -1.5714000000000000e+01  -4.6473000000000004e+00   3.2786869999999999e+02  -2.2444000000000002e+00  -4.5233199999999997e+01  -1.0395000000000001e+00
  -5.0700000000000001e-01  -1.4289000000000001e+00   1.7628569999999999e+02   7.8290000000000004e-01   1.8898499999999999e+01   7.9369999999999996e-01  -1.6202300000000001e+01  -4.8474000000000004e+00   3.2995810000000000e+02  -2.3889000000000000e+00  -4.5425600000000003e+01  -1.0792999999999999e+00
  -5.0700000000000001e-01  -1.2091000000000001e+00   1.7482740000000001e+02   8.8790000000000002e-01   1.8812799999999999e+01   7.3229999999999995e-01  -1.6823799999999999e+01  -5.2253999999999996e+00   3.3196050000000002e+02  -2.5430999999999999e+00  -4.5781700000000001e+01  -1.0749000000000000e+00
  -9.0369999999999995e-01  -1.2969999999999999e+00   1.7456999999999999e+02   7.3519999999999996e-01   1.8622499999999999e+01   7.9810000000000003e-01  -1.7312100000000001e+01  -5.6700999999999997e+00   3.3344049999999999e+02  -2.6297999999999999e+00  -4.6089599999999997e+01  -1.0926000000000000e+00
  -8.5960000000000003e-01  -1.4509000000000001e+00   1.7371220000000000e+02   8.5929999999999995e-01   1.8555900000000001e+01   7.5429999999999997e-01  -1.7711600000000001e+01  -5.8701999999999996e+00   3.3622649999999999e+02  -2.7646000000000002e+00  -4.6214700000000001e+01  -1.1368000000000000e+00
  -1.1241000000000001e+00  -1.7586999999999999e+00   1.7319749999999999e+02   7.7329999999999999e-01   1.8337000000000000e+01   7.5860000000000005e-01  -1.8355200000000000e+01  -5.9813999999999998e+00   3.3796769999999998e+02  -2.8995000000000002e+00  -4.6512900000000002e+01  -1.1324000000000001e+00
  -1.1021000000000001e+00  -1.5388999999999999e+00   1.7045240000000001e+02   7.6380000000000003e-01   1.8394100000000002e+01   7.7180000000000004e-01  -1.8332999999999998e+01  -6.0480999999999998e+00   3.3857709999999997e+02  -3.0150999999999999e+00  -4.6561100000000003e+01  -1.2076000000000000e+00
  -1.6311000000000000e+00  -1.6268000000000000e+00   1.7139599999999999e+02   6.7789999999999995e-01   1.8270399999999999e+01   8.0689999999999995e-01  -1.8776900000000001e+01  -6.4260999999999999e+00   3.4023120000000000e+02  -3.1787999999999998e+00  -4.6907400000000003e+01  -1.2164999999999999e+00
  -1.5428999999999999e+00  -1.5168999999999999e+00   1.6959450000000001e+02   7.8290000000000004e-01   1.8184799999999999e+01   7.7620000000000000e-01  -1.9154199999999999e+01  -6.3372000000000002e+00   3.4188540000000000e+02  -3.2077000000000000e+00  -4.6926699999999997e+01  -1.2474000000000001e+00
  -1.6752000000000000e+00  -1.8466000000000000e+00   1.6882249999999999e+02   7.1609999999999996e-01   1.8004000000000001e+01   7.5429999999999997e-01  -1.9531500000000001e+01  -6.6928999999999998e+00   3.4327830000000000e+02  -3.3618000000000001e+00  -4.7301900000000003e+01  -1.2961000000000000e+00
  -1.5649999999999999e+00  -1.5608000000000000e+00   1.6727840000000000e+02   7.0650000000000002e-01   1.8108599999999999e+01   7.1479999999999999e-01  -1.9842300000000002e+01  -6.5373000000000001e+00   3.4519369999999998e+02  -3.3618000000000001e+00  -4.7446300000000001e+01  -1.3669000000000000e+00
  -2.0278999999999998e+00  -1.6927000000000001e+00   1.6727840000000000e+02   6.3970000000000005e-01   1.8004000000000001e+01   7.8500000000000003e-01  -2.0263999999999999e+01  -7.0042000000000000e+00   3.4658659999999998e+02  -3.4485000000000001e+00  -4.7629100000000001e+01  -1.3845000000000001e+00
  -1.9397000000000000e+00  -1.6048000000000000e+00   1.6616319999999999e+02   7.9239999999999999e-01   1.7965900000000001e+01   7.2789999999999999e-01  -2.0485900000000001e+01  -7.1154000000000002e+00   3.4719610000000000e+02  -3.5160000000000000e+00  -4.7754199999999997e+01  -1.3756999999999999e+00
  -2.3805999999999998e+00  -1.7806999999999999e+00   1.6616319999999999e+02   6.8740000000000001e-01   1.7937400000000000e+01   7.5860000000000005e-01  -2.0841000000000001e+01  -7.2488000000000001e+00   3.4893729999999999e+02  -3.6797000000000000e+00  -4.8023600000000002e+01  -1.3845000000000001e+00
  -2.2042000000000002e+00  -1.9784999999999999e+00   1.6547690000000000e+02   6.2060000000000004e-01   1.7899300000000000e+01   7.8930000000000000e-01  -2.1107399999999998e+01  -7.1821000000000002e+00   3.4972080000000000e+02  -3.6316000000000002e+00  -4.8148699999999998e+01  -1.4553000000000000e+00
  -2.3584999999999998e+00  -1.9564999999999999e+00   1.6564850000000001e+02   6.9699999999999995e-01   1.7775600000000001e+01   7.9369999999999996e-01  -2.1462499999999999e+01  -7.6045999999999996e+00   3.5076549999999997e+02  -3.6797000000000000e+00  -4.8244900000000001e+01  -1.4111000000000000e+00
  -2.3144000000000000e+00  -1.9564999999999999e+00   1.6504800000000000e+02   6.3970000000000005e-01   1.7861200000000000e+01   7.5429999999999997e-01  -2.1839800000000000e+01  -7.6268000000000002e+00   3.5102670000000001e+02  -3.6507999999999998e+00  -4.8350800000000000e+01  -1.4951000000000001e+00
  -2.5789000000000000e+00  -2.1764000000000001e+00   1.6633480000000000e+02   6.3009999999999999e-01   1.7832699999999999e+01   8.1130000000000002e-01  -2.2061800000000002e+01  -7.6490999999999998e+00   3.5224549999999999e+02  -3.7761000000000000e+00  -4.8369999999999997e+01  -1.4951000000000001e+00
  -2.8214000000000001e+00  -2.2202999999999999e+00   1.6556270000000001e+02   5.7279999999999998e-01   1.7889800000000001e+01   8.1130000000000002e-01  -2.2084000000000000e+01  -7.4934000000000003e+00   3.5329030000000000e+02  -3.9013000000000000e+00  -4.8418100000000003e+01  -1.5348999999999999e+00
  -2.2263000000000002e+00  -2.3961999999999999e+00   1.6659209999999999e+02   6.7789999999999995e-01   1.7899300000000000e+01   7.5429999999999997e-01  -2.2461300000000001e+01  -7.8270000000000000e+00   3.5363850000000002e+02  -3.8338999999999999e+00  -4.8533600000000000e+01  -1.5438000000000001e+00
  -2.6230000000000002e+00  -2.4401999999999999e+00   1.6659209999999999e+02   5.5379999999999996e-01   1.8099100000000000e+01   7.8930000000000000e-01  -2.2683199999999999e+01  -7.5156999999999998e+00   3.5442210000000000e+02  -3.9687000000000001e+00  -4.8552799999999998e+01  -1.5924000000000000e+00
  -2.7772999999999999e+00  -2.5501000000000000e+00   1.6753569999999999e+02   6.0150000000000003e-01   1.8137200000000000e+01   8.0249999999999999e-01  -2.2994000000000000e+01  -7.9158999999999997e+00   3.5494439999999997e+02  -3.8820000000000001e+00  -4.8543199999999999e+01  -1.5924000000000000e+00
  -2.4687000000000001e+00  -2.5720999999999998e+00   1.6873670000000001e+02   5.9189999999999998e-01   1.8327500000000001e+01   7.3229999999999995e-01  -2.3060500000000001e+01  -8.2271999999999998e+00   3.5294200000000001e+02  -3.8915999999999999e+00  -4.8427700000000002e+01  -1.6012999999999999e+00
  -2.3805999999999998e+00  -2.7698999999999998e+00   1.7036660000000001e+02   5.4420000000000002e-01   1.8327500000000001e+01   8.0689999999999995e-01  -2.3437899999999999e+01  -8.2493999999999996e+00   3.5355140000000000e+02  -3.8338999999999999e+00  -4.8533600000000000e+01  -1.6455000000000000e+00
  -2.4908000000000001e+00  -2.8138999999999998e+00   1.7131020000000001e+02   5.0600000000000001e-01   1.8451200000000000e+01   8.4630000000000005e-01  -2.3548800000000000e+01  -8.1827000000000005e+00   3.5329030000000000e+02  -3.8241999999999998e+00  -4.8398899999999998e+01  -1.6809000000000001e+00
  -2.4687000000000001e+00  -3.1436999999999999e+00   1.7371220000000000e+02   4.4869999999999999e-01   1.8546399999999998e+01   8.1999999999999995e-01  -2.3637599999999999e+01  -8.4273000000000007e+00   3.5311610000000002e+02  -3.8915999999999999e+00  -4.8456600000000002e+01  -1.6101000000000001e+00
  -2.4908000000000001e+00  -3.1656000000000000e+00   1.7474160000000001e+02   4.5829999999999999e-01   1.8803300000000000e+01   8.4199999999999997e-01  -2.3393500000000000e+01  -8.2716999999999992e+00   3.5198439999999999e+02  -3.9205000000000001e+00  -4.8389200000000002e+01  -1.6676000000000000e+00
  -2.1600999999999999e+00  -3.4514000000000000e+00   1.7671459999999999e+02   3.6280000000000001e-01   1.8860399999999998e+01   8.9019999999999999e-01  -2.3415700000000001e+01  -8.4939999999999998e+00   3.5120080000000002e+02  -3.9108999999999998e+00  -4.8379600000000003e+01  -1.6898000000000000e+00
  -1.8735999999999999e+00  -3.4733999999999998e+00   1.7851609999999999e+02   3.9140000000000003e-01   1.9155400000000000e+01   8.9459999999999995e-01  -2.3415700000000001e+01  -8.5607000000000006e+00   3.5137490000000003e+02  -3.9398000000000000e+00  -4.8187199999999997e+01  -1.7738000000000000e+00
  -1.6972000000000000e+00  -3.8031999999999999e+00   1.7894499999999999e+02   3.7240000000000001e-01   1.9317100000000000e+01   8.8580000000000003e-01  -2.3393500000000000e+01  -8.8053000000000008e+00   3.5041730000000001e+02  -3.9302000000000001e+00  -4.8100600000000000e+01  -1.7383999999999999e+00
  -1.6091000000000000e+00  -3.6273000000000000e+00   1.8211900000000000e+02   3.4370000000000001e-01   1.9583600000000001e+01   9.2969999999999997e-01  -2.3615400000000001e+01  -8.5830000000000002e+00   3.4893729999999999e+02  -3.9013000000000000e+00  -4.7850400000000000e+01  -1.8579000000000001e+00
  -1.6532000000000000e+00  -3.9131000000000000e+00   1.8383470000000000e+02   3.3420000000000000e-01   1.9745400000000000e+01   9.7350000000000003e-01  -2.3548800000000000e+01  -8.8498000000000001e+00   3.4824079999999998e+02  -3.8626999999999998e+00  -4.7763800000000003e+01  -1.7915000000000001e+00
  -1.4107000000000001e+00  -3.8691000000000000e+00   1.8563610000000000e+02   3.6280000000000001e-01   2.0087900000000001e+01   9.2090000000000005e-01  -2.3460100000000001e+01  -8.9610000000000003e+00   3.4693490000000003e+02  -3.9398000000000000e+00  -4.7542499999999997e+01  -1.8048000000000000e+00
  -1.4767999999999999e+00  -4.1329000000000002e+00   1.8760910000000001e+02   1.9089999999999999e-01   2.0240200000000002e+01   9.7350000000000003e-01  -2.3504400000000000e+01  -9.1610999999999994e+00   3.4475839999999999e+02  -3.8050000000000002e+00  -4.7282699999999998e+01  -1.8357000000000001e+00
  -1.2122999999999999e+00  -4.4406999999999996e+00   1.9104050000000001e+02   2.0999999999999999e-01   2.0487600000000000e+01   1.0656000000000001e+00  -2.3171500000000002e+01  -8.9610000000000003e+00   3.4301720000000000e+02  -3.7279000000000000e+00  -4.7022900000000000e+01  -1.8533999999999999e+00
  -1.1021000000000001e+00  -4.6825000000000001e+00   1.9395710000000000e+02   2.4820000000000000e-01   2.0649400000000000e+01   1.0744000000000000e+00  -2.3193700000000000e+01  -9.3612000000000002e+00   3.4127600000000001e+02  -3.7953000000000001e+00  -4.6984400000000001e+01  -1.8579000000000001e+00
  -1.2122999999999999e+00  -4.6604999999999999e+00   1.9618750000000000e+02   2.4820000000000000e-01   2.0934799999999999e+01   1.0568000000000000e+00  -2.3060500000000001e+01  -9.3612000000000002e+00   3.3901240000000001e+02  -3.7568000000000001e+00  -4.6686100000000003e+01  -1.8711000000000000e+00
  -9.6989999999999998e-01  -4.8803999999999998e+00   1.9901840000000001e+02   7.6399999999999996e-02   2.1191800000000001e+01   1.1314000000000000e+00  -2.2727599999999999e+01  -9.5168999999999997e+00   3.3761939999999998e+02  -3.6316000000000002e+00  -4.6445599999999999e+01  -1.9154000000000000e+00
  -6.3919999999999999e-01  -4.9903000000000004e+00   2.0184920000000000e+02   9.5500000000000002e-02   2.1420100000000001e+01   1.1445000000000001e+00  -2.2616599999999998e+01  -9.3612000000000002e+00   3.3579120000000000e+02  -3.6122999999999998e+00  -4.6176200000000001e+01  -1.9198000000000000e+00
  -5.2900000000000003e-01  -5.1002000000000001e+00   2.0390809999999999e+02   1.9089999999999999e-01   2.1715100000000000e+01   1.1314000000000000e+00  -2.2683199999999999e+01  -9.3612000000000002e+00   3.3465940000000001e+02  -3.5737999999999999e+00  -4.5916400000000003e+01  -1.9109000000000000e+00
  -2.8649999999999998e-01  -5.4298999999999999e+00   2.0622420000000000e+02   1.3370000000000001e-01   2.2038699999999999e+01   1.1620999999999999e+00  -2.2017399999999999e+01  -9.2278000000000002e+00   3.3239580000000001e+02  -3.7471999999999999e+00  -4.5666200000000003e+01  -1.9419000000000000e+00
  -3.7469999999999998e-01  -5.3860000000000001e+00   2.1034180000000001e+02   1.3370000000000001e-01   2.2286100000000001e+01   1.1928000000000001e+00  -2.2150600000000001e+01  -9.5836000000000006e+00   3.2987110000000001e+02  -3.4967000000000001e+00  -4.5348700000000001e+01  -1.9729000000000001e+00
  -8.8200000000000001e-02  -5.5399000000000003e+00   2.1257220000000001e+02   1.6230000000000000e-01   2.2723800000000001e+01   1.2146999999999999e+00  -2.2084000000000000e+01  -9.9170999999999996e+00   3.2752050000000003e+02  -3.5063000000000000e+00  -4.5021500000000003e+01  -1.9773000000000001e+00
   0.0000000000000000e+00  -5.7816999999999998e+00   2.1677560000000000e+02   2.0999999999999999e-01   2.3066400000000002e+01   1.2542000000000000e+00  -2.1773199999999999e+01  -9.6946999999999992e+00   3.2508280000000002e+02  -3.4678000000000000e+00  -4.4771400000000000e+01  -2.0127000000000002e+00
   2.2040000000000001e-01  -5.8475999999999999e+00   2.2063589999999999e+02   1.9089999999999999e-01   2.3180599999999998e+01   1.3550000000000000e+00  -2.1506900000000002e+01  -9.8282000000000007e+00   3.2273210000000000e+02  -3.3521999999999998e+00  -4.4357599999999998e+01  -2.0171000000000001e+00
   6.6100000000000006e-02  -6.0235000000000003e+00   2.2355250000000001e+02   2.8639999999999999e-01   2.3542200000000001e+01   1.3200000000000001e+00  -2.1351500000000001e+01  -9.8504000000000005e+00   3.1994619999999998e+02  -3.3715000000000002e+00  -4.4001600000000003e+01  -1.9817000000000000e+00
   1.5429999999999999e-01  -6.1993999999999998e+00   2.2621180000000001e+02   3.1509999999999999e-01   2.3808599999999998e+01   1.3682000000000001e+00  -2.0841000000000001e+01  -1.0006000000000000e+01   3.1646379999999999e+02  -3.2654999999999998e+00  -4.3616700000000002e+01  -1.9950000000000001e+00
   4.4080000000000003e-01  -6.4192000000000000e+00   2.2990049999999999e+02   3.2460000000000000e-01   2.4065500000000000e+01   1.4164000000000001e+00  -2.0552499999999998e+01  -9.8948999999999998e+00   3.1367790000000002e+02  -3.2174000000000000e+00  -4.3183700000000002e+01  -2.0701999999999998e+00
   4.1880000000000001e-01  -6.4192000000000000e+00   2.3324610000000001e+02   5.0600000000000001e-01   2.4474699999999999e+01   1.3856999999999999e+00  -2.0130800000000001e+01  -9.9392999999999994e+00   3.1036959999999999e+02  -3.1692000000000000e+00  -4.2750700000000002e+01  -2.0746000000000002e+00
   4.8490000000000000e-01  -6.5510999999999999e+00   2.3616280000000000e+02   5.2510000000000001e-01   2.4864899999999999e+01   1.4077000000000000e+00  -1.9886700000000001e+01  -1.0050500000000000e+01   3.0767070000000001e+02  -3.1017999999999999e+00  -4.2337000000000003e+01  -2.0746000000000002e+00
   8.3760000000000001e-01  -6.8148999999999997e+00   2.3933680000000001e+02   6.4920000000000000e-01   2.5207400000000000e+01   1.4515000000000000e+00  -1.9309600000000000e+01  -1.0028300000000000e+01   3.0418830000000003e+02  -3.0053999999999998e+00  -4.1971299999999999e+01  -2.0834999999999999e+00
   8.5960000000000003e-01  -6.9248000000000003e+00   2.4336859999999999e+02   6.7789999999999995e-01   2.5464400000000001e+01   1.5041000000000000e+00  -1.8998899999999999e+01  -9.9616000000000007e+00   3.0209890000000001e+02  -2.9668999999999999e+00  -4.1567200000000000e+01  -2.1011000000000002e+00
   1.0139000000000000e+00  -7.0787000000000004e+00   2.4559899999999999e+02   7.9239999999999999e-01   2.5854500000000002e+01   1.4515000000000000e+00  -1.8710300000000000e+01  -1.0139500000000000e+01   2.9861649999999997e+02  -2.8801999999999999e+00  -4.1278599999999997e+01  -2.0790000000000002e+00
   1.3225000000000000e+00  -7.3864999999999998e+00   2.4945920000000001e+02   8.9749999999999996e-01   2.6101900000000001e+01   1.5217000000000001e+00  -1.8488399999999999e+01  -1.0006000000000000e+01   2.9583049999999997e+02  -2.7934999999999999e+00  -4.0893700000000003e+01  -2.0613000000000001e+00
   1.2343999999999999e+00  -7.6063000000000001e+00   2.5460630000000000e+02   8.3060000000000000e-01   2.6454000000000001e+01   1.5831000000000000e+00  -1.7889099999999999e+01  -1.0050500000000000e+01   2.9208699999999999e+02  -2.7646000000000002e+00  -4.0364500000000000e+01  -2.1011000000000002e+00
   1.4988999999999999e+00  -7.9800000000000004e+00   2.5829500000000002e+02   9.1659999999999997e-01   2.6815600000000000e+01   1.6313000000000000e+00  -1.7600600000000000e+01  -1.0050500000000000e+01   2.8834339999999997e+02  -2.6682999999999999e+00  -4.0075800000000001e+01  -2.1099999999999999e+00
   1.8075000000000001e+00  -8.1998999999999995e+00   2.6232679999999999e+02   1.0598000000000001e+00   2.7177199999999999e+01   1.6532000000000000e+00  -1.7312100000000001e+01  -1.0028300000000000e+01   2.8425150000000002e+02  -2.5238000000000000e+00  -3.9527299999999997e+01  -2.1187999999999998e+00
   1.9177000000000000e+00  -8.6175999999999995e+00   2.6618709999999999e+02   1.0120000000000000e+00   2.7453199999999999e+01   1.7234000000000000e+00  -1.6734999999999999e+01  -1.0095000000000001e+01   2.8146559999999999e+02  -2.5720000000000001e+00  -3.8978900000000003e+01  -2.1320999999999999e+00
   2.1381000000000001e+00  -8.7714999999999996e+00   2.7047629999999998e+02   1.1648000000000001e+00   2.7795800000000000e+01   1.7541000000000000e+00  -1.6157900000000001e+01  -1.0050500000000000e+01   2.7815730000000002e+02  -2.3022000000000000e+00  -3.8439999999999998e+01  -2.1675000000000000e+00
   2.6230000000000002e+00  -9.0571999999999999e+00   2.7347870000000000e+02   1.3080000000000001e+00   2.8185900000000000e+01   1.7847999999999999e+00  -1.6091300000000000e+01  -1.0072800000000001e+01   2.7415260000000001e+02  -2.3214999999999999e+00  -3.7872300000000003e+01  -2.1410000000000000e+00
   2.9096000000000002e+00  -9.1232000000000006e+00   2.7759629999999999e+02   1.4608000000000001e+00   2.8614100000000001e+01   1.7497000000000000e+00  -1.5625200000000000e+01  -9.8726000000000003e+00   2.7040899999999999e+02  -2.2444000000000002e+00  -3.7487499999999997e+01  -2.1410000000000000e+00
   3.1960999999999999e+00  -9.5409000000000006e+00   2.8154239999999999e+02   1.6040000000000001e+00   2.8918600000000001e+01   1.8286000000000000e+00  -1.5403300000000000e+01  -9.9838000000000005e+00   2.6649130000000002e+02  -2.2444000000000002e+00  -3.6813899999999997e+01  -2.2073000000000000e+00
   3.8132999999999999e+00  -9.5189000000000004e+00   2.8505950000000001e+02   1.7758000000000000e+00   2.9185099999999998e+01   1.8418000000000001e+00  -1.5026000000000000e+01  -1.0228400000000001e+01   2.6326999999999998e+02  -1.9651000000000001e+00  -3.6390599999999999e+01  -2.2339000000000002e+00
   4.1879999999999997e+00  -1.0046500000000000e+01   2.8934870000000001e+02   1.8713000000000000e+00   2.9546700000000001e+01   1.9207000000000001e+00  -1.4914999999999999e+01  -1.0361800000000001e+01   2.5778519999999997e+02  -1.9361999999999999e+00  -3.5851700000000001e+01  -2.2117000000000000e+00
   4.6950000000000003e+00  -9.9804999999999993e+00   2.9363790000000000e+02   1.9286000000000001e+00   2.9879700000000000e+01   1.9032000000000000e+00  -1.4227000000000000e+01  -1.0250600000000000e+01   2.5456399999999999e+02  -1.8494999999999999e+00  -3.5255200000000002e+01  -2.2117000000000000e+00
   5.2680999999999996e+00  -1.0200400000000000e+01   2.9827019999999999e+02   2.1959000000000000e+00   3.0146200000000000e+01   1.9558000000000000e+00  -1.4160399999999999e+01  -1.0406300000000000e+01   2.5038509999999999e+02  -1.7532000000000001e+00  -3.4716299999999997e+01  -2.2250000000000001e+00
   5.5105000000000004e+00  -1.0134399999999999e+01   3.0230210000000000e+02   2.3105000000000002e+00   3.0498300000000000e+01   1.9645999999999999e+00  -1.3738700000000000e+01  -1.0317299999999999e+01   2.4664150000000001e+02  -1.6568000000000001e+00  -3.4302599999999998e+01  -2.2515000000000001e+00
   5.9513999999999996e+00  -1.0574100000000000e+01   3.0641969999999998e+02   2.4346000000000001e+00   3.0755199999999999e+01   2.0830000000000002e+00  -1.3250400000000001e+01  -1.0428500000000000e+01   2.4350739999999999e+02  -1.6472000000000000e+00  -3.3715600000000002e+01  -2.2780999999999998e+00
   6.1938000000000004e+00  -1.0640100000000000e+01   3.0959370000000001e+02   2.6446000000000001e+00   3.1088200000000001e+01   2.0215999999999998e+00  -1.2695499999999999e+01  -1.0561900000000000e+01   2.3932849999999999e+02  -1.5316000000000001e+00  -3.3234499999999997e+01  -2.3576999999999999e+00
   6.3921999999999999e+00  -1.0683999999999999e+01   3.1345400000000001e+02   2.7879000000000000e+00   3.1497399999999999e+01   2.0830000000000002e+00  -1.2540100000000001e+01  -1.0584199999999999e+01   2.3593310000000000e+02  -1.4257000000000000e+00  -3.2772700000000000e+01  -2.3443999999999998e+00
   6.9211999999999998e+00  -1.0881900000000000e+01   3.1722840000000002e+02   3.0360999999999998e+00   3.1906600000000001e+01   2.0960999999999999e+00  -1.2007500000000000e+01  -1.0739800000000001e+01   2.3227660000000000e+02  -1.2619000000000000e+00  -3.2214599999999997e+01  -2.3843000000000001e+00
   7.1417000000000002e+00  -1.1057700000000001e+01   3.2254700000000003e+02   3.1602000000000001e+00   3.2287199999999999e+01   2.1751000000000000e+00  -1.1829900000000000e+01  -1.0695399999999999e+01   2.2905539999999999e+02  -1.2811999999999999e+00  -3.1637300000000000e+01  -2.4152000000000000e+00
   7.3841000000000001e+00  -1.1079700000000001e+01   3.2632150000000001e+02   3.3607000000000000e+00   3.2705900000000000e+01   2.1223999999999998e+00  -1.1297200000000000e+01  -1.1006700000000000e+01   2.2400590000000000e+02  -1.1944999999999999e+00  -3.1127300000000002e+01  -2.4108000000000001e+00
   7.8029000000000002e+00  -1.1189600000000000e+01   3.3189749999999998e+02   3.5421000000000000e+00   3.3058000000000000e+01   2.1530999999999998e+00  -1.1186199999999999e+01  -1.1073399999999999e+01   2.1965289999999999e+02  -1.1270000000000000e+00  -3.0578800000000001e+01  -2.4152000000000000e+00
   8.0673999999999992e+00  -1.1277600000000000e+01   3.3721609999999998e+02   3.8954000000000000e+00   3.3457700000000003e+01   2.1838000000000002e+00  -1.0564800000000000e+01  -1.1073399999999999e+01   2.1669280000000001e+02  -1.0403000000000000e+00  -3.0039999999999999e+01  -2.4904000000000002e+00
   8.3980999999999995e+00  -1.1387499999999999e+01   3.4159100000000001e+02   4.1436000000000002e+00   3.3705100000000002e+01   2.2233000000000001e+00  -1.0520400000000000e+01  -1.1184500000000000e+01   2.1207859999999999e+02  -9.7289999999999999e-01  -2.9481900000000000e+01  -2.5036999999999998e+00
   8.9049999999999994e+00  -1.1497400000000001e+01   3.4570870000000002e+02   4.3441000000000001e+00   3.4095199999999998e+01   2.2452000000000001e+00  -1.0187500000000000e+01  -1.1295700000000000e+01   2.0798679999999999e+02  -8.0920000000000003e-01  -2.8885400000000001e+01  -2.5390999999999999e+00
   9.2576999999999998e+00  -1.1827199999999999e+01   3.5128460000000001e+02   4.5636999999999999e+00   3.4485399999999998e+01   2.3592000000000000e+00  -9.4771999999999998e+00  -1.1384700000000000e+01   2.0467850000000001e+02  -6.7430000000000001e-01  -2.8250299999999999e+01  -2.5745000000000000e+00
   9.9190000000000005e+00  -1.1783200000000001e+01   3.5634580000000000e+02   4.8692000000000002e+00   3.4875500000000002e+01   2.3241999999999998e+00  -9.3663000000000007e+00  -1.1651500000000000e+01   1.9884549999999999e+02  -6.4539999999999997e-01  -2.7634499999999999e+01  -2.5789000000000000e+00
   1.0470000000000001e+01  -1.1981100000000000e+01   3.6235070000000002e+02   5.0983000000000001e+00   3.5503599999999999e+01   2.3504999999999998e+00  -8.9001999999999999e+00  -1.1651500000000000e+01   1.9431840000000000e+02  -5.7799999999999996e-01  -2.6941700000000001e+01  -2.5789000000000000e+00
   1.0977000000000000e+01  -1.2332800000000001e+01   3.6887029999999999e+02   5.5662000000000003e+00   3.5912799999999997e+01   2.3986999999999998e+00  -8.4563000000000006e+00  -1.1629200000000001e+01   1.8926890000000000e+02  -4.2380000000000001e-01  -2.6152699999999999e+01  -2.6497000000000002e+00
   1.1594200000000001e+01  -1.2508699999999999e+01   3.7641919999999999e+02   5.8334999999999999e+00   3.6712100000000000e+01   2.4205999999999999e+00  -7.7016000000000000e+00  -1.1896100000000001e+01   1.8360990000000001e+02  -3.0819999999999997e-01  -2.5402200000000001e+01  -2.6364000000000001e+00
   1.2475800000000000e+01  -1.2508699999999999e+01   3.8371089999999998e+02   6.2821999999999996e+00   3.7406799999999997e+01   2.4293999999999998e+00  -7.5907000000000000e+00  -1.1873799999999999e+01   1.7899580000000000e+02  -1.2520000000000001e-01  -2.4622800000000002e+01  -2.6850000000000001e+00
   1.3159200000000000e+01  -1.2904400000000001e+01   3.9254660000000001e+02   6.4062999999999999e+00   3.8034799999999997e+01   2.4864000000000002e+00  -7.0801999999999996e+00  -1.1784900000000000e+01   1.7220509999999999e+02   4.8200000000000000e-02  -2.3824200000000001e+01  -2.6231000000000000e+00
   1.3996800000000000e+01  -1.2772500000000001e+01   4.0086759999999998e+02   6.7309999999999999e+00   3.8834099999999999e+01   2.5566000000000000e+00  -6.5475000000000003e+00  -1.1896100000000001e+01   1.6663319999999999e+02   2.6970000000000000e-01  -2.2948599999999999e+01  -2.6231000000000000e+00
   1.5253200000000000e+01  -1.3256100000000000e+01   4.1073280000000000e+02   7.0937999999999999e+00   3.9528799999999997e+01   2.5916999999999999e+00  -6.2145999999999999e+00  -1.1718200000000000e+01   1.5949430000000001e+02   4.6239999999999998e-01  -2.2092199999999998e+01  -2.6364000000000001e+00
   1.6443400000000000e+01  -1.3585900000000001e+01   4.1948270000000002e+02   7.4184000000000001e+00   4.0261499999999998e+01   2.6135999999999999e+00  -5.5709000000000000e+00  -1.1629200000000001e+01   1.5313890000000001e+02   6.9359999999999999e-01  -2.0966400000000000e+01  -2.6097999999999999e+00
   1.7655700000000000e+01  -1.3651800000000000e+01   4.2926209999999998e+02   7.7047999999999996e+00   4.0927599999999998e+01   2.7012999999999998e+00  -4.9051000000000000e+00  -1.1006700000000000e+01   1.4608699999999999e+02   9.1510000000000002e-01  -1.9965699999999998e+01  -2.6320000000000001e+00
   1.9044400000000000e+01  -1.4245400000000000e+01   4.3741149999999999e+02   8.1917000000000009e+00   4.1688899999999997e+01   2.6968999999999999e+00  -3.9062999999999999e+00  -1.0717599999999999e+01   1.3859979999999999e+02   1.2234000000000000e+00  -1.8878399999999999e+01  -2.4904000000000002e+00
   2.0521200000000000e+01  -1.4179399999999999e+01   4.4573250000000002e+02   8.5927000000000007e+00   4.2354999999999997e+01   2.7494999999999998e+00  -3.1739000000000002e+00  -1.0095000000000001e+01   1.3059030000000001e+02   1.5798000000000001e+00  -1.7733400000000000e+01  -2.4506000000000001e+00
   2.1799700000000001e+01  -1.4223400000000000e+01   4.5456830000000002e+02   8.8981999999999992e+00   4.3078200000000002e+01   2.7320000000000002e+00  -2.4857999999999998e+00  -9.2056000000000004e+00   1.2292900000000000e+02   1.8879999999999999e+00  -1.6521000000000001e+01  -2.3887000000000000e+00
   2.2901800000000001e+01  -1.4575100000000001e+01   4.6228879999999998e+02   9.2036999999999995e+00   4.3668199999999999e+01   2.7890000000000001e+00  -1.7978000000000001e+00  -8.6273999999999997e+00   1.1439709999999999e+02   2.1865999999999999e+00  -1.5241300000000001e+01  -2.2383000000000002e+00
   2.4114100000000001e+01  -1.4926900000000000e+01   4.6940890000000002e+02   9.6334000000000000e+00   4.4315199999999997e+01   2.6924999999999999e+00  -8.8780000000000003e-01  -7.9825999999999997e+00   1.0482050000000000e+02   2.5045000000000002e+00  -1.4019299999999999e+01  -2.1631000000000000e+00
   2.5348500000000001e+01  -1.5168699999999999e+01   4.7772989999999999e+02   9.9198000000000004e+00   4.4914700000000003e+01   2.7408000000000001e+00  -2.2189999999999999e-01  -7.1599000000000004e+00   9.7159199999999998e+01   2.8513000000000002e+00  -1.2768400000000000e+01  -2.0348000000000002e+00
   2.6119900000000001e+01  -1.5476400000000000e+01   4.8459260000000000e+02   1.0129799999999999e+01   4.5457099999999997e+01   2.7671000000000001e+00   3.9950000000000002e-01  -6.4482999999999997e+00   8.8453199999999995e+01   3.1017999999999999e+00  -1.1613799999999999e+01  -1.9640000000000000e+00
   2.7045700000000000e+01  -1.5894100000000000e+01   4.9222739999999999e+02   1.0492599999999999e+01   4.5951999999999998e+01   2.7145000000000001e+00   1.2206999999999999e+00  -5.6033999999999997e+00   8.1575400000000002e+01   3.4773999999999998e+00  -1.0690099999999999e+01  -1.7738000000000000e+00
   2.7530600000000000e+01  -1.6157900000000001e+01   4.9780329999999998e+02   1.0779100000000000e+01   4.6513399999999997e+01   2.6574000000000000e+00   1.5980000000000001e+00  -4.4470999999999998e+00   7.4001199999999997e+01   3.6027000000000000e+00  -9.6605000000000008e+00  -1.7340000000000000e+00
   2.7618800000000000e+01  -1.6817399999999999e+01   5.0483760000000001e+02   1.1065500000000000e+01   4.6989199999999997e+01   2.6398999999999999e+00   2.1084999999999998e+00  -3.6465999999999998e+00   6.9735200000000006e+01   3.8338999999999999e+00  -8.8908000000000005e+00  -1.5924000000000000e+00
   2.8081700000000001e+01  -1.7257100000000001e+01   5.0946990000000000e+02   1.1256399999999999e+01   4.7560099999999998e+01   2.5785000000000000e+00   2.5746000000000002e+00  -3.0017999999999998e+00   6.4685699999999997e+01   4.0265000000000004e+00  -8.1691000000000003e+00  -1.5040000000000000e+00
   2.8081700000000001e+01  -1.7784700000000001e+01   5.1470270000000005e+02   1.1523800000000000e+01   4.8016900000000000e+01   2.5609999999999999e+00   2.8410000000000002e+00  -2.1345999999999998e+00   6.1899799999999999e+01   4.2191999999999998e+00  -7.6688000000000001e+00  -1.3669000000000000e+00
   2.8610700000000001e+01  -1.8378299999999999e+01   5.2010709999999995e+02   1.1857900000000001e+01   4.8454599999999999e+01   2.5785000000000000e+00   3.5068000000000001e+00  -1.8232999999999999e+00   5.7982100000000003e+01   4.3250999999999999e+00  -7.1106999999999996e+00  -1.3624000000000001e+00
   2.8853100000000001e+01  -1.9389500000000002e+01   5.2396740000000000e+02   1.2058400000000001e+01   4.8816200000000002e+01   2.5785000000000000e+00   3.7065999999999999e+00  -1.5787000000000000e+00   5.5196199999999997e+01   4.3925999999999998e+00  -6.7065999999999999e+00  -1.3359000000000001e+00
   2.9249900000000000e+01  -2.0005099999999999e+01   5.2799919999999997e+02   1.2278000000000000e+01   4.9149299999999997e+01   2.6574000000000000e+00   3.7286999999999999e+00  -1.6899000000000000e+00   5.2061999999999998e+01   4.4695999999999998e+00  -6.4949000000000003e+00  -1.3359000000000001e+00
   2.8919300000000000e+01  -2.0972300000000001e+01   5.3134479999999996e+02   1.2335300000000000e+01   4.9548999999999999e+01   2.7627000000000002e+00   3.7730999999999999e+00  -1.8010999999999999e+00   5.0320799999999998e+01   4.4889000000000001e+00  -6.1581000000000001e+00  -1.3934000000000000e+00
   2.8654800000000002e+01  -2.2005600000000001e+01   5.3554819999999995e+02   1.2440300000000001e+01   4.9748800000000003e+01   2.9687999999999999e+00   4.7053000000000003e+00  -2.2235999999999998e+00   4.7360700000000001e+01   4.5080999999999998e+00  -5.9367999999999999e+00  -1.3669000000000000e+00
   2.8742899999999999e+01  -2.3280600000000000e+01   5.3700649999999996e+02   1.2650399999999999e+01   4.9901000000000003e+01   3.1179000000000001e+00   4.9494999999999996e+00  -2.2679999999999998e+00   4.6228999999999999e+01   4.4215000000000000e+00  -5.6962000000000002e+00  -1.3492000000000000e+00
   2.8963400000000000e+01  -2.4050000000000001e+01   5.3992309999999998e+02   1.2860400000000000e+01   5.0177000000000000e+01   3.1924000000000001e+00   5.4378000000000002e+00  -2.4015000000000000e+00   4.4226599999999998e+01   4.3636999999999997e+00  -5.4846000000000004e+00  -1.4376000000000000e+00
   2.8941299999999998e+01  -2.5237200000000001e+01   5.4181039999999996e+02   1.2946300000000001e+01   5.0348300000000002e+01   3.2625999999999999e+00   6.1924000000000001e+00  -2.8016999999999999e+00   4.3442999999999998e+01   4.3155000000000001e+00  -5.3017000000000003e+00  -1.4685999999999999e+00
   2.9492400000000000e+01  -2.5896699999999999e+01   5.4283979999999997e+02   1.3280500000000000e+01   5.0443399999999997e+01   3.3065000000000002e+00   6.5030999999999999e+00  -3.2909000000000002e+00   4.3181899999999999e+01   4.2095000000000002e+00  -5.1959000000000000e+00  -1.4730000000000001e+00
   2.9800999999999998e+01  -2.6292400000000001e+01   5.4335450000000003e+02   1.3471500000000001e+01   5.0481499999999997e+01   3.3239999999999998e+00   6.4809000000000001e+00  -3.6688999999999998e+00   4.0831200000000003e+01   4.1710000000000003e+00  -5.0804000000000000e+00  -1.5570999999999999e+00
   3.0418099999999999e+01  -2.6995799999999999e+01   5.4301139999999998e+02   1.3605100000000000e+01   5.0500500000000002e+01   3.3372000000000002e+00   6.8803999999999998e+00  -3.9135000000000000e+00   3.9264099999999999e+01   3.9687000000000001e+00  -4.7725000000000000e+00  -1.5659000000000001e+00
   3.0770800000000001e+01  -2.7479500000000002e+01   5.4421230000000003e+02   1.3843800000000000e+01   5.0395899999999997e+01   3.3328000000000002e+00   6.9248000000000003e+00  -4.1357999999999997e+00   3.8741799999999998e+01   3.8146000000000000e+00  -4.6955999999999998e+00  -1.6012999999999999e+00
   3.1498200000000001e+01  -2.7809200000000001e+01   5.4481280000000004e+02   1.4053800000000001e+01   5.0367300000000000e+01   3.2669999999999999e+00   7.4131000000000000e+00  -4.0468999999999999e+00   3.7174700000000001e+01   3.6316000000000002e+00  -4.6281999999999996e+00  -1.5835999999999999e+00
   3.1674499999999998e+01  -2.7941099999999999e+01   5.4472699999999998e+02   1.4340299999999999e+01   5.0272199999999998e+01   3.1486000000000001e+00   7.0801999999999996e+00  -4.8474000000000004e+00   3.4737000000000002e+01   3.2366000000000001e+00  -4.3684000000000003e+00  -1.6146000000000000e+00
   3.2600299999999997e+01  -2.8534700000000001e+01   5.4455550000000005e+02   1.4588500000000000e+01   5.0129399999999997e+01   3.1398000000000001e+00   7.0801999999999996e+00  -4.5583000000000000e+00   3.2560499999999998e+01   3.1210000000000000e+00  -4.0220000000000002e+00  -1.6056999999999999e+00
   3.3371800000000000e+01  -2.9457999999999998e+01   5.4464130000000000e+02   1.4741300000000001e+01   4.9986699999999999e+01   3.1837000000000000e+00   6.0591999999999997e+00  -5.3143000000000002e+00   3.0732199999999999e+01   2.9668999999999999e+00  -3.8488000000000002e+00  -1.6101000000000001e+00
   3.4187300000000000e+01  -3.0271400000000000e+01   5.4318290000000002e+02   1.4960900000000001e+01   4.9901000000000003e+01   3.1705000000000001e+00   5.7706999999999997e+00  -4.4249000000000001e+00   2.9165199999999999e+01   2.6779000000000002e+00  -3.5024000000000002e+00  -1.4641999999999999e+00
   3.4385700000000000e+01  -3.1370600000000000e+01   5.4292560000000003e+02   1.5085000000000001e+01   4.9682200000000002e+01   3.2056000000000000e+00   5.3933999999999997e+00  -4.2915000000000001e+00   2.7336900000000000e+01   2.4275000000000002e+00  -3.1368000000000000e+00  -1.3890000000000000e+00
   3.4804499999999997e+01  -3.2359800000000000e+01   5.4146730000000002e+02   1.5237700000000000e+01   4.9558500000000002e+01   3.2450999999999999e+00   5.1269999999999998e+00  -3.3576000000000001e+00   2.5073300000000000e+01   2.1962999999999999e+00  -2.8576999999999999e+00  -1.2740000000000000e+00
   3.4936799999999998e+01  -3.2535699999999999e+01   5.3906529999999998e+02   1.5438200000000000e+01   4.9548999999999999e+01   3.2406999999999999e+00   4.1505000000000001e+00  -3.2242000000000002e+00   2.2461500000000001e+01   1.8784000000000001e+00  -2.4824999999999999e+00  -1.1413000000000000e+00
   3.4539999999999999e+01  -3.3503000000000000e+01   5.3692070000000001e+02   1.5495500000000000e+01   4.9292000000000002e+01   3.2888999999999999e+00   3.7509000000000001e+00  -2.2458000000000000e+00   2.0285000000000000e+01   1.6760999999999999e+00  -2.1457000000000002e+00  -9.3340000000000001e-01
   3.4275500000000001e+01  -3.4756100000000004e+01   5.3477610000000004e+02   1.5505100000000001e+01   4.8978000000000002e+01   3.5608000000000000e+00   1.7756000000000001e+00   4.4499999999999998e-02   1.7673200000000001e+01   1.3871000000000000e+00  -1.6165000000000000e+00  -5.5289999999999995e-01
   3.4055100000000003e+01  -3.5877200000000002e+01   5.3048689999999999e+02   1.5638700000000000e+01   4.8740099999999998e+01   3.5827000000000000e+00   5.1049999999999995e-01   1.0005999999999999e+00   1.5235500000000000e+01   1.3101000000000000e+00  -1.2989999999999999e+00  -3.3620000000000000e-01
   3.2666400000000003e+01  -3.5679400000000001e+01   5.2722709999999995e+02   1.5762800000000000e+01   4.8502200000000002e+01   3.6265999999999998e+00   0.0000000000000000e+00   1.3339999999999999e-01   1.3233100000000000e+01   9.4399999999999995e-01  -9.6220000000000006e-01  -3.0080000000000001e-01
   3.2027200000000001e+01  -3.6250900000000001e+01   5.2276639999999998e+02   1.5906100000000000e+01   4.8026400000000002e+01   3.6265999999999998e+00   3.1069999999999998e-01   3.5580000000000001e-01   1.0273099999999999e+01   6.6469999999999996e-01  -6.5429999999999999e-01  -2.3440000000000000e-01
   3.1586400000000001e+01  -3.6558700000000002e+01   5.1847720000000004e+02   1.5953799999999999e+01   4.7674300000000002e+01   3.6353000000000000e+00  -1.4649000000000001e+00   3.3350000000000002e-01   8.3577999999999992e+00   4.0460000000000002e-01  -2.0210000000000000e-01  -8.8499999999999995e-02
   3.0748799999999999e+01  -3.6602699999999999e+01   5.1324440000000004e+02   1.6240200000000002e+01   4.7303199999999997e+01   3.5345000000000000e+00  -2.1972999999999998e+00   3.1130000000000002e-01   6.7035999999999998e+00   2.2159999999999999e-01   4.8099999999999997e-02   7.9600000000000004e-02
   3.0374099999999999e+01  -3.6976399999999998e+01   5.0989879999999999e+02   1.6326100000000000e+01   4.6884500000000003e+01   3.5301000000000000e+00  -2.4192000000000000e+00   1.5559999999999999e-01   6.7035999999999998e+00   1.3489999999999999e-01   1.9239999999999999e-01   1.6810000000000000e-01
   2.9933199999999999e+01  -3.7064300000000003e+01   5.0397969999999998e+02   1.6440700000000000e+01   4.6494399999999999e+01   3.5345000000000000e+00  -1.9088000000000001e+00   5.5589999999999995e-01   5.4847999999999999e+00   1.1559999999999999e-01   2.6939999999999997e-01   1.7249999999999999e-01
   2.9051500000000001e+01  -3.7020400000000002e+01   5.0003370000000001e+02   1.6669799999999999e+01   4.6113700000000001e+01   3.4731000000000001e+00  -1.5758000000000001e+00   3.3350000000000002e-01   6.1813000000000002e+00   9.5999999999999992e-03   3.7530000000000002e-01   9.7299999999999998e-02
   2.8500499999999999e+01  -3.6910400000000003e+01   4.9540140000000002e+02   1.6851199999999999e+01   4.5752099999999999e+01   3.4117000000000002e+00  -1.3761000000000001e+00  -1.5559999999999999e-01   6.4424999999999999e+00   0.0000000000000000e+00   3.0790000000000001e-01   1.9910000000000000e-01
   2.8147800000000000e+01  -3.7042299999999997e+01   4.9222739999999999e+02   1.7042200000000001e+01   4.5580900000000000e+01   3.3591000000000002e+00  -1.1762999999999999e+00   2.4460000000000001e-01   6.8777999999999997e+00   0.0000000000000000e+00   2.5979999999999998e-01   1.4599999999999999e-01
   2.8147800000000000e+01  -3.6932400000000001e+01   4.8776659999999998e+02   1.7223600000000001e+01   4.5228800000000000e+01   3.2713999999999999e+00  -8.4340000000000004e-01   1.7790000000000000e-01   6.3554000000000004e+00   6.7400000000000002e-02   1.5400000000000000e-01   1.6370000000000001e-01
   2.7662900000000000e+01  -3.6910400000000003e+01   4.8416370000000001e+02   1.7319099999999999e+01   4.4895699999999998e+01   3.2319000000000000e+00  -7.9900000000000004e-01   1.5559999999999999e-01   6.7035999999999998e+00   9.5999999999999992e-03   2.1170000000000000e-01   1.5920000000000001e-01
   2.7508600000000001e+01  -3.7064300000000003e+01   4.8210489999999999e+02   1.7567299999999999e+01   4.4467500000000001e+01   3.2625999999999999e+00  -4.6610000000000001e-01   4.6689999999999998e-01   6.5294999999999996e+00  -7.7100000000000002e-02   2.8870000000000001e-01   1.5040000000000001e-01
   2.7420400000000001e+01  -3.6976399999999998e+01   4.7901670000000001e+02   1.7586400000000001e+01   4.4381900000000002e+01   3.2319000000000000e+00  -4.6610000000000001e-01   4.2249999999999999e-01   6.2683000000000000e+00   6.7400000000000002e-02   1.0580000000000001e-01   2.1229999999999999e-01
   2.7574700000000000e+01  -3.7218200000000003e+01   4.7644310000000002e+02   1.7891900000000000e+01   4.4134399999999999e+01   3.1530000000000000e+00  -2.6629999999999998e-01   4.6689999999999998e-01   6.0941999999999998e+00   1.2520000000000001e-01   2.5019999999999998e-01   2.2120000000000001e-01
   2.7133900000000001e+01  -3.7613900000000001e+01   4.7412700000000001e+02   1.7891900000000000e+01   4.3934600000000003e+01   3.1309999999999998e+00  -2.6629999999999998e-01   4.6689999999999998e-01   6.4424999999999999e+00  -2.8899999999999999e-02   2.0210000000000000e-01   1.4160000000000000e-01
   2.7222000000000001e+01  -3.7394100000000002e+01   4.7086720000000003e+02   1.8140200000000000e+01   4.3620600000000003e+01   3.0872000000000002e+00   1.7760000000000001e-01   6.4480000000000004e-01   6.7907000000000002e+00   9.6299999999999997e-02   2.4060000000000001e-01   1.5479999999999999e-01
   2.7111799999999999e+01  -3.7438099999999999e+01   4.6846530000000001e+02   1.8350200000000001e+01   4.3477899999999998e+01   3.1046999999999998e+00  -1.7760000000000001e-01   4.6689999999999998e-01   7.8353999999999999e+00   9.5999999999999992e-03   1.7319999999999999e-01   1.8579999999999999e-01
   2.6781199999999998e+01  -3.7635899999999999e+01   4.6503390000000002e+02   1.8493400000000001e+01   4.3297100000000000e+01   3.0565000000000002e+00  -1.7760000000000001e-01   5.3369999999999995e-01   7.0518999999999998e+00   9.6299999999999997e-02   2.0210000000000000e-01   1.1060000000000000e-01
   2.6428500000000000e+01  -3.7789800000000000e+01   4.6340400000000000e+02   1.8627099999999999e+01   4.3068700000000000e+01   3.0476999999999999e+00  -3.9950000000000002e-01   5.1139999999999997e-01   6.5294999999999996e+00   1.9300000000000001e-02   1.5400000000000000e-01   8.4000000000000005e-02
   2.6230100000000000e+01  -3.7635899999999999e+01   4.6048739999999998e+02   1.8846699999999998e+01   4.2945000000000000e+01   2.9906999999999999e+00  -3.1069999999999998e-01   4.2249999999999999e-01   6.9648000000000003e+00   4.8200000000000000e-02   1.3469999999999999e-01   1.5040000000000001e-01
   2.5943600000000000e+01  -3.7548000000000002e+01   4.5834280000000001e+02   1.9056699999999999e+01   4.2811700000000002e+01   2.9731999999999998e+00  -7.3240000000000005e-01   2.8910000000000002e-01   5.6589000000000000e+00   8.6699999999999999e-02   1.6360000000000000e-01   1.2390000000000000e-01
   2.5590900000000001e+01  -3.7526000000000003e+01   4.5602659999999997e+02   1.9285799999999998e+01   4.2450099999999999e+01   2.9249000000000001e+00  -7.9900000000000004e-01   3.7800000000000000e-01   5.7460000000000004e+00   1.5409999999999999e-01   1.6360000000000000e-01   9.7299999999999998e-02
   2.5524799999999999e+01  -3.7833799999999997e+01   4.5482560000000001e+02   1.9476800000000001e+01   4.2440600000000003e+01   2.9337000000000000e+00  -8.6560000000000004e-01   2.8910000000000002e-01   5.6589000000000000e+00   7.7100000000000002e-02   1.2509999999999999e-01   1.4160000000000000e-01
   2.5348500000000001e+01  -3.7723799999999997e+01   4.5293840000000000e+02   1.9696400000000001e+01   4.2307400000000001e+01   2.8285000000000000e+00  -7.1020000000000005e-01   2.6679999999999998e-01   6.5294999999999996e+00   1.2520000000000001e-01   1.3469999999999999e-01   1.1060000000000000e-01
   2.4973700000000001e+01  -3.7767800000000001e+01   4.5276679999999999e+02   1.9763200000000001e+01   4.2307400000000001e+01   2.8679000000000001e+00  -7.5460000000000005e-01   5.5589999999999995e-01   6.1813000000000002e+00   1.1559999999999999e-01   2.5979999999999998e-01   1.0170000000000000e-01
   2.4929600000000001e+01  -3.7833799999999997e+01   4.5019330000000002e+02   2.0040099999999999e+01   4.2240800000000000e+01   2.8504000000000000e+00  -1.0209999999999999e+00   6.2260000000000004e-01   6.2683000000000000e+00   5.7799999999999997e-02   1.5400000000000000e-01   9.7299999999999998e-02
   2.4775400000000001e+01  -3.8053600000000003e+01   4.4967860000000002e+02   2.0250100000000000e+01   4.2316899999999997e+01   2.8022000000000000e+00  -9.1000000000000003e-01   5.5589999999999995e-01   5.9200999999999997e+00   5.7799999999999997e-02   8.6599999999999996e-02   1.1500000000000000e-01
   2.4731300000000001e+01  -3.8031599999999997e+01   4.4942129999999997e+02   2.0393400000000000e+01   4.2383499999999998e+01   2.7627000000000002e+00  -7.7680000000000005e-01   7.1150000000000002e-01   6.3554000000000004e+00   8.6699999999999999e-02   2.0210000000000000e-01   8.4000000000000005e-02
   2.4422699999999999e+01  -3.8603200000000001e+01   4.5010750000000002e+02   2.0546099999999999e+01   4.2402600000000000e+01   2.7934000000000001e+00  -5.7709999999999995e-01   5.1139999999999997e-01   6.0941999999999998e+00   4.8200000000000000e-02   1.1550000000000001e-01   6.1899999999999997e-02
   2.4577000000000002e+01  -3.8844999999999999e+01   4.4864920000000001e+02   2.0832500000000000e+01   4.2545299999999997e+01   2.7187999999999999e+00  -7.9900000000000004e-01   3.7800000000000000e-01   5.9200999999999997e+00   6.7400000000000002e-02   1.3469999999999999e-01   6.1899999999999997e-02
   2.4400600000000001e+01  -3.9592399999999998e+01   4.4950700000000001e+02   2.1052099999999999e+01   4.2583399999999997e+01   2.7364000000000002e+00  -5.7709999999999995e-01   6.6710000000000003e-01   5.6589000000000000e+00   8.6699999999999999e-02  -9.5999999999999992e-03   7.5200000000000003e-02
   2.4466799999999999e+01  -3.9966200000000001e+01   4.5027910000000003e+02   2.1329000000000001e+01   4.2697600000000001e+01   2.7671000000000001e+00  -8.8780000000000003e-01   5.3369999999999995e-01   5.4847999999999999e+00  -9.5999999999999992e-03   1.3469999999999999e-01   4.4200000000000003e-02
   2.4532900000000001e+01  -4.0493800000000000e+01   4.5062220000000002e+02   2.1586800000000000e+01   4.2773699999999998e+01   2.7846000000000002e+00  -7.3240000000000005e-01   3.1130000000000002e-01   5.5719000000000003e+00   3.8500000000000000e-02   8.6599999999999996e-02   7.5200000000000003e-02
   2.4665099999999999e+01  -4.0955399999999997e+01   4.5122269999999997e+02   2.1892299999999999e+01   4.2963999999999999e+01   2.7320000000000002e+00  -7.5460000000000005e-01   5.3369999999999995e-01   4.7012999999999998e+00  -9.5999999999999992e-03   1.1550000000000001e-01   6.6400000000000001e-02
   2.4577000000000002e+01  -4.1570999999999998e+01   4.5319569999999999e+02   2.2083300000000001e+01   4.2954500000000003e+01   2.7583000000000002e+00  -5.7709999999999995e-01   5.7809999999999995e-01   6.3554000000000004e+00   0.0000000000000000e+00   2.5019999999999998e-01   4.8700000000000000e-02
   2.5017800000000001e+01  -4.1988700000000001e+01   4.5371039999999999e+02   2.2388800000000000e+01   4.3154299999999999e+01   2.7364000000000002e+00  -6.4370000000000005e-01   6.2260000000000004e-01   7.0518999999999998e+00   1.2520000000000001e-01   1.7319999999999999e-01   1.3299999999999999e-02
   2.5172100000000000e+01  -4.2362400000000001e+01   4.5448250000000002e+02   2.2770700000000001e+01   4.3297100000000000e+01   2.6880999999999999e+00  -7.5460000000000005e-01   4.8920000000000002e-01   6.2683000000000000e+00   9.5999999999999992e-03   7.6999999999999999e-02   8.8000000000000005e-03
   2.5635000000000002e+01  -4.2758099999999999e+01   4.5594080000000002e+02   2.3038000000000000e+01   4.3658700000000003e+01   2.6705999999999999e+00  -4.2170000000000002e-01   8.2269999999999999e-01   6.0072000000000001e+00   1.0600000000000000e-01   9.6199999999999994e-02  -6.6400000000000001e-02
   2.5833400000000001e+01  -4.3637400000000000e+01   4.5817120000000000e+02   2.3439000000000000e+01   4.3772799999999997e+01   2.6924999999999999e+00  -5.9930000000000005e-01   6.4480000000000004e-01   6.6166000000000000e+00   4.8200000000000000e-02   1.8279999999999999e-01  -4.4000000000000003e-03
   2.6053799999999999e+01  -4.4011099999999999e+01   4.6040159999999997e+02   2.3945000000000000e+01   4.4105899999999998e+01   2.6048000000000000e+00  -5.5489999999999995e-01   6.2260000000000004e-01   6.0072000000000001e+00   1.0600000000000000e-01   6.7400000000000002e-02   4.4000000000000003e-03
   2.6604900000000001e+01  -4.4846499999999999e+01   4.6357560000000001e+02   2.4279199999999999e+01   4.4277200000000001e+01   2.6048000000000000e+00  -8.2120000000000004e-01   6.0040000000000004e-01   5.9200999999999997e+00   8.6699999999999999e-02   1.2509999999999999e-01  -8.8000000000000005e-03
   2.6781199999999998e+01  -4.5615900000000003e+01   4.6546280000000002e+02   2.4909300000000002e+01   4.4553100000000001e+01   2.6355000000000000e+00  -5.5489999999999995e-01   7.3380000000000001e-01   5.4847999999999999e+00   1.4449999999999999e-01   1.5400000000000000e-01   1.7700000000000000e-02
   2.7288200000000000e+01  -4.5989699999999999e+01   4.6863679999999999e+02   2.5568100000000001e+01   4.4733899999999998e+01   2.6004000000000000e+00  -6.4370000000000005e-01   6.4480000000000004e-01   5.4847999999999999e+00   8.6699999999999999e-02   5.7700000000000001e-02   2.2100000000000002e-02
   2.7795100000000001e+01  -4.6781100000000002e+01   4.7121030000000002e+02   2.6140899999999998e+01   4.4981400000000001e+01   2.5347000000000000e+00  -6.4370000000000005e-01   6.6710000000000003e-01   5.3106999999999998e+00   1.2520000000000001e-01   8.6599999999999996e-02   3.1000000000000000e-02
   2.8125800000000002e+01  -4.7616500000000002e+01   4.7515640000000002e+02   2.6713799999999999e+01   4.5285899999999998e+01   2.5040000000000000e+00  -6.6579999999999995e-01   8.0049999999999999e-01   6.2683000000000000e+00   1.0600000000000000e-01   1.9239999999999999e-01  -1.3299999999999999e-02
   2.8765000000000001e+01  -4.8253999999999998e+01   4.7738679999999999e+02   2.7372499999999999e+01   4.5438099999999999e+01   2.4645000000000001e+00  -4.8830000000000001e-01   6.6710000000000003e-01   7.3131000000000004e+00   6.7400000000000002e-02   6.7400000000000002e-02   4.4000000000000003e-03
   2.9338100000000001e+01  -4.9111300000000000e+01   4.7978870000000001e+02   2.8193600000000000e+01   4.5828299999999999e+01   2.3898999999999999e+00  -7.3240000000000005e-01   6.0040000000000004e-01   6.3554000000000004e+00   5.7799999999999997e-02   8.6599999999999996e-02   0.0000000000000000e+00
   2.9800999999999998e+01  -4.9748899999999999e+01   4.8244799999999998e+02   2.8900099999999998e+01   4.6037599999999998e+01   2.3416999999999999e+00  -7.3240000000000005e-01   7.3380000000000001e-01   5.9200999999999997e+00   1.0600000000000000e-01   1.2509999999999999e-01  -1.3299999999999999e-02
   3.0352000000000000e+01  -5.0584200000000003e+01   4.8562200000000001e+02   2.9597100000000001e+01   4.6142299999999999e+01   2.2759000000000000e+00  -5.5489999999999995e-01   8.6719999999999997e-01   6.0072000000000001e+00   7.7100000000000002e-02   5.7700000000000001e-02   1.3299999999999999e-02
   3.1145499999999998e+01  -5.1089900000000000e+01   4.8888180000000000e+02   3.0504100000000001e+01   4.6465800000000002e+01   2.2189000000000001e+00  -6.4370000000000005e-01   7.3380000000000001e-01   5.6589000000000000e+00  -2.8899999999999999e-02   1.2509999999999999e-01   8.8000000000000005e-03
   3.1850899999999999e+01  -5.1991199999999999e+01   4.9188420000000002e+02   3.1382500000000000e+01   4.6646599999999999e+01   2.1575000000000002e+00  -7.7680000000000005e-01   6.4480000000000004e-01   5.8330000000000002e+00   6.7400000000000002e-02   2.1170000000000000e-01   3.5400000000000001e-02
   3.2622399999999999e+01  -5.2584699999999998e+01   4.9548710000000000e+02   3.2375399999999999e+01   4.6817900000000002e+01   2.0522999999999998e+00  -9.1000000000000003e-01   8.2269999999999999e-01   5.6589000000000000e+00   7.7100000000000002e-02   1.3469999999999999e-01  -8.8000000000000005e-03
   3.3636299999999999e+01  -5.2738599999999998e+01   4.9891849999999999e+02   3.3330100000000002e+01   4.6951099999999997e+01   1.9821000000000000e+00  -7.9900000000000004e-01   8.2269999999999999e-01   5.2236000000000002e+00   4.8200000000000000e-02   6.7400000000000002e-02   4.4200000000000003e-02
   3.4672300000000000e+01  -5.3134300000000003e+01   5.0166359999999997e+02   3.4418599999999998e+01   4.7208100000000002e+01   1.8462000000000001e+00  -8.8780000000000003e-01   9.3389999999999995e-01   5.9200999999999997e+00   6.7400000000000002e-02   1.4430000000000001e-01   3.5400000000000001e-02
   3.5377600000000001e+01  -5.3881799999999998e+01   5.0629590000000002e+02   3.5420999999999999e+01   4.7208100000000002e+01   1.7891999999999999e+00  -6.8799999999999994e-01   8.4499999999999997e-01   6.1813000000000002e+00   1.9300000000000001e-02   1.0580000000000001e-01   5.3100000000000001e-02
   3.6501800000000003e+01  -5.4299500000000002e+01   5.0946990000000000e+02   3.6547600000000003e+01   4.7503100000000003e+01   1.6664000000000001e+00  -6.4370000000000005e-01   7.7820000000000000e-01   5.7460000000000004e+00   1.0600000000000000e-01   1.9239999999999999e-01   2.2100000000000002e-02
   3.7581800000000001e+01  -5.4651200000000003e+01   5.1075670000000002e+02   3.7645600000000002e+01   4.7560099999999998e+01   1.5217000000000001e+00  -7.9900000000000004e-01   1.0005999999999999e+00   6.1813000000000002e+00   4.8200000000000000e-02   1.0580000000000001e-01   6.6400000000000001e-02
   3.8551699999999997e+01  -5.4981000000000002e+01   5.1461689999999999e+02   3.8848599999999998e+01   4.7845599999999997e+01   1.3550000000000000e+00  -7.7680000000000005e-01   1.0005999999999999e+00   6.9648000000000003e+00   8.6699999999999999e-02   1.9239999999999999e-01   3.9800000000000002e-02
   3.9279100000000000e+01  -5.6717700000000001e+01   5.1736199999999997e+02   3.9736499999999999e+01   4.7788499999999999e+01   1.3243000000000000e+00  -7.7680000000000005e-01   1.1117999999999999e+00   5.9200999999999997e+00   8.6699999999999999e-02   2.4060000000000001e-01  -1.3299999999999999e-02
   4.0006500000000003e+01  -5.6783600000000000e+01   5.2045020000000000e+02   4.1015799999999999e+01   4.7931300000000000e+01   1.2146999999999999e+00  -6.8799999999999994e-01   1.1117999999999999e+00   6.3554000000000004e+00   5.7799999999999997e-02   1.7319999999999999e-01   3.1000000000000000e-02
   4.0667700000000004e+01  -5.8080599999999997e+01   5.2388160000000005e+02   4.1980100000000000e+01   4.7978800000000000e+01   1.1489000000000000e+00  -6.4370000000000005e-01   9.5609999999999995e-01   5.8330000000000002e+00   2.8899999999999999e-02   9.6199999999999994e-02   8.8000000000000005e-03
   4.1505299999999998e+01  -5.9355699999999999e+01   5.2611199999999997e+02   4.2992199999999997e+01   4.7902700000000003e+01   1.1051000000000000e+00  -8.8780000000000003e-01   9.5609999999999995e-01   5.6589000000000000e+00   9.6299999999999997e-02   2.0210000000000000e-01   7.0800000000000002e-02
   4.2342900000000000e+01  -6.0059199999999997e+01   5.2834230000000002e+02   4.4118800000000000e+01   4.7969299999999997e+01   1.0218000000000000e+00  -9.5440000000000003e-01   9.5609999999999995e-01   5.8330000000000002e+00   7.7100000000000002e-02   1.3469999999999999e-01   4.4200000000000003e-02
   4.2938099999999999e+01  -6.1114400000000003e+01   5.3005799999999999e+02   4.5121200000000002e+01   4.8073999999999998e+01   9.9980000000000002e-01  -7.5460000000000005e-01   9.7840000000000005e-01   5.9200999999999997e+00   1.9300000000000001e-02   1.2509999999999999e-01   3.9800000000000002e-02
   4.3489100000000001e+01  -6.2960999999999999e+01   5.3477610000000004e+02   4.6047400000000003e+01   4.8083500000000001e+01   9.9539999999999995e-01  -7.5460000000000005e-01   1.0005999999999999e+00   5.8330000000000002e+00   5.7799999999999997e-02   6.7400000000000002e-02   1.7700000000000000e-02
   4.4348799999999997e+01  -6.4038200000000003e+01   5.3640599999999995e+02   4.7154899999999998e+01   4.8159599999999998e+01   9.9980000000000002e-01  -9.5440000000000003e-01   1.1563000000000001e+00   5.5719000000000003e+00   1.9300000000000001e-02   1.3469999999999999e-01   0.0000000000000000e+00
   4.4833700000000000e+01  -6.4719700000000003e+01   5.3846479999999997e+02   4.8090499999999999e+01   4.8273800000000001e+01   9.2090000000000005e-01  -1.0875999999999999e+00   1.0227999999999999e+00   5.3977000000000004e+00   9.5999999999999992e-03   1.7319999999999999e-01   1.3299999999999999e-02
   4.5649299999999997e+01  -6.6390400000000000e+01   5.4120989999999995e+02   4.8949800000000003e+01   4.8311900000000001e+01   8.8580000000000003e-01  -7.9900000000000004e-01   8.4499999999999997e-01   5.7460000000000004e+00   1.0600000000000000e-01   7.6999999999999999e-02  -2.2100000000000002e-02
   4.6156199999999998e+01  -6.7599500000000006e+01   5.4344029999999998e+02   4.9837699999999998e+01   4.8369000000000000e+01   9.7789999999999999e-01  -1.0653999999999999e+00   1.0005999999999999e+00   5.9200999999999997e+00   5.7799999999999997e-02   2.2130000000000000e-01  -2.6499999999999999e-02
   4.7831400000000002e+01  -6.7599500000000006e+01   5.4524170000000004e+02   5.0610999999999997e+01   4.8492699999999999e+01   8.3760000000000001e-01  -8.4340000000000004e-01   7.3380000000000001e-01   5.3977000000000004e+00  -1.9300000000000001e-02   2.3089999999999999e-01   4.4000000000000003e-03
   4.9726999999999997e+01  -6.8610799999999998e+01   5.4609960000000001e+02   5.1116999999999997e+01   4.8387999999999998e+01   1.0348999999999999e+00  -1.1540999999999999e+00   7.7820000000000000e-01   6.7035999999999998e+00  -6.7400000000000002e-02   9.5999999999999992e-03   8.8000000000000005e-03
   4.7941600000000001e+01  -7.6832599999999999e+01   5.4747209999999995e+02   5.1231600000000000e+01   4.8369000000000000e+01   1.8286000000000000e+00  -9.5440000000000003e-01   8.2269999999999999e-01   6.0072000000000001e+00   1.9300000000000001e-02   1.1550000000000001e-01  -1.7700000000000000e-02
   4.8955599999999997e+01  -7.6195099999999996e+01   5.4858730000000003e+02   5.1785400000000003e+01   4.8378500000000003e+01   1.7847999999999999e+00  -1.1318999999999999e+00   7.1150000000000002e-01   6.0072000000000001e+00   0.0000000000000000e+00   7.6999999999999999e-02  -3.9800000000000002e-02
   4.9594799999999999e+01  -7.6370999999999995e+01   5.4824419999999998e+02   5.2348700000000001e+01   4.8235799999999998e+01   1.6050000000000000e+00  -1.2873000000000001e+00   9.5609999999999995e-01   5.6589000000000000e+00   1.9300000000000001e-02   1.1550000000000001e-01  -2.2100000000000002e-02
   4.9925400000000003e+01  -7.7382199999999997e+01   5.4884469999999999e+02   5.2501399999999997e+01   4.8055000000000000e+01   1.7145999999999999e+00  -1.0431999999999999e+00   8.8939999999999997e-01   6.0941999999999998e+00   6.7400000000000002e-02   1.6360000000000000e-01  -2.6499999999999999e-02
   4.9815199999999997e+01  -7.9712500000000006e+01   5.4627110000000005e+02   5.2778300000000002e+01   4.8035899999999998e+01   1.8462000000000001e+00  -1.0653999999999999e+00   1.0005999999999999e+00   5.7460000000000004e+00   5.7799999999999997e-02   1.9239999999999999e-01   2.2100000000000002e-02
   5.0145800000000001e+01  -8.1493200000000002e+01   5.4404079999999999e+02   5.2635100000000001e+01   4.7912199999999999e+01   2.0040000000000000e+00  -1.0875999999999999e+00   8.6719999999999997e-01   6.4424999999999999e+00   6.7400000000000002e-02   1.5400000000000000e-01   4.4000000000000003e-03
   5.0410400000000003e+01  -8.2900099999999995e+01   5.4163879999999995e+02   5.2730600000000003e+01   4.7617199999999997e+01   2.1444000000000001e+00  -9.7660000000000002e-01   1.2897000000000001e+00   6.7035999999999998e+00  -1.9300000000000001e-02   1.6360000000000000e-01   3.5400000000000001e-02
   5.0322200000000002e+01  -8.4153199999999998e+01   5.3889369999999997e+02   5.2711500000000001e+01   4.7388900000000000e+01   2.2540000000000000e+00  -6.6579999999999995e-01   1.4231000000000000e+00   6.0072000000000001e+00   8.6699999999999999e-02   2.3089999999999999e-01   1.0620000000000000e-01
   5.0057699999999997e+01  -8.5691999999999993e+01   5.3211680000000001e+02   5.2386899999999997e+01   4.6656100000000002e+01   2.3679999999999999e+00  -9.1000000000000003e-01   1.2007000000000001e+00   6.0072000000000001e+00   1.0600000000000000e-01   1.3469999999999999e-01   9.2899999999999996e-02
   4.9065800000000003e+01  -8.5780000000000001e+01   5.2422469999999998e+02   5.1852200000000003e+01   4.6189900000000002e+01   2.5215000000000001e+00  -9.1000000000000003e-01   1.5565000000000000e+00   5.3106999999999998e+00   1.9300000000000001e-02   2.0210000000000000e-01   1.1500000000000000e-01
   4.8029800000000002e+01  -8.6637299999999996e+01   5.1573209999999995e+02   5.1164800000000000e+01   4.5266800000000003e+01   2.7757999999999998e+00  -8.2120000000000004e-01   1.4898000000000000e+00   5.9200999999999997e+00   5.7799999999999997e-02   2.0210000000000000e-01   9.7299999999999998e-02
   4.6464799999999997e+01  -8.7120999999999995e+01   5.0406549999999999e+02   5.0343699999999998e+01   4.4457999999999998e+01   2.9994999999999998e+00  -9.3220000000000003e-01   1.4898000000000000e+00   6.0072000000000001e+00   6.7400000000000002e-02   8.6599999999999996e-02   1.3270000000000001e-01
   4.5120199999999997e+01  -8.7340800000000002e+01   4.9248469999999998e+02   4.9398499999999999e+01   4.3468299999999999e+01   3.1309999999999998e+00  -8.8780000000000003e-01   1.2007000000000001e+00   5.1365999999999996e+00   8.6699999999999999e-02   7.6999999999999999e-02   1.3710000000000000e-01
   4.3246699999999997e+01  -8.7099000000000004e+01   4.7996030000000002e+02   4.8176400000000001e+01   4.2459699999999998e+01   3.2582000000000000e+00  -6.8799999999999994e-01   1.6010000000000000e+00   6.5294999999999996e+00  -9.5999999999999992e-03   1.9239999999999999e-01   1.4160000000000000e-01
   4.1747799999999998e+01  -8.6109700000000004e+01   4.6606330000000003e+02   4.7279000000000003e+01   4.1260700000000000e+01   3.3328000000000002e+00  -6.6579999999999995e-01   1.3564000000000001e+00   5.5719000000000003e+00   6.7400000000000002e-02   2.0210000000000000e-01   1.1940000000000001e-01
   4.0028500000000001e+01  -8.4944599999999994e+01   4.5036489999999998e+02   4.6028300000000002e+01   4.0118800000000000e+01   3.3942000000000001e+00  -6.2150000000000005e-01   1.6677000000000000e+00   6.1813000000000002e+00   3.8500000000000000e-02   1.9239999999999999e-01   4.8700000000000000e-02
   3.8154899999999998e+01  -8.4065200000000004e+01   4.3466640000000001e+02   4.4710700000000003e+01   3.8786499999999997e+01   3.5257000000000001e+00  -8.8780000000000003e-01   1.2230000000000001e+00   4.3529999999999998e+00  -7.7100000000000002e-02   9.6199999999999994e-02   3.2729999999999998e-01
   3.6391599999999997e+01  -8.2482399999999998e+01   4.1896800000000002e+02   4.3240400000000001e+01   3.7425800000000002e+01   3.5695999999999999e+00  -5.7709999999999995e-01   2.1568999999999998e+00   7.4871999999999996e+00   1.5409999999999999e-01   1.6360000000000000e-01   1.8140000000000001e-01
   3.5046999999999997e+01  -8.0569900000000004e+01   4.0121080000000001e+02   4.1875100000000003e+01   3.6207799999999999e+01   3.5345000000000000e+00  -6.6579999999999995e-01   1.1563000000000001e+00   5.6589000000000000e+00   3.8500000000000000e-02   9.6199999999999994e-02   1.2390000000000000e-01
   3.3151400000000002e+01  -7.8547399999999996e+01   3.8474029999999999e+02   4.0490699999999997e+01   3.4723300000000002e+01   3.5783000000000000e+00  -3.9950000000000002e-01   1.2897000000000001e+00   6.0941999999999998e+00   7.7100000000000002e-02   9.6199999999999994e-02   1.2390000000000000e-01
   3.1101400000000002e+01  -7.6063199999999995e+01   3.6689720000000000e+02   3.8858100000000000e+01   3.3086599999999997e+01   3.6484999999999999e+00  -8.2120000000000004e-01   1.4231000000000000e+00   6.7907000000000002e+00   1.9270000000000001e-01   2.4060000000000001e-01   1.3270000000000001e-01
   2.9007400000000001e+01  -7.3776899999999998e+01   3.4999779999999998e+02   3.7177799999999998e+01   3.1573499999999999e+01   3.6484999999999999e+00  -5.1049999999999995e-01   1.1785000000000001e+00   5.4847999999999999e+00   2.2159999999999999e-01   1.2509999999999999e-01   2.1229999999999999e-01
   2.7552700000000002e+01  -7.1051000000000002e+01   3.3061070000000001e+02   3.5602400000000003e+01   3.0089099999999998e+01   3.5827000000000000e+00  -6.6579999999999995e-01   1.2674000000000001e+00   4.9623999999999997e+00   1.0600000000000000e-01   8.6599999999999996e-02   1.5920000000000001e-01
   2.5590900000000001e+01  -6.7951300000000003e+01   3.1371129999999999e+02   3.3817100000000003e+01   2.8528500000000001e+01   3.6090000000000000e+00  -4.2170000000000002e-01   1.4231000000000000e+00   5.9200999999999997e+00   6.7400000000000002e-02   1.1550000000000001e-01   1.9020000000000001e-01
   2.3959800000000001e+01  -6.4851600000000005e+01   2.9406680000000000e+02   3.2184500000000000e+01   2.6939299999999999e+01   3.5038000000000000e+00  -3.9950000000000002e-01   1.4008000000000000e+00   5.7460000000000004e+00   5.7799999999999997e-02   1.3469999999999999e-01   1.4160000000000000e-01
   2.2042100000000001e+01  -6.1773899999999998e+01   2.7588069999999999e+02   3.0418199999999999e+01   2.5521500000000000e+01   3.4468000000000001e+00  -6.4370000000000005e-01   1.3786000000000000e+00   5.9200999999999997e+00   6.7400000000000002e-02   1.2509999999999999e-01   1.7249999999999999e-01
   2.0411000000000001e+01  -5.8388399999999997e+01   2.5717980000000000e+02   2.8651900000000001e+01   2.3941800000000001e+01   3.3108000000000000e+00  -1.9980000000000001e-01   1.3341000000000001e+00   6.1813000000000002e+00   1.9300000000000001e-02   2.1170000000000000e-01   1.3710000000000000e-01
   1.8471299999999999e+01  -5.5222799999999999e+01   2.4002300000000000e+02   2.6837900000000001e+01   2.2381200000000000e+01   3.2757999999999998e+00  -5.9930000000000005e-01   1.4453000000000000e+00   6.5294999999999996e+00   4.8200000000000000e-02   2.0210000000000000e-01   1.9020000000000001e-01
   1.7325099999999999e+01  -5.1485599999999998e+01   2.2029280000000000e+02   2.5033400000000000e+01   2.0811100000000000e+01   3.0653000000000001e+00  -4.8830000000000001e-01   1.3341000000000001e+00   6.3554000000000004e+00   1.1559999999999999e-01   1.7319999999999999e-01   1.8140000000000001e-01
   1.5605800000000000e+01  -4.8122100000000003e+01   2.0253550000000001e+02   2.3114400000000000e+01   1.9136299999999999e+01   2.9380999999999999e+00  -4.6610000000000001e-01   1.1785000000000001e+00   6.5294999999999996e+00   1.0600000000000000e-01   6.7400000000000002e-02   2.0790000000000000e-01
   1.4040800000000001e+01  -4.5110300000000002e+01   1.8597919999999999e+02   2.1271699999999999e+01   1.7604299999999999e+01   2.8942000000000001e+00  -1.9980000000000001e-01   1.1563000000000001e+00   5.5719000000000003e+00   7.7100000000000002e-02   9.6199999999999994e-02   1.7690000000000000e-01
   1.2762400000000000e+01  -4.1922699999999999e+01   1.6805040000000000e+02   1.9410000000000000e+01   1.5986599999999999e+01   2.7494999999999998e+00  -4.4390000000000002e-01   1.2452000000000001e+00   5.3977000000000004e+00   1.0600000000000000e-01   1.2509999999999999e-01   2.2120000000000001e-01
   1.1946800000000000e+01  -3.9218699999999998e+01   1.5037899999999999e+02   1.7586400000000001e+01   1.4464100000000000e+01   2.5829000000000000e+00  -3.1069999999999998e-01   1.0672999999999999e+00   5.4847999999999999e+00   9.6299999999999997e-02   1.4430000000000001e-01   2.4329999999999999e-01
   1.0602300000000000e+01  -3.6514699999999998e+01   1.3528100000000001e+02   1.5600500000000000e+01   1.2779800000000000e+01   2.4820000000000002e+00  -4.4400000000000002e-02   1.2897000000000001e+00   5.5719000000000003e+00   9.6299999999999997e-02   2.2130000000000000e-01   1.8579999999999999e-01
   9.7425999999999995e+00  -3.3305100000000003e+01   1.1795269999999999e+02   1.3882000000000000e+01   1.1228700000000000e+01   2.2627999999999999e+00  -1.1100000000000000e-01   1.2007000000000001e+00   6.2683000000000000e+00   1.6380000000000000e-01   1.3469999999999999e-01   2.0790000000000000e-01
   8.7507000000000001e+00  -2.9919699999999999e+01   1.0182540000000000e+02   1.2077500000000001e+01   9.7728000000000002e+00   2.0741999999999998e+00  -1.7760000000000001e-01   1.1563000000000001e+00   6.0072000000000001e+00   8.6699999999999999e-02   6.7400000000000002e-02   1.8140000000000001e-01
   7.5605000000000002e+00  -2.6578199999999999e+01   8.7156300000000002e+01   1.0378100000000000e+01   8.3834999999999997e+00   1.8769000000000000e+00  -4.4400000000000002e-02   1.2452000000000001e+00   6.1813000000000002e+00   0.0000000000000000e+00   1.2509999999999999e-01   1.7690000000000000e-01
   6.2378999999999998e+00  -2.3522400000000001e+01   7.2401499999999999e+01   8.6785999999999994e+00   6.9941000000000004e+00   1.6532000000000000e+00  -4.4400000000000002e-02   1.2007000000000001e+00   6.5294999999999996e+00   3.8500000000000000e-02   7.6999999999999999e-02   2.3890000000000000e-01
   5.3121999999999998e+00  -1.9279599999999999e+01   5.9190800000000003e+01   7.4756999999999998e+00   5.7760999999999996e+00   1.2980000000000000e+00  -3.3289999999999997e-01   9.3389999999999995e-01   6.3554000000000004e+00   9.6299999999999997e-02   1.0580000000000001e-01   2.7429999999999999e-01
   4.2541000000000002e+00  -1.5828200000000001e+01   4.7953099999999999e+01   6.0721999999999996e+00   4.6818000000000000e+00   1.0129999999999999e+00  -2.4410000000000001e-01   1.0450999999999999e+00   5.7460000000000004e+00   9.5999999999999992e-03   1.2509999999999999e-01   2.5209999999999999e-01
   3.7692000000000001e+00  -1.1431500000000000e+01   3.8860100000000003e+01   5.0220000000000002e+00   3.6730999999999998e+00   6.7530000000000001e-01  -2.4410000000000001e-01   1.1339999999999999e+00   5.7460000000000004e+00   9.6299999999999997e-02   1.5400000000000000e-01   2.3890000000000000e-01
   3.1078999999999999e+00  -7.7382000000000000e+00   3.0710599999999999e+01   4.1340000000000003e+00   2.8548000000000000e+00   2.5869999999999999e-01  -3.9950000000000002e-01   8.4499999999999997e-01   5.8330000000000002e+00   1.6380000000000000e-01   8.6599999999999996e-02   2.5209999999999999e-01
   2.6450999999999998e+00  -3.9131000000000000e+00   2.5048900000000000e+01   3.4275000000000002e+00   2.2267000000000001e+00  -1.9730000000000000e-01  -2.8849999999999998e-01   8.2269999999999999e-01   4.9623999999999997e+00   1.9300000000000001e-02   1.4430000000000001e-01   2.6100000000000001e-01
   1.8956000000000000e+00  -9.6730000000000005e-01   2.0502300000000002e+01   2.9215000000000000e+00   1.7889999999999999e+00  -5.0429999999999997e-01  -3.3289999999999997e-01   8.6719999999999997e-01   5.8330000000000002e+00   6.7400000000000002e-02   2.0210000000000000e-01   3.2290000000000002e-01
   1.4327000000000001e+00   2.2202999999999999e+00   1.7156800000000000e+01   2.5682999999999998e+00   1.4369000000000001e+00  -8.1569999999999998e-01  -4.8830000000000001e-01   7.3380000000000001e-01   6.0072000000000001e+00   8.6699999999999999e-02   1.5400000000000000e-01   3.2290000000000002e-01
   1.1021000000000001e+00   4.7484999999999999e+00   1.3553800000000001e+01   2.3868999999999998e+00   1.1799999999999999e+00  -1.0831000000000000e+00  -6.8799999999999994e-01   5.1139999999999997e-01   5.5719000000000003e+00   8.6699999999999999e-02   5.7700000000000001e-02   3.2729999999999998e-01
   7.4939999999999996e-01   5.6936999999999998e+00   1.0980300000000000e+01   2.1004000000000000e+00   9.4210000000000005e-01  -1.1051000000000000e+00  -7.5460000000000005e-01   8.2269999999999999e-01   6.2683000000000000e+00  -9.5999999999999992e-03   2.1170000000000000e-01   2.7429999999999999e-01
   8.3760000000000001e-01   5.6058000000000003e+00   9.7794000000000008e+00   1.6708000000000001e+00   6.9469999999999998e-01  -1.0481000000000000e+00  -9.7660000000000002e-01   4.4469999999999998e-01   6.5294999999999996e+00   7.7100000000000002e-02   1.6360000000000000e-01   3.2729999999999998e-01
   1.1681999999999999e+00   5.9576000000000002e+00   7.2058000000000000e+00   1.4799000000000000e+00   5.8999999999999997e-01  -1.0788000000000000e+00  -1.4205000000000001e+00   3.3350000000000002e-01   5.8330000000000002e+00   9.6299999999999997e-02   2.0210000000000000e-01   3.8040000000000002e-01
   1.3446000000000000e+00   6.4631999999999996e+00   6.0049000000000001e+00   1.2506999999999999e+00   2.3790000000000000e-01  -9.6909999999999996e-01  -1.4871000000000001e+00   2.8910000000000002e-01   6.3554000000000004e+00   3.8500000000000000e-02   1.9239999999999999e-01   3.5389999999999999e-01
   1.7630000000000001e-01   3.6932000000000000e+00   4.9755000000000003e+00   8.2110000000000005e-01   5.7099999999999998e-02  -6.2709999999999999e-01  -1.4427000000000001e+00  -6.6699999999999995e-02   5.1365999999999996e+00   7.7100000000000002e-02   2.0210000000000000e-01   3.4499999999999997e-01
   1.9839999999999999e-01   1.2311000000000001e+00   4.7180999999999997e+00   4.7739999999999999e-01  -5.7099999999999998e-02  -4.8240000000000000e-01  -1.2650999999999999e+00  -2.2239999999999999e-01   5.9200999999999997e+00   9.6299999999999997e-02   1.7319999999999999e-01   3.5830000000000001e-01
  -5.2900000000000003e-01   9.4530000000000003e-01   3.6029000000000000e+00   4.6779999999999999e-01  -9.4999999999999998e-03  -2.9820000000000002e-01  -1.0653999999999999e+00  -2.6679999999999998e-01   6.6166000000000000e+00  -3.8500000000000000e-02   1.5400000000000000e-01   3.7159999999999999e-01
  -1.1020000000000001e-01   4.3969999999999998e-01   4.2034000000000002e+00   4.3919999999999998e-01  -8.5599999999999996e-02  -2.1049999999999999e-01  -8.6560000000000004e-01  -3.5580000000000001e-01   6.4424999999999999e+00   7.7100000000000002e-02   2.5019999999999998e-01   3.7159999999999999e-01
  -6.6100000000000006e-02   3.0780000000000002e-01   3.1739999999999999e+00   4.5829999999999999e-01  -1.5229999999999999e-01  -2.9380000000000001e-01  -1.0875999999999999e+00  -4.4469999999999998e-01   6.5294999999999996e+00   1.4449999999999999e-01   2.3089999999999999e-01   3.4499999999999997e-01
   3.5270000000000001e-01   4.6170000000000000e-01   3.6886999999999999e+00   4.2959999999999998e-01  -1.1420000000000000e-01  -3.0700000000000000e-01  -9.7660000000000002e-01  -6.6710000000000003e-01   7.7484000000000002e+00   2.8899999999999999e-02   1.8279999999999999e-01   3.8040000000000002e-01
   0.0000000000000000e+00   5.4959999999999998e-01   2.3161999999999998e+00   4.6779999999999999e-01  -3.8100000000000002e-02  -2.9820000000000002e-01  -8.2120000000000004e-01  -1.7790000000000000e-01   7.1388999999999996e+00   2.8899999999999999e-02   2.5979999999999998e-01   3.6270000000000002e-01
   1.7630000000000001e-01   3.2979999999999998e-01   3.0024000000000002e+00   2.8639999999999999e-01  -1.0470000000000000e-01  -2.9820000000000002e-01  -9.9880000000000002e-01   8.8900000000000007e-02   7.5742000000000003e+00   3.8500000000000000e-02   2.4060000000000001e-01   3.7600000000000000e-01
   1.7630000000000001e-01   4.8359999999999997e-01   2.4876999999999998e+00   3.1509999999999999e-01  -1.9000000000000000e-02  -3.0259999999999998e-01  -1.5093000000000001e+00  -1.5559999999999999e-01   6.2683000000000000e+00   1.7340000000000000e-01   2.6939999999999997e-01   2.6540000000000002e-01
   8.8200000000000001e-02   4.3969999999999998e-01   2.3161999999999998e+00   3.2460000000000000e-01  -3.8100000000000002e-02  -2.8499999999999998e-01  -1.5315000000000001e+00  -7.1150000000000002e-01   7.0518999999999998e+00   2.8899999999999999e-02   2.2130000000000000e-01   2.6979999999999998e-01
   8.8200000000000001e-02   3.7369999999999998e-01   2.8309000000000002e+00   2.6729999999999998e-01  -6.6600000000000006e-02  -2.8070000000000001e-01  -1.0875999999999999e+00  -8.2269999999999999e-01   6.4424999999999999e+00   1.3489999999999999e-01   2.6939999999999997e-01   3.0080000000000001e-01
  -4.4100000000000000e-02   3.7369999999999998e-01   3.3456000000000001e+00   4.2009999999999997e-01  -9.5200000000000007e-02  -2.8070000000000001e-01  -1.4871000000000001e+00  -7.1150000000000002e-01   6.4424999999999999e+00   1.1559999999999999e-01   3.1750000000000000e-01   3.1850000000000001e-01
   3.5270000000000001e-01   1.5390000000000001e-01   2.4018999999999999e+00   2.3870000000000000e-01  -2.8500000000000001e-02  -2.1929999999999999e-01  -1.4649000000000001e+00  -2.2239999999999999e-01   6.0072000000000001e+00   2.1190000000000001e-01   2.8870000000000001e-01   3.1850000000000001e-01
   1.1020000000000001e-01   8.7900000000000006e-02   3.0882000000000001e+00   3.1509999999999999e-01  -1.7130000000000001e-01  -2.4120000000000000e-01  -1.6202000000000001e+00  -4.0020000000000000e-01   6.5294999999999996e+00   1.0600000000000000e-01   4.3300000000000000e-01   3.0959999999999999e-01
  -2.1999999999999999e-02   2.4179999999999999e-01   4.1176000000000004e+00   3.1509999999999999e-01  -7.6100000000000001e-02  -2.0610000000000001e-01  -1.2873000000000001e+00  -3.1130000000000002e-01   6.3554000000000004e+00   1.6380000000000000e-01   3.3679999999999999e-01   2.6540000000000002e-01
   2.2040000000000001e-01   2.8580000000000000e-01   2.6593000000000000e+00   4.2009999999999997e-01   2.8500000000000001e-02  -2.9380000000000001e-01  -1.6424000000000001e+00  -3.7800000000000000e-01   6.7035999999999998e+00   1.3489999999999999e-01   3.5599999999999998e-01   2.8749999999999998e-01
   0.0000000000000000e+00   2.6379999999999998e-01   2.4876999999999998e+00   3.5330000000000000e-01   0.0000000000000000e+00  -2.4560000000000001e-01  -1.3983000000000001e+00  -3.1130000000000002e-01   6.3554000000000004e+00   8.6699999999999999e-02   3.5599999999999998e-01   2.5659999999999999e-01
   1.5429999999999999e-01   2.1980000000000000e-01   3.1739999999999999e+00   2.3870000000000000e-01  -6.6600000000000006e-02  -2.1049999999999999e-01  -1.3317000000000001e+00  -1.1119999999999999e-01   7.0518999999999998e+00   2.8899999999999999e-02   3.6559999999999998e-01   2.6979999999999998e-01
   8.8200000000000001e-02   1.5390000000000001e-01   2.4018999999999999e+00   2.8639999999999999e-01   4.7600000000000003e-02  -2.6310000000000000e-01  -1.7090000000000001e+00  -2.4460000000000001e-01   7.1388999999999996e+00   1.2520000000000001e-01   2.7900000000000003e-01   3.0080000000000001e-01
  -4.4100000000000000e-02   1.9789999999999999e-01   1.9730000000000001e+00   2.1959999999999999e-01  -5.7099999999999998e-02  -1.9730000000000000e-01  -1.5980000000000001e+00  -3.7800000000000000e-01   6.4424999999999999e+00   1.2520000000000001e-01   2.8870000000000001e-01   2.8310000000000002e-01
  -2.2040000000000001e-01  -1.5390000000000001e-01   3.0024000000000002e+00   2.5779999999999997e-01  -1.5229999999999999e-01  -1.6660000000000000e-01  -1.4427000000000001e+00  -1.5559999999999999e-01   7.2260000000000000e+00   2.0230000000000001e-01   3.2710000000000000e-01   3.1850000000000001e-01
  -8.8200000000000001e-02   4.3999999999999997e-02   3.3456000000000001e+00   2.9599999999999999e-01  -3.8100000000000002e-02  -1.1840000000000001e-01  -1.6646000000000001e+00  -2.0010000000000000e-01   6.6166000000000000e+00   1.3489999999999999e-01   2.4060000000000001e-01   3.2729999999999998e-01
   6.6100000000000006e-02   4.3999999999999997e-02   2.9165999999999999e+00   3.6280000000000001e-01  -1.9000000000000000e-02  -1.5790000000000001e-01  -1.4871000000000001e+00  -2.2239999999999999e-01   6.0072000000000001e+00   3.8500000000000000e-02   3.2710000000000000e-01   3.6709999999999998e-01
  -2.1999999999999999e-02  -1.7590000000000000e-01   3.5171000000000001e+00   3.2460000000000000e-01  -1.9980000000000001e-01  -1.5790000000000001e-01  -1.3317000000000001e+00   2.2200000000000001e-02   6.5294999999999996e+00   1.5409999999999999e-01   3.2710000000000000e-01   3.5389999999999999e-01
   1.7630000000000001e-01  -1.0990000000000000e-01   3.2597999999999998e+00   3.5330000000000000e-01  -8.5599999999999996e-02  -1.3589999999999999e-01  -1.3761000000000001e+00   6.6699999999999995e-02   6.4424999999999999e+00   1.2520000000000001e-01   2.9830000000000001e-01   3.7600000000000000e-01
   2.1999999999999999e-02   6.6000000000000003e-02   2.9165999999999999e+00   2.9599999999999999e-01  -5.7099999999999998e-02  -2.0610000000000001e-01  -1.3317000000000001e+00  -1.1119999999999999e-01   6.5294999999999996e+00   1.3489999999999999e-01   3.0790000000000001e-01   3.5389999999999999e-01
   2.1999999999999999e-02   6.6000000000000003e-02   3.0024000000000002e+00   4.0100000000000002e-01  -1.2370000000000000e-01  -2.2359999999999999e-01  -1.1318999999999999e+00   1.1119999999999999e-01   7.9225000000000003e+00   9.6299999999999997e-02   3.3679999999999999e-01   3.3620000000000000e-01
  -1.1020000000000001e-01  -2.1999999999999999e-02   3.0024000000000002e+00   2.5779999999999997e-01  -5.7099999999999998e-02  -1.5790000000000001e-01  -1.2428999999999999e+00   1.7790000000000000e-01   7.7484000000000002e+00   6.7400000000000002e-02   2.5019999999999998e-01   3.0959999999999999e-01
   2.1999999999999999e-02   8.7900000000000006e-02   1.9730000000000001e+00   3.0549999999999999e-01   1.9000000000000000e-02  -2.0169999999999999e-01  -1.2206999999999999e+00  -1.3339999999999999e-01   6.7035999999999998e+00   1.5409999999999999e-01   2.7900000000000003e-01   3.8040000000000002e-01
  -8.8200000000000001e-02   2.1999999999999999e-02   2.2303999999999999e+00   3.0549999999999999e-01  -1.6180000000000000e-01  -1.9730000000000000e-01  -1.3317000000000001e+00  -1.1119999999999999e-01   6.1813000000000002e+00   7.7100000000000002e-02   2.8870000000000001e-01   4.0699999999999997e-01
  -1.9839999999999999e-01  -1.3189999999999999e-01   2.6593000000000000e+00   2.6729999999999998e-01  -1.4269999999999999e-01  -1.3159999999999999e-01  -1.4427000000000001e+00   4.4499999999999998e-02   6.0072000000000001e+00   1.4449999999999999e-01   2.1170000000000000e-01   3.6270000000000002e-01
  -2.1999999999999999e-02  -1.3189999999999999e-01   3.3456000000000001e+00   2.6729999999999998e-01  -1.3320000000000001e-01  -1.2720000000000001e-01  -1.3317000000000001e+00   2.2239999999999999e-01   6.2683000000000000e+00   1.7340000000000000e-01   2.7900000000000003e-01   3.6709999999999998e-01
  -2.4249999999999999e-01  -1.7590000000000000e-01   3.0882000000000001e+00   2.5779999999999997e-01  -1.2370000000000000e-01  -1.5350000000000000e-01  -1.3983000000000001e+00   8.8900000000000007e-02   6.9648000000000003e+00   7.7100000000000002e-02   2.5979999999999998e-01   3.8040000000000002e-01
  -4.4100000000000000e-02  -1.7590000000000000e-01   2.8309000000000002e+00   1.6230000000000000e-01  -1.1420000000000000e-01  -9.2100000000000001e-02  -1.2873000000000001e+00  -2.2200000000000001e-02   6.5294999999999996e+00   1.8300000000000000e-01   3.0790000000000001e-01   3.7159999999999999e-01
   2.2040000000000001e-01   6.6000000000000003e-02   3.8603000000000001e+00   2.9599999999999999e-01  -1.7130000000000001e-01  -1.5790000000000001e-01  -1.4649000000000001e+00   8.8900000000000007e-02   5.4847999999999999e+00   5.7799999999999997e-02   3.5599999999999998e-01   3.5830000000000001e-01
   1.3230000000000000e-01  -2.1999999999999999e-02   3.3456000000000001e+00   3.2460000000000000e-01  -1.4269999999999999e-01  -1.5790000000000001e-01  -1.3317000000000001e+00   1.1119999999999999e-01   6.9648000000000003e+00   1.7340000000000000e-01   3.3679999999999999e-01   3.8479999999999998e-01
   8.8200000000000001e-02   1.0990000000000000e-01   2.7450999999999999e+00   2.7689999999999998e-01   2.8500000000000001e-02  -1.5790000000000001e-01  -1.2873000000000001e+00   2.0010000000000000e-01   6.9648000000000003e+00   1.0600000000000000e-01   3.1750000000000000e-01   3.6270000000000002e-01
   6.6100000000000006e-02   4.3999999999999997e-02   3.3456000000000001e+00   2.2910000000000000e-01   3.8100000000000002e-02  -1.4910000000000001e-01  -1.2206999999999999e+00   4.2249999999999999e-01   6.5294999999999996e+00   1.1559999999999999e-01   2.9830000000000001e-01   3.5830000000000001e-01
   2.2040000000000001e-01   6.6000000000000003e-02   2.3161999999999998e+00   2.9599999999999999e-01  -5.7099999999999998e-02  -1.8420000000000000e-01  -1.3095000000000001e+00   8.8900000000000007e-02   6.9648000000000003e+00   1.4449999999999999e-01   2.4060000000000001e-01   3.9810000000000001e-01
  -1.1020000000000001e-01   8.7900000000000006e-02   2.5735000000000001e+00   2.7689999999999998e-01  -2.8500000000000001e-02  -1.5790000000000001e-01  -1.3317000000000001e+00   8.8900000000000007e-02   6.4424999999999999e+00   1.2520000000000001e-01   3.9450000000000002e-01   4.0699999999999997e-01
  -1.1020000000000001e-01   0.0000000000000000e+00   3.6886999999999999e+00   2.5779999999999997e-01  -2.8500000000000001e-02  -1.0090000000000000e-01  -1.5315000000000001e+00   8.8900000000000007e-02   6.0941999999999998e+00   2.1190000000000001e-01   3.4639999999999999e-01   3.9810000000000001e-01
  -4.4100000000000000e-02  -1.7590000000000000e-01   2.4018999999999999e+00   3.0549999999999999e-01  -5.7099999999999998e-02  -1.2280000000000001e-01  -1.5093000000000001e+00   6.6699999999999995e-02   6.4424999999999999e+00   1.5409999999999999e-01   3.0790000000000001e-01   3.9810000000000001e-01
  -4.4100000000000000e-02  -6.6000000000000003e-02   2.9165999999999999e+00   2.6729999999999998e-01  -5.7099999999999998e-02  -1.3159999999999999e-01  -1.3095000000000001e+00  -1.5559999999999999e-01   6.0072000000000001e+00   2.1190000000000001e-01   2.9830000000000001e-01   3.6270000000000002e-01
  -2.2040000000000001e-01  -3.0780000000000002e-01   3.7745000000000002e+00   2.3870000000000000e-01  -1.5229999999999999e-01  -9.2100000000000001e-02  -1.2873000000000001e+00   2.6679999999999998e-01   6.9648000000000003e+00   1.2520000000000001e-01   2.9830000000000001e-01   3.9369999999999999e-01
   0.0000000000000000e+00  -2.8580000000000000e-01   3.4314000000000000e+00   3.2460000000000000e-01  -1.7130000000000001e-01  -1.5790000000000001e-01  -1.1540999999999999e+00   1.3339999999999999e-01   6.7035999999999998e+00   1.4449999999999999e-01   3.9450000000000002e-01   3.7159999999999999e-01
   2.6450000000000001e-01   2.1999999999999999e-02   2.8309000000000002e+00   2.6729999999999998e-01  -5.7099999999999998e-02  -1.5790000000000001e-01  -1.5093000000000001e+00   1.7790000000000000e-01   5.8330000000000002e+00   1.3489999999999999e-01   3.3679999999999999e-01   3.8479999999999998e-01
  -1.3230000000000000e-01  -1.3189999999999999e-01   2.4018999999999999e+00   2.8639999999999999e-01  -7.6100000000000001e-02  -1.5790000000000001e-01  -1.1762999999999999e+00   1.5559999999999999e-01   7.5742000000000003e+00   1.9270000000000001e-01   2.9830000000000001e-01   3.7159999999999999e-01
  -8.8200000000000001e-02  -1.7590000000000000e-01   3.5171000000000001e+00   2.3870000000000000e-01  -1.0470000000000000e-01  -1.3159999999999999e-01  -1.3983000000000001e+00   2.6679999999999998e-01   6.9648000000000003e+00   1.6380000000000000e-01   3.7530000000000002e-01   3.9369999999999999e-01
   1.5429999999999999e-01  -8.7900000000000006e-02   2.3161999999999998e+00   3.1509999999999999e-01  -4.7600000000000003e-02  -1.9730000000000000e-01  -1.3983000000000001e+00   1.7790000000000000e-01   6.8777999999999997e+00   1.1559999999999999e-01   2.3089999999999999e-01   4.0699999999999997e-01
  -1.5429999999999999e-01  -8.7900000000000006e-02   3.0024000000000002e+00   2.2910000000000000e-01   0.0000000000000000e+00  -1.4030000000000001e-01  -1.4871000000000001e+00   2.8910000000000002e-01   5.9200999999999997e+00   1.9270000000000001e-01   2.6939999999999997e-01   4.3790000000000001e-01
  -4.4100000000000000e-02  -1.0990000000000000e-01   2.5735000000000001e+00   3.2460000000000000e-01  -1.3320000000000001e-01  -1.5350000000000000e-01  -1.3095000000000001e+00   2.0010000000000000e-01   6.3554000000000004e+00   1.8300000000000000e-01   3.1750000000000000e-01   3.7600000000000000e-01
  -8.8200000000000001e-02  -1.0990000000000000e-01   2.8309000000000002e+00   2.2910000000000000e-01  -1.1420000000000000e-01  -1.5350000000000000e-01  -1.4649000000000001e+00   1.5559999999999999e-01   6.3554000000000004e+00   1.5409999999999999e-01   2.8870000000000001e-01   4.2909999999999998e-01
   1.3230000000000000e-01  -2.1999999999999999e-02   3.0024000000000002e+00   2.2910000000000000e-01  -7.6100000000000001e-02  -1.5350000000000000e-01  -1.2650999999999999e+00  -8.8900000000000007e-02   6.0941999999999998e+00   1.9270000000000001e-01   2.5019999999999998e-01   4.1139999999999999e-01
  -1.1020000000000001e-01  -1.7590000000000000e-01   3.6886999999999999e+00   1.7190000000000000e-01  -2.1890000000000001e-01  -8.3299999999999999e-02  -1.3095000000000001e+00   8.8900000000000007e-02   5.7460000000000004e+00   1.1559999999999999e-01   2.8870000000000001e-01   4.0699999999999997e-01
  -4.4100000000000000e-02  -2.4179999999999999e-01   2.3161999999999998e+00   3.2460000000000000e-01  -1.3320000000000001e-01  -9.6500000000000002e-02  -1.1762999999999999e+00   2.6679999999999998e-01   7.2260000000000000e+00   1.7340000000000000e-01   2.8870000000000001e-01   3.3620000000000000e-01
  -2.1999999999999999e-02  -1.7590000000000000e-01   2.5735000000000001e+00   2.9599999999999999e-01  -4.7600000000000003e-02  -7.4499999999999997e-02  -1.3539000000000001e+00   1.7790000000000000e-01   7.0518999999999998e+00   1.4449999999999999e-01   3.2710000000000000e-01   3.6709999999999998e-01
   1.7630000000000001e-01  -1.0990000000000000e-01   2.6593000000000000e+00   2.2910000000000000e-01  -1.4269999999999999e-01  -8.3299999999999999e-02  -1.2650999999999999e+00   2.4460000000000001e-01   6.7907000000000002e+00   8.6699999999999999e-02   3.3679999999999999e-01   3.8479999999999998e-01
   0.0000000000000000e+00  -2.1999999999999999e-02   3.0024000000000002e+00   1.9089999999999999e-01  -5.7099999999999998e-02  -8.7700000000000000e-02  -1.4205000000000001e+00   4.6689999999999998e-01   7.4871999999999996e+00   8.6699999999999999e-02   2.8870000000000001e-01   4.0699999999999997e-01
   1.9839999999999999e-01  -2.6379999999999998e-01   2.4018999999999999e+00   3.4370000000000001e-01  -9.4999999999999998e-03  -1.5350000000000000e-01  -1.5093000000000001e+00   2.2239999999999999e-01   6.4424999999999999e+00   2.0230000000000001e-01   2.7900000000000003e-01   4.0250000000000002e-01
  -2.8649999999999998e-01  -2.8580000000000000e-01   2.4876999999999998e+00   1.2410000000000000e-01  -9.5200000000000007e-02  -1.1400000000000000e-01  -1.5315000000000001e+00   2.4460000000000001e-01   6.7035999999999998e+00   2.1190000000000001e-01   3.4639999999999999e-01   4.0250000000000002e-01
   0.0000000000000000e+00  -2.1980000000000000e-01   3.4314000000000000e+00   2.9599999999999999e-01  -3.8100000000000002e-02  -1.0090000000000000e-01  -1.3761000000000001e+00   1.1119999999999999e-01   6.2683000000000000e+00   2.8899999999999999e-02   4.5219999999999999e-01   3.9369999999999999e-01
   8.8200000000000001e-02  -3.5170000000000001e-01   3.5171000000000001e+00   2.1959999999999999e-01  -1.3320000000000001e-01  -8.3299999999999999e-02  -1.5758000000000001e+00   6.6699999999999995e-02   6.3554000000000004e+00   1.3489999999999999e-01   2.1170000000000000e-01   4.2909999999999998e-01
   6.6100000000000006e-02  -1.0990000000000000e-01   2.5735000000000001e+00   3.5330000000000000e-01  -1.6180000000000000e-01  -1.0090000000000000e-01  -1.4205000000000001e+00   1.5559999999999999e-01   6.5294999999999996e+00   2.1190000000000001e-01   2.1170000000000000e-01   4.3350000000000000e-01
   2.1999999999999999e-02  -3.2979999999999998e-01   3.4314000000000000e+00   2.1959999999999999e-01  -2.2839999999999999e-01  -5.2600000000000001e-02  -1.3095000000000001e+00   2.0010000000000000e-01   7.1388999999999996e+00   1.6380000000000000e-01   2.7900000000000003e-01   3.8929999999999998e-01
   0.0000000000000000e+00  -5.0560000000000005e-01   3.1739999999999999e+00   2.9599999999999999e-01  -2.0930000000000001e-01  -1.2720000000000001e-01  -1.3983000000000001e+00   2.8910000000000002e-01   7.1388999999999996e+00   2.2159999999999999e-01   3.4639999999999999e-01   4.0250000000000002e-01
   8.8200000000000001e-02  -8.7900000000000006e-02   3.1739999999999999e+00   2.9599999999999999e-01  -1.1420000000000000e-01  -1.4470000000000000e-01  -1.2873000000000001e+00   2.4460000000000001e-01   7.2260000000000000e+00   1.3489999999999999e-01   3.7530000000000002e-01   4.2470000000000002e-01
   6.6100000000000006e-02  -1.9789999999999999e-01   3.2597999999999998e+00   3.2460000000000000e-01  -5.7099999999999998e-02  -1.4030000000000001e-01  -1.1762999999999999e+00   3.1130000000000002e-01   6.9648000000000003e+00   1.9270000000000001e-01   3.7530000000000002e-01   3.9810000000000001e-01
   2.1999999999999999e-02  -1.3189999999999999e-01   2.0588000000000002e+00   2.0999999999999999e-01  -9.5200000000000007e-02  -1.1400000000000000e-01  -1.2650999999999999e+00   4.0020000000000000e-01   7.1388999999999996e+00   1.3489999999999999e-01   3.6559999999999998e-01   3.7600000000000000e-01
  -2.1999999999999999e-02  -2.1980000000000000e-01   2.5735000000000001e+00   2.7689999999999998e-01  -7.6100000000000001e-02  -1.4470000000000000e-01  -1.5980000000000001e+00   2.8910000000000002e-01   6.7907000000000002e+00   9.6299999999999997e-02   2.5019999999999998e-01   4.0250000000000002e-01
  -2.1999999999999999e-02  -1.7590000000000000e-01   2.0588000000000002e+00   2.7689999999999998e-01  -9.4999999999999998e-03  -8.7700000000000000e-02  -1.5758000000000001e+00   2.0010000000000000e-01   6.3554000000000004e+00   1.6380000000000000e-01   2.9830000000000001e-01   4.2470000000000002e-01
   2.1999999999999999e-02   8.7900000000000006e-02   2.7450999999999999e+00   2.0999999999999999e-01  -1.0470000000000000e-01  -8.3299999999999999e-02  -1.5536000000000001e+00   4.0020000000000000e-01   6.8777999999999997e+00   2.1190000000000001e-01   2.6939999999999997e-01   3.9369999999999999e-01
   6.6100000000000006e-02  -1.9789999999999999e-01   3.0024000000000002e+00   2.0999999999999999e-01  -1.1420000000000000e-01  -8.3299999999999999e-02  -1.5980000000000001e+00   1.3339999999999999e-01   6.0072000000000001e+00   1.4449999999999999e-01   2.0210000000000000e-01   4.2470000000000002e-01
   0.0000000000000000e+00  -1.0990000000000000e-01   2.7450999999999999e+00   2.7689999999999998e-01  -1.2370000000000000e-01  -1.1400000000000000e-01  -1.4649000000000001e+00   4.2249999999999999e-01   5.9200999999999997e+00   2.2159999999999999e-01   2.6939999999999997e-01   4.1139999999999999e-01
   4.4100000000000000e-02  -2.1980000000000000e-01   3.7745000000000002e+00   2.5779999999999997e-01  -1.9030000000000000e-01  -8.7700000000000000e-02  -1.3539000000000001e+00   3.7800000000000000e-01   6.7035999999999998e+00   2.0230000000000001e-01   2.8870000000000001e-01   3.9810000000000001e-01
  -1.9839999999999999e-01   0.0000000000000000e+00   3.1739999999999999e+00   1.5279999999999999e-01  -1.7130000000000001e-01  -8.3299999999999999e-02  -1.3983000000000001e+00   3.7800000000000000e-01   6.7035999999999998e+00   1.5409999999999999e-01   2.6939999999999997e-01   4.0250000000000002e-01
   2.1999999999999999e-02  -2.1980000000000000e-01   3.2597999999999998e+00   2.3870000000000000e-01   1.9000000000000000e-02  -7.4499999999999997e-02  -1.5758000000000001e+00   5.1139999999999997e-01   6.9648000000000003e+00   2.5050000000000000e-01   3.2710000000000000e-01   3.8929999999999998e-01
  -2.6450000000000001e-01  -2.4179999999999999e-01   2.1446000000000001e+00   2.5779999999999997e-01  -8.5599999999999996e-02  -9.6500000000000002e-02  -1.0875999999999999e+00   2.6679999999999998e-01   6.7035999999999998e+00   7.7100000000000002e-02   3.4639999999999999e-01   3.9810000000000001e-01
   6.6100000000000006e-02  -1.5390000000000001e-01   2.6593000000000000e+00   2.5779999999999997e-01  -8.5599999999999996e-02  -6.5799999999999997e-02  -1.2428999999999999e+00   5.7809999999999995e-01   6.5294999999999996e+00   9.6299999999999997e-02   3.8490000000000002e-01   4.2020000000000002e-01
   0.0000000000000000e+00  -6.6000000000000003e-02   1.8872000000000000e+00   2.6729999999999998e-01  -3.8100000000000002e-02  -1.0960000000000000e-01  -1.3761000000000001e+00   2.0010000000000000e-01   7.3131000000000004e+00   1.6380000000000000e-01   2.8870000000000001e-01   4.0250000000000002e-01
   2.1999999999999999e-02   2.1999999999999999e-02   2.5735000000000001e+00   2.4820000000000000e-01  -9.4999999999999998e-03  -1.1400000000000000e-01  -1.4427000000000001e+00   2.8910000000000002e-01   6.4424999999999999e+00   1.8300000000000000e-01   2.2130000000000000e-01   4.2909999999999998e-01
  -2.1999999999999999e-02  -2.1980000000000000e-01   2.8309000000000002e+00   1.7190000000000000e-01  -1.3320000000000001e-01  -1.1400000000000000e-01  -1.3539000000000001e+00   2.8910000000000002e-01   6.6166000000000000e+00   1.2520000000000001e-01   2.9830000000000001e-01   4.2909999999999998e-01
   2.2040000000000001e-01  -2.8580000000000000e-01   3.4314000000000000e+00   2.0050000000000001e-01  -1.5229999999999999e-01  -8.3299999999999999e-02  -1.4427000000000001e+00   3.5580000000000001e-01   7.0518999999999998e+00   2.4079999999999999e-01   2.6939999999999997e-01   4.3790000000000001e-01
   1.1020000000000001e-01  -3.0780000000000002e-01   2.8309000000000002e+00   2.3870000000000000e-01  -9.5200000000000007e-02  -1.0090000000000000e-01  -1.5093000000000001e+00  -8.8900000000000007e-02   6.5294999999999996e+00   1.8300000000000000e-01   2.7900000000000003e-01   4.2470000000000002e-01
   6.6100000000000006e-02  -4.3999999999999997e-02   3.6886999999999999e+00   2.1959999999999999e-01  -1.2370000000000000e-01  -4.8200000000000000e-02  -1.3761000000000001e+00   4.4469999999999998e-01   6.0941999999999998e+00   2.0230000000000001e-01   3.0790000000000001e-01   4.0699999999999997e-01
   2.2040000000000001e-01  -2.6379999999999998e-01   3.0882000000000001e+00   2.8639999999999999e-01  -1.5229999999999999e-01  -7.4499999999999997e-02  -1.3983000000000001e+00   3.5580000000000001e-01   6.3554000000000004e+00   2.3119999999999999e-01   2.7900000000000003e-01   4.0699999999999997e-01
   1.5429999999999999e-01  -1.3189999999999999e-01   1.8872000000000000e+00   2.5779999999999997e-01  -7.6100000000000001e-02  -1.3589999999999999e-01  -1.5315000000000001e+00   4.0020000000000000e-01   6.8777999999999997e+00   1.7340000000000000e-01   2.9830000000000001e-01   3.8929999999999998e-01
   8.8200000000000001e-02  -2.8580000000000000e-01   1.9730000000000001e+00   2.9599999999999999e-01  -1.0470000000000000e-01  -8.7700000000000000e-02  -1.2650999999999999e+00   5.3369999999999995e-01   6.2683000000000000e+00   1.9270000000000001e-01   2.9830000000000001e-01   3.9810000000000001e-01
   2.2040000000000001e-01  -3.7369999999999998e-01   3.0882000000000001e+00   2.4820000000000000e-01  -1.6180000000000000e-01  -1.0520000000000000e-01  -1.3539000000000001e+00   3.3350000000000002e-01   7.4871999999999996e+00   1.3489999999999999e-01   3.0790000000000001e-01   4.1580000000000000e-01
   4.4100000000000000e-02   2.1999999999999999e-02   2.1446000000000001e+00   3.1509999999999999e-01  -6.6600000000000006e-02  -1.2720000000000001e-01  -1.4649000000000001e+00   2.4460000000000001e-01   6.3554000000000004e+00   1.5409999999999999e-01   3.0790000000000001e-01   3.8929999999999998e-01
   2.2040000000000001e-01   6.6000000000000003e-02   2.7450999999999999e+00   3.4370000000000001e-01  -1.9000000000000000e-02  -1.6660000000000000e-01  -1.6868000000000001e+00   3.3350000000000002e-01   6.7035999999999998e+00   1.8300000000000000e-01   2.5979999999999998e-01   4.1580000000000000e-01
   1.9839999999999999e-01  -2.4179999999999999e-01   3.3456000000000001e+00   2.3870000000000000e-01  -1.4269999999999999e-01  -8.7700000000000000e-02  -1.5315000000000001e+00   3.3350000000000002e-01   6.0941999999999998e+00   1.4449999999999999e-01   2.3089999999999999e-01   3.7159999999999999e-01
   1.7630000000000001e-01  -1.9789999999999999e-01   2.4876999999999998e+00   2.7689999999999998e-01  -1.0470000000000000e-01  -1.2720000000000001e-01  -1.4649000000000001e+00   1.3339999999999999e-01   6.0072000000000001e+00   1.5409999999999999e-01   1.9239999999999999e-01   3.8929999999999998e-01
   2.2040000000000001e-01  -1.0990000000000000e-01   3.4314000000000000e+00   3.1509999999999999e-01  -9.5200000000000007e-02  -1.1400000000000000e-01  -1.6868000000000001e+00   4.4499999999999998e-02   6.7907000000000002e+00   2.6010000000000000e-01   3.0790000000000001e-01   4.0250000000000002e-01
   1.9839999999999999e-01  -2.6379999999999998e-01   3.7745000000000002e+00   1.9089999999999999e-01  -1.7130000000000001e-01  -3.0700000000000002e-02  -1.3317000000000001e+00   2.6679999999999998e-01   6.5294999999999996e+00   1.4449999999999999e-01   3.3679999999999999e-01   3.7600000000000000e-01
  -8.8200000000000001e-02  -2.6379999999999998e-01   4.2034000000000002e+00   2.0999999999999999e-01  -1.1420000000000000e-01  -4.3900000000000002e-02  -1.3317000000000001e+00   1.7790000000000000e-01   6.6166000000000000e+00   1.8300000000000000e-01   3.4639999999999999e-01   3.6709999999999998e-01
   1.7630000000000001e-01   4.3999999999999997e-02   3.1739999999999999e+00   2.9599999999999999e-01  -1.0470000000000000e-01  -8.7700000000000000e-02  -1.6424000000000001e+00   6.6699999999999995e-02   6.5294999999999996e+00   2.0230000000000001e-01   3.3679999999999999e-01   3.8929999999999998e-01
   0.0000000000000000e+00  -1.7590000000000000e-01   2.0588000000000002e+00   2.3870000000000000e-01  -6.6600000000000006e-02  -1.0520000000000000e-01  -1.2206999999999999e+00   4.0020000000000000e-01   6.8777999999999997e+00   2.2159999999999999e-01   4.3300000000000000e-01   3.6709999999999998e-01
  -4.4100000000000000e-02  -2.6379999999999998e-01   2.4876999999999998e+00   3.0549999999999999e-01  -2.8500000000000001e-02  -7.4499999999999997e-02  -1.2650999999999999e+00   4.6689999999999998e-01   7.0518999999999998e+00   2.0230000000000001e-01   3.0790000000000001e-01   3.8040000000000002e-01
   3.5270000000000001e-01  -2.1980000000000000e-01   1.8872000000000000e+00   2.6729999999999998e-01  -1.3320000000000001e-01  -1.2720000000000001e-01  -1.5980000000000001e+00   3.3350000000000002e-01   6.3554000000000004e+00   1.8300000000000000e-01   2.3089999999999999e-01   3.8040000000000002e-01
   3.9679999999999999e-01  -1.9789999999999999e-01   2.4876999999999998e+00   2.8639999999999999e-01  -5.7099999999999998e-02  -1.1400000000000000e-01  -1.5536000000000001e+00   3.3350000000000002e-01   6.2683000000000000e+00   1.9270000000000001e-01   2.6939999999999997e-01   4.3790000000000001e-01
   2.8649999999999998e-01  -3.5170000000000001e-01   2.4876999999999998e+00   2.7689999999999998e-01  -1.6180000000000000e-01  -3.9500000000000000e-02  -1.5093000000000001e+00   3.3350000000000002e-01   6.4424999999999999e+00   1.4449999999999999e-01   2.2130000000000000e-01   4.1580000000000000e-01
   1.5429999999999999e-01  -2.8580000000000000e-01   2.8309000000000002e+00   2.2910000000000000e-01  -2.8500000000000001e-02  -9.2100000000000001e-02  -1.5758000000000001e+00   2.2239999999999999e-01   6.6166000000000000e+00   2.1190000000000001e-01   1.8279999999999999e-01   4.1139999999999999e-01
   1.5429999999999999e-01  -5.4959999999999998e-01   3.0024000000000002e+00   2.8639999999999999e-01  -2.0930000000000001e-01  -5.2600000000000001e-02  -1.5980000000000001e+00   2.6679999999999998e-01   6.2683000000000000e+00   1.8300000000000000e-01   3.0790000000000001e-01   4.3350000000000000e-01
   2.6450000000000001e-01  -2.6379999999999998e-01   3.3456000000000001e+00   3.1509999999999999e-01  -1.2370000000000000e-01  -7.0199999999999999e-02  -1.3539000000000001e+00   2.8910000000000002e-01   6.7035999999999998e+00   1.3489999999999999e-01   2.2130000000000000e-01   3.9810000000000001e-01
   6.6100000000000006e-02  -4.6170000000000000e-01   3.2597999999999998e+00   2.2910000000000000e-01  -1.9980000000000001e-01  -4.8200000000000000e-02  -1.4427000000000001e+00   2.2239999999999999e-01   7.0518999999999998e+00   2.3119999999999999e-01   2.9830000000000001e-01   4.1139999999999999e-01
   2.4249999999999999e-01  -1.7590000000000000e-01   2.7450999999999999e+00   2.7689999999999998e-01  -1.9030000000000000e-01  -4.3900000000000002e-02  -1.3983000000000001e+00   2.4460000000000001e-01   6.6166000000000000e+00   1.7340000000000000e-01   3.5599999999999998e-01   3.7159999999999999e-01
   2.8649999999999998e-01  -3.7369999999999998e-01   2.0588000000000002e+00   2.2910000000000000e-01  -7.6100000000000001e-02  -1.0520000000000000e-01  -1.4205000000000001e+00   2.2239999999999999e-01   6.7035999999999998e+00   1.3489999999999999e-01   3.3679999999999999e-01   3.8929999999999998e-01
   2.8649999999999998e-01  -3.2979999999999998e-01   2.3161999999999998e+00   1.6230000000000000e-01  -4.7600000000000003e-02  -8.7700000000000000e-02  -1.3317000000000001e+00   3.3350000000000002e-01   6.7907000000000002e+00   1.6380000000000000e-01   3.3679999999999999e-01   3.9369999999999999e-01
   2.8649999999999998e-01  -1.5390000000000001e-01   1.8872000000000000e+00   3.2460000000000000e-01  -9.5200000000000007e-02  -1.0520000000000000e-01  -1.5315000000000001e+00   4.0020000000000000e-01   6.7035999999999998e+00   2.5050000000000000e-01   3.1750000000000000e-01   4.2909999999999998e-01
   1.9839999999999999e-01  -8.7900000000000006e-02   2.9165999999999999e+00   2.1959999999999999e-01  -4.7600000000000003e-02  -1.0520000000000000e-01  -1.6868000000000001e+00   4.0020000000000000e-01   6.6166000000000000e+00   1.2520000000000001e-01   3.0790000000000001e-01   4.0250000000000002e-01
   4.4100000000000000e-02  -2.6379999999999998e-01   2.8309000000000002e+00   2.2910000000000000e-01  -6.6600000000000006e-02  -4.3900000000000002e-02  -1.4205000000000001e+00   4.0020000000000000e-01   6.2683000000000000e+00   1.1559999999999999e-01   3.1750000000000000e-01   3.8479999999999998e-01
   1.7630000000000001e-01  -4.3999999999999997e-02   2.9165999999999999e+00   2.5779999999999997e-01  -1.5229999999999999e-01  -5.7000000000000002e-02  -1.6202000000000001e+00   3.7800000000000000e-01   6.8777999999999997e+00   8.6699999999999999e-02   1.9239999999999999e-01   4.4679999999999997e-01
   2.2040000000000001e-01  -2.1980000000000000e-01   3.5171000000000001e+00   3.0549999999999999e-01  -1.3320000000000001e-01  -5.7000000000000002e-02  -1.6202000000000001e+00   2.4460000000000001e-01   6.5294999999999996e+00   2.4079999999999999e-01   2.2130000000000000e-01   4.4230000000000003e-01
   1.1020000000000001e-01  -3.0780000000000002e-01   3.7745000000000002e+00   1.3370000000000001e-01  -1.9030000000000000e-01  -8.3299999999999999e-02  -1.4205000000000001e+00   3.3350000000000002e-01   6.2683000000000000e+00   1.9270000000000001e-01   2.3089999999999999e-01   4.1139999999999999e-01
   1.7630000000000001e-01  -2.4179999999999999e-01   2.9165999999999999e+00   3.0549999999999999e-01  -1.3320000000000001e-01  -5.2600000000000001e-02  -1.3539000000000001e+00   3.3350000000000002e-01   6.8777999999999997e+00   2.2159999999999999e-01   2.3089999999999999e-01   3.7600000000000000e-01
   1.9839999999999999e-01   6.6000000000000003e-02   2.3161999999999998e+00   2.9599999999999999e-01  -8.5599999999999996e-02  -7.0199999999999999e-02  -1.5536000000000001e+00   2.8910000000000002e-01   6.5294999999999996e+00   1.1559999999999999e-01   2.7900000000000003e-01   3.9369999999999999e-01
   2.8649999999999998e-01  -3.2979999999999998e-01   1.8015000000000001e+00   2.8639999999999999e-01  -1.0470000000000000e-01  -7.4499999999999997e-02  -1.4427000000000001e+00   4.8920000000000002e-01   6.7035999999999998e+00   1.9270000000000001e-01   2.9830000000000001e-01   3.9369999999999999e-01
   2.6450000000000001e-01  -3.0780000000000002e-01   2.4876999999999998e+00   1.1459999999999999e-01  -1.0470000000000000e-01  -9.2100000000000001e-02  -1.5315000000000001e+00   4.8920000000000002e-01   7.2260000000000000e+00   3.8500000000000000e-02   2.5979999999999998e-01   3.8929999999999998e-01
   5.0700000000000001e-01  -1.9789999999999999e-01   2.9165999999999999e+00   2.7689999999999998e-01   0.0000000000000000e+00  -1.0520000000000000e-01  -1.5980000000000001e+00   3.7800000000000000e-01   6.2683000000000000e+00   1.7340000000000000e-01   2.5979999999999998e-01   4.3350000000000000e-01
   1.5429999999999999e-01  -8.7900000000000006e-02   1.8015000000000001e+00   2.3870000000000000e-01  -3.8100000000000002e-02  -7.8899999999999998e-02  -1.7090000000000001e+00   2.4460000000000001e-01   6.4424999999999999e+00   1.2520000000000001e-01   2.9830000000000001e-01   4.1580000000000000e-01
   2.1999999999999999e-02  -3.2979999999999998e-01   3.0024000000000002e+00   2.2910000000000000e-01  -2.3790000000000000e-01  -9.2100000000000001e-02  -1.6868000000000001e+00   2.0010000000000000e-01   6.6166000000000000e+00   9.6299999999999997e-02   3.1750000000000000e-01   4.1580000000000000e-01
   1.1020000000000001e-01  -1.7590000000000000e-01   2.8309000000000002e+00   2.3870000000000000e-01  -9.5200000000000007e-02  -9.6500000000000002e-02  -1.6868000000000001e+00   2.2200000000000001e-02   6.7035999999999998e+00   1.1559999999999999e-01   2.3089999999999999e-01   4.2470000000000002e-01
   1.5429999999999999e-01  -3.7369999999999998e-01   2.2303999999999999e+00   2.5779999999999997e-01  -9.5200000000000007e-02  -1.2720000000000001e-01  -1.6202000000000001e+00   4.8920000000000002e-01   6.2683000000000000e+00   2.6970000000000000e-01   2.2130000000000000e-01   3.8929999999999998e-01
   1.9839999999999999e-01  -3.0780000000000002e-01   2.4018999999999999e+00   2.3870000000000000e-01  -2.0930000000000001e-01  -7.8899999999999998e-02  -1.3983000000000001e+00   2.0010000000000000e-01   6.7035999999999998e+00   1.8300000000000000e-01   3.2710000000000000e-01   4.1580000000000000e-01
   1.3230000000000000e-01  -1.5390000000000001e-01   2.6593000000000000e+00   2.2910000000000000e-01  -2.0930000000000001e-01  -7.8899999999999998e-02  -1.5315000000000001e+00   3.3350000000000002e-01   6.6166000000000000e+00   1.9270000000000001e-01   3.6559999999999998e-01   3.8929999999999998e-01
   2.2040000000000001e-01  -3.2979999999999998e-01   2.3161999999999998e+00   3.2460000000000000e-01  -6.6600000000000006e-02  -7.0199999999999999e-02  -1.7978000000000001e+00   5.1139999999999997e-01   6.5294999999999996e+00   1.0600000000000000e-01   3.3679999999999999e-01   3.9810000000000001e-01
   2.6450000000000001e-01  -8.7900000000000006e-02   2.0588000000000002e+00   2.8639999999999999e-01  -9.5200000000000007e-02  -1.0960000000000000e-01  -1.5093000000000001e+00   4.2249999999999999e-01   7.3131000000000004e+00   1.7340000000000000e-01   2.9830000000000001e-01   3.8929999999999998e-01
   5.5110000000000003e-01  -1.9789999999999999e-01   3.0024000000000002e+00   2.5779999999999997e-01  -8.5599999999999996e-02  -1.0960000000000000e-01  -1.5315000000000001e+00   4.4469999999999998e-01   7.2260000000000000e+00   8.6699999999999999e-02   3.2710000000000000e-01   4.1580000000000000e-01
   2.2040000000000001e-01   0.0000000000000000e+00   1.9730000000000001e+00   2.4820000000000000e-01  -3.8100000000000002e-02  -6.5799999999999997e-02  -1.7312000000000001e+00   2.2239999999999999e-01   6.4424999999999999e+00   1.3489999999999999e-01   3.1750000000000000e-01   3.9810000000000001e-01
   2.8649999999999998e-01  -2.1999999999999999e-02   2.4018999999999999e+00   1.6230000000000000e-01  -6.6600000000000006e-02  -9.2100000000000001e-02  -1.6868000000000001e+00   3.1130000000000002e-01   7.2260000000000000e+00   2.6010000000000000e-01   2.5019999999999998e-01   4.0699999999999997e-01
   1.5429999999999999e-01  -1.7590000000000000e-01   1.8015000000000001e+00   2.6729999999999998e-01  -1.8079999999999999e-01  -5.7000000000000002e-02  -1.3983000000000001e+00   2.2239999999999999e-01   6.0072000000000001e+00   2.5050000000000000e-01   3.0790000000000001e-01   3.6709999999999998e-01
   3.5270000000000001e-01  -2.4179999999999999e-01   3.1739999999999999e+00   2.4820000000000000e-01  -1.1420000000000000e-01  -4.3900000000000002e-02  -1.6424000000000001e+00   2.2239999999999999e-01   6.7907000000000002e+00   9.6299999999999997e-02   3.2710000000000000e-01   4.4679999999999997e-01
   1.7630000000000001e-01  -3.0780000000000002e-01   3.0024000000000002e+00   3.1509999999999999e-01  -8.5599999999999996e-02  -1.0520000000000000e-01  -1.4871000000000001e+00   1.7790000000000000e-01   6.2683000000000000e+00   1.2520000000000001e-01   2.5979999999999998e-01   3.8929999999999998e-01
   1.1020000000000001e-01  -2.8580000000000000e-01   4.2034000000000002e+00   1.8140000000000001e-01  -1.5229999999999999e-01  -1.7500000000000002e-02  -1.2873000000000001e+00   4.0020000000000000e-01   6.7035999999999998e+00   1.9270000000000001e-01   2.5019999999999998e-01   3.6270000000000002e-01
  -2.1999999999999999e-02  -4.1770000000000002e-01   3.0024000000000002e+00   2.0050000000000001e-01  -2.0930000000000001e-01  -8.7700000000000000e-02  -1.5758000000000001e+00   3.5580000000000001e-01   5.6589000000000000e+00   1.5409999999999999e-01   2.3089999999999999e-01   4.1139999999999999e-01
   3.7469999999999998e-01  -4.6170000000000000e-01   2.6593000000000000e+00   3.2460000000000000e-01  -1.8079999999999999e-01  -6.5799999999999997e-02  -1.5315000000000001e+00   3.1130000000000002e-01   6.7035999999999998e+00   7.7100000000000002e-02   2.7900000000000003e-01   4.4679999999999997e-01
   6.6100000000000006e-02  -2.4179999999999999e-01   2.3161999999999998e+00   2.4820000000000000e-01  -7.6100000000000001e-02  -8.7700000000000000e-02  -1.2873000000000001e+00   4.6689999999999998e-01   7.2260000000000000e+00   1.3489999999999999e-01   3.7530000000000002e-01   4.2909999999999998e-01
   6.6100000000000006e-02  -3.0780000000000002e-01   3.0882000000000001e+00   2.3870000000000000e-01  -1.5229999999999999e-01  -7.0199999999999999e-02  -1.4427000000000001e+00   1.1119999999999999e-01   7.4001000000000001e+00   1.7340000000000000e-01   4.2340000000000000e-01   3.8479999999999998e-01
   3.3060000000000000e-01  -3.7369999999999998e-01   1.7157000000000000e+00   2.9599999999999999e-01  -7.6100000000000001e-02  -1.1400000000000000e-01  -1.5315000000000001e+00   4.6689999999999998e-01   6.7035999999999998e+00   7.7100000000000002e-02   2.5019999999999998e-01   4.1580000000000000e-01
   2.2040000000000001e-01  -1.9789999999999999e-01   2.4018999999999999e+00   2.2910000000000000e-01  -9.5200000000000007e-02  -7.0199999999999999e-02  -1.6646000000000001e+00   3.3350000000000002e-01   6.7035999999999998e+00   1.5409999999999999e-01   3.1750000000000000e-01   4.2020000000000002e-01
   2.2040000000000001e-01  -1.3189999999999999e-01   2.8309000000000002e+00   2.2910000000000000e-01  -2.1890000000000001e-01  -8.7700000000000000e-02  -1.6868000000000001e+00   2.0010000000000000e-01   6.5294999999999996e+00   1.8300000000000000e-01   2.7900000000000003e-01   3.7600000000000000e-01
   3.3060000000000000e-01  -4.6170000000000000e-01   3.5171000000000001e+00   2.1959999999999999e-01  -1.9030000000000000e-01  -3.5099999999999999e-02  -1.5980000000000001e+00   1.7790000000000000e-01   6.5294999999999996e+00   2.3119999999999999e-01   2.0210000000000000e-01   4.2909999999999998e-01
   3.5270000000000001e-01  -3.2979999999999998e-01   3.0024000000000002e+00   2.3870000000000000e-01  -5.7099999999999998e-02  -8.7700000000000000e-02  -1.6646000000000001e+00   2.4460000000000001e-01   5.4847999999999999e+00   1.6380000000000000e-01   3.4639999999999999e-01   4.0250000000000002e-01
   0.0000000000000000e+00  -2.4179999999999999e-01   2.8309000000000002e+00   1.4319999999999999e-01  -1.5229999999999999e-01  -5.2600000000000001e-02  -1.7312000000000001e+00   2.6679999999999998e-01   6.5294999999999996e+00   2.7939999999999998e-01   2.9830000000000001e-01   3.9810000000000001e-01
   3.9679999999999999e-01  -3.0780000000000002e-01   3.0882000000000001e+00   3.1509999999999999e-01  -8.5599999999999996e-02  -4.3900000000000002e-02  -1.5758000000000001e+00   3.7800000000000000e-01   7.2260000000000000e+00   1.3489999999999999e-01   3.4639999999999999e-01   4.2020000000000002e-01
   3.9679999999999999e-01  -3.2979999999999998e-01   3.0024000000000002e+00   2.2910000000000000e-01  -1.2370000000000000e-01  -4.3900000000000002e-02  -1.6646000000000001e+00   2.0010000000000000e-01   6.9648000000000003e+00   1.5409999999999999e-01   2.2130000000000000e-01   4.3350000000000000e-01
   1.5429999999999999e-01  -1.9789999999999999e-01   2.6593000000000000e+00   2.9599999999999999e-01  -1.4269999999999999e-01  -8.3299999999999999e-02  -1.3761000000000001e+00   5.1139999999999997e-01   7.0518999999999998e+00   1.2520000000000001e-01   3.1750000000000000e-01   3.8479999999999998e-01
   2.4249999999999999e-01  -1.3189999999999999e-01   2.5735000000000001e+00   3.0549999999999999e-01  -1.7130000000000001e-01  -2.1899999999999999e-02  -1.6424000000000001e+00   5.7809999999999995e-01   7.2260000000000000e+00   1.6380000000000000e-01   3.5599999999999998e-01   3.9810000000000001e-01
   3.0859999999999999e-01   0.0000000000000000e+00   1.7157000000000000e+00   1.5279999999999999e-01  -5.7099999999999998e-02  -1.1400000000000000e-01  -1.6646000000000001e+00   4.4469999999999998e-01   6.7035999999999998e+00   2.2159999999999999e-01   2.8870000000000001e-01   4.0250000000000002e-01
   3.9679999999999999e-01  -1.3189999999999999e-01   3.0024000000000002e+00   3.4370000000000001e-01  -1.2370000000000000e-01  -5.2600000000000001e-02  -1.7756000000000001e+00   4.2249999999999999e-01   7.0518999999999998e+00   2.1190000000000001e-01   1.9239999999999999e-01   4.5560000000000000e-01
   2.4249999999999999e-01  -3.5170000000000001e-01   2.4876999999999998e+00   1.6230000000000000e-01  -2.1890000000000001e-01  -7.8899999999999998e-02  -1.6424000000000001e+00   3.5580000000000001e-01   6.6166000000000000e+00   1.9270000000000001e-01   3.5599999999999998e-01   4.2020000000000002e-01
   4.1880000000000001e-01  -3.0780000000000002e-01   3.5171000000000001e+00   2.3870000000000000e-01  -1.8079999999999999e-01  -2.1899999999999999e-02  -1.7090000000000001e+00   2.2239999999999999e-01   6.5294999999999996e+00   1.6380000000000000e-01   3.3679999999999999e-01   4.4679999999999997e-01
   1.5429999999999999e-01  -1.7590000000000000e-01   2.3161999999999998e+00   2.5779999999999997e-01  -9.5200000000000007e-02  -6.5799999999999997e-02  -1.8200000000000001e+00   3.7800000000000000e-01   5.8330000000000002e+00   1.5409999999999999e-01   2.7900000000000003e-01   4.2909999999999998e-01
   4.4080000000000003e-01  -5.2759999999999996e-01   3.0882000000000001e+00   1.6230000000000000e-01  -2.0930000000000001e-01  -3.5099999999999999e-02  -1.4427000000000001e+00   4.2249999999999999e-01   6.7035999999999998e+00   2.3119999999999999e-01   3.6559999999999998e-01   4.2470000000000002e-01
   5.9509999999999996e-01  -4.6170000000000000e-01   2.5735000000000001e+00   2.3870000000000000e-01  -1.0470000000000000e-01  -3.5099999999999999e-02  -1.6646000000000001e+00   1.7790000000000000e-01   7.0518999999999998e+00   1.3489999999999999e-01   3.1750000000000000e-01   3.8929999999999998e-01
   3.3060000000000000e-01  -3.2979999999999998e-01   2.8309000000000002e+00   1.4319999999999999e-01  -3.8100000000000002e-02  -8.3299999999999999e-02  -1.4649000000000001e+00   4.4469999999999998e-01   6.3554000000000004e+00   2.2159999999999999e-01   3.3679999999999999e-01   3.8040000000000002e-01
   3.7469999999999998e-01  -2.4179999999999999e-01   2.7450999999999999e+00   2.9599999999999999e-01  -8.5599999999999996e-02  -8.3299999999999999e-02  -1.6646000000000001e+00   5.1139999999999997e-01   6.6166000000000000e+00   1.3489999999999999e-01   3.5599999999999998e-01   3.8929999999999998e-01
   2.4249999999999999e-01  -2.1980000000000000e-01   2.9165999999999999e+00   2.9599999999999999e-01  -1.5229999999999999e-01  -6.5799999999999997e-02  -1.5758000000000001e+00   3.7800000000000000e-01   6.8777999999999997e+00   2.1190000000000001e-01   2.8870000000000001e-01   4.1139999999999999e-01
   2.6450000000000001e-01  -1.0990000000000000e-01   2.0588000000000002e+00   3.1509999999999999e-01  -9.4999999999999998e-03  -8.3299999999999999e-02  -1.7756000000000001e+00   5.5589999999999995e-01   6.6166000000000000e+00   1.8300000000000000e-01   2.8870000000000001e-01   3.9369999999999999e-01
   2.6450000000000001e-01  -3.0780000000000002e-01   2.4018999999999999e+00   3.2460000000000000e-01  -6.6600000000000006e-02  -7.4499999999999997e-02  -1.5980000000000001e+00   4.6689999999999998e-01   6.7035999999999998e+00   2.6970000000000000e-01   4.4259999999999999e-01   3.9369999999999999e-01
   3.0859999999999999e-01  -1.9789999999999999e-01   2.8309000000000002e+00   2.0999999999999999e-01  -1.1420000000000000e-01  -6.1400000000000003e-02  -1.6868000000000001e+00   4.0020000000000000e-01   6.7035999999999998e+00   1.4449999999999999e-01   4.1370000000000001e-01   4.0250000000000002e-01
   4.6289999999999998e-01  -8.7900000000000006e-02   3.1739999999999999e+00   2.4820000000000000e-01  -1.5229999999999999e-01  -8.7700000000000000e-02  -1.6868000000000001e+00   2.4460000000000001e-01   6.5294999999999996e+00   1.9270000000000001e-01   3.0790000000000001e-01   4.3790000000000001e-01
   5.0700000000000001e-01  -2.6379999999999998e-01   2.9165999999999999e+00   2.0999999999999999e-01  -2.1890000000000001e-01  -7.4499999999999997e-02  -1.8200000000000001e+00   4.2249999999999999e-01   6.7907000000000002e+00   1.1559999999999999e-01   2.9830000000000001e-01   3.8929999999999998e-01
   3.3060000000000000e-01  -3.9570000000000000e-01   3.9460999999999999e+00   9.5500000000000002e-02  -2.6640000000000003e-01  -4.8200000000000000e-02  -1.6646000000000001e+00   3.7800000000000000e-01   7.3131000000000004e+00   1.0600000000000000e-01   3.4639999999999999e-01   3.9810000000000001e-01
   4.4080000000000003e-01  -1.5390000000000001e-01   3.6886999999999999e+00   2.7689999999999998e-01  -1.5229999999999999e-01  -2.6300000000000000e-02  -1.7090000000000001e+00   4.0020000000000000e-01   6.9648000000000003e+00   2.3119999999999999e-01   3.6559999999999998e-01   4.2470000000000002e-01
   3.3060000000000000e-01  -3.9570000000000000e-01   2.3161999999999998e+00   2.2910000000000000e-01  -1.1420000000000000e-01  -7.8899999999999998e-02  -1.6424000000000001e+00   3.3350000000000002e-01   6.7035999999999998e+00   1.5409999999999999e-01   2.5979999999999998e-01   3.9810000000000001e-01
   1.7630000000000001e-01  -3.0780000000000002e-01   2.5735000000000001e+00   2.6729999999999998e-01  -1.2370000000000000e-01  -7.8899999999999998e-02  -1.4649000000000001e+00   4.4469999999999998e-01   6.2683000000000000e+00   1.9270000000000001e-01   4.0410000000000001e-01   3.8929999999999998e-01
   2.6450000000000001e-01  -3.2979999999999998e-01   2.7450999999999999e+00   3.0549999999999999e-01  -1.2370000000000000e-01  -7.4499999999999997e-02  -1.4649000000000001e+00   4.6689999999999998e-01   7.2260000000000000e+00   1.7340000000000000e-01   3.3679999999999999e-01   3.9369999999999999e-01
   4.6289999999999998e-01  -6.6000000000000003e-02   2.4876999999999998e+00   3.3420000000000000e-01  -1.9000000000000000e-02  -1.0090000000000000e-01  -1.7090000000000001e+00   4.2249999999999999e-01   7.2260000000000000e+00   1.0600000000000000e-01   2.9830000000000001e-01   4.1139999999999999e-01
   2.2040000000000001e-01  -1.5390000000000001e-01   2.6593000000000000e+00   3.1509999999999999e-01  -7.6100000000000001e-02  -8.3299999999999999e-02  -1.8422000000000001e+00   3.3350000000000002e-01   6.7035999999999998e+00   2.4079999999999999e-01   3.3679999999999999e-01   4.1139999999999999e-01
   2.2040000000000001e-01  -4.3969999999999998e-01   3.0882000000000001e+00   2.1959999999999999e-01  -1.8079999999999999e-01  -6.1400000000000003e-02  -1.7312000000000001e+00   2.2239999999999999e-01   6.5294999999999996e+00   1.4449999999999999e-01   3.5599999999999998e-01   3.7600000000000000e-01
   2.4249999999999999e-01  -1.5390000000000001e-01   2.8309000000000002e+00   2.7689999999999998e-01  -1.8079999999999999e-01  -3.0700000000000002e-02  -1.4649000000000001e+00   2.8910000000000002e-01   6.1813000000000002e+00   1.7340000000000000e-01   2.8870000000000001e-01   3.9810000000000001e-01
   4.6289999999999998e-01  -2.6379999999999998e-01   2.7450999999999999e+00   1.7190000000000000e-01  -1.9980000000000001e-01  -8.3299999999999999e-02  -1.8422000000000001e+00   3.5580000000000001e-01   6.6166000000000000e+00   1.8300000000000000e-01   2.5019999999999998e-01   4.1580000000000000e-01
   3.3060000000000000e-01  -4.6170000000000000e-01   3.2597999999999998e+00   1.5279999999999999e-01  -1.1420000000000000e-01  -5.7000000000000002e-02  -1.6424000000000001e+00   2.6679999999999998e-01   6.0941999999999998e+00   2.2159999999999999e-01   2.6939999999999997e-01   3.8929999999999998e-01
   3.9679999999999999e-01  -5.0560000000000005e-01   3.1739999999999999e+00   2.5779999999999997e-01  -1.9980000000000001e-01  -3.0700000000000002e-02  -1.7312000000000001e+00   3.3350000000000002e-01   6.6166000000000000e+00   1.9270000000000001e-01   2.5979999999999998e-01   4.3350000000000000e-01
   3.5270000000000001e-01  -2.4179999999999999e-01   2.3161999999999998e+00   1.1459999999999999e-01  -1.3320000000000001e-01  -8.3299999999999999e-02  -1.6868000000000001e+00   4.4469999999999998e-01   7.1388999999999996e+00   2.0230000000000001e-01   3.3679999999999999e-01   4.3350000000000000e-01
   3.3060000000000000e-01  -2.8580000000000000e-01   2.5735000000000001e+00   2.0999999999999999e-01  -1.7130000000000001e-01  -7.4499999999999997e-02  -1.5315000000000001e+00   4.8920000000000002e-01   7.3131000000000004e+00   1.9270000000000001e-01   3.8490000000000002e-01   4.0250000000000002e-01
   2.6450000000000001e-01  -1.9789999999999999e-01   3.3456000000000001e+00   2.0050000000000001e-01  -1.3320000000000001e-01  -7.4499999999999997e-02  -1.5315000000000001e+00   4.8920000000000002e-01   7.4001000000000001e+00   2.4079999999999999e-01   3.9450000000000002e-01   4.4230000000000003e-01
   2.4249999999999999e-01  -2.8580000000000000e-01   1.7157000000000000e+00   3.6280000000000001e-01  -1.3320000000000001e-01  -9.2100000000000001e-02  -1.8200000000000001e+00   2.6679999999999998e-01   6.5294999999999996e+00   1.8300000000000000e-01   2.5979999999999998e-01   4.2909999999999998e-01
   3.9679999999999999e-01  -3.2979999999999998e-01   2.1446000000000001e+00   2.8639999999999999e-01  -8.5599999999999996e-02  -8.3299999999999999e-02  -1.7978000000000001e+00   4.0020000000000000e-01   6.2683000000000000e+00   1.5409999999999999e-01   3.4639999999999999e-01   3.8479999999999998e-01
   3.7469999999999998e-01  -3.9570000000000000e-01   3.0882000000000001e+00   2.3870000000000000e-01  -3.8100000000000002e-02  -3.5099999999999999e-02  -1.5980000000000001e+00   2.2239999999999999e-01   5.3106999999999998e+00   2.9859999999999998e-01   2.9830000000000001e-01   4.3350000000000000e-01
   4.1880000000000001e-01  -1.7590000000000000e-01   3.3456000000000001e+00   2.1959999999999999e-01  -1.4269999999999999e-01  -3.0700000000000002e-02  -1.7534000000000001e+00   2.2239999999999999e-01   6.7907000000000002e+00   1.6380000000000000e-01   2.6939999999999997e-01   4.1580000000000000e-01
   4.1880000000000001e-01  -1.5390000000000001e-01   1.9730000000000001e+00   2.4820000000000000e-01  -1.9980000000000001e-01  -6.1400000000000003e-02  -1.7090000000000001e+00   3.3350000000000002e-01   6.4424999999999999e+00   2.2159999999999999e-01   2.5979999999999998e-01   4.3350000000000000e-01
   2.8649999999999998e-01  -2.1980000000000000e-01   3.3456000000000001e+00   1.3370000000000001e-01  -1.6180000000000000e-01  -2.6300000000000000e-02  -1.6202000000000001e+00   5.5589999999999995e-01   6.5294999999999996e+00   2.1190000000000001e-01   2.0210000000000000e-01   3.7600000000000000e-01
   3.9679999999999999e-01  -5.0560000000000005e-01   2.7450999999999999e+00   2.4820000000000000e-01  -1.2370000000000000e-01  -3.0700000000000002e-02  -1.6424000000000001e+00   4.2249999999999999e-01   6.3554000000000004e+00   2.0230000000000001e-01   3.3679999999999999e-01   3.8929999999999998e-01
   3.0859999999999999e-01  -2.6379999999999998e-01   2.4876999999999998e+00   2.4820000000000000e-01  -5.7099999999999998e-02  -5.2600000000000001e-02  -1.6424000000000001e+00   4.0020000000000000e-01   6.5294999999999996e+00   1.9270000000000001e-01   3.1750000000000000e-01   4.4230000000000003e-01
   3.7469999999999998e-01  -2.8580000000000000e-01   3.0882000000000001e+00   2.4820000000000000e-01  -8.5599999999999996e-02  -4.8200000000000000e-02  -1.5980000000000001e+00   6.2260000000000004e-01   6.8777999999999997e+00   2.1190000000000001e-01   3.0790000000000001e-01   4.1139999999999999e-01
   3.0859999999999999e-01  -3.2979999999999998e-01   2.7450999999999999e+00   2.1959999999999999e-01  -1.4269999999999999e-01  -7.0199999999999999e-02  -1.4205000000000001e+00   4.2249999999999999e-01   6.7035999999999998e+00   9.6299999999999997e-02   3.6559999999999998e-01   3.9810000000000001e-01
   3.9679999999999999e-01  -1.5390000000000001e-01   1.8872000000000000e+00   2.5779999999999997e-01  -7.6100000000000001e-02  -1.2720000000000001e-01  -1.7978000000000001e+00   3.5580000000000001e-01   6.5294999999999996e+00   2.0230000000000001e-01   3.4639999999999999e-01   4.6450000000000002e-01
   6.6100000000000006e-02  -2.4179999999999999e-01   2.4876999999999998e+00   2.6729999999999998e-01  -1.2370000000000000e-01  -1.1400000000000000e-01  -1.7312000000000001e+00   3.5580000000000001e-01   6.1813000000000002e+00   6.7400000000000002e-02   3.4639999999999999e-01   4.1580000000000000e-01
   4.6289999999999998e-01  -2.4179999999999999e-01   2.7450999999999999e+00   2.7689999999999998e-01  -1.1420000000000000e-01  -5.7000000000000002e-02  -1.7756000000000001e+00   6.0040000000000004e-01   6.1813000000000002e+00   1.9270000000000001e-01   2.7900000000000003e-01   4.1580000000000000e-01
   3.7469999999999998e-01  -3.2979999999999998e-01   2.4018999999999999e+00   2.0999999999999999e-01  -1.8079999999999999e-01  -6.1400000000000003e-02  -1.8200000000000001e+00   2.0010000000000000e-01   6.7035999999999998e+00   1.0600000000000000e-01   2.0210000000000000e-01   4.2470000000000002e-01
   6.6130000000000000e-01  -3.0780000000000002e-01   2.2303999999999999e+00   2.8639999999999999e-01  -1.9000000000000000e-02  -5.2600000000000001e-02  -1.8200000000000001e+00   2.2239999999999999e-01   6.2683000000000000e+00   1.7340000000000000e-01   2.6939999999999997e-01   4.2909999999999998e-01
   6.6100000000000006e-02  -5.4959999999999998e-01   3.6886999999999999e+00   1.7190000000000000e-01  -2.2839999999999999e-01  -3.9500000000000000e-02  -1.5536000000000001e+00   4.4469999999999998e-01   6.6166000000000000e+00   1.4449999999999999e-01   4.0410000000000001e-01   4.3790000000000001e-01
   2.8649999999999998e-01  -2.4179999999999999e-01   3.7745000000000002e+00   2.2910000000000000e-01  -1.7130000000000001e-01  -4.8200000000000000e-02  -1.7312000000000001e+00   2.6679999999999998e-01   6.4424999999999999e+00   1.8300000000000000e-01   2.5979999999999998e-01   4.0250000000000002e-01
   4.4080000000000003e-01  -3.0780000000000002e-01   2.8309000000000002e+00   2.7689999999999998e-01  -8.5599999999999996e-02  -7.0199999999999999e-02  -1.5536000000000001e+00   4.2249999999999999e-01   6.7035999999999998e+00   2.3119999999999999e-01   2.9830000000000001e-01   3.9369999999999999e-01
   6.8330000000000002e-01  -2.4179999999999999e-01   2.4876999999999998e+00   2.0050000000000001e-01  -1.6180000000000000e-01  -5.7000000000000002e-02  -1.6202000000000001e+00   5.1139999999999997e-01   6.9648000000000003e+00   1.7340000000000000e-01   2.8870000000000001e-01   3.8929999999999998e-01
   2.4249999999999999e-01  -3.9570000000000000e-01   2.8309000000000002e+00   2.0050000000000001e-01  -1.5229999999999999e-01  -6.5799999999999997e-02  -1.7756000000000001e+00   6.4480000000000004e-01   7.3131000000000004e+00   1.5409999999999999e-01   3.0790000000000001e-01   4.2020000000000002e-01
   3.5270000000000001e-01  -2.1980000000000000e-01   2.5735000000000001e+00   2.6729999999999998e-01  -4.7600000000000003e-02  -1.3159999999999999e-01  -1.6202000000000001e+00   4.4469999999999998e-01   6.6166000000000000e+00   1.4449999999999999e-01   3.7530000000000002e-01   4.1139999999999999e-01
   4.8490000000000000e-01   0.0000000000000000e+00   1.8872000000000000e+00   2.7689999999999998e-01  -6.6600000000000006e-02  -1.0960000000000000e-01  -1.9310000000000000e+00   4.2249999999999999e-01   6.9648000000000003e+00   1.3489999999999999e-01   3.8490000000000002e-01   4.4230000000000003e-01
   2.2040000000000001e-01  -1.0990000000000000e-01   3.0024000000000002e+00   2.1959999999999999e-01  -7.6100000000000001e-02  -6.5799999999999997e-02  -1.6868000000000001e+00   2.8910000000000002e-01   6.4424999999999999e+00   2.3119999999999999e-01   3.0790000000000001e-01   3.7600000000000000e-01
   5.9509999999999996e-01  -2.8580000000000000e-01   2.9165999999999999e+00   1.6230000000000000e-01  -2.2839999999999999e-01  -3.0700000000000002e-02  -1.8422000000000001e+00   5.1139999999999997e-01   6.6166000000000000e+00   1.8300000000000000e-01   3.8490000000000002e-01   4.4230000000000003e-01
   3.3060000000000000e-01  -5.4959999999999998e-01   2.8309000000000002e+00   2.5779999999999997e-01  -1.2370000000000000e-01  -9.2100000000000001e-02  -1.7756000000000001e+00   3.1130000000000002e-01   6.2683000000000000e+00   1.5409999999999999e-01   3.0790000000000001e-01   3.9369999999999999e-01
   3.0859999999999999e-01  -2.6379999999999998e-01   3.1739999999999999e+00   2.0999999999999999e-01  -2.3790000000000000e-01  -3.9500000000000000e-02  -1.5980000000000001e+00   2.6679999999999998e-01   5.9200999999999997e+00   2.0230000000000001e-01   4.0410000000000001e-01   4.4230000000000003e-01
   3.0859999999999999e-01  -4.1770000000000002e-01   3.3456000000000001e+00   2.1959999999999999e-01  -1.7130000000000001e-01  -4.8200000000000000e-02  -1.4871000000000001e+00   5.3369999999999995e-01   6.4424999999999999e+00   1.5409999999999999e-01   3.0790000000000001e-01   4.1139999999999999e-01
   5.0700000000000001e-01  -1.3189999999999999e-01   2.1446000000000001e+00   1.8140000000000001e-01  -1.0470000000000000e-01  -7.4499999999999997e-02  -1.9532000000000000e+00   4.6689999999999998e-01   5.8330000000000002e+00   2.1190000000000001e-01   3.8490000000000002e-01   4.2020000000000002e-01
   4.1880000000000001e-01  -3.7369999999999998e-01   2.0588000000000002e+00   2.3870000000000000e-01  -1.2370000000000000e-01  -1.0960000000000000e-01  -1.5758000000000001e+00   5.5589999999999995e-01   7.2260000000000000e+00   1.5409999999999999e-01   4.3300000000000000e-01   3.5830000000000001e-01
   3.3060000000000000e-01  -2.8580000000000000e-01   2.7450999999999999e+00   2.1959999999999999e-01  -1.9980000000000001e-01  -4.3900000000000002e-02  -1.6868000000000001e+00   5.3369999999999995e-01   7.0518999999999998e+00   1.4449999999999999e-01   3.7530000000000002e-01   4.0699999999999997e-01
   5.2900000000000003e-01  -1.5390000000000001e-01   2.3161999999999998e+00   3.6280000000000001e-01  -9.5200000000000007e-02  -7.0199999999999999e-02  -1.7534000000000001e+00   2.6679999999999998e-01   6.4424999999999999e+00   1.7340000000000000e-01   2.9830000000000001e-01   3.9369999999999999e-01
   3.0859999999999999e-01  -3.5170000000000001e-01   2.4018999999999999e+00   1.7190000000000000e-01  -1.1420000000000000e-01  -5.7000000000000002e-02  -1.7978000000000001e+00   5.3369999999999995e-01   7.2260000000000000e+00   1.6380000000000000e-01   2.9830000000000001e-01   3.8479999999999998e-01
   5.5110000000000003e-01  -2.4179999999999999e-01   2.9165999999999999e+00   2.0999999999999999e-01  -1.5229999999999999e-01  -1.0090000000000000e-01  -1.7312000000000001e+00   4.0020000000000000e-01   6.6166000000000000e+00   1.8300000000000000e-01   3.1750000000000000e-01   4.0699999999999997e-01
   4.1880000000000001e-01  -4.1770000000000002e-01   2.9165999999999999e+00   2.2910000000000000e-01  -2.2839999999999999e-01  -5.2600000000000001e-02  -1.9532000000000000e+00   4.2249999999999999e-01   6.2683000000000000e+00   2.2159999999999999e-01   2.6939999999999997e-01   4.2909999999999998e-01
   3.9679999999999999e-01  -1.9789999999999999e-01   2.0588000000000002e+00   2.5779999999999997e-01  -1.8079999999999999e-01  -6.1400000000000003e-02  -1.5536000000000001e+00   1.5559999999999999e-01   6.1813000000000002e+00   1.4449999999999999e-01   3.1750000000000000e-01   4.6450000000000002e-01
   6.6100000000000006e-02  -4.6170000000000000e-01   3.5171000000000001e+00   1.2410000000000000e-01  -2.2839999999999999e-01  -1.7500000000000002e-02  -1.8422000000000001e+00   3.7800000000000000e-01   6.4424999999999999e+00   1.6380000000000000e-01   3.1750000000000000e-01   3.9369999999999999e-01
   4.8490000000000000e-01  -3.5170000000000001e-01   3.0024000000000002e+00   2.4820000000000000e-01  -1.9980000000000001e-01  -3.0700000000000002e-02  -1.5315000000000001e+00   3.7800000000000000e-01   6.0072000000000001e+00   1.7340000000000000e-01   3.7530000000000002e-01   4.1580000000000000e-01
   3.0859999999999999e-01  -4.8359999999999997e-01   3.6029000000000000e+00   2.6729999999999998e-01  -8.5599999999999996e-02  -7.0199999999999999e-02  -1.7978000000000001e+00   4.2249999999999999e-01   6.7035999999999998e+00   9.6299999999999997e-02   2.9830000000000001e-01   4.0699999999999997e-01
   5.0700000000000001e-01  -3.9570000000000000e-01   2.3161999999999998e+00   3.1509999999999999e-01  -1.5229999999999999e-01  -7.0199999999999999e-02  -1.7090000000000001e+00   3.7800000000000000e-01   7.0518999999999998e+00   1.9270000000000001e-01   3.8490000000000002e-01   3.8479999999999998e-01
   4.1880000000000001e-01  -3.0780000000000002e-01   2.4018999999999999e+00   2.0050000000000001e-01  -1.9030000000000000e-01  -1.7500000000000002e-02  -1.7312000000000001e+00   4.6689999999999998e-01   7.0518999999999998e+00   1.0600000000000000e-01   3.2710000000000000e-01   4.2020000000000002e-01
   4.1880000000000001e-01  -8.7900000000000006e-02   2.0588000000000002e+00   2.7689999999999998e-01  -6.6600000000000006e-02  -1.0520000000000000e-01  -1.7756000000000001e+00   3.3350000000000002e-01   6.3554000000000004e+00   1.6380000000000000e-01   2.5019999999999998e-01   4.0699999999999997e-01
   4.1880000000000001e-01  -2.1980000000000000e-01   2.0588000000000002e+00   2.5779999999999997e-01  -1.4269999999999999e-01  -7.0199999999999999e-02  -1.8866000000000001e+00   2.8910000000000002e-01   6.7907000000000002e+00   2.2159999999999999e-01   2.5019999999999998e-01   4.2909999999999998e-01
   3.5270000000000001e-01  -3.5170000000000001e-01   2.1446000000000001e+00   2.1959999999999999e-01  -1.2370000000000000e-01  -4.3900000000000002e-02  -1.8866000000000001e+00   6.2260000000000004e-01   6.3554000000000004e+00   2.4079999999999999e-01   2.6939999999999997e-01   4.6450000000000002e-01
   3.3060000000000000e-01  -1.7590000000000000e-01   2.2303999999999999e+00   2.0999999999999999e-01  -2.0930000000000001e-01  -5.2600000000000001e-02  -1.7534000000000001e+00   2.2239999999999999e-01   6.2683000000000000e+00   2.3119999999999999e-01   3.3679999999999999e-01   4.4230000000000003e-01
   5.7310000000000005e-01  -3.7369999999999998e-01   2.7450999999999999e+00   2.3870000000000000e-01  -1.7130000000000001e-01  -7.8899999999999998e-02  -1.7978000000000001e+00   1.5559999999999999e-01   6.0941999999999998e+00   1.5409999999999999e-01   2.7900000000000003e-01   4.3350000000000000e-01
   2.6450000000000001e-01  -4.1770000000000002e-01   3.2597999999999998e+00   1.8140000000000001e-01  -2.2839999999999999e-01  -1.7500000000000002e-02  -1.7312000000000001e+00   2.2239999999999999e-01   6.1813000000000002e+00   2.0230000000000001e-01   2.8870000000000001e-01   3.7159999999999999e-01
   3.9679999999999999e-01  -4.6170000000000000e-01   2.9165999999999999e+00   2.1959999999999999e-01  -1.4269999999999999e-01  -1.3200000000000000e-02  -1.6868000000000001e+00   4.8920000000000002e-01   6.7035999999999998e+00   1.2520000000000001e-01   4.1370000000000001e-01   4.2470000000000002e-01
   5.5110000000000003e-01  -1.7590000000000000e-01   1.9730000000000001e+00   3.0549999999999999e-01  -8.5599999999999996e-02  -6.1400000000000003e-02  -1.9753000000000001e+00   1.5559999999999999e-01   6.7907000000000002e+00   1.8300000000000000e-01   3.2710000000000000e-01   4.3790000000000001e-01
   2.8649999999999998e-01  -5.2759999999999996e-01   2.2303999999999999e+00   1.4319999999999999e-01  -1.4269999999999999e-01  -8.3299999999999999e-02  -1.6646000000000001e+00   7.1150000000000002e-01   7.4871999999999996e+00   1.8300000000000000e-01   2.7900000000000003e-01   3.9810000000000001e-01
   4.4080000000000003e-01  -2.1980000000000000e-01   3.6029000000000000e+00   2.4820000000000000e-01  -7.6100000000000001e-02  -4.3900000000000002e-02  -1.8644000000000001e+00   4.4469999999999998e-01   7.1388999999999996e+00   1.1559999999999999e-01   3.1750000000000000e-01   4.3790000000000001e-01
   5.5110000000000003e-01  -4.1770000000000002e-01   2.1446000000000001e+00   2.0050000000000001e-01  -9.5200000000000007e-02  -1.0960000000000000e-01  -1.6868000000000001e+00   7.1150000000000002e-01   7.2260000000000000e+00   2.2159999999999999e-01   2.9830000000000001e-01   4.3790000000000001e-01
   5.2900000000000003e-01  -2.8580000000000000e-01   2.6593000000000000e+00   2.9599999999999999e-01  -9.5200000000000007e-02  -4.3900000000000002e-02  -1.9310000000000000e+00   3.5580000000000001e-01   6.7035999999999998e+00   1.4449999999999999e-01   3.4639999999999999e-01   4.3350000000000000e-01
   6.8330000000000002e-01  -2.6379999999999998e-01   2.1446000000000001e+00   1.7190000000000000e-01  -1.3320000000000001e-01  -7.8899999999999998e-02  -1.7090000000000001e+00   4.4469999999999998e-01   6.1813000000000002e+00   5.7799999999999997e-02   3.1750000000000000e-01   4.1580000000000000e-01
   2.8649999999999998e-01  -4.1770000000000002e-01   2.2303999999999999e+00   1.8140000000000001e-01  -1.7130000000000001e-01  -5.7000000000000002e-02  -1.7978000000000001e+00   2.6679999999999998e-01   6.4424999999999999e+00   1.9270000000000001e-01   3.0790000000000001e-01   4.6000000000000002e-01
   5.5110000000000003e-01  -1.7590000000000000e-01   2.4876999999999998e+00   2.2910000000000000e-01  -2.0930000000000001e-01  -4.8200000000000000e-02  -2.0196999999999998e+00   3.1130000000000002e-01   6.0941999999999998e+00   1.5409999999999999e-01   2.7900000000000003e-01   4.6000000000000002e-01
   2.4249999999999999e-01  -4.6170000000000000e-01   3.8603000000000001e+00   1.7190000000000000e-01  -1.7130000000000001e-01  -1.3200000000000000e-02  -1.4871000000000001e+00   3.1130000000000002e-01   6.5294999999999996e+00   2.6010000000000000e-01   2.7900000000000003e-01   4.1139999999999999e-01
   6.3919999999999999e-01  -4.3969999999999998e-01   2.9165999999999999e+00   2.5779999999999997e-01  -2.7600000000000002e-01  -4.3900000000000002e-02  -1.7978000000000001e+00   4.0020000000000000e-01   6.9648000000000003e+00   1.3489999999999999e-01   3.4639999999999999e-01   4.1580000000000000e-01
   5.5110000000000003e-01  -2.6379999999999998e-01   2.6593000000000000e+00   2.7689999999999998e-01  -1.2370000000000000e-01  -6.5799999999999997e-02  -1.7534000000000001e+00   4.4469999999999998e-01   6.5294999999999996e+00   2.2159999999999999e-01   2.4060000000000001e-01   4.0699999999999997e-01
   4.6289999999999998e-01  -2.8580000000000000e-01   2.1446000000000001e+00   2.0999999999999999e-01  -1.3320000000000001e-01  -2.1899999999999999e-02  -1.5758000000000001e+00   4.4469999999999998e-01   6.2683000000000000e+00   1.2520000000000001e-01   3.7530000000000002e-01   3.7600000000000000e-01
   2.8649999999999998e-01  -2.1980000000000000e-01   2.3161999999999998e+00   2.1959999999999999e-01  -1.6180000000000000e-01  -7.0199999999999999e-02  -1.7312000000000001e+00   3.7800000000000000e-01   6.7035999999999998e+00   8.6699999999999999e-02   3.4639999999999999e-01   4.2020000000000002e-01
   3.5270000000000001e-01  -6.6000000000000003e-02   2.1446000000000001e+00   3.5330000000000000e-01  -6.6600000000000006e-02  -1.0520000000000000e-01  -1.7312000000000001e+00   3.7800000000000000e-01   6.5294999999999996e+00   1.9270000000000001e-01   3.0790000000000001e-01   4.1580000000000000e-01
   2.4249999999999999e-01  -1.3189999999999999e-01   1.3725000000000001e+00   1.9089999999999999e-01  -9.5200000000000007e-02  -7.8899999999999998e-02  -1.9310000000000000e+00   4.2249999999999999e-01   6.7035999999999998e+00   2.5050000000000000e-01   3.5599999999999998e-01   4.0250000000000002e-01
   3.0859999999999999e-01  -3.2979999999999998e-01   2.4876999999999998e+00   2.0999999999999999e-01  -1.4269999999999999e-01  -7.0199999999999999e-02  -1.7312000000000001e+00   6.0040000000000004e-01   5.9200999999999997e+00   8.6699999999999999e-02   2.8870000000000001e-01   4.2909999999999998e-01
   4.6289999999999998e-01  -3.7369999999999998e-01   2.2303999999999999e+00   2.6729999999999998e-01  -1.8079999999999999e-01  -4.8200000000000000e-02  -1.8866000000000001e+00   2.4460000000000001e-01   6.5294999999999996e+00   2.0230000000000001e-01   3.9450000000000002e-01   3.9369999999999999e-01
   5.7310000000000005e-01  -2.1980000000000000e-01   3.0024000000000002e+00   2.7689999999999998e-01  -1.8079999999999999e-01  -3.5099999999999999e-02  -1.9532000000000000e+00   2.0010000000000000e-01   6.2683000000000000e+00   2.5050000000000000e-01   3.1750000000000000e-01   4.2470000000000002e-01
   3.3060000000000000e-01  -3.7369999999999998e-01   3.5171000000000001e+00   2.7689999999999998e-01  -1.5229999999999999e-01   8.8000000000000005e-03  -1.5315000000000001e+00   2.6679999999999998e-01   6.6166000000000000e+00   1.8300000000000000e-01   3.2710000000000000e-01   4.0250000000000002e-01
   4.6289999999999998e-01  -3.5170000000000001e-01   3.4314000000000000e+00   3.0549999999999999e-01  -1.6180000000000000e-01   8.8000000000000005e-03  -1.6424000000000001e+00   4.2249999999999999e-01   7.0518999999999998e+00   1.8300000000000000e-01   2.7900000000000003e-01   3.9810000000000001e-01
   4.4080000000000003e-01  -1.0990000000000000e-01   2.2303999999999999e+00   2.1959999999999999e-01  -1.3320000000000001e-01  -5.7000000000000002e-02  -1.6202000000000001e+00   3.7800000000000000e-01   6.7907000000000002e+00   1.6380000000000000e-01   3.2710000000000000e-01   4.0250000000000002e-01
   3.5270000000000001e-01  -3.0780000000000002e-01   2.8309000000000002e+00   2.8639999999999999e-01  -1.5229999999999999e-01  -4.8200000000000000e-02  -1.7090000000000001e+00   5.1139999999999997e-01   7.1388999999999996e+00   4.8200000000000000e-02   3.1750000000000000e-01   3.7159999999999999e-01
   4.6289999999999998e-01  -2.1980000000000000e-01   2.3161999999999998e+00   3.0549999999999999e-01  -1.2370000000000000e-01  -1.7500000000000002e-02  -1.6424000000000001e+00   5.3369999999999995e-01   7.2260000000000000e+00   2.2159999999999999e-01   3.5599999999999998e-01   4.2470000000000002e-01
   4.8490000000000000e-01  -2.1980000000000000e-01   1.8015000000000001e+00   2.5779999999999997e-01  -4.7600000000000003e-02  -6.1400000000000003e-02  -1.6424000000000001e+00   4.6689999999999998e-01   6.8777999999999997e+00   1.7340000000000000e-01   3.0790000000000001e-01   4.2020000000000002e-01
   3.5270000000000001e-01  -3.2979999999999998e-01   1.9730000000000001e+00   2.1959999999999999e-01   3.8100000000000002e-02  -7.0199999999999999e-02  -1.8200000000000001e+00   3.5580000000000001e-01   6.7035999999999998e+00   1.4449999999999999e-01   3.2710000000000000e-01   4.0250000000000002e-01
   3.7469999999999998e-01  -6.3749999999999996e-01   2.8309000000000002e+00   2.6729999999999998e-01  -2.1890000000000001e-01  -5.7000000000000002e-02  -1.6868000000000001e+00   5.5589999999999995e-01   6.2683000000000000e+00   2.0230000000000001e-01   3.1750000000000000e-01   4.2470000000000002e-01
   3.7469999999999998e-01  -2.1980000000000000e-01   2.4876999999999998e+00   2.6729999999999998e-01  -7.6100000000000001e-02  -5.2600000000000001e-02  -1.8866000000000001e+00   5.3369999999999995e-01   6.1813000000000002e+00   1.6380000000000000e-01   2.7900000000000003e-01   4.2909999999999998e-01
   5.5110000000000003e-01  -3.7369999999999998e-01   2.5735000000000001e+00   2.0050000000000001e-01  -2.0930000000000001e-01  -2.1899999999999999e-02  -1.7312000000000001e+00   2.8910000000000002e-01   7.0518999999999998e+00   1.3489999999999999e-01   2.1170000000000000e-01   4.1139999999999999e-01
   3.9679999999999999e-01  -3.5170000000000001e-01   3.4314000000000000e+00   1.9089999999999999e-01  -2.2839999999999999e-01  -4.3900000000000002e-02  -1.7756000000000001e+00   3.7800000000000000e-01   7.2260000000000000e+00   1.6380000000000000e-01   3.1750000000000000e-01   3.8479999999999998e-01
   7.4939999999999996e-01  -5.0560000000000005e-01   3.4314000000000000e+00   2.2910000000000000e-01  -1.6180000000000000e-01  -3.5099999999999999e-02  -1.6868000000000001e+00   2.4460000000000001e-01   6.7907000000000002e+00   1.4449999999999999e-01   3.0790000000000001e-01   4.3350000000000000e-01
   5.0700000000000001e-01  -2.1980000000000000e-01   2.3161999999999998e+00   2.5779999999999997e-01  -7.6100000000000001e-02  -6.1400000000000003e-02  -1.7534000000000001e+00   4.4469999999999998e-01   7.0518999999999998e+00   1.1559999999999999e-01   3.8490000000000002e-01   4.2470000000000002e-01
   4.6289999999999998e-01  -3.7369999999999998e-01   2.4876999999999998e+00   3.0549999999999999e-01  -1.7130000000000001e-01  -6.1400000000000003e-02  -1.5536000000000001e+00   5.1139999999999997e-01   6.9648000000000003e+00   1.3489999999999999e-01   3.0790000000000001e-01   4.2020000000000002e-01
   3.5270000000000001e-01  -3.0780000000000002e-01   2.6593000000000000e+00   2.8639999999999999e-01  -1.5229999999999999e-01  -2.6300000000000000e-02  -1.6202000000000001e+00   3.7800000000000000e-01   6.4424999999999999e+00   1.8300000000000000e-01   3.9450000000000002e-01   3.8479999999999998e-01
   4.4080000000000003e-01  -2.8580000000000000e-01   2.0588000000000002e+00   2.6729999999999998e-01  -1.3320000000000001e-01  -8.3299999999999999e-02  -1.7534000000000001e+00   2.8910000000000002e-01   7.1388999999999996e+00   2.0230000000000001e-01   2.8870000000000001e-01   4.2470000000000002e-01
   3.5270000000000001e-01  -2.1980000000000000e-01   2.7450999999999999e+00   9.5500000000000002e-02  -9.5200000000000007e-02  -8.7700000000000000e-02  -1.7978000000000001e+00   3.3350000000000002e-01   6.7907000000000002e+00   2.2159999999999999e-01   3.7530000000000002e-01   4.2909999999999998e-01
   5.5110000000000003e-01  -3.7369999999999998e-01   2.9165999999999999e+00   2.7689999999999998e-01  -1.9030000000000000e-01  -3.9500000000000000e-02  -1.7534000000000001e+00   1.3339999999999999e-01   6.7907000000000002e+00   1.5409999999999999e-01   3.4639999999999999e-01   4.4230000000000003e-01
   3.0859999999999999e-01  -1.3189999999999999e-01   1.9730000000000001e+00   2.0999999999999999e-01  -1.4269999999999999e-01  -4.3900000000000002e-02  -1.8422000000000001e+00   3.7800000000000000e-01   6.5294999999999996e+00   2.1190000000000001e-01   2.8870000000000001e-01   4.3350000000000000e-01
   4.8490000000000000e-01  -4.1770000000000002e-01   2.3161999999999998e+00   2.6729999999999998e-01  -1.4269999999999999e-01  -2.6300000000000000e-02  -1.9088000000000001e+00   2.8910000000000002e-01   6.6166000000000000e+00   2.7939999999999998e-01   3.0790000000000001e-01   4.4679999999999997e-01
   1.7630000000000001e-01  -5.4959999999999998e-01   2.8309000000000002e+00   1.1459999999999999e-01  -2.7600000000000002e-01  -1.3200000000000000e-02  -1.7978000000000001e+00   4.0020000000000000e-01   6.3554000000000004e+00   1.3489999999999999e-01   3.4639999999999999e-01   3.8929999999999998e-01
   5.5110000000000003e-01  -2.8580000000000000e-01   3.6029000000000000e+00   1.6230000000000000e-01  -1.8079999999999999e-01  -4.4000000000000003e-03  -1.7312000000000001e+00   4.4469999999999998e-01   6.3554000000000004e+00   1.8300000000000000e-01   3.3679999999999999e-01   4.3790000000000001e-01
   5.9509999999999996e-01  -2.8580000000000000e-01   2.4876999999999998e+00   3.0549999999999999e-01  -7.6100000000000001e-02  -3.5099999999999999e-02  -1.8866000000000001e+00   4.6689999999999998e-01   6.6166000000000000e+00   1.6380000000000000e-01   3.1750000000000000e-01   4.2020000000000002e-01
   4.8490000000000000e-01  -2.4179999999999999e-01   2.5735000000000001e+00   1.9089999999999999e-01  -1.3320000000000001e-01  -5.2600000000000001e-02  -1.8200000000000001e+00   3.5580000000000001e-01   7.0518999999999998e+00   1.2520000000000001e-01   2.3089999999999999e-01   4.1139999999999999e-01
   4.6289999999999998e-01  -2.8580000000000000e-01   2.5735000000000001e+00   2.2910000000000000e-01  -1.2370000000000000e-01  -4.4000000000000003e-03  -1.8866000000000001e+00   4.2249999999999999e-01   7.0518999999999998e+00   1.3489999999999999e-01   3.1750000000000000e-01   4.1580000000000000e-01
   4.8490000000000000e-01  -1.3189999999999999e-01   1.8015000000000001e+00   2.7689999999999998e-01  -1.0470000000000000e-01  -5.2600000000000001e-02  -1.9088000000000001e+00   4.2249999999999999e-01   6.6166000000000000e+00   1.3489999999999999e-01   2.7900000000000003e-01   4.2470000000000002e-01
   5.0700000000000001e-01  -3.5170000000000001e-01   2.4876999999999998e+00   2.9599999999999999e-01  -3.8100000000000002e-02  -9.6500000000000002e-02  -1.8200000000000001e+00   5.5589999999999995e-01   6.7907000000000002e+00   1.9270000000000001e-01   2.5979999999999998e-01   4.4679999999999997e-01
   4.6289999999999998e-01  -3.0780000000000002e-01   3.0882000000000001e+00   2.5779999999999997e-01  -1.9980000000000001e-01  -4.8200000000000000e-02  -1.9753000000000001e+00   3.5580000000000001e-01   6.5294999999999996e+00   2.0230000000000001e-01   2.5979999999999998e-01   3.9810000000000001e-01
   1.9839999999999999e-01  -3.2979999999999998e-01   3.3456000000000001e+00   2.2910000000000000e-01  -1.7130000000000001e-01  -9.6500000000000002e-02  -1.9753000000000001e+00   2.6679999999999998e-01   6.4424999999999999e+00   2.0230000000000001e-01   3.0790000000000001e-01   4.1580000000000000e-01
   4.4080000000000003e-01  -4.1770000000000002e-01   2.9165999999999999e+00   2.2910000000000000e-01  -1.6180000000000000e-01  -7.4499999999999997e-02  -1.8866000000000001e+00   1.7790000000000000e-01   6.1813000000000002e+00   2.2159999999999999e-01   3.4639999999999999e-01   3.9810000000000001e-01
   3.9679999999999999e-01  -4.3969999999999998e-01   3.0024000000000002e+00   2.0050000000000001e-01  -1.5229999999999999e-01   4.4000000000000003e-03  -1.8644000000000001e+00   5.5589999999999995e-01   6.1813000000000002e+00   1.7340000000000000e-01   2.7900000000000003e-01   4.3350000000000000e-01
   2.4249999999999999e-01  -4.1770000000000002e-01   3.6029000000000000e+00   3.0549999999999999e-01  -1.6180000000000000e-01  -6.1400000000000003e-02  -1.7312000000000001e+00   6.0040000000000004e-01   6.8777999999999997e+00   2.0230000000000001e-01   3.5599999999999998e-01   4.6000000000000002e-01
   3.3060000000000000e-01  -1.5390000000000001e-01   3.0882000000000001e+00   2.2910000000000000e-01  -1.7130000000000001e-01  -5.2600000000000001e-02  -1.6202000000000001e+00   2.2239999999999999e-01   6.7035999999999998e+00   2.3119999999999999e-01   3.5599999999999998e-01   4.2470000000000002e-01
   4.4080000000000003e-01  -3.7369999999999998e-01   2.9165999999999999e+00   3.0549999999999999e-01  -1.0470000000000000e-01  -7.8899999999999998e-02  -1.7534000000000001e+00   3.7800000000000000e-01   6.6166000000000000e+00   1.6380000000000000e-01   3.4639999999999999e-01   3.6709999999999998e-01
   3.9679999999999999e-01  -3.0780000000000002e-01   2.4876999999999998e+00   2.2910000000000000e-01  -1.0470000000000000e-01   3.0700000000000002e-02  -1.6202000000000001e+00   4.6689999999999998e-01   7.1388999999999996e+00   8.6699999999999999e-02   4.3300000000000000e-01   3.8929999999999998e-01
   6.8330000000000002e-01  -1.7590000000000000e-01   2.0588000000000002e+00   2.7689999999999998e-01  -1.1420000000000000e-01  -9.2100000000000001e-02  -1.8866000000000001e+00   3.1130000000000002e-01   6.7035999999999998e+00   1.2520000000000001e-01   2.6939999999999997e-01   4.5560000000000000e-01
   5.5110000000000003e-01  -1.3189999999999999e-01   2.6593000000000000e+00   2.0999999999999999e-01  -5.7099999999999998e-02  -6.1400000000000003e-02  -1.9310000000000000e+00   6.0040000000000004e-01   7.0518999999999998e+00   2.7939999999999998e-01   3.1750000000000000e-01   4.2020000000000002e-01
   5.0700000000000001e-01  -4.1770000000000002e-01   2.4876999999999998e+00   2.0050000000000001e-01  -1.9980000000000001e-01  -3.5099999999999999e-02  -1.8200000000000001e+00   5.3369999999999995e-01   6.5294999999999996e+00   2.3119999999999999e-01   3.3679999999999999e-01   4.2470000000000002e-01
   5.9509999999999996e-01  -2.6379999999999998e-01   3.1739999999999999e+00   2.0050000000000001e-01  -1.9030000000000000e-01   1.3200000000000000e-02  -2.0419000000000000e+00   5.5589999999999995e-01   6.3554000000000004e+00   2.0230000000000001e-01   3.5599999999999998e-01   4.3350000000000000e-01
   3.9679999999999999e-01  -4.6170000000000000e-01   3.2597999999999998e+00   2.4820000000000000e-01  -1.8079999999999999e-01  -6.5799999999999997e-02  -1.7978000000000001e+00   2.8910000000000002e-01   6.3554000000000004e+00   2.7939999999999998e-01   3.1750000000000000e-01   4.1580000000000000e-01
   4.6289999999999998e-01  -4.8359999999999997e-01   3.0024000000000002e+00   2.0999999999999999e-01  -2.6640000000000003e-01  -8.8000000000000005e-03  -1.8200000000000001e+00   4.8920000000000002e-01   7.3131000000000004e+00   1.2520000000000001e-01   3.6559999999999998e-01   4.6450000000000002e-01
   5.5110000000000003e-01  -2.8580000000000000e-01   3.2597999999999998e+00   2.1959999999999999e-01  -1.9030000000000000e-01  -2.6300000000000000e-02  -1.8422000000000001e+00   2.4460000000000001e-01   6.2683000000000000e+00   1.8300000000000000e-01   3.5599999999999998e-01   4.0250000000000002e-01
   3.3060000000000000e-01  -5.4959999999999998e-01   3.0024000000000002e+00   2.2910000000000000e-01  -2.4740000000000001e-01  -1.7500000000000002e-02  -1.8200000000000001e+00   4.0020000000000000e-01   6.0941999999999998e+00   1.5409999999999999e-01   2.8870000000000001e-01   4.0699999999999997e-01
   6.1719999999999997e-01  -2.1980000000000000e-01   2.6593000000000000e+00   2.3870000000000000e-01  -1.2370000000000000e-01  -3.0700000000000002e-02  -1.7756000000000001e+00   6.2260000000000004e-01   6.7035999999999998e+00   2.2159999999999999e-01   3.6559999999999998e-01   4.0250000000000002e-01
   3.5270000000000001e-01  -3.2979999999999998e-01   3.0024000000000002e+00   2.1959999999999999e-01  -2.2839999999999999e-01  -3.5099999999999999e-02  -1.9310000000000000e+00   6.8930000000000002e-01   7.0518999999999998e+00   9.6299999999999997e-02   3.7530000000000002e-01   4.0699999999999997e-01
   5.7310000000000005e-01  -3.0780000000000002e-01   2.3161999999999998e+00   2.8639999999999999e-01  -6.6600000000000006e-02  -6.1400000000000003e-02  -1.6646000000000001e+00   2.6679999999999998e-01   6.7035999999999998e+00   1.4449999999999999e-01   2.7900000000000003e-01   4.0250000000000002e-01
   5.9509999999999996e-01  -3.7369999999999998e-01   2.3161999999999998e+00   2.6729999999999998e-01  -1.0470000000000000e-01  -7.0199999999999999e-02  -1.8866000000000001e+00   4.6689999999999998e-01   5.8330000000000002e+00   1.5409999999999999e-01   2.9830000000000001e-01   4.1139999999999999e-01
   3.9679999999999999e-01  -3.0780000000000002e-01   2.8309000000000002e+00   1.7190000000000000e-01  -1.2370000000000000e-01  -5.2600000000000001e-02  -1.8200000000000001e+00   5.1139999999999997e-01   6.3554000000000004e+00   2.4079999999999999e-01   3.8490000000000002e-01   4.2470000000000002e-01
   3.7469999999999998e-01  -3.9570000000000000e-01   2.5735000000000001e+00   2.5779999999999997e-01  -1.7130000000000001e-01  -2.6300000000000000e-02  -2.0196999999999998e+00   2.0010000000000000e-01   6.0072000000000001e+00   1.4449999999999999e-01   2.4060000000000001e-01   4.3350000000000000e-01
   4.6289999999999998e-01  -5.2759999999999996e-01   2.4876999999999998e+00   2.6729999999999998e-01  -4.7600000000000003e-02  -4.8200000000000000e-02  -1.9088000000000001e+00   2.4460000000000001e-01   6.6166000000000000e+00   2.4079999999999999e-01   3.0790000000000001e-01   4.4230000000000003e-01
   3.9679999999999999e-01  -5.9360000000000002e-01   3.0882000000000001e+00   2.1959999999999999e-01  -1.4269999999999999e-01   1.7500000000000002e-02  -1.9753000000000001e+00   4.8920000000000002e-01   6.4424999999999999e+00   2.0230000000000001e-01   3.2710000000000000e-01   3.8040000000000002e-01
   5.0700000000000001e-01  -3.2979999999999998e-01   2.7450999999999999e+00   1.8140000000000001e-01  -2.5690000000000002e-01   4.4000000000000003e-03  -1.9975000000000001e+00   3.3350000000000002e-01   7.0518999999999998e+00   2.0230000000000001e-01   3.0790000000000001e-01   4.2909999999999998e-01
   3.9679999999999999e-01  -4.8359999999999997e-01   3.1739999999999999e+00   3.1509999999999999e-01  -1.3320000000000001e-01  -8.8000000000000005e-03  -1.6646000000000001e+00   3.1130000000000002e-01   7.2260000000000000e+00   8.6699999999999999e-02   4.0410000000000001e-01   4.2470000000000002e-01
   4.6289999999999998e-01  -2.8580000000000000e-01   2.6593000000000000e+00   2.1959999999999999e-01  -1.4269999999999999e-01  -6.1400000000000003e-02  -1.5980000000000001e+00   4.8920000000000002e-01   6.6166000000000000e+00   8.6699999999999999e-02   3.5599999999999998e-01   4.2020000000000002e-01
   2.2040000000000001e-01  -5.0560000000000005e-01   2.5735000000000001e+00   2.4820000000000000e-01  -1.9980000000000001e-01  -3.5099999999999999e-02  -1.7312000000000001e+00   3.3350000000000002e-01   6.9648000000000003e+00   2.0230000000000001e-01   3.8490000000000002e-01   4.2909999999999998e-01
   3.5270000000000001e-01  -4.6170000000000000e-01   1.9730000000000001e+00   2.0050000000000001e-01  -1.3320000000000001e-01  -7.8899999999999998e-02  -1.7312000000000001e+00   4.2249999999999999e-01   6.7035999999999998e+00   1.2520000000000001e-01   2.3089999999999999e-01   4.5560000000000000e-01
   4.1880000000000001e-01  -2.8580000000000000e-01   1.7157000000000000e+00   1.2410000000000000e-01  -9.5200000000000007e-02  -9.2100000000000001e-02  -1.6868000000000001e+00   2.6679999999999998e-01   6.6166000000000000e+00   1.6380000000000000e-01   2.5019999999999998e-01   4.2020000000000002e-01
   3.3060000000000000e-01  -4.3969999999999998e-01   1.9730000000000001e+00   1.4319999999999999e-01  -1.3320000000000001e-01  -2.1899999999999999e-02  -1.8644000000000001e+00   4.0020000000000000e-01   7.2260000000000000e+00   2.5050000000000000e-01   3.5599999999999998e-01   4.2020000000000002e-01
   3.9679999999999999e-01  -3.0780000000000002e-01   3.6029000000000000e+00   2.6729999999999998e-01  -8.5599999999999996e-02  -1.7500000000000002e-02  -1.8866000000000001e+00   3.1130000000000002e-01   6.3554000000000004e+00   1.9270000000000001e-01   3.2710000000000000e-01   4.1580000000000000e-01
   5.0700000000000001e-01  -3.9570000000000000e-01   2.7450999999999999e+00   1.2410000000000000e-01  -2.1890000000000001e-01  -5.2600000000000001e-02  -1.9088000000000001e+00   4.2249999999999999e-01   6.3554000000000004e+00   1.3489999999999999e-01   2.5019999999999998e-01   4.9099999999999999e-01
   4.4080000000000003e-01  -2.8580000000000000e-01   3.6029000000000000e+00   1.9089999999999999e-01  -2.2839999999999999e-01   2.6300000000000000e-02  -1.8422000000000001e+00   3.7800000000000000e-01   6.4424999999999999e+00   1.6380000000000000e-01   2.9830000000000001e-01   4.1580000000000000e-01
   3.3060000000000000e-01  -1.7590000000000000e-01   2.7450999999999999e+00   1.7190000000000000e-01  -1.8079999999999999e-01  -2.6300000000000000e-02  -1.8644000000000001e+00   4.8920000000000002e-01   6.7035999999999998e+00   1.0600000000000000e-01   3.6559999999999998e-01   4.0250000000000002e-01
   6.1719999999999997e-01  -4.1770000000000002e-01   2.8309000000000002e+00   2.8639999999999999e-01  -1.7130000000000001e-01  -3.5099999999999999e-02  -1.7090000000000001e+00   2.0010000000000000e-01   6.6166000000000000e+00   1.3489999999999999e-01   3.6559999999999998e-01   4.1580000000000000e-01
   4.8490000000000000e-01  -3.5170000000000001e-01   2.4018999999999999e+00   2.3870000000000000e-01  -1.3320000000000001e-01  -6.1400000000000003e-02  -1.6646000000000001e+00   5.1139999999999997e-01   7.1388999999999996e+00   5.7799999999999997e-02   3.1750000000000000e-01   4.0699999999999997e-01
   5.0700000000000001e-01  -2.8580000000000000e-01   2.4018999999999999e+00   2.2910000000000000e-01  -2.4740000000000001e-01  -4.3900000000000002e-02  -1.6424000000000001e+00   5.1139999999999997e-01   7.1388999999999996e+00   7.7100000000000002e-02   3.4639999999999999e-01   3.6270000000000002e-01
   7.4939999999999996e-01  -3.2979999999999998e-01   2.2303999999999999e+00   2.7689999999999998e-01  -5.7099999999999998e-02  -4.8200000000000000e-02  -1.7978000000000001e+00   4.6689999999999998e-01   7.0518999999999998e+00   2.0230000000000001e-01   3.5599999999999998e-01   4.5119999999999999e-01
   4.1880000000000001e-01  -2.1980000000000000e-01   2.2303999999999999e+00   2.0999999999999999e-01  -1.5229999999999999e-01  -5.2600000000000001e-02  -1.9088000000000001e+00   5.3369999999999995e-01   6.7035999999999998e+00   1.3489999999999999e-01   2.5979999999999998e-01   4.2470000000000002e-01
   4.6289999999999998e-01  -4.3969999999999998e-01   3.3456000000000001e+00   2.1959999999999999e-01  -1.3320000000000001e-01  -6.5799999999999997e-02  -1.9753000000000001e+00   5.7809999999999995e-01   6.6166000000000000e+00   2.2159999999999999e-01   3.9450000000000002e-01   4.0250000000000002e-01
   5.0700000000000001e-01  -2.8580000000000000e-01   1.8015000000000001e+00   2.7689999999999998e-01  -1.9030000000000000e-01  -7.4499999999999997e-02  -1.8644000000000001e+00   3.1130000000000002e-01   6.3554000000000004e+00   2.3119999999999999e-01   2.7900000000000003e-01   4.1139999999999999e-01
   6.3919999999999999e-01  -1.9789999999999999e-01   2.4876999999999998e+00   2.7689999999999998e-01  -1.7130000000000001e-01  -2.1899999999999999e-02  -1.8422000000000001e+00   4.0020000000000000e-01   6.6166000000000000e+00   2.0230000000000001e-01   2.9830000000000001e-01   4.1580000000000000e-01
   3.5270000000000001e-01  -6.8149999999999999e-01   2.5735000000000001e+00   1.8140000000000001e-01  -1.9030000000000000e-01  -3.0700000000000002e-02  -1.7534000000000001e+00   3.5580000000000001e-01   6.4424999999999999e+00   1.5409999999999999e-01   2.7900000000000003e-01   4.0699999999999997e-01
   5.5110000000000003e-01  -4.3969999999999998e-01   3.3456000000000001e+00   2.2910000000000000e-01  -1.9980000000000001e-01  -8.8000000000000005e-03  -1.8644000000000001e+00   3.7800000000000000e-01   6.3554000000000004e+00   2.1190000000000001e-01   2.7900000000000003e-01   4.1580000000000000e-01
   4.8490000000000000e-01  -3.0780000000000002e-01   1.8872000000000000e+00   2.9599999999999999e-01  -1.0470000000000000e-01  -2.6300000000000000e-02  -1.6868000000000001e+00   2.6679999999999998e-01   6.7907000000000002e+00   2.1190000000000001e-01   2.9830000000000001e-01   4.1580000000000000e-01
   5.7310000000000005e-01  -2.6379999999999998e-01   2.6593000000000000e+00   2.8639999999999999e-01  -1.4269999999999999e-01  -1.7500000000000002e-02  -1.7978000000000001e+00   4.8920000000000002e-01   7.8353999999999999e+00   1.6380000000000000e-01   3.6559999999999998e-01   4.1580000000000000e-01
   4.6289999999999998e-01  -3.2979999999999998e-01   2.5735000000000001e+00   2.7689999999999998e-01  -2.1890000000000001e-01   4.4000000000000003e-03  -1.5315000000000001e+00   4.0020000000000000e-01   6.7035999999999998e+00   1.6380000000000000e-01   3.6559999999999998e-01   3.9810000000000001e-01
   6.6130000000000000e-01  -2.6379999999999998e-01   2.0588000000000002e+00   2.6729999999999998e-01  -1.2370000000000000e-01  -7.8899999999999998e-02  -1.6646000000000001e+00   2.8910000000000002e-01   6.8777999999999997e+00   1.5409999999999999e-01   2.6939999999999997e-01   4.4230000000000003e-01
   4.1880000000000001e-01  -3.2979999999999998e-01   2.4018999999999999e+00   2.4820000000000000e-01  -1.0470000000000000e-01  -3.9500000000000000e-02  -1.8866000000000001e+00   5.5589999999999995e-01   6.7035999999999998e+00   2.0230000000000001e-01   2.9830000000000001e-01   4.1139999999999999e-01
   4.4080000000000003e-01  -3.9570000000000000e-01   2.8309000000000002e+00   2.0999999999999999e-01  -1.9030000000000000e-01  -5.7000000000000002e-02  -1.8644000000000001e+00   4.6689999999999998e-01   6.7907000000000002e+00   1.6380000000000000e-01   3.4639999999999999e-01   3.9369999999999999e-01
   7.4939999999999996e-01  -3.2979999999999998e-01   3.0024000000000002e+00   2.4820000000000000e-01  -1.7130000000000001e-01  -3.0700000000000002e-02  -1.7756000000000001e+00   4.0020000000000000e-01   6.3554000000000004e+00   2.2159999999999999e-01   3.0790000000000001e-01   4.3350000000000000e-01
   4.6289999999999998e-01  -4.1770000000000002e-01   2.4876999999999998e+00   3.3420000000000000e-01  -1.8079999999999999e-01  -4.8200000000000000e-02  -1.9088000000000001e+00   4.6689999999999998e-01   6.7907000000000002e+00   2.2159999999999999e-01   2.2130000000000000e-01   4.3790000000000001e-01
   5.5110000000000003e-01  -2.8580000000000000e-01   3.6029000000000000e+00   1.8140000000000001e-01  -2.1890000000000001e-01  -2.1899999999999999e-02  -1.8200000000000001e+00   4.0020000000000000e-01   6.4424999999999999e+00   1.4449999999999999e-01   3.3679999999999999e-01   4.0699999999999997e-01
   6.1719999999999997e-01  -5.2759999999999996e-01   3.5171000000000001e+00   2.1959999999999999e-01  -2.0930000000000001e-01  -3.9500000000000000e-02  -1.8422000000000001e+00   4.2249999999999999e-01   6.9648000000000003e+00   2.2159999999999999e-01   2.9830000000000001e-01   4.3350000000000000e-01
   5.2900000000000003e-01  -3.0780000000000002e-01   2.3161999999999998e+00   2.4820000000000000e-01  -1.8079999999999999e-01  -5.2600000000000001e-02  -1.7534000000000001e+00   2.8910000000000002e-01   6.8777999999999997e+00   2.2159999999999999e-01   3.4639999999999999e-01   4.4230000000000003e-01
   5.7310000000000005e-01  -4.1770000000000002e-01   2.5735000000000001e+00   2.2910000000000000e-01  -1.9980000000000001e-01  -2.1899999999999999e-02  -1.9088000000000001e+00   4.6689999999999998e-01   6.4424999999999999e+00   1.7340000000000000e-01   4.3300000000000000e-01   3.9369999999999999e-01
   4.8490000000000000e-01  -2.1980000000000000e-01   2.4876999999999998e+00   3.4370000000000001e-01  -6.6600000000000006e-02  -2.1899999999999999e-02  -1.6646000000000001e+00   6.0040000000000004e-01   6.8777999999999997e+00   1.8300000000000000e-01   3.7530000000000002e-01   3.8040000000000002e-01
   6.6130000000000000e-01  -3.2979999999999998e-01   1.8015000000000001e+00   2.4820000000000000e-01  -1.4269999999999999e-01  -7.0199999999999999e-02  -2.0640999999999998e+00   5.3369999999999995e-01   6.7035999999999998e+00   1.3489999999999999e-01   3.2710000000000000e-01   4.0699999999999997e-01
   6.8330000000000002e-01  -2.4179999999999999e-01   2.3161999999999998e+00   2.6729999999999998e-01  -1.3320000000000001e-01  -7.4499999999999997e-02  -1.7978000000000001e+00   4.0020000000000000e-01   6.7907000000000002e+00   2.2159999999999999e-01   3.9450000000000002e-01   4.0250000000000002e-01
   4.1880000000000001e-01  -2.4179999999999999e-01   2.4876999999999998e+00   1.8140000000000001e-01  -1.5229999999999999e-01  -4.4000000000000003e-03  -1.7534000000000001e+00   2.2239999999999999e-01   6.8777999999999997e+00   2.6010000000000000e-01   3.0790000000000001e-01   4.2909999999999998e-01
   4.4080000000000003e-01  -2.6379999999999998e-01   2.7450999999999999e+00   3.4370000000000001e-01  -1.4269999999999999e-01  -2.1899999999999999e-02  -1.8866000000000001e+00   4.0020000000000000e-01   6.8777999999999997e+00   1.5409999999999999e-01   2.7900000000000003e-01   4.5560000000000000e-01
   7.4939999999999996e-01  -1.9789999999999999e-01   2.4018999999999999e+00   1.8140000000000001e-01  -1.5229999999999999e-01  -3.5099999999999999e-02  -1.8644000000000001e+00   2.6679999999999998e-01   6.5294999999999996e+00   2.0230000000000001e-01   2.4060000000000001e-01   4.2470000000000002e-01
   2.8649999999999998e-01  -2.6379999999999998e-01   2.4018999999999999e+00   2.0999999999999999e-01  -2.1890000000000001e-01  -1.3200000000000000e-02  -1.7090000000000001e+00   4.8920000000000002e-01   6.1813000000000002e+00   1.3489999999999999e-01   3.5599999999999998e-01   3.9810000000000001e-01
   4.1880000000000001e-01  -2.6379999999999998e-01   2.4018999999999999e+00   2.0999999999999999e-01  -2.3790000000000000e-01   0.0000000000000000e+00  -1.7312000000000001e+00   3.3350000000000002e-01   6.4424999999999999e+00   1.0600000000000000e-01   3.6559999999999998e-01   4.1580000000000000e-01
   7.7149999999999996e-01  -3.9570000000000000e-01   1.7157000000000000e+00   1.6230000000000000e-01  -5.7099999999999998e-02  -3.0700000000000002e-02  -1.7090000000000001e+00   3.7800000000000000e-01   6.6166000000000000e+00   1.2520000000000001e-01   2.6939999999999997e-01   4.4230000000000003e-01
   5.9509999999999996e-01  -5.0560000000000005e-01   2.7450999999999999e+00   2.4820000000000000e-01  -1.6180000000000000e-01  -2.6300000000000000e-02  -1.6646000000000001e+00   5.1139999999999997e-01   7.7484000000000002e+00   1.0600000000000000e-01   3.5599999999999998e-01   4.2909999999999998e-01
   3.5270000000000001e-01  -1.9789999999999999e-01   2.5735000000000001e+00   9.5500000000000002e-02  -8.5599999999999996e-02  -2.1899999999999999e-02  -1.7534000000000001e+00   5.7809999999999995e-01   6.8777999999999997e+00   2.1190000000000001e-01   2.7900000000000003e-01   4.2909999999999998e-01
   4.8490000000000000e-01  -2.4179999999999999e-01   2.4876999999999998e+00   2.3870000000000000e-01  -7.6100000000000001e-02  -7.0199999999999999e-02  -1.9088000000000001e+00   3.7800000000000000e-01   6.9648000000000003e+00   2.0230000000000001e-01   3.4639999999999999e-01   4.0250000000000002e-01
   3.5270000000000001e-01  -3.7369999999999998e-01   1.8872000000000000e+00   2.5779999999999997e-01  -1.1420000000000000e-01  -9.2100000000000001e-02  -1.8644000000000001e+00   5.3369999999999995e-01   6.8777999999999997e+00   1.4449999999999999e-01   3.3679999999999999e-01   4.2909999999999998e-01
   5.0700000000000001e-01  -5.4959999999999998e-01   3.8603000000000001e+00   2.1959999999999999e-01  -1.7130000000000001e-01  -3.9500000000000000e-02  -1.9532000000000000e+00   4.2249999999999999e-01   6.7907000000000002e+00   9.6299999999999997e-02   3.4639999999999999e-01   4.4679999999999997e-01
   3.3060000000000000e-01  -4.1770000000000002e-01   2.4018999999999999e+00   1.1459999999999999e-01  -1.2370000000000000e-01  -1.7500000000000002e-02  -1.8644000000000001e+00   3.7800000000000000e-01   6.9648000000000003e+00   1.1559999999999999e-01   2.9830000000000001e-01   4.5119999999999999e-01
   6.3919999999999999e-01  -3.7369999999999998e-01   3.0024000000000002e+00   2.4820000000000000e-01  -1.6180000000000000e-01  -2.1899999999999999e-02  -1.9532000000000000e+00   2.0010000000000000e-01   6.7035999999999998e+00   1.1559999999999999e-01   2.8870000000000001e-01   4.4679999999999997e-01
   3.7469999999999998e-01  -3.7369999999999998e-01   3.5171000000000001e+00   1.4319999999999999e-01  -2.6640000000000003e-01   3.0700000000000002e-02  -1.8644000000000001e+00   4.8920000000000002e-01   6.7907000000000002e+00   2.4079999999999999e-01   3.6559999999999998e-01   4.0699999999999997e-01
   5.5110000000000003e-01  -4.1770000000000002e-01   2.9165999999999999e+00   2.1959999999999999e-01  -2.4740000000000001e-01  -2.6300000000000000e-02  -1.9088000000000001e+00   5.3369999999999995e-01   6.7907000000000002e+00   1.1559999999999999e-01   3.3679999999999999e-01   4.2470000000000002e-01
   4.1880000000000001e-01  -3.2979999999999998e-01   1.9730000000000001e+00   2.1959999999999999e-01  -2.1890000000000001e-01  -3.0700000000000002e-02  -1.9310000000000000e+00   4.4469999999999998e-01   6.8777999999999997e+00   2.0230000000000001e-01   2.8870000000000001e-01   4.4230000000000003e-01
   5.2900000000000003e-01  -4.3969999999999998e-01   2.2303999999999999e+00   1.5279999999999999e-01  -1.6180000000000000e-01  -5.7000000000000002e-02  -1.6202000000000001e+00   6.2260000000000004e-01   6.4424999999999999e+00   1.0600000000000000e-01   3.4639999999999999e-01   4.2020000000000002e-01
   4.1880000000000001e-01  -3.5170000000000001e-01   2.3161999999999998e+00   2.2910000000000000e-01  -1.5229999999999999e-01  -3.0700000000000002e-02  -1.6202000000000001e+00   6.0040000000000004e-01   7.0518999999999998e+00   5.7799999999999997e-02   3.5599999999999998e-01   4.2470000000000002e-01
   6.8330000000000002e-01  -1.3189999999999999e-01   2.9165999999999999e+00   2.3870000000000000e-01  -2.8500000000000001e-02  -1.1400000000000000e-01  -1.9088000000000001e+00   2.4460000000000001e-01   7.0518999999999998e+00   1.2520000000000001e-01   2.5979999999999998e-01   4.1580000000000000e-01
   5.7310000000000005e-01  -2.8580000000000000e-01   2.8309000000000002e+00   1.8140000000000001e-01  -6.6600000000000006e-02  -5.2600000000000001e-02  -1.7978000000000001e+00   3.5580000000000001e-01   7.0518999999999998e+00   1.6380000000000000e-01   2.6939999999999997e-01   4.4230000000000003e-01
   3.9679999999999999e-01  -3.7369999999999998e-01   1.9730000000000001e+00   2.3870000000000000e-01  -1.7130000000000001e-01  -7.4499999999999997e-02  -1.7756000000000001e+00   4.8920000000000002e-01   6.4424999999999999e+00   1.7340000000000000e-01   3.9450000000000002e-01   3.8929999999999998e-01
   5.9509999999999996e-01  -2.8580000000000000e-01   2.5735000000000001e+00   2.6729999999999998e-01  -1.8079999999999999e-01  -6.5799999999999997e-02  -2.1307000000000000e+00   3.3350000000000002e-01   6.7907000000000002e+00   1.4449999999999999e-01   3.0790000000000001e-01   4.2020000000000002e-01
   3.9679999999999999e-01  -4.8359999999999997e-01   2.6593000000000000e+00   1.6230000000000000e-01  -9.5200000000000007e-02  -3.5099999999999999e-02  -1.7534000000000001e+00   2.2239999999999999e-01   6.1813000000000002e+00   2.6970000000000000e-01   3.6559999999999998e-01   4.1580000000000000e-01
   2.4249999999999999e-01  -4.1770000000000002e-01   3.1739999999999999e+00   2.3870000000000000e-01  -2.1890000000000001e-01  -3.0700000000000002e-02  -1.7534000000000001e+00   4.2249999999999999e-01   6.3554000000000004e+00   1.7340000000000000e-01   2.8870000000000001e-01   4.1580000000000000e-01
   6.1719999999999997e-01  -3.7369999999999998e-01   3.0024000000000002e+00   2.3870000000000000e-01  -1.3320000000000001e-01  -1.7500000000000002e-02  -1.9532000000000000e+00   3.5580000000000001e-01   6.5294999999999996e+00   2.6010000000000000e-01   3.8490000000000002e-01   4.1139999999999999e-01
   6.8330000000000002e-01  -3.2979999999999998e-01   2.4876999999999998e+00   2.4820000000000000e-01  -1.6180000000000000e-01  -2.1899999999999999e-02  -1.7090000000000001e+00   4.4469999999999998e-01   7.0518999999999998e+00   1.8300000000000000e-01   3.6559999999999998e-01   4.0250000000000002e-01
   5.7310000000000005e-01  -2.8580000000000000e-01   2.8309000000000002e+00   2.1959999999999999e-01  -1.4269999999999999e-01  -5.2600000000000001e-02  -1.7534000000000001e+00   3.1130000000000002e-01   7.8353999999999999e+00   1.8300000000000000e-01   3.4639999999999999e-01   3.9810000000000001e-01
   4.6289999999999998e-01  -3.2979999999999998e-01   2.1446000000000001e+00   1.2410000000000000e-01  -1.5229999999999999e-01  -5.7000000000000002e-02  -1.6868000000000001e+00   6.2260000000000004e-01   6.7035999999999998e+00   1.9270000000000001e-01   3.4639999999999999e-01   4.0699999999999997e-01
   5.5110000000000003e-01  -2.8580000000000000e-01   2.3161999999999998e+00   3.1509999999999999e-01  -1.3320000000000001e-01  -7.4499999999999997e-02  -1.7756000000000001e+00   4.6689999999999998e-01   6.5294999999999996e+00   2.3119999999999999e-01   3.3679999999999999e-01   4.7770000000000001e-01
   6.3919999999999999e-01  -3.2979999999999998e-01   2.4876999999999998e+00   2.3870000000000000e-01  -1.1420000000000000e-01  -5.2600000000000001e-02  -1.9310000000000000e+00   2.4460000000000001e-01   6.7035999999999998e+00   1.8300000000000000e-01   3.2710000000000000e-01   3.9810000000000001e-01
   3.5270000000000001e-01  -6.3749999999999996e-01   2.3161999999999998e+00   2.3870000000000000e-01  -1.8079999999999999e-01  -3.9500000000000000e-02  -1.6646000000000001e+00   2.8910000000000002e-01   6.1813000000000002e+00   1.5409999999999999e-01   4.0410000000000001e-01   3.8929999999999998e-01
   5.0700000000000001e-01  -3.9570000000000000e-01   3.3456000000000001e+00   1.7190000000000000e-01  -2.1890000000000001e-01  -5.7000000000000002e-02  -2.0419000000000000e+00   4.0020000000000000e-01   6.6166000000000000e+00   1.7340000000000000e-01   3.4639999999999999e-01   4.2020000000000002e-01
   4.4080000000000003e-01  -2.8580000000000000e-01   2.1446000000000001e+00   2.4820000000000000e-01  -1.4269999999999999e-01  -1.3200000000000000e-02  -1.9088000000000001e+00   3.1130000000000002e-01   6.3554000000000004e+00   1.2520000000000001e-01   2.9830000000000001e-01   4.6000000000000002e-01
   4.1880000000000001e-01  -5.7160000000000000e-01   2.4876999999999998e+00   2.3870000000000000e-01  -2.4740000000000001e-01   1.3200000000000000e-02  -1.7090000000000001e+00   2.8910000000000002e-01   6.4424999999999999e+00   1.4449999999999999e-01   2.8870000000000001e-01   4.2470000000000002e-01
   5.0700000000000001e-01  -3.9570000000000000e-01   3.0024000000000002e+00   2.0050000000000001e-01  -2.1890000000000001e-01   1.7500000000000002e-02  -1.8644000000000001e+00   5.3369999999999995e-01   7.0518999999999998e+00   1.6380000000000000e-01   3.5599999999999998e-01   4.1580000000000000e-01
   4.8490000000000000e-01  -3.9570000000000000e-01   2.4018999999999999e+00   3.2460000000000000e-01  -1.1420000000000000e-01  -4.8200000000000000e-02  -1.7534000000000001e+00   3.7800000000000000e-01   6.2683000000000000e+00   1.4449999999999999e-01   2.9830000000000001e-01   4.0250000000000002e-01
   3.9679999999999999e-01  -2.1980000000000000e-01   2.1446000000000001e+00   2.5779999999999997e-01  -9.5200000000000007e-02  -4.8200000000000000e-02  -1.7978000000000001e+00   7.5600000000000001e-01   6.1813000000000002e+00   1.8300000000000000e-01   3.6559999999999998e-01   4.1580000000000000e-01
   4.6289999999999998e-01  -6.8149999999999999e-01   2.8309000000000002e+00   2.0999999999999999e-01  -2.0930000000000001e-01  -3.0700000000000002e-02  -1.7312000000000001e+00   2.8910000000000002e-01   6.5294999999999996e+00   1.8300000000000000e-01   2.9830000000000001e-01   4.0699999999999997e-01
   5.5110000000000003e-01  -3.2979999999999998e-01   1.8872000000000000e+00   2.0999999999999999e-01  -8.5599999999999996e-02  -7.8899999999999998e-02  -1.9310000000000000e+00   4.2249999999999999e-01   7.1388999999999996e+00   1.5409999999999999e-01   2.3089999999999999e-01   4.1580000000000000e-01
   5.5110000000000003e-01  -3.7369999999999998e-01   2.3161999999999998e+00   1.6230000000000000e-01  -1.0470000000000000e-01  -8.3299999999999999e-02  -1.8866000000000001e+00   3.1130000000000002e-01   6.8777999999999997e+00   1.5409999999999999e-01   3.1750000000000000e-01   3.9810000000000001e-01
   6.1719999999999997e-01  -3.2979999999999998e-01   2.3161999999999998e+00   1.3370000000000001e-01  -1.8079999999999999e-01  -3.5099999999999999e-02  -1.7534000000000001e+00   5.7809999999999995e-01   6.7035999999999998e+00   1.9270000000000001e-01   3.8490000000000002e-01   4.5560000000000000e-01
   6.1719999999999997e-01  -3.0780000000000002e-01   2.7450999999999999e+00   1.9089999999999999e-01  -1.8079999999999999e-01  -3.5099999999999999e-02  -1.9753000000000001e+00   3.5580000000000001e-01   5.8330000000000002e+00   2.1190000000000001e-01   3.1750000000000000e-01   4.1580000000000000e-01
   4.4080000000000003e-01  -4.1770000000000002e-01   2.4876999999999998e+00   2.0999999999999999e-01  -1.7130000000000001e-01  -6.1400000000000003e-02  -1.8866000000000001e+00   3.3350000000000002e-01   6.4424999999999999e+00   2.2159999999999999e-01   2.5979999999999998e-01   4.5560000000000000e-01
   3.7469999999999998e-01  -3.5170000000000001e-01   3.5171000000000001e+00   2.0050000000000001e-01  -1.9980000000000001e-01   0.0000000000000000e+00  -1.7534000000000001e+00   3.3350000000000002e-01   6.1813000000000002e+00   2.0230000000000001e-01   2.6939999999999997e-01   4.2020000000000002e-01
   6.1719999999999997e-01  -3.2979999999999998e-01   2.9165999999999999e+00   2.3870000000000000e-01  -2.3790000000000000e-01  -3.9500000000000000e-02  -1.8200000000000001e+00   2.0010000000000000e-01   6.9648000000000003e+00   1.4449999999999999e-01   3.1750000000000000e-01   3.7600000000000000e-01
   5.0700000000000001e-01  -3.2979999999999998e-01   2.4018999999999999e+00   2.6729999999999998e-01  -8.5599999999999996e-02   0.0000000000000000e+00  -1.8200000000000001e+00   5.3369999999999995e-01   7.2260000000000000e+00   2.5050000000000000e-01   3.2710000000000000e-01   4.2909999999999998e-01
   4.1880000000000001e-01  -3.2979999999999998e-01   2.2303999999999999e+00   1.3370000000000001e-01  -1.5229999999999999e-01   4.4000000000000003e-03  -1.6202000000000001e+00   6.0040000000000004e-01   7.2260000000000000e+00   1.2520000000000001e-01   4.0410000000000001e-01   3.9369999999999999e-01
   5.2900000000000003e-01  -2.4179999999999999e-01   3.0882000000000001e+00   2.0050000000000001e-01  -1.0470000000000000e-01  -2.6300000000000000e-02  -1.8422000000000001e+00   3.7800000000000000e-01   7.0518999999999998e+00   1.7340000000000000e-01   3.4639999999999999e-01   3.8479999999999998e-01
   3.5270000000000001e-01  -3.0780000000000002e-01   2.1446000000000001e+00   2.7689999999999998e-01  -1.6180000000000000e-01  -7.8899999999999998e-02  -2.0196999999999998e+00   4.4469999999999998e-01   6.9648000000000003e+00   1.4449999999999999e-01   2.7900000000000003e-01   4.5119999999999999e-01
   6.3919999999999999e-01  -1.9789999999999999e-01   2.4876999999999998e+00   3.2460000000000000e-01  -5.7099999999999998e-02  -5.2600000000000001e-02  -1.7978000000000001e+00   4.0020000000000000e-01   6.9648000000000003e+00   1.7340000000000000e-01   2.7900000000000003e-01   4.0699999999999997e-01
   4.4080000000000003e-01  -3.5170000000000001e-01   2.1446000000000001e+00   1.0500000000000000e-01  -1.8079999999999999e-01  -2.1899999999999999e-02  -1.8866000000000001e+00   4.4469999999999998e-01   6.3554000000000004e+00   1.8300000000000000e-01   3.1750000000000000e-01   3.9369999999999999e-01
   5.0700000000000001e-01  -1.7590000000000000e-01   2.6593000000000000e+00   2.0999999999999999e-01  -1.3320000000000001e-01  -1.7500000000000002e-02  -2.0863000000000000e+00   1.7790000000000000e-01   6.4424999999999999e+00   1.4449999999999999e-01   2.9830000000000001e-01   4.2909999999999998e-01
   3.3060000000000000e-01  -2.1980000000000000e-01   2.4876999999999998e+00   2.4820000000000000e-01  -1.2370000000000000e-01  -3.0700000000000002e-02  -1.8866000000000001e+00   4.4469999999999998e-01   6.8777999999999997e+00   1.7340000000000000e-01   1.8279999999999999e-01   4.6000000000000002e-01
   7.4939999999999996e-01  -5.4959999999999998e-01   3.0882000000000001e+00   3.0549999999999999e-01  -2.5690000000000002e-01  -2.1899999999999999e-02  -1.7090000000000001e+00   4.0020000000000000e-01   7.1388999999999996e+00   1.6380000000000000e-01   2.9830000000000001e-01   3.9810000000000001e-01
   6.1719999999999997e-01  -2.4179999999999999e-01   3.3456000000000001e+00   2.0999999999999999e-01  -1.8079999999999999e-01  -8.8000000000000005e-03  -1.7756000000000001e+00   4.6689999999999998e-01   6.5294999999999996e+00   1.9270000000000001e-01   3.1750000000000000e-01   3.9369999999999999e-01
   6.3919999999999999e-01  -1.0990000000000000e-01   2.3161999999999998e+00   2.5779999999999997e-01  -6.6600000000000006e-02  -4.8200000000000000e-02  -1.8200000000000001e+00   5.1139999999999997e-01   6.7907000000000002e+00   1.1559999999999999e-01   3.2710000000000000e-01   4.2470000000000002e-01
   3.9679999999999999e-01  -2.4179999999999999e-01   2.7450999999999999e+00   2.9599999999999999e-01  -1.5229999999999999e-01   0.0000000000000000e+00  -1.7534000000000001e+00   5.1139999999999997e-01   6.9648000000000003e+00   1.4449999999999999e-01   2.9830000000000001e-01   3.7159999999999999e-01
   4.1880000000000001e-01  -3.0780000000000002e-01   1.1152000000000000e+00   2.7689999999999998e-01  -1.4269999999999999e-01  -5.2600000000000001e-02  -1.9310000000000000e+00   4.6689999999999998e-01   7.0518999999999998e+00   2.3119999999999999e-01   3.1750000000000000e-01   3.7600000000000000e-01
   5.5110000000000003e-01  -1.0990000000000000e-01   2.1446000000000001e+00   2.0999999999999999e-01  -3.8100000000000002e-02  -4.3900000000000002e-02  -1.8866000000000001e+00   4.0020000000000000e-01   6.4424999999999999e+00   1.1559999999999999e-01   3.0790000000000001e-01   4.3350000000000000e-01
   4.6289999999999998e-01  -3.5170000000000001e-01   1.8015000000000001e+00   2.8639999999999999e-01  -1.9000000000000000e-02  -5.2600000000000001e-02  -1.8200000000000001e+00   2.4460000000000001e-01   6.2683000000000000e+00   2.3119999999999999e-01   3.2710000000000000e-01   4.1139999999999999e-01
   5.0700000000000001e-01  -3.2979999999999998e-01   2.5735000000000001e+00   1.7190000000000000e-01  -1.9030000000000000e-01  -6.1400000000000003e-02  -1.8866000000000001e+00   4.6689999999999998e-01   6.5294999999999996e+00   2.4079999999999999e-01   2.6939999999999997e-01   4.2020000000000002e-01
   5.2900000000000003e-01  -3.2979999999999998e-01   3.3456000000000001e+00   2.9599999999999999e-01  -1.3320000000000001e-01  -4.4000000000000003e-03  -1.9088000000000001e+00   2.8910000000000002e-01   6.3554000000000004e+00   2.0230000000000001e-01   3.4639999999999999e-01   4.3790000000000001e-01
   4.4080000000000003e-01  -3.0780000000000002e-01   2.2303999999999999e+00   2.1959999999999999e-01  -7.6100000000000001e-02  -6.5799999999999997e-02  -1.8866000000000001e+00   4.8920000000000002e-01   6.6166000000000000e+00   1.6380000000000000e-01   2.9830000000000001e-01   4.4679999999999997e-01
   3.0859999999999999e-01  -2.6379999999999998e-01   2.6593000000000000e+00   2.3870000000000000e-01  -1.0470000000000000e-01   2.1899999999999999e-02  -1.8644000000000001e+00   4.8920000000000002e-01   5.3977000000000004e+00   2.6010000000000000e-01   3.9450000000000002e-01   3.7600000000000000e-01
   3.7469999999999998e-01  -5.0560000000000005e-01   2.4876999999999998e+00   1.7190000000000000e-01  -1.1420000000000000e-01  -8.8000000000000005e-03  -1.8200000000000001e+00   4.4469999999999998e-01   6.5294999999999996e+00   1.7340000000000000e-01   3.6559999999999998e-01   4.0250000000000002e-01
   4.6289999999999998e-01  -2.8580000000000000e-01   2.7450999999999999e+00   3.0549999999999999e-01  -1.6180000000000000e-01  -2.1899999999999999e-02  -1.8644000000000001e+00   6.0040000000000004e-01   6.2683000000000000e+00   1.8300000000000000e-01   3.3679999999999999e-01   4.1139999999999999e-01
   5.0700000000000001e-01  -3.9570000000000000e-01   2.6593000000000000e+00   1.6230000000000000e-01  -1.8079999999999999e-01  -7.0199999999999999e-02  -1.6868000000000001e+00   5.7809999999999995e-01   7.5742000000000003e+00   1.3489999999999999e-01   3.5599999999999998e-01   4.0699999999999997e-01
   3.7469999999999998e-01  -4.6170000000000000e-01   3.0024000000000002e+00   1.8140000000000001e-01  -1.8079999999999999e-01  -3.5099999999999999e-02  -1.6424000000000001e+00   4.6689999999999998e-01   6.9648000000000003e+00   1.9270000000000001e-01   3.2710000000000000e-01   3.6270000000000002e-01
   6.1719999999999997e-01  -1.7590000000000000e-01   1.8872000000000000e+00   2.0999999999999999e-01  -1.8079999999999999e-01  -4.8200000000000000e-02  -1.8422000000000001e+00   4.6689999999999998e-01   6.0941999999999998e+00   2.0230000000000001e-01   2.8870000000000001e-01   4.2470000000000002e-01
   6.8330000000000002e-01  -2.6379999999999998e-01   2.8309000000000002e+00   2.0050000000000001e-01  -9.5200000000000007e-02  -5.2600000000000001e-02  -1.5980000000000001e+00   5.3369999999999995e-01   7.2260000000000000e+00   1.5409999999999999e-01   3.0790000000000001e-01   3.8040000000000002e-01
   3.0859999999999999e-01  -4.8359999999999997e-01   2.3161999999999998e+00   1.4319999999999999e-01  -2.6640000000000003e-01  -8.8000000000000005e-03  -1.7312000000000001e+00   3.1130000000000002e-01   6.8777999999999997e+00   2.1190000000000001e-01   3.3679999999999999e-01   4.6889999999999998e-01
   3.9679999999999999e-01  -3.7369999999999998e-01   2.0588000000000002e+00   2.3870000000000000e-01  -1.5229999999999999e-01   1.3200000000000000e-02  -2.1751000000000000e+00   2.4460000000000001e-01   6.7035999999999998e+00   2.5050000000000000e-01   3.3679999999999999e-01   4.5119999999999999e-01
   4.1880000000000001e-01  -3.2979999999999998e-01   2.9165999999999999e+00   2.4820000000000000e-01  -2.6640000000000003e-01  -4.4000000000000003e-03  -1.9532000000000000e+00   2.6679999999999998e-01   5.7460000000000004e+00   1.9270000000000001e-01   2.9830000000000001e-01   4.7770000000000001e-01
   4.6289999999999998e-01  -4.3969999999999998e-01   3.1739999999999999e+00   2.6729999999999998e-01  -1.0470000000000000e-01   0.0000000000000000e+00  -1.7312000000000001e+00   4.6689999999999998e-01   5.8330000000000002e+00   2.5050000000000000e-01   3.0790000000000001e-01   4.2020000000000002e-01
   4.1880000000000001e-01  -5.4959999999999998e-01   2.6593000000000000e+00   2.0999999999999999e-01  -2.1890000000000001e-01   0.0000000000000000e+00  -1.8644000000000001e+00   1.1119999999999999e-01   5.8330000000000002e+00   1.3489999999999999e-01   2.3089999999999999e-01   4.4230000000000003e-01
   5.9509999999999996e-01  -3.5170000000000001e-01   2.4018999999999999e+00   2.7689999999999998e-01  -1.1420000000000000e-01  -3.5099999999999999e-02  -2.1307000000000000e+00   3.5580000000000001e-01   6.4424999999999999e+00   2.4079999999999999e-01   2.7900000000000003e-01   4.1139999999999999e-01
   5.2900000000000003e-01  -4.1770000000000002e-01   2.4018999999999999e+00   2.1959999999999999e-01  -9.5200000000000007e-02   8.8000000000000005e-03  -1.6646000000000001e+00   3.3350000000000002e-01   6.9648000000000003e+00   9.6299999999999997e-02   2.6939999999999997e-01   4.1139999999999999e-01
   4.6289999999999998e-01  -1.7590000000000000e-01   2.6593000000000000e+00   1.6230000000000000e-01  -1.2370000000000000e-01  -6.5799999999999997e-02  -1.6646000000000001e+00   5.5589999999999995e-01   7.1388999999999996e+00   8.6699999999999999e-02   3.2710000000000000e-01   4.1139999999999999e-01
   7.0530000000000004e-01  -1.7590000000000000e-01   2.4018999999999999e+00   2.9599999999999999e-01  -1.4269999999999999e-01  -4.8200000000000000e-02  -1.8422000000000001e+00   3.3350000000000002e-01   6.1813000000000002e+00   1.7340000000000000e-01   2.6939999999999997e-01   4.8220000000000002e-01
   4.8490000000000000e-01  -3.2979999999999998e-01   2.4018999999999999e+00   2.5779999999999997e-01  -8.5599999999999996e-02  -7.4499999999999997e-02  -1.8644000000000001e+00   4.4469999999999998e-01   6.6166000000000000e+00   1.7340000000000000e-01   3.3679999999999999e-01   4.2020000000000002e-01
   4.1880000000000001e-01  -2.8580000000000000e-01   1.9730000000000001e+00   2.3870000000000000e-01  -2.1890000000000001e-01  -1.7500000000000002e-02  -1.8200000000000001e+00   4.0020000000000000e-01   6.0941999999999998e+00   1.9270000000000001e-01   2.5019999999999998e-01   3.8929999999999998e-01
   4.1880000000000001e-01  -4.1770000000000002e-01   2.7450999999999999e+00   1.1459999999999999e-01  -1.4269999999999999e-01   4.4000000000000003e-03  -1.8866000000000001e+00   5.5589999999999995e-01   6.2683000000000000e+00   1.4449999999999999e-01   3.3679999999999999e-01   4.3790000000000001e-01
   3.3060000000000000e-01  -1.0990000000000000e-01   2.4876999999999998e+00   2.0999999999999999e-01  -6.6600000000000006e-02  -8.8000000000000005e-03  -1.8200000000000001e+00   2.4460000000000001e-01   5.8330000000000002e+00   1.9270000000000001e-01   2.9830000000000001e-01   4.4679999999999997e-01
   5.0700000000000001e-01  -2.6379999999999998e-01   3.4314000000000000e+00   2.3870000000000000e-01  -1.7130000000000001e-01  -4.4000000000000003e-03  -1.6646000000000001e+00   4.6689999999999998e-01   6.1813000000000002e+00   2.0230000000000001e-01   3.4639999999999999e-01   3.9369999999999999e-01
   4.6289999999999998e-01  -2.8580000000000000e-01   3.2597999999999998e+00   2.0999999999999999e-01  -1.8079999999999999e-01  -4.3900000000000002e-02  -1.6868000000000001e+00   5.5589999999999995e-01   6.5294999999999996e+00   9.6299999999999997e-02   3.4639999999999999e-01   4.4679999999999997e-01
   4.6289999999999998e-01  -4.1770000000000002e-01   2.0588000000000002e+00   2.3870000000000000e-01  -1.1420000000000000e-01  -3.5099999999999999e-02  -1.7534000000000001e+00   3.7800000000000000e-01   6.5294999999999996e+00   1.5409999999999999e-01   3.2710000000000000e-01   4.1139999999999999e-01
   4.1880000000000001e-01  -3.9570000000000000e-01   2.4876999999999998e+00   2.7689999999999998e-01  -7.6100000000000001e-02   1.3200000000000000e-02  -1.7978000000000001e+00   4.6689999999999998e-01   6.7035999999999998e+00   1.9270000000000001e-01   2.5019999999999998e-01   4.1139999999999999e-01
   3.9679999999999999e-01  -4.6170000000000000e-01   2.8309000000000002e+00   2.6729999999999998e-01  -1.5229999999999999e-01  -1.7500000000000002e-02  -1.9310000000000000e+00   4.4469999999999998e-01   7.6612999999999998e+00   9.6299999999999997e-02   3.8490000000000002e-01   4.1580000000000000e-01
   5.0700000000000001e-01  -2.8580000000000000e-01   1.8872000000000000e+00   2.5779999999999997e-01  -5.7099999999999998e-02  -2.1899999999999999e-02  -1.6868000000000001e+00   4.2249999999999999e-01   6.7035999999999998e+00   1.9270000000000001e-01   2.6939999999999997e-01   4.2470000000000002e-01
   4.8490000000000000e-01  -2.8580000000000000e-01   1.9730000000000001e+00   3.0549999999999999e-01  -1.4269999999999999e-01  -1.7500000000000002e-02  -1.8422000000000001e+00   3.5580000000000001e-01   6.7035999999999998e+00   1.6380000000000000e-01   2.2130000000000000e-01   4.3350000000000000e-01
   5.9509999999999996e-01  -2.6379999999999998e-01   2.5735000000000001e+00   2.0999999999999999e-01  -1.3320000000000001e-01  -4.3900000000000002e-02  -1.7312000000000001e+00   4.8920000000000002e-01   6.8777999999999997e+00   1.3489999999999999e-01   3.6559999999999998e-01   3.9369999999999999e-01
   5.5110000000000003e-01  -2.8580000000000000e-01   2.8309000000000002e+00   2.1959999999999999e-01  -1.2370000000000000e-01  -8.8000000000000005e-03  -1.7756000000000001e+00   3.7800000000000000e-01   7.3131000000000004e+00   2.1190000000000001e-01   2.7900000000000003e-01   4.2470000000000002e-01
   5.5110000000000003e-01  -2.6379999999999998e-01   3.0024000000000002e+00   2.8639999999999999e-01  -1.9980000000000001e-01  -7.0199999999999999e-02  -1.9532000000000000e+00   2.6679999999999998e-01   6.0941999999999998e+00   2.6970000000000000e-01   2.6939999999999997e-01   4.2909999999999998e-01
   4.1880000000000001e-01  -2.4179999999999999e-01   3.4314000000000000e+00   1.8140000000000001e-01  -2.0930000000000001e-01   4.4000000000000003e-03  -1.6424000000000001e+00   4.0020000000000000e-01   6.0941999999999998e+00   2.3119999999999999e-01   3.5599999999999998e-01   3.7159999999999999e-01
   4.1880000000000001e-01  -3.9570000000000000e-01   2.5735000000000001e+00   2.6729999999999998e-01  -2.1890000000000001e-01  -3.0700000000000002e-02  -1.9975000000000001e+00   3.7800000000000000e-01   6.5294999999999996e+00   2.5050000000000000e-01   4.2340000000000000e-01   3.6270000000000002e-01
   4.1880000000000001e-01  -3.7369999999999998e-01   2.4876999999999998e+00   2.9599999999999999e-01  -1.1420000000000000e-01  -3.5099999999999999e-02  -1.9310000000000000e+00   5.1139999999999997e-01   6.7035999999999998e+00   7.7100000000000002e-02   2.7900000000000003e-01   4.3790000000000001e-01
   4.8490000000000000e-01  -4.3969999999999998e-01   1.9730000000000001e+00   2.3870000000000000e-01  -1.6180000000000000e-01  -5.7000000000000002e-02  -1.7090000000000001e+00   4.8920000000000002e-01   6.9648000000000003e+00   1.1559999999999999e-01   2.6939999999999997e-01   3.9810000000000001e-01
   6.1719999999999997e-01  -4.8359999999999997e-01   2.7450999999999999e+00   2.6729999999999998e-01  -3.8100000000000002e-02  -2.1899999999999999e-02  -1.6424000000000001e+00   5.5589999999999995e-01   6.8777999999999997e+00   1.9270000000000001e-01   2.9830000000000001e-01   3.9369999999999999e-01
   6.8330000000000002e-01  -3.5170000000000001e-01   8.5780000000000001e-01   2.7689999999999998e-01  -1.2370000000000000e-01  -3.5099999999999999e-02  -1.6868000000000001e+00   4.0020000000000000e-01   6.7035999999999998e+00   1.7340000000000000e-01   3.1750000000000000e-01   3.8479999999999998e-01
   4.6289999999999998e-01  -2.6379999999999998e-01   2.4876999999999998e+00   2.0999999999999999e-01  -6.6600000000000006e-02  -4.8200000000000000e-02  -1.8866000000000001e+00   4.8920000000000002e-01   5.9200999999999997e+00   1.5409999999999999e-01   3.8490000000000002e-01   4.2470000000000002e-01
   4.4080000000000003e-01  -3.9570000000000000e-01   2.3161999999999998e+00   2.5779999999999997e-01  -1.7130000000000001e-01  -4.3900000000000002e-02  -1.8644000000000001e+00   3.3350000000000002e-01   6.3554000000000004e+00   2.2159999999999999e-01   3.4639999999999999e-01   3.9369999999999999e-01
   4.1880000000000001e-01  -5.0560000000000005e-01   3.2597999999999998e+00   2.0050000000000001e-01  -1.4269999999999999e-01  -2.1899999999999999e-02  -1.8866000000000001e+00   1.5559999999999999e-01   6.0072000000000001e+00   1.8300000000000000e-01   3.2710000000000000e-01   4.5560000000000000e-01
   5.7310000000000005e-01  -2.1980000000000000e-01   3.4314000000000000e+00   3.0549999999999999e-01  -1.0470000000000000e-01  -2.6300000000000000e-02  -1.7534000000000001e+00   4.2249999999999999e-01   6.5294999999999996e+00   2.9859999999999998e-01   3.5599999999999998e-01   3.9369999999999999e-01
   2.8649999999999998e-01  -6.1550000000000005e-01   3.4314000000000000e+00   1.3370000000000001e-01  -1.7130000000000001e-01   1.7500000000000002e-02  -1.8200000000000001e+00   5.5589999999999995e-01   6.2683000000000000e+00   1.9270000000000001e-01   3.5599999999999998e-01   4.1139999999999999e-01
   5.2900000000000003e-01  -2.8580000000000000e-01   2.7450999999999999e+00   2.7689999999999998e-01  -1.7130000000000001e-01   2.1899999999999999e-02  -1.7090000000000001e+00   4.2249999999999999e-01   6.2683000000000000e+00   1.5409999999999999e-01   3.3679999999999999e-01   3.9369999999999999e-01
   5.5110000000000003e-01  -4.1770000000000002e-01   2.2303999999999999e+00   2.9599999999999999e-01  -1.9030000000000000e-01  -2.1899999999999999e-02  -1.9532000000000000e+00   3.1130000000000002e-01   6.4424999999999999e+00   2.0230000000000001e-01   3.9450000000000002e-01   4.2020000000000002e-01
   3.5270000000000001e-01  -2.1980000000000000e-01   2.4876999999999998e+00   2.0999999999999999e-01  -1.4269999999999999e-01  -3.5099999999999999e-02  -1.6646000000000001e+00   5.5589999999999995e-01   6.7035999999999998e+00   1.5409999999999999e-01   2.9830000000000001e-01   3.4499999999999997e-01
   4.6289999999999998e-01  -3.2979999999999998e-01   2.8309000000000002e+00   2.7689999999999998e-01  -2.1890000000000001e-01  -1.3200000000000000e-02  -1.7312000000000001e+00   5.5589999999999995e-01   7.0518999999999998e+00   1.6380000000000000e-01   3.1750000000000000e-01   3.6709999999999998e-01
   4.1880000000000001e-01  -1.5390000000000001e-01   1.7157000000000000e+00   2.7689999999999998e-01  -7.6100000000000001e-02  -1.3200000000000000e-02  -1.7312000000000001e+00   4.0020000000000000e-01   6.8777999999999997e+00   1.2520000000000001e-01   4.2340000000000000e-01   4.2470000000000002e-01
   4.6289999999999998e-01  -2.8580000000000000e-01   1.8872000000000000e+00   2.3870000000000000e-01  -1.2370000000000000e-01  -2.1899999999999999e-02  -1.7534000000000001e+00   3.1130000000000002e-01   6.6166000000000000e+00   1.3489999999999999e-01   3.0790000000000001e-01   4.1139999999999999e-01
   5.9509999999999996e-01  -3.0780000000000002e-01   2.5735000000000001e+00   1.4319999999999999e-01  -1.9980000000000001e-01  -2.6300000000000000e-02  -1.6868000000000001e+00   5.5589999999999995e-01   6.6166000000000000e+00   1.7340000000000000e-01   2.8870000000000001e-01   4.0250000000000002e-01
   5.2900000000000003e-01  -4.6170000000000000e-01   3.0024000000000002e+00   2.6729999999999998e-01  -1.9980000000000001e-01  -1.3200000000000000e-02  -1.8644000000000001e+00   4.2249999999999999e-01   6.3554000000000004e+00   2.3119999999999999e-01   2.8870000000000001e-01   4.2470000000000002e-01
   5.5110000000000003e-01  -3.5170000000000001e-01   1.8015000000000001e+00   2.8639999999999999e-01  -1.5229999999999999e-01  -5.7000000000000002e-02  -1.8644000000000001e+00   4.8920000000000002e-01   6.1813000000000002e+00   1.7340000000000000e-01   2.9830000000000001e-01   4.4230000000000003e-01
   3.7469999999999998e-01  -5.2759999999999996e-01   2.8309000000000002e+00   2.0050000000000001e-01  -1.4269999999999999e-01   3.5099999999999999e-02  -1.7978000000000001e+00   4.4469999999999998e-01   6.3554000000000004e+00   2.2159999999999999e-01   3.4639999999999999e-01   3.4949999999999998e-01
   4.1880000000000001e-01  -2.1980000000000000e-01   3.0882000000000001e+00   2.0050000000000001e-01  -1.9980000000000001e-01   3.0700000000000002e-02  -1.7978000000000001e+00   4.4469999999999998e-01   6.9648000000000003e+00   2.3119999999999999e-01   2.8870000000000001e-01   3.8040000000000002e-01
   5.5110000000000003e-01  -1.3189999999999999e-01   2.5735000000000001e+00   1.9089999999999999e-01  -1.5229999999999999e-01  -5.2600000000000001e-02  -1.8200000000000001e+00   3.1130000000000002e-01   6.6166000000000000e+00   1.8300000000000000e-01   3.5599999999999998e-01   4.2470000000000002e-01
   3.5270000000000001e-01  -2.1980000000000000e-01   2.4018999999999999e+00   2.1959999999999999e-01  -1.7130000000000001e-01  -8.8000000000000005e-03  -1.8644000000000001e+00   6.4480000000000004e-01   6.6166000000000000e+00   2.1190000000000001e-01   3.9450000000000002e-01   3.8040000000000002e-01
   4.4080000000000003e-01  -3.7369999999999998e-01   2.7450999999999999e+00   1.6230000000000000e-01  -1.5229999999999999e-01  -5.2600000000000001e-02  -1.7090000000000001e+00   3.3350000000000002e-01   7.2260000000000000e+00   9.6299999999999997e-02   3.8490000000000002e-01   3.9810000000000001e-01
   5.7310000000000005e-01   0.0000000000000000e+00   1.8872000000000000e+00   1.6230000000000000e-01  -9.5200000000000007e-02  -3.5099999999999999e-02  -1.8422000000000001e+00   3.3350000000000002e-01   6.9648000000000003e+00   2.0230000000000001e-01   3.3679999999999999e-01   3.8479999999999998e-01
   6.3919999999999999e-01  -3.2979999999999998e-01   2.0588000000000002e+00   2.4820000000000000e-01  -1.4269999999999999e-01  -7.4499999999999997e-02  -1.8200000000000001e+00   4.0020000000000000e-01   7.3131000000000004e+00   1.8300000000000000e-01   3.0790000000000001e-01   4.4679999999999997e-01
   3.9679999999999999e-01  -2.8580000000000000e-01   2.5735000000000001e+00   1.8140000000000001e-01  -1.0470000000000000e-01   2.1899999999999999e-02  -1.8200000000000001e+00   5.7809999999999995e-01   6.7035999999999998e+00   3.8500000000000000e-02   3.0790000000000001e-01   3.9810000000000001e-01
   4.1880000000000001e-01  -3.2979999999999998e-01   2.4018999999999999e+00   2.5779999999999997e-01  -1.8079999999999999e-01  -3.5099999999999999e-02  -1.9975000000000001e+00   2.2239999999999999e-01   6.2683000000000000e+00   2.1190000000000001e-01   3.2710000000000000e-01   4.3790000000000001e-01
   3.7469999999999998e-01  -3.9570000000000000e-01   2.7450999999999999e+00   2.1959999999999999e-01  -1.0470000000000000e-01  -1.7500000000000002e-02  -1.9753000000000001e+00   1.5559999999999999e-01   6.0941999999999998e+00   1.9270000000000001e-01   2.7900000000000003e-01   4.5560000000000000e-01
   6.1719999999999997e-01  -1.9789999999999999e-01   3.6029000000000000e+00   2.1959999999999999e-01  -1.9980000000000001e-01  -2.6300000000000000e-02  -1.8422000000000001e+00   3.1130000000000002e-01   6.0072000000000001e+00   1.7340000000000000e-01   3.0790000000000001e-01   3.9810000000000001e-01
   3.3060000000000000e-01  -4.1770000000000002e-01   3.0024000000000002e+00   1.5279999999999999e-01  -2.5690000000000002e-01  -1.7500000000000002e-02  -1.7312000000000001e+00   2.2239999999999999e-01   6.3554000000000004e+00   1.2520000000000001e-01   3.0790000000000001e-01   4.0250000000000002e-01
   4.6289999999999998e-01  -4.8359999999999997e-01   2.4018999999999999e+00   1.9089999999999999e-01  -1.4269999999999999e-01  -3.5099999999999999e-02  -1.7978000000000001e+00   3.5580000000000001e-01   6.6166000000000000e+00   1.7340000000000000e-01   2.9830000000000001e-01   4.5119999999999999e-01
   3.7469999999999998e-01  -1.9789999999999999e-01   2.8309000000000002e+00   2.8639999999999999e-01  -5.7099999999999998e-02  -3.9500000000000000e-02  -1.6646000000000001e+00   4.4469999999999998e-01   6.7035999999999998e+00   2.6010000000000000e-01   3.4639999999999999e-01   3.8479999999999998e-01
   5.2900000000000003e-01  -3.7369999999999998e-01   2.4876999999999998e+00   1.6230000000000000e-01  -1.9030000000000000e-01  -4.3900000000000002e-02  -1.8866000000000001e+00   5.3369999999999995e-01   6.4424999999999999e+00   1.7340000000000000e-01   3.9450000000000002e-01   3.8040000000000002e-01
   5.0700000000000001e-01  -1.9789999999999999e-01   1.7157000000000000e+00   2.9599999999999999e-01  -7.6100000000000001e-02  -4.3900000000000002e-02  -1.6868000000000001e+00   6.4480000000000004e-01   6.8777999999999997e+00   7.7100000000000002e-02   3.6559999999999998e-01   3.7600000000000000e-01
   5.5110000000000003e-01  -4.3969999999999998e-01   1.8015000000000001e+00   2.4820000000000000e-01  -1.1420000000000000e-01  -6.1400000000000003e-02  -1.9532000000000000e+00   5.1139999999999997e-01   6.0072000000000001e+00   1.9270000000000001e-01   3.2710000000000000e-01   4.1139999999999999e-01
   3.0859999999999999e-01  -2.8580000000000000e-01   2.9165999999999999e+00   3.4370000000000001e-01  -1.2370000000000000e-01  -1.3200000000000000e-02  -1.8866000000000001e+00   3.3350000000000002e-01   6.7035999999999998e+00   1.5409999999999999e-01   2.5979999999999998e-01   4.0250000000000002e-01
   4.8490000000000000e-01  -3.2979999999999998e-01   2.3161999999999998e+00   2.2910000000000000e-01  -1.6180000000000000e-01  -8.8000000000000005e-03  -1.9088000000000001e+00   2.6679999999999998e-01   6.0941999999999998e+00   2.2159999999999999e-01   2.5019999999999998e-01   3.9369999999999999e-01
   5.9509999999999996e-01  -2.6379999999999998e-01   2.0588000000000002e+00   1.7190000000000000e-01  -1.3320000000000001e-01  -1.3200000000000000e-02  -2.0196999999999998e+00   2.2239999999999999e-01   5.5719000000000003e+00   2.0230000000000001e-01   3.7530000000000002e-01   3.7600000000000000e-01
   5.5110000000000003e-01  -3.0780000000000002e-01   3.0882000000000001e+00   1.6230000000000000e-01  -2.8549999999999998e-01  -4.4000000000000003e-03  -1.6646000000000001e+00   4.0020000000000000e-01   6.6166000000000000e+00   1.9270000000000001e-01   3.8490000000000002e-01   4.0699999999999997e-01
   6.6130000000000000e-01  -3.9570000000000000e-01   3.5171000000000001e+00   1.5279999999999999e-01  -1.9980000000000001e-01  -4.4000000000000003e-03  -1.9532000000000000e+00   3.3350000000000002e-01   6.8777999999999997e+00   1.5409999999999999e-01   3.0790000000000001e-01   3.7159999999999999e-01
   5.7310000000000005e-01  -2.8580000000000000e-01   2.7450999999999999e+00   1.9089999999999999e-01  -9.5200000000000007e-02  -5.2600000000000001e-02  -1.9532000000000000e+00   3.1130000000000002e-01   6.2683000000000000e+00   1.4449999999999999e-01   2.5979999999999998e-01   4.0699999999999997e-01
   5.5110000000000003e-01  -3.7369999999999998e-01   3.2597999999999998e+00   2.1959999999999999e-01  -1.5229999999999999e-01  -1.3200000000000000e-02  -1.4871000000000001e+00   5.1139999999999997e-01   7.3131000000000004e+00   1.2520000000000001e-01   3.7530000000000002e-01   3.9369999999999999e-01
   6.3919999999999999e-01  -2.1980000000000000e-01   2.0588000000000002e+00   2.6729999999999998e-01  -1.6180000000000000e-01   1.7500000000000002e-02  -1.7756000000000001e+00   4.2249999999999999e-01   6.2683000000000000e+00   1.7340000000000000e-01   3.5599999999999998e-01   3.9810000000000001e-01
   4.6289999999999998e-01  -2.8580000000000000e-01   1.4582999999999999e+00   2.2910000000000000e-01  -7.6100000000000001e-02  -2.1899999999999999e-02  -1.9975000000000001e+00   5.3369999999999995e-01   6.8777999999999997e+00   1.4449999999999999e-01   3.7530000000000002e-01   4.2020000000000002e-01
   6.1719999999999997e-01  -2.6379999999999998e-01   7.7210000000000001e-01   2.6729999999999998e-01  -1.2370000000000000e-01  -4.8200000000000000e-02  -1.7978000000000001e+00   2.8910000000000002e-01   6.3554000000000004e+00   1.6380000000000000e-01   2.8870000000000001e-01   3.8040000000000002e-01
   3.9679999999999999e-01  -3.7369999999999998e-01   2.9165999999999999e+00   1.9089999999999999e-01  -1.5229999999999999e-01  -3.0700000000000002e-02  -1.8200000000000001e+00   5.7809999999999995e-01   6.0072000000000001e+00   1.7340000000000000e-01   3.0790000000000001e-01   4.2470000000000002e-01
   5.5110000000000003e-01  -2.4179999999999999e-01   2.6593000000000000e+00   2.4820000000000000e-01  -1.5229999999999999e-01  -1.7500000000000002e-02  -1.9088000000000001e+00   3.1130000000000002e-01   5.6589000000000000e+00   1.3489999999999999e-01   2.5979999999999998e-01   4.0699999999999997e-01
   6.3919999999999999e-01  -2.8580000000000000e-01   2.9165999999999999e+00   2.6729999999999998e-01  -1.9030000000000000e-01   3.5099999999999999e-02  -1.8866000000000001e+00   3.5580000000000001e-01   6.2683000000000000e+00   1.8300000000000000e-01   3.2710000000000000e-01   4.0699999999999997e-01
   4.4080000000000003e-01  -2.6379999999999998e-01   3.0882000000000001e+00   2.0050000000000001e-01  -2.0930000000000001e-01   0.0000000000000000e+00  -1.6424000000000001e+00   5.7809999999999995e-01   6.3554000000000004e+00   2.0230000000000001e-01   3.1750000000000000e-01   4.0699999999999997e-01
   5.0700000000000001e-01  -5.2759999999999996e-01   2.6593000000000000e+00   1.6230000000000000e-01  -2.8549999999999998e-01  -1.7500000000000002e-02  -1.8866000000000001e+00   3.5580000000000001e-01   7.4001000000000001e+00   2.1190000000000001e-01   2.6939999999999997e-01   4.0250000000000002e-01
   4.4080000000000003e-01  -2.1980000000000000e-01   1.2867999999999999e+00   3.2460000000000000e-01  -7.6100000000000001e-02  -1.3200000000000000e-02  -1.8644000000000001e+00   3.3350000000000002e-01   6.9648000000000003e+00   2.6010000000000000e-01   3.5599999999999998e-01   4.1139999999999999e-01
   4.4080000000000003e-01  -4.3969999999999998e-01   2.0588000000000002e+00   2.0050000000000001e-01  -1.5229999999999999e-01  -2.6300000000000000e-02  -1.6646000000000001e+00   7.1150000000000002e-01   7.3131000000000004e+00   1.5409999999999999e-01   4.1370000000000001e-01   4.1580000000000000e-01
   5.7310000000000005e-01  -4.8359999999999997e-01   2.2303999999999999e+00   2.1959999999999999e-01  -1.0470000000000000e-01  -3.0700000000000002e-02  -1.5758000000000001e+00   6.0040000000000004e-01   7.1388999999999996e+00   1.5409999999999999e-01   3.6559999999999998e-01   3.8040000000000002e-01
   5.0700000000000001e-01  -3.7369999999999998e-01   2.4876999999999998e+00   3.7240000000000001e-01  -1.4269999999999999e-01  -3.9500000000000000e-02  -1.9088000000000001e+00   2.2239999999999999e-01   6.2683000000000000e+00   1.2520000000000001e-01   2.7900000000000003e-01   4.2470000000000002e-01
   5.9509999999999996e-01  -2.8580000000000000e-01   1.5441000000000000e+00   2.9599999999999999e-01  -6.6600000000000006e-02  -2.6300000000000000e-02  -1.8866000000000001e+00   4.2249999999999999e-01   6.2683000000000000e+00   1.5409999999999999e-01   3.2710000000000000e-01   3.9369999999999999e-01
   4.8490000000000000e-01  -3.7369999999999998e-01   3.1739999999999999e+00   2.0050000000000001e-01  -1.0470000000000000e-01  -4.4000000000000003e-03  -1.9088000000000001e+00   2.6679999999999998e-01   6.8777999999999997e+00   1.8300000000000000e-01   3.1750000000000000e-01   3.8040000000000002e-01
   5.7310000000000005e-01  -3.2979999999999998e-01   2.9165999999999999e+00   1.3370000000000001e-01  -1.2370000000000000e-01   8.8000000000000005e-03  -1.7978000000000001e+00   1.7790000000000000e-01   5.9200999999999997e+00   2.4079999999999999e-01   2.8870000000000001e-01   4.2020000000000002e-01
   5.2900000000000003e-01  -2.8580000000000000e-01   2.8309000000000002e+00   2.6729999999999998e-01  -1.7130000000000001e-01  -2.1899999999999999e-02  -1.9753000000000001e+00   4.6689999999999998e-01   6.6166000000000000e+00   2.6010000000000000e-01   3.5599999999999998e-01   4.3350000000000000e-01
   3.7469999999999998e-01  -4.8359999999999997e-01   2.8309000000000002e+00   2.0999999999999999e-01  -1.9980000000000001e-01   0.0000000000000000e+00  -1.6202000000000001e+00   2.8910000000000002e-01   7.3131000000000004e+00   1.6380000000000000e-01   3.3679999999999999e-01   4.1139999999999999e-01
   5.2900000000000003e-01  -2.1980000000000000e-01   2.4018999999999999e+00   2.0999999999999999e-01  -2.4740000000000001e-01   8.8000000000000005e-03  -1.6424000000000001e+00   1.5559999999999999e-01   6.8777999999999997e+00   2.4079999999999999e-01   3.1750000000000000e-01   4.1139999999999999e-01
   4.4080000000000003e-01  -1.9789999999999999e-01   2.4018999999999999e+00   2.6729999999999998e-01  -7.6100000000000001e-02  -1.7500000000000002e-02  -1.8644000000000001e+00   3.3350000000000002e-01   6.7907000000000002e+00   1.6380000000000000e-01   1.9239999999999999e-01   4.3350000000000000e-01
   4.4080000000000003e-01  -5.4959999999999998e-01   3.0882000000000001e+00   2.3870000000000000e-01  -1.5229999999999999e-01   2.1899999999999999e-02  -1.6868000000000001e+00   7.7820000000000000e-01   6.7035999999999998e+00   2.1190000000000001e-01   3.7530000000000002e-01   3.9810000000000001e-01
   4.8490000000000000e-01  -3.7369999999999998e-01   1.9730000000000001e+00   1.9089999999999999e-01  -1.6180000000000000e-01  -2.6300000000000000e-02  -1.8422000000000001e+00   3.7800000000000000e-01   6.9648000000000003e+00   1.2520000000000001e-01   3.9450000000000002e-01   3.8929999999999998e-01
   4.6289999999999998e-01  -2.8580000000000000e-01   1.6298999999999999e+00   2.4820000000000000e-01  -1.0470000000000000e-01  -3.0700000000000002e-02  -1.7534000000000001e+00   3.7800000000000000e-01   6.1813000000000002e+00   1.7340000000000000e-01   2.6939999999999997e-01   4.0699999999999997e-01
   4.6289999999999998e-01  -1.5390000000000001e-01   1.5441000000000000e+00   2.0050000000000001e-01  -9.5200000000000007e-02  -8.8000000000000005e-03  -1.6202000000000001e+00   4.8920000000000002e-01   6.4424999999999999e+00   8.6699999999999999e-02   3.5599999999999998e-01   4.0699999999999997e-01
   3.9679999999999999e-01  -3.5170000000000001e-01   3.0882000000000001e+00   2.5779999999999997e-01  -2.2839999999999999e-01   4.4000000000000003e-03  -1.5093000000000001e+00   5.3369999999999995e-01   6.6166000000000000e+00   1.7340000000000000e-01   2.8870000000000001e-01   4.1139999999999999e-01
   3.3060000000000000e-01  -4.1770000000000002e-01   2.3161999999999998e+00   1.3370000000000001e-01  -1.7130000000000001e-01  -1.7500000000000002e-02  -1.9088000000000001e+00   4.2249999999999999e-01   6.3554000000000004e+00   2.8899999999999999e-02   3.1750000000000000e-01   4.2470000000000002e-01
   4.1880000000000001e-01  -3.0780000000000002e-01   2.6593000000000000e+00   1.9089999999999999e-01  -1.8079999999999999e-01   0.0000000000000000e+00  -2.0640999999999998e+00   2.4460000000000001e-01   5.7460000000000004e+00   2.0230000000000001e-01   2.5979999999999998e-01   4.2020000000000002e-01
   4.1880000000000001e-01  -3.2979999999999998e-01   3.0024000000000002e+00   9.5500000000000002e-02  -1.2370000000000000e-01   1.7500000000000002e-02  -1.7312000000000001e+00   4.8920000000000002e-01   6.9648000000000003e+00   2.1190000000000001e-01   3.3679999999999999e-01   3.6270000000000002e-01
   5.9509999999999996e-01  -3.2979999999999998e-01   3.2597999999999998e+00   2.8639999999999999e-01  -1.9030000000000000e-01  -3.9500000000000000e-02  -1.7534000000000001e+00   4.4469999999999998e-01   6.2683000000000000e+00   2.5050000000000000e-01   3.2710000000000000e-01   4.2020000000000002e-01
   6.1719999999999997e-01  -2.8580000000000000e-01   2.5735000000000001e+00   2.7689999999999998e-01  -1.4269999999999999e-01  -2.6300000000000000e-02  -2.0419000000000000e+00   3.3350000000000002e-01   6.3554000000000004e+00   1.6380000000000000e-01   2.5979999999999998e-01   4.0699999999999997e-01
   3.7469999999999998e-01  -2.1980000000000000e-01   1.7157000000000000e+00   2.4820000000000000e-01  -1.2370000000000000e-01  -3.5099999999999999e-02  -1.7534000000000001e+00   4.4469999999999998e-01   7.4001000000000001e+00   1.9270000000000001e-01   3.3679999999999999e-01   3.8479999999999998e-01
   3.3060000000000000e-01  -3.0780000000000002e-01   2.9165999999999999e+00   2.2910000000000000e-01  -1.9030000000000000e-01   2.1899999999999999e-02  -1.8200000000000001e+00   5.7809999999999995e-01   6.5294999999999996e+00   1.3489999999999999e-01   3.2710000000000000e-01   3.8479999999999998e-01
   5.2900000000000003e-01  -1.7590000000000000e-01   1.8015000000000001e+00   3.0549999999999999e-01  -4.7600000000000003e-02  -4.8200000000000000e-02  -1.9753000000000001e+00   2.2239999999999999e-01   6.9648000000000003e+00   1.6380000000000000e-01   3.1750000000000000e-01   3.5830000000000001e-01
   3.9679999999999999e-01  -1.7590000000000000e-01   2.3161999999999998e+00   2.0999999999999999e-01  -9.5200000000000007e-02  -3.0700000000000002e-02  -1.8644000000000001e+00   5.7809999999999995e-01   6.7907000000000002e+00   1.8300000000000000e-01   3.1750000000000000e-01   4.3350000000000000e-01
   4.8490000000000000e-01  -3.9570000000000000e-01   2.4876999999999998e+00   3.1509999999999999e-01  -2.1890000000000001e-01  -2.1899999999999999e-02  -1.7978000000000001e+00   3.1130000000000002e-01   6.3554000000000004e+00   1.6380000000000000e-01   3.2710000000000000e-01   3.6709999999999998e-01
   6.1719999999999997e-01  -4.1770000000000002e-01   2.2303999999999999e+00   1.9089999999999999e-01  -7.6100000000000001e-02  -2.6300000000000000e-02  -1.8866000000000001e+00   3.7800000000000000e-01   6.0072000000000001e+00   2.2159999999999999e-01   2.4060000000000001e-01   3.9369999999999999e-01
   5.7310000000000005e-01  -1.7590000000000000e-01   2.3161999999999998e+00   2.9599999999999999e-01  -1.5229999999999999e-01  -6.5799999999999997e-02  -1.9088000000000001e+00   3.3350000000000002e-01   6.5294999999999996e+00   2.3119999999999999e-01   3.2710000000000000e-01   4.0699999999999997e-01
   3.9679999999999999e-01  -2.4179999999999999e-01   3.1739999999999999e+00   2.6729999999999998e-01  -1.4269999999999999e-01   1.7500000000000002e-02  -1.7312000000000001e+00   4.0020000000000000e-01   6.8777999999999997e+00   1.9270000000000001e-01   3.1750000000000000e-01   3.8479999999999998e-01
   7.2740000000000005e-01  -4.8359999999999997e-01   3.6886999999999999e+00   2.1959999999999999e-01  -2.3790000000000000e-01   2.6300000000000000e-02  -1.6424000000000001e+00   2.0010000000000000e-01   6.3554000000000004e+00   2.2159999999999999e-01   3.8490000000000002e-01   3.7600000000000000e-01
   3.5270000000000001e-01  -2.6379999999999998e-01   2.9165999999999999e+00   1.7190000000000000e-01  -1.7130000000000001e-01  -3.0700000000000002e-02  -1.6868000000000001e+00   5.7809999999999995e-01   6.7907000000000002e+00   2.4079999999999999e-01   2.9830000000000001e-01   4.2909999999999998e-01
   3.9679999999999999e-01  -3.0780000000000002e-01   2.9165999999999999e+00   2.5779999999999997e-01  -9.5200000000000007e-02   0.0000000000000000e+00  -1.7090000000000001e+00   5.7809999999999995e-01   6.5294999999999996e+00   2.3119999999999999e-01   3.2710000000000000e-01   3.8040000000000002e-01
   3.5270000000000001e-01  -3.2979999999999998e-01   2.5735000000000001e+00   1.9089999999999999e-01  -2.2839999999999999e-01  -4.3900000000000002e-02  -1.7090000000000001e+00   4.2249999999999999e-01   6.6166000000000000e+00   1.1559999999999999e-01   4.2340000000000000e-01   4.1139999999999999e-01
   5.5110000000000003e-01  -1.5390000000000001e-01   1.3725000000000001e+00   3.0549999999999999e-01  -6.6600000000000006e-02  -3.0700000000000002e-02  -1.9310000000000000e+00   1.7790000000000000e-01   6.0072000000000001e+00   1.7340000000000000e-01   3.0790000000000001e-01   3.5389999999999999e-01
   5.5110000000000003e-01  -3.7369999999999998e-01   1.9730000000000001e+00   3.3420000000000000e-01  -1.1420000000000000e-01  -8.8000000000000005e-03  -1.7312000000000001e+00   4.8920000000000002e-01   6.7907000000000002e+00   1.9270000000000001e-01   2.5019999999999998e-01   3.8479999999999998e-01
   5.2900000000000003e-01  -4.6170000000000000e-01   3.0024000000000002e+00   2.4820000000000000e-01  -1.7130000000000001e-01   0.0000000000000000e+00  -1.8200000000000001e+00   3.3350000000000002e-01   6.3554000000000004e+00   2.2159999999999999e-01   4.1370000000000001e-01   4.2020000000000002e-01
   4.6289999999999998e-01  -3.9570000000000000e-01   2.6593000000000000e+00   2.1959999999999999e-01  -1.3320000000000001e-01   0.0000000000000000e+00  -1.8866000000000001e+00   5.1139999999999997e-01   6.1813000000000002e+00   1.7340000000000000e-01   3.8490000000000002e-01   3.9810000000000001e-01
   5.2900000000000003e-01  -2.8580000000000000e-01   2.7450999999999999e+00   2.2910000000000000e-01  -1.0470000000000000e-01  -5.7000000000000002e-02  -1.9088000000000001e+00   3.1130000000000002e-01   6.6166000000000000e+00   1.7340000000000000e-01   2.8870000000000001e-01   4.1139999999999999e-01
   2.4249999999999999e-01  -2.8580000000000000e-01   3.2597999999999998e+00   2.1959999999999999e-01  -2.3790000000000000e-01   3.0700000000000002e-02  -1.7312000000000001e+00   3.5580000000000001e-01   6.5294999999999996e+00   1.3489999999999999e-01   3.5599999999999998e-01   3.7600000000000000e-01
   4.6289999999999998e-01  -1.0990000000000000e-01   2.6593000000000000e+00   2.6729999999999998e-01  -2.2839999999999999e-01   8.8000000000000005e-03  -1.7978000000000001e+00   3.3350000000000002e-01   6.0072000000000001e+00   8.6699999999999999e-02   3.3679999999999999e-01   3.9369999999999999e-01
   4.4080000000000003e-01  -1.9789999999999999e-01   2.0588000000000002e+00   1.7190000000000000e-01  -1.3320000000000001e-01  -2.1899999999999999e-02  -1.7090000000000001e+00   3.5580000000000001e-01   7.5742000000000003e+00   1.7340000000000000e-01   3.0790000000000001e-01   4.0699999999999997e-01
   6.1719999999999997e-01  -2.4179999999999999e-01   2.1446000000000001e+00   2.1959999999999999e-01  -5.7099999999999998e-02  -1.7500000000000002e-02  -1.6424000000000001e+00   4.2249999999999999e-01   6.9648000000000003e+00   1.5409999999999999e-01   3.4639999999999999e-01   3.6709999999999998e-01
   5.0700000000000001e-01  -3.5170000000000001e-01   2.5735000000000001e+00   1.7190000000000000e-01  -1.2370000000000000e-01   3.0700000000000002e-02  -1.7312000000000001e+00   5.3369999999999995e-01   6.9648000000000003e+00   1.4449999999999999e-01   3.1750000000000000e-01   3.9810000000000001e-01
   6.8330000000000002e-01  -2.1980000000000000e-01   1.9730000000000001e+00   3.2460000000000000e-01  -1.0470000000000000e-01  -2.6300000000000000e-02  -1.7756000000000001e+00   4.6689999999999998e-01   6.3554000000000004e+00   1.3489999999999999e-01   2.8870000000000001e-01   3.6709999999999998e-01
   5.7310000000000005e-01  -2.4179999999999999e-01   2.4018999999999999e+00   1.9089999999999999e-01  -1.0470000000000000e-01  -3.5099999999999999e-02  -1.9088000000000001e+00   3.3350000000000002e-01   6.4424999999999999e+00   1.6380000000000000e-01   3.0790000000000001e-01   4.1580000000000000e-01
   4.8490000000000000e-01  -3.7369999999999998e-01   2.4876999999999998e+00   1.7190000000000000e-01  -1.5229999999999999e-01   2.6300000000000000e-02  -1.9975000000000001e+00   5.7809999999999995e-01   6.8777999999999997e+00   2.6010000000000000e-01   2.9830000000000001e-01   4.0250000000000002e-01
   5.0700000000000001e-01  -2.1980000000000000e-01   2.6593000000000000e+00   2.2910000000000000e-01  -2.0930000000000001e-01  -1.3200000000000000e-02  -1.9310000000000000e+00   2.8910000000000002e-01   6.4424999999999999e+00   2.5050000000000000e-01   2.3089999999999999e-01   3.8929999999999998e-01
   5.5110000000000003e-01  -2.4179999999999999e-01   1.6298999999999999e+00   2.0999999999999999e-01  -1.2370000000000000e-01  -3.9500000000000000e-02  -1.7312000000000001e+00   4.0020000000000000e-01   6.8777999999999997e+00   1.9270000000000001e-01   3.1750000000000000e-01   4.2020000000000002e-01
   4.4080000000000003e-01  -5.0560000000000005e-01   3.1739999999999999e+00   2.9599999999999999e-01  -1.9980000000000001e-01   1.3200000000000000e-02  -1.8866000000000001e+00   4.4469999999999998e-01   5.5719000000000003e+00   1.9270000000000001e-01   3.4639999999999999e-01   3.6709999999999998e-01
   5.0700000000000001e-01  -2.8580000000000000e-01   2.8309000000000002e+00   2.5779999999999997e-01  -1.9980000000000001e-01   1.7500000000000002e-02  -1.7090000000000001e+00   3.1130000000000002e-01   6.4424999999999999e+00   1.4449999999999999e-01   3.4639999999999999e-01   3.7159999999999999e-01
   4.6289999999999998e-01  -2.6379999999999998e-01   2.6593000000000000e+00   2.3870000000000000e-01  -1.1420000000000000e-01  -3.9500000000000000e-02  -1.9088000000000001e+00   3.7800000000000000e-01   6.7035999999999998e+00   2.0230000000000001e-01   3.8490000000000002e-01   3.7159999999999999e-01
   3.7469999999999998e-01  -2.8580000000000000e-01   2.4018999999999999e+00   1.5279999999999999e-01  -1.7130000000000001e-01  -8.8000000000000005e-03  -1.7534000000000001e+00   5.7809999999999995e-01   6.7035999999999998e+00   1.9270000000000001e-01   3.3679999999999999e-01   3.4060000000000001e-01
   5.7310000000000005e-01  -3.7369999999999998e-01   2.6593000000000000e+00   1.5279999999999999e-01  -1.5229999999999999e-01  -8.8000000000000005e-03  -1.7090000000000001e+00   6.2260000000000004e-01   7.0518999999999998e+00   1.1559999999999999e-01   2.8870000000000001e-01   3.6270000000000002e-01
