# Supplementary material for: Footwear and Foam Surface Alter Gait Initiation of Typical Subjects
Source: PLoS One. 2015 Aug 13;10(8):e0135821. doi: 10.1371/journal.pone.0135821 (PMC4536224; doi:10.1371/journal.pone.0135821)
Supplement: S1 Dataset — (ZIP) [file pone.0135821.s001.zip › 12_shod_av1_01.txt]

   1.1814600000000000e+01  -3.9570000000000000e-01   2.3324610000000001e+02   8.9555000000000007e+00   3.0536300000000001e+01  -8.7270000000000003e-01  -1.1985300000000001e+01   1.7121000000000000e+00   2.8695040000000000e+02   8.9296000000000006e+00  -3.5216700000000003e+01   1.3624000000000001e+00
   1.1792500000000000e+01  -7.0350000000000001e-01   2.3298880000000000e+02   8.7932000000000006e+00   3.0498300000000000e+01  -8.3760000000000001e-01  -1.2074000000000000e+01   1.4898000000000000e+00   2.8799509999999998e+02   8.9199999999999999e+00  -3.5216700000000003e+01   1.4155000000000000e+00
   1.1880699999999999e+01  -2.6379999999999998e-01   2.3084420000000000e+02   8.8314000000000004e+00   3.0450700000000001e+01  -9.1210000000000002e-01  -1.2140599999999999e+01   1.6010000000000000e+00   2.8764690000000002e+02   8.9007000000000005e+00  -3.5322499999999998e+01   1.3713000000000000e+00
   1.1836600000000001e+01  -1.7590000000000000e-01   2.3127310000000000e+02   8.6882000000000001e+00   3.0317499999999999e+01  -8.9459999999999995e-01  -1.2318199999999999e+01   1.2897000000000001e+00   2.8747280000000001e+02   8.9296000000000006e+00  -3.5360999999999997e+01   1.3845000000000001e+00
   1.1550100000000000e+01  -1.9789999999999999e-01   2.3144470000000001e+02   8.5640999999999998e+00   3.0117599999999999e+01  -8.4630000000000005e-01  -1.2251600000000000e+01   1.4676000000000000e+00   2.8799509999999998e+02   8.9199999999999999e+00  -3.5418700000000001e+01   1.3447000000000000e+00
   1.1572100000000001e+01  -3.5170000000000001e-01   2.2955740000000000e+02   8.4398999999999997e+00   3.0070000000000000e+01  -8.5950000000000004e-01  -1.2273800000000000e+01   1.1339999999999999e+00   2.8816919999999999e+02   8.8236000000000008e+00  -3.5466799999999999e+01   1.3845000000000001e+00
   1.1528000000000000e+01  -2.1999999999999999e-02   2.2844220000000001e+02   8.3731000000000009e+00   2.9841699999999999e+01  -8.6390000000000000e-01  -1.2118399999999999e+01   1.1785000000000001e+00   2.8816919999999999e+02   8.8140000000000001e+00  -3.5476500000000001e+01   1.3492000000000000e+00
   1.1395799999999999e+01  -8.7900000000000006e-02   2.2784170000000000e+02   8.2775999999999996e+00   2.9622800000000002e+01  -8.1130000000000002e-01  -1.2162800000000001e+01   1.0227999999999999e+00   2.8938810000000001e+02   8.7466000000000008e+00  -3.5505299999999998e+01   1.3005000000000000e+00
   1.0999000000000001e+01   8.7900000000000006e-02   2.2604030000000000e+02   8.2393999999999998e+00   2.9499099999999999e+01  -8.2879999999999998e-01  -1.2051900000000000e+01   1.0227999999999999e+00   2.8982339999999999e+02   8.6791000000000000e+00  -3.5659300000000002e+01   1.3005000000000000e+00
   1.1307600000000001e+01   1.0990000000000000e-01   2.2441040000000001e+02   8.1534999999999993e+00   2.9394400000000001e+01  -8.7270000000000003e-01  -1.2051900000000000e+01   8.8939999999999997e-01   2.9043279999999999e+02   8.6694999999999993e+00  -3.5659300000000002e+01   1.3403000000000000e+00
   1.0977000000000000e+01   1.7590000000000000e-01   2.2166530000000000e+02   8.0007999999999999e+00   2.9175599999999999e+01  -8.5509999999999997e-01  -1.2229400000000000e+01   9.7840000000000005e-01   2.9121629999999999e+02   8.6310000000000002e+00  -3.5793999999999997e+01   1.2827999999999999e+00
   1.0734500000000001e+01   2.8580000000000000e-01   2.2037850000000000e+02   7.8575999999999997e+00   2.8890100000000000e+01  -8.7270000000000003e-01  -1.2318199999999999e+01   1.0894999999999999e+00   2.9278339999999997e+02   8.5058000000000007e+00  -3.5890200000000000e+01   1.2740000000000000e+00
   1.0690400000000000e+01   3.5170000000000001e-01   2.1694720000000001e+02   7.7430000000000003e+00   2.8814000000000000e+01  -9.2090000000000005e-01  -1.2695499999999999e+01   8.2269999999999999e-01   2.9347989999999999e+02   8.5250000000000004e+00  -3.6015300000000003e+01   1.2917000000000001e+00
   1.0051200000000000e+01   2.4179999999999999e-01   2.1651830000000001e+02   7.6760999999999999e+00   2.8604600000000001e+01  -8.4630000000000005e-01  -1.2673299999999999e+01   1.0450999999999999e+00   2.9478579999999999e+02   8.5347000000000008e+00  -3.6207700000000003e+01   1.2474000000000001e+00
   9.8528000000000002e+00   1.5390000000000001e-01   2.1557470000000001e+02   7.4279000000000002e+00   2.8185900000000000e+01  -8.2440000000000002e-01  -1.2873100000000001e+01   9.5609999999999995e-01   2.9504700000000003e+02   8.4093999999999998e+00  -3.6294300000000000e+01   1.2076000000000000e+00
   9.6324000000000005e+00   1.0990000000000000e-01   2.1248640000000000e+02   7.1891999999999996e+00   2.7957500000000000e+01  -7.8500000000000003e-01  -1.3139400000000000e+01   9.3389999999999995e-01   2.9704939999999999e+02   8.3902000000000001e+00  -3.6496400000000001e+01   1.2784000000000000e+00
   9.0152000000000001e+00  -1.9789999999999999e-01   2.0974140000000000e+02   6.9695999999999998e+00   2.7833800000000000e+01  -7.8059999999999996e-01  -1.3095000000000001e+01   9.1169999999999995e-01   2.9800700000000001e+02   8.3226999999999993e+00  -3.6592599999999997e+01   1.2563000000000000e+00
   8.6845999999999997e+00  -1.7590000000000000e-01   2.0802570000000000e+02   6.6832000000000003e+00   2.7405600000000000e+01  -6.7530000000000001e-01  -1.3317000000000000e+01   7.7820000000000000e-01   2.9887759999999997e+02   8.3034999999999997e+00  -3.6679200000000002e+01   1.1721999999999999e+00
   8.3318999999999992e+00  -4.6170000000000000e-01   2.0553790000000001e+02   6.4827000000000004e+00   2.7158200000000001e+01  -6.7969999999999997e-01  -1.3494500000000000e+01   4.4469999999999998e-01   3.0105419999999998e+02   8.1685999999999996e+00  -3.6833199999999998e+01   1.2076000000000000e+00
   7.9572000000000003e+00  -8.3540000000000003e-01   2.0244970000000001e+02   6.2630999999999997e+00   2.6929800000000000e+01  -6.9289999999999996e-01  -1.3916200000000000e+01   4.0020000000000000e-01   3.0288240000000002e+02   8.1493000000000002e+00  -3.6996699999999997e+01   1.1589000000000000e+00
   7.4943000000000000e+00  -9.4530000000000003e-01   1.9936150000000001e+02   5.9385000000000003e+00   2.6748999999999999e+01  -6.2270000000000003e-01  -1.3916200000000000e+01   2.4460000000000001e-01   3.0505889999999999e+02   8.0241000000000007e+00  -3.7275799999999997e+01   1.0970000000000000e+00
   7.2958999999999996e+00  -1.1212000000000000e+00   1.9764580000000001e+02   5.6425000000000001e+00   2.6444500000000001e+01  -5.9199999999999997e-01  -1.4471100000000000e+01   1.1119999999999999e-01   3.0662599999999998e+02   7.9470999999999998e+00  -3.7372000000000000e+01   1.0970000000000000e+00
   7.0534999999999997e+00  -1.1651000000000000e+00   1.9464340000000001e+02   5.4706999999999999e+00   2.6358899999999998e+01  -6.0080000000000000e-01  -1.4937200000000001e+01  -3.1130000000000002e-01   3.0819310000000002e+02   7.7061999999999999e+00  -3.7747300000000003e+01   1.1103000000000001e+00
   6.5023999999999997e+00  -1.2969999999999999e+00   1.9241300000000001e+02   5.1746999999999996e+00   2.6016300000000001e+01  -5.9199999999999997e-01  -1.5026000000000000e+01  -7.5600000000000001e-01   3.1097899999999998e+02   7.6772999999999998e+00  -3.7939700000000002e+01   1.0129999999999999e+00
   6.0616000000000003e+00  -1.6048000000000000e+00   1.9052580000000000e+02   4.9359999999999999e+00   2.5683199999999999e+01  -5.2620000000000000e-01  -1.5603000000000000e+01  -7.5600000000000001e-01   3.1324259999999998e+02   7.5038999999999998e+00  -3.8286099999999998e+01   1.0174000000000001e+00
   5.9292999999999996e+00  -1.4729000000000001e+00   1.8838120000000001e+02   4.7355000000000000e+00   2.5416799999999999e+01  -5.4379999999999995e-01  -1.5780600000000000e+01  -1.4008000000000000e+00   3.1515789999999998e+02   7.3017000000000003e+00  -3.8545900000000003e+01   9.7760000000000002e-01
   5.2900999999999998e+00  -1.4069000000000000e+00   1.8572190000000001e+02   4.5255000000000001e+00   2.5321600000000000e+01  -4.9550000000000000e-01  -1.6402100000000001e+01  -1.4676000000000000e+00   3.1803089999999997e+02   7.1764000000000001e+00  -3.8901899999999998e+01   9.4660000000000000e-01
   5.1798999999999999e+00  -1.4289000000000001e+00   1.8409200000000001e+02   4.3059000000000003e+00   2.4807800000000000e+01  -4.6920000000000001e-01  -1.6601800000000001e+01  -1.9345000000000001e+00   3.2055560000000003e+02   7.0511999999999997e+00  -3.9094299999999997e+01   8.5370000000000001e-01
   4.9595000000000002e+00  -1.5168999999999999e+00   1.8169010000000000e+02   4.1245000000000003e+00   2.4550899999999999e+01  -4.3850000000000000e-01  -1.7090100000000000e+01  -2.2235999999999998e+00   3.2290629999999999e+02   6.8489000000000004e+00  -3.9421500000000002e+01   8.7139999999999995e-01
   4.8712999999999997e+00  -1.2969999999999999e+00   1.7868760000000000e+02   4.0862999999999996e+00   2.4370100000000001e+01  -5.0870000000000004e-01  -1.7711600000000001e+01  -2.4904000000000002e+00   3.2638869999999997e+02   6.6273999999999997e+00  -3.9729399999999998e+01   8.0950000000000000e-01
   4.6509000000000000e+00  -1.3410000000000000e+00   1.7654300000000001e+02   3.8380999999999998e+00   2.4027500000000000e+01  -5.1749999999999996e-01  -1.7911300000000001e+01  -2.8462000000000001e+00   3.2926170000000002e+02   6.3575999999999997e+00  -3.9883400000000002e+01   7.2540000000000004e-01
   4.3422999999999998e+00  -1.0551999999999999e+00   1.7414109999999999e+02   3.7521000000000000e+00   2.3760999999999999e+01  -5.2180000000000004e-01  -1.8266400000000001e+01  -3.0908000000000002e+00   3.3135109999999997e+02   6.2324000000000002e+00  -4.0335599999999999e+01   6.6790000000000005e-01
   4.2762000000000002e+00  -1.0112000000000001e+00   1.7088130000000001e+02   3.6375999999999999e+00   2.3485099999999999e+01  -5.7450000000000001e-01  -1.8776900000000001e+01  -3.6911000000000000e+00   3.3413700000000000e+02   6.1167999999999996e+00  -4.0691600000000001e+01   6.8559999999999999e-01
   3.9455000000000000e+00  -9.4530000000000003e-01   1.6847940000000000e+02   3.5326000000000000e+00   2.3180599999999998e+01  -5.1310000000000000e-01  -1.9353999999999999e+01  -3.9802000000000000e+00   3.3640060000000000e+02   5.8277999999999999e+00  -4.0826300000000003e+01   6.0599999999999998e-01
   3.9455000000000000e+00  -8.5740000000000005e-01   1.6616319999999999e+02   3.3893000000000000e+00   2.2942699999999999e+01  -4.6920000000000001e-01  -1.9664700000000000e+01  -4.2469999999999999e+00   3.3814179999999999e+02   5.6352000000000002e+00  -4.1115000000000002e+01   5.4410000000000003e-01
   3.8353000000000002e+00  -8.5740000000000005e-01   1.6444749999999999e+02   3.2652000000000001e+00   2.2581099999999999e+01  -4.9990000000000001e-01  -1.9975400000000000e+01  -4.8029000000000002e+00   3.4023120000000000e+02   5.5099999999999998e+00  -4.1413300000000000e+01   5.5289999999999995e-01
   3.5266999999999999e+00  -1.0551999999999999e+00   1.6195980000000000e+02   3.1219999999999999e+00   2.2400300000000001e+01  -4.9550000000000000e-01  -2.0463699999999999e+01  -5.3587999999999996e+00   3.4223360000000002e+02   5.3558000000000003e+00  -4.1817399999999999e+01   4.8220000000000002e-01
   3.3723999999999998e+00  -8.7929999999999997e-01   1.6075880000000001e+02   2.9979000000000000e+00   2.2133800000000001e+01  -4.4290000000000002e-01  -2.0530300000000000e+01  -5.3365999999999998e+00   3.4580309999999997e+02   5.1246000000000000e+00  -4.1894399999999997e+01   4.3790000000000001e-01
   3.2402000000000002e+00  -1.1651000000000000e+00   1.5930050000000000e+02   2.9215000000000000e+00   2.1819800000000001e+01  -4.1660000000000003e-01  -2.0841000000000001e+01  -5.8701999999999996e+00   3.4850200000000001e+02   4.9416000000000002e+00  -4.2202300000000001e+01   4.3350000000000000e-01
   3.0638999999999998e+00  -1.0331999999999999e+00   1.5646960000000001e+02   2.8260000000000001e+00   2.1819800000000001e+01  -4.1220000000000001e-01  -2.1484700000000000e+01  -6.4039000000000001e+00   3.4972080000000000e+02   4.7778999999999998e+00  -4.2423600000000000e+01   3.4949999999999998e-01
   2.7111999999999998e+00  -1.4509000000000001e+00   1.5526870000000000e+02   2.6827999999999999e+00   2.1534300000000002e+01  -3.6840000000000001e-01  -2.1529100000000000e+01  -6.7374000000000001e+00   3.5163610000000000e+02   4.5080999999999998e+00  -4.2673699999999997e+01   2.9189999999999999e-01
   2.4687000000000001e+00  -1.4948999999999999e+00   1.5432499999999999e+02   2.4727999999999999e+00   2.1486799999999999e+01  -3.2450000000000001e-01  -2.1950800000000001e+01  -7.1375999999999999e+00   3.5442210000000000e+02   4.3540000000000001e+00  -4.2837299999999999e+01   2.6979999999999998e-01
   2.3584999999999998e+00  -1.5388999999999999e+00   1.5286670000000001e+02   2.4823000000000000e+00   2.1420100000000001e+01  -3.3770000000000000e-01  -2.2061800000000002e+01  -7.6268000000000002e+00   3.5590210000000002e+02   4.1516999999999999e+00  -4.3097099999999998e+01   2.2120000000000001e-01
   2.0499000000000001e+00  -1.6048000000000000e+00   1.5209469999999999e+02   2.3199999999999998e+00   2.1363099999999999e+01  -3.4200000000000003e-01  -2.2594400000000000e+01  -8.0493000000000006e+00   3.5729500000000002e+02   4.0168999999999997e+00  -4.3241399999999999e+01   1.5479999999999999e-01
   1.8514999999999999e+00  -1.9564999999999999e+00   1.5192310000000001e+02   2.1863999999999999e+00   2.1220300000000002e+01  -2.5869999999999999e-01  -2.2971800000000002e+01  -8.1827000000000005e+00   3.5877510000000001e+02   3.9302000000000001e+00  -4.3549399999999999e+01   1.7249999999999999e-01
   1.4767999999999999e+00  -1.8466000000000000e+00   1.5080789999999999e+02   2.0718000000000001e+00   2.1134699999999999e+01  -2.5430000000000003e-01  -2.3260300000000001e+01  -8.6273999999999997e+00   3.6034210000000002e+02   3.7664000000000000e+00  -4.3703299999999999e+01   1.0170000000000000e-01
   1.2564000000000000e+00  -2.3742000000000001e+00   1.5175149999999999e+02   1.9286000000000001e+00   2.1210799999999999e+01  -2.1490000000000001e-01  -2.3393500000000000e+01  -8.8053000000000008e+00   3.6112569999999999e+02   3.5737999999999999e+00  -4.3799500000000002e+01   7.5200000000000003e-02
   8.8170000000000004e-01  -2.2202999999999999e+00   1.5157990000000001e+02   1.7758000000000000e+00   2.1087100000000000e+01  -1.1400000000000000e-01  -2.3681999999999999e+01  -8.8276000000000003e+00   3.6260570000000001e+02   3.5255999999999998e+00  -4.3905400000000000e+01   3.1000000000000000e-02
   9.0369999999999995e-01  -2.3083000000000000e+00   1.5115100000000001e+02   1.9477000000000000e+00   2.1191800000000001e+01  -1.3589999999999999e-01  -2.3970500000000001e+01  -9.4502000000000006e+00   3.6469520000000000e+02   3.2654999999999998e+00  -4.4040100000000002e+01   8.8000000000000005e-03
   9.2579999999999996e-01  -2.2863000000000002e+00   1.5003579999999999e+02   1.9477000000000000e+00   2.1182300000000001e+01  -1.7100000000000001e-01  -2.4125900000000001e+01  -9.5390999999999995e+00   3.6521749999999997e+02   3.2366000000000001e+00  -4.4194000000000003e+01  -1.3299999999999999e-02
   7.7149999999999996e-01  -2.3961999999999999e+00   1.5055050000000000e+02   1.7854000000000001e+00   2.1239300000000000e+01  -9.6500000000000002e-02  -2.4303500000000000e+01  -9.6502999999999997e+00   3.6669749999999999e+02   3.0632000000000001e+00  -4.4242100000000001e+01  -8.4000000000000005e-02
   6.3919999999999999e-01  -2.3083000000000000e+00   1.5072210000000001e+02   1.7090000000000001e+00   2.1344000000000001e+01  -1.2280000000000001e-01  -2.4569800000000001e+01  -9.6502999999999997e+00   3.6756810000000002e+02   2.8898000000000001e+00  -4.4319099999999999e+01  -1.3710000000000000e-01
   9.4779999999999998e-01  -2.1764000000000001e+00   1.5140840000000000e+02   1.7948999999999999e+00   2.1458200000000001e+01  -1.1400000000000000e-01  -2.4747399999999999e+01  -9.9838000000000005e+00   3.6843869999999998e+02   2.8609000000000000e+00  -4.4405700000000003e+01  -1.3710000000000000e-01
   7.9349999999999998e-01  -2.3961999999999999e+00   1.5132259999999999e+02   1.6994000000000000e+00   2.1410599999999999e+01  -1.1400000000000000e-01  -2.5257800000000000e+01  -1.0117200000000000e+01   3.6843869999999998e+02   2.7839000000000000e+00  -4.4453800000000001e+01  -1.8140000000000001e-01
   9.0369999999999995e-01  -2.4841000000000002e+00   1.5269510000000000e+02   1.6803999999999999e+00   2.1334499999999998e+01  -1.0520000000000000e-01  -2.5191299999999998e+01  -1.0117200000000000e+01   3.6974459999999999e+02   2.6682999999999999e+00  -4.4424999999999997e+01  -2.3000000000000001e-01
   1.2343999999999999e+00  -2.4841000000000002e+00   1.5389609999999999e+02   1.6803999999999999e+00   2.1581900000000001e+01  -7.0199999999999999e-02  -2.5768300000000000e+01  -1.0339600000000001e+01   3.6861290000000002e+02   2.5720000000000001e+00  -4.4636600000000001e+01  -2.0349999999999999e-01
   1.2564000000000000e+00  -2.6819999999999999e+00   1.5363880000000000e+02   1.6326000000000001e+00   2.1677099999999999e+01  -8.3299999999999999e-02  -2.5368800000000000e+01  -1.0628600000000000e+01   3.6887400000000002e+02   2.4853000000000001e+00  -4.4617400000000004e+01  -2.5659999999999999e-01
   1.0801000000000001e+00  -2.5501000000000000e+00   1.5561179999999999e+02   1.6326000000000001e+00   2.1658000000000001e+01   8.8000000000000005e-03  -2.5524200000000000e+01  -1.0473000000000001e+01   3.6869990000000001e+02   2.4178000000000002e+00  -4.4444200000000002e+01  -3.0959999999999999e-01
   1.3887000000000000e+00  -2.8799000000000001e+00   1.5604069999999999e+02   1.6231000000000000e+00   2.1715100000000000e+01  -2.6300000000000000e-02  -2.5679500000000001e+01  -1.0517500000000000e+01   3.6887400000000002e+02   2.4563999999999999e+00  -4.4473100000000002e+01  -3.2290000000000002e-01
   1.3446000000000000e+00  -2.9018000000000002e+00   1.5715590000000000e+02   1.5944000000000000e+00   2.1991099999999999e+01   6.1400000000000003e-02  -2.5790500000000002e+01  -1.0739800000000001e+01   3.6826459999999997e+02   2.3793000000000002e+00  -4.4453800000000001e+01  -3.4499999999999997e-01
   1.3887000000000000e+00  -3.0556999999999999e+00   1.5758480000000000e+02   1.6708000000000001e+00   2.2143400000000000e+01   8.8000000000000005e-03  -2.5812700000000000e+01  -1.0650900000000000e+01   3.6782929999999999e+02   2.2829999999999999e+00  -4.4444200000000002e+01  -4.0250000000000002e-01
   1.4988999999999999e+00  -3.2536000000000000e+00   1.5990100000000001e+02   1.6422000000000001e+00   2.2324200000000001e+01   1.0960000000000000e-01  -2.5901499999999999e+01  -1.0628600000000000e+01   3.6739400000000001e+02   2.1577000000000002e+00  -4.4386499999999998e+01  -3.7600000000000000e-01
   1.7854000000000001e+00  -3.1876000000000002e+00   1.6032990000000001e+02   1.6994000000000000e+00   2.2590599999999998e+01  -1.7500000000000002e-02  -2.5657399999999999e+01  -1.1006700000000000e+01   3.6695870000000002e+02   2.1192000000000002e+00  -4.4386499999999998e+01  -4.2909999999999998e-01
   1.8514999999999999e+00  -3.1876000000000002e+00   1.6144510000000000e+02   1.6516999999999999e+00   2.2676200000000001e+01   7.0199999999999999e-02  -2.5768300000000000e+01  -1.0873200000000001e+01   3.6695870000000002e+02   2.0518000000000001e+00  -4.4242100000000001e+01  -4.4679999999999997e-01
   1.8294999999999999e+00  -3.4293999999999998e+00   1.6290340000000000e+02   1.6422000000000001e+00   2.2742799999999999e+01   1.2280000000000001e-01  -2.5635200000000001e+01  -1.1073399999999999e+01   3.6539159999999998e+02   2.1095999999999999e+00  -4.4155500000000004e+01  -5.0429999999999997e-01
   2.2042000000000002e+00  -3.4293999999999998e+00   1.6573429999999999e+02   1.8045000000000000e+00   2.3028300000000002e+01   1.6660000000000000e-01  -2.5635200000000001e+01  -1.1295700000000000e+01   3.6399869999999999e+02   2.0228999999999999e+00  -4.4155500000000004e+01  -4.8659999999999998e-01
   2.1600999999999999e+00  -3.8471000000000002e+00   1.6702099999999999e+02   1.8522000000000001e+00   2.3304300000000001e+01   1.4910000000000001e-01  -2.5413200000000000e+01  -1.1429100000000000e+01   3.6234449999999998e+02   1.9651000000000001e+00  -4.4011200000000002e+01  -5.3080000000000005e-01
   2.3144000000000000e+00  -3.6932000000000000e+00   1.7079550000000000e+02   1.7758000000000000e+00   2.3485099999999999e+01   2.3240000000000000e-01  -2.5368800000000000e+01  -1.1251200000000001e+01   3.6260570000000001e+02   1.9266000000000001e+00  -4.3818800000000003e+01  -5.3080000000000005e-01
   2.6010000000000000e+00  -3.9569999999999999e+00   1.7182490000000001e+02   1.8998999999999999e+00   2.3713500000000000e+01   2.6310000000000000e-01  -2.5013700000000000e+01  -1.1451400000000000e+01   3.6060329999999999e+02   1.9266000000000001e+00  -4.3684100000000001e+01  -6.0599999999999998e-01
   2.6450999999999998e+00  -4.2868000000000004e+00   1.7517050000000000e+02   1.8522000000000001e+00   2.4179700000000000e+01   2.4120000000000000e-01  -2.5080300000000001e+01  -1.1651500000000000e+01   3.5921039999999999e+02   1.9361999999999999e+00  -4.3558999999999997e+01  -5.6620000000000004e-01
   2.6890999999999998e+00  -4.4187000000000003e+00   1.7722929999999999e+02   1.9572000000000001e+00   2.4484200000000001e+01   3.2010000000000000e-01  -2.4902699999999999e+01  -1.1584800000000000e+01   3.5860090000000002e+02   1.8591000000000000e+00  -4.3405000000000001e+01  -6.5029999999999999e-01
   2.6010000000000000e+00  -4.6384999999999996e+00   1.8023169999999999e+02   1.9380999999999999e+00   2.4864899999999999e+01   3.4200000000000003e-01  -2.4636399999999998e+01  -1.1495799999999999e+01   3.5729500000000002e+02   1.8879999999999999e+00  -4.3212600000000002e+01  -6.4580000000000004e-01
   2.6230000000000002e+00  -4.6384999999999996e+00   1.8211900000000000e+02   2.0527000000000002e+00   2.5321600000000000e+01   3.3770000000000000e-01  -2.4636399999999998e+01  -1.1962800000000000e+01   3.5598910000000001e+02   1.8206000000000000e+00  -4.3020099999999999e+01  -6.5910000000000002e-01
   2.8214000000000001e+00  -4.9242999999999997e+00   1.8529300000000001e+02   2.1291000000000002e+00   2.5654699999999998e+01   3.8150000000000001e-01  -2.4591999999999999e+01  -1.1673700000000000e+01   3.5363850000000002e+02   1.7724000000000000e+00  -4.2914299999999997e+01  -6.7679999999999996e-01
   3.0198000000000000e+00  -5.1441999999999997e+00   1.8846700000000001e+02   2.1482000000000001e+00   2.5930700000000002e+01   4.2980000000000002e-01  -2.4347799999999999e+01  -1.1762700000000001e+01   3.5128789999999998e+02   1.8976999999999999e+00  -4.2731499999999997e+01  -7.4309999999999998e-01
   2.9977000000000000e+00  -5.2100999999999997e+00   1.9172680000000000e+02   2.2532000000000001e+00   2.6235199999999999e+01   4.2980000000000002e-01  -2.4303500000000000e+01  -1.2051700000000000e+01   3.4945960000000002e+02   1.8591000000000000e+00  -4.2462100000000000e+01  -6.9889999999999997e-01
   3.1520000000000001e+00  -5.4298999999999999e+00   1.9490080000000000e+02   2.2913999999999999e+00   2.6691900000000000e+01   5.0429999999999997e-01  -2.3837399999999999e+01  -1.2029500000000001e+01   3.4702190000000002e+02   1.9651000000000001e+00  -4.2259999999999998e+01  -6.9450000000000001e-01
   3.3062999999999998e+00  -5.8475999999999999e+00   1.9790320000000000e+02   2.2818000000000001e+00   2.7044000000000000e+01   6.0519999999999996e-01  -2.3460100000000001e+01  -1.1784900000000000e+01   3.4493250000000000e+02   1.8591000000000000e+00  -4.1894399999999997e+01  -7.3429999999999995e-01
   3.6149000000000000e+00  -5.9794999999999998e+00   2.0116300000000001e+02   2.4918999999999998e+00   2.7472200000000001e+01   6.2270000000000003e-01  -2.3171500000000002e+01  -1.1673700000000000e+01   3.4275599999999997e+02   1.9361999999999999e+00  -4.1711500000000001e+01  -7.4309999999999998e-01
   3.8132999999999999e+00  -6.2432999999999996e+00   2.0468010000000001e+02   2.4632000000000001e+00   2.7928999999999998e+01   6.4900000000000002e-01  -2.3016200000000001e+01  -1.1829400000000000e+01   3.3988299999999998e+02   1.9266000000000001e+00  -4.1461399999999998e+01  -7.4760000000000004e-01
   4.0557999999999996e+00  -6.4851999999999999e+00   2.0725360000000001e+02   2.5682999999999998e+00   2.8433299999999999e+01   6.6659999999999997e-01  -2.2461300000000001e+01  -1.1362399999999999e+01   3.3753240000000000e+02   1.9555000000000000e+00  -4.1134200000000000e+01  -7.3870000000000002e-01
   4.2321000000000000e+00  -6.7929000000000004e+00   2.1137119999999999e+02   2.6065000000000000e+00   2.8870999999999999e+01   7.4109999999999998e-01  -2.2150600000000001e+01  -1.1518100000000000e+01   3.3474639999999999e+02   1.9555000000000000e+00  -4.0797400000000003e+01  -7.4760000000000004e-01
   4.5407000000000002e+00  -6.7929000000000004e+00   2.1445949999999999e+02   2.6732999999999998e+00   2.9432500000000001e+01   7.3670000000000002e-01  -2.1728800000000000e+01  -1.1651500000000000e+01   3.3178640000000001e+02   2.1577000000000002e+00  -4.0604999999999997e+01  -7.7410000000000001e-01
   4.8052000000000001e+00  -7.1227000000000000e+00   2.1797659999999999e+02   2.8069999999999999e+00   2.9765499999999999e+01   8.0689999999999995e-01  -2.1351500000000001e+01  -1.1518100000000000e+01   3.2978399999999999e+02   2.2252000000000001e+00  -4.0181600000000003e+01  -7.7410000000000001e-01
   4.7610999999999999e+00  -7.3205000000000000e+00   2.2235159999999999e+02   2.9597000000000002e+00   3.0222300000000001e+01   8.4630000000000005e-01  -2.1062999999999999e+01  -1.1162300000000000e+01   3.2464749999999998e+02   2.2444000000000002e+00  -3.9893000000000001e+01  -7.6080000000000003e-01
   5.1578999999999997e+00  -7.5183999999999997e+00   2.2543979999999999e+02   3.0552000000000001e+00   3.0726600000000001e+01   8.8139999999999996e-01  -2.0818899999999999e+01  -1.1162300000000000e+01   3.2229680000000002e+02   2.3119000000000001e+00  -3.9604300000000002e+01  -7.3429999999999995e-01
   5.2900999999999998e+00  -7.6943000000000001e+00   2.2887110000000001e+02   3.0743000000000000e+00   3.1021599999999999e+01   9.1210000000000002e-01  -2.0641300000000001e+01  -1.1162300000000000e+01   3.1968500000000000e+02   2.3504000000000000e+00  -3.9248300000000000e+01  -7.2989999999999999e-01
   5.4002999999999997e+00  -8.1998999999999995e+00   2.3204509999999999e+02   3.2174999999999998e+00   3.1468900000000001e+01   1.0085999999999999e+00  -2.0152999999999999e+01  -1.0895500000000000e+01   3.1620260000000002e+02   2.4756000000000000e+00  -3.8786400000000000e+01  -8.1389999999999996e-01
   5.6647999999999996e+00  -8.4197000000000006e+00   2.3530490000000000e+02   3.1888000000000001e+00   3.1754300000000001e+01   1.1094999999999999e+00  -1.9753499999999999e+01  -1.0851000000000001e+01   3.1315550000000002e+02   2.4563999999999999e+00  -3.8439999999999998e+01  -7.3870000000000002e-01
   5.9073000000000002e+00  -8.6175999999999995e+00   2.3813579999999999e+02   3.3988999999999998e+00   3.2182600000000001e+01   1.0744000000000000e+00  -1.9487200000000001e+01  -1.0784300000000000e+01   3.0915069999999997e+02   2.5815999999999999e+00  -3.8093699999999998e+01  -7.2099999999999997e-01
   5.9954999999999998e+00  -8.7494999999999994e+00   2.4130980000000000e+02   3.4371000000000000e+00   3.2648800000000001e+01   1.1270000000000000e+00  -1.9265200000000000e+01  -1.0584199999999999e+01   3.0601659999999998e+02   2.5912000000000002e+00  -3.7622199999999999e+01  -7.5200000000000000e-01
   6.0395000000000003e+00  -9.4090000000000007e+00   2.4525579999999999e+02   3.5516999999999999e+00   3.3067500000000003e+01   1.1928000000000001e+00  -1.8732500000000002e+01  -1.0473000000000001e+01   3.0262119999999999e+02   2.6394000000000002e+00  -3.7208399999999997e+01  -7.6080000000000003e-01
   6.4583000000000004e+00  -9.4528999999999996e+00   2.4748620000000000e+02   3.7330999999999999e+00   3.3619399999999999e+01   1.1796000000000000e+00  -1.8532800000000002e+01  -1.0650900000000000e+01   2.9896469999999999e+02   2.6009000000000002e+00  -3.6900500000000001e+01  -7.4760000000000004e-01
   6.5686000000000000e+00  -9.9146000000000001e+00   2.5117490000000001e+02   3.7711999999999999e+00   3.4057200000000002e+01   1.2322000000000000e+00  -1.8377400000000002e+01  -1.0361800000000001e+01   2.9495990000000000e+02   2.7839000000000000e+00  -3.6496400000000001e+01  -7.3429999999999995e-01
   6.5686000000000000e+00  -1.0200400000000000e+01   2.5615039999999999e+02   3.8666999999999998e+00   3.4466400000000000e+01   1.4119999999999999e+00  -1.7955700000000000e+01  -1.0384100000000000e+01   2.9234809999999999e+02   2.7452999999999999e+00  -3.6053800000000003e+01  -7.8300000000000003e-01
   6.9653000000000000e+00  -1.0683999999999999e+01   2.5966750000000002e+02   4.0004000000000000e+00   3.4961199999999998e+01   1.4164000000000001e+00  -1.7600600000000000e+01  -1.0606400000000001e+01   2.8808220000000000e+02   2.9380000000000002e+00  -3.5803600000000003e+01  -8.0059999999999998e-01
   7.1196000000000002e+00  -1.1123699999999999e+01   2.6455720000000002e+02   4.1245000000000003e+00   3.5598700000000001e+01   1.5524000000000000e+00  -1.7467400000000001e+01  -1.0673100000000000e+01   2.8529629999999997e+02   2.8898000000000001e+00  -3.5409100000000002e+01  -7.8739999999999999e-01
   7.4722999999999997e+00  -1.1211600000000001e+01   2.6876060000000001e+02   4.2199999999999998e+00   3.6027000000000001e+01   1.5962000000000001e+00  -1.7178899999999999e+01  -1.0183900000000000e+01   2.8181380000000001e+02   3.0247000000000002e+00  -3.4995399999999997e+01  -7.6970000000000005e-01
   7.5824999999999996e+00  -1.1871100000000000e+01   2.7399340000000001e+02   4.3345000000000002e+00   3.6702599999999997e+01   1.7234000000000000e+00  -1.6779399999999999e+01  -1.0384100000000000e+01   2.7911500000000001e+02   3.1307000000000000e+00  -3.4620100000000001e+01  -7.6529999999999998e-01
   8.0013000000000005e+00  -1.2244899999999999e+01   2.7776790000000000e+02   4.4682000000000004e+00   3.7283000000000001e+01   1.7322000000000000e+00  -1.6846000000000000e+01  -1.0450799999999999e+01   2.7554550000000000e+02   3.1307000000000000e+00  -3.4187100000000001e+01  -8.0059999999999998e-01
   8.3099000000000007e+00  -1.2750500000000001e+01   2.8325810000000001e+02   4.6973000000000003e+00   3.7930100000000003e+01   1.8199000000000001e+00  -1.6490800000000000e+01  -1.0250600000000000e+01   2.7206310000000002e+02   3.1210000000000000e+00  -3.3754100000000001e+01  -7.9620000000000002e-01
   8.3980999999999995e+00  -1.3014300000000000e+01   2.8849090000000001e+02   4.8023999999999996e+00   3.8558199999999999e+01   1.8725000000000001e+00  -1.6113499999999998e+01  -1.0450799999999999e+01   2.6866780000000000e+02   3.1981000000000002e+00  -3.3311500000000002e+01  -7.9620000000000002e-01
   8.8829999999999991e+00  -1.3300100000000000e+01   2.9286579999999998e+02   5.0506000000000002e+00   3.9290900000000001e+01   1.9734000000000000e+00  -1.6113499999999998e+01  -1.0561900000000000e+01   2.6483710000000002e+02   3.2559000000000000e+00  -3.2897799999999997e+01  -8.5819999999999996e-01
   9.2135999999999996e+00  -1.3959600000000000e+01   2.9766969999999998e+02   5.1269999999999998e+00   4.0004600000000003e+01   2.0171999999999999e+00  -1.5802800000000000e+01  -1.0339600000000001e+01   2.6004880000000003e+02   3.3618000000000001e+00  -3.2493600000000001e+01  -8.9349999999999996e-01
   9.6984999999999992e+00  -1.4421200000000001e+01   3.0556180000000001e+02   5.2702000000000000e+00   4.0480400000000003e+01   2.1181000000000001e+00  -1.5580800000000000e+01  -1.0517500000000000e+01   2.5665350000000001e+02   3.3136999999999999e+00  -3.1954799999999999e+01  -8.6699999999999999e-01
   1.0315700000000000e+01  -1.4948800000000000e+01   3.1070890000000003e+02   5.4611000000000001e+00   4.1251100000000001e+01   2.1882000000000001e+00  -1.5003800000000000e+01  -1.0584199999999999e+01   2.5151689999999999e+02   3.5160000000000000e+00  -3.1473700000000001e+01  -9.0680000000000005e-01
   1.0822699999999999e+01  -1.5322600000000000e+01   3.1662799999999999e+02   5.6711999999999998e+00   4.1850600000000000e+01   2.2759000000000000e+00  -1.4981600000000000e+01  -1.0739800000000001e+01   2.4733799999999999e+02   3.3715000000000002e+00  -3.0992599999999999e+01  -8.8470000000000004e-01
   1.1241500000000000e+01  -1.6047999999999998e+01   3.2194650000000001e+02   5.8620999999999999e+00   4.2488199999999999e+01   2.3723999999999998e+00  -1.4715199999999999e+01  -1.0762100000000000e+01   2.4254970000000000e+02   3.5063000000000000e+00  -3.0453800000000001e+01  -9.2010000000000003e-01
   1.1968900000000000e+01  -1.6509699999999999e+01   3.2769409999999999e+02   6.1581000000000001e+00   4.3011600000000001e+01   2.4205999999999999e+00  -1.4227000000000000e+01  -1.0628600000000000e+01   2.3828380000000001e+02   3.4678000000000000e+00  -2.9934200000000001e+01  -9.2449999999999999e-01
   1.2365600000000001e+01  -1.6795500000000001e+01   3.3172590000000002e+02   6.2630999999999997e+00   4.3734800000000000e+01   2.4820000000000002e+00  -1.3805300000000001e+01  -1.0806500000000000e+01   2.3227660000000000e+02   3.4293000000000000e+00  -2.9173999999999999e+01  -9.5099999999999996e-01
   1.3048900000000000e+01  -1.7564900000000002e+01   3.3747340000000003e+02   6.5972999999999997e+00   4.4239100000000001e+01   2.6092000000000000e+00  -1.3494500000000000e+01  -1.0962199999999999e+01   2.2792359999999999e+02   3.4582000000000002e+00  -2.8635200000000001e+01  -9.9970000000000003e-01
   1.3666100000000000e+01  -1.8026499999999999e+01   3.4262040000000002e+02   6.7119000000000000e+00   4.4886200000000002e+01   2.6442999999999999e+00  -1.2828700000000000e+01  -1.0828799999999999e+01   2.2278700000000001e+02   3.4870999999999999e+00  -2.7913499999999999e+01  -9.5989999999999998e-01
   1.4106999999999999e+01  -1.8202400000000001e+01   3.4793900000000002e+02   7.0077999999999996e+00   4.5590400000000002e+01   2.7145000000000001e+00  -1.2739900000000000e+01  -1.1117800000000001e+01   2.1677990000000000e+02   3.4773999999999998e+00  -2.7317000000000000e+01  -1.0395000000000001e+00
   1.4591900000000001e+01  -1.8818000000000001e+01   3.5394389999999999e+02   7.4088000000000003e+00   4.6199399999999997e+01   2.7145000000000001e+00  -1.2029700000000000e+01  -1.1028900000000000e+01   2.1077269999999999e+02   3.5449000000000002e+00  -2.6643400000000000e+01  -1.0571999999999999e+00
   1.5164999999999999e+01  -1.9521400000000000e+01   3.5960559999999998e+02   7.4565999999999999e+00   4.6789400000000001e+01   2.8592000000000000e+00  -1.1696700000000000e+01  -1.1406900000000000e+01   2.0493969999999999e+02   3.5834000000000001e+00  -2.5989100000000001e+01  -1.0749000000000000e+00
   1.5892400000000000e+01  -1.9829200000000000e+01   3.6569630000000001e+02   7.7621000000000002e+00   4.7503100000000003e+01   2.8898999999999999e+00  -1.1319400000000000e+01  -1.1384700000000000e+01   1.9841020000000000e+02   3.5930000000000000e+00  -2.5228999999999999e+01  -1.0571999999999999e+00
   1.6134799999999998e+01  -2.0268899999999999e+01   3.7264479999999998e+02   8.0389999999999997e+00   4.8302399999999999e+01   2.9556000000000000e+00  -1.0786700000000000e+01  -1.1696000000000000e+01   1.9283830000000000e+02   3.5063000000000000e+00  -2.4420700000000000e+01  -1.0792999999999999e+00
   1.6774100000000001e+01  -2.0708500000000001e+01   3.8096580000000000e+02   8.3348999999999993e+00   4.9158799999999999e+01   3.0739999999999998e+00  -1.0276300000000001e+01  -1.1540300000000000e+01   1.8543819999999999e+02   3.5834000000000001e+00  -2.3545100000000001e+01  -1.1103000000000001e+00
   1.7523499999999999e+01  -2.1214200000000002e+01   3.8894369999999998e+02   8.6594999999999995e+00   5.0177000000000000e+01   3.1880999999999999e+00  -9.8545999999999996e+00  -1.1807100000000000e+01   1.7751570000000001e+02   3.6604999999999999e+00  -2.2650300000000001e+01  -1.1191000000000000e+00
   1.8206800000000001e+01  -2.1653800000000000e+01   3.9760780000000000e+02   9.0128000000000004e+00   5.1347499999999997e+01   3.1968000000000001e+00  -9.4771999999999998e+00  -1.1762700000000001e+01   1.7028970000000001e+02   3.7279000000000000e+00  -2.1649600000000000e+01  -1.0926000000000000e+00
   1.9066400000000002e+01  -2.2555199999999999e+01   4.0790190000000001e+02   9.2896999999999998e+00   5.2546399999999998e+01   3.3546999999999998e+00  -8.8336000000000006e+00  -1.1429100000000000e+01   1.6210610000000000e+02   3.8050000000000002e+00  -2.0639299999999999e+01  -1.0838000000000001e+00
   1.9859999999999999e+01  -2.3302600000000002e+01   4.1768130000000002e+02   9.6715999999999998e+00   5.3792999999999999e+01   3.4028999999999998e+00  -8.4785000000000004e+00  -1.1273500000000000e+01   1.5427070000000001e+02   3.9398000000000000e+00  -1.9561599999999999e+01  -1.0306999999999999e+00
   2.1006200000000000e+01  -2.3940100000000001e+01   4.2737479999999999e+02   1.0072600000000000e+01   5.4954000000000001e+01   3.4775000000000000e+00  -7.7904000000000000e+00  -1.1006700000000000e+01   1.4504230000000001e+02   4.2481000000000000e+00  -1.8435800000000000e+01  -9.0239999999999998e-01
   2.1557200000000002e+01  -2.4797499999999999e+01   4.3852670000000001e+02   1.0339900000000000e+01   5.6371800000000000e+01   3.5739999999999998e+00  -7.0358000000000001e+00  -1.0206200000000001e+01   1.3485620000000000e+02   4.4021999999999997e+00  -1.7175300000000000e+01  -8.2279999999999998e-01
   2.2483000000000001e+01  -2.5588899999999999e+01   4.5010750000000002e+02   1.0807700000000001e+01   5.7704000000000001e+01   3.7362000000000002e+00  -6.3699000000000003e+00  -9.6058000000000003e+00   1.2536669999999999e+02   4.5755999999999997e+00  -1.5991800000000000e+01  -6.7679999999999996e-01
   2.3651199999999999e+01  -2.6248400000000000e+01   4.6014420000000001e+02   1.1103700000000000e+01   5.8998199999999997e+01   3.8502000000000001e+00  -5.4821999999999997e+00  -8.6941000000000006e+00   1.1544180000000000e+02   4.8163999999999998e+00  -1.4846800000000000e+01  -5.4410000000000003e-01
   2.4973700000000001e+01  -2.6995799999999999e+01   4.7258290000000000e+02   1.1609700000000000e+01   6.0254300000000001e+01   3.9072000000000000e+00  -4.7496999999999998e+00  -7.6490999999999998e+00   1.0551700000000000e+02   5.0186999999999999e+00  -1.3499700000000001e+01  -3.6270000000000002e-01
   2.5921500000000002e+01  -2.8029100000000000e+01   4.8304849999999999e+02   1.1657400000000001e+01   6.1301000000000002e+01   4.0739000000000001e+00  -3.9729000000000001e+00  -6.8486000000000002e+00   9.4373300000000000e+01   5.1824000000000003e+00  -1.2104500000000000e+01  -2.9189999999999999e-01
   2.7089800000000000e+01  -2.8974399999999999e+01   4.9171269999999998e+02   1.2182499999999999e+01   6.2404899999999998e+01   4.1879000000000000e+00  -3.0629000000000000e+00  -4.9808000000000003e+00   8.4709599999999995e+01   5.3269000000000002e+00  -1.0892099999999999e+01  -4.8700000000000000e-02
   2.7883299999999998e+01  -2.9567900000000002e+01   4.9866109999999998e+02   1.2363899999999999e+01   6.3375500000000002e+01   4.3281999999999998e+00  -2.7078000000000002e+00  -3.7355999999999998e+00   7.4349400000000003e+01   5.3269000000000002e+00  -9.4680999999999997e+00   9.2899999999999996e-02
   2.8919300000000000e+01  -3.0425300000000000e+01   5.0621010000000001e+02   1.2526300000000001e+01   6.4117699999999999e+01   4.4729000000000001e+00  -2.1084999999999998e+00  -1.3786000000000000e+00   6.5730400000000003e+01   5.6352000000000002e+00  -8.3519000000000005e+00   3.7159999999999999e-01
   2.9955300000000001e+01  -3.1612400000000001e+01   5.1281550000000004e+02   1.2736300000000000e+01   6.4812399999999997e+01   4.6703000000000001e+00  -2.9963000000000002e+00  -1.3786000000000000e+00   5.8156199999999998e+01   5.3846999999999996e+00  -7.2164999999999999e+00   4.5119999999999999e-01
   3.0770800000000001e+01  -3.2469799999999999e+01   5.1821979999999996e+02   1.2850899999999999e+01   6.5602199999999996e+01   4.8324999999999996e+00  -3.2627000000000002e+00  -7.3380000000000001e-01   5.2410200000000003e+01   5.4424999999999999e+00  -6.5045000000000002e+00   5.6620000000000004e-01
   3.1299800000000001e+01  -3.3415100000000002e+01   5.2259479999999996e+02   1.3003600000000000e+01   6.6125500000000002e+01   4.9508999999999999e+00  -2.8631000000000002e+00   1.1339999999999999e+00   4.7621899999999997e+01   5.5003000000000002e+00  -5.8406000000000002e+00   6.1929999999999996e-01
   3.2225600000000000e+01  -3.4756100000000004e+01   5.2825649999999996e+02   1.3022700000000000e+01   6.6515699999999995e+01   5.1395000000000000e+00  -2.1084999999999998e+00   7.7820000000000000e-01   4.6141900000000000e+01   5.3944000000000001e+00  -5.7827999999999999e+00   6.1929999999999996e-01
   3.3019100000000002e+01  -3.5503500000000003e+01   5.3125900000000001e+02   1.3127700000000001e+01   6.6981999999999999e+01   5.3105000000000002e+00  -1.2873000000000001e+00   1.7565999999999999e+00   4.3007700000000000e+01   5.1920999999999999e+00  -5.5423000000000000e+00   6.9889999999999997e-01
   3.3460000000000001e+01  -3.6756599999999999e+01   5.3477610000000004e+02   1.3280500000000000e+01   6.7419700000000006e+01   5.4200999999999997e+00  -9.3220000000000003e-01   1.6677000000000000e+00   4.0221800000000002e+01   5.0091000000000001e+00  -5.1093000000000002e+00   5.7509999999999994e-01
   3.3878799999999998e+01  -3.7394100000000002e+01   5.3829330000000004e+02   1.3204100000000000e+01   6.7686099999999996e+01   5.6482000000000001e+00  -9.3220000000000003e-01   2.4681999999999999e+00   3.7435899999999997e+01   4.6814999999999998e+00  -4.7821999999999996e+00   6.5910000000000002e-01
   3.4077100000000002e+01  -3.8493299999999998e+01   5.4052359999999999e+02   1.3242300000000000e+01   6.8133399999999995e+01   5.7271000000000001e+00  -1.1762999999999999e+00   2.7572000000000001e+00   3.4737000000000002e+01   4.4889000000000001e+00  -4.3780000000000001e+00   7.6529999999999998e-01
   3.4297600000000003e+01  -3.9240699999999997e+01   5.4283979999999997e+02   1.3328200000000001e+01   6.8447400000000002e+01   5.8498999999999999e+00  -1.3095000000000001e+00   3.3353000000000002e+00   3.1515799999999999e+01   4.0842999999999998e+00  -3.8873000000000002e+00   8.1389999999999996e-01
   3.4297600000000003e+01  -4.0119999999999997e+01   5.4489859999999999e+02   1.3481000000000000e+01   6.8847099999999998e+01   5.9069000000000003e+00  -1.1762999999999999e+00   3.7578000000000000e+00   2.8991000000000000e+01   3.6604999999999999e+00  -3.5409000000000002e+00   8.2279999999999998e-01
   3.4275500000000001e+01  -4.0603700000000003e+01   5.4781529999999998e+02   1.3395099999999999e+01   6.9180099999999996e+01   6.0034000000000001e+00  -1.2873000000000001e+00   3.9802000000000000e+00   2.6118099999999998e+01   3.4293000000000000e+00  -3.1368000000000000e+00   8.9800000000000002e-01
   3.4584099999999999e+01  -4.1658900000000003e+01   5.4875890000000004e+02   1.3557399999999999e+01   6.9694000000000003e+01   6.0603999999999996e+00  -1.1762999999999999e+00   4.4027000000000003e+00   2.3158000000000001e+01   3.1017999999999999e+00  -2.7904000000000000e+00   9.0239999999999998e-01
   3.4672300000000000e+01  -4.2362400000000001e+01   5.5193290000000002e+02   1.3528700000000001e+01   6.9931899999999999e+01   6.1173999999999999e+00  -1.1762999999999999e+00   4.6473000000000004e+00   2.0110900000000001e+01   2.7934999999999999e+00  -2.4055000000000000e+00   9.0680000000000005e-01
   3.4826599999999999e+01  -4.3329700000000003e+01   5.5321960000000001e+02   1.3605100000000000e+01   7.0007999999999996e+01   6.1919000000000004e+00  -1.2206999999999999e+00   4.8917999999999999e+00   1.7586200000000002e+01   2.4660000000000002e+00  -2.1265000000000001e+00   8.8470000000000004e-01
   3.4870699999999999e+01  -4.4077100000000002e+01   5.5407749999999999e+02   1.3500100000000000e+01   7.0207800000000006e+01   6.2401999999999997e+00  -1.3539000000000001e+00   4.4916000000000000e+00   1.5322600000000000e+01   2.0807000000000002e+00  -1.7126999999999999e+00   8.9800000000000002e-01
   3.5179200000000002e+01  -4.4626700000000000e+01   5.5296230000000003e+02   1.3595599999999999e+01   7.0284000000000006e+01   6.2972000000000001e+00  -1.1984999999999999e+00   4.2915000000000001e+00   1.2797800000000001e+01   1.8688000000000000e+00  -1.3086000000000000e+00   8.2720000000000005e-01
   3.5421700000000001e+01  -4.5637900000000002e+01   5.5339120000000003e+02   1.3500100000000000e+01   6.9998500000000007e+01   6.3586000000000000e+00  -1.0209999999999999e+00   3.4243000000000001e+00   1.0273099999999999e+01   1.3871000000000000e+00  -9.1410000000000002e-01   6.9889999999999997e-01
   3.5576000000000001e+01  -4.6275500000000001e+01   5.5150400000000002e+02   1.3318700000000000e+01   6.9865300000000005e+01   6.3498000000000001e+00  -9.7660000000000002e-01   2.6238000000000001e+00   8.5319000000000003e+00   1.0500000000000000e+00  -7.6010000000000000e-01   5.7060000000000000e-01
   3.5840499999999999e+01  -4.6781100000000002e+01   5.4884469999999999e+02   1.3442800000000000e+01   6.9598799999999997e+01   6.3235000000000001e+00  -9.3220000000000003e-01   1.6232000000000000e+00   6.6166000000000000e+00   8.9580000000000004e-01  -4.5219999999999999e-01   3.3620000000000000e-01
   3.6237299999999998e+01  -4.7286700000000003e+01   5.4558489999999995e+02   1.3271000000000001e+01   6.9313299999999998e+01   6.3190999999999997e+00  -8.6560000000000004e-01   7.3380000000000001e-01   3.8306000000000000e+00   2.9859999999999998e-01  -7.6999999999999999e-02   2.3440000000000000e-01
   3.6479700000000001e+01  -4.7924199999999999e+01   5.4103830000000005e+02   1.3099100000000000e+01   6.8742400000000004e+01   6.2709000000000001e+00  -9.9880000000000002e-01   3.5580000000000001e-01   3.8306000000000000e+00   3.1790000000000002e-01   3.8500000000000000e-02   1.9020000000000001e-01
   3.6479700000000001e+01  -4.8253999999999998e+01   5.3554819999999995e+02   1.3013199999999999e+01   6.8314200000000000e+01   6.2401999999999997e+00  -1.0653999999999999e+00   3.3350000000000002e-01   3.2212000000000001e+00   2.4079999999999999e-01   9.5999999999999992e-03   2.3440000000000000e-01
   3.6501800000000003e+01  -4.8759599999999999e+01   5.3108740000000000e+02   1.2764900000000001e+01   6.7790800000000004e+01   6.1744000000000003e+00  -1.1096999999999999e+00   2.2200000000000001e-02   4.0048000000000004e+00   1.9270000000000001e-01   3.8500000000000000e-02   2.0790000000000000e-01
   3.6523800000000001e+01  -4.9133299999999998e+01   5.2688400000000001e+02   1.2650399999999999e+01   6.7191299999999998e+01   6.1787999999999998e+00  -9.5440000000000003e-01   6.6699999999999995e-02   3.6564999999999999e+00   3.0819999999999997e-01   6.7400000000000002e-02   2.1679999999999999e-01
   3.6413600000000002e+01  -4.9353200000000001e+01   5.2087909999999999e+02   1.2411700000000000e+01   6.6724999999999994e+01   6.0735000000000001e+00  -1.1540999999999999e+00   1.1119999999999999e-01   3.0470999999999999e+00   2.8899999999999998e-01  -9.5999999999999992e-03   2.6540000000000002e-01
   3.5796399999999998e+01  -4.9375100000000003e+01   5.1616099999999994e+02   1.2335300000000000e+01   6.6268299999999996e+01   5.9901999999999997e+00  -9.9880000000000002e-01   6.6699999999999995e-02   4.0918000000000001e+00   2.6970000000000000e-01   6.7400000000000002e-02   2.9189999999999999e-01
   3.5311500000000002e+01  -4.9573000000000000e+01   5.1144290000000001e+02   1.2153900000000000e+01   6.5716399999999993e+01   5.9726999999999997e+00  -1.0653999999999999e+00   4.4499999999999998e-02   3.0470999999999999e+00   2.1190000000000001e-01  -3.8500000000000000e-02   2.2120000000000001e-01
   3.4650199999999998e+01  -4.9638900000000000e+01   5.0732530000000003e+02   1.2077500000000001e+01   6.5259600000000006e+01   5.8761999999999999e+00  -9.5440000000000003e-01   1.5559999999999999e-01   3.9177000000000000e+00   2.8899999999999998e-01   9.5999999999999992e-03   2.0790000000000000e-01
   3.4209400000000002e+01  -4.9485100000000003e+01   5.0192090000000002e+02   1.2068000000000000e+01   6.5059799999999996e+01   5.7752999999999997e+00  -1.0209999999999999e+00   1.3339999999999999e-01   3.2212000000000001e+00   2.6010000000000000e-01   8.6599999999999996e-02   1.7690000000000000e-01
   3.3460000000000001e+01  -4.9573000000000000e+01   4.9814640000000003e+02   1.1924799999999999e+01   6.4726699999999994e+01   5.7183000000000002e+00  -1.0431999999999999e+00   5.5589999999999995e-01   4.4401000000000002e+00   1.8300000000000000e-01   3.8500000000000000e-02   1.9910000000000000e-01
   3.2578299999999999e+01  -4.9573000000000000e+01   4.9445769999999999e+02   1.1905700000000000e+01   6.4564899999999994e+01   5.6920000000000002e+00  -1.1318999999999999e+00   3.7800000000000000e-01   4.6142000000000003e+00   2.3119999999999999e-01   7.6999999999999999e-02   2.3440000000000000e-01
   3.1961099999999998e+01  -4.9770800000000001e+01   4.9016849999999999e+02   1.1810200000000000e+01   6.4393699999999995e+01   5.5955000000000004e+00  -1.0875999999999999e+00   2.0010000000000000e-01   3.9177000000000000e+00   2.1190000000000001e-01   6.7400000000000002e-02   2.2120000000000001e-01
   3.1498200000000001e+01  -5.0056600000000003e+01   4.8742349999999999e+02   1.1724299999999999e+01   6.4298500000000004e+01   5.5911999999999997e+00  -1.0653999999999999e+00   3.7800000000000000e-01   3.5695000000000001e+00   3.0819999999999997e-01   3.8500000000000000e-02   1.8579999999999999e-01
   3.0307900000000000e+01  -5.0254500000000000e+01   4.8656560000000002e+02   1.1676500000000001e+01   6.4184299999999993e+01   5.6788999999999996e+00  -9.3220000000000003e-01   8.8900000000000007e-02   3.5695000000000001e+00   2.2159999999999999e-01   2.8899999999999999e-02   2.3440000000000000e-01
   2.9867100000000001e+01  -5.0914000000000001e+01   4.8416370000000001e+02   1.1638299999999999e+01   6.4041600000000003e+01   5.6437999999999997e+00  -1.2650999999999999e+00   4.4499999999999998e-02   3.6564999999999999e+00   2.3119999999999999e-01   0.0000000000000000e+00   2.2120000000000001e-01
   2.9117699999999999e+01  -5.0892000000000003e+01   4.8304849999999999e+02   1.1514200000000001e+01   6.4127200000000002e+01   5.6657000000000002e+00  -1.3539000000000001e+00   1.1119999999999999e-01   3.3083000000000000e+00   1.5409999999999999e-01   9.5999999999999992e-03   2.2120000000000001e-01
   2.8500499999999999e+01  -5.1463600000000000e+01   4.8210489999999999e+02   1.1514200000000001e+01   6.3965499999999999e+01   5.7359000000000000e+00  -1.0875999999999999e+00   1.1119999999999999e-01   3.3953000000000002e+00   3.1790000000000002e-01  -2.8899999999999999e-02   2.2559999999999999e-01
   2.7927399999999999e+01  -5.1617500000000000e+01   4.8021760000000000e+02   1.1399699999999999e+01   6.4003500000000003e+01   5.7840999999999996e+00  -1.1762999999999999e+00   2.4460000000000001e-01   3.3953000000000002e+00   2.0230000000000001e-01   4.8099999999999997e-02   2.1679999999999999e-01
   2.7684899999999999e+01  -5.1859299999999998e+01   4.7755829999999997e+02   1.1504700000000000e+01   6.3984499999999997e+01   5.8015999999999996e+00  -1.0653999999999999e+00   1.7790000000000000e-01   3.4824000000000002e+00   3.3710000000000001e-01   0.0000000000000000e+00   2.7429999999999999e-01
   2.7155899999999999e+01  -5.2079099999999997e+01   4.7661470000000003e+02   1.1523800000000000e+01   6.3965499999999999e+01   5.8586999999999998e+00  -1.2206999999999999e+00   4.4469999999999998e-01   4.1788999999999996e+00   2.5050000000000000e-01   1.9199999999999998e-02   2.0349999999999999e-01
   2.6604900000000001e+01  -5.2562800000000003e+01   4.7567110000000002e+02   1.1514200000000001e+01   6.3889299999999999e+01   5.7972999999999999e+00  -9.3220000000000003e-01   8.8900000000000007e-02   4.0048000000000004e+00   2.9859999999999998e-01   7.6999999999999999e-02   1.5479999999999999e-01
   2.6384399999999999e+01  -5.2738599999999998e+01   4.7352650000000000e+02   1.1619199999999999e+01   6.3879800000000003e+01   5.8543000000000003e+00  -1.1318999999999999e+00   1.3339999999999999e-01   3.8306000000000000e+00   2.4079999999999999e-01  -9.6199999999999994e-02   2.1679999999999999e-01
   2.6208100000000002e+01  -5.2958500000000001e+01   4.7206819999999999e+02   1.1609700000000000e+01   6.3794199999999996e+01   5.8630000000000004e+00  -1.1318999999999999e+00   4.0020000000000000e-01   3.1341999999999999e+00   3.0819999999999997e-01   8.6599999999999996e-02   2.1679999999999999e-01
   2.5701100000000000e+01  -5.3376199999999997e+01   4.7241129999999998e+02   1.1667000000000000e+01   6.3718000000000004e+01   5.9726999999999997e+00  -1.0653999999999999e+00   4.2249999999999999e-01   4.6142000000000003e+00   3.3710000000000001e-01   4.8099999999999997e-02   2.0790000000000000e-01
   2.5436599999999999e+01  -5.3749899999999997e+01   4.7052409999999998e+02   1.1724299999999999e+01   6.3689500000000002e+01   5.9726999999999997e+00  -1.1540999999999999e+00  -2.2200000000000001e-02   3.7435999999999998e+00   2.8899999999999998e-01   0.0000000000000000e+00   2.2559999999999999e-01
   2.4885600000000000e+01  -5.4057600000000001e+01   4.6983780000000002e+02   1.1676500000000001e+01   6.3708500000000001e+01   6.0297000000000001e+00  -1.2206999999999999e+00   6.6699999999999995e-02   2.9600000000000000e+00   2.5050000000000000e-01   0.0000000000000000e+00   2.3000000000000001e-01
   2.4577000000000002e+01  -5.4673200000000001e+01   4.6932310000000001e+02   1.1829300000000000e+01   6.3708500000000001e+01   6.0778999999999996e+00  -1.0653999999999999e+00   2.8910000000000002e-01   3.4824000000000002e+00   2.6010000000000000e-01  -4.8099999999999997e-02   2.2120000000000001e-01
   2.4444700000000001e+01  -5.5046900000000001e+01   4.7000940000000003e+02   1.1934300000000000e+01   6.3708500000000001e+01   6.1919000000000004e+00  -8.6560000000000004e-01   2.6679999999999998e-01   4.4401000000000002e+00   1.5409999999999999e-01   7.6999999999999999e-02   2.1679999999999999e-01
   2.4158200000000001e+01  -5.5618499999999997e+01   4.6915150000000000e+02   1.2144399999999999e+01   6.3917900000000003e+01   6.2050999999999998e+00  -1.0653999999999999e+00   2.4460000000000001e-01   3.2212000000000001e+00   2.4079999999999999e-01   4.8099999999999997e-02   2.3000000000000001e-01
   2.3695300000000000e+01  -5.6343899999999998e+01   4.7060980000000001e+02   1.2249400000000000e+01   6.4003500000000003e+01   6.2709000000000001e+00  -7.7680000000000005e-01   2.4460000000000001e-01   3.8306000000000000e+00   2.6010000000000000e-01  -3.8500000000000000e-02   1.9910000000000000e-01
   2.3518999999999998e+01  -5.6981499999999997e+01   4.7000940000000003e+02   1.2258900000000001e+01   6.4051100000000005e+01   6.3102999999999998e+00  -8.2120000000000004e-01   3.1130000000000002e-01   4.0918000000000001e+00   2.0230000000000001e-01   1.9199999999999998e-02   1.9910000000000000e-01
   2.3320599999999999e+01  -5.7311199999999999e+01   4.6932310000000001e+02   1.2421200000000001e+01   6.4174800000000005e+01   6.3015999999999996e+00  -1.1096999999999999e+00   1.1119999999999999e-01   4.1788999999999996e+00   1.9270000000000001e-01  -9.5999999999999992e-03   2.3000000000000001e-01
   2.3276499999999999e+01  -5.8212499999999999e+01   4.6906569999999999e+02   1.2707700000000001e+01   6.4241399999999999e+01   6.3059000000000003e+00  -1.1984999999999999e+00   1.1119999999999999e-01   3.4824000000000002e+00   2.6010000000000000e-01   4.8099999999999997e-02   2.1229999999999999e-01
   2.3122199999999999e+01  -5.8740099999999998e+01   4.6975200000000001e+02   1.2803100000000001e+01   6.4174800000000005e+01   6.4725999999999999e+00  -1.1984999999999999e+00   3.5580000000000001e-01   4.1788999999999996e+00   2.2159999999999999e-01   3.8500000000000000e-02   2.2559999999999999e-01
   2.3232399999999998e+01  -5.9443600000000004e+01   4.6992360000000002e+02   1.3070499999999999e+01   6.4346100000000007e+01   6.4945000000000004e+00  -1.2428999999999999e+00   3.1130000000000002e-01   3.1341999999999999e+00   2.4079999999999999e-01  -1.9199999999999998e-02   2.1229999999999999e-01
   2.3144200000000001e+01  -6.0344900000000003e+01   4.7000940000000003e+02   1.3290100000000001e+01   6.4336600000000004e+01   6.5602999999999998e+00  -1.1318999999999999e+00   2.2239999999999999e-01   3.4824000000000002e+00   3.0819999999999997e-01  -5.7700000000000001e-02   2.5209999999999999e-01
   2.3033999999999999e+01  -6.0828600000000002e+01   4.7069560000000001e+02   1.3624200000000000e+01   6.4327100000000002e+01   6.5865999999999998e+00  -9.7660000000000002e-01   8.8900000000000007e-02   3.5695000000000001e+00   2.6010000000000000e-01   2.8899999999999999e-02   2.3440000000000000e-01
   2.3166300000000000e+01  -6.1290199999999999e+01   4.7129610000000002e+02   1.3910600000000001e+01   6.4250900000000001e+01   6.5471000000000004e+00  -1.0875999999999999e+00   2.2239999999999999e-01   4.0048000000000004e+00   2.3119999999999999e-01  -3.8500000000000000e-02   2.3890000000000000e-01
   2.3474900000000002e+01  -6.1751899999999999e+01   4.7043830000000003e+02   1.4445300000000000e+01   6.4355599999999995e+01   6.5164000000000000e+00  -8.4340000000000004e-01   1.1119999999999999e-01   3.0470999999999999e+00   2.4079999999999999e-01   9.5999999999999992e-03   2.0790000000000000e-01
   2.3320599999999999e+01  -6.2169600000000003e+01   4.7232549999999998e+02   1.4922700000000001e+01   6.4450800000000001e+01   6.5164000000000000e+00  -1.2206999999999999e+00   2.8910000000000002e-01   3.9177000000000000e+00   2.3119999999999999e-01   5.7700000000000001e-02   2.3890000000000000e-01
   2.3562999999999999e+01  -6.2499299999999998e+01   4.7223970000000003e+02   1.5428699999999999e+01   6.4460300000000004e+01   6.4682000000000004e+00  -9.3220000000000003e-01   2.4460000000000001e-01   3.9177000000000000e+00   2.4079999999999999e-01   7.6999999999999999e-02   2.1229999999999999e-01
   2.4003900000000002e+01  -6.2851100000000002e+01   4.7258290000000000e+02   1.6192499999999999e+01   6.4555400000000006e+01   6.4199999999999999e+00  -1.0875999999999999e+00   8.8900000000000007e-02   3.6564999999999999e+00   1.9270000000000001e-01  -5.7700000000000001e-02   2.1229999999999999e-01
   2.4775400000000001e+01  -6.3202800000000003e+01   4.7378379999999999e+02   1.6727100000000000e+01   6.4612499999999997e+01   6.3453999999999997e+00  -9.3220000000000003e-01   6.6699999999999995e-02   4.0918000000000001e+00   2.6970000000000000e-01   9.5999999999999992e-03   1.7249999999999999e-01
   2.5238199999999999e+01  -6.3994199999999999e+01   4.7601420000000002e+02   1.7443200000000001e+01   6.4631600000000006e+01   6.3190999999999997e+00  -9.9880000000000002e-01   2.0010000000000000e-01   3.5695000000000001e+00   2.6010000000000000e-01   3.8500000000000000e-02   2.2559999999999999e-01
   2.5921500000000002e+01  -6.4521799999999999e+01   4.7738679999999999e+02   1.8149699999999999e+01   6.4669600000000003e+01   6.3190999999999997e+00  -1.2206999999999999e+00   2.2200000000000001e-02   2.8730000000000002e+00   2.5050000000000000e-01  -6.7400000000000002e-02   2.4329999999999999e-01
   2.6957500000000000e+01  -6.5489099999999993e+01   4.8030340000000001e+02   1.8961200000000002e+01   6.4840900000000005e+01   6.2839999999999998e+00  -1.2650999999999999e+00  -6.6699999999999995e-02   3.6564999999999999e+00   2.5050000000000000e-01  -1.9199999999999998e-02   2.6100000000000001e-01
   2.7530600000000000e+01  -6.6390400000000000e+01   4.8270540000000000e+02   1.9696400000000001e+01   6.4926500000000004e+01   6.2752999999999997e+00  -9.9880000000000002e-01   1.1119999999999999e-01   4.0048000000000004e+00   2.4079999999999999e-01  -1.9199999999999998e-02   2.2120000000000001e-01
   2.8434300000000000e+01  -6.7203800000000001e+01   4.8596510000000001e+02   2.0651100000000000e+01   6.5154899999999998e+01   6.2839999999999998e+00  -1.0653999999999999e+00   2.0010000000000000e-01   3.3083000000000000e+00   2.3119999999999999e-01   7.6999999999999999e-02   2.3000000000000001e-01
   2.9382200000000001e+01  -6.7929299999999998e+01   4.8785239999999999e+02   2.1710899999999999e+01   6.5383300000000006e+01   6.1962999999999999e+00  -1.0209999999999999e+00   1.1119999999999999e-01   3.3083000000000000e+00   2.6970000000000000e-01  -1.9199999999999998e-02   2.5209999999999999e-01
   3.0682600000000001e+01  -6.8896600000000007e+01   4.9111219999999997e+02   2.2570200000000000e+01   6.5478499999999997e+01   6.2138999999999998e+00  -9.3220000000000003e-01   2.8910000000000002e-01   3.4824000000000002e+00   2.6970000000000000e-01   8.6599999999999996e-02   2.2559999999999999e-01
   3.1520199999999999e+01  -7.0105699999999999e+01   4.9411460000000000e+02   2.3620400000000000e+01   6.5668800000000005e+01   6.2050999999999998e+00  -9.9880000000000002e-01   2.2239999999999999e-01   3.9177000000000000e+00   1.5409999999999999e-01   6.7400000000000002e-02   2.0349999999999999e-01
   3.2754600000000003e+01  -7.1358699999999999e+01   4.9728859999999997e+02   2.4871099999999998e+01   6.5982799999999997e+01   6.1436999999999999e+00  -1.1762999999999999e+00   1.7790000000000000e-01   4.0048000000000004e+00   3.5639999999999999e-01   1.9199999999999998e-02   2.4329999999999999e-01
   3.3636299999999999e+01  -7.2281999999999996e+01   5.0132040000000001e+02   2.6284099999999999e+01   6.6268299999999996e+01   6.0998000000000001e+00  -1.1096999999999999e+00   8.8900000000000007e-02   3.3953000000000002e+00   2.6010000000000000e-01  -3.8500000000000000e-02   2.3000000000000001e-01
   3.4495899999999999e+01  -7.2985500000000002e+01   5.0603850000000000e+02   2.7735299999999999e+01   6.6544200000000004e+01   6.1261999999999999e+00  -1.1540999999999999e+00  -8.8900000000000007e-02   4.0048000000000004e+00   2.6970000000000000e-01   5.7700000000000001e-02   2.5209999999999999e-01
   3.5708300000000001e+01  -7.3733000000000004e+01   5.0972730000000001e+02   2.9291599999999999e+01   6.6763099999999994e+01   6.0034000000000001e+00  -1.1318999999999999e+00   3.3350000000000002e-01   2.6118000000000001e+00   2.6970000000000000e-01  -9.5999999999999992e-03   2.3440000000000000e-01
   3.7030799999999999e+01  -7.4722200000000001e+01   5.1478850000000000e+02   3.0838300000000000e+01   6.7029499999999999e+01   5.9901999999999997e+00  -1.0431999999999999e+00   6.6699999999999995e-02   3.5695000000000001e+00   2.6010000000000000e-01   9.5999999999999992e-03   2.5659999999999999e-01
   3.8265099999999997e+01  -7.5359700000000004e+01   5.1779089999999997e+02   3.2585400000000000e+01   6.7105699999999999e+01   5.9507000000000003e+00  -1.1096999999999999e+00   2.0010000000000000e-01   3.6564999999999999e+00   2.7939999999999998e-01   6.7400000000000002e-02   1.9460000000000000e-01
   3.9477499999999999e+01  -7.5711500000000001e+01   5.2130809999999997e+02   3.4275300000000001e+01   6.7181799999999996e+01   5.7709999999999999e+00  -9.7660000000000002e-01   6.6699999999999995e-02   3.0470999999999999e+00   2.9859999999999998e-01  -5.7700000000000001e-02   2.3440000000000000e-01
   4.0733899999999998e+01  -7.5689499999999995e+01   5.2268060000000003e+02   3.6041600000000003e+01   6.7172300000000007e+01   5.5780000000000003e+00  -9.5440000000000003e-01   8.8900000000000007e-02   3.3083000000000000e+00   3.0819999999999997e-01   1.9199999999999998e-02   2.5659999999999999e-01
   4.1681699999999999e+01  -7.5821399999999997e+01   5.2516830000000004e+02   3.7836500000000001e+01   6.7086600000000004e+01   5.3937999999999997e+00  -1.0875999999999999e+00   1.3339999999999999e-01   3.1341999999999999e+00   2.3119999999999999e-01   4.8099999999999997e-02   2.2559999999999999e-01
   4.2497199999999999e+01  -7.5843400000000003e+01   5.2671240000000000e+02   3.9602800000000002e+01   6.7143699999999995e+01   5.2579000000000002e+00  -9.3220000000000003e-01   5.1139999999999997e-01   3.5695000000000001e+00   2.3119999999999999e-01   4.8099999999999997e-02   1.8140000000000001e-01
   4.3401000000000003e+01  -7.5821399999999997e+01   5.2662670000000003e+02   4.1435899999999997e+01   6.6829700000000003e+01   5.0736999999999997e+00  -1.0209999999999999e+00   8.8900000000000007e-02   4.0048000000000004e+00   2.4079999999999999e-01   6.7400000000000002e-02   2.1229999999999999e-01
   4.3643400000000000e+01  -7.5315799999999996e+01   5.2748450000000003e+02   4.3402700000000003e+01   6.6772599999999997e+01   4.8895000000000000e+00  -8.8780000000000003e-01   2.2239999999999999e-01   3.6564999999999999e+00   3.1790000000000002e-01   5.7700000000000001e-02   1.6810000000000000e-01
   4.3863799999999998e+01  -7.5073999999999998e+01   5.2791340000000002e+02   4.5140300000000003e+01   6.6458600000000004e+01   4.7009999999999996e+00  -8.8780000000000003e-01   1.5559999999999999e-01   3.6564999999999999e+00   2.6970000000000000e-01  -9.5999999999999992e-03   2.3000000000000001e-01
   4.3863799999999998e+01  -7.4920100000000005e+01   5.2817079999999999e+02   4.6954400000000000e+01   6.6268299999999996e+01   4.5606000000000000e+00  -1.1984999999999999e+00   1.5559999999999999e-01   3.3083000000000000e+00   2.3119999999999999e-01   0.0000000000000000e+00   2.6979999999999998e-01
   4.3930000000000000e+01  -7.4194599999999994e+01   5.2782759999999996e+02   4.8921100000000003e+01   6.6039900000000003e+01   4.2975000000000003e+00  -1.0431999999999999e+00   2.2200000000000001e-02   3.1341999999999999e+00   2.6970000000000000e-01  -3.8500000000000000e-02   2.3000000000000001e-01
   4.3533200000000001e+01  -7.2897599999999997e+01   5.2765610000000004e+02   5.0830599999999997e+01   6.5583100000000002e+01   4.1220999999999997e+00  -1.0431999999999999e+00   1.7790000000000000e-01   2.9600000000000000e+00   2.0230000000000001e-01   4.8099999999999997e-02   2.6540000000000002e-01
   4.3268700000000003e+01  -7.1490600000000001e+01   5.2679819999999995e+02   5.2778300000000002e+01   6.5145399999999995e+01   3.8458000000000001e+00  -9.3220000000000003e-01   6.6699999999999995e-02   3.4824000000000002e+00   2.7939999999999998e-01  -9.5999999999999992e-03   2.2120000000000001e-01
   4.2805799999999998e+01  -7.0347499999999997e+01   5.2285220000000004e+02   5.4601900000000001e+01   6.4726699999999994e+01   3.5914999999999999e+00  -9.9880000000000002e-01   4.4499999999999998e-02   3.0470999999999999e+00   1.7340000000000000e-01   4.8099999999999997e-02   2.1679999999999999e-01
   4.2122500000000002e+01  -7.0325500000000005e+01   5.2156539999999995e+02   5.6043500000000002e+01   6.4289000000000001e+01   3.5651999999999999e+00  -1.0209999999999999e+00   3.1130000000000002e-01   3.6564999999999999e+00   2.1190000000000001e-01   7.6999999999999999e-02   1.9020000000000001e-01
   4.1681699999999999e+01  -7.0017700000000005e+01   5.1710469999999998e+02   5.7561599999999999e+01   6.3508699999999997e+01   3.4205000000000001e+00  -7.9900000000000004e-01   3.7800000000000000e-01   3.5695000000000001e+00   2.4079999999999999e-01   1.1550000000000001e-01   2.0790000000000000e-01
   4.0799999999999997e+01  -6.8962500000000006e+01   5.1152870000000001e+02   5.9022300000000001e+01   6.2890200000000000e+01   3.2976999999999999e+00  -1.1540999999999999e+00   8.8900000000000007e-02   3.5695000000000001e+00   2.4079999999999999e-01   5.7700000000000001e-02   2.0349999999999999e-01
   3.9213000000000001e+01  -6.9534099999999995e+01   5.0955570000000000e+02   6.0053500000000000e+01   6.2595199999999998e+01   3.3546999999999998e+00  -1.0653999999999999e+00   2.6679999999999998e-01   3.5695000000000001e+00   2.1190000000000001e-01   5.7700000000000001e-02   1.9910000000000000e-01
   3.8485599999999998e+01  -7.0347499999999997e+01   5.0921249999999998e+02   6.1055900000000001e+01   6.2385800000000003e+01   3.5082000000000000e+00  -1.1762999999999999e+00   2.6679999999999998e-01   3.6564999999999999e+00   2.5050000000000000e-01   3.8500000000000000e-02   1.9910000000000000e-01
   3.7405500000000004e+01  -7.1776399999999995e+01   5.0749689999999998e+02   6.1800600000000003e+01   6.2319200000000002e+01   3.6396999999999999e+00  -1.0209999999999999e+00   1.5559999999999999e-01   3.5695000000000001e+00   2.6970000000000000e-01   7.6999999999999999e-02   2.1679999999999999e-01
   3.5620100000000001e+01  -7.3733000000000004e+01   5.0826889999999997e+02   6.2173000000000002e+01   6.2490499999999997e+01   3.8896999999999999e+00  -1.0431999999999999e+00  -2.6679999999999998e-01   2.5247000000000002e+00   2.4079999999999999e-01  -9.5999999999999992e-03   2.6979999999999998e-01
   3.6060899999999997e+01  -7.6305000000000007e+01   5.0749689999999998e+02   6.2593100000000000e+01   6.2319200000000002e+01   4.3326000000000002e+00  -9.5440000000000003e-01   2.2239999999999999e-01   2.6989000000000001e+00   2.5050000000000000e-01   3.8500000000000000e-02   2.3440000000000000e-01
   3.5157200000000003e+01  -7.6261099999999999e+01   5.0655329999999998e+02   6.3060899999999997e+01   6.2147900000000000e+01   4.3151000000000002e+00  -1.1096999999999999e+00   2.2200000000000001e-02   3.3083000000000000e+00   2.6970000000000000e-01   2.8899999999999999e-02   2.1679999999999999e-01
   3.4011000000000003e+01  -7.6612799999999993e+01   5.0209249999999997e+02   6.3175500000000000e+01   6.1833900000000000e+01   4.4070999999999998e+00  -8.8780000000000003e-01   2.2200000000000001e-02   3.3083000000000000e+00   2.3119999999999999e-01  -6.7400000000000002e-02   2.3440000000000000e-01
   3.3261600000000001e+01  -7.7821899999999999e+01   4.9583030000000002e+02   6.2898600000000002e+01   6.1091700000000003e+01   4.6878000000000002e+00  -9.5440000000000003e-01   2.6679999999999998e-01   4.1788999999999996e+00   2.3119999999999999e-01   4.8099999999999997e-02   1.9460000000000000e-01
   3.2445999999999998e+01  -7.9250799999999998e+01   4.8845290000000000e+02   6.2459400000000002e+01   6.0225700000000003e+01   4.9027000000000003e+00  -1.0431999999999999e+00   1.7790000000000000e-01   3.6564999999999999e+00   2.3119999999999999e-01   7.6999999999999999e-02   2.1229999999999999e-01
   3.1255700000000001e+01  -7.9162899999999993e+01   4.7772989999999999e+02   6.1752899999999997e+01   5.9359800000000000e+01   5.0342000000000002e+00  -1.1096999999999999e+00   1.5559999999999999e-01   3.1341999999999999e+00   2.0230000000000001e-01   1.2509999999999999e-01   2.3000000000000001e-01
   3.0462199999999999e+01  -7.8701200000000000e+01   4.6640640000000002e+02   6.1017800000000001e+01   5.7932400000000001e+01   5.1351000000000004e+00  -1.1762999999999999e+00   2.6679999999999998e-01   3.4824000000000002e+00   2.1190000000000001e-01   9.5999999999999992e-03   2.7429999999999999e-01
   2.9161700000000000e+01  -7.8283600000000007e+01   4.5551190000000003e+02   5.9872100000000003e+01   5.6438400000000001e+01   5.3280000000000003e+00  -7.9900000000000004e-01   3.1130000000000002e-01   3.2212000000000001e+00   2.2159999999999999e-01  -1.9199999999999998e-02   2.1229999999999999e-01
   2.7927399999999999e+01  -7.7426199999999994e+01   4.4007080000000002e+02   5.8726399999999998e+01   5.4877800000000001e+01   5.4070000000000000e+00  -1.1318999999999999e+00   8.8900000000000007e-02   2.9600000000000000e+00   2.1190000000000001e-01   1.9199999999999998e-02   2.1229999999999999e-01
   2.6604900000000001e+01  -7.6195099999999996e+01   4.2445819999999998e+02   5.7198799999999999e+01   5.3117400000000004e+01   5.4508000000000001e+00  -1.1540999999999999e+00   1.1119999999999999e-01   2.9600000000000000e+00   2.4079999999999999e-01  -9.6199999999999994e-02   2.3890000000000000e-01
   2.5039899999999999e+01  -7.4546300000000002e+01   4.0858819999999997e+02   5.5537500000000001e+01   5.1071500000000000e+01   5.4814999999999996e+00  -9.3220000000000003e-01   3.5580000000000001e-01   3.5695000000000001e+00   2.6010000000000000e-01   9.5999999999999992e-03   2.1679999999999999e-01
   2.3452800000000000e+01  -7.2699700000000007e+01   3.9125979999999998e+02   5.3542099999999998e+01   4.8911400000000000e+01   5.5342000000000002e+00  -1.1984999999999999e+00   1.1119999999999999e-01   2.7858999999999998e+00   2.6010000000000000e-01   3.8500000000000000e-02   2.6100000000000001e-01
   2.2064200000000000e+01  -7.0699200000000005e+01   3.7058600000000001e+02   5.1575299999999999e+01   4.6665700000000001e+01   5.5034999999999998e+00  -1.1318999999999999e+00   1.3339999999999999e-01   3.7435999999999998e+00   2.6970000000000000e-01   9.5999999999999992e-03   2.6100000000000001e-01
   2.0344899999999999e+01  -6.8149100000000004e+01   3.5231400000000002e+02   4.9245699999999999e+01   4.4258200000000002e+01   5.4070000000000000e+00  -9.5440000000000003e-01   2.2239999999999999e-01   3.2212000000000001e+00   2.4079999999999999e-01   4.8099999999999997e-02   2.5659999999999999e-01
   1.8978300000000001e+01  -6.5379199999999997e+01   3.3061070000000001e+02   4.6887500000000003e+01   4.1660299999999999e+01   5.2885999999999997e+00  -1.0653999999999999e+00   2.8910000000000002e-01   3.5695000000000001e+00   2.2159999999999999e-01   1.5400000000000000e-01   2.5209999999999999e-01
   1.7325099999999999e+01  -6.2323500000000003e+01   3.0856430000000000e+02   4.4491100000000003e+01   3.9024400000000000e+01   5.0999999999999996e+00  -1.0209999999999999e+00   4.4499999999999998e-02   3.3083000000000000e+00   1.5409999999999999e-01  -7.6999999999999999e-02   2.1679999999999999e-01
   1.6002600000000001e+01  -5.9531599999999997e+01   2.8557420000000002e+02   4.1579099999999997e+01   3.6264899999999997e+01   4.8895000000000000e+00  -1.0431999999999999e+00   0.0000000000000000e+00   3.6564999999999999e+00   2.5050000000000000e-01   1.0580000000000001e-01   2.1229999999999999e-01
   1.4878399999999999e+01  -5.7135300000000001e+01   2.6335620000000000e+02   3.8734000000000002e+01   3.3105600000000003e+01   4.7843000000000000e+00  -9.3220000000000003e-01   3.5580000000000001e-01   3.8306000000000000e+00   2.4079999999999999e-01   6.7400000000000002e-02   2.4329999999999999e-01
   1.3996800000000000e+01  -5.3815800000000003e+01   2.3830740000000000e+02   3.5736100000000000e+01   3.0231800000000000e+01   4.5255000000000001e+00  -1.0875999999999999e+00   8.8900000000000007e-02   3.7435999999999998e+00   3.0819999999999997e-01  -2.8899999999999999e-02   1.9020000000000001e-01
   1.2608100000000000e+01  -5.0210500000000003e+01   2.1497420000000000e+02   3.2575899999999997e+01   2.7205800000000000e+01   4.3018999999999998e+00  -1.0875999999999999e+00   4.4499999999999998e-02   2.6989000000000001e+00   2.2159999999999999e-01  -9.5999999999999992e-03   2.1679999999999999e-01
   1.1263500000000001e+01  -4.5637900000000002e+01   1.9155520000000001e+02   2.9549399999999999e+01   2.4246400000000001e+01   3.9291999999999998e+00  -9.3220000000000003e-01   1.1119999999999999e-01   3.4824000000000002e+00   2.0230000000000001e-01   5.7700000000000001e-02   2.2559999999999999e-01
   9.5883000000000003e+00  -4.0625700000000002e+01   1.6890830000000000e+02   2.6465499999999999e+01   2.1372599999999998e+01   3.5827000000000000e+00  -1.1096999999999999e+00   4.4499999999999998e-02   3.4824000000000002e+00   2.2159999999999999e-01   5.7700000000000001e-02   2.8749999999999998e-01
   8.5744000000000007e+00  -3.5481499999999997e+01   1.4711920000000001e+02   2.3734999999999999e+01   1.8736699999999999e+01   3.1223000000000001e+00  -9.5440000000000003e-01   2.0010000000000000e-01   3.3083000000000000e+00   2.8899999999999998e-01   8.6599999999999996e-02   2.1679999999999999e-01
   6.8992000000000004e+00  -3.0689100000000000e+01   1.2858990000000000e+02   2.0975700000000000e+01   1.6300599999999999e+01   2.7450999999999999e+00  -9.7660000000000002e-01   1.5559999999999999e-01   4.0048000000000004e+00   2.5050000000000000e-01   3.8500000000000000e-02   2.1679999999999999e-01
   5.4223999999999997e+00  -2.5874700000000001e+01   1.1023220000000001e+02   1.8522099999999998e+01   1.4026300000000001e+01   2.3109999999999999e+00  -8.4340000000000004e-01   2.0010000000000000e-01   3.8306000000000000e+00   2.5050000000000000e-01   9.5999999999999992e-03   1.5920000000000001e-01
   4.3422999999999998e+00  -2.1236100000000000e+01   9.4276399999999995e+01   1.6354800000000001e+01   1.2208800000000000e+01   1.8418000000000001e+00  -1.0209999999999999e+00   2.4460000000000001e-01   4.6142000000000003e+00   1.9270000000000001e-01   1.9199999999999998e-02   2.6979999999999998e-01
   3.6149000000000000e+00  -1.6729500000000002e+01   8.0894099999999995e+01   1.4340299999999999e+01   1.0419800000000000e+01   1.3856999999999999e+00  -1.1096999999999999e+00   1.5559999999999999e-01   3.7435999999999998e+00   1.7340000000000000e-01   5.7700000000000001e-02   2.1229999999999999e-01
   2.8214000000000001e+00  -1.3432000000000000e+01   6.9227500000000006e+01   1.2335300000000000e+01   8.6974999999999998e+00   1.1226000000000000e+00  -9.3220000000000003e-01   2.8910000000000002e-01   2.9600000000000000e+00   1.9270000000000001e-01   3.8500000000000000e-02   1.9020000000000001e-01
   2.2703000000000002e+00  -1.0969799999999999e+01   5.7560899999999997e+01   1.0444900000000001e+01   7.2796000000000003e+00   8.4199999999999997e-01  -9.3220000000000003e-01   1.5559999999999999e-01   3.5695000000000001e+00   3.3710000000000001e-01   1.9199999999999998e-02   2.3890000000000000e-01
   1.7634000000000001e+00  -9.4090000000000007e+00   4.6666400000000003e+01   8.5162999999999993e+00   5.8997999999999999e+00   7.6300000000000001e-01  -1.1762999999999999e+00  -2.2239999999999999e-01   4.1788999999999996e+00   1.8300000000000000e-01   3.8500000000000000e-02   2.4329999999999999e-01
   1.0801000000000001e+00  -7.7161999999999997e+00   3.6458100000000002e+01   6.6449999999999996e+00   4.5580999999999996e+00   7.2789999999999999e-01  -1.0875999999999999e+00   2.0010000000000000e-01   3.3953000000000002e+00   2.6970000000000000e-01   5.7700000000000001e-02   2.4770000000000000e-01
   5.0700000000000001e-01  -5.6718000000000002e+00   2.7279199999999999e+01   5.0029000000000003e+00   3.4161999999999999e+00   5.6130000000000002e-01  -1.0653999999999999e+00  -8.8900000000000007e-02   3.7435999999999998e+00   1.7340000000000000e-01   0.0000000000000000e+00   2.5209999999999999e-01
   3.0859999999999999e-01  -3.1656000000000000e+00   2.0073399999999999e+01   3.8666999999999998e+00   2.6263999999999998e+00   2.1490000000000001e-01  -9.1000000000000003e-01   6.6699999999999995e-02   2.6989000000000001e+00   3.0819999999999997e-01   3.8500000000000000e-02   2.0349999999999999e-01
   2.2040000000000001e-01  -1.3410000000000000e+00   1.2781800000000000e+01   2.5205000000000002e+00   1.6462000000000001e+00   7.0199999999999999e-02  -9.7660000000000002e-01   1.7790000000000000e-01   3.7435999999999998e+00   1.7340000000000000e-01   9.6199999999999994e-02   1.9020000000000001e-01
   0.0000000000000000e+00   6.8149999999999999e-01   6.9485000000000001e+00   1.3653000000000000e+00   8.6590000000000000e-01  -9.2100000000000001e-02  -8.6560000000000004e-01   2.6679999999999998e-01   3.3083000000000000e+00   2.2159999999999999e-01   1.1550000000000001e-01   1.9460000000000000e-01
  -5.5110000000000003e-01   3.2979999999999998e-01  -1.0294000000000001e+00   2.2910000000000000e-01   1.7130000000000001e-01   1.3200000000000000e-02  -9.7660000000000002e-01  -1.1119999999999999e-01   4.2659000000000002e+00   2.8899999999999998e-01  -2.8899999999999999e-02   2.4329999999999999e-01
   2.2040000000000001e-01  -1.0992000000000000e+00  -2.5740000000000002e-01   2.3870000000000000e-01   2.0930000000000001e-01   3.0700000000000002e-02  -9.5440000000000003e-01   1.1119999999999999e-01   3.6564999999999999e+00   2.3119999999999999e-01   6.7400000000000002e-02   2.1679999999999999e-01
  -7.7149999999999996e-01  -2.1999999999999999e-02   2.5740000000000002e-01   2.5779999999999997e-01   1.3320000000000001e-01   3.9500000000000000e-02  -1.0653999999999999e+00   2.2239999999999999e-01   3.3083000000000000e+00   2.3119999999999999e-01  -9.5999999999999992e-03   2.7429999999999999e-01
  -1.1020000000000001e-01  -2.6379999999999998e-01  -3.4310000000000002e-01   1.8140000000000001e-01   1.9030000000000000e-01   2.6300000000000000e-02  -1.0431999999999999e+00   4.4499999999999998e-02   3.5695000000000001e+00   2.7939999999999998e-01   1.9199999999999998e-02   2.1679999999999999e-01
  -2.2040000000000001e-01  -3.7369999999999998e-01   1.7160000000000000e-01   2.1959999999999999e-01   1.9030000000000000e-01   3.5099999999999999e-02  -1.1096999999999999e+00  -4.4499999999999998e-02   2.7858999999999998e+00   2.7939999999999998e-01  -1.9199999999999998e-02   2.3000000000000001e-01
  -4.6289999999999998e-01  -3.5170000000000001e-01   7.7210000000000001e-01   1.6230000000000000e-01   1.0470000000000000e-01   7.4499999999999997e-02  -9.9880000000000002e-01   8.8900000000000007e-02   3.3083000000000000e+00   3.1790000000000002e-01   5.7700000000000001e-02   2.5659999999999999e-01
  -4.1880000000000001e-01  -4.3969999999999998e-01   1.4582999999999999e+00   1.5279999999999999e-01   0.0000000000000000e+00   1.0090000000000000e-01  -9.3220000000000003e-01   6.6699999999999995e-02   3.4824000000000002e+00   2.7939999999999998e-01  -1.9199999999999998e-02   2.6540000000000002e-01
  -2.8649999999999998e-01  -1.0990000000000000e-01   6.0050000000000003e-01   1.7190000000000000e-01   1.1420000000000000e-01   3.0700000000000002e-02  -8.6560000000000004e-01   1.5559999999999999e-01   3.5695000000000001e+00   2.4079999999999999e-01  -9.5999999999999992e-03   2.1229999999999999e-01
  -3.7469999999999998e-01  -3.9570000000000000e-01   4.2890000000000000e-01   2.0050000000000001e-01   1.5229999999999999e-01   8.3299999999999999e-02  -8.4340000000000004e-01   2.6679999999999998e-01   3.6564999999999999e+00   2.5050000000000000e-01   5.7700000000000001e-02   2.5209999999999999e-01
  -3.5270000000000001e-01  -3.7369999999999998e-01   0.0000000000000000e+00   1.4319999999999999e-01   1.8079999999999999e-01   6.5799999999999997e-02  -8.4340000000000004e-01   2.6679999999999998e-01   3.5695000000000001e+00   2.6970000000000000e-01   1.4430000000000001e-01   1.9460000000000000e-01
  -1.7630000000000001e-01  -2.6379999999999998e-01  -2.5740000000000002e-01   2.2910000000000000e-01   1.8079999999999999e-01   0.0000000000000000e+00  -1.0431999999999999e+00  -6.6699999999999995e-02   3.6564999999999999e+00   2.6970000000000000e-01   9.5999999999999992e-03   2.1679999999999999e-01
  -3.9679999999999999e-01  -1.7590000000000000e-01  -1.2010000000000001e+00   1.5279999999999999e-01   2.2839999999999999e-01   3.0700000000000002e-02  -1.0431999999999999e+00   2.4460000000000001e-01   3.0470999999999999e+00   2.2159999999999999e-01   6.7400000000000002e-02   2.1679999999999999e-01
  -3.9679999999999999e-01  -3.7369999999999998e-01   8.5800000000000001e-02   1.8140000000000001e-01   1.8079999999999999e-01   4.3900000000000002e-02  -8.8780000000000003e-01   1.5559999999999999e-01   3.8306000000000000e+00   3.5639999999999999e-01   0.0000000000000000e+00   2.4329999999999999e-01
  -2.6450000000000001e-01  -3.5170000000000001e-01  -1.2867999999999999e+00   2.2910000000000000e-01   1.6180000000000000e-01   8.8000000000000005e-03  -1.0653999999999999e+00  -2.2200000000000001e-02   3.2212000000000001e+00   1.8300000000000000e-01   9.5999999999999992e-03   2.2559999999999999e-01
  -3.0859999999999999e-01  -6.6000000000000003e-02   8.5780000000000001e-01   2.9599999999999999e-01   1.7130000000000001e-01   8.3299999999999999e-02  -1.3095000000000001e+00   0.0000000000000000e+00   3.3083000000000000e+00   3.8529999999999998e-01  -5.7700000000000001e-02   2.4770000000000000e-01
  -5.7310000000000005e-01  -3.0780000000000002e-01   1.0294000000000001e+00   9.5500000000000002e-02   9.5200000000000007e-02   9.2100000000000001e-02  -1.1318999999999999e+00   2.4460000000000001e-01   3.3953000000000002e+00   2.4079999999999999e-01   8.6599999999999996e-02   2.6100000000000001e-01
  -2.8649999999999998e-01  -2.8580000000000000e-01   6.0050000000000003e-01   2.5779999999999997e-01   1.2370000000000000e-01   8.7700000000000000e-02  -1.0653999999999999e+00  -6.6699999999999995e-02   3.3083000000000000e+00   3.0819999999999997e-01  -7.6999999999999999e-02   2.2120000000000001e-01
  -4.6289999999999998e-01  -2.8580000000000000e-01   8.5800000000000001e-02   1.7190000000000000e-01   1.4269999999999999e-01   3.5099999999999999e-02  -1.2428999999999999e+00   1.7790000000000000e-01   3.4824000000000002e+00   2.4079999999999999e-01  -9.5999999999999992e-03   2.1229999999999999e-01
  -3.7469999999999998e-01  -3.5170000000000001e-01   1.7160000000000000e-01   1.2410000000000000e-01   1.3320000000000001e-01   5.7000000000000002e-02  -8.6560000000000004e-01   0.0000000000000000e+00   3.5695000000000001e+00   3.1790000000000002e-01   3.8500000000000000e-02   2.3890000000000000e-01
  -2.8649999999999998e-01  -3.7369999999999998e-01  -1.7160000000000000e-01   1.5279999999999999e-01   1.2370000000000000e-01   8.3299999999999999e-02  -9.9880000000000002e-01   2.2239999999999999e-01   3.7435999999999998e+00   3.1790000000000002e-01   6.7400000000000002e-02   2.1229999999999999e-01
  -3.0859999999999999e-01  -2.1980000000000000e-01  -4.2890000000000000e-01   2.4820000000000000e-01   2.8549999999999998e-01   2.6300000000000000e-02  -9.5440000000000003e-01   2.0010000000000000e-01   3.4824000000000002e+00   2.6970000000000000e-01   3.8500000000000000e-02   2.2559999999999999e-01
  -2.4249999999999999e-01  -1.9789999999999999e-01  -6.0050000000000003e-01   2.0050000000000001e-01   2.3790000000000000e-01   2.1899999999999999e-02  -1.0209999999999999e+00   2.4460000000000001e-01   3.6564999999999999e+00   1.9270000000000001e-01   5.7700000000000001e-02   1.9910000000000000e-01
  -3.7469999999999998e-01  -8.7900000000000006e-02   1.7160000000000000e-01   2.1959999999999999e-01   1.2370000000000000e-01   2.6300000000000000e-02  -1.0653999999999999e+00   2.4460000000000001e-01   2.3506000000000000e+00   2.5050000000000000e-01   1.9199999999999998e-02   2.2120000000000001e-01
  -3.0859999999999999e-01  -3.0780000000000002e-01  -5.1470000000000005e-01   2.0050000000000001e-01   1.8079999999999999e-01   8.8000000000000005e-03  -1.2428999999999999e+00   6.6699999999999995e-02   3.4824000000000002e+00   2.6970000000000000e-01  -9.5999999999999992e-03   1.9910000000000000e-01
  -3.9679999999999999e-01  -2.4179999999999999e-01  -3.4310000000000002e-01   1.5279999999999999e-01   1.5229999999999999e-01   3.0700000000000002e-02  -1.3317000000000001e+00   0.0000000000000000e+00   3.4824000000000002e+00   2.5050000000000000e-01  -3.8500000000000000e-02   2.1229999999999999e-01
  -4.4080000000000003e-01  -2.6379999999999998e-01   8.5780000000000001e-01   1.4319999999999999e-01   1.4269999999999999e-01   1.1840000000000001e-01  -9.3220000000000003e-01   6.6699999999999995e-02   2.7858999999999998e+00   2.2159999999999999e-01  -9.5999999999999992e-03   2.2559999999999999e-01
  -3.7469999999999998e-01  -4.1770000000000002e-01  -2.5740000000000002e-01   2.7689999999999998e-01   1.2370000000000000e-01   7.0199999999999999e-02  -1.1096999999999999e+00  -1.1119999999999999e-01   2.6989000000000001e+00   2.6970000000000000e-01   9.6199999999999994e-02   1.9910000000000000e-01
  -4.6289999999999998e-01  -2.1980000000000000e-01   1.7160000000000000e-01   1.6230000000000000e-01   1.3320000000000001e-01   3.0700000000000002e-02  -1.0653999999999999e+00   1.1119999999999999e-01   3.1341999999999999e+00   2.2159999999999999e-01  -1.9199999999999998e-02   1.9460000000000000e-01
  -3.9679999999999999e-01  -2.1980000000000000e-01   6.8630000000000002e-01   2.0050000000000001e-01   8.5599999999999996e-02   6.5799999999999997e-02  -9.5440000000000003e-01   1.3339999999999999e-01   3.9177000000000000e+00   2.5050000000000000e-01   3.8500000000000000e-02   2.1679999999999999e-01
  -2.8649999999999998e-01  -2.8580000000000000e-01   0.0000000000000000e+00   1.4319999999999999e-01   9.5200000000000007e-02   1.0090000000000000e-01  -8.2120000000000004e-01   2.2239999999999999e-01   3.7435999999999998e+00   2.2159999999999999e-01   6.7400000000000002e-02   2.0349999999999999e-01
  -4.4080000000000003e-01  -2.1980000000000000e-01   4.2890000000000000e-01   1.7190000000000000e-01   1.5229999999999999e-01   4.3900000000000002e-02  -9.1000000000000003e-01   1.1119999999999999e-01   2.6989000000000001e+00   2.3119999999999999e-01   9.5999999999999992e-03   2.1679999999999999e-01
  -1.9839999999999999e-01  -4.3999999999999997e-02   8.5800000000000001e-02   2.4820000000000000e-01   2.7600000000000002e-01   4.8200000000000000e-02  -9.9880000000000002e-01   4.0020000000000000e-01   3.4824000000000002e+00   2.9859999999999998e-01   8.6599999999999996e-02   2.0349999999999999e-01
  -4.4080000000000003e-01  -1.3189999999999999e-01  -4.2890000000000000e-01   1.2410000000000000e-01   1.3320000000000001e-01   8.3299999999999999e-02  -9.5440000000000003e-01   6.6699999999999995e-02   3.8306000000000000e+00   2.4079999999999999e-01   4.8099999999999997e-02   2.1679999999999999e-01
  -2.2040000000000001e-01  -1.5390000000000001e-01   1.7160000000000000e-01   2.5779999999999997e-01   1.7130000000000001e-01   7.0199999999999999e-02  -9.7660000000000002e-01   8.8900000000000007e-02   3.3953000000000002e+00   3.3710000000000001e-01  -9.5999999999999992e-03   2.4329999999999999e-01
  -3.9679999999999999e-01  -8.7900000000000006e-02  -1.7160000000000000e-01   2.0999999999999999e-01   1.5229999999999999e-01   4.8200000000000000e-02  -1.1096999999999999e+00   1.5559999999999999e-01   2.9600000000000000e+00   2.4079999999999999e-01  -2.8899999999999999e-02   2.3000000000000001e-01
  -3.7469999999999998e-01  -3.5170000000000001e-01   1.2867999999999999e+00   1.6230000000000000e-01   4.7600000000000003e-02   9.6500000000000002e-02  -1.0209999999999999e+00   2.2239999999999999e-01   3.6564999999999999e+00   2.4079999999999999e-01   8.6599999999999996e-02   2.2559999999999999e-01
  -3.0859999999999999e-01  -3.0780000000000002e-01   0.0000000000000000e+00   8.5900000000000004e-02   8.5599999999999996e-02   1.0520000000000000e-01  -9.9880000000000002e-01   1.1119999999999999e-01   3.3083000000000000e+00   2.3119999999999999e-01   4.8099999999999997e-02   2.3890000000000000e-01
  -3.3060000000000000e-01  -3.9570000000000000e-01   3.4310000000000002e-01   1.6230000000000000e-01   1.1420000000000000e-01   6.1400000000000003e-02  -1.1540999999999999e+00  -2.2200000000000001e-02   3.1341999999999999e+00   3.5639999999999999e-01   4.8099999999999997e-02   2.3000000000000001e-01
  -2.8649999999999998e-01  -2.1980000000000000e-01   6.8630000000000002e-01   6.6799999999999998e-02   3.8100000000000002e-02   6.5799999999999997e-02  -9.9880000000000002e-01   1.7790000000000000e-01   3.9177000000000000e+00   2.1190000000000001e-01  -7.6999999999999999e-02   2.0790000000000000e-01
  -2.6450000000000001e-01  -2.8580000000000000e-01   9.4359999999999999e-01   2.2910000000000000e-01   4.7600000000000003e-02   7.8899999999999998e-02  -9.3220000000000003e-01   2.2239999999999999e-01   3.0470999999999999e+00   2.5050000000000000e-01   2.8899999999999999e-02   2.0349999999999999e-01
  -2.8649999999999998e-01  -2.4179999999999999e-01   4.2890000000000000e-01   1.7190000000000000e-01   2.1890000000000001e-01   5.7000000000000002e-02  -1.0431999999999999e+00   2.2239999999999999e-01   3.2212000000000001e+00   2.4079999999999999e-01   7.6999999999999999e-02   1.9020000000000001e-01
  -3.7469999999999998e-01  -3.0780000000000002e-01  -8.5780000000000001e-01   2.3870000000000000e-01   1.0470000000000000e-01   0.0000000000000000e+00  -1.0209999999999999e+00   2.8910000000000002e-01   4.2659000000000002e+00   2.2159999999999999e-01   8.6599999999999996e-02   2.2559999999999999e-01
  -3.0859999999999999e-01  -2.4179999999999999e-01   1.1152000000000000e+00   1.5279999999999999e-01   1.6180000000000000e-01   7.0199999999999999e-02  -9.1000000000000003e-01   2.2239999999999999e-01   3.6564999999999999e+00   2.9859999999999998e-01  -9.5999999999999992e-03   2.4329999999999999e-01
  -3.9679999999999999e-01  -3.0780000000000002e-01  -7.7210000000000001e-01   2.5779999999999997e-01   1.7130000000000001e-01  -4.4000000000000003e-03  -1.1096999999999999e+00   4.4499999999999998e-02   4.0048000000000004e+00   2.0230000000000001e-01   0.0000000000000000e+00   2.2559999999999999e-01
  -3.9679999999999999e-01  -3.7369999999999998e-01   6.0050000000000003e-01   2.0999999999999999e-01   1.5229999999999999e-01   6.1400000000000003e-02  -1.1096999999999999e+00  -4.4499999999999998e-02   3.0470999999999999e+00   2.4079999999999999e-01   0.0000000000000000e+00   2.5209999999999999e-01
  -1.1020000000000001e-01  -2.1980000000000000e-01   1.0294000000000001e+00   1.6230000000000000e-01   1.5229999999999999e-01   7.4499999999999997e-02  -1.1540999999999999e+00   2.2239999999999999e-01   3.1341999999999999e+00   2.7939999999999998e-01   1.4430000000000001e-01   1.9460000000000000e-01
  -5.7310000000000005e-01  -4.8359999999999997e-01   7.7210000000000001e-01   1.4319999999999999e-01   9.4999999999999998e-03   8.7700000000000000e-02  -1.1318999999999999e+00   4.4499999999999998e-02   3.2212000000000001e+00   2.5050000000000000e-01  -4.8099999999999997e-02   2.2559999999999999e-01
  -2.2040000000000001e-01  -4.3969999999999998e-01  -8.5800000000000001e-02   2.1959999999999999e-01   9.5200000000000007e-02   7.0199999999999999e-02  -8.4340000000000004e-01   2.2200000000000001e-02   3.5695000000000001e+00   3.0819999999999997e-01  -3.8500000000000000e-02   2.6540000000000002e-01
  -4.4080000000000003e-01  -5.0560000000000005e-01   5.1470000000000005e-01   1.6230000000000000e-01   7.6100000000000001e-02   8.3299999999999999e-02  -8.8780000000000003e-01   1.5559999999999999e-01   3.8306000000000000e+00   2.0230000000000001e-01   8.6599999999999996e-02   1.7249999999999999e-01
  -3.9679999999999999e-01  -3.0780000000000002e-01   1.7160000000000000e-01   1.6230000000000000e-01   4.7600000000000003e-02   7.8899999999999998e-02  -9.5440000000000003e-01   1.3339999999999999e-01   3.4824000000000002e+00   2.6970000000000000e-01   8.6599999999999996e-02   2.4770000000000000e-01
  -1.9839999999999999e-01  -2.1980000000000000e-01  -9.4359999999999999e-01   1.6230000000000000e-01   1.4269999999999999e-01   1.7500000000000002e-02  -8.6560000000000004e-01   2.0010000000000000e-01   3.6564999999999999e+00   2.7939999999999998e-01   3.8500000000000000e-02   2.3440000000000000e-01
  -3.0859999999999999e-01  -2.4179999999999999e-01  -2.5740000000000002e-01   2.3870000000000000e-01   2.0930000000000001e-01   5.2600000000000001e-02  -1.0653999999999999e+00   2.4460000000000001e-01   3.4824000000000002e+00   2.1190000000000001e-01   2.8899999999999999e-02   1.9020000000000001e-01
  -4.1880000000000001e-01  -3.2979999999999998e-01   3.4310000000000002e-01   1.1459999999999999e-01   9.5200000000000007e-02   9.2100000000000001e-02  -8.6560000000000004e-01   2.4460000000000001e-01   3.7435999999999998e+00   3.0819999999999997e-01   1.3469999999999999e-01   2.2120000000000001e-01
  -2.2040000000000001e-01  -1.7590000000000000e-01  -7.7210000000000001e-01   2.0999999999999999e-01   1.3320000000000001e-01   5.7000000000000002e-02  -1.1540999999999999e+00   8.8900000000000007e-02   3.5695000000000001e+00   2.7939999999999998e-01  -9.5999999999999992e-03   2.2559999999999999e-01
  -2.4249999999999999e-01  -2.8580000000000000e-01   8.5800000000000001e-02   1.6230000000000000e-01   1.2370000000000000e-01   8.7700000000000000e-02  -1.2650999999999999e+00   6.6699999999999995e-02   2.9600000000000000e+00   1.5409999999999999e-01   9.5999999999999992e-03   2.6540000000000002e-01
  -4.6289999999999998e-01  -3.0780000000000002e-01   9.4359999999999999e-01   1.8140000000000001e-01   1.3320000000000001e-01   1.2720000000000001e-01  -8.6560000000000004e-01  -2.2200000000000001e-02   3.7435999999999998e+00   2.3119999999999999e-01   4.8099999999999997e-02   2.4770000000000000e-01
  -2.6450000000000001e-01  -2.6379999999999998e-01   9.4359999999999999e-01   2.1959999999999999e-01   9.5200000000000007e-02   6.5799999999999997e-02  -1.1984999999999999e+00   3.1130000000000002e-01   3.6564999999999999e+00   1.9270000000000001e-01  -1.9199999999999998e-02   2.5659999999999999e-01
  -1.9839999999999999e-01  -3.7369999999999998e-01   2.5740000000000002e-01   1.8140000000000001e-01   1.5229999999999999e-01   8.8000000000000005e-03  -1.0653999999999999e+00   0.0000000000000000e+00   3.4824000000000002e+00   2.5050000000000000e-01   7.6999999999999999e-02   2.3890000000000000e-01
  -5.7310000000000005e-01  -2.4179999999999999e-01   1.0294000000000001e+00   1.3370000000000001e-01  -9.4999999999999998e-03   1.3589999999999999e-01  -8.8780000000000003e-01   2.2239999999999999e-01   4.5270999999999999e+00   2.9859999999999998e-01   9.5999999999999992e-03   2.3440000000000000e-01
  -4.4080000000000003e-01  -2.6379999999999998e-01   2.5740000000000002e-01   1.3370000000000001e-01   2.8500000000000001e-02   3.9500000000000000e-02  -9.1000000000000003e-01   4.4499999999999998e-02   3.5695000000000001e+00   3.5639999999999999e-01   1.5400000000000000e-01   2.3440000000000000e-01
  -1.1020000000000001e-01  -1.7590000000000000e-01  -1.7160000000000000e-01   2.1959999999999999e-01   1.2370000000000000e-01   2.1899999999999999e-02  -1.0209999999999999e+00   1.1119999999999999e-01   3.1341999999999999e+00   2.4079999999999999e-01   0.0000000000000000e+00   2.3890000000000000e-01
  -1.7630000000000001e-01  -1.3189999999999999e-01  -6.0050000000000003e-01   2.7689999999999998e-01   5.7099999999999998e-02   1.7500000000000002e-02  -1.1096999999999999e+00   2.2239999999999999e-01   3.2212000000000001e+00   2.6010000000000000e-01   6.7400000000000002e-02   2.0349999999999999e-01
  -3.5270000000000001e-01  -3.9570000000000000e-01  -1.7160000000000000e-01   1.2410000000000000e-01   1.3320000000000001e-01   6.5799999999999997e-02  -7.5460000000000005e-01   2.4460000000000001e-01   3.2212000000000001e+00   2.4079999999999999e-01   2.8899999999999999e-02   2.1679999999999999e-01
  -3.0859999999999999e-01  -2.8580000000000000e-01  -4.2890000000000000e-01   2.9599999999999999e-01   2.8500000000000001e-02  -2.6300000000000000e-02  -1.1096999999999999e+00  -4.4499999999999998e-02   2.3506000000000000e+00   2.0230000000000001e-01  -2.8899999999999999e-02   2.3440000000000000e-01
  -3.7469999999999998e-01  -2.4179999999999999e-01   6.0050000000000003e-01   1.7190000000000000e-01   1.5229999999999999e-01   7.8899999999999998e-02  -1.0209999999999999e+00   8.8900000000000007e-02   2.9600000000000000e+00   2.0230000000000001e-01   4.8099999999999997e-02   2.6540000000000002e-01
  -2.2040000000000001e-01  -4.3969999999999998e-01   8.5800000000000001e-02   1.9089999999999999e-01   1.4269999999999999e-01   7.8899999999999998e-02  -1.1984999999999999e+00   1.7790000000000000e-01   3.3953000000000002e+00   2.3119999999999999e-01   2.8899999999999999e-02   1.8579999999999999e-01
  -5.9509999999999996e-01  -3.7369999999999998e-01   1.0294000000000001e+00   1.6230000000000000e-01   2.8500000000000001e-02   9.2100000000000001e-02  -9.9880000000000002e-01  -8.8900000000000007e-02   3.0470999999999999e+00   2.9859999999999998e-01  -2.8899999999999999e-02   2.5659999999999999e-01
  -2.4249999999999999e-01  -4.3999999999999997e-02   6.8630000000000002e-01   2.3870000000000000e-01   1.6180000000000000e-01   6.1400000000000003e-02  -1.1096999999999999e+00   1.3339999999999999e-01   3.3953000000000002e+00   2.5050000000000000e-01   5.7700000000000001e-02   2.2559999999999999e-01
  -3.9679999999999999e-01  -3.9570000000000000e-01   8.5780000000000001e-01   1.3370000000000001e-01   1.9000000000000000e-02   1.4030000000000001e-01  -9.3220000000000003e-01   3.1130000000000002e-01   3.7435999999999998e+00   2.5050000000000000e-01   9.6199999999999994e-02   1.9020000000000001e-01
  -6.6100000000000006e-02  -2.8580000000000000e-01   2.5740000000000002e-01   2.1959999999999999e-01   1.8079999999999999e-01   5.7000000000000002e-02  -8.4340000000000004e-01   3.5580000000000001e-01   3.2212000000000001e+00   1.9270000000000001e-01   4.8099999999999997e-02   1.5920000000000001e-01
  -1.1020000000000001e-01  -1.5390000000000001e-01  -8.5800000000000001e-02   1.9089999999999999e-01   1.4269999999999999e-01   3.9500000000000000e-02  -8.6560000000000004e-01   1.3339999999999999e-01   3.4824000000000002e+00   2.8899999999999998e-01   1.0580000000000001e-01   2.1229999999999999e-01
  -2.4249999999999999e-01  -1.5390000000000001e-01  -6.0050000000000003e-01   2.8639999999999999e-01   1.9980000000000001e-01   6.5799999999999997e-02  -7.7680000000000005e-01   1.5559999999999999e-01   3.9177000000000000e+00   1.9270000000000001e-01   9.5999999999999992e-03   1.8140000000000001e-01
  -3.7469999999999998e-01  -6.6000000000000003e-02   2.5740000000000002e-01   1.3370000000000001e-01   7.6100000000000001e-02   7.0199999999999999e-02  -9.1000000000000003e-01   1.5559999999999999e-01   4.0918000000000001e+00   2.4079999999999999e-01   8.6599999999999996e-02   2.3440000000000000e-01
  -2.8649999999999998e-01  -1.7590000000000000e-01  -5.1470000000000005e-01   2.4820000000000000e-01   1.2370000000000000e-01   3.0700000000000002e-02  -1.0653999999999999e+00   1.7790000000000000e-01   3.0470999999999999e+00   1.8300000000000000e-01   3.8500000000000000e-02   2.5659999999999999e-01
  -1.1020000000000001e-01  -3.5170000000000001e-01   7.7210000000000001e-01   1.6230000000000000e-01   9.5200000000000007e-02   7.8899999999999998e-02  -1.1762999999999999e+00   6.6699999999999995e-02   2.7858999999999998e+00   2.2159999999999999e-01   0.0000000000000000e+00   2.6540000000000002e-01
  -3.5270000000000001e-01  -4.1770000000000002e-01   8.5780000000000001e-01   1.9089999999999999e-01   0.0000000000000000e+00   3.0700000000000002e-02  -9.7660000000000002e-01   3.3350000000000002e-01   3.3953000000000002e+00   3.1790000000000002e-01   3.8500000000000000e-02   2.0349999999999999e-01
  -5.0700000000000001e-01  -6.8149999999999999e-01   7.7210000000000001e-01   1.2410000000000000e-01  -6.6600000000000006e-02   7.8899999999999998e-02  -9.9880000000000002e-01   2.2200000000000001e-02   3.8306000000000000e+00   2.5050000000000000e-01  -4.8099999999999997e-02   2.5659999999999999e-01
  -1.9839999999999999e-01  -2.8580000000000000e-01   5.1470000000000005e-01   2.0050000000000001e-01   8.5599999999999996e-02   6.1400000000000003e-02  -1.1318999999999999e+00   2.8910000000000002e-01   2.9600000000000000e+00   2.0230000000000001e-01   4.8099999999999997e-02   2.1229999999999999e-01
  -4.4080000000000003e-01  -3.2979999999999998e-01   1.2010000000000001e+00   1.1459999999999999e-01   1.9000000000000000e-02   8.3299999999999999e-02  -9.3220000000000003e-01   4.4499999999999998e-02   3.6564999999999999e+00   2.3119999999999999e-01  -1.9199999999999998e-02   2.1679999999999999e-01
  -3.0859999999999999e-01  -1.0990000000000000e-01  -2.5740000000000002e-01   1.4319999999999999e-01   1.3320000000000001e-01   8.3299999999999999e-02  -8.4340000000000004e-01   2.8910000000000002e-01   4.1788999999999996e+00   1.7340000000000000e-01   7.6999999999999999e-02   1.9020000000000001e-01
  -2.8649999999999998e-01  -3.7369999999999998e-01  -6.8630000000000002e-01   1.3370000000000001e-01   1.9030000000000000e-01   5.7000000000000002e-02  -1.1984999999999999e+00  -1.3339999999999999e-01   4.1788999999999996e+00   1.9270000000000001e-01  -6.7400000000000002e-02   2.4329999999999999e-01
  -3.5270000000000001e-01  -1.0990000000000000e-01  -7.7210000000000001e-01   2.2910000000000000e-01   2.3790000000000000e-01   2.6300000000000000e-02  -1.0431999999999999e+00   3.1130000000000002e-01   4.1788999999999996e+00   2.4079999999999999e-01   8.6599999999999996e-02   2.2120000000000001e-01
  -3.9679999999999999e-01  -2.8580000000000000e-01   1.7160000000000000e-01   1.4319999999999999e-01   9.5200000000000007e-02   7.8899999999999998e-02  -9.3220000000000003e-01   1.3339999999999999e-01   4.0048000000000004e+00   2.4079999999999999e-01  -3.8500000000000000e-02   2.3890000000000000e-01
  -3.0859999999999999e-01  -2.4179999999999999e-01  -4.2890000000000000e-01   2.2910000000000000e-01   7.6100000000000001e-02   2.6300000000000000e-02  -1.0653999999999999e+00   1.5559999999999999e-01   3.2212000000000001e+00   2.1190000000000001e-01  -1.9199999999999998e-02   2.3000000000000001e-01
  -2.4249999999999999e-01  -1.7590000000000000e-01   6.8630000000000002e-01   1.8140000000000001e-01   8.5599999999999996e-02   5.7000000000000002e-02  -9.3220000000000003e-01   8.8900000000000007e-02   2.3506000000000000e+00   2.6970000000000000e-01  -1.9199999999999998e-02   2.6979999999999998e-01
  -4.6289999999999998e-01  -1.9789999999999999e-01   8.5800000000000001e-02   1.4319999999999999e-01   1.2370000000000000e-01   7.8899999999999998e-02  -8.8780000000000003e-01   4.4499999999999998e-02   2.1764999999999999e+00   2.7939999999999998e-01   6.7400000000000002e-02   1.9910000000000000e-01
  -2.2040000000000001e-01  -3.2979999999999998e-01   5.1470000000000005e-01   8.5900000000000004e-02   7.6100000000000001e-02   7.4499999999999997e-02  -1.0653999999999999e+00  -1.1119999999999999e-01   3.3953000000000002e+00   2.4079999999999999e-01   0.0000000000000000e+00   2.5659999999999999e-01
  -3.7469999999999998e-01  -1.3189999999999999e-01   1.7160000000000000e-01   9.5500000000000002e-02   1.1420000000000000e-01   8.7700000000000000e-02  -1.0875999999999999e+00   2.8910000000000002e-01   2.6118000000000001e+00   2.8899999999999998e-01   1.9199999999999998e-02   2.2559999999999999e-01
  -3.3060000000000000e-01  -3.0780000000000002e-01   7.7210000000000001e-01   1.6230000000000000e-01   7.6100000000000001e-02   1.0090000000000000e-01  -8.4340000000000004e-01   1.5559999999999999e-01   3.1341999999999999e+00   2.3119999999999999e-01  -3.8500000000000000e-02   2.3000000000000001e-01
  -2.6450000000000001e-01  -2.1980000000000000e-01   6.8630000000000002e-01   1.2410000000000000e-01   1.1420000000000000e-01   5.7000000000000002e-02  -9.7660000000000002e-01   1.3339999999999999e-01   3.7435999999999998e+00   2.1190000000000001e-01   7.6999999999999999e-02   2.3890000000000000e-01
  -2.6450000000000001e-01  -8.7900000000000006e-02  -1.7160000000000000e-01   2.5779999999999997e-01   7.6100000000000001e-02   3.9500000000000000e-02  -1.0653999999999999e+00   2.6679999999999998e-01   3.9177000000000000e+00   3.3710000000000001e-01   1.9199999999999998e-02   2.3440000000000000e-01
  -2.2040000000000001e-01  -1.5390000000000001e-01   8.5800000000000001e-02   1.3370000000000001e-01   2.9499999999999998e-01   3.0700000000000002e-02  -1.1096999999999999e+00   4.4469999999999998e-01   3.1341999999999999e+00   2.2159999999999999e-01   7.6999999999999999e-02   2.5209999999999999e-01
  -2.4249999999999999e-01  -3.0780000000000002e-01  -8.5800000000000001e-02   1.5279999999999999e-01   9.5200000000000007e-02   9.6500000000000002e-02  -1.1096999999999999e+00   4.4499999999999998e-02   3.9177000000000000e+00   2.3119999999999999e-01   1.1550000000000001e-01   2.3440000000000000e-01
  -3.0859999999999999e-01  -3.7369999999999998e-01   0.0000000000000000e+00   2.0050000000000001e-01   2.0930000000000001e-01   2.6300000000000000e-02  -1.1540999999999999e+00  -8.8900000000000007e-02   3.3953000000000002e+00   2.7939999999999998e-01   3.8500000000000000e-02   2.4329999999999999e-01
  -2.2040000000000001e-01  -1.3189999999999999e-01   1.7160000000000000e-01   1.7190000000000000e-01   4.7600000000000003e-02  -4.4000000000000003e-03  -1.0653999999999999e+00   1.1119999999999999e-01   3.8306000000000000e+00   3.2750000000000001e-01   0.0000000000000000e+00   2.3890000000000000e-01
  -3.5270000000000001e-01  -3.0780000000000002e-01   1.1152000000000000e+00   1.5279999999999999e-01   6.6600000000000006e-02   7.8899999999999998e-02  -1.0209999999999999e+00  -2.2200000000000001e-02   2.6118000000000001e+00   1.8300000000000000e-01   9.5999999999999992e-03   2.4770000000000000e-01
  -2.8649999999999998e-01  -3.9570000000000000e-01   9.4359999999999999e-01   1.4319999999999999e-01   4.7600000000000003e-02   7.4499999999999997e-02  -1.0875999999999999e+00   4.4499999999999998e-02   2.9600000000000000e+00   3.1790000000000002e-01   1.9199999999999998e-02   2.7870000000000000e-01
  -2.6450000000000001e-01  -2.6379999999999998e-01  -1.7160000000000000e-01   1.2410000000000000e-01   1.2370000000000000e-01   4.8200000000000000e-02  -9.7660000000000002e-01   1.1119999999999999e-01   3.3083000000000000e+00   2.8899999999999998e-01   1.9199999999999998e-02   2.3890000000000000e-01
  -2.6450000000000001e-01  -4.3969999999999998e-01   1.0294000000000001e+00   1.2410000000000000e-01   9.5200000000000007e-02   6.1400000000000003e-02  -7.7680000000000005e-01   6.6699999999999995e-02   3.8306000000000000e+00   2.1190000000000001e-01   1.9199999999999998e-02   1.9460000000000000e-01
  -4.4080000000000003e-01  -2.8580000000000000e-01   6.0050000000000003e-01   1.4319999999999999e-01   6.6600000000000006e-02   1.0960000000000000e-01  -9.5440000000000003e-01   2.4460000000000001e-01   3.9177000000000000e+00   1.9270000000000001e-01   7.6999999999999999e-02   2.3440000000000000e-01
  -4.8490000000000000e-01  -3.7369999999999998e-01  -1.4582999999999999e+00   1.6230000000000000e-01   1.0470000000000000e-01   3.0700000000000002e-02  -8.4340000000000004e-01   2.6679999999999998e-01   3.3083000000000000e+00   2.1190000000000001e-01   1.9199999999999998e-02   2.5209999999999999e-01
  -3.7469999999999998e-01  -3.0780000000000002e-01  -8.5800000000000001e-02   1.8140000000000001e-01   1.3320000000000001e-01   6.1400000000000003e-02  -8.8780000000000003e-01   5.1139999999999997e-01   3.2212000000000001e+00   2.2159999999999999e-01   3.8500000000000000e-02   1.7690000000000000e-01
  -2.2040000000000001e-01  -3.0780000000000002e-01  -8.5800000000000001e-02   8.5900000000000004e-02   5.7099999999999998e-02   6.5799999999999997e-02  -8.6560000000000004e-01   2.6679999999999998e-01   4.0918000000000001e+00   2.2159999999999999e-01   9.5999999999999992e-03   2.1229999999999999e-01
  -1.3230000000000000e-01  -1.0990000000000000e-01  -8.5780000000000001e-01   2.1959999999999999e-01   1.8079999999999999e-01   3.0700000000000002e-02  -1.1318999999999999e+00   1.1119999999999999e-01   3.4824000000000002e+00   2.2159999999999999e-01   5.7700000000000001e-02   2.2559999999999999e-01
  -2.4249999999999999e-01  -3.0780000000000002e-01   0.0000000000000000e+00   1.6230000000000000e-01   1.7130000000000001e-01   4.3900000000000002e-02  -1.1318999999999999e+00   8.8900000000000007e-02   3.3953000000000002e+00   2.8899999999999998e-01  -2.8899999999999999e-02   2.1229999999999999e-01
  -6.1719999999999997e-01  -3.9570000000000000e-01   8.5780000000000001e-01   1.5279999999999999e-01   8.5599999999999996e-02   1.0520000000000000e-01  -1.0209999999999999e+00   3.1130000000000002e-01   3.3083000000000000e+00   2.2159999999999999e-01   3.8500000000000000e-02   1.9910000000000000e-01
  -4.1880000000000001e-01  -3.9570000000000000e-01   8.5800000000000001e-02   1.5279999999999999e-01   2.8500000000000001e-02   5.2600000000000001e-02  -9.3220000000000003e-01   1.3339999999999999e-01   3.3953000000000002e+00   2.6010000000000000e-01  -7.6999999999999999e-02   2.4329999999999999e-01
  -4.6289999999999998e-01  -4.6170000000000000e-01   4.2890000000000000e-01   2.0999999999999999e-01   9.4999999999999998e-03   4.3900000000000002e-02  -1.0875999999999999e+00   1.5559999999999999e-01   2.8730000000000002e+00   2.8899999999999998e-01   2.8899999999999999e-02   2.5209999999999999e-01
  -4.8490000000000000e-01  -4.8359999999999997e-01   6.8630000000000002e-01   1.3370000000000001e-01   1.9030000000000000e-01   1.3159999999999999e-01  -1.0431999999999999e+00   3.5580000000000001e-01   3.3083000000000000e+00   2.8899999999999998e-01   7.6999999999999999e-02   2.3440000000000000e-01
  -4.1880000000000001e-01  -3.2979999999999998e-01   9.4359999999999999e-01   1.6230000000000000e-01   4.7600000000000003e-02   7.4499999999999997e-02  -8.2120000000000004e-01   3.3350000000000002e-01   3.8306000000000000e+00   2.0230000000000001e-01   1.0580000000000001e-01   2.2120000000000001e-01
  -5.0700000000000001e-01  -2.8580000000000000e-01   8.5800000000000001e-02   2.3870000000000000e-01   1.8079999999999999e-01   4.3900000000000002e-02  -1.2206999999999999e+00   1.3339999999999999e-01   3.6564999999999999e+00   2.4079999999999999e-01   2.8899999999999999e-02   2.3000000000000001e-01
  -3.9679999999999999e-01  -2.1980000000000000e-01  -6.0050000000000003e-01   1.2410000000000000e-01   8.5599999999999996e-02   3.0700000000000002e-02  -9.3220000000000003e-01  -4.4499999999999998e-02   3.0470999999999999e+00   2.3119999999999999e-01   8.6599999999999996e-02   2.1229999999999999e-01
  -3.3060000000000000e-01  -2.8580000000000000e-01  -8.5800000000000001e-02   1.8140000000000001e-01   5.7099999999999998e-02   3.9500000000000000e-02  -9.5440000000000003e-01   2.0010000000000000e-01   3.4824000000000002e+00   2.3119999999999999e-01   4.8099999999999997e-02   2.0349999999999999e-01
  -6.6100000000000006e-02  -8.7900000000000006e-02  -5.1470000000000005e-01   1.7190000000000000e-01   1.5229999999999999e-01   3.0700000000000002e-02  -8.6560000000000004e-01   4.4499999999999998e-02   3.3083000000000000e+00   2.6970000000000000e-01   5.7700000000000001e-02   2.3000000000000001e-01
  -3.5270000000000001e-01  -1.9789999999999999e-01   6.0050000000000003e-01   1.5279999999999999e-01   1.5229999999999999e-01   4.8200000000000000e-02  -1.2428999999999999e+00   2.2239999999999999e-01   3.2212000000000001e+00   2.3119999999999999e-01   0.0000000000000000e+00   2.5659999999999999e-01
  -3.3060000000000000e-01  -3.9570000000000000e-01   5.1470000000000005e-01   2.0050000000000001e-01   2.8500000000000001e-02   8.3299999999999999e-02  -1.0875999999999999e+00   0.0000000000000000e+00   3.1341999999999999e+00   2.3119999999999999e-01   4.8099999999999997e-02   2.6540000000000002e-01
  -2.8649999999999998e-01  -2.1980000000000000e-01   1.4582999999999999e+00   1.5279999999999999e-01   1.9000000000000000e-02   1.1840000000000001e-01  -1.0431999999999999e+00  -2.2200000000000001e-02   3.3083000000000000e+00   2.8899999999999998e-01   0.0000000000000000e+00   2.5209999999999999e-01
  -3.7469999999999998e-01  -1.9789999999999999e-01   3.4310000000000002e-01   2.0999999999999999e-01   1.3320000000000001e-01   6.5799999999999997e-02  -1.1984999999999999e+00   0.0000000000000000e+00   3.4824000000000002e+00   2.4079999999999999e-01   9.5999999999999992e-03   2.3440000000000000e-01
  -2.6450000000000001e-01  -4.6170000000000000e-01   4.2890000000000000e-01   1.2410000000000000e-01   9.4999999999999998e-03   1.1400000000000000e-01  -7.9900000000000004e-01   4.8920000000000002e-01   3.5695000000000001e+00   1.8300000000000000e-01   1.4430000000000001e-01   2.5209999999999999e-01
  -2.4249999999999999e-01  -3.9570000000000000e-01   8.5800000000000001e-02   1.8140000000000001e-01   6.6600000000000006e-02   6.5799999999999997e-02  -8.2120000000000004e-01   1.3339999999999999e-01   4.3529999999999998e+00   3.2750000000000001e-01   7.6999999999999999e-02   2.4329999999999999e-01
  -1.9839999999999999e-01  -2.1980000000000000e-01   0.0000000000000000e+00   2.0999999999999999e-01   7.6100000000000001e-02   6.5799999999999997e-02  -9.5440000000000003e-01   8.8900000000000007e-02   3.4824000000000002e+00   2.4079999999999999e-01   3.8500000000000000e-02   2.3000000000000001e-01
  -2.8649999999999998e-01  -1.9789999999999999e-01  -5.1470000000000005e-01   2.2910000000000000e-01   1.9980000000000001e-01   4.3900000000000002e-02  -8.4340000000000004e-01   3.3350000000000002e-01   2.8730000000000002e+00   2.4079999999999999e-01   1.2509999999999999e-01   2.1229999999999999e-01
  -4.1880000000000001e-01  -2.4179999999999999e-01   2.5740000000000002e-01   9.5500000000000002e-02   1.5229999999999999e-01   6.1400000000000003e-02  -9.5440000000000003e-01   2.8910000000000002e-01   3.0470999999999999e+00   1.5409999999999999e-01   3.8500000000000000e-02   2.2559999999999999e-01
  -2.6450000000000001e-01  -3.9570000000000000e-01  -6.0050000000000003e-01   2.1959999999999999e-01   1.2370000000000000e-01   6.5799999999999997e-02  -1.0209999999999999e+00   2.8910000000000002e-01   3.9177000000000000e+00   2.8899999999999998e-01  -2.8899999999999999e-02   2.1679999999999999e-01
  -1.5429999999999999e-01  -8.7900000000000006e-02   3.4310000000000002e-01   1.3370000000000001e-01   9.5200000000000007e-02   5.7000000000000002e-02  -1.2873000000000001e+00   1.1119999999999999e-01   3.1341999999999999e+00   3.1790000000000002e-01   1.1550000000000001e-01   2.6100000000000001e-01
  -2.8649999999999998e-01  -3.0780000000000002e-01   7.7210000000000001e-01   1.7190000000000000e-01   1.4269999999999999e-01   1.2280000000000001e-01  -9.1000000000000003e-01   6.6699999999999995e-02   3.2212000000000001e+00   2.4079999999999999e-01   1.9199999999999998e-02   1.9910000000000000e-01
  -4.8490000000000000e-01  -1.9789999999999999e-01   8.5780000000000001e-01   9.4999999999999998e-03   1.2370000000000000e-01   6.1400000000000003e-02  -1.2206999999999999e+00  -2.4460000000000001e-01   3.9177000000000000e+00   2.0230000000000001e-01  -4.8099999999999997e-02   2.7870000000000000e-01
  -2.6450000000000001e-01  -3.0780000000000002e-01   1.7160000000000000e-01   2.0050000000000001e-01   2.8500000000000001e-02   9.6500000000000002e-02  -9.9880000000000002e-01   2.0010000000000000e-01   3.8306000000000000e+00   2.6010000000000000e-01  -1.9199999999999998e-02   2.0790000000000000e-01
  -2.2040000000000001e-01  -3.5170000000000001e-01   1.1152000000000000e+00   9.5500000000000002e-02   9.5200000000000007e-02   1.5350000000000000e-01  -9.5440000000000003e-01   1.7790000000000000e-01   3.6564999999999999e+00   2.6010000000000000e-01   5.7700000000000001e-02   2.1229999999999999e-01
  -1.9839999999999999e-01  -2.6379999999999998e-01   4.2890000000000000e-01   2.3870000000000000e-01   9.5200000000000007e-02   7.8899999999999998e-02  -9.9880000000000002e-01   1.7790000000000000e-01   4.0048000000000004e+00   2.6010000000000000e-01   7.6999999999999999e-02   1.9460000000000000e-01
  -3.7469999999999998e-01  -4.1770000000000002e-01   8.5800000000000001e-02   2.6729999999999998e-01   1.7130000000000001e-01   5.7000000000000002e-02  -1.1762999999999999e+00   2.4460000000000001e-01   3.3083000000000000e+00   2.7939999999999998e-01   5.7700000000000001e-02   2.3440000000000000e-01
  -1.3230000000000000e-01  -3.2979999999999998e-01  -6.0050000000000003e-01   2.0050000000000001e-01   1.9030000000000000e-01   2.1899999999999999e-02  -9.1000000000000003e-01   4.0020000000000000e-01   3.6564999999999999e+00   2.6010000000000000e-01   2.8899999999999999e-02   2.4329999999999999e-01
  -4.1880000000000001e-01  -1.9789999999999999e-01   4.2890000000000000e-01   1.2410000000000000e-01   1.2370000000000000e-01   7.4499999999999997e-02  -1.1096999999999999e+00   2.6679999999999998e-01   3.6564999999999999e+00   2.3119999999999999e-01   1.9199999999999998e-02   1.9460000000000000e-01
  -3.3060000000000000e-01  -2.8580000000000000e-01  -8.5780000000000001e-01   1.7190000000000000e-01   1.1420000000000000e-01  -1.3200000000000000e-02  -9.5440000000000003e-01   2.2200000000000001e-02   3.7435999999999998e+00   2.7939999999999998e-01   3.8500000000000000e-02   2.6100000000000001e-01
  -3.9679999999999999e-01  -3.2979999999999998e-01  -5.1470000000000005e-01   1.8140000000000001e-01   1.6180000000000000e-01   7.4499999999999997e-02  -1.0653999999999999e+00   0.0000000000000000e+00   3.2212000000000001e+00   2.8899999999999998e-01  -3.8500000000000000e-02   2.3440000000000000e-01
  -2.2040000000000001e-01  -3.5170000000000001e-01   4.2890000000000000e-01   1.2410000000000000e-01   1.0470000000000000e-01   7.0199999999999999e-02  -1.1096999999999999e+00   1.3339999999999999e-01   3.4824000000000002e+00   2.9859999999999998e-01   5.7700000000000001e-02   2.0349999999999999e-01
  -4.6289999999999998e-01  -2.8580000000000000e-01   6.0050000000000003e-01   1.5279999999999999e-01   9.5200000000000007e-02   8.3299999999999999e-02  -1.0875999999999999e+00  -1.5559999999999999e-01   3.0470999999999999e+00   2.7939999999999998e-01  -3.8500000000000000e-02   2.7429999999999999e-01
  -8.8200000000000001e-02  -1.9789999999999999e-01   3.4310000000000002e-01   1.3370000000000001e-01   1.0470000000000000e-01   3.0700000000000002e-02  -9.5440000000000003e-01   8.8900000000000007e-02   3.1341999999999999e+00   2.8899999999999998e-01   2.8899999999999999e-02   1.7249999999999999e-01
  -5.9509999999999996e-01  -2.6379999999999998e-01   7.7210000000000001e-01   1.3370000000000001e-01   6.6600000000000006e-02   1.0520000000000000e-01  -8.2120000000000004e-01   1.5559999999999999e-01   3.9177000000000000e+00   2.8899999999999998e-01   0.0000000000000000e+00   2.1229999999999999e-01
  -3.0859999999999999e-01  -2.4179999999999999e-01   2.5740000000000002e-01   1.3370000000000001e-01   2.8500000000000001e-02   7.8899999999999998e-02  -8.2120000000000004e-01   3.1130000000000002e-01   2.9600000000000000e+00   2.7939999999999998e-01   5.7700000000000001e-02   1.8579999999999999e-01
  -3.7469999999999998e-01  -2.4179999999999999e-01   0.0000000000000000e+00   1.0500000000000000e-01   1.0470000000000000e-01   5.2600000000000001e-02  -1.1096999999999999e+00   4.4499999999999998e-02   3.7435999999999998e+00   2.8899999999999998e-01   9.6199999999999994e-02   2.3890000000000000e-01
  -2.8649999999999998e-01  -1.5390000000000001e-01  -3.4310000000000002e-01   2.0050000000000001e-01   1.5229999999999999e-01   7.4499999999999997e-02  -8.4340000000000004e-01   1.1119999999999999e-01   3.5695000000000001e+00   2.4079999999999999e-01   1.1550000000000001e-01   1.9910000000000000e-01
  -2.8649999999999998e-01  -2.6379999999999998e-01   8.5800000000000001e-02   1.3370000000000001e-01   1.0470000000000000e-01   2.6300000000000000e-02  -9.5440000000000003e-01   2.4460000000000001e-01   3.6564999999999999e+00   2.4079999999999999e-01   5.7700000000000001e-02   2.6540000000000002e-01
  -2.4249999999999999e-01  -3.5170000000000001e-01  -1.5441000000000000e+00   1.3370000000000001e-01   8.5599999999999996e-02   3.9500000000000000e-02  -7.9900000000000004e-01   1.1119999999999999e-01   3.3083000000000000e+00   2.6010000000000000e-01   1.9199999999999998e-02   2.2120000000000001e-01
  -3.0859999999999999e-01  -3.9570000000000000e-01   0.0000000000000000e+00   1.4319999999999999e-01   4.7600000000000003e-02   8.8000000000000005e-03  -1.0209999999999999e+00   1.1119999999999999e-01   3.2212000000000001e+00   1.6380000000000000e-01   1.9199999999999998e-02   2.3000000000000001e-01
  -3.7469999999999998e-01  -2.1980000000000000e-01  -3.4310000000000002e-01   1.4319999999999999e-01   5.7099999999999998e-02   6.1400000000000003e-02  -1.0431999999999999e+00   1.5559999999999999e-01   2.6989000000000001e+00   2.8899999999999998e-01   1.0580000000000001e-01   1.7249999999999999e-01
  -2.6450000000000001e-01  -3.7369999999999998e-01  -8.5800000000000001e-02   1.5279999999999999e-01  -9.4999999999999998e-03   1.2720000000000001e-01  -1.1762999999999999e+00   1.3339999999999999e-01   3.1341999999999999e+00   2.4079999999999999e-01  -3.8500000000000000e-02   2.5209999999999999e-01
  -1.1020000000000001e-01  -1.0990000000000000e-01   6.8630000000000002e-01   2.1959999999999999e-01   8.5599999999999996e-02   5.7000000000000002e-02  -9.5440000000000003e-01  -8.8900000000000007e-02   3.0470999999999999e+00   3.4680000000000000e-01   9.6199999999999994e-02   2.4329999999999999e-01
  -3.0859999999999999e-01  -4.3969999999999998e-01   1.3725000000000001e+00   2.8600000000000000e-02   5.7099999999999998e-02   9.6500000000000002e-02  -7.1020000000000005e-01   1.7790000000000000e-01   3.1341999999999999e+00   2.1190000000000001e-01   5.7700000000000001e-02   2.3890000000000000e-01
  -1.3230000000000000e-01  -3.7369999999999998e-01   6.8630000000000002e-01   1.6230000000000000e-01   1.9000000000000000e-02   7.0199999999999999e-02  -9.7660000000000002e-01   1.1119999999999999e-01   3.3083000000000000e+00   2.6010000000000000e-01   4.8099999999999997e-02   1.9460000000000000e-01
  -2.8649999999999998e-01  -3.9570000000000000e-01   4.2890000000000000e-01   1.1459999999999999e-01   1.2370000000000000e-01   6.1400000000000003e-02  -9.1000000000000003e-01   4.4499999999999998e-02   4.4401000000000002e+00   2.6970000000000000e-01   4.8099999999999997e-02   2.3000000000000001e-01
  -2.1999999999999999e-02  -3.5170000000000001e-01  -8.5780000000000001e-01   2.5779999999999997e-01   2.2839999999999999e-01   5.7000000000000002e-02  -7.9900000000000004e-01   2.0010000000000000e-01   4.0918000000000001e+00   2.2159999999999999e-01   9.5999999999999992e-03   2.0349999999999999e-01
  -2.8649999999999998e-01  -4.1770000000000002e-01   0.0000000000000000e+00   2.2910000000000000e-01   7.6100000000000001e-02   4.8200000000000000e-02  -1.0431999999999999e+00  -1.1119999999999999e-01   3.7435999999999998e+00   1.7340000000000000e-01   3.8500000000000000e-02   2.3000000000000001e-01
  -4.4100000000000000e-02  -1.7590000000000000e-01  -6.0050000000000003e-01   2.0050000000000001e-01   2.2839999999999999e-01   3.5099999999999999e-02  -9.5440000000000003e-01   2.8910000000000002e-01   2.8730000000000002e+00   2.9859999999999998e-01  -9.5999999999999992e-03   2.4770000000000000e-01
  -1.7630000000000001e-01  -2.6379999999999998e-01   6.0050000000000003e-01   1.9089999999999999e-01   1.3320000000000001e-01   4.3900000000000002e-02  -1.1984999999999999e+00  -4.4499999999999998e-02   3.4824000000000002e+00   2.1190000000000001e-01   9.6199999999999994e-02   2.4329999999999999e-01
  -2.6450000000000001e-01  -1.0990000000000000e-01   8.5780000000000001e-01   1.6230000000000000e-01   4.7600000000000003e-02   7.8899999999999998e-02  -9.7660000000000002e-01   1.5559999999999999e-01   3.3083000000000000e+00   2.6010000000000000e-01   5.7700000000000001e-02   1.9460000000000000e-01
  -2.6450000000000001e-01  -4.1770000000000002e-01   1.7157000000000000e+00   8.5900000000000004e-02   0.0000000000000000e+00   1.0960000000000000e-01  -1.2873000000000001e+00  -4.4499999999999998e-02   3.1341999999999999e+00   1.7340000000000000e-01  -4.8099999999999997e-02   2.5209999999999999e-01
  -2.2040000000000001e-01  -3.0780000000000002e-01   1.7160000000000000e-01   1.5279999999999999e-01   5.7099999999999998e-02   6.1400000000000003e-02  -1.1096999999999999e+00  -2.2200000000000001e-02   3.4824000000000002e+00   2.9859999999999998e-01  -1.9199999999999998e-02   2.4770000000000000e-01
  -4.4080000000000003e-01  -4.3969999999999998e-01   1.0294000000000001e+00   9.5500000000000002e-02   4.7600000000000003e-02   1.3589999999999999e-01  -9.7660000000000002e-01   8.8900000000000007e-02   3.4824000000000002e+00   2.3119999999999999e-01   1.9199999999999998e-02   2.2559999999999999e-01
  -4.8490000000000000e-01  -1.7590000000000000e-01   2.5740000000000002e-01   1.6230000000000000e-01  -9.4999999999999998e-03   8.7700000000000000e-02  -8.8780000000000003e-01   2.2239999999999999e-01   3.3083000000000000e+00   2.6010000000000000e-01   1.2509999999999999e-01   1.9910000000000000e-01
  -8.8200000000000001e-02  -3.7369999999999998e-01   1.7160000000000000e-01   1.5279999999999999e-01   2.8500000000000001e-02   3.5099999999999999e-02  -1.0431999999999999e+00   1.3339999999999999e-01   3.2212000000000001e+00   3.3710000000000001e-01   8.6599999999999996e-02   2.4770000000000000e-01
  -3.0859999999999999e-01  -2.8580000000000000e-01   0.0000000000000000e+00   2.4820000000000000e-01   1.2370000000000000e-01   4.8200000000000000e-02  -8.2120000000000004e-01   1.3339999999999999e-01   3.5695000000000001e+00   2.0230000000000001e-01   1.1550000000000001e-01   2.4770000000000000e-01
  -2.8649999999999998e-01  -3.2979999999999998e-01  -1.7160000000000000e-01   1.3370000000000001e-01   6.6600000000000006e-02   7.4499999999999997e-02  -9.7660000000000002e-01   4.4499999999999998e-02   4.0048000000000004e+00   2.3119999999999999e-01   4.8099999999999997e-02   2.3440000000000000e-01
  -2.8649999999999998e-01  -2.1980000000000000e-01  -7.7210000000000001e-01   2.0050000000000001e-01   1.3320000000000001e-01   4.3900000000000002e-02  -8.4340000000000004e-01   2.2239999999999999e-01   3.3083000000000000e+00   2.6970000000000000e-01   1.9199999999999998e-02   2.2120000000000001e-01
  -3.7469999999999998e-01  -1.7590000000000000e-01   0.0000000000000000e+00   1.5279999999999999e-01   1.5229999999999999e-01   3.9500000000000000e-02  -1.0875999999999999e+00  -2.2200000000000001e-02   3.4824000000000002e+00   3.1790000000000002e-01  -1.9199999999999998e-02   2.5659999999999999e-01
  -3.3060000000000000e-01  -2.8580000000000000e-01   6.8630000000000002e-01   1.5279999999999999e-01   4.7600000000000003e-02   9.2100000000000001e-02  -1.0653999999999999e+00   4.4499999999999998e-02   3.2212000000000001e+00   2.2159999999999999e-01   9.6199999999999994e-02   2.0790000000000000e-01
  -3.3060000000000000e-01  -3.2979999999999998e-01   1.1152000000000000e+00   1.3370000000000001e-01   0.0000000000000000e+00   8.7700000000000000e-02  -1.0431999999999999e+00   8.8900000000000007e-02   2.6118000000000001e+00   2.5050000000000000e-01   4.8099999999999997e-02   2.5209999999999999e-01
  -4.1880000000000001e-01  -1.7590000000000000e-01   0.0000000000000000e+00   2.0050000000000001e-01   1.3320000000000001e-01   6.5799999999999997e-02  -9.5440000000000003e-01   2.4460000000000001e-01   3.1341999999999999e+00   2.2159999999999999e-01   1.2509999999999999e-01   2.6100000000000001e-01
  -3.9679999999999999e-01  -3.5170000000000001e-01   1.0294000000000001e+00   1.9089999999999999e-01   2.8500000000000001e-02   7.8899999999999998e-02  -7.9900000000000004e-01   4.4499999999999998e-02   3.3083000000000000e+00   2.3119999999999999e-01   6.7400000000000002e-02   2.4329999999999999e-01
  -3.7469999999999998e-01  -1.3189999999999999e-01   8.5800000000000001e-02   2.2910000000000000e-01   9.5200000000000007e-02   1.0090000000000000e-01  -1.0209999999999999e+00   1.1119999999999999e-01   4.2659000000000002e+00   2.5050000000000000e-01   2.0210000000000000e-01   1.4599999999999999e-01
  -3.7469999999999998e-01  -3.0780000000000002e-01   8.5800000000000001e-02   1.3370000000000001e-01   1.5229999999999999e-01  -4.4000000000000003e-03  -1.2206999999999999e+00   2.0010000000000000e-01   3.5695000000000001e+00   2.5050000000000000e-01   4.8099999999999997e-02   2.1679999999999999e-01
  -5.2900000000000003e-01  -3.7369999999999998e-01  -6.8630000000000002e-01   2.5779999999999997e-01   2.2839999999999999e-01   4.3900000000000002e-02  -9.7660000000000002e-01   3.3350000000000002e-01   3.9177000000000000e+00   2.7939999999999998e-01   7.6999999999999999e-02   2.1229999999999999e-01
  -3.0859999999999999e-01  -2.6379999999999998e-01   1.7160000000000000e-01   2.0050000000000001e-01   3.8100000000000002e-02   4.8200000000000000e-02  -9.1000000000000003e-01   1.3339999999999999e-01   3.5695000000000001e+00   2.2159999999999999e-01   2.8899999999999999e-02   2.1229999999999999e-01
  -1.7630000000000001e-01  -1.7590000000000000e-01   1.7160000000000000e-01   2.0050000000000001e-01   1.7130000000000001e-01   4.8200000000000000e-02  -9.9880000000000002e-01   2.0010000000000000e-01   3.0470999999999999e+00   1.9270000000000001e-01   9.5999999999999992e-03   2.3890000000000000e-01
  -3.5270000000000001e-01  -4.3999999999999997e-02   8.5800000000000001e-02   1.2410000000000000e-01   1.2370000000000000e-01   8.8000000000000005e-03  -9.9880000000000002e-01   2.0010000000000000e-01   3.8306000000000000e+00   2.2159999999999999e-01   2.8899999999999999e-02   2.3890000000000000e-01
  -2.6450000000000001e-01  -3.7369999999999998e-01   7.7210000000000001e-01   2.0999999999999999e-01   4.7600000000000003e-02   7.8899999999999998e-02  -7.9900000000000004e-01   2.6679999999999998e-01   2.7858999999999998e+00   2.2159999999999999e-01   1.1550000000000001e-01   2.2120000000000001e-01
  -3.0859999999999999e-01  -3.2979999999999998e-01   2.5740000000000002e-01   1.0500000000000000e-01  -5.7099999999999998e-02   1.1400000000000000e-01  -1.1096999999999999e+00   0.0000000000000000e+00   3.3083000000000000e+00   1.9270000000000001e-01   5.7700000000000001e-02   2.5659999999999999e-01
  -1.7630000000000001e-01  -3.2979999999999998e-01   0.0000000000000000e+00   2.0999999999999999e-01   1.7130000000000001e-01   7.8899999999999998e-02  -1.0875999999999999e+00  -2.2200000000000001e-02   3.2212000000000001e+00   3.2750000000000001e-01  -1.9199999999999998e-02   2.5659999999999999e-01
  -3.0859999999999999e-01  -4.3969999999999998e-01   5.1470000000000005e-01   9.5500000000000002e-02   3.8100000000000002e-02   8.7700000000000000e-02  -9.5440000000000003e-01   1.5559999999999999e-01   3.5695000000000001e+00   1.6380000000000000e-01   9.6199999999999994e-02   1.6810000000000000e-01
  -2.8649999999999998e-01  -4.1770000000000002e-01   8.5780000000000001e-01   7.6399999999999996e-02   8.5599999999999996e-02   1.2720000000000001e-01  -7.9900000000000004e-01   1.5559999999999999e-01   3.1341999999999999e+00   2.8899999999999998e-01   8.6599999999999996e-02   1.9460000000000000e-01
  -2.8649999999999998e-01  -8.7900000000000006e-02  -2.5740000000000002e-01   1.8140000000000001e-01   1.2370000000000000e-01   6.1400000000000003e-02  -8.8780000000000003e-01   2.0010000000000000e-01   4.6142000000000003e+00   1.9270000000000001e-01   4.8099999999999997e-02   2.0349999999999999e-01
  -1.1020000000000001e-01  -1.5390000000000001e-01  -2.5740000000000002e-01   2.1959999999999999e-01   1.2370000000000000e-01   3.5099999999999999e-02  -7.7680000000000005e-01   3.1130000000000002e-01   3.9177000000000000e+00   3.6599999999999999e-01   5.7700000000000001e-02   1.5040000000000001e-01
  -2.2040000000000001e-01  -1.0990000000000000e-01  -1.7160000000000000e-01   2.2910000000000000e-01   8.5599999999999996e-02   5.2600000000000001e-02  -7.5460000000000005e-01   8.8900000000000007e-02   3.3083000000000000e+00   2.3119999999999999e-01   3.8500000000000000e-02   2.1679999999999999e-01
  -2.2040000000000001e-01  -2.8580000000000000e-01  -1.7160000000000000e-01   1.6230000000000000e-01   1.5229999999999999e-01   4.4000000000000003e-03  -1.0431999999999999e+00  -2.2200000000000001e-02   3.1341999999999999e+00   2.4079999999999999e-01   3.8500000000000000e-02   2.2120000000000001e-01
  -1.7630000000000001e-01  -1.3189999999999999e-01  -4.2890000000000000e-01   2.6729999999999998e-01   1.0470000000000000e-01   8.7700000000000000e-02  -9.3220000000000003e-01   2.0010000000000000e-01   3.1341999999999999e+00   2.4079999999999999e-01   2.8899999999999999e-02   2.3440000000000000e-01
  -4.1880000000000001e-01  -2.1980000000000000e-01   8.5800000000000001e-02   1.3370000000000001e-01  -9.4999999999999998e-03   7.4499999999999997e-02  -9.5440000000000003e-01   2.2200000000000001e-02   2.9600000000000000e+00   2.8899999999999998e-01   1.9199999999999998e-02   1.9460000000000000e-01
  -3.9679999999999999e-01  -1.5390000000000001e-01   8.5780000000000001e-01   1.5279999999999999e-01   1.9000000000000000e-02   1.1400000000000000e-01  -1.0209999999999999e+00   2.6679999999999998e-01   2.7858999999999998e+00   3.6599999999999999e-01   3.8500000000000000e-02   2.3440000000000000e-01
  -3.0859999999999999e-01  -5.2759999999999996e-01  -4.2890000000000000e-01   2.3870000000000000e-01   9.5200000000000007e-02   7.4499999999999997e-02  -9.5440000000000003e-01   4.4499999999999998e-02   2.6989000000000001e+00   2.8899999999999998e-01   1.0580000000000001e-01   2.5209999999999999e-01
  -3.5270000000000001e-01  -2.6379999999999998e-01   1.3725000000000001e+00   5.7299999999999997e-02   9.4999999999999998e-03   1.2280000000000001e-01  -9.5440000000000003e-01   6.6699999999999995e-02   3.3953000000000002e+00   2.2159999999999999e-01   3.8500000000000000e-02   2.1229999999999999e-01
  -2.4249999999999999e-01  -4.1770000000000002e-01   6.0050000000000003e-01   1.7190000000000000e-01   9.4999999999999998e-03   9.6500000000000002e-02  -8.6560000000000004e-01  -4.4499999999999998e-02   4.1788999999999996e+00   2.0230000000000001e-01   1.1550000000000001e-01   2.3440000000000000e-01
  -3.7469999999999998e-01  -1.9789999999999999e-01   6.8630000000000002e-01   2.1959999999999999e-01   1.5229999999999999e-01   5.7000000000000002e-02  -8.2120000000000004e-01   1.7790000000000000e-01   3.7435999999999998e+00   2.8899999999999998e-01   1.3469999999999999e-01   2.2120000000000001e-01
  -4.8490000000000000e-01  -1.7590000000000000e-01  -2.5740000000000002e-01   1.8140000000000001e-01   1.5229999999999999e-01   5.2600000000000001e-02  -1.1762999999999999e+00   8.8900000000000007e-02   3.6564999999999999e+00   2.3119999999999999e-01   5.7700000000000001e-02   1.9910000000000000e-01
  -2.6450000000000001e-01  -1.0990000000000000e-01   1.7160000000000000e-01   2.0050000000000001e-01   1.0470000000000000e-01   1.1840000000000001e-01  -9.9880000000000002e-01   1.7790000000000000e-01   3.9177000000000000e+00   2.3119999999999999e-01   9.6199999999999994e-02   2.2120000000000001e-01
  -2.8649999999999998e-01  -1.5390000000000001e-01  -6.0050000000000003e-01   3.1509999999999999e-01   1.5229999999999999e-01   3.5099999999999999e-02  -8.8780000000000003e-01  -2.2200000000000001e-02   2.9600000000000000e+00   1.6380000000000000e-01   1.9199999999999998e-02   2.3000000000000001e-01
  -2.8649999999999998e-01  -2.4179999999999999e-01   2.5740000000000002e-01   1.6230000000000000e-01   1.0470000000000000e-01   3.9500000000000000e-02  -1.1096999999999999e+00   1.3339999999999999e-01   3.3953000000000002e+00   2.6970000000000000e-01  -9.5999999999999992e-03   2.4770000000000000e-01
  -2.2040000000000001e-01  -3.0780000000000002e-01   3.4310000000000002e-01   1.3370000000000001e-01   7.6100000000000001e-02   1.2280000000000001e-01  -1.1096999999999999e+00  -2.2200000000000001e-02   3.9177000000000000e+00   3.9489999999999997e-01   1.5400000000000000e-01   2.6540000000000002e-01
  -3.9679999999999999e-01  -3.9570000000000000e-01   8.5780000000000001e-01   9.5500000000000002e-02   1.0470000000000000e-01   1.0090000000000000e-01  -1.0653999999999999e+00   4.4499999999999998e-02   2.8730000000000002e+00   2.1190000000000001e-01   9.5999999999999992e-03   2.1679999999999999e-01
  -2.8649999999999998e-01  -2.1980000000000000e-01   0.0000000000000000e+00   1.9089999999999999e-01   1.4269999999999999e-01   5.7000000000000002e-02  -9.7660000000000002e-01   1.7790000000000000e-01   3.3083000000000000e+00   2.3119999999999999e-01   6.7400000000000002e-02   2.0349999999999999e-01
  -1.7630000000000001e-01  -2.1980000000000000e-01   1.0294000000000001e+00   5.7299999999999997e-02   5.7099999999999998e-02   9.2100000000000001e-02  -9.9880000000000002e-01   1.7790000000000000e-01   3.8306000000000000e+00   1.9270000000000001e-01   9.6199999999999994e-02   1.9020000000000001e-01
  -2.4249999999999999e-01  -4.8359999999999997e-01   5.1470000000000005e-01   1.5279999999999999e-01   6.6600000000000006e-02   7.4499999999999997e-02  -7.3240000000000005e-01   2.4460000000000001e-01   2.9600000000000000e+00   2.2159999999999999e-01   2.8899999999999999e-02   2.2559999999999999e-01
  -2.4249999999999999e-01  -3.9570000000000000e-01  -1.7160000000000000e-01   1.2410000000000000e-01   1.3320000000000001e-01   6.1400000000000003e-02  -1.0431999999999999e+00   8.8900000000000007e-02   3.3083000000000000e+00   1.7340000000000000e-01  -2.8899999999999999e-02   2.4770000000000000e-01
  -1.3230000000000000e-01  -1.7590000000000000e-01  -5.1470000000000005e-01   2.1959999999999999e-01   1.6180000000000000e-01   3.5099999999999999e-02  -6.6579999999999995e-01   4.2249999999999999e-01   3.5695000000000001e+00   3.3710000000000001e-01   5.7700000000000001e-02   1.9020000000000001e-01
  -3.7469999999999998e-01  -3.2979999999999998e-01  -8.5800000000000001e-02   8.5900000000000004e-02   1.2370000000000000e-01   1.1400000000000000e-01  -9.3220000000000003e-01   3.5580000000000001e-01   3.3953000000000002e+00   1.9270000000000001e-01   6.7400000000000002e-02   1.9460000000000000e-01
  -2.2040000000000001e-01  -1.7590000000000000e-01  -1.1152000000000000e+00   1.6230000000000000e-01   1.9030000000000000e-01   5.7000000000000002e-02  -9.1000000000000003e-01   8.8900000000000007e-02   2.9600000000000000e+00   1.8300000000000000e-01   2.8899999999999999e-02   2.3000000000000001e-01
  -3.7469999999999998e-01  -3.7369999999999998e-01  -8.5800000000000001e-02   1.2410000000000000e-01   1.3320000000000001e-01   2.1899999999999999e-02  -1.1318999999999999e+00   1.7790000000000000e-01   3.0470999999999999e+00   2.5050000000000000e-01   1.0580000000000001e-01   2.4329999999999999e-01
  -1.5429999999999999e-01  -4.1770000000000002e-01   6.8630000000000002e-01   1.5279999999999999e-01   0.0000000000000000e+00   7.4499999999999997e-02  -9.7660000000000002e-01   1.7790000000000000e-01   3.8306000000000000e+00   3.0819999999999997e-01   8.6599999999999996e-02   2.0349999999999999e-01
  -4.8490000000000000e-01  -3.7369999999999998e-01   7.7210000000000001e-01   2.0050000000000001e-01   4.7600000000000003e-02   7.8899999999999998e-02  -1.0431999999999999e+00   4.4499999999999998e-02   2.6118000000000001e+00   2.6010000000000000e-01  -1.0580000000000001e-01   2.3890000000000000e-01
  -4.8490000000000000e-01  -3.0780000000000002e-01  -8.5800000000000001e-02   1.8140000000000001e-01   1.3320000000000001e-01   6.1400000000000003e-02  -1.0431999999999999e+00   3.7800000000000000e-01   2.5247000000000002e+00   2.2159999999999999e-01   8.6599999999999996e-02   2.6100000000000001e-01
  -4.8490000000000000e-01  -3.0780000000000002e-01   1.0294000000000001e+00   8.5900000000000004e-02   1.9000000000000000e-02   1.0960000000000000e-01  -9.9880000000000002e-01   2.2239999999999999e-01   3.6564999999999999e+00   2.7939999999999998e-01   1.0580000000000001e-01   2.2120000000000001e-01
  -2.6450000000000001e-01  -3.0780000000000002e-01   6.8630000000000002e-01   1.5279999999999999e-01   5.7099999999999998e-02   6.5799999999999997e-02  -8.6560000000000004e-01   2.4460000000000001e-01   3.3083000000000000e+00   3.3710000000000001e-01   7.6999999999999999e-02   2.1679999999999999e-01
  -3.5270000000000001e-01  -3.2979999999999998e-01  -5.1470000000000005e-01   1.6230000000000000e-01   1.4269999999999999e-01   7.4499999999999997e-02  -1.1984999999999999e+00   4.4499999999999998e-02   3.6564999999999999e+00   1.5409999999999999e-01   9.5999999999999992e-03   2.2559999999999999e-01
  -2.4249999999999999e-01  -1.9789999999999999e-01  -4.2890000000000000e-01   2.0050000000000001e-01   1.7130000000000001e-01   1.3200000000000000e-02  -6.6579999999999995e-01   2.2239999999999999e-01   4.1788999999999996e+00   2.6010000000000000e-01   4.8099999999999997e-02   1.7249999999999999e-01
  -3.3060000000000000e-01  -8.7900000000000006e-02   6.8630000000000002e-01   1.7190000000000000e-01   1.4269999999999999e-01   7.8899999999999998e-02  -8.8780000000000003e-01   2.4460000000000001e-01   4.3529999999999998e+00   1.8300000000000000e-01   1.2509999999999999e-01   2.3440000000000000e-01
  -1.5429999999999999e-01  -1.7590000000000000e-01  -9.4359999999999999e-01   1.6230000000000000e-01   1.5229999999999999e-01  -2.1899999999999999e-02  -1.0431999999999999e+00   2.6679999999999998e-01   4.0048000000000004e+00   1.5409999999999999e-01   1.9199999999999998e-02   1.9460000000000000e-01
  -1.9839999999999999e-01  -1.0990000000000000e-01   8.5800000000000001e-02   1.6230000000000000e-01   1.5229999999999999e-01   3.9500000000000000e-02  -9.9880000000000002e-01   1.5559999999999999e-01   2.2635999999999998e+00   2.3119999999999999e-01   0.0000000000000000e+00   2.6540000000000002e-01
  -2.2040000000000001e-01  -4.6170000000000000e-01  -4.2890000000000000e-01   1.6230000000000000e-01   7.6100000000000001e-02   4.8200000000000000e-02  -9.1000000000000003e-01   3.1130000000000002e-01   3.6564999999999999e+00   2.4079999999999999e-01   9.5999999999999992e-03   2.0349999999999999e-01
  -2.8649999999999998e-01  -2.6379999999999998e-01   1.7160000000000000e-01   1.5279999999999999e-01   3.8100000000000002e-02   9.6500000000000002e-02  -1.0875999999999999e+00   1.1119999999999999e-01   2.6118000000000001e+00   2.6970000000000000e-01   1.9199999999999998e-02   2.4770000000000000e-01
  -1.9839999999999999e-01  -3.2979999999999998e-01   4.2890000000000000e-01   1.5279999999999999e-01   9.5200000000000007e-02   4.8200000000000000e-02  -9.5440000000000003e-01   1.7790000000000000e-01   3.0470999999999999e+00   3.2750000000000001e-01  -7.6999999999999999e-02   2.3000000000000001e-01
  -4.6289999999999998e-01  -4.3969999999999998e-01   0.0000000000000000e+00   1.1459999999999999e-01  -3.8100000000000002e-02   1.0090000000000000e-01  -1.0209999999999999e+00   2.0010000000000000e-01   3.4824000000000002e+00   3.1790000000000002e-01   0.0000000000000000e+00   2.0790000000000000e-01
  -4.6289999999999998e-01  -4.8359999999999997e-01   4.2890000000000000e-01   6.6799999999999998e-02   8.5599999999999996e-02   1.0090000000000000e-01  -8.8780000000000003e-01   1.7790000000000000e-01   3.3083000000000000e+00   3.2750000000000001e-01   1.9199999999999998e-02   2.2559999999999999e-01
  -3.5270000000000001e-01  -2.6379999999999998e-01   6.0050000000000003e-01   1.9089999999999999e-01   1.0470000000000000e-01   6.1400000000000003e-02  -8.8780000000000003e-01   3.7800000000000000e-01   3.3953000000000002e+00   2.6010000000000000e-01   2.8899999999999999e-02   2.0790000000000000e-01
  -3.0859999999999999e-01  -2.6379999999999998e-01  -5.1470000000000005e-01   1.7190000000000000e-01   1.9030000000000000e-01   4.8200000000000000e-02  -7.9900000000000004e-01   1.7790000000000000e-01   4.1788999999999996e+00   2.2159999999999999e-01   6.7400000000000002e-02   1.8579999999999999e-01
  -2.8649999999999998e-01  -4.1770000000000002e-01  -1.7160000000000000e-01   1.5279999999999999e-01   8.5599999999999996e-02   9.6500000000000002e-02  -1.1540999999999999e+00   1.1119999999999999e-01   3.8306000000000000e+00   1.8300000000000000e-01   2.8899999999999999e-02   2.2559999999999999e-01
  -1.5429999999999999e-01  -2.4179999999999999e-01  -8.5780000000000001e-01   2.0999999999999999e-01   1.4269999999999999e-01   3.9500000000000000e-02  -9.7660000000000002e-01   1.3339999999999999e-01   3.6564999999999999e+00   2.6970000000000000e-01   4.8099999999999997e-02   2.2559999999999999e-01
  -8.8200000000000001e-02  -2.1980000000000000e-01   0.0000000000000000e+00   1.5279999999999999e-01   1.0470000000000000e-01   4.3900000000000002e-02  -1.1984999999999999e+00   1.5559999999999999e-01   3.2212000000000001e+00   2.4079999999999999e-01   4.8099999999999997e-02   2.5209999999999999e-01
  -3.9679999999999999e-01  -2.6379999999999998e-01   4.2890000000000000e-01   1.7190000000000000e-01   1.0470000000000000e-01   7.8899999999999998e-02  -1.0875999999999999e+00   2.6679999999999998e-01   3.2212000000000001e+00   1.9270000000000001e-01   3.8500000000000000e-02   2.3440000000000000e-01
  -3.0859999999999999e-01  -3.0780000000000002e-01   1.4582999999999999e+00   1.2410000000000000e-01   4.7600000000000003e-02   6.1400000000000003e-02  -1.1540999999999999e+00  -2.2200000000000001e-02   3.3083000000000000e+00   2.5050000000000000e-01  -2.8899999999999999e-02   2.3890000000000000e-01
  -1.1020000000000001e-01  -8.7900000000000006e-02  -2.5740000000000002e-01   1.2410000000000000e-01   7.6100000000000001e-02   3.9500000000000000e-02  -8.4340000000000004e-01  -6.6699999999999995e-02   2.6989000000000001e+00   3.3710000000000001e-01   9.5999999999999992e-03   2.6540000000000002e-01
  -2.8649999999999998e-01  -3.9570000000000000e-01   6.0050000000000003e-01   1.1459999999999999e-01  -2.8500000000000001e-02   1.2720000000000001e-01  -1.0431999999999999e+00   1.3339999999999999e-01   2.3506000000000000e+00   1.7340000000000000e-01  -2.8899999999999999e-02   2.1229999999999999e-01
  -3.9679999999999999e-01  -3.2979999999999998e-01   8.5800000000000001e-02   1.6230000000000000e-01   5.7099999999999998e-02   5.7000000000000002e-02  -9.9880000000000002e-01   1.3339999999999999e-01   4.3529999999999998e+00   2.2159999999999999e-01   1.0580000000000001e-01   2.0790000000000000e-01
  -1.9839999999999999e-01  -4.1770000000000002e-01   1.7160000000000000e-01   9.5500000000000002e-02   7.6100000000000001e-02   4.3900000000000002e-02  -1.0653999999999999e+00   4.4499999999999998e-02   3.4824000000000002e+00   2.8899999999999998e-01   8.6599999999999996e-02   1.8579999999999999e-01
  -2.6450000000000001e-01  -1.9789999999999999e-01  -6.0050000000000003e-01   1.8140000000000001e-01   1.7130000000000001e-01   3.0700000000000002e-02  -9.3220000000000003e-01   4.2249999999999999e-01   3.3083000000000000e+00   2.8899999999999998e-01   1.0580000000000001e-01   1.9910000000000000e-01
  -2.8649999999999998e-01  -2.6379999999999998e-01   5.1470000000000005e-01   1.4319999999999999e-01   1.3320000000000001e-01   7.0199999999999999e-02  -9.9880000000000002e-01   2.4460000000000001e-01   3.9177000000000000e+00   2.4079999999999999e-01   1.9199999999999998e-02   2.3440000000000000e-01
  -8.8200000000000001e-02  -1.9789999999999999e-01  -5.1470000000000005e-01   1.4319999999999999e-01   1.3320000000000001e-01   3.5099999999999999e-02  -1.0653999999999999e+00   2.2239999999999999e-01   3.8306000000000000e+00   1.9270000000000001e-01  -2.8899999999999999e-02   2.2120000000000001e-01
  -3.5270000000000001e-01  -2.8580000000000000e-01  -4.2890000000000000e-01   2.3870000000000000e-01   1.0470000000000000e-01   4.3900000000000002e-02  -1.0875999999999999e+00   1.7790000000000000e-01   3.6564999999999999e+00   2.3119999999999999e-01   6.7400000000000002e-02   2.1229999999999999e-01
  -3.0859999999999999e-01  -3.5170000000000001e-01  -2.5740000000000002e-01   1.0500000000000000e-01   1.3320000000000001e-01   5.2600000000000001e-02  -1.0875999999999999e+00   8.8900000000000007e-02   4.0918000000000001e+00   1.9270000000000001e-01   1.9199999999999998e-02   2.1679999999999999e-01
  -2.8649999999999998e-01  -2.8580000000000000e-01   1.0294000000000001e+00   1.6230000000000000e-01   9.5200000000000007e-02   7.8899999999999998e-02  -1.1318999999999999e+00  -1.3339999999999999e-01   2.6118000000000001e+00   2.6010000000000000e-01  -6.7400000000000002e-02   2.3440000000000000e-01
  -2.6450000000000001e-01  -1.9789999999999999e-01   8.5800000000000001e-02   8.5900000000000004e-02   1.1420000000000000e-01   7.0199999999999999e-02  -9.5440000000000003e-01   0.0000000000000000e+00   3.3953000000000002e+00   3.0819999999999997e-01   1.4430000000000001e-01   2.6100000000000001e-01
  -3.3060000000000000e-01  -2.8580000000000000e-01   1.6298999999999999e+00   1.5279999999999999e-01  -6.6600000000000006e-02   1.0960000000000000e-01  -1.1318999999999999e+00   2.0010000000000000e-01   3.3083000000000000e+00   2.2159999999999999e-01   0.0000000000000000e+00   2.6979999999999998e-01
  -1.7630000000000001e-01  -3.5170000000000001e-01   9.4359999999999999e-01   6.6799999999999998e-02   1.2370000000000000e-01   4.8200000000000000e-02  -7.9900000000000004e-01   3.1130000000000002e-01   3.5695000000000001e+00   1.8300000000000000e-01   2.8899999999999999e-02   2.2559999999999999e-01
  -3.5270000000000001e-01  -5.0560000000000005e-01   1.0294000000000001e+00   1.8140000000000001e-01   1.1420000000000000e-01   7.0199999999999999e-02  -8.8780000000000003e-01   8.8900000000000007e-02   3.3953000000000002e+00   2.7939999999999998e-01  -2.8899999999999999e-02   2.3440000000000000e-01
  -3.0859999999999999e-01  -1.9789999999999999e-01   4.2890000000000000e-01   2.0999999999999999e-01   1.3320000000000001e-01   8.3299999999999999e-02  -9.1000000000000003e-01   2.2239999999999999e-01   3.3083000000000000e+00   2.2159999999999999e-01   1.4430000000000001e-01   2.0790000000000000e-01
  -3.3060000000000000e-01  -3.2979999999999998e-01  -3.4310000000000002e-01   1.2410000000000000e-01   8.5599999999999996e-02   7.0199999999999999e-02  -1.1318999999999999e+00   4.4499999999999998e-02   4.3529999999999998e+00   2.6970000000000000e-01   7.6999999999999999e-02   2.2120000000000001e-01
  -1.7630000000000001e-01  -1.9789999999999999e-01  -9.4359999999999999e-01   1.8140000000000001e-01   1.9980000000000001e-01   2.1899999999999999e-02  -1.1096999999999999e+00   1.5559999999999999e-01   3.1341999999999999e+00   1.4449999999999999e-01   8.6599999999999996e-02   1.8579999999999999e-01
  -3.5270000000000001e-01  -2.1980000000000000e-01   8.5800000000000001e-02   1.3370000000000001e-01   1.4269999999999999e-01   1.7500000000000002e-02  -1.1762999999999999e+00   0.0000000000000000e+00   3.9177000000000000e+00   2.9859999999999998e-01   3.8500000000000000e-02   2.6100000000000001e-01
  -2.6450000000000001e-01  -3.0780000000000002e-01   4.2890000000000000e-01   1.5279999999999999e-01   1.0470000000000000e-01   6.1400000000000003e-02  -9.9880000000000002e-01   6.6699999999999995e-02   3.3083000000000000e+00   2.6970000000000000e-01  -2.8899999999999999e-02   2.2120000000000001e-01
  -3.3060000000000000e-01  -3.5170000000000001e-01   3.4310000000000002e-01   1.3370000000000001e-01   7.6100000000000001e-02   3.5099999999999999e-02  -1.1318999999999999e+00   1.5559999999999999e-01   3.2212000000000001e+00   2.7939999999999998e-01  -2.8899999999999999e-02   2.7429999999999999e-01
  -3.0859999999999999e-01  -6.6000000000000003e-02   3.4310000000000002e-01   1.2410000000000000e-01   1.9030000000000000e-01   1.1840000000000001e-01  -9.3220000000000003e-01   2.6679999999999998e-01   2.5247000000000002e+00   1.8300000000000000e-01  -9.5999999999999992e-03   2.4329999999999999e-01
  -8.8200000000000001e-02  -3.0780000000000002e-01  -1.7160000000000000e-01   1.3370000000000001e-01   6.6600000000000006e-02   9.2100000000000001e-02  -9.5440000000000003e-01   2.2239999999999999e-01   3.9177000000000000e+00   2.6970000000000000e-01   6.7400000000000002e-02   1.9910000000000000e-01
  -3.3060000000000000e-01  -2.8580000000000000e-01   2.5740000000000002e-01   1.0500000000000000e-01   1.7130000000000001e-01   7.8899999999999998e-02  -6.6579999999999995e-01   8.8900000000000007e-02   2.6118000000000001e+00   2.7939999999999998e-01   1.7319999999999999e-01   2.1679999999999999e-01
  -1.5429999999999999e-01  -8.7900000000000006e-02  -4.2890000000000000e-01   2.0050000000000001e-01   8.5599999999999996e-02   4.4000000000000003e-03  -1.2206999999999999e+00   1.3339999999999999e-01   3.3953000000000002e+00   2.2159999999999999e-01   6.7400000000000002e-02   2.2120000000000001e-01
  -2.8649999999999998e-01  -8.7900000000000006e-02  -8.5800000000000001e-02   2.1959999999999999e-01   2.2839999999999999e-01   6.5799999999999997e-02  -9.5440000000000003e-01   1.1119999999999999e-01   3.0470999999999999e+00   2.5050000000000000e-01   6.7400000000000002e-02   1.9460000000000000e-01
  -1.7630000000000001e-01  -2.4179999999999999e-01   0.0000000000000000e+00   1.3370000000000001e-01   1.0470000000000000e-01   3.5099999999999999e-02  -9.9880000000000002e-01   1.3339999999999999e-01   3.3083000000000000e+00   2.6010000000000000e-01   6.7400000000000002e-02   1.8140000000000001e-01
  -1.7630000000000001e-01  -1.7590000000000000e-01  -1.0294000000000001e+00   1.9089999999999999e-01   1.4269999999999999e-01   4.3900000000000002e-02  -1.2650999999999999e+00  -6.6699999999999995e-02   3.5695000000000001e+00   2.4079999999999999e-01  -2.8899999999999999e-02   2.5659999999999999e-01
  -4.8490000000000000e-01  -1.9789999999999999e-01  -6.8630000000000002e-01   1.6230000000000000e-01   8.5599999999999996e-02   4.3900000000000002e-02  -1.0431999999999999e+00   2.0010000000000000e-01   2.4377000000000000e+00   2.5050000000000000e-01  -1.9199999999999998e-02   2.3000000000000001e-01
  -3.9679999999999999e-01  -2.6379999999999998e-01   7.7210000000000001e-01   1.6230000000000000e-01   9.5200000000000007e-02   7.0199999999999999e-02  -1.0209999999999999e+00   2.0010000000000000e-01   3.5695000000000001e+00   2.6970000000000000e-01  -9.5999999999999992e-03   2.3440000000000000e-01
  -3.5270000000000001e-01  -4.1770000000000002e-01   1.2010000000000001e+00   1.5279999999999999e-01   1.1420000000000000e-01   1.3159999999999999e-01  -1.0653999999999999e+00   4.4499999999999998e-02   3.3083000000000000e+00   2.7939999999999998e-01  -9.5999999999999992e-03   2.5659999999999999e-01
  -1.5429999999999999e-01  -2.1980000000000000e-01   5.1470000000000005e-01   2.8639999999999999e-01   3.8100000000000002e-02   7.8899999999999998e-02  -1.2206999999999999e+00   8.8900000000000007e-02   3.4824000000000002e+00   1.8300000000000000e-01   9.5999999999999992e-03   2.3890000000000000e-01
  -3.3060000000000000e-01  -4.3969999999999998e-01   4.2890000000000000e-01   1.1459999999999999e-01  -1.9000000000000000e-02   9.2100000000000001e-02  -9.1000000000000003e-01   4.4499999999999998e-02   3.1341999999999999e+00   2.1190000000000001e-01   3.8500000000000000e-02   2.1679999999999999e-01
  -2.8649999999999998e-01  -2.8580000000000000e-01   3.4310000000000002e-01   8.5900000000000004e-02  -2.8500000000000001e-02   1.0520000000000000e-01  -9.5440000000000003e-01   3.3350000000000002e-01   3.8306000000000000e+00   1.8300000000000000e-01   1.2509999999999999e-01   2.0790000000000000e-01
  -3.0859999999999999e-01  -3.9570000000000000e-01   3.4310000000000002e-01   1.7190000000000000e-01   1.4269999999999999e-01   4.8200000000000000e-02  -1.0431999999999999e+00   1.5559999999999999e-01   3.6564999999999999e+00   1.8300000000000000e-01   8.6599999999999996e-02   2.5209999999999999e-01
  -1.7630000000000001e-01  -3.5170000000000001e-01  -7.7210000000000001e-01   2.3870000000000000e-01   1.9030000000000000e-01   7.8899999999999998e-02  -9.3220000000000003e-01   1.3339999999999999e-01   3.4824000000000002e+00   2.1190000000000001e-01   8.6599999999999996e-02   2.2120000000000001e-01
  -3.9679999999999999e-01  -1.7590000000000000e-01   6.0050000000000003e-01   1.2410000000000000e-01   0.0000000000000000e+00   9.2100000000000001e-02  -7.1020000000000005e-01   3.3350000000000002e-01   3.4824000000000002e+00   2.8899999999999998e-01   7.6999999999999999e-02   1.8579999999999999e-01
  -3.7469999999999998e-01  -3.5170000000000001e-01  -6.0050000000000003e-01   2.2910000000000000e-01   1.3320000000000001e-01  -4.4000000000000003e-03  -9.7660000000000002e-01   4.4499999999999998e-02   3.3083000000000000e+00   2.7939999999999998e-01   3.8500000000000000e-02   2.4770000000000000e-01
  -3.3060000000000000e-01  -3.2979999999999998e-01  -8.5800000000000001e-02   1.9089999999999999e-01   4.7600000000000003e-02   4.3900000000000002e-02  -1.0431999999999999e+00   0.0000000000000000e+00   3.0470999999999999e+00   2.6010000000000000e-01  -3.8500000000000000e-02   2.0349999999999999e-01
  -5.2900000000000003e-01  -2.8580000000000000e-01   1.2010000000000001e+00   2.3870000000000000e-01   5.7099999999999998e-02   7.4499999999999997e-02  -8.4340000000000004e-01   1.5559999999999999e-01   3.5695000000000001e+00   2.4079999999999999e-01   2.8899999999999999e-02   2.5209999999999999e-01
  -2.2040000000000001e-01  -1.9789999999999999e-01   6.8630000000000002e-01   1.7190000000000000e-01   9.4999999999999998e-03   1.1400000000000000e-01  -1.0653999999999999e+00  -2.2200000000000001e-02   3.3083000000000000e+00   2.4079999999999999e-01   9.5999999999999992e-03   2.2559999999999999e-01
  -1.5429999999999999e-01  -3.0780000000000002e-01   8.5800000000000001e-02   2.4820000000000000e-01   2.8500000000000001e-02   5.7000000000000002e-02  -1.0431999999999999e+00   4.4499999999999998e-02   2.8730000000000002e+00   2.6970000000000000e-01  -9.5999999999999992e-03   2.4770000000000000e-01
  -4.6289999999999998e-01  -1.7590000000000000e-01   9.4359999999999999e-01   1.0500000000000000e-01   1.9000000000000000e-02   1.0520000000000000e-01  -9.3220000000000003e-01   1.1119999999999999e-01   3.1341999999999999e+00   2.4079999999999999e-01   5.7700000000000001e-02   1.9910000000000000e-01
  -4.4080000000000003e-01  -2.8580000000000000e-01   3.4310000000000002e-01   1.6230000000000000e-01   9.4999999999999998e-03   7.4499999999999997e-02  -9.1000000000000003e-01   2.6679999999999998e-01   3.0470999999999999e+00   2.5050000000000000e-01   9.5999999999999992e-03   2.2120000000000001e-01
  -4.8490000000000000e-01  -2.8580000000000000e-01  -8.5800000000000001e-02   1.6230000000000000e-01   7.6100000000000001e-02   6.1400000000000003e-02  -9.5440000000000003e-01   6.6699999999999995e-02   3.0470999999999999e+00   2.5050000000000000e-01   6.7400000000000002e-02   2.5209999999999999e-01
  -8.8200000000000001e-02  -2.4179999999999999e-01  -4.2890000000000000e-01   1.6230000000000000e-01   1.6180000000000000e-01   3.5099999999999999e-02  -7.5460000000000005e-01   1.5559999999999999e-01   3.3953000000000002e+00   1.8300000000000000e-01   1.1550000000000001e-01   2.0790000000000000e-01
  -2.4249999999999999e-01  -3.2979999999999998e-01  -6.0050000000000003e-01   9.4999999999999998e-03   3.8100000000000002e-02   7.8899999999999998e-02  -9.9880000000000002e-01   3.1130000000000002e-01   3.5695000000000001e+00   1.9270000000000001e-01   8.6599999999999996e-02   2.2120000000000001e-01
  -1.9839999999999999e-01  -3.0780000000000002e-01  -7.7210000000000001e-01   2.4820000000000000e-01   1.6180000000000000e-01   3.0700000000000002e-02  -1.0875999999999999e+00   2.2239999999999999e-01   3.8306000000000000e+00   2.5050000000000000e-01   7.6999999999999999e-02   2.6100000000000001e-01
  -2.8649999999999998e-01  -2.4179999999999999e-01  -5.1470000000000005e-01   1.1459999999999999e-01   1.1420000000000000e-01   4.8200000000000000e-02  -9.7660000000000002e-01   1.5559999999999999e-01   2.8730000000000002e+00   2.2159999999999999e-01   5.7700000000000001e-02   2.6979999999999998e-01
  -2.8649999999999998e-01  -2.6379999999999998e-01   0.0000000000000000e+00   1.8140000000000001e-01   6.6600000000000006e-02   9.6500000000000002e-02  -9.1000000000000003e-01  -6.6699999999999995e-02   3.3083000000000000e+00   3.6599999999999999e-01  -9.5999999999999992e-03   2.3890000000000000e-01
  -3.0859999999999999e-01  -4.1770000000000002e-01   6.0050000000000003e-01   9.5500000000000002e-02   3.8100000000000002e-02   8.7700000000000000e-02  -9.9880000000000002e-01  -1.5559999999999999e-01   2.6118000000000001e+00   3.1790000000000002e-01   8.6599999999999996e-02   2.3440000000000000e-01
  -2.4249999999999999e-01  -1.9789999999999999e-01   1.0294000000000001e+00   1.9089999999999999e-01   1.6180000000000000e-01   3.9500000000000000e-02  -9.7660000000000002e-01  -2.2200000000000001e-02   4.0048000000000004e+00   2.5050000000000000e-01   9.5999999999999992e-03   2.2120000000000001e-01
  -4.1880000000000001e-01  -2.6379999999999998e-01   8.5780000000000001e-01   2.8600000000000000e-02   5.7099999999999998e-02   1.3589999999999999e-01  -9.1000000000000003e-01   3.1130000000000002e-01   3.5695000000000001e+00   2.6970000000000000e-01   3.8500000000000000e-02   2.2120000000000001e-01
  -3.0859999999999999e-01  -3.0780000000000002e-01  -3.4310000000000002e-01   1.4319999999999999e-01   4.7600000000000003e-02   9.2100000000000001e-02  -7.9900000000000004e-01   1.5559999999999999e-01   3.6564999999999999e+00   2.9859999999999998e-01  -9.5999999999999992e-03   1.8579999999999999e-01
  -3.5270000000000001e-01  -2.1980000000000000e-01   3.4310000000000002e-01   1.5279999999999999e-01   4.7600000000000003e-02   4.8200000000000000e-02  -1.1318999999999999e+00   6.6699999999999995e-02   3.3953000000000002e+00   2.9859999999999998e-01   6.7400000000000002e-02   2.3890000000000000e-01
  -3.3060000000000000e-01  -2.6379999999999998e-01   8.5800000000000001e-02   2.6729999999999998e-01   1.0470000000000000e-01   2.1899999999999999e-02  -8.8780000000000003e-01   1.3339999999999999e-01   3.6564999999999999e+00   2.4079999999999999e-01   5.7700000000000001e-02   2.1229999999999999e-01
  -2.4249999999999999e-01  -3.2979999999999998e-01  -6.0050000000000003e-01   1.9099999999999999e-02   5.7099999999999998e-02   6.5799999999999997e-02  -1.0209999999999999e+00   2.6679999999999998e-01   3.8306000000000000e+00   1.5409999999999999e-01   5.7700000000000001e-02   2.3000000000000001e-01
  -1.7630000000000001e-01  -3.7369999999999998e-01  -3.4310000000000002e-01   2.4820000000000000e-01   1.8079999999999999e-01  -8.8000000000000005e-03  -1.1540999999999999e+00   2.0010000000000000e-01   3.2212000000000001e+00   2.6010000000000000e-01   3.8500000000000000e-02   2.7870000000000000e-01
  -1.9839999999999999e-01  -1.5390000000000001e-01  -1.7160000000000000e-01   1.7190000000000000e-01   8.5599999999999996e-02   4.3900000000000002e-02  -1.3095000000000001e+00   2.2239999999999999e-01   3.3083000000000000e+00   2.7939999999999998e-01   4.8099999999999997e-02   2.4770000000000000e-01
  -3.5270000000000001e-01  -3.2979999999999998e-01   2.5740000000000002e-01   1.7190000000000000e-01   7.6100000000000001e-02   7.0199999999999999e-02  -1.1540999999999999e+00   4.4499999999999998e-02   2.8730000000000002e+00   3.0819999999999997e-01  -3.8500000000000000e-02   2.3890000000000000e-01
  -1.5429999999999999e-01  -1.9789999999999999e-01   3.4310000000000002e-01   1.0500000000000000e-01   7.6100000000000001e-02   8.3299999999999999e-02  -1.0875999999999999e+00   1.7790000000000000e-01   3.0470999999999999e+00   2.5050000000000000e-01   3.8500000000000000e-02   2.5209999999999999e-01
  -1.3230000000000000e-01  -2.1999999999999999e-02  -2.5740000000000002e-01   1.9089999999999999e-01   7.6100000000000001e-02  -4.4000000000000003e-03  -9.5440000000000003e-01   8.8900000000000007e-02   2.6989000000000001e+00   2.1190000000000001e-01   2.8899999999999999e-02   2.0790000000000000e-01
  -4.6289999999999998e-01  -4.1770000000000002e-01   9.4359999999999999e-01   4.7699999999999999e-02   0.0000000000000000e+00   1.6230000000000000e-01  -9.5440000000000003e-01   1.1119999999999999e-01   2.9600000000000000e+00   2.4079999999999999e-01   1.9199999999999998e-02   2.1679999999999999e-01
  -3.7469999999999998e-01  -3.5170000000000001e-01   3.4310000000000002e-01   1.2410000000000000e-01   9.4999999999999998e-03   8.3299999999999999e-02  -8.4340000000000004e-01   2.2239999999999999e-01   3.5695000000000001e+00   2.8899999999999998e-01   3.8500000000000000e-02   2.0349999999999999e-01
  -2.2040000000000001e-01  -1.7590000000000000e-01  -7.7210000000000001e-01   1.2410000000000000e-01   9.5200000000000007e-02   9.2100000000000001e-02  -8.8780000000000003e-01   0.0000000000000000e+00   3.3083000000000000e+00   2.9859999999999998e-01   3.8500000000000000e-02   2.1229999999999999e-01
  -2.2040000000000001e-01  -3.9570000000000000e-01  -7.7210000000000001e-01   1.3370000000000001e-01   1.4269999999999999e-01   2.6300000000000000e-02  -1.0431999999999999e+00   2.2239999999999999e-01   3.2212000000000001e+00   2.8899999999999998e-01   8.6599999999999996e-02   2.3000000000000001e-01
  -1.3230000000000000e-01  -1.5390000000000001e-01   2.5740000000000002e-01   7.6399999999999996e-02   1.0470000000000000e-01   3.9500000000000000e-02  -9.5440000000000003e-01   2.4460000000000001e-01   4.1788999999999996e+00   2.5050000000000000e-01   4.8099999999999997e-02   2.1679999999999999e-01
  -1.3230000000000000e-01  -2.4179999999999999e-01  -1.7160000000000000e-01   1.8140000000000001e-01   2.4740000000000001e-01   0.0000000000000000e+00  -1.0653999999999999e+00   1.5559999999999999e-01   3.3953000000000002e+00   2.1190000000000001e-01   3.8500000000000000e-02   2.8310000000000002e-01
  -1.7630000000000001e-01  -3.7369999999999998e-01   6.0050000000000003e-01   2.0999999999999999e-01   1.8079999999999999e-01   3.9500000000000000e-02  -1.0875999999999999e+00   2.0010000000000000e-01   2.4377000000000000e+00   3.0819999999999997e-01   9.5999999999999992e-03   2.3890000000000000e-01
  -3.9679999999999999e-01  -4.1770000000000002e-01  -2.5740000000000002e-01   1.4319999999999999e-01   7.6100000000000001e-02   9.2100000000000001e-02  -1.0209999999999999e+00   8.8900000000000007e-02   3.5695000000000001e+00   2.6010000000000000e-01   2.8899999999999999e-02   2.2120000000000001e-01
  -2.4249999999999999e-01  -1.9789999999999999e-01   1.0294000000000001e+00   1.7190000000000000e-01   7.6100000000000001e-02   9.6500000000000002e-02  -9.7660000000000002e-01   2.6679999999999998e-01   2.9600000000000000e+00   2.4079999999999999e-01   3.8500000000000000e-02   2.3890000000000000e-01
  -1.1020000000000001e-01  -1.0990000000000000e-01  -1.7160000000000000e-01   2.3870000000000000e-01   4.7600000000000003e-02   3.5099999999999999e-02  -9.7660000000000002e-01   2.2239999999999999e-01   2.6989000000000001e+00   2.5050000000000000e-01  -2.8899999999999999e-02   2.3890000000000000e-01
  -5.2900000000000003e-01  -3.7369999999999998e-01   8.5780000000000001e-01   6.6799999999999998e-02   1.9000000000000000e-02   9.2100000000000001e-02  -9.7660000000000002e-01   1.3339999999999999e-01   3.4824000000000002e+00   2.6010000000000000e-01   1.3469999999999999e-01   2.6100000000000001e-01
  -2.4249999999999999e-01  -8.7900000000000006e-02   6.8630000000000002e-01   1.5279999999999999e-01   0.0000000000000000e+00   1.0960000000000000e-01  -7.1020000000000005e-01   2.4460000000000001e-01   2.9600000000000000e+00   1.9270000000000001e-01   6.7400000000000002e-02   2.1679999999999999e-01
  -1.9839999999999999e-01  -3.5170000000000001e-01   0.0000000000000000e+00   2.0999999999999999e-01   9.5200000000000007e-02   4.8200000000000000e-02  -1.0209999999999999e+00   1.3339999999999999e-01   3.5695000000000001e+00   2.1190000000000001e-01   0.0000000000000000e+00   2.5209999999999999e-01
  -1.7630000000000001e-01  -3.0780000000000002e-01  -1.1152000000000000e+00   1.9089999999999999e-01   1.9030000000000000e-01   8.8000000000000005e-03  -9.7660000000000002e-01   4.0020000000000000e-01   3.8306000000000000e+00   2.4079999999999999e-01   9.6199999999999994e-02   2.0790000000000000e-01
  -8.8200000000000001e-02  -3.0780000000000002e-01  -1.7160000000000000e-01   1.9089999999999999e-01   1.5229999999999999e-01   7.4499999999999997e-02  -9.7660000000000002e-01   2.0010000000000000e-01   4.0918000000000001e+00   3.1790000000000002e-01  -1.9199999999999998e-02   1.8140000000000001e-01
  -3.5270000000000001e-01  -3.7369999999999998e-01  -1.1152000000000000e+00   2.0050000000000001e-01   1.7130000000000001e-01   2.6300000000000000e-02  -1.1762999999999999e+00   1.5559999999999999e-01   4.0048000000000004e+00   2.9859999999999998e-01   5.7700000000000001e-02   2.1229999999999999e-01
  -3.5270000000000001e-01  -2.1980000000000000e-01  -3.4310000000000002e-01   1.7190000000000000e-01   1.3320000000000001e-01   3.9500000000000000e-02  -1.0209999999999999e+00   1.1119999999999999e-01   3.9177000000000000e+00   2.6010000000000000e-01   3.8500000000000000e-02   2.2120000000000001e-01
  -4.4080000000000003e-01  -1.3189999999999999e-01   2.5740000000000002e-01   1.6230000000000000e-01   1.0470000000000000e-01   1.0520000000000000e-01  -9.5440000000000003e-01   2.4460000000000001e-01   3.2212000000000001e+00   2.0230000000000001e-01   4.8099999999999997e-02   2.1679999999999999e-01
  -2.8649999999999998e-01  -2.6379999999999998e-01   6.8630000000000002e-01   1.8140000000000001e-01  -3.8100000000000002e-02   7.8899999999999998e-02  -1.0653999999999999e+00  -6.6699999999999995e-02   2.9600000000000000e+00   3.1790000000000002e-01   4.8099999999999997e-02   2.4770000000000000e-01
  -3.0859999999999999e-01  -1.5390000000000001e-01   5.1470000000000005e-01   2.0999999999999999e-01   1.1420000000000000e-01   9.6500000000000002e-02  -8.6560000000000004e-01   1.7790000000000000e-01   3.1341999999999999e+00   3.1790000000000002e-01   1.9199999999999998e-02   2.0349999999999999e-01
  -3.0859999999999999e-01  -2.8580000000000000e-01   6.0050000000000003e-01   1.3370000000000001e-01   8.5599999999999996e-02   1.2280000000000001e-01  -9.3220000000000003e-01   2.0010000000000000e-01   4.0918000000000001e+00   3.2750000000000001e-01   1.0580000000000001e-01   2.4770000000000000e-01
  -2.6450000000000001e-01  -3.7369999999999998e-01   1.2010000000000001e+00   6.6799999999999998e-02   4.7600000000000003e-02   1.4470000000000000e-01  -7.9900000000000004e-01   2.2239999999999999e-01   3.3083000000000000e+00   2.1190000000000001e-01  -1.9199999999999998e-02   1.9460000000000000e-01
  -1.7630000000000001e-01  -8.7900000000000006e-02   2.5740000000000002e-01   6.6799999999999998e-02   6.6600000000000006e-02   2.6300000000000000e-02  -9.7660000000000002e-01   1.1119999999999999e-01   3.7435999999999998e+00   2.2159999999999999e-01   3.8500000000000000e-02   2.1229999999999999e-01
  -1.3230000000000000e-01  -1.9789999999999999e-01  -2.5740000000000002e-01   1.2410000000000000e-01   8.5599999999999996e-02   5.2600000000000001e-02  -8.6560000000000004e-01   4.4469999999999998e-01   4.1788999999999996e+00   2.6970000000000000e-01   4.8099999999999997e-02   2.2559999999999999e-01
  -2.6450000000000001e-01  -3.7369999999999998e-01   3.4310000000000002e-01   1.9089999999999999e-01   1.0470000000000000e-01   8.7700000000000000e-02  -9.7660000000000002e-01   2.4460000000000001e-01   4.1788999999999996e+00   2.4079999999999999e-01   1.2509999999999999e-01   2.3000000000000001e-01
  -2.8649999999999998e-01  -1.9789999999999999e-01  -6.0050000000000003e-01   2.0050000000000001e-01   1.6180000000000000e-01   3.5099999999999999e-02  -1.0653999999999999e+00   1.3339999999999999e-01   3.3083000000000000e+00   2.4079999999999999e-01   3.8500000000000000e-02   2.4770000000000000e-01
  -8.8200000000000001e-02  -2.6379999999999998e-01  -3.4310000000000002e-01   1.6230000000000000e-01   6.6600000000000006e-02   5.7000000000000002e-02  -9.9880000000000002e-01   1.1119999999999999e-01   3.7435999999999998e+00   1.7340000000000000e-01  -4.8099999999999997e-02   2.6540000000000002e-01
  -2.4249999999999999e-01  -2.8580000000000000e-01  -5.1470000000000005e-01   9.5500000000000002e-02   2.1890000000000001e-01   7.0199999999999999e-02  -1.0875999999999999e+00   1.5559999999999999e-01   3.6564999999999999e+00   2.5050000000000000e-01   9.5999999999999992e-03   2.3440000000000000e-01
  -3.3060000000000000e-01  -3.7369999999999998e-01   1.7160000000000000e-01   1.3370000000000001e-01   2.8500000000000001e-02   8.7700000000000000e-02  -1.1540999999999999e+00   4.4499999999999998e-02   3.2212000000000001e+00   2.7939999999999998e-01   9.5999999999999992e-03   2.5209999999999999e-01
  -2.8649999999999998e-01  -1.9789999999999999e-01  -4.2890000000000000e-01   1.3370000000000001e-01   6.6600000000000006e-02   6.5799999999999997e-02  -9.9880000000000002e-01   4.4499999999999998e-02   2.7858999999999998e+00   3.2750000000000001e-01   5.7700000000000001e-02   2.6540000000000002e-01
  -3.3060000000000000e-01  -4.3969999999999998e-01   7.7210000000000001e-01   1.4319999999999999e-01   6.6600000000000006e-02   1.0520000000000000e-01  -8.6560000000000004e-01  -4.4499999999999998e-02   3.5695000000000001e+00   2.4079999999999999e-01   1.9199999999999998e-02   2.3000000000000001e-01
  -1.7630000000000001e-01  -3.7369999999999998e-01   8.5780000000000001e-01   1.3370000000000001e-01   0.0000000000000000e+00   1.0960000000000000e-01  -8.8780000000000003e-01  -4.4499999999999998e-02   3.3083000000000000e+00   2.8899999999999998e-01   2.8899999999999999e-02   2.7429999999999999e-01
  -3.5270000000000001e-01  -1.3189999999999999e-01   8.5800000000000001e-02   2.2910000000000000e-01   7.6100000000000001e-02   3.0700000000000002e-02  -1.0431999999999999e+00   2.2239999999999999e-01   2.9600000000000000e+00   2.0230000000000001e-01   2.8899999999999999e-02   2.1679999999999999e-01
  -3.9679999999999999e-01  -3.9570000000000000e-01  -3.4310000000000002e-01   2.0999999999999999e-01   9.5200000000000007e-02   3.5099999999999999e-02  -9.3220000000000003e-01   2.2239999999999999e-01   3.7435999999999998e+00   2.3119999999999999e-01   2.8899999999999999e-02   2.2120000000000001e-01
  -2.2040000000000001e-01  -1.5390000000000001e-01   6.8630000000000002e-01   1.0500000000000000e-01   1.9000000000000000e-02   3.9500000000000000e-02  -8.2120000000000004e-01   1.5559999999999999e-01   3.6564999999999999e+00   2.0230000000000001e-01   1.0580000000000001e-01   1.8579999999999999e-01
  -2.8649999999999998e-01  -1.5390000000000001e-01   8.5800000000000001e-02   1.7190000000000000e-01   1.4269999999999999e-01   5.2600000000000001e-02  -7.1020000000000005e-01   4.4499999999999998e-02   3.5695000000000001e+00   1.6380000000000000e-01  -9.5999999999999992e-03   2.3440000000000000e-01
  -2.4249999999999999e-01  -2.1980000000000000e-01  -1.2867999999999999e+00   1.7190000000000000e-01   9.5200000000000007e-02   1.3200000000000000e-02  -1.1318999999999999e+00   2.6679999999999998e-01   2.6118000000000001e+00   2.3119999999999999e-01   9.5999999999999992e-03   2.1229999999999999e-01
  -4.4080000000000003e-01  -2.8580000000000000e-01   8.5800000000000001e-02   1.3370000000000001e-01   8.5599999999999996e-02   8.7700000000000000e-02  -7.7680000000000005e-01   2.0010000000000000e-01   3.0470999999999999e+00   2.9859999999999998e-01   3.8500000000000000e-02   2.5209999999999999e-01
  -1.9839999999999999e-01  -2.4179999999999999e-01  -5.1470000000000005e-01   1.9089999999999999e-01  -9.4999999999999998e-03   3.0700000000000002e-02  -1.1984999999999999e+00   2.2200000000000001e-02   2.1764999999999999e+00   2.3119999999999999e-01   9.5999999999999992e-03   2.4770000000000000e-01
  -2.2040000000000001e-01  -2.6379999999999998e-01   8.5800000000000001e-02   1.6230000000000000e-01   7.6100000000000001e-02   5.2600000000000001e-02  -1.0431999999999999e+00  -4.4499999999999998e-02   3.0470999999999999e+00   2.4079999999999999e-01   2.8899999999999999e-02   2.4329999999999999e-01
  -3.5270000000000001e-01  -3.5170000000000001e-01   2.5740000000000002e-01   1.2410000000000000e-01   3.8100000000000002e-02   1.1840000000000001e-01  -1.0653999999999999e+00   1.1119999999999999e-01   2.6118000000000001e+00   2.6010000000000000e-01   1.0580000000000001e-01   2.1679999999999999e-01
  -3.0859999999999999e-01  -3.0780000000000002e-01  -2.5740000000000002e-01   1.3370000000000001e-01   9.4999999999999998e-03   8.7700000000000000e-02  -9.9880000000000002e-01   1.1119999999999999e-01   2.6989000000000001e+00   2.3119999999999999e-01   1.6360000000000000e-01   2.1229999999999999e-01
  -3.0859999999999999e-01  -1.7590000000000000e-01  -1.7160000000000000e-01   1.8140000000000001e-01   3.8100000000000002e-02   3.9500000000000000e-02  -8.8780000000000003e-01   1.1119999999999999e-01   3.5695000000000001e+00   1.9270000000000001e-01   2.8899999999999999e-02   2.1229999999999999e-01
  -1.1020000000000001e-01  -1.0990000000000000e-01   1.7160000000000000e-01   1.7190000000000000e-01   8.5599999999999996e-02   7.0199999999999999e-02  -7.7680000000000005e-01   3.3350000000000002e-01   3.4824000000000002e+00   2.6970000000000000e-01   7.6999999999999999e-02   1.9910000000000000e-01
  -1.5429999999999999e-01  -2.8580000000000000e-01   6.8630000000000002e-01   2.0050000000000001e-01   1.5229999999999999e-01   5.2600000000000001e-02  -9.3220000000000003e-01   2.2239999999999999e-01   3.6564999999999999e+00   2.5050000000000000e-01   1.5400000000000000e-01   1.8579999999999999e-01
  -1.5429999999999999e-01  -2.1980000000000000e-01  -4.2890000000000000e-01   1.9089999999999999e-01   1.3320000000000001e-01   2.6300000000000000e-02  -1.0209999999999999e+00   8.8900000000000007e-02   2.9600000000000000e+00   2.5050000000000000e-01   0.0000000000000000e+00   2.0790000000000000e-01
  -4.8490000000000000e-01  -4.3969999999999998e-01   4.2890000000000000e-01   1.6230000000000000e-01   1.9980000000000001e-01   6.1400000000000003e-02  -8.8780000000000003e-01   4.4499999999999998e-02   3.3083000000000000e+00   3.1790000000000002e-01   5.7700000000000001e-02   2.4770000000000000e-01
  -3.5270000000000001e-01  -2.4179999999999999e-01   3.4310000000000002e-01   9.5500000000000002e-02   0.0000000000000000e+00   9.6500000000000002e-02  -9.9880000000000002e-01   6.6699999999999995e-02   3.5695000000000001e+00   3.5639999999999999e-01   4.8099999999999997e-02   2.6100000000000001e-01
  -2.8649999999999998e-01  -2.4179999999999999e-01   1.7160000000000000e-01   1.8140000000000001e-01   3.8100000000000002e-02   7.8899999999999998e-02  -1.0875999999999999e+00   0.0000000000000000e+00   2.5247000000000002e+00   2.2159999999999999e-01   0.0000000000000000e+00   2.6979999999999998e-01
  -2.4249999999999999e-01  -2.8580000000000000e-01  -5.1470000000000005e-01   1.0500000000000000e-01   8.5599999999999996e-02   7.8899999999999998e-02  -9.7660000000000002e-01   0.0000000000000000e+00   3.3083000000000000e+00   2.5050000000000000e-01   9.5999999999999992e-03   2.5209999999999999e-01
  -3.0859999999999999e-01  -3.9570000000000000e-01   1.4582999999999999e+00   1.1459999999999999e-01   4.7600000000000003e-02   9.6500000000000002e-02  -1.0431999999999999e+00   6.6699999999999995e-02   3.3083000000000000e+00   2.7939999999999998e-01   8.6599999999999996e-02   2.2559999999999999e-01
  -2.6450000000000001e-01  -3.7369999999999998e-01   9.4359999999999999e-01   1.7190000000000000e-01  -3.8100000000000002e-02   1.1400000000000000e-01  -9.7660000000000002e-01   4.4499999999999998e-02   3.6564999999999999e+00   2.3119999999999999e-01   4.8099999999999997e-02   2.3440000000000000e-01
  -2.6450000000000001e-01  -1.7590000000000000e-01  -8.5800000000000001e-02   1.5279999999999999e-01   5.7099999999999998e-02   3.5099999999999999e-02  -9.3220000000000003e-01   0.0000000000000000e+00   3.3953000000000002e+00   2.3119999999999999e-01   7.6999999999999999e-02   2.2559999999999999e-01
  -2.8649999999999998e-01  -3.0780000000000002e-01  -3.4310000000000002e-01   2.0999999999999999e-01   1.4269999999999999e-01   7.0199999999999999e-02  -8.4340000000000004e-01   2.4460000000000001e-01   4.0048000000000004e+00   2.2159999999999999e-01   3.8500000000000000e-02   2.1229999999999999e-01
  -3.3060000000000000e-01  -2.6379999999999998e-01  -8.5800000000000001e-02   1.4319999999999999e-01   0.0000000000000000e+00   4.8200000000000000e-02  -6.8799999999999994e-01   2.2239999999999999e-01   3.7435999999999998e+00   2.0230000000000001e-01   1.0580000000000001e-01   2.3000000000000001e-01
  -3.5270000000000001e-01  -2.6379999999999998e-01   8.5800000000000001e-02   2.1959999999999999e-01   1.4269999999999999e-01   2.6300000000000000e-02  -9.5440000000000003e-01   1.7790000000000000e-01   3.6564999999999999e+00   3.1790000000000002e-01  -9.5999999999999992e-03   1.9910000000000000e-01
  -1.7630000000000001e-01  -1.9789999999999999e-01  -6.0050000000000003e-01   2.0999999999999999e-01   1.1420000000000000e-01   1.3200000000000000e-02  -1.0209999999999999e+00   2.8910000000000002e-01   2.5247000000000002e+00   2.3119999999999999e-01   3.8500000000000000e-02   2.0349999999999999e-01
  -3.7469999999999998e-01  -3.2979999999999998e-01  -3.4310000000000002e-01   9.5500000000000002e-02   9.5200000000000007e-02   8.7700000000000000e-02  -8.8780000000000003e-01   1.3339999999999999e-01   3.5695000000000001e+00   3.1790000000000002e-01   9.5999999999999992e-03   2.4329999999999999e-01
  -2.6450000000000001e-01  -2.6379999999999998e-01   4.2890000000000000e-01   8.5900000000000004e-02   3.8100000000000002e-02   7.4499999999999997e-02  -1.1318999999999999e+00   1.1119999999999999e-01   2.8730000000000002e+00   3.3710000000000001e-01   1.9199999999999998e-02   2.2559999999999999e-01
  -4.6289999999999998e-01  -4.1770000000000002e-01   2.5740000000000002e-01   1.9089999999999999e-01   1.0470000000000000e-01   5.2600000000000001e-02  -1.1984999999999999e+00  -8.8900000000000007e-02   2.8730000000000002e+00   3.0819999999999997e-01   2.8899999999999999e-02   2.8749999999999998e-01
  -2.6450000000000001e-01  -3.2979999999999998e-01   5.1470000000000005e-01   1.6230000000000000e-01   9.4999999999999998e-03   9.6500000000000002e-02  -9.1000000000000003e-01   3.3350000000000002e-01   3.1341999999999999e+00   2.6970000000000000e-01  -7.6999999999999999e-02   2.0349999999999999e-01
  -2.6450000000000001e-01  -1.7590000000000000e-01   8.5800000000000001e-02   1.3370000000000001e-01   9.4999999999999998e-03   1.3589999999999999e-01  -9.3220000000000003e-01  -6.6699999999999995e-02   2.6989000000000001e+00   2.2159999999999999e-01   4.8099999999999997e-02   2.5659999999999999e-01
  -2.6450000000000001e-01  -2.6379999999999998e-01  -2.5740000000000002e-01   8.5900000000000004e-02   7.6100000000000001e-02   4.8200000000000000e-02  -9.7660000000000002e-01   2.2200000000000001e-02   3.7435999999999998e+00   1.9270000000000001e-01   9.5999999999999992e-03   2.2559999999999999e-01
  -2.8649999999999998e-01  -2.8580000000000000e-01   2.5740000000000002e-01   2.6729999999999998e-01   9.5200000000000007e-02   4.8200000000000000e-02  -8.8780000000000003e-01   2.8910000000000002e-01   3.8306000000000000e+00   2.5050000000000000e-01   1.5400000000000000e-01   2.2120000000000001e-01
  -4.6289999999999998e-01  -2.4179999999999999e-01  -3.4310000000000002e-01   0.0000000000000000e+00   9.5200000000000007e-02   8.3299999999999999e-02  -8.6560000000000004e-01   2.2239999999999999e-01   3.8306000000000000e+00   1.6380000000000000e-01   3.8500000000000000e-02   2.2120000000000001e-01
  -3.9679999999999999e-01  -2.4179999999999999e-01  -7.7210000000000001e-01   1.5279999999999999e-01   1.8079999999999999e-01   4.3900000000000002e-02  -8.4340000000000004e-01   2.2200000000000001e-02   3.1341999999999999e+00   2.4079999999999999e-01   0.0000000000000000e+00   2.5209999999999999e-01
  -1.7630000000000001e-01  -3.0780000000000002e-01  -5.1470000000000005e-01   1.1459999999999999e-01   1.8079999999999999e-01   4.8200000000000000e-02  -1.0431999999999999e+00   2.4460000000000001e-01   3.3083000000000000e+00   2.3119999999999999e-01   9.5999999999999992e-03   2.0790000000000000e-01
  -3.9679999999999999e-01  -3.5170000000000001e-01   5.1470000000000005e-01   1.5279999999999999e-01   1.7130000000000001e-01   5.7000000000000002e-02  -1.0653999999999999e+00   1.1119999999999999e-01   3.1341999999999999e+00   2.6010000000000000e-01   1.1550000000000001e-01   1.9460000000000000e-01
  -3.3060000000000000e-01  -2.1999999999999999e-02  -2.5740000000000002e-01   1.2410000000000000e-01   7.6100000000000001e-02   8.7700000000000000e-02  -1.1540999999999999e+00   6.6699999999999995e-02   3.4824000000000002e+00   2.6010000000000000e-01   0.0000000000000000e+00   2.3440000000000000e-01
  -2.8649999999999998e-01  -2.1980000000000000e-01  -2.5740000000000002e-01   2.0050000000000001e-01   9.5200000000000007e-02   7.0199999999999999e-02  -1.0875999999999999e+00   1.3339999999999999e-01   2.9600000000000000e+00   2.2159999999999999e-01   5.7700000000000001e-02   2.3890000000000000e-01
  -3.5270000000000001e-01  -3.0780000000000002e-01   1.1152000000000000e+00   1.2410000000000000e-01   5.7099999999999998e-02   1.1840000000000001e-01  -8.4340000000000004e-01   0.0000000000000000e+00   2.8730000000000002e+00   2.9859999999999998e-01   6.7400000000000002e-02   2.0349999999999999e-01
  -2.4249999999999999e-01  -1.7590000000000000e-01  -6.0050000000000003e-01   2.1959999999999999e-01   9.4999999999999998e-03   7.8899999999999998e-02  -8.6560000000000004e-01   1.7790000000000000e-01   3.7435999999999998e+00   2.7939999999999998e-01   1.2509999999999999e-01   2.3440000000000000e-01
  -1.7630000000000001e-01  -1.9789999999999999e-01   8.5800000000000001e-02   1.9089999999999999e-01   1.5229999999999999e-01   1.1400000000000000e-01  -9.7660000000000002e-01   2.6679999999999998e-01   3.3083000000000000e+00   2.5050000000000000e-01   1.3469999999999999e-01   2.2120000000000001e-01
  -2.8649999999999998e-01  -1.0990000000000000e-01   2.5740000000000002e-01   1.7190000000000000e-01   1.2370000000000000e-01   2.1899999999999999e-02  -8.6560000000000004e-01  -4.4499999999999998e-02   3.7435999999999998e+00   2.0230000000000001e-01   1.0580000000000001e-01   2.1229999999999999e-01
  -2.6450000000000001e-01  -3.2979999999999998e-01   1.7160000000000000e-01   3.8199999999999998e-02   1.1420000000000000e-01   8.7700000000000000e-02  -8.4340000000000004e-01   2.2239999999999999e-01   3.3953000000000002e+00   1.1559999999999999e-01   6.7400000000000002e-02   2.5659999999999999e-01
  -3.0859999999999999e-01  -2.4179999999999999e-01  -3.4310000000000002e-01   1.4319999999999999e-01   1.9980000000000001e-01  -2.1899999999999999e-02  -9.9880000000000002e-01   1.3339999999999999e-01   3.6564999999999999e+00   2.9859999999999998e-01   9.5999999999999992e-03   2.3000000000000001e-01
  -1.5429999999999999e-01  -1.5390000000000001e-01   2.5740000000000002e-01   2.0050000000000001e-01   1.4269999999999999e-01   4.3900000000000002e-02  -9.7660000000000002e-01   8.8900000000000007e-02   3.3953000000000002e+00   2.7939999999999998e-01   1.1550000000000001e-01   2.1229999999999999e-01
  -3.3060000000000000e-01  -3.5170000000000001e-01  -3.4310000000000002e-01   6.6799999999999998e-02   5.7099999999999998e-02   8.7700000000000000e-02  -9.3220000000000003e-01  -4.4499999999999998e-02   2.5247000000000002e+00   2.6970000000000000e-01  -4.8099999999999997e-02   2.1229999999999999e-01
  -2.8649999999999998e-01  -2.4179999999999999e-01   8.5800000000000001e-02   1.5279999999999999e-01   8.5599999999999996e-02   7.4499999999999997e-02  -1.1096999999999999e+00   8.8900000000000007e-02   3.1341999999999999e+00   2.8899999999999998e-01   3.8500000000000000e-02   2.5209999999999999e-01
  -1.7630000000000001e-01  -6.6000000000000003e-02  -5.1470000000000005e-01   2.0999999999999999e-01   1.2370000000000000e-01   5.7000000000000002e-02  -9.9880000000000002e-01   2.2200000000000001e-02   2.6989000000000001e+00   1.7340000000000000e-01   3.8500000000000000e-02   2.0790000000000000e-01
  -3.3060000000000000e-01  -1.3189999999999999e-01   6.8630000000000002e-01   1.0500000000000000e-01   9.4999999999999998e-03   1.1840000000000001e-01  -7.9900000000000004e-01   1.1119999999999999e-01   3.4824000000000002e+00   2.5050000000000000e-01   5.7700000000000001e-02   2.2120000000000001e-01
  -3.3060000000000000e-01  -2.8580000000000000e-01   8.5800000000000001e-02   1.8140000000000001e-01  -2.8500000000000001e-02   8.7700000000000000e-02  -9.5440000000000003e-01   2.2239999999999999e-01   2.8730000000000002e+00   2.6010000000000000e-01   9.5999999999999992e-03   2.2559999999999999e-01
  -1.1020000000000001e-01  -2.6379999999999998e-01   8.5800000000000001e-02   2.0050000000000001e-01   1.0470000000000000e-01   7.0199999999999999e-02  -8.8780000000000003e-01   1.5559999999999999e-01   3.7435999999999998e+00   2.4079999999999999e-01   9.6199999999999994e-02   2.3890000000000000e-01
  -1.3230000000000000e-01  -1.9789999999999999e-01   6.0050000000000003e-01   9.5500000000000002e-02   9.5200000000000007e-02   6.5799999999999997e-02  -8.6560000000000004e-01   1.5559999999999999e-01   2.9600000000000000e+00   1.6380000000000000e-01   9.6199999999999994e-02   1.9910000000000000e-01
  -5.5110000000000003e-01  -3.5170000000000001e-01   0.0000000000000000e+00   1.6230000000000000e-01  -1.9000000000000000e-02   8.7700000000000000e-02  -8.4340000000000004e-01   1.5559999999999999e-01   3.9177000000000000e+00   1.8300000000000000e-01   7.6999999999999999e-02   2.3890000000000000e-01
  -2.6450000000000001e-01  -3.2979999999999998e-01  -3.4310000000000002e-01   2.2910000000000000e-01   2.0930000000000001e-01   3.5099999999999999e-02  -8.8780000000000003e-01   1.5559999999999999e-01   3.3083000000000000e+00   1.9270000000000001e-01   8.6599999999999996e-02   2.4329999999999999e-01
  -2.2040000000000001e-01  -3.2979999999999998e-01  -3.4310000000000002e-01   2.2910000000000000e-01   5.7099999999999998e-02   5.2600000000000001e-02  -9.9880000000000002e-01   2.0010000000000000e-01   3.1341999999999999e+00   2.6010000000000000e-01  -3.8500000000000000e-02   2.1229999999999999e-01
  -6.6100000000000006e-02  -1.5390000000000001e-01   5.1470000000000005e-01   1.0500000000000000e-01   9.4999999999999998e-03   8.3299999999999999e-02  -9.5440000000000003e-01   1.7790000000000000e-01   3.3083000000000000e+00   3.2750000000000001e-01   5.7700000000000001e-02   2.5209999999999999e-01
  -3.3060000000000000e-01  -2.6379999999999998e-01   3.4310000000000002e-01   1.4319999999999999e-01  -1.9000000000000000e-02   7.8899999999999998e-02  -1.1318999999999999e+00   1.1119999999999999e-01   2.8730000000000002e+00   2.7939999999999998e-01   0.0000000000000000e+00   2.4329999999999999e-01
  -2.8649999999999998e-01  -3.2979999999999998e-01  -2.5740000000000002e-01   1.4319999999999999e-01   7.6100000000000001e-02   5.2600000000000001e-02  -1.0209999999999999e+00   1.1119999999999999e-01   3.4824000000000002e+00   2.5050000000000000e-01   4.8099999999999997e-02   2.6540000000000002e-01
  -4.1880000000000001e-01  -3.9570000000000000e-01   1.1152000000000000e+00   1.1459999999999999e-01   4.7600000000000003e-02   1.1400000000000000e-01  -1.0209999999999999e+00   1.5559999999999999e-01   3.1341999999999999e+00   1.5409999999999999e-01   9.6199999999999994e-02   2.3000000000000001e-01
  -1.7630000000000001e-01  -4.6170000000000000e-01   5.1470000000000005e-01   1.6230000000000000e-01   9.4999999999999998e-03   1.0090000000000000e-01  -7.7680000000000005e-01   4.4499999999999998e-02   3.1341999999999999e+00   1.8300000000000000e-01  -2.8899999999999999e-02   2.1679999999999999e-01
  -3.7469999999999998e-01  -4.1770000000000002e-01  -6.0050000000000003e-01   1.9089999999999999e-01   1.1420000000000000e-01   5.7000000000000002e-02  -1.0431999999999999e+00   1.1119999999999999e-01   3.3083000000000000e+00   2.6010000000000000e-01   2.8899999999999999e-02   2.3440000000000000e-01
  -2.4249999999999999e-01  -4.6170000000000000e-01  -4.2890000000000000e-01   8.5900000000000004e-02   1.2370000000000000e-01   2.6300000000000000e-02  -8.2120000000000004e-01   2.8910000000000002e-01   3.3083000000000000e+00   2.4079999999999999e-01   8.6599999999999996e-02   2.1229999999999999e-01
  -2.6450000000000001e-01  -4.1770000000000002e-01   2.5740000000000002e-01   1.0500000000000000e-01   7.6100000000000001e-02   5.2600000000000001e-02  -9.7660000000000002e-01   1.3339999999999999e-01   3.4824000000000002e+00   2.3119999999999999e-01   4.8099999999999997e-02   1.8140000000000001e-01
  -4.6289999999999998e-01  -2.1999999999999999e-02  -7.7210000000000001e-01   2.4820000000000000e-01   1.9030000000000000e-01   2.1899999999999999e-02  -1.0209999999999999e+00   1.5559999999999999e-01   3.1341999999999999e+00   3.1790000000000002e-01   5.7700000000000001e-02   2.4329999999999999e-01
  -2.8649999999999998e-01  -2.1980000000000000e-01  -5.1470000000000005e-01   1.7190000000000000e-01   1.9980000000000001e-01   8.3299999999999999e-02  -1.1318999999999999e+00   1.3339999999999999e-01   4.1788999999999996e+00   2.3119999999999999e-01   1.9199999999999998e-02   2.3000000000000001e-01
  -3.5270000000000001e-01  -1.3189999999999999e-01  -1.7160000000000000e-01   7.6399999999999996e-02   1.1420000000000000e-01   1.1840000000000001e-01  -9.1000000000000003e-01   2.6679999999999998e-01   2.4377000000000000e+00   2.2159999999999999e-01   1.3469999999999999e-01   1.9910000000000000e-01
  -3.0859999999999999e-01  -1.3189999999999999e-01   6.0050000000000003e-01   9.5500000000000002e-02   1.9000000000000000e-02   9.6500000000000002e-02  -1.1318999999999999e+00   2.2200000000000001e-02   3.3953000000000002e+00   2.6010000000000000e-01  -5.7700000000000001e-02   2.3000000000000001e-01
  -3.5270000000000001e-01  -3.0780000000000002e-01   8.5800000000000001e-02   8.5900000000000004e-02   1.5229999999999999e-01   7.4499999999999997e-02  -9.7660000000000002e-01   8.8900000000000007e-02   3.0470999999999999e+00   2.1190000000000001e-01   2.8899999999999999e-02   2.5209999999999999e-01
  -2.6450000000000001e-01  -3.0780000000000002e-01   1.1152000000000000e+00   1.9089999999999999e-01   9.4999999999999998e-03   1.3589999999999999e-01  -1.0653999999999999e+00   4.4499999999999998e-02   2.6118000000000001e+00   2.5050000000000000e-01   6.7400000000000002e-02   2.0349999999999999e-01
  -5.0700000000000001e-01  -3.0780000000000002e-01   2.5740000000000002e-01   1.2410000000000000e-01   0.0000000000000000e+00   1.0090000000000000e-01  -8.8780000000000003e-01   1.5559999999999999e-01   3.4824000000000002e+00   1.8300000000000000e-01   3.8500000000000000e-02   1.9460000000000000e-01
  -2.2040000000000001e-01  -2.6379999999999998e-01   3.4310000000000002e-01   2.4820000000000000e-01   7.6100000000000001e-02   9.2100000000000001e-02  -9.5440000000000003e-01   2.4460000000000001e-01   3.8306000000000000e+00   2.1190000000000001e-01   1.1550000000000001e-01   2.6100000000000001e-01
  -3.0859999999999999e-01  -1.9789999999999999e-01   2.5740000000000002e-01   1.6230000000000000e-01   1.4269999999999999e-01   9.2100000000000001e-02  -1.1318999999999999e+00   2.6679999999999998e-01   3.9177000000000000e+00   2.6010000000000000e-01   1.3469999999999999e-01   1.9460000000000000e-01
  -2.2040000000000001e-01  -1.9789999999999999e-01   8.5780000000000001e-01   1.1459999999999999e-01   1.2370000000000000e-01   6.1400000000000003e-02  -9.1000000000000003e-01   1.7790000000000000e-01   3.9177000000000000e+00   3.1790000000000002e-01   1.9199999999999998e-02   2.7870000000000000e-01
  -1.1020000000000001e-01  -1.7590000000000000e-01  -6.0050000000000003e-01   2.0050000000000001e-01   1.5229999999999999e-01   5.2600000000000001e-02  -1.0431999999999999e+00   1.3339999999999999e-01   3.0470999999999999e+00   2.5050000000000000e-01  -1.9199999999999998e-02   2.3890000000000000e-01
  -6.6100000000000006e-02  -1.9789999999999999e-01  -6.0050000000000003e-01   9.5500000000000002e-02   1.3320000000000001e-01   1.7500000000000002e-02  -9.9880000000000002e-01   2.2200000000000001e-02   3.9177000000000000e+00   3.0819999999999997e-01   4.8099999999999997e-02   2.3890000000000000e-01
  -2.4249999999999999e-01  -3.5170000000000001e-01   0.0000000000000000e+00   1.9099999999999999e-02   6.6600000000000006e-02   8.7700000000000000e-02  -1.1318999999999999e+00   2.4460000000000001e-01   3.6564999999999999e+00   1.2520000000000001e-01   0.0000000000000000e+00   2.4329999999999999e-01
  -2.2040000000000001e-01  -2.8580000000000000e-01  -4.2890000000000000e-01   1.5279999999999999e-01   1.3320000000000001e-01   8.7700000000000000e-02  -1.1096999999999999e+00  -2.2239999999999999e-01   2.3506000000000000e+00   3.0819999999999997e-01   2.8899999999999999e-02   2.2559999999999999e-01
  -1.9839999999999999e-01  -1.3189999999999999e-01   3.4310000000000002e-01   1.7190000000000000e-01   8.5599999999999996e-02   7.8899999999999998e-02  -1.1096999999999999e+00  -1.1119999999999999e-01   3.1341999999999999e+00   2.3119999999999999e-01  -1.9199999999999998e-02   2.4329999999999999e-01
  -3.3060000000000000e-01  -3.5170000000000001e-01   8.5800000000000001e-02   9.5500000000000002e-02   1.9000000000000000e-02   1.1840000000000001e-01  -8.4340000000000004e-01   6.6699999999999995e-02   3.0470999999999999e+00   2.7939999999999998e-01   3.8500000000000000e-02   2.1229999999999999e-01
  -3.5270000000000001e-01  -3.9570000000000000e-01   6.8630000000000002e-01   1.7190000000000000e-01   1.9000000000000000e-02   1.3159999999999999e-01  -9.9880000000000002e-01   1.1119999999999999e-01   3.2212000000000001e+00   2.1190000000000001e-01   5.7700000000000001e-02   2.3000000000000001e-01
  -2.2040000000000001e-01  -1.5390000000000001e-01  -1.1152000000000000e+00   1.8140000000000001e-01   2.8500000000000001e-02   4.3900000000000002e-02  -1.1318999999999999e+00   8.8900000000000007e-02   3.4824000000000002e+00   2.5050000000000000e-01   0.0000000000000000e+00   2.0790000000000000e-01
  -3.5270000000000001e-01  -2.1980000000000000e-01   2.5740000000000002e-01   8.5900000000000004e-02   1.3320000000000001e-01   7.8899999999999998e-02  -8.8780000000000003e-01   2.4460000000000001e-01   4.0048000000000004e+00   2.3119999999999999e-01   1.9199999999999998e-02   1.7690000000000000e-01
  -2.8649999999999998e-01  -3.5170000000000001e-01  -3.4310000000000002e-01   8.5900000000000004e-02   4.7600000000000003e-02   5.2600000000000001e-02  -9.1000000000000003e-01   1.1119999999999999e-01   3.1341999999999999e+00   2.4079999999999999e-01   1.3469999999999999e-01   2.4770000000000000e-01
  -1.9839999999999999e-01   2.1999999999999999e-02  -8.5780000000000001e-01   1.5279999999999999e-01   1.9980000000000001e-01   3.9500000000000000e-02  -1.0209999999999999e+00   1.7790000000000000e-01   3.8306000000000000e+00   2.6970000000000000e-01   0.0000000000000000e+00   2.4770000000000000e-01
  -1.1020000000000001e-01  -2.8580000000000000e-01  -1.1152000000000000e+00   2.4820000000000000e-01   1.7130000000000001e-01   6.1400000000000003e-02  -9.7660000000000002e-01   1.3339999999999999e-01   3.2212000000000001e+00   3.3710000000000001e-01   6.7400000000000002e-02   1.8140000000000001e-01
  -3.3060000000000000e-01  -1.0990000000000000e-01   4.2890000000000000e-01   1.0500000000000000e-01   6.6600000000000006e-02   1.0090000000000000e-01  -9.7660000000000002e-01   8.8900000000000007e-02   3.3953000000000002e+00   3.3710000000000001e-01   1.1550000000000001e-01   2.3440000000000000e-01
  -3.0859999999999999e-01  -2.8580000000000000e-01  -5.1470000000000005e-01   2.1959999999999999e-01   7.6100000000000001e-02   7.0199999999999999e-02  -1.0431999999999999e+00   2.2200000000000001e-02   3.0470999999999999e+00   2.6010000000000000e-01  -1.9199999999999998e-02   2.3440000000000000e-01
  -2.8649999999999998e-01  -2.4179999999999999e-01   8.5800000000000001e-02   1.8140000000000001e-01   7.6100000000000001e-02   1.1400000000000000e-01  -9.3220000000000003e-01  -2.2200000000000001e-02   2.4377000000000000e+00   2.5050000000000000e-01   0.0000000000000000e+00   2.0349999999999999e-01
  -1.9839999999999999e-01  -3.0780000000000002e-01   7.7210000000000001e-01   1.6230000000000000e-01  -3.8100000000000002e-02   1.0520000000000000e-01  -1.0209999999999999e+00   2.2200000000000001e-02   2.8730000000000002e+00   2.4079999999999999e-01   6.7400000000000002e-02   1.9020000000000001e-01
  -3.3060000000000000e-01  -3.5170000000000001e-01   6.0050000000000003e-01   1.1459999999999999e-01   4.7600000000000003e-02   8.7700000000000000e-02  -9.1000000000000003e-01   6.6699999999999995e-02   3.5695000000000001e+00   2.6010000000000000e-01   1.4430000000000001e-01   2.4770000000000000e-01
  -8.8200000000000001e-02  -3.2979999999999998e-01  -4.2890000000000000e-01   1.5279999999999999e-01   1.7130000000000001e-01   6.5799999999999997e-02  -9.5440000000000003e-01  -6.6699999999999995e-02   4.2659000000000002e+00   2.3119999999999999e-01   9.5999999999999992e-03   2.1229999999999999e-01
  -3.5270000000000001e-01  -2.1980000000000000e-01   5.1470000000000005e-01   1.2410000000000000e-01   1.3320000000000001e-01   6.1400000000000003e-02  -9.1000000000000003e-01   0.0000000000000000e+00   4.0048000000000004e+00   2.0230000000000001e-01   6.7400000000000002e-02   1.9020000000000001e-01
  -2.8649999999999998e-01  -3.5170000000000001e-01   8.5800000000000001e-02   1.2410000000000000e-01   9.5200000000000007e-02   6.1400000000000003e-02  -9.1000000000000003e-01   2.4460000000000001e-01   3.6564999999999999e+00   2.8899999999999998e-01   1.2509999999999999e-01   2.0349999999999999e-01
  -2.2040000000000001e-01  -1.5390000000000001e-01  -7.7210000000000001e-01   1.7190000000000000e-01   1.9030000000000000e-01   4.4000000000000003e-03  -1.0209999999999999e+00   2.8910000000000002e-01   3.3953000000000002e+00   1.7340000000000000e-01   5.7700000000000001e-02   2.3440000000000000e-01
  -8.8200000000000001e-02  -1.9789999999999999e-01  -2.5740000000000002e-01   2.0999999999999999e-01   2.0930000000000001e-01   5.7000000000000002e-02  -1.0431999999999999e+00   2.2200000000000001e-02   2.9600000000000000e+00   2.5050000000000000e-01   6.7400000000000002e-02   2.2120000000000001e-01
  -3.5270000000000001e-01  -3.5170000000000001e-01   4.2890000000000000e-01   2.8639999999999999e-01   9.4999999999999998e-03   6.5799999999999997e-02  -9.1000000000000003e-01   0.0000000000000000e+00   3.7435999999999998e+00   2.9859999999999998e-01  -4.8099999999999997e-02   2.3000000000000001e-01
  -2.4249999999999999e-01  -1.9789999999999999e-01  -2.5740000000000002e-01   1.7190000000000000e-01   4.7600000000000003e-02   8.7700000000000000e-02  -8.4340000000000004e-01  -8.8900000000000007e-02   2.8730000000000002e+00   2.4079999999999999e-01  -4.8099999999999997e-02   2.5209999999999999e-01
  -3.0859999999999999e-01  -2.4179999999999999e-01  -4.2890000000000000e-01   2.0050000000000001e-01   9.5200000000000007e-02   1.1400000000000000e-01  -1.0653999999999999e+00   2.2200000000000001e-02   3.3953000000000002e+00   2.8899999999999998e-01   8.6599999999999996e-02   2.4329999999999999e-01
  -3.5270000000000001e-01  -2.6379999999999998e-01   0.0000000000000000e+00   4.7699999999999999e-02  -6.6600000000000006e-02   5.7000000000000002e-02  -8.6560000000000004e-01   1.3339999999999999e-01   3.0470999999999999e+00   2.9859999999999998e-01   4.8099999999999997e-02   1.9460000000000000e-01
  -3.5270000000000001e-01  -3.9570000000000000e-01   5.1470000000000005e-01   6.6799999999999998e-02   3.8100000000000002e-02   1.4030000000000001e-01  -9.1000000000000003e-01  -1.3339999999999999e-01   2.6989000000000001e+00   2.4079999999999999e-01  -1.9199999999999998e-02   2.2120000000000001e-01
  -1.5429999999999999e-01  -2.4179999999999999e-01  -7.7210000000000001e-01   1.1459999999999999e-01   1.3320000000000001e-01   9.2100000000000001e-02  -1.0875999999999999e+00   1.1119999999999999e-01   3.5695000000000001e+00   1.8300000000000000e-01  -6.7400000000000002e-02   2.3440000000000000e-01
  -3.5270000000000001e-01  -2.6379999999999998e-01  -8.5800000000000001e-02   2.1959999999999999e-01   9.5200000000000007e-02   7.4499999999999997e-02  -8.6560000000000004e-01   2.2239999999999999e-01   3.1341999999999999e+00   2.8899999999999998e-01   2.8899999999999999e-02   1.9020000000000001e-01
  -3.0859999999999999e-01  -1.9789999999999999e-01  -3.4310000000000002e-01   5.7299999999999997e-02   1.3320000000000001e-01   6.5799999999999997e-02  -7.5460000000000005e-01   1.5559999999999999e-01   3.2212000000000001e+00   1.4449999999999999e-01   5.7700000000000001e-02   2.0790000000000000e-01
  -6.6100000000000006e-02  -2.6379999999999998e-01  -6.8630000000000002e-01   2.2910000000000000e-01   1.8079999999999999e-01   3.5099999999999999e-02  -9.5440000000000003e-01   0.0000000000000000e+00   3.6564999999999999e+00   2.7939999999999998e-01   4.8099999999999997e-02   2.3440000000000000e-01
  -4.1880000000000001e-01  -2.1999999999999999e-02   4.2890000000000000e-01   6.6799999999999998e-02   1.3320000000000001e-01   4.8200000000000000e-02  -9.7660000000000002e-01   2.4460000000000001e-01   3.6564999999999999e+00   2.5050000000000000e-01   6.7400000000000002e-02   2.3000000000000001e-01
  -4.6289999999999998e-01  -2.4179999999999999e-01   1.7160000000000000e-01   1.2410000000000000e-01   1.1420000000000000e-01   7.8899999999999998e-02  -7.9900000000000004e-01   4.4499999999999998e-02   3.0470999999999999e+00   2.6970000000000000e-01   4.8099999999999997e-02   1.8579999999999999e-01
  -5.0700000000000001e-01  -1.3189999999999999e-01   8.5800000000000001e-02   1.2410000000000000e-01   7.6100000000000001e-02   7.4499999999999997e-02  -9.9880000000000002e-01   8.8900000000000007e-02   3.3953000000000002e+00   2.5050000000000000e-01   1.9199999999999998e-02   2.3890000000000000e-01
  -2.6450000000000001e-01  -3.0780000000000002e-01  -3.4310000000000002e-01   2.0050000000000001e-01   1.1420000000000000e-01   4.3900000000000002e-02  -1.0653999999999999e+00   4.4499999999999998e-02   3.3953000000000002e+00   2.7939999999999998e-01  -9.5999999999999992e-03   2.2559999999999999e-01
  -4.4080000000000003e-01  -3.0780000000000002e-01   7.7210000000000001e-01   3.8199999999999998e-02   0.0000000000000000e+00   7.4499999999999997e-02  -9.5440000000000003e-01   8.8900000000000007e-02   2.8730000000000002e+00   1.8300000000000000e-01   4.8099999999999997e-02   2.3000000000000001e-01
  -3.3060000000000000e-01  -4.1770000000000002e-01  -8.5800000000000001e-02   1.1459999999999999e-01   3.8100000000000002e-02   1.0090000000000000e-01  -9.5440000000000003e-01   1.7790000000000000e-01   3.8306000000000000e+00   2.1190000000000001e-01   1.6360000000000000e-01   2.2559999999999999e-01
  -1.9839999999999999e-01  -1.0990000000000000e-01  -8.5800000000000001e-02   2.3870000000000000e-01   1.6180000000000000e-01   3.5099999999999999e-02  -9.7660000000000002e-01  -2.2200000000000001e-02   2.5247000000000002e+00   2.7939999999999998e-01   8.6599999999999996e-02   2.3000000000000001e-01
  -1.5429999999999999e-01  -2.6379999999999998e-01   0.0000000000000000e+00   1.4319999999999999e-01   1.3320000000000001e-01   6.5799999999999997e-02  -9.1000000000000003e-01   1.3339999999999999e-01   4.2659000000000002e+00   3.0819999999999997e-01   6.7400000000000002e-02   2.5209999999999999e-01
  -3.7469999999999998e-01  -5.0560000000000005e-01   1.7160000000000000e-01   1.6230000000000000e-01   1.5229999999999999e-01   6.5799999999999997e-02  -9.5440000000000003e-01   1.5559999999999999e-01   3.9177000000000000e+00   2.2159999999999999e-01   9.6199999999999994e-02   2.4770000000000000e-01
  -2.6450000000000001e-01  -6.6000000000000003e-02  -1.0294000000000001e+00   1.8140000000000001e-01   9.5200000000000007e-02  -1.3200000000000000e-02  -8.8780000000000003e-01   2.0010000000000000e-01   3.9177000000000000e+00   2.6010000000000000e-01   1.3469999999999999e-01   2.3440000000000000e-01
  -3.0859999999999999e-01  -2.1980000000000000e-01  -8.5780000000000001e-01   1.0500000000000000e-01   1.7130000000000001e-01   5.2600000000000001e-02  -1.1762999999999999e+00   0.0000000000000000e+00   3.3083000000000000e+00   3.0819999999999997e-01   1.2509999999999999e-01   2.3000000000000001e-01
  -1.7630000000000001e-01  -4.1770000000000002e-01   9.4359999999999999e-01   8.5900000000000004e-02   9.5200000000000007e-02   8.3299999999999999e-02  -1.0209999999999999e+00   1.3339999999999999e-01   3.1341999999999999e+00   2.9859999999999998e-01   6.7400000000000002e-02   2.0790000000000000e-01
  -2.4249999999999999e-01  -2.1980000000000000e-01  -8.5800000000000001e-02   1.3370000000000001e-01   2.0930000000000001e-01   6.1400000000000003e-02  -1.0653999999999999e+00  -6.6699999999999995e-02   2.5247000000000002e+00   2.1190000000000001e-01   3.8500000000000000e-02   2.5209999999999999e-01
  -3.9679999999999999e-01  -2.8580000000000000e-01   0.0000000000000000e+00   2.0050000000000001e-01   4.7600000000000003e-02   8.8000000000000005e-03  -8.8780000000000003e-01   0.0000000000000000e+00   2.6118000000000001e+00   3.4680000000000000e-01   0.0000000000000000e+00   2.3890000000000000e-01
  -1.7630000000000001e-01  -3.7369999999999998e-01  -2.5740000000000002e-01   1.3370000000000001e-01   7.6100000000000001e-02   9.6500000000000002e-02  -1.1096999999999999e+00   0.0000000000000000e+00   3.3953000000000002e+00   2.9859999999999998e-01   9.6199999999999994e-02   2.3890000000000000e-01
  -2.6450000000000001e-01  -4.3969999999999998e-01   4.2890000000000000e-01   1.9089999999999999e-01   3.8100000000000002e-02   1.0960000000000000e-01  -8.2120000000000004e-01   2.8910000000000002e-01   3.6564999999999999e+00   2.6010000000000000e-01   6.7400000000000002e-02   1.9460000000000000e-01
  -2.8649999999999998e-01  -1.0990000000000000e-01  -5.1470000000000005e-01   1.0500000000000000e-01   8.5599999999999996e-02   9.2100000000000001e-02  -9.3220000000000003e-01   1.3339999999999999e-01   3.2212000000000001e+00   1.5409999999999999e-01   5.7700000000000001e-02   2.3440000000000000e-01
  -2.2040000000000001e-01  -2.6379999999999998e-01   4.2890000000000000e-01   2.4820000000000000e-01   3.8100000000000002e-02   5.2600000000000001e-02  -8.4340000000000004e-01   3.3350000000000002e-01   4.0918000000000001e+00   2.6010000000000000e-01   6.7400000000000002e-02   1.8579999999999999e-01
  -2.4249999999999999e-01   0.0000000000000000e+00   1.7160000000000000e-01   1.1459999999999999e-01   1.5229999999999999e-01   6.1400000000000003e-02  -8.6560000000000004e-01   1.3339999999999999e-01   3.6564999999999999e+00   1.6380000000000000e-01   1.2509999999999999e-01   2.0349999999999999e-01
  -3.5270000000000001e-01  -1.5390000000000001e-01  -1.7160000000000000e-01   2.3870000000000000e-01   1.3320000000000001e-01   2.1899999999999999e-02  -9.9880000000000002e-01   3.1130000000000002e-01   4.3529999999999998e+00   3.1790000000000002e-01   2.8899999999999999e-02   2.2559999999999999e-01
  -3.0859999999999999e-01  -2.6379999999999998e-01  -4.2890000000000000e-01   1.2410000000000000e-01   1.7130000000000001e-01   7.4499999999999997e-02  -9.1000000000000003e-01   2.8910000000000002e-01   3.3083000000000000e+00   3.0819999999999997e-01   7.6999999999999999e-02   2.3440000000000000e-01
  -2.8649999999999998e-01  -4.6170000000000000e-01  -2.5740000000000002e-01   1.1459999999999999e-01   2.8500000000000001e-02   1.0960000000000000e-01  -8.8780000000000003e-01  -6.6699999999999995e-02   2.7858999999999998e+00   2.5050000000000000e-01   1.0580000000000001e-01   1.8140000000000001e-01
  -4.4080000000000003e-01  -1.9789999999999999e-01  -4.2890000000000000e-01   1.5279999999999999e-01  -3.8100000000000002e-02   7.0199999999999999e-02  -1.1762999999999999e+00   1.7790000000000000e-01   3.1341999999999999e+00   2.8899999999999998e-01  -4.8099999999999997e-02   2.5659999999999999e-01
  -1.9839999999999999e-01  -2.6379999999999998e-01   0.0000000000000000e+00   1.5279999999999999e-01   8.5599999999999996e-02   6.5799999999999997e-02  -1.1540999999999999e+00   1.1119999999999999e-01   2.7858999999999998e+00   2.6010000000000000e-01   0.0000000000000000e+00   2.5209999999999999e-01
  -4.4080000000000003e-01  -2.4179999999999999e-01   1.5441000000000000e+00   5.7299999999999997e-02  -2.8500000000000001e-02   1.3589999999999999e-01  -9.5440000000000003e-01   2.4460000000000001e-01   3.2212000000000001e+00   1.5409999999999999e-01   4.8099999999999997e-02   1.9910000000000000e-01
  -4.8490000000000000e-01  -5.2759999999999996e-01   6.0050000000000003e-01   2.3870000000000000e-01   5.7099999999999998e-02   7.8899999999999998e-02  -9.5440000000000003e-01   1.1119999999999999e-01   3.2212000000000001e+00   2.5050000000000000e-01   5.7700000000000001e-02   2.2120000000000001e-01
  -1.5429999999999999e-01  -1.9789999999999999e-01  -5.1470000000000005e-01   2.3870000000000000e-01  -1.9000000000000000e-02   6.5799999999999997e-02  -9.1000000000000003e-01   0.0000000000000000e+00   3.0470999999999999e+00   2.8899999999999998e-01   3.8500000000000000e-02   2.4770000000000000e-01
  -3.3060000000000000e-01  -1.7590000000000000e-01   2.5740000000000002e-01   2.0999999999999999e-01   6.6600000000000006e-02   7.0199999999999999e-02  -7.3240000000000005e-01   1.3339999999999999e-01   3.1341999999999999e+00   2.1190000000000001e-01   1.9199999999999998e-02   2.0790000000000000e-01
  -4.4080000000000003e-01  -3.7369999999999998e-01   3.4310000000000002e-01   1.9089999999999999e-01  -6.6600000000000006e-02   9.6500000000000002e-02  -7.9900000000000004e-01   4.4469999999999998e-01   3.3953000000000002e+00   2.5050000000000000e-01   1.1550000000000001e-01   2.1229999999999999e-01
  -3.9679999999999999e-01  -2.1980000000000000e-01  -3.4310000000000002e-01   2.0999999999999999e-01   1.9030000000000000e-01   2.6300000000000000e-02  -8.4340000000000004e-01   6.6699999999999995e-02   3.4824000000000002e+00   2.3119999999999999e-01   3.8500000000000000e-02   2.1229999999999999e-01
  -3.5270000000000001e-01  -4.1770000000000002e-01  -4.2890000000000000e-01   2.0999999999999999e-01   1.1420000000000000e-01   7.8899999999999998e-02  -9.3220000000000003e-01  -2.2200000000000001e-02   3.3083000000000000e+00   3.2750000000000001e-01   1.9199999999999998e-02   2.2559999999999999e-01
  -3.5270000000000001e-01  -1.0990000000000000e-01  -4.2890000000000000e-01   1.2410000000000000e-01   1.3320000000000001e-01   7.0199999999999999e-02  -1.0875999999999999e+00   2.6679999999999998e-01   2.7858999999999998e+00   2.3119999999999999e-01   1.9199999999999998e-02   1.9020000000000001e-01
  -3.5270000000000001e-01  -2.6379999999999998e-01  -8.5800000000000001e-02   1.9089999999999999e-01   1.2370000000000000e-01   8.3299999999999999e-02  -1.2206999999999999e+00   0.0000000000000000e+00   2.6118000000000001e+00   3.1790000000000002e-01   9.6199999999999994e-02   2.5209999999999999e-01
  -2.4249999999999999e-01  -1.7590000000000000e-01   0.0000000000000000e+00   4.7699999999999999e-02   8.5599999999999996e-02   5.2600000000000001e-02  -1.0653999999999999e+00  -8.8900000000000007e-02   2.7858999999999998e+00   2.2159999999999999e-01  -5.7700000000000001e-02   2.1679999999999999e-01
  -3.7469999999999998e-01  -3.0780000000000002e-01   3.4310000000000002e-01   1.2410000000000000e-01   9.4999999999999998e-03   1.3159999999999999e-01  -1.0209999999999999e+00   1.7790000000000000e-01   3.0470999999999999e+00   2.3119999999999999e-01   7.6999999999999999e-02   2.0790000000000000e-01
  -3.5270000000000001e-01  -4.1770000000000002e-01   4.2890000000000000e-01   4.7699999999999999e-02   8.5599999999999996e-02   1.0960000000000000e-01  -9.9880000000000002e-01   8.8900000000000007e-02   3.0470999999999999e+00   2.2159999999999999e-01   1.4430000000000001e-01   2.2559999999999999e-01
  -1.9839999999999999e-01  -2.4179999999999999e-01  -1.7160000000000000e-01   1.9089999999999999e-01   6.6600000000000006e-02   8.3299999999999999e-02  -1.1540999999999999e+00  -2.2200000000000001e-02   2.9600000000000000e+00   2.2159999999999999e-01   9.5999999999999992e-03   2.6100000000000001e-01
  -4.8490000000000000e-01   4.3999999999999997e-02   3.4310000000000002e-01   1.0500000000000000e-01   1.4269999999999999e-01   5.7000000000000002e-02  -9.1000000000000003e-01   2.2200000000000001e-02   3.3953000000000002e+00   1.8300000000000000e-01   4.8099999999999997e-02   1.9910000000000000e-01
  -3.9679999999999999e-01  -2.8580000000000000e-01   6.0050000000000003e-01   9.5500000000000002e-02   1.0470000000000000e-01   6.1400000000000003e-02  -9.7660000000000002e-01   1.7790000000000000e-01   3.7435999999999998e+00   1.3489999999999999e-01   1.5400000000000000e-01   1.9460000000000000e-01
  -4.8490000000000000e-01  -1.3189999999999999e-01  -3.4310000000000002e-01   1.3370000000000001e-01   1.6180000000000000e-01   5.7000000000000002e-02  -1.1096999999999999e+00   1.7790000000000000e-01   3.8306000000000000e+00   2.0230000000000001e-01   4.8099999999999997e-02   2.5659999999999999e-01
  -1.5429999999999999e-01  -1.7590000000000000e-01   0.0000000000000000e+00   2.0050000000000001e-01   1.5229999999999999e-01   4.8200000000000000e-02  -1.1318999999999999e+00   1.5559999999999999e-01   3.2212000000000001e+00   2.4079999999999999e-01   8.6599999999999996e-02   2.3890000000000000e-01
  -3.0859999999999999e-01  -4.3969999999999998e-01   5.1470000000000005e-01   1.9099999999999999e-02   1.3320000000000001e-01   6.1400000000000003e-02  -8.8780000000000003e-01   0.0000000000000000e+00   3.3953000000000002e+00   1.5409999999999999e-01   7.6999999999999999e-02   2.3440000000000000e-01
  -1.9839999999999999e-01  -3.7369999999999998e-01   3.4310000000000002e-01   1.8140000000000001e-01   4.7600000000000003e-02   7.8899999999999998e-02  -1.0653999999999999e+00  -2.2200000000000001e-02   2.0024000000000002e+00   2.9859999999999998e-01  -7.6999999999999999e-02   2.6100000000000001e-01
  -3.7469999999999998e-01  -3.5170000000000001e-01  -4.2890000000000000e-01   7.6399999999999996e-02   1.1420000000000000e-01   8.7700000000000000e-02  -1.0431999999999999e+00  -4.4499999999999998e-02   2.6118000000000001e+00   2.2159999999999999e-01   9.6199999999999994e-02   2.3890000000000000e-01
  -2.2040000000000001e-01  -1.0990000000000000e-01   2.5740000000000002e-01   9.5500000000000002e-02   2.8500000000000001e-02   6.5799999999999997e-02  -9.9880000000000002e-01   1.5559999999999999e-01   3.1341999999999999e+00   2.1190000000000001e-01   1.1550000000000001e-01   2.3000000000000001e-01
  -1.1020000000000001e-01  -4.3969999999999998e-01   6.8630000000000002e-01   8.5900000000000004e-02   0.0000000000000000e+00   7.0199999999999999e-02  -1.0653999999999999e+00   2.2200000000000001e-02   3.3953000000000002e+00   2.2159999999999999e-01   9.5999999999999992e-03   2.3440000000000000e-01
  -2.6450000000000001e-01   0.0000000000000000e+00   8.5780000000000001e-01   1.9089999999999999e-01   9.5200000000000007e-02   3.9500000000000000e-02  -9.9880000000000002e-01   2.2239999999999999e-01   3.3953000000000002e+00   2.8899999999999998e-01   1.0580000000000001e-01   2.2120000000000001e-01
  -5.2900000000000003e-01  -1.9789999999999999e-01   1.7160000000000000e-01   1.2410000000000000e-01   1.3320000000000001e-01   6.5799999999999997e-02  -1.0431999999999999e+00   3.1130000000000002e-01   2.3506000000000000e+00   2.6970000000000000e-01   4.8099999999999997e-02   2.2120000000000001e-01
  -3.5270000000000001e-01  -2.1980000000000000e-01  -4.2890000000000000e-01   1.9089999999999999e-01   9.5200000000000007e-02   4.3900000000000002e-02  -8.6560000000000004e-01   2.2239999999999999e-01   3.5695000000000001e+00   2.3119999999999999e-01   4.8099999999999997e-02   2.3000000000000001e-01
  -2.2040000000000001e-01  -2.8580000000000000e-01  -3.4310000000000002e-01   2.3870000000000000e-01   1.2370000000000000e-01   3.5099999999999999e-02  -7.9900000000000004e-01   3.5580000000000001e-01   3.7435999999999998e+00   2.6010000000000000e-01  -1.9199999999999998e-02   2.4770000000000000e-01
  -3.3060000000000000e-01  -2.4179999999999999e-01  -6.8630000000000002e-01   1.6230000000000000e-01   2.4740000000000001e-01   1.3200000000000000e-02  -1.0431999999999999e+00   1.5559999999999999e-01   3.7435999999999998e+00   2.0230000000000001e-01   2.8899999999999999e-02   1.6810000000000000e-01
  -5.2900000000000003e-01  -3.9570000000000000e-01   8.5800000000000001e-02   1.8140000000000001e-01   1.0470000000000000e-01   4.8200000000000000e-02  -9.9880000000000002e-01   4.4499999999999998e-02   2.9600000000000000e+00   2.6970000000000000e-01   6.7400000000000002e-02   2.1679999999999999e-01
  -1.5429999999999999e-01   0.0000000000000000e+00  -2.5740000000000002e-01   1.1459999999999999e-01   1.2370000000000000e-01   4.8200000000000000e-02  -9.1000000000000003e-01  -1.5559999999999999e-01   3.2212000000000001e+00   2.8899999999999998e-01   7.6999999999999999e-02   2.6540000000000002e-01
  -3.7469999999999998e-01  -1.3189999999999999e-01  -3.4310000000000002e-01   2.0050000000000001e-01   4.7600000000000003e-02   7.0199999999999999e-02  -9.5440000000000003e-01   0.0000000000000000e+00   2.4377000000000000e+00   2.1190000000000001e-01   9.5999999999999992e-03   2.4770000000000000e-01
  -2.8649999999999998e-01  -2.6379999999999998e-01   5.1470000000000005e-01   1.0500000000000000e-01   9.4999999999999998e-03   1.2280000000000001e-01  -9.1000000000000003e-01   1.5559999999999999e-01   2.6118000000000001e+00   2.6010000000000000e-01   5.7700000000000001e-02   1.8579999999999999e-01
  -2.6450000000000001e-01  -6.3749999999999996e-01   5.1470000000000005e-01   5.7299999999999997e-02   7.6100000000000001e-02   9.2100000000000001e-02  -1.0431999999999999e+00  -6.6699999999999995e-02   2.9600000000000000e+00   2.3119999999999999e-01   1.9199999999999998e-02   2.1679999999999999e-01
  -4.8490000000000000e-01  -3.5170000000000001e-01   3.4310000000000002e-01   2.7689999999999998e-01   1.0470000000000000e-01   5.2600000000000001e-02  -9.9880000000000002e-01   1.3339999999999999e-01   2.3506000000000000e+00   2.3119999999999999e-01  -9.5999999999999992e-03   1.8579999999999999e-01
  -3.0859999999999999e-01  -3.2979999999999998e-01   6.0050000000000003e-01   1.7190000000000000e-01   1.0470000000000000e-01   7.4499999999999997e-02  -7.3240000000000005e-01   1.1119999999999999e-01   3.7435999999999998e+00   2.0230000000000001e-01   1.2509999999999999e-01   2.3440000000000000e-01
  -3.5270000000000001e-01  -3.7369999999999998e-01   5.1470000000000005e-01   1.1459999999999999e-01   3.8100000000000002e-02   7.8899999999999998e-02  -8.2120000000000004e-01   2.8910000000000002e-01   3.5695000000000001e+00   2.3119999999999999e-01   6.7400000000000002e-02   1.9020000000000001e-01
  -3.5270000000000001e-01  -1.5390000000000001e-01  -4.2890000000000000e-01   1.8140000000000001e-01   8.5599999999999996e-02   7.4499999999999997e-02  -8.4340000000000004e-01   1.7790000000000000e-01   3.3083000000000000e+00   2.3119999999999999e-01   1.2509999999999999e-01   2.3000000000000001e-01
  -3.7469999999999998e-01  -1.7590000000000000e-01  -2.5740000000000002e-01   2.1959999999999999e-01   1.5229999999999999e-01   8.3299999999999999e-02  -9.9880000000000002e-01   2.0010000000000000e-01   3.2212000000000001e+00   2.4079999999999999e-01   4.8099999999999997e-02   2.3000000000000001e-01
  -3.5270000000000001e-01  -3.5170000000000001e-01   3.4310000000000002e-01   2.0999999999999999e-01   5.7099999999999998e-02   6.1400000000000003e-02  -1.0875999999999999e+00   8.8900000000000007e-02   3.0470999999999999e+00   2.1190000000000001e-01   1.0580000000000001e-01   2.0349999999999999e-01
  -3.5270000000000001e-01  -2.4179999999999999e-01  -5.1470000000000005e-01   1.7190000000000000e-01   1.0470000000000000e-01   4.3900000000000002e-02  -1.1318999999999999e+00   1.1119999999999999e-01   2.8730000000000002e+00   3.1790000000000002e-01  -3.8500000000000000e-02   2.4329999999999999e-01
  -1.7630000000000001e-01  -4.1770000000000002e-01  -4.2890000000000000e-01   2.1959999999999999e-01   8.5599999999999996e-02   9.2100000000000001e-02  -1.0431999999999999e+00   0.0000000000000000e+00   2.7858999999999998e+00   2.6970000000000000e-01   2.8899999999999999e-02   2.8749999999999998e-01
  -3.5270000000000001e-01   0.0000000000000000e+00   1.0294000000000001e+00   1.7190000000000000e-01  -2.8500000000000001e-02   6.5799999999999997e-02  -9.9880000000000002e-01   1.5559999999999999e-01   3.1341999999999999e+00   2.6970000000000000e-01   2.8899999999999999e-02   2.1679999999999999e-01
  -3.5270000000000001e-01  -4.1770000000000002e-01   8.5800000000000001e-02   1.7190000000000000e-01  -1.9000000000000000e-02   1.1400000000000000e-01  -1.1540999999999999e+00  -4.4499999999999998e-02   2.7858999999999998e+00   1.9270000000000001e-01   2.8899999999999999e-02   2.3000000000000001e-01
  -2.2040000000000001e-01  -1.3189999999999999e-01   0.0000000000000000e+00   9.5500000000000002e-02   1.4269999999999999e-01   3.0700000000000002e-02  -8.6560000000000004e-01   8.8900000000000007e-02   2.2635999999999998e+00   2.8899999999999998e-01  -9.5999999999999992e-03   2.0349999999999999e-01
  -2.4249999999999999e-01  -2.1980000000000000e-01   1.7160000000000000e-01   1.7190000000000000e-01   1.9000000000000000e-02   8.3299999999999999e-02  -7.5460000000000005e-01   8.8900000000000007e-02   4.0918000000000001e+00   2.7939999999999998e-01   5.7700000000000001e-02   2.3000000000000001e-01
  -4.6289999999999998e-01  -2.1980000000000000e-01   8.5800000000000001e-02   1.0500000000000000e-01   1.0470000000000000e-01   8.3299999999999999e-02  -8.4340000000000004e-01   1.3339999999999999e-01   4.3529999999999998e+00   1.4449999999999999e-01   1.0580000000000001e-01   1.9020000000000001e-01
  -2.4249999999999999e-01  -3.0780000000000002e-01  -6.0050000000000003e-01   2.1959999999999999e-01   1.8079999999999999e-01   1.3200000000000000e-02  -9.1000000000000003e-01   4.4499999999999998e-02   4.0918000000000001e+00   3.2750000000000001e-01   1.2509999999999999e-01   2.3440000000000000e-01
  -1.1020000000000001e-01  -2.4179999999999999e-01  -6.0050000000000003e-01   1.7190000000000000e-01   1.8079999999999999e-01   1.3200000000000000e-02  -1.1318999999999999e+00   2.0010000000000000e-01   3.4824000000000002e+00   3.1790000000000002e-01   1.0580000000000001e-01   2.2120000000000001e-01
  -3.3060000000000000e-01  -2.6379999999999998e-01   0.0000000000000000e+00   1.0500000000000000e-01   1.0470000000000000e-01   7.4499999999999997e-02  -1.0653999999999999e+00   4.4499999999999998e-02   3.5695000000000001e+00   2.8899999999999998e-01   1.1550000000000001e-01   2.3890000000000000e-01
  -2.8649999999999998e-01  -1.3189999999999999e-01  -3.4310000000000002e-01   1.6230000000000000e-01   9.5200000000000007e-02   9.6500000000000002e-02  -1.0653999999999999e+00  -2.2200000000000001e-02   2.6989000000000001e+00   2.6970000000000000e-01   6.7400000000000002e-02   2.2559999999999999e-01
  -3.9679999999999999e-01  -2.4179999999999999e-01  -3.4310000000000002e-01   1.1459999999999999e-01   1.3320000000000001e-01   9.2100000000000001e-02  -9.5440000000000003e-01  -8.8900000000000007e-02   3.5695000000000001e+00   3.6599999999999999e-01   5.7700000000000001e-02   2.1679999999999999e-01
  -3.7469999999999998e-01  -2.4179999999999999e-01   8.5800000000000001e-02   1.5279999999999999e-01   2.8500000000000001e-02   9.6500000000000002e-02  -8.8780000000000003e-01   1.3339999999999999e-01   2.6989000000000001e+00   3.1790000000000002e-01   8.6599999999999996e-02   2.3890000000000000e-01
  -3.0859999999999999e-01  -5.4959999999999998e-01   4.2890000000000000e-01   1.3370000000000001e-01  -4.7600000000000003e-02   1.0960000000000000e-01  -9.9880000000000002e-01  -1.1119999999999999e-01   3.1341999999999999e+00   2.5050000000000000e-01  -9.6199999999999994e-02   2.6100000000000001e-01
  -3.9679999999999999e-01  -2.4179999999999999e-01  -4.2890000000000000e-01   1.3370000000000001e-01   9.5200000000000007e-02   5.2600000000000001e-02  -9.3220000000000003e-01  -6.6699999999999995e-02   2.8730000000000002e+00   2.5050000000000000e-01   9.6199999999999994e-02   2.0790000000000000e-01
  -3.7469999999999998e-01  -4.3969999999999998e-01   2.5740000000000002e-01   1.5279999999999999e-01   6.6600000000000006e-02   7.0199999999999999e-02  -7.1020000000000005e-01   2.8910000000000002e-01   4.3529999999999998e+00   2.1190000000000001e-01   1.1550000000000001e-01   2.2120000000000001e-01
  -4.1880000000000001e-01  -2.4179999999999999e-01   6.0050000000000003e-01   1.2410000000000000e-01   1.2370000000000000e-01   1.1400000000000000e-01  -9.5440000000000003e-01   3.1130000000000002e-01   4.3529999999999998e+00   2.6970000000000000e-01   1.3469999999999999e-01   2.0349999999999999e-01
  -6.6100000000000006e-02  -1.9789999999999999e-01  -1.7160000000000000e-01   6.6799999999999998e-02   1.2370000000000000e-01   8.8000000000000005e-03  -9.9880000000000002e-01   1.5559999999999999e-01   3.7435999999999998e+00   2.5050000000000000e-01   3.8500000000000000e-02   2.5659999999999999e-01
  -2.8649999999999998e-01  -1.0990000000000000e-01  -5.1470000000000005e-01   7.6399999999999996e-02   1.4269999999999999e-01   6.5799999999999997e-02  -8.4340000000000004e-01   3.1130000000000002e-01   3.5695000000000001e+00   1.8300000000000000e-01   1.9199999999999998e-02   1.9910000000000000e-01
  -2.2040000000000001e-01  -1.5390000000000001e-01  -1.7160000000000000e-01   2.0999999999999999e-01   6.6600000000000006e-02   7.0199999999999999e-02  -8.6560000000000004e-01   1.5559999999999999e-01   2.7858999999999998e+00   2.2159999999999999e-01   1.1550000000000001e-01   2.2120000000000001e-01
  -3.7469999999999998e-01  -1.9789999999999999e-01  -6.8630000000000002e-01   1.4319999999999999e-01   1.6180000000000000e-01   7.0199999999999999e-02  -1.0209999999999999e+00  -4.4499999999999998e-02   3.1341999999999999e+00   2.7939999999999998e-01   1.9199999999999998e-02   2.0349999999999999e-01
  -3.3060000000000000e-01  -1.7590000000000000e-01  -5.1470000000000005e-01   1.2410000000000000e-01   1.9030000000000000e-01   6.1400000000000003e-02  -1.0209999999999999e+00   1.1119999999999999e-01   2.8730000000000002e+00   2.3119999999999999e-01   3.8500000000000000e-02   2.4770000000000000e-01
  -3.0859999999999999e-01  -3.5170000000000001e-01   4.2890000000000000e-01   1.1459999999999999e-01   9.5200000000000007e-02   6.1400000000000003e-02  -1.0209999999999999e+00   8.8900000000000007e-02   3.1341999999999999e+00   2.0230000000000001e-01   2.8899999999999999e-02   2.2559999999999999e-01
  -2.2040000000000001e-01  -4.3969999999999998e-01   2.5740000000000002e-01   2.1959999999999999e-01  -4.7600000000000003e-02   7.4499999999999997e-02  -1.0209999999999999e+00   6.6699999999999995e-02   3.8306000000000000e+00   2.6970000000000000e-01  -2.8899999999999999e-02   2.2559999999999999e-01
  -3.7469999999999998e-01  -1.0990000000000000e-01   1.7160000000000000e-01   2.0999999999999999e-01   1.1420000000000000e-01   6.5799999999999997e-02  -9.7660000000000002e-01   1.1119999999999999e-01   2.9600000000000000e+00   2.5050000000000000e-01   3.8500000000000000e-02   2.3440000000000000e-01
  -3.7469999999999998e-01  -2.8580000000000000e-01  -6.0050000000000003e-01   2.2910000000000000e-01   2.8500000000000001e-02   2.1899999999999999e-02  -7.9900000000000004e-01   1.3339999999999999e-01   3.7435999999999998e+00   2.0230000000000001e-01   1.1550000000000001e-01   2.0790000000000000e-01
  -2.8649999999999998e-01  -3.5170000000000001e-01   8.5800000000000001e-02   1.6230000000000000e-01   7.6100000000000001e-02   8.3299999999999999e-02  -9.7660000000000002e-01   6.6699999999999995e-02   3.8306000000000000e+00   2.5050000000000000e-01   6.7400000000000002e-02   2.3440000000000000e-01
  -5.2900000000000003e-01  -3.2979999999999998e-01  -5.1470000000000005e-01   2.5779999999999997e-01   1.7130000000000001e-01   0.0000000000000000e+00  -1.0431999999999999e+00   1.3339999999999999e-01   3.7435999999999998e+00   1.5409999999999999e-01  -9.5999999999999992e-03   2.1229999999999999e-01
  -3.9679999999999999e-01  -8.7900000000000006e-02   0.0000000000000000e+00   1.6230000000000000e-01   2.0930000000000001e-01   2.6300000000000000e-02  -1.1540999999999999e+00   4.4499999999999998e-02   2.5247000000000002e+00   2.6010000000000000e-01   4.8099999999999997e-02   2.3440000000000000e-01
  -2.8649999999999998e-01  -3.0780000000000002e-01  -6.8630000000000002e-01   4.7699999999999999e-02   1.2370000000000000e-01   6.1400000000000003e-02  -1.0431999999999999e+00   3.3350000000000002e-01   3.3953000000000002e+00   2.8899999999999998e-01  -9.5999999999999992e-03   2.2559999999999999e-01
  -4.6289999999999998e-01  -8.7900000000000006e-02   2.5740000000000002e-01   1.0500000000000000e-01   5.7099999999999998e-02   6.1400000000000003e-02  -1.0653999999999999e+00   1.1119999999999999e-01   2.6989000000000001e+00   2.6970000000000000e-01  -9.5999999999999992e-03   2.4329999999999999e-01
  -1.7630000000000001e-01  -1.5390000000000001e-01  -4.2890000000000000e-01   1.5279999999999999e-01   1.6180000000000000e-01   3.0700000000000002e-02  -1.0209999999999999e+00  -2.0010000000000000e-01   2.9600000000000000e+00   3.0819999999999997e-01  -1.9199999999999998e-02   2.0349999999999999e-01
  -3.3060000000000000e-01  -3.0780000000000002e-01   2.5740000000000002e-01   7.6399999999999996e-02  -3.8100000000000002e-02   1.0090000000000000e-01  -9.3220000000000003e-01   1.5559999999999999e-01   3.4824000000000002e+00   7.7100000000000002e-02   1.1550000000000001e-01   1.9020000000000001e-01
  -5.2900000000000003e-01  -3.7369999999999998e-01   1.7157000000000000e+00   1.2410000000000000e-01   0.0000000000000000e+00   9.2100000000000001e-02  -9.3220000000000003e-01   1.3339999999999999e-01   2.9600000000000000e+00   2.7939999999999998e-01   8.6599999999999996e-02   2.1229999999999999e-01
  -1.7630000000000001e-01  -8.7900000000000006e-02  -5.1470000000000005e-01   1.2410000000000000e-01   4.7600000000000003e-02   5.2600000000000001e-02  -9.5440000000000003e-01   4.4499999999999998e-02   3.2212000000000001e+00   1.3489999999999999e-01   1.9199999999999998e-02   2.2120000000000001e-01
  -3.3060000000000000e-01  -2.8580000000000000e-01   0.0000000000000000e+00   1.6230000000000000e-01   1.1420000000000000e-01   9.2100000000000001e-02  -9.5440000000000003e-01   1.7790000000000000e-01   2.8730000000000002e+00   1.7340000000000000e-01   3.8500000000000000e-02   1.9460000000000000e-01
  -4.6289999999999998e-01  -4.6170000000000000e-01  -8.5800000000000001e-02   1.0500000000000000e-01   1.1420000000000000e-01   8.7700000000000000e-02  -9.3220000000000003e-01   2.2239999999999999e-01   3.4824000000000002e+00   1.9270000000000001e-01   9.6199999999999994e-02   2.3890000000000000e-01
  -2.1999999999999999e-02  -3.0780000000000002e-01  -9.4359999999999999e-01   1.7190000000000000e-01   6.6600000000000006e-02   7.4499999999999997e-02  -1.1318999999999999e+00  -6.6699999999999995e-02   3.3953000000000002e+00   2.6010000000000000e-01   5.7700000000000001e-02   2.1679999999999999e-01
  -6.6100000000000006e-02  -3.5170000000000001e-01  -1.0294000000000001e+00   1.5279999999999999e-01   1.6180000000000000e-01   3.9500000000000000e-02  -1.1540999999999999e+00   2.4460000000000001e-01   3.3083000000000000e+00   2.2159999999999999e-01   5.7700000000000001e-02   2.3890000000000000e-01
  -3.9679999999999999e-01  -1.0990000000000000e-01  -1.7160000000000000e-01   8.5900000000000004e-02   1.9000000000000000e-02   6.5799999999999997e-02  -1.0431999999999999e+00   1.3339999999999999e-01   3.1341999999999999e+00   2.6970000000000000e-01   8.6599999999999996e-02   2.1229999999999999e-01
  -3.5270000000000001e-01  -2.8580000000000000e-01   8.5800000000000001e-02   1.0500000000000000e-01   7.6100000000000001e-02   7.4499999999999997e-02  -1.2206999999999999e+00   2.2200000000000001e-02   2.7858999999999998e+00   3.0819999999999997e-01   9.5999999999999992e-03   2.3890000000000000e-01
  -2.4249999999999999e-01  -3.5170000000000001e-01  -3.4310000000000002e-01   1.4319999999999999e-01   5.7099999999999998e-02   5.7000000000000002e-02  -1.1762999999999999e+00  -4.4499999999999998e-02   3.6564999999999999e+00   2.6010000000000000e-01   1.9199999999999998e-02   2.6100000000000001e-01
  -2.6450000000000001e-01  -3.7369999999999998e-01   5.1470000000000005e-01   7.6399999999999996e-02  -9.5200000000000007e-02   1.2720000000000001e-01  -8.8780000000000003e-01   0.0000000000000000e+00   2.3506000000000000e+00   2.9859999999999998e-01   1.9199999999999998e-02   2.0790000000000000e-01
  -2.4249999999999999e-01  -3.5170000000000001e-01   5.1470000000000005e-01   2.0999999999999999e-01   2.8500000000000001e-02   8.3299999999999999e-02  -1.0875999999999999e+00   1.3339999999999999e-01   3.5695000000000001e+00   2.9859999999999998e-01   9.5999999999999992e-03   2.2559999999999999e-01
  -1.9839999999999999e-01  -2.8580000000000000e-01  -1.7160000000000000e-01   2.0050000000000001e-01   5.7099999999999998e-02   5.2600000000000001e-02  -1.0653999999999999e+00   1.7790000000000000e-01   3.5695000000000001e+00   2.9859999999999998e-01  -1.9199999999999998e-02   2.5209999999999999e-01
  -3.3060000000000000e-01  -3.0780000000000002e-01   0.0000000000000000e+00   8.5900000000000004e-02   0.0000000000000000e+00   1.0090000000000000e-01  -9.5440000000000003e-01   2.0010000000000000e-01   3.1341999999999999e+00   3.2750000000000001e-01   2.8899999999999999e-02   1.9910000000000000e-01
  -2.4249999999999999e-01  -2.6379999999999998e-01  -8.5800000000000001e-02   1.2410000000000000e-01   7.6100000000000001e-02   1.2720000000000001e-01  -8.4340000000000004e-01   1.3339999999999999e-01   4.0048000000000004e+00   3.0819999999999997e-01   4.8099999999999997e-02   1.6370000000000001e-01
  -2.4249999999999999e-01  -6.6000000000000003e-02  -4.2890000000000000e-01   6.6799999999999998e-02   1.5229999999999999e-01   2.6300000000000000e-02  -1.1318999999999999e+00   1.7790000000000000e-01   3.3083000000000000e+00   1.9270000000000001e-01   2.8899999999999999e-02   2.1229999999999999e-01
  -3.3060000000000000e-01  -1.3189999999999999e-01  -1.7160000000000000e-01   2.0999999999999999e-01   1.0470000000000000e-01   6.1400000000000003e-02  -9.5440000000000003e-01   2.6679999999999998e-01   2.6989000000000001e+00   2.6970000000000000e-01   5.7700000000000001e-02   2.2559999999999999e-01
  -3.3060000000000000e-01  -3.9570000000000000e-01   8.5800000000000001e-02   6.6799999999999998e-02   8.5599999999999996e-02   7.0199999999999999e-02  -1.0431999999999999e+00   1.7790000000000000e-01   3.0470999999999999e+00   2.4079999999999999e-01   6.7400000000000002e-02   2.4329999999999999e-01
  -3.7469999999999998e-01  -4.3969999999999998e-01  -3.4310000000000002e-01   1.3370000000000001e-01   1.0470000000000000e-01   7.0199999999999999e-02  -1.1318999999999999e+00   1.3339999999999999e-01   3.3083000000000000e+00   3.9489999999999997e-01  -9.5999999999999992e-03   2.6540000000000002e-01
  -2.4249999999999999e-01  -2.4179999999999999e-01   4.2890000000000000e-01   1.2410000000000000e-01   1.4269999999999999e-01   8.8000000000000005e-03  -8.8780000000000003e-01   2.2239999999999999e-01   2.3506000000000000e+00   2.5050000000000000e-01   9.5999999999999992e-03   2.5659999999999999e-01
  -2.4249999999999999e-01  -2.4179999999999999e-01   3.4310000000000002e-01   1.0500000000000000e-01   6.6600000000000006e-02   1.0960000000000000e-01  -9.1000000000000003e-01   1.3339999999999999e-01   3.9177000000000000e+00   2.7939999999999998e-01   1.0580000000000001e-01   2.0790000000000000e-01
  -3.3060000000000000e-01  -3.2979999999999998e-01   1.8872000000000000e+00   1.1459999999999999e-01   3.8100000000000002e-02   1.0960000000000000e-01  -8.8780000000000003e-01  -4.4499999999999998e-02   3.4824000000000002e+00   2.7939999999999998e-01   9.6199999999999994e-02   1.9910000000000000e-01
  -2.8649999999999998e-01  -2.4179999999999999e-01   8.5800000000000001e-02   1.7190000000000000e-01   6.6600000000000006e-02   1.1400000000000000e-01  -1.0431999999999999e+00   2.2200000000000001e-02   3.2212000000000001e+00   2.6010000000000000e-01   1.3469999999999999e-01   2.3890000000000000e-01
  -2.8649999999999998e-01  -1.7590000000000000e-01   0.0000000000000000e+00   1.2410000000000000e-01   9.5200000000000007e-02   1.0090000000000000e-01  -9.3220000000000003e-01   3.5580000000000001e-01   3.5695000000000001e+00   2.6970000000000000e-01   6.7400000000000002e-02   2.0790000000000000e-01
  -2.6450000000000001e-01  -2.1980000000000000e-01   8.5800000000000001e-02   2.2910000000000000e-01   1.4269999999999999e-01   1.3200000000000000e-02  -8.6560000000000004e-01   3.7800000000000000e-01   3.0470999999999999e+00   2.2159999999999999e-01   6.7400000000000002e-02   2.1679999999999999e-01
  -3.7469999999999998e-01  -3.2979999999999998e-01  -5.1470000000000005e-01   2.9599999999999999e-01   1.8079999999999999e-01   2.6300000000000000e-02  -1.0653999999999999e+00   1.3339999999999999e-01   3.3953000000000002e+00   9.6299999999999997e-02   2.8899999999999999e-02   2.7870000000000000e-01
  -2.8649999999999998e-01  -6.6000000000000003e-02  -8.5800000000000001e-02   1.8140000000000001e-01   1.3320000000000001e-01  -1.7500000000000002e-02  -1.2428999999999999e+00   0.0000000000000000e+00   3.8306000000000000e+00   2.9859999999999998e-01   4.8099999999999997e-02   2.6100000000000001e-01
  -3.5270000000000001e-01  -2.6379999999999998e-01   1.7160000000000000e-01   1.5279999999999999e-01   1.2370000000000000e-01   1.2280000000000001e-01  -9.5440000000000003e-01   1.1119999999999999e-01   2.9600000000000000e+00   1.8300000000000000e-01   6.7400000000000002e-02   2.2120000000000001e-01
  -2.4249999999999999e-01  -8.7900000000000006e-02   0.0000000000000000e+00   2.2910000000000000e-01   1.5229999999999999e-01   3.9500000000000000e-02  -1.0209999999999999e+00  -6.6699999999999995e-02   3.3953000000000002e+00   2.5050000000000000e-01  -4.8099999999999997e-02   2.0349999999999999e-01
  -2.2040000000000001e-01  -1.9789999999999999e-01   1.7160000000000000e-01   1.4319999999999999e-01   6.6600000000000006e-02   7.8899999999999998e-02  -1.1318999999999999e+00   2.2200000000000001e-02   2.8730000000000002e+00   2.2159999999999999e-01   9.5999999999999992e-03   2.2120000000000001e-01
  -2.8649999999999998e-01  -2.8580000000000000e-01   2.5740000000000002e-01   6.6799999999999998e-02  -1.9000000000000000e-02   6.5799999999999997e-02  -1.0209999999999999e+00   1.3339999999999999e-01   2.8730000000000002e+00   2.3119999999999999e-01   0.0000000000000000e+00   2.0349999999999999e-01
  -2.6450000000000001e-01  -2.6379999999999998e-01   1.2010000000000001e+00   1.1459999999999999e-01   3.8100000000000002e-02   9.6500000000000002e-02  -9.3220000000000003e-01   2.2200000000000001e-02   3.8306000000000000e+00   2.7939999999999998e-01   6.7400000000000002e-02   2.7870000000000000e-01
  -2.8649999999999998e-01  -2.6379999999999998e-01  -1.1152000000000000e+00   2.0050000000000001e-01   0.0000000000000000e+00   3.5099999999999999e-02  -1.1096999999999999e+00   4.4499999999999998e-02   3.0470999999999999e+00   1.8300000000000000e-01   2.8899999999999999e-02   2.0790000000000000e-01
  -4.1880000000000001e-01  -1.5390000000000001e-01   7.7210000000000001e-01   1.3370000000000001e-01   1.2370000000000000e-01   1.0090000000000000e-01  -8.8780000000000003e-01   2.4460000000000001e-01   4.1788999999999996e+00   2.2159999999999999e-01   4.8099999999999997e-02   1.8579999999999999e-01
  -4.4100000000000000e-02  -4.6170000000000000e-01  -4.2890000000000000e-01   1.1459999999999999e-01   3.8100000000000002e-02   4.8200000000000000e-02  -8.4340000000000004e-01   3.1130000000000002e-01   3.2212000000000001e+00   1.9270000000000001e-01   9.6199999999999994e-02   2.0349999999999999e-01
  -1.3230000000000000e-01  -2.8580000000000000e-01   1.7160000000000000e-01   1.7190000000000000e-01   1.6180000000000000e-01   5.2600000000000001e-02  -9.3220000000000003e-01  -4.4499999999999998e-02   3.3953000000000002e+00   1.5409999999999999e-01   7.6999999999999999e-02   2.3890000000000000e-01
  -3.0859999999999999e-01   2.1999999999999999e-02   0.0000000000000000e+00   1.0500000000000000e-01   1.3320000000000001e-01   2.1899999999999999e-02  -1.0209999999999999e+00   3.1130000000000002e-01   2.9600000000000000e+00   1.8300000000000000e-01   5.7700000000000001e-02   2.0349999999999999e-01
  -1.3230000000000000e-01  -3.9570000000000000e-01   4.2890000000000000e-01   4.7699999999999999e-02   9.4999999999999998e-03   7.8899999999999998e-02  -1.1096999999999999e+00   2.4460000000000001e-01   4.0048000000000004e+00   1.5409999999999999e-01  -9.5999999999999992e-03   2.3890000000000000e-01
  -1.3230000000000000e-01  -1.7590000000000000e-01   4.2890000000000000e-01   1.4319999999999999e-01   1.4269999999999999e-01   6.5799999999999997e-02  -9.7660000000000002e-01   1.3339999999999999e-01   2.4377000000000000e+00   2.8899999999999998e-01   4.8099999999999997e-02   2.1679999999999999e-01
  -3.3060000000000000e-01  -3.5170000000000001e-01   3.4310000000000002e-01   2.0050000000000001e-01   3.8100000000000002e-02   5.2600000000000001e-02  -9.9880000000000002e-01  -4.4499999999999998e-02   2.8730000000000002e+00   2.2159999999999999e-01  -4.8099999999999997e-02   2.6540000000000002e-01
  -3.3060000000000000e-01  -3.7369999999999998e-01   4.2890000000000000e-01   1.1459999999999999e-01  -4.7600000000000003e-02   8.7700000000000000e-02  -1.0209999999999999e+00   4.4499999999999998e-02   2.4377000000000000e+00   2.6970000000000000e-01   1.2509999999999999e-01   1.7249999999999999e-01
  -2.8649999999999998e-01  -2.8580000000000000e-01   1.7160000000000000e-01   1.3370000000000001e-01   6.6600000000000006e-02   8.7700000000000000e-02  -9.7660000000000002e-01   1.3339999999999999e-01   3.1341999999999999e+00   2.6970000000000000e-01   4.8099999999999997e-02   2.4329999999999999e-01
  -3.9679999999999999e-01  -2.6379999999999998e-01  -1.7160000000000000e-01   1.5279999999999999e-01   1.2370000000000000e-01   8.7700000000000000e-02  -1.0431999999999999e+00   2.4460000000000001e-01   2.6989000000000001e+00   2.6970000000000000e-01   1.1550000000000001e-01   2.3890000000000000e-01
  -3.5270000000000001e-01  -3.9570000000000000e-01   7.7210000000000001e-01   7.6399999999999996e-02   4.7600000000000003e-02   8.3299999999999999e-02  -9.5440000000000003e-01   4.4499999999999998e-02   3.0470999999999999e+00   1.9270000000000001e-01   3.8500000000000000e-02   2.4329999999999999e-01
  -3.7469999999999998e-01  -3.2979999999999998e-01  -4.2890000000000000e-01   1.7190000000000000e-01   6.6600000000000006e-02   4.8200000000000000e-02  -1.1096999999999999e+00   1.5559999999999999e-01   3.3083000000000000e+00   2.1190000000000001e-01   1.4430000000000001e-01   2.0790000000000000e-01
  -2.6450000000000001e-01  -4.3969999999999998e-01  -7.7210000000000001e-01   2.0050000000000001e-01   1.5229999999999999e-01   7.0199999999999999e-02  -9.3220000000000003e-01   1.5559999999999999e-01   3.1341999999999999e+00   2.3119999999999999e-01   2.8899999999999999e-02   2.3440000000000000e-01
  -2.6450000000000001e-01  -2.6379999999999998e-01  -8.5780000000000001e-01   2.3870000000000000e-01   1.7130000000000001e-01   8.8000000000000005e-03  -9.9880000000000002e-01   2.8910000000000002e-01   3.0470999999999999e+00   2.6010000000000000e-01   9.6199999999999994e-02   2.3440000000000000e-01
  -3.3060000000000000e-01  -4.3969999999999998e-01   1.7160000000000000e-01   5.7299999999999997e-02   1.9000000000000000e-02   3.5099999999999999e-02  -8.6560000000000004e-01   1.1119999999999999e-01   3.3953000000000002e+00   2.3119999999999999e-01   9.5999999999999992e-03   2.1229999999999999e-01
  -1.3230000000000000e-01  -3.5170000000000001e-01  -2.5740000000000002e-01   2.0999999999999999e-01   1.1420000000000000e-01   5.7000000000000002e-02  -1.1096999999999999e+00   6.6699999999999995e-02   2.9600000000000000e+00   3.3710000000000001e-01  -9.5999999999999992e-03   2.3000000000000001e-01
  -2.4249999999999999e-01  -4.3969999999999998e-01  -1.7160000000000000e-01   2.0050000000000001e-01   9.5200000000000007e-02   7.0199999999999999e-02  -9.9880000000000002e-01  -8.8900000000000007e-02   2.9600000000000000e+00   2.6970000000000000e-01  -6.7400000000000002e-02   2.5209999999999999e-01
  -3.5270000000000001e-01  -1.3189999999999999e-01   1.0294000000000001e+00   1.1459999999999999e-01   3.8100000000000002e-02   1.0520000000000000e-01  -1.1762999999999999e+00   8.8900000000000007e-02   2.6989000000000001e+00   2.4079999999999999e-01   3.8500000000000000e-02   1.9460000000000000e-01
  -5.2900000000000003e-01  -4.8359999999999997e-01   5.1470000000000005e-01   1.2410000000000000e-01   1.9000000000000000e-02   9.2100000000000001e-02  -1.0431999999999999e+00  -4.4499999999999998e-02   3.7435999999999998e+00   2.6970000000000000e-01   9.6199999999999994e-02   2.5209999999999999e-01
  -4.1880000000000001e-01  -1.7590000000000000e-01  -8.5800000000000001e-02   2.0999999999999999e-01   1.2370000000000000e-01   7.4499999999999997e-02  -9.1000000000000003e-01   2.2239999999999999e-01   3.0470999999999999e+00   2.7939999999999998e-01   6.7400000000000002e-02   2.3440000000000000e-01
  -2.8649999999999998e-01  -3.7369999999999998e-01   2.5740000000000002e-01   1.5279999999999999e-01   1.5229999999999999e-01   7.0199999999999999e-02  -8.8780000000000003e-01   6.6699999999999995e-02   3.9177000000000000e+00   3.0819999999999997e-01   5.7700000000000001e-02   1.8140000000000001e-01
  -2.4249999999999999e-01  -2.1980000000000000e-01  -2.5740000000000002e-01   1.5279999999999999e-01   1.4269999999999999e-01   9.2100000000000001e-02  -9.5440000000000003e-01   2.0010000000000000e-01   2.7858999999999998e+00   2.8899999999999998e-01   4.8099999999999997e-02   1.6370000000000001e-01
  -3.0859999999999999e-01  -1.5390000000000001e-01  -6.0050000000000003e-01   1.9089999999999999e-01   1.3320000000000001e-01   4.8200000000000000e-02  -9.1000000000000003e-01   0.0000000000000000e+00   3.6564999999999999e+00   2.0230000000000001e-01  -5.7700000000000001e-02   2.3440000000000000e-01
  -1.7630000000000001e-01  -2.6379999999999998e-01  -2.5740000000000002e-01   7.6399999999999996e-02   1.8079999999999999e-01   3.9500000000000000e-02  -8.2120000000000004e-01   1.5559999999999999e-01   2.5247000000000002e+00   2.6970000000000000e-01   1.2509999999999999e-01   2.1679999999999999e-01
  -3.5270000000000001e-01  -2.1980000000000000e-01  -3.4310000000000002e-01   1.3370000000000001e-01   8.5599999999999996e-02   8.3299999999999999e-02  -1.0653999999999999e+00   2.2200000000000001e-02   3.3083000000000000e+00   1.5409999999999999e-01   2.8899999999999999e-02   2.2559999999999999e-01
  -3.3060000000000000e-01  -1.9789999999999999e-01  -1.7160000000000000e-01   8.5900000000000004e-02   6.6600000000000006e-02   6.1400000000000003e-02  -9.1000000000000003e-01  -1.1119999999999999e-01   3.3083000000000000e+00   2.9859999999999998e-01   3.8500000000000000e-02   2.4770000000000000e-01
  -3.3060000000000000e-01  -2.1980000000000000e-01   2.5740000000000002e-01   1.9089999999999999e-01   7.6100000000000001e-02   1.0090000000000000e-01  -9.7660000000000002e-01   8.8900000000000007e-02   4.0048000000000004e+00   2.1190000000000001e-01   4.8099999999999997e-02   1.9460000000000000e-01
  -3.5270000000000001e-01  -2.8580000000000000e-01  -1.7160000000000000e-01   9.4999999999999998e-03   6.6600000000000006e-02   1.0520000000000000e-01  -1.1096999999999999e+00   2.2239999999999999e-01   3.4824000000000002e+00   2.3119999999999999e-01   9.6199999999999994e-02   1.9020000000000001e-01
  -2.8649999999999998e-01  -3.0780000000000002e-01   1.1152000000000000e+00   1.4319999999999999e-01  -1.9000000000000000e-02   9.6500000000000002e-02  -9.9880000000000002e-01   6.6699999999999995e-02   3.0470999999999999e+00   2.6010000000000000e-01   2.8899999999999999e-02   2.3890000000000000e-01
  -4.4080000000000003e-01  -1.9789999999999999e-01   0.0000000000000000e+00   1.9089999999999999e-01   9.5200000000000007e-02   5.7000000000000002e-02  -1.1540999999999999e+00   6.6699999999999995e-02   2.8730000000000002e+00   1.6380000000000000e-01   9.5999999999999992e-03   2.3440000000000000e-01
  -3.3060000000000000e-01  -2.4179999999999999e-01   3.4310000000000002e-01   2.4820000000000000e-01   9.5200000000000007e-02   5.2600000000000001e-02  -8.4340000000000004e-01   2.6679999999999998e-01   4.0048000000000004e+00   2.3119999999999999e-01   4.8099999999999997e-02   1.8140000000000001e-01
  -5.0700000000000001e-01  -5.2759999999999996e-01   1.7160000000000000e-01   1.5279999999999999e-01   4.7600000000000003e-02   8.3299999999999999e-02  -9.9880000000000002e-01   2.6679999999999998e-01   3.2212000000000001e+00   2.1190000000000001e-01   1.2509999999999999e-01   2.0349999999999999e-01
  -1.7630000000000001e-01  -2.1980000000000000e-01  -6.0050000000000003e-01   1.9089999999999999e-01   1.7130000000000001e-01   3.0700000000000002e-02  -9.1000000000000003e-01   4.4499999999999998e-02   3.6564999999999999e+00   1.8300000000000000e-01   1.9199999999999998e-02   2.2559999999999999e-01
  -2.6450000000000001e-01  -2.6379999999999998e-01  -6.8630000000000002e-01   3.0549999999999999e-01   1.6180000000000000e-01   4.4000000000000003e-03  -1.0209999999999999e+00   1.7790000000000000e-01   3.2212000000000001e+00   3.1790000000000002e-01   7.6999999999999999e-02   2.6100000000000001e-01
  -4.1880000000000001e-01  -3.2979999999999998e-01   1.7160000000000000e-01   1.3370000000000001e-01   2.8500000000000001e-02   4.4000000000000003e-03  -1.0209999999999999e+00  -4.4499999999999998e-02   3.3083000000000000e+00   2.6970000000000000e-01   1.0580000000000001e-01   2.0349999999999999e-01
  -3.0859999999999999e-01  -1.3189999999999999e-01  -1.7160000000000000e-01   1.4319999999999999e-01   9.5200000000000007e-02   4.3900000000000002e-02  -9.9880000000000002e-01   0.0000000000000000e+00   2.5247000000000002e+00   1.8300000000000000e-01  -8.6599999999999996e-02   2.5659999999999999e-01
  -3.5270000000000001e-01  -3.2979999999999998e-01  -3.4310000000000002e-01   1.8140000000000001e-01   8.5599999999999996e-02   3.0700000000000002e-02  -9.7660000000000002e-01   8.8900000000000007e-02   3.8306000000000000e+00   2.8899999999999998e-01   0.0000000000000000e+00   2.4770000000000000e-01
  -2.6450000000000001e-01  -3.0780000000000002e-01   2.5740000000000002e-01   1.7190000000000000e-01  -2.8500000000000001e-02   7.4499999999999997e-02  -9.7660000000000002e-01   3.3350000000000002e-01   3.6564999999999999e+00   2.4079999999999999e-01   9.6199999999999994e-02   2.3440000000000000e-01
  -1.3230000000000000e-01  -3.9570000000000000e-01   8.5780000000000001e-01   1.7190000000000000e-01  -5.7099999999999998e-02   8.7700000000000000e-02  -9.9880000000000002e-01   1.5559999999999999e-01   3.8306000000000000e+00   2.1190000000000001e-01   1.9199999999999998e-02   2.0790000000000000e-01
  -2.2040000000000001e-01  -2.8580000000000000e-01   0.0000000000000000e+00   1.6230000000000000e-01   1.1420000000000000e-01   8.3299999999999999e-02  -9.1000000000000003e-01   6.6699999999999995e-02   3.3953000000000002e+00   2.8899999999999998e-01   3.8500000000000000e-02   2.1679999999999999e-01
  -2.2040000000000001e-01  -3.0780000000000002e-01  -4.2890000000000000e-01   8.5900000000000004e-02   9.5200000000000007e-02   5.2600000000000001e-02  -8.8780000000000003e-01   1.5559999999999999e-01   3.4824000000000002e+00   1.9270000000000001e-01   5.7700000000000001e-02   1.8579999999999999e-01
  -3.3060000000000000e-01  -1.7590000000000000e-01   3.4310000000000002e-01   7.6399999999999996e-02   1.1420000000000000e-01   7.0199999999999999e-02  -1.0209999999999999e+00   1.7790000000000000e-01   3.4824000000000002e+00   2.3119999999999999e-01   1.2509999999999999e-01   2.1229999999999999e-01
  -2.2040000000000001e-01  -2.4179999999999999e-01  -1.2867999999999999e+00   2.1959999999999999e-01   1.8079999999999999e-01   2.1899999999999999e-02  -9.7660000000000002e-01   1.3339999999999999e-01   3.3953000000000002e+00   3.3710000000000001e-01   7.6999999999999999e-02   1.8579999999999999e-01
  -1.7630000000000001e-01  -1.3189999999999999e-01  -3.4310000000000002e-01   1.7190000000000000e-01   7.6100000000000001e-02   3.5099999999999999e-02  -1.1540999999999999e+00   4.4499999999999998e-02   2.1764999999999999e+00   2.7939999999999998e-01   3.8500000000000000e-02   2.5209999999999999e-01
  -3.7469999999999998e-01  -3.2979999999999998e-01  -8.5800000000000001e-02   1.1459999999999999e-01   5.7099999999999998e-02   6.5799999999999997e-02  -9.3220000000000003e-01   2.2200000000000001e-02   3.7435999999999998e+00   2.9859999999999998e-01   1.9239999999999999e-01   2.4329999999999999e-01
  -4.4100000000000000e-02  -2.4179999999999999e-01   2.5740000000000002e-01   1.5279999999999999e-01  -9.4999999999999998e-03   7.8899999999999998e-02  -9.5440000000000003e-01   2.2200000000000001e-02   3.3083000000000000e+00   1.8300000000000000e-01   4.8099999999999997e-02   2.3890000000000000e-01
  -1.3230000000000000e-01  -4.1770000000000002e-01  -1.7160000000000000e-01   1.8140000000000001e-01   8.5599999999999996e-02   6.5799999999999997e-02  -9.5440000000000003e-01  -2.2200000000000001e-02   2.9600000000000000e+00   2.7939999999999998e-01  -7.6999999999999999e-02   2.1679999999999999e-01
  -3.7469999999999998e-01  -2.6379999999999998e-01   8.5800000000000001e-02   2.0050000000000001e-01   8.5599999999999996e-02   9.2100000000000001e-02  -9.5440000000000003e-01  -2.2200000000000001e-02   3.3083000000000000e+00   2.6970000000000000e-01   3.8500000000000000e-02   2.2120000000000001e-01
  -2.8649999999999998e-01  -3.5170000000000001e-01   1.2867999999999999e+00   1.6230000000000000e-01   3.8100000000000002e-02   1.0090000000000000e-01  -9.5440000000000003e-01  -1.3339999999999999e-01   3.1341999999999999e+00   3.1790000000000002e-01   0.0000000000000000e+00   2.3890000000000000e-01
  -3.3060000000000000e-01  -4.6170000000000000e-01   1.7160000000000000e-01   1.5279999999999999e-01   1.9000000000000000e-02   1.0090000000000000e-01  -1.0209999999999999e+00   2.2200000000000001e-02   3.1341999999999999e+00   2.1190000000000001e-01  -9.5999999999999992e-03   1.9910000000000000e-01
  -2.6450000000000001e-01  -4.1770000000000002e-01   2.5740000000000002e-01   1.5279999999999999e-01   8.5599999999999996e-02   4.3900000000000002e-02  -8.6560000000000004e-01   2.6679999999999998e-01   3.7435999999999998e+00   2.2159999999999999e-01   8.6599999999999996e-02   1.9910000000000000e-01
  -4.1880000000000001e-01  -4.1770000000000002e-01   0.0000000000000000e+00   1.7190000000000000e-01   1.4269999999999999e-01   7.4499999999999997e-02  -8.6560000000000004e-01   1.1119999999999999e-01   3.3953000000000002e+00   1.9270000000000001e-01   3.8500000000000000e-02   1.8140000000000001e-01
  -2.4249999999999999e-01  -3.0780000000000002e-01  -4.2890000000000000e-01   1.5279999999999999e-01   9.5200000000000007e-02   5.7000000000000002e-02  -1.1318999999999999e+00   8.8900000000000007e-02   3.6564999999999999e+00   1.8300000000000000e-01  -9.5999999999999992e-03   2.0349999999999999e-01
  -2.2040000000000001e-01  -3.5170000000000001e-01  -2.5740000000000002e-01   2.7689999999999998e-01   1.5229999999999999e-01   4.3900000000000002e-02  -9.1000000000000003e-01   1.7790000000000000e-01   3.2212000000000001e+00   2.4079999999999999e-01   6.7400000000000002e-02   2.2120000000000001e-01
  -3.0859999999999999e-01  -2.4179999999999999e-01  -2.5740000000000002e-01   1.7190000000000000e-01   3.8100000000000002e-02   8.3299999999999999e-02  -9.7660000000000002e-01   2.0010000000000000e-01   3.6564999999999999e+00   2.7939999999999998e-01   6.7400000000000002e-02   2.2120000000000001e-01
  -2.6450000000000001e-01  -2.1980000000000000e-01  -1.7160000000000000e-01   1.7190000000000000e-01   7.6100000000000001e-02   7.0199999999999999e-02  -1.1984999999999999e+00  -2.2239999999999999e-01   3.4824000000000002e+00   2.4079999999999999e-01   9.5999999999999992e-03   2.4329999999999999e-01
  -2.6450000000000001e-01  -1.0990000000000000e-01   1.7160000000000000e-01   1.3370000000000001e-01   9.5200000000000007e-02   5.7000000000000002e-02  -9.7660000000000002e-01   2.2200000000000001e-02   3.3083000000000000e+00   2.3119999999999999e-01  -9.5999999999999992e-03   2.3000000000000001e-01
  -2.6450000000000001e-01  -3.0780000000000002e-01   5.1470000000000005e-01   1.3370000000000001e-01  -7.6100000000000001e-02   9.6500000000000002e-02  -1.0209999999999999e+00   4.4499999999999998e-02   3.0470999999999999e+00   3.2750000000000001e-01   9.6199999999999994e-02   2.3440000000000000e-01
  -3.7469999999999998e-01  -5.4959999999999998e-01   8.5780000000000001e-01   8.5900000000000004e-02   4.7600000000000003e-02   8.7700000000000000e-02  -1.0209999999999999e+00   4.4499999999999998e-02   3.0470999999999999e+00   2.6970000000000000e-01   2.8899999999999999e-02   2.1229999999999999e-01
  -2.2040000000000001e-01  -2.4179999999999999e-01   1.7160000000000000e-01   1.9089999999999999e-01   6.6600000000000006e-02   1.0090000000000000e-01  -8.8780000000000003e-01   8.8900000000000007e-02   4.0048000000000004e+00   3.2750000000000001e-01  -5.7700000000000001e-02   2.3000000000000001e-01
  -2.8649999999999998e-01  -2.4179999999999999e-01   8.5800000000000001e-02   7.6399999999999996e-02   2.8500000000000001e-02   3.5099999999999999e-02  -7.7680000000000005e-01   2.2239999999999999e-01   3.2212000000000001e+00   2.1190000000000001e-01   6.7400000000000002e-02   2.0349999999999999e-01
  -2.6450000000000001e-01  -2.1980000000000000e-01   1.7160000000000000e-01   1.4319999999999999e-01   3.8100000000000002e-02   7.0199999999999999e-02  -1.0209999999999999e+00   4.4499999999999998e-02   4.1788999999999996e+00   2.3119999999999999e-01   1.3469999999999999e-01   1.8579999999999999e-01
  -1.5429999999999999e-01  -1.5390000000000001e-01  -9.4359999999999999e-01   1.0500000000000000e-01   2.1890000000000001e-01   2.6300000000000000e-02  -9.5440000000000003e-01   6.6699999999999995e-02   2.8730000000000002e+00   1.2520000000000001e-01   4.8099999999999997e-02   2.0349999999999999e-01
  -2.4249999999999999e-01  -1.7590000000000000e-01  -9.4359999999999999e-01   1.8140000000000001e-01   1.2370000000000000e-01   7.8899999999999998e-02  -1.0431999999999999e+00   2.8910000000000002e-01   3.0470999999999999e+00   2.4079999999999999e-01   7.6999999999999999e-02   2.2559999999999999e-01
  -4.1880000000000001e-01  -3.2979999999999998e-01   1.7160000000000000e-01   1.1459999999999999e-01   1.1420000000000000e-01   3.5099999999999999e-02  -9.5440000000000003e-01   2.6679999999999998e-01   3.5695000000000001e+00   2.6010000000000000e-01   1.0580000000000001e-01   2.3440000000000000e-01
  -2.6450000000000001e-01  -3.0780000000000002e-01  -3.4310000000000002e-01   1.7190000000000000e-01   1.0470000000000000e-01   6.1400000000000003e-02  -8.8780000000000003e-01   2.8910000000000002e-01   2.6989000000000001e+00   2.1190000000000001e-01   1.9199999999999998e-02   2.3890000000000000e-01
   0.0000000000000000e+00  -1.5390000000000001e-01   5.1470000000000005e-01   1.5279999999999999e-01   1.2370000000000000e-01   5.7000000000000002e-02  -9.1000000000000003e-01  -2.2200000000000001e-02   3.5695000000000001e+00   2.4079999999999999e-01  -3.8500000000000000e-02   2.3000000000000001e-01
  -3.3060000000000000e-01  -1.3189999999999999e-01   4.2890000000000000e-01   1.1459999999999999e-01   3.8100000000000002e-02   5.7000000000000002e-02  -9.7660000000000002e-01   6.6699999999999995e-02   2.6118000000000001e+00   2.5050000000000000e-01  -1.9199999999999998e-02   1.9910000000000000e-01
  -3.0859999999999999e-01  -3.7369999999999998e-01   6.0050000000000003e-01   1.3370000000000001e-01  -4.7600000000000003e-02   1.2720000000000001e-01  -1.0653999999999999e+00   6.6699999999999995e-02   3.0470999999999999e+00   2.2159999999999999e-01  -1.9199999999999998e-02   2.6100000000000001e-01
  -8.8200000000000001e-02  -4.1770000000000002e-01  -1.7160000000000000e-01   9.5500000000000002e-02   1.2370000000000000e-01   7.0199999999999999e-02  -9.3220000000000003e-01   4.4499999999999998e-02   3.4824000000000002e+00   2.6970000000000000e-01   7.6999999999999999e-02   2.4770000000000000e-01
  -2.6450000000000001e-01  -4.1770000000000002e-01  -1.7160000000000000e-01   1.3370000000000001e-01   5.7099999999999998e-02   7.0199999999999999e-02  -1.1318999999999999e+00   2.2200000000000001e-02   3.9177000000000000e+00   2.1190000000000001e-01   6.7400000000000002e-02   2.2120000000000001e-01
  -3.3060000000000000e-01  -3.2979999999999998e-01  -8.5800000000000001e-02   2.0050000000000001e-01   9.4999999999999998e-03   2.6300000000000000e-02  -9.3220000000000003e-01   2.0010000000000000e-01   3.9177000000000000e+00   1.8300000000000000e-01   1.2509999999999999e-01   2.0790000000000000e-01
  -2.6450000000000001e-01  -1.7590000000000000e-01  -8.5780000000000001e-01   8.5900000000000004e-02   7.6100000000000001e-02   3.9500000000000000e-02  -1.0653999999999999e+00   3.3350000000000002e-01   3.4824000000000002e+00   2.9859999999999998e-01   7.6999999999999999e-02   2.5209999999999999e-01
  -2.2040000000000001e-01  -1.5390000000000001e-01  -1.4582999999999999e+00   1.6230000000000000e-01   1.2370000000000000e-01   0.0000000000000000e+00  -8.4340000000000004e-01   1.7790000000000000e-01   3.3083000000000000e+00   2.5050000000000000e-01   5.7700000000000001e-02   1.7249999999999999e-01
  -4.8490000000000000e-01  -1.5390000000000001e-01   6.0050000000000003e-01   1.5279999999999999e-01   1.4269999999999999e-01   5.7000000000000002e-02  -8.4340000000000004e-01   8.8900000000000007e-02   3.0470999999999999e+00   2.4079999999999999e-01   2.8899999999999999e-02   2.4329999999999999e-01
  -2.8649999999999998e-01  -1.9789999999999999e-01  -6.0050000000000003e-01   1.9089999999999999e-01   1.2370000000000000e-01   3.0700000000000002e-02  -9.9880000000000002e-01  -4.4499999999999998e-02   2.3506000000000000e+00   3.7569999999999998e-01  -9.5999999999999992e-03   2.7429999999999999e-01
  -3.3060000000000000e-01  -6.6000000000000003e-02  -1.7160000000000000e-01   2.0050000000000001e-01   1.3320000000000001e-01   7.0199999999999999e-02  -1.1540999999999999e+00  -6.6699999999999995e-02   3.4824000000000002e+00   2.2159999999999999e-01   2.8899999999999999e-02   2.3000000000000001e-01
  -2.2040000000000001e-01  -3.0780000000000002e-01   5.1470000000000005e-01   9.5500000000000002e-02   8.5599999999999996e-02   1.1840000000000001e-01  -8.2120000000000004e-01  -1.7790000000000000e-01   2.9600000000000000e+00   2.6010000000000000e-01   4.8099999999999997e-02   2.5209999999999999e-01
  -4.1880000000000001e-01  -1.0990000000000000e-01   9.4359999999999999e-01   2.0999999999999999e-01  -3.8100000000000002e-02   6.5799999999999997e-02  -9.5440000000000003e-01   6.6699999999999995e-02   3.5695000000000001e+00   2.4079999999999999e-01   1.2509999999999999e-01   2.2559999999999999e-01
  -2.6450000000000001e-01  -3.9570000000000000e-01   0.0000000000000000e+00   2.1959999999999999e-01   1.1420000000000000e-01   7.4499999999999997e-02  -1.0431999999999999e+00   4.4499999999999998e-02   3.9177000000000000e+00   2.9859999999999998e-01   3.8500000000000000e-02   2.1679999999999999e-01
  -2.6450000000000001e-01  -4.8359999999999997e-01   5.1470000000000005e-01   1.1459999999999999e-01   2.8500000000000001e-02   8.3299999999999999e-02  -8.6560000000000004e-01   8.8900000000000007e-02   3.5695000000000001e+00   2.1190000000000001e-01   1.9199999999999998e-02   1.9020000000000001e-01
  -2.8649999999999998e-01  -2.4179999999999999e-01   1.7160000000000000e-01   1.3370000000000001e-01   7.6100000000000001e-02   7.0199999999999999e-02  -8.8780000000000003e-01   2.4460000000000001e-01   3.1341999999999999e+00   2.6970000000000000e-01   4.8099999999999997e-02   1.9460000000000000e-01
  -3.7469999999999998e-01  -2.4179999999999999e-01  -2.5740000000000002e-01   9.5500000000000002e-02   1.1420000000000000e-01   4.8200000000000000e-02  -9.7660000000000002e-01   4.4499999999999998e-02   3.7435999999999998e+00   2.4079999999999999e-01   9.5999999999999992e-03   2.1229999999999999e-01
  -2.4249999999999999e-01  -2.8580000000000000e-01  -1.2867999999999999e+00   1.4319999999999999e-01   8.5599999999999996e-02   2.6300000000000000e-02  -9.3220000000000003e-01   1.7790000000000000e-01   3.5695000000000001e+00   2.7939999999999998e-01   9.6199999999999994e-02   2.2120000000000001e-01
  -3.3060000000000000e-01  -3.7369999999999998e-01  -1.7160000000000000e-01   1.8140000000000001e-01   6.6600000000000006e-02   9.2100000000000001e-02  -1.0209999999999999e+00   1.7790000000000000e-01   3.5695000000000001e+00   1.6380000000000000e-01   3.8500000000000000e-02   2.8310000000000002e-01
  -2.2040000000000001e-01  -1.9789999999999999e-01  -1.0294000000000001e+00   1.2410000000000000e-01   7.6100000000000001e-02   4.3900000000000002e-02  -1.0209999999999999e+00   0.0000000000000000e+00   3.4824000000000002e+00   3.5639999999999999e-01   9.5999999999999992e-03   2.0349999999999999e-01
  -4.4080000000000003e-01  -4.1770000000000002e-01  -2.5740000000000002e-01   1.5279999999999999e-01   6.6600000000000006e-02   7.4499999999999997e-02  -9.5440000000000003e-01   4.4499999999999998e-02   2.3506000000000000e+00   2.3119999999999999e-01  -8.6599999999999996e-02   2.3000000000000001e-01
  -3.0859999999999999e-01  -1.9789999999999999e-01   8.5800000000000001e-02   1.2410000000000000e-01   1.1420000000000000e-01   1.1400000000000000e-01  -9.5440000000000003e-01   8.8900000000000007e-02   3.0470999999999999e+00   2.6010000000000000e-01   7.6999999999999999e-02   2.3440000000000000e-01
  -3.9679999999999999e-01  -3.7369999999999998e-01   1.7160000000000000e-01   4.7699999999999999e-02   7.6100000000000001e-02   9.6500000000000002e-02  -9.7660000000000002e-01   6.6699999999999995e-02   3.4824000000000002e+00   2.6970000000000000e-01  -5.7700000000000001e-02   2.3000000000000001e-01
  -2.8649999999999998e-01  -3.2979999999999998e-01  -8.5800000000000001e-02   1.5279999999999999e-01   1.4269999999999999e-01   6.5799999999999997e-02  -9.5440000000000003e-01   2.2200000000000001e-02   3.0470999999999999e+00   2.9859999999999998e-01  -3.8500000000000000e-02   2.3890000000000000e-01
  -4.8490000000000000e-01  -4.6170000000000000e-01   3.4310000000000002e-01   1.0500000000000000e-01   5.7099999999999998e-02   8.7700000000000000e-02  -1.1540999999999999e+00   2.0010000000000000e-01   3.5695000000000001e+00   2.8899999999999998e-01   9.6199999999999994e-02   2.2120000000000001e-01
  -4.1880000000000001e-01  -1.3189999999999999e-01   5.1470000000000005e-01   1.7190000000000000e-01   1.0470000000000000e-01   7.8899999999999998e-02  -7.3240000000000005e-01   2.8910000000000002e-01   3.5695000000000001e+00   1.8300000000000000e-01   1.1550000000000001e-01   2.1229999999999999e-01
  -1.3230000000000000e-01  -4.3969999999999998e-01  -9.4359999999999999e-01   1.6230000000000000e-01   1.9000000000000000e-02   5.7000000000000002e-02  -1.1096999999999999e+00   2.2200000000000001e-02   3.6564999999999999e+00   2.9859999999999998e-01  -2.8899999999999999e-02   2.5209999999999999e-01
  -2.2040000000000001e-01  -4.3999999999999997e-02  -6.8630000000000002e-01   1.3370000000000001e-01   1.9980000000000001e-01   5.2600000000000001e-02  -9.1000000000000003e-01   2.0010000000000000e-01   2.8730000000000002e+00   2.2159999999999999e-01   2.8899999999999999e-02   2.0790000000000000e-01
  -3.0859999999999999e-01  -2.6379999999999998e-01   8.5780000000000001e-01   1.1459999999999999e-01   6.6600000000000006e-02   6.5799999999999997e-02  -9.9880000000000002e-01  -2.2200000000000001e-02   2.9600000000000000e+00   2.0230000000000001e-01  -9.5999999999999992e-03   2.1229999999999999e-01
  -2.4249999999999999e-01  -2.6379999999999998e-01  -6.8630000000000002e-01   1.1459999999999999e-01   6.6600000000000006e-02   9.6500000000000002e-02  -9.9880000000000002e-01  -6.6699999999999995e-02   2.6989000000000001e+00   3.2750000000000001e-01   3.8500000000000000e-02   2.6100000000000001e-01
  -3.0859999999999999e-01  -2.4179999999999999e-01   3.4310000000000002e-01   1.5279999999999999e-01   7.6100000000000001e-02   7.0199999999999999e-02  -1.0875999999999999e+00   2.2200000000000001e-02   3.7435999999999998e+00   2.6010000000000000e-01   5.7700000000000001e-02   2.2120000000000001e-01
  -2.4249999999999999e-01  -2.8580000000000000e-01   7.7210000000000001e-01   1.1459999999999999e-01   5.7099999999999998e-02   1.3589999999999999e-01  -7.3240000000000005e-01   2.0010000000000000e-01   3.9177000000000000e+00   2.9859999999999998e-01   7.6999999999999999e-02   2.4770000000000000e-01
  -3.7469999999999998e-01  -2.6379999999999998e-01   7.7210000000000001e-01   1.6230000000000000e-01   6.6600000000000006e-02   1.0090000000000000e-01  -9.3220000000000003e-01  -6.6699999999999995e-02   2.6118000000000001e+00   2.6970000000000000e-01   9.5999999999999992e-03   2.7870000000000000e-01
  -3.5270000000000001e-01  -1.5390000000000001e-01   2.5740000000000002e-01   7.6399999999999996e-02   1.2370000000000000e-01   4.8200000000000000e-02  -9.7660000000000002e-01  -6.6699999999999995e-02   2.6989000000000001e+00   2.1190000000000001e-01   1.9199999999999998e-02   2.1679999999999999e-01
  -2.6450000000000001e-01  -4.3969999999999998e-01   6.0050000000000003e-01   1.4319999999999999e-01   4.7600000000000003e-02   1.0520000000000000e-01  -8.8780000000000003e-01   4.0020000000000000e-01   4.0918000000000001e+00   2.6010000000000000e-01   1.0580000000000001e-01   2.0349999999999999e-01
  -3.0859999999999999e-01  -3.5170000000000001e-01  -2.5740000000000002e-01   9.5500000000000002e-02   3.8100000000000002e-02   9.6500000000000002e-02  -9.7660000000000002e-01   6.6699999999999995e-02   3.3953000000000002e+00   1.9270000000000001e-01   1.0580000000000001e-01   1.8579999999999999e-01
  -2.6450000000000001e-01  -2.6379999999999998e-01  -4.2890000000000000e-01   1.4319999999999999e-01   1.6180000000000000e-01   3.5099999999999999e-02  -1.0209999999999999e+00   1.3339999999999999e-01   3.2212000000000001e+00   2.6970000000000000e-01  -2.8899999999999999e-02   2.2120000000000001e-01
  -3.7469999999999998e-01  -2.1999999999999999e-02  -1.0294000000000001e+00   1.7190000000000000e-01   1.8079999999999999e-01   1.7500000000000002e-02  -9.1000000000000003e-01   1.7790000000000000e-01   3.0470999999999999e+00   1.2520000000000001e-01   5.7700000000000001e-02   2.3000000000000001e-01
  -1.7630000000000001e-01  -3.2979999999999998e-01   3.4310000000000002e-01   1.3370000000000001e-01   1.5229999999999999e-01   1.1840000000000001e-01  -9.7660000000000002e-01   4.4499999999999998e-02   3.1341999999999999e+00   2.3119999999999999e-01   3.8500000000000000e-02   2.1229999999999999e-01
