# Supplementary material for: Footwear and Foam Surface Alter Gait Initiation of Typical Subjects
Source: PLoS One. 2015 Aug 13;10(8):e0135821. doi: 10.1371/journal.pone.0135821 (PMC4536224; doi:10.1371/journal.pone.0135821)
Supplement: S1 Dataset — (ZIP) [file pone.0135821.s001.zip › 12_shod_av1_02.txt]

   1.4481700000000000e+01   1.9789999999999999e-01   2.3221670000000000e+02   6.0816999999999997e+00   3.1982700000000001e+01  -2.1899999999999999e-02  -1.5536500000000000e+01   2.1568999999999998e+00   2.8677629999999999e+02   6.1071999999999997e+00  -2.9664700000000000e+01   6.6349999999999998e-01
   1.4283300000000001e+01   1.5390000000000001e-01   2.3093000000000001e+02   5.9767000000000001e+00   3.1935099999999998e+01  -1.7500000000000002e-02  -1.5381100000000000e+01   1.9345000000000001e+00   2.8825630000000001e+02   5.9241999999999999e+00  -2.9693600000000000e+01   6.3700000000000001e-01
   1.4327400000000001e+01  -2.1999999999999999e-02   2.3050100000000000e+02   5.8907999999999996e+00   3.1697199999999999e+01  -6.5799999999999997e-02  -1.5469900000000001e+01   2.0234000000000001e+00   2.8764690000000002e+02   5.9433999999999996e+00  -2.9818700000000000e+01   6.4139999999999997e-01
   1.4040800000000001e+01   2.1999999999999999e-02   2.2869960000000000e+02   5.9099000000000004e+00   3.1592600000000001e+01  -5.7000000000000002e-02  -1.5669600000000001e+01   1.8010999999999999e+00   2.8851749999999998e+02   5.8663999999999996e+00  -2.9857199999999999e+01   6.5469999999999995e-01
   1.3864500000000000e+01  -1.5390000000000001e-01   2.2698390000000001e+02   5.6997999999999998e+00   3.1335599999999999e+01  -5.2600000000000001e-02  -1.5558700000000000e+01   1.7788999999999999e+00   2.8860449999999997e+02   5.7507999999999999e+00  -2.9895700000000001e+01   6.2370000000000003e-01
   1.3688200000000000e+01  -2.4179999999999999e-01   2.2698390000000001e+02   5.6044000000000000e+00   3.1164400000000001e+01   0.0000000000000000e+00  -1.5625200000000000e+01   1.7788999999999999e+00   2.8834339999999997e+02   5.9048999999999996e+00  -3.0001500000000000e+01   6.2370000000000003e-01
   1.3357500000000000e+01   4.3999999999999997e-02   2.2432460000000000e+02   5.5279999999999996e+00   3.0897900000000000e+01  -2.6300000000000000e-02  -1.5802800000000000e+01   1.7565999999999999e+00   2.8921400000000000e+02   5.8952999999999998e+00  -3.0049600000000002e+01   6.2370000000000003e-01
   1.3357500000000000e+01  -2.4179999999999999e-01   2.2286630000000000e+02   5.4992999999999999e+00   3.0717099999999999e+01  -4.4000000000000003e-03  -1.5802800000000000e+01   1.4008000000000000e+00   2.9017160000000001e+02   5.7603999999999997e+00  -3.0193999999999999e+01   6.5029999999999999e-01
   1.2806500000000000e+01  -3.5170000000000001e-01   2.2132220000000001e+02   5.2415000000000003e+00   3.0488700000000001e+01   3.5099999999999999e-02  -1.5802800000000000e+01   1.6899000000000000e+00   2.9025869999999998e+02   5.6448000000000000e+00  -3.0145900000000001e+01   6.0599999999999998e-01
   1.2872600000000000e+01  -4.3999999999999997e-02   2.1909180000000001e+02   5.1364999999999998e+00   3.0269900000000000e+01   6.1400000000000003e-02  -1.6024699999999999e+01   1.5343000000000000e+00   2.9078100000000001e+02   5.7026000000000003e+00  -3.0318999999999999e+01   5.9719999999999995e-01
   1.2608100000000000e+01  -1.5390000000000001e-01   2.1711879999999999e+02   5.0697000000000001e+00   3.0012899999999998e+01   3.5099999999999999e-02  -1.5936000000000000e+01   1.3786000000000000e+00   2.9226110000000000e+02   5.5967000000000002e+00  -3.0338300000000000e+01   5.8389999999999997e-01
   1.2299500000000000e+01  -3.0780000000000002e-01   2.1540309999999999e+02   4.8883000000000001e+00   2.9784600000000001e+01   5.2600000000000001e-02  -1.5958200000000000e+01   1.4898000000000000e+00   2.9417640000000000e+02   5.5484999999999998e+00  -3.0501899999999999e+01   5.0870000000000004e-01
   1.2167299999999999e+01  -4.8359999999999997e-01   2.1325850000000000e+02   4.6687000000000003e+00   2.9622800000000002e+01   1.0520000000000000e-01  -1.6002600000000001e+01   1.2674000000000001e+00   2.9539519999999999e+02   5.3944000000000001e+00  -3.0665400000000002e+01   5.0870000000000004e-01
   1.1836600000000001e+01  -6.8149999999999999e-01   2.1094229999999999e+02   4.5350000000000001e+00   2.9594300000000000e+01   5.2600000000000001e-02  -1.6291100000000000e+01   9.3389999999999995e-01   2.9661410000000001e+02   5.4135999999999997e+00  -3.0780899999999999e+01   4.6450000000000002e-01
   1.1197400000000000e+01  -4.1770000000000002e-01   2.0956979999999999e+02   4.4396000000000004e+00   2.9403900000000000e+01   7.0199999999999999e-02  -1.6513000000000002e+01   7.1150000000000002e-01   2.9861649999999997e+02   5.1535000000000002e+00  -3.1069600000000001e+01   4.1139999999999999e-01
   1.0888800000000000e+01  -6.3749999999999996e-01   2.0854040000000001e+02   4.1818000000000000e+00   2.9042300000000001e+01   1.4910000000000001e-01  -1.6823799999999999e+01   6.2260000000000004e-01   2.9966120000000001e+02   5.0861000000000001e+00  -3.1281300000000002e+01   4.2909999999999998e-01
   1.0470000000000001e+01  -6.8149999999999999e-01   2.0562370000000001e+02   3.9908000000000001e+00   2.8918600000000001e+01   1.3159999999999999e-01  -1.7090100000000000e+01   2.2239999999999999e-01   3.0148950000000002e+02   4.9512999999999998e+00  -3.1464099999999998e+01   3.6709999999999998e-01
   9.9629999999999992e+00  -6.3749999999999996e-01   2.0373650000000001e+02   3.7808000000000002e+00   2.8766400000000001e+01   1.8420000000000000e-01  -1.7334199999999999e+01   0.0000000000000000e+00   3.0331770000000000e+02   4.7971000000000004e+00  -3.1733499999999999e+01   3.7159999999999999e-01
   9.1915999999999993e+00  -1.0992000000000000e+00   2.0236390000000000e+02   3.5707000000000000e+00   2.8414300000000001e+01   2.2359999999999999e-01  -1.7822500000000002e+01  -8.8900000000000007e-02   3.0566829999999999e+02   4.6044999999999998e+00  -3.1839300000000001e+01   3.1409999999999999e-01
   8.7728000000000002e+00  -1.1651000000000000e+00   2.0004780000000000e+02   3.3607000000000000e+00   2.8252500000000001e+01   2.3680000000000001e-01  -1.7889099999999999e+01  -4.0020000000000000e-01   3.0793189999999998e+02   4.4215000000000000e+00  -3.2176099999999998e+01   2.1679999999999999e-01
   8.7507000000000001e+00  -1.2531000000000001e+00   1.9730269999999999e+02   3.1316000000000002e+00   2.8052700000000002e+01   2.1490000000000001e-01  -1.8111100000000000e+01  -8.8939999999999997e-01   3.1002140000000003e+02   4.1516999999999999e+00  -3.2387799999999999e+01   1.9460000000000000e-01
   8.1114999999999995e+00  -1.3190000000000000e+00   1.9481500000000000e+02   2.8355999999999999e+00   2.7729099999999999e+01   2.4560000000000001e-01  -1.8244199999999999e+01  -9.3389999999999995e-01   3.1219790000000000e+02   3.9782999999999999e+00  -3.2637999999999998e+01   6.6400000000000001e-02
   7.9131000000000000e+00  -1.2091000000000001e+00   1.9267040000000000e+02   2.7591999999999999e+00   2.7500800000000002e+01   2.6310000000000000e-01  -1.8288599999999999e+01  -1.3119000000000001e+00   3.1507080000000002e+02   3.6219000000000001e+00  -3.2868899999999996e+01   4.4200000000000003e-02
   7.4722999999999997e+00  -1.4069000000000000e+00   1.8898169999999999e+02   2.5013999999999998e+00   2.7291399999999999e+01   2.3680000000000001e-01  -1.8355200000000000e+01  -1.8455999999999999e+00   3.1663790000000000e+02   3.4582000000000002e+00  -3.3186399999999999e+01   1.3299999999999999e-02
   7.1856999999999998e+00  -1.1431000000000000e+00   1.8632239999999999e+02   2.3199999999999998e+00   2.6901299999999999e+01   2.8939999999999999e-01  -1.8754700000000000e+01  -2.0234000000000001e+00   3.1855329999999998e+02   3.1402999999999999e+00  -3.3417299999999997e+01  -4.8700000000000000e-02
   6.6125999999999996e+00  -1.3850000000000000e+00   1.8409200000000001e+02   2.0432000000000001e+00   2.6587199999999999e+01   3.1569999999999998e-01  -1.8710300000000000e+01  -2.4681999999999999e+00   3.2081680000000000e+02   2.7839000000000000e+00  -3.3667499999999997e+01  -1.3710000000000000e-01
   6.4804000000000004e+00  -1.3630000000000000e+00   1.8083220000000000e+02   2.0049999999999999e+00   2.6225600000000000e+01   3.1569999999999998e-01  -1.8932300000000001e+01  -3.1130000000000000e+00   3.2273210000000000e+02   2.5142000000000002e+00  -3.4061999999999998e+01  -1.8579999999999999e-01
   5.9073000000000002e+00  -1.5168999999999999e+00   1.7860180000000000e+02   1.8236000000000001e+00   2.5921099999999999e+01   2.9820000000000002e-01  -1.9154199999999999e+01  -3.7134000000000000e+00   3.2447329999999999e+02   2.1288000000000000e+00  -3.4398800000000001e+01  -2.5659999999999999e-01
   5.6868999999999996e+00  -1.3630000000000000e+00   1.7585679999999999e+02   1.6326000000000001e+00   2.5445300000000000e+01   3.0700000000000000e-01  -1.9420600000000000e+01  -3.9802000000000000e+00   3.2795580000000001e+02   1.9458000000000000e+00  -3.4697099999999999e+01  -3.3179999999999998e-01
   5.2680999999999996e+00  -1.2969999999999999e+00   1.7414109999999999e+02   1.4512000000000000e+00   2.5245500000000000e+01   3.4200000000000003e-01  -1.9797899999999998e+01  -4.6250000000000000e+00   3.3082870000000003e+02   1.6568000000000001e+00  -3.4995399999999997e+01  -3.9810000000000001e-01
   4.9154000000000000e+00  -1.4509000000000001e+00   1.7019499999999999e+02   1.4035000000000000e+00   2.4864899999999999e+01   2.7189999999999998e-01  -1.9975400000000000e+01  -4.9363000000000001e+00   3.3274410000000000e+02   1.3486000000000000e+00  -3.5274400000000000e+01  -4.4230000000000003e-01
   4.5186000000000002e+00  -1.2969999999999999e+00   1.6856510000000000e+02   1.2030000000000001e+00   2.4617500000000000e+01   3.2890000000000003e-01  -2.0419300000000000e+01  -5.2476000000000003e+00   3.3640060000000000e+02   1.0500000000000000e+00  -3.5514899999999997e+01  -5.1310000000000000e-01
   4.2100000000000000e+00  -1.2969999999999999e+00   1.6530539999999999e+02   1.0407000000000000e+00   2.4360499999999998e+01   3.1140000000000001e-01  -2.0730100000000000e+01  -5.8701999999999996e+00   3.3857709999999997e+02   6.5500000000000003e-01  -3.5707400000000000e+01  -6.4139999999999997e-01
   3.8132999999999999e+00  -9.0129999999999999e-01   1.6281760000000000e+02   9.4520000000000004e-01   2.4208300000000001e+01   2.8939999999999999e-01  -2.1129600000000000e+01  -6.4039000000000001e+00   3.4136300000000000e+02   4.9130000000000001e-01  -3.6130800000000001e+01  -6.1040000000000005e-01
   3.5708000000000002e+00  -9.2330000000000001e-01   1.5998679999999999e+02   9.4520000000000004e-01   2.3875200000000000e+01   2.2359999999999999e-01  -2.1640100000000000e+01  -6.6928999999999998e+00   3.4388780000000003e+02   1.0600000000000000e-01  -3.6342399999999998e+01  -7.3429999999999995e-01
   3.0859000000000001e+00  -7.9139999999999999e-01   1.5947210000000001e+02   6.4920000000000000e-01   2.3551700000000000e+01   2.7629999999999999e-01  -2.1906400000000001e+01  -7.0932000000000004e+00   3.4684780000000001e+02  -1.0600000000000000e-01  -3.6534900000000000e+01  -7.5200000000000000e-01
   2.8654999999999999e+00  -6.8149999999999999e-01   1.5681280000000001e+02   6.7789999999999995e-01   2.3446999999999999e+01   2.3240000000000000e-01  -2.2283700000000000e+01  -7.6712999999999996e+00   3.4876310000000001e+02  -3.8529999999999998e-01  -3.7035200000000003e+01  -8.6260000000000003e-01
   2.6450999999999998e+00  -5.2759999999999996e-01   1.5638380000000001e+02   5.9189999999999998e-01   2.3237700000000000e+01   2.2800000000000001e-01  -2.2461300000000001e+01  -8.3605999999999998e+00   3.5085260000000000e+02  -6.9359999999999999e-01  -3.7237299999999998e+01  -8.8910000000000000e-01
   2.2042000000000002e+00  -4.6170000000000000e-01   1.5406770000000000e+02   4.8690000000000000e-01   2.2904599999999999e+01   2.3680000000000001e-01  -2.2905200000000001e+01  -8.6941000000000006e+00   3.5302910000000003e+02  -9.8250000000000004e-01  -3.7468200000000003e+01  -9.9970000000000003e-01
   1.9177000000000000e+00  -2.8580000000000000e-01   1.5303829999999999e+02   4.0100000000000002e-01   2.2695300000000000e+01   2.0610000000000001e-01  -2.2771999999999998e+01  -8.9832000000000001e+00   3.5546679999999998e+02  -1.1752000000000000e+00  -3.7747300000000003e+01  -1.0484000000000000e+00
   1.9838000000000000e+00  -1.3189999999999999e-01   1.4986429999999999e+02   3.9140000000000003e-01   2.2466899999999999e+01   1.7100000000000001e-01  -2.3038300000000000e+01  -9.4056999999999995e+00   3.5807859999999999e+02  -1.5123000000000000e+00  -3.7901200000000003e+01  -1.1324000000000001e+00
   1.6311000000000000e+00  -2.1999999999999999e-02   1.4874910000000000e+02   3.0549999999999999e-01   2.2333700000000000e+01   1.8859999999999999e-01  -2.3304700000000000e+01  -9.8726000000000003e+00   3.6077740000000000e+02  -1.7532000000000001e+00  -3.8084000000000003e+01  -1.1677999999999999e+00
   1.3887000000000000e+00   2.1980000000000000e-01   1.4737649999999999e+02   2.7689999999999998e-01   2.2162400000000002e+01   1.4470000000000000e-01  -2.3748600000000000e+01  -1.0028300000000000e+01   3.6182220000000001e+02  -1.9746999999999999e+00  -3.8228400000000001e+01  -1.2474000000000001e+00
   1.1241000000000001e+00  -2.1980000000000000e-01   1.4591820000000001e+02   6.6799999999999998e-02   2.2124300000000002e+01   1.3159999999999999e-01  -2.3904000000000000e+01  -1.0806500000000000e+01   3.6347629999999998e+02  -2.1962999999999999e+00  -3.8497799999999998e+01  -1.2827999999999999e+00
   1.0580000000000001e+00   1.0990000000000000e-01   1.4531770000000000e+02   1.0500000000000000e-01   2.2057700000000001e+01   1.3589999999999999e-01  -2.3948300000000000e+01  -1.0695399999999999e+01   3.6434690000000001e+02  -2.4853000000000001e+00  -3.8545900000000003e+01  -1.3977999999999999e+00
   7.0530000000000004e-01  -6.6000000000000003e-02   1.4531770000000000e+02  -1.1459999999999999e-01   2.1848400000000002e+01   2.1929999999999999e-01  -2.4303500000000000e+01  -1.1340199999999999e+01   3.6652339999999998e+02  -2.8031000000000001e+00  -3.8757599999999996e+01  -1.4332000000000000e+00
   8.1559999999999999e-01  -1.0990000000000000e-01   1.4480300000000000e+02  -4.7699999999999999e-02   2.1962499999999999e+01   1.6230000000000000e-01  -2.4481000000000002e+01  -1.1829400000000000e+01   3.6730700000000002e+02  -2.8128000000000002e+00  -3.8911499999999997e+01  -1.4553000000000000e+00
   4.6289999999999998e-01  -1.9789999999999999e-01   1.4454570000000001e+02  -1.7190000000000000e-01   2.1838799999999999e+01   1.7540000000000000e-01  -2.4725200000000001e+01  -1.1896100000000001e+01   3.6887400000000002e+02  -3.0632000000000001e+00  -3.9161700000000003e+01  -1.5084000000000000e+00
   3.5270000000000001e-01  -3.0780000000000002e-01   1.4454570000000001e+02  -2.5779999999999997e-01   2.1819800000000001e+01   2.4120000000000000e-01  -2.4702999999999999e+01  -1.2207400000000000e+01   3.6974459999999999e+02  -3.3136999999999999e+00  -3.9257899999999999e+01  -1.5703000000000000e+00
   6.6100000000000006e-02  -4.3969999999999998e-01   1.4506039999999999e+02  -2.4820000000000000e-01   2.1686599999999999e+01   2.5430000000000003e-01  -2.4880500000000001e+01  -1.2674300000000001e+01   3.7166000000000003e+02  -3.5063000000000000e+00  -3.9440700000000000e+01  -1.5969000000000000e+00
   6.6100000000000006e-02  -2.1980000000000000e-01   1.4420249999999999e+02  -3.1509999999999999e-01   2.1876899999999999e+01   2.4560000000000001e-01  -2.5102499999999999e+01  -1.2874400000000000e+01   3.7157290000000000e+02  -3.6989999999999998e+00  -3.9527299999999997e+01  -1.6765000000000001e+00
   2.2040000000000001e-01  -4.3969999999999998e-01   1.4428829999999999e+02  -4.3919999999999998e-01   2.1905500000000000e+01   3.0259999999999998e-01  -2.5390999999999998e+01  -1.3096800000000000e+01   3.7313999999999999e+02  -3.8820000000000001e+00  -3.9546599999999998e+01  -1.7030000000000001e+00
   1.1020000000000001e-01  -3.7369999999999998e-01   1.4480300000000000e+02  -3.4370000000000001e-01   2.1895900000000001e+01   2.4560000000000001e-01  -2.5590800000000002e+01  -1.3252500000000000e+01   3.7357530000000003e+02  -3.9013000000000000e+00  -3.9546599999999998e+01  -1.8225000000000000e+00
   2.8649999999999998e-01  -4.6170000000000000e-01   1.4463149999999999e+02  -3.9140000000000003e-01   2.2000599999999999e+01   2.3680000000000001e-01  -2.5746099999999998e+01  -1.3563800000000001e+01   3.7435879999999997e+02  -4.0650000000000004e+00  -3.9661999999999999e+01  -1.8312999999999999e+00
   2.6450000000000001e-01  -4.8359999999999997e-01   1.4463149999999999e+02  -4.6779999999999999e-01   2.2019600000000001e+01   2.1929999999999999e-01  -2.5857099999999999e+01  -1.3830600000000000e+01   3.7514240000000001e+02  -4.1614000000000004e+00  -3.9652400000000000e+01  -1.8533999999999999e+00
   3.7469999999999998e-01  -4.1770000000000002e-01   1.4600399999999999e+02  -4.5829999999999999e-01   2.2019600000000001e+01   2.8499999999999998e-01  -2.6034700000000001e+01  -1.3875100000000000e+01   3.7453300000000002e+02  -4.2384000000000004e+00  -3.9719799999999999e+01  -1.8755999999999999e+00
   2.6450000000000001e-01  -3.0780000000000002e-01   1.4600399999999999e+02  -4.2959999999999998e-01   2.2171900000000001e+01   2.8939999999999999e-01  -2.6389800000000001e+01  -1.4386500000000000e+01   3.7383650000000000e+02  -4.4406999999999996e+00  -3.9806399999999996e+01  -1.9241999999999999e+00
   1.1020000000000001e-01  -6.1550000000000005e-01   1.4626140000000001e+02  -4.1049999999999998e-01   2.2181400000000000e+01   2.6750000000000002e-01  -2.6300999999999998e+01  -1.4253100000000000e+01   3.7392349999999999e+02  -4.5080999999999998e+00  -3.9835200000000000e+01  -1.9994000000000001e+00
   3.0859999999999999e-01  -7.4739999999999995e-01   1.4874910000000000e+02  -4.3919999999999998e-01   2.2200399999999998e+01   3.3329999999999999e-01  -2.6345400000000001e+01  -1.4386500000000000e+01   3.7444589999999999e+02  -4.6237000000000004e+00  -3.9748600000000003e+01  -2.0083000000000002e+00
   1.9839999999999999e-01  -9.2330000000000001e-01   1.5012160000000000e+02  -4.2009999999999997e-01   2.2352699999999999e+01   3.7269999999999998e-01  -2.6523000000000000e+01  -1.4608800000000000e+01   3.7409769999999997e+02  -4.6334000000000000e+00  -3.9652400000000000e+01  -2.0348000000000002e+00
   3.3060000000000000e-01  -6.8149999999999999e-01   1.4986429999999999e+02  -4.5829999999999999e-01   2.2647700000000000e+01   3.2890000000000003e-01  -2.6611699999999999e+01  -1.4586600000000001e+01   3.7392349999999999e+02  -4.7586000000000004e+00  -3.9623600000000003e+01  -2.1055999999999999e+00
   7.7149999999999996e-01  -1.2311000000000001e+00   1.5209469999999999e+02  -4.7739999999999999e-01   2.2733300000000000e+01   3.6840000000000001e-01  -2.6523000000000000e+01  -1.4742200000000000e+01   3.7409769999999997e+02  -4.7971000000000004e+00  -3.9546599999999998e+01  -2.1099999999999999e+00
   5.7310000000000005e-01  -9.6730000000000005e-01   1.5355300000000000e+02  -3.5330000000000000e-01   2.2971200000000000e+01   3.3329999999999999e-01  -2.6722700000000000e+01  -1.4875700000000000e+01   3.7322710000000001e+02  -4.8646000000000003e+00  -3.9556199999999997e+01  -2.1454000000000000e+00
   9.0369999999999995e-01  -1.1651000000000000e+00   1.5423920000000001e+02  -2.7689999999999998e-01   2.3256699999999999e+01   3.5080000000000000e-01  -2.6744900000000001e+01  -1.5053500000000000e+01   3.7357530000000003e+02  -4.9993999999999996e+00  -3.9594700000000003e+01  -2.1410000000000000e+00
   1.1902999999999999e+00  -1.3630000000000000e+00   1.5569759999999999e+02  -3.1509999999999999e-01   2.3456499999999998e+01   3.9029999999999998e-01  -2.6944700000000001e+01  -1.5120200000000001e+01   3.7244349999999997e+02  -4.9416000000000002e+00  -3.9527299999999997e+01  -2.1541999999999999e+00
   1.1462000000000001e+00  -1.7146999999999999e+00   1.5895740000000001e+02  -3.7240000000000001e-01   2.3684899999999999e+01   4.9109999999999998e-01  -2.6633900000000001e+01  -1.5320399999999999e+01   3.7218230000000000e+02  -4.9223999999999997e+00  -3.9450400000000002e+01  -2.1852000000000000e+00
   1.6532000000000000e+00  -1.8466000000000000e+00   1.5972940000000000e+02  -2.9599999999999999e-01   2.3979900000000001e+01   4.9550000000000000e-01  -2.6878100000000000e+01  -1.5609400000000001e+01   3.7035410000000002e+02  -4.9802000000000000e+00  -3.9411900000000003e+01  -2.1852000000000000e+00
   1.7193000000000001e+00  -2.2643000000000000e+00   1.6307499999999999e+02  -2.7689999999999998e-01   2.4246400000000001e+01   5.3500000000000003e-01  -2.6922499999999999e+01  -1.5387100000000000e+01   3.7061520000000002e+02  -5.0765000000000002e+00  -3.9344499999999996e+01  -2.2117000000000000e+00
   1.6532000000000000e+00  -2.4622000000000002e+00   1.6470490000000001e+02  -2.8639999999999999e-01   2.4560400000000001e+01   5.9199999999999997e-01  -2.6944700000000001e+01  -1.5676100000000000e+01   3.6861290000000002e+02  -5.0282999999999998e+00  -3.9238700000000001e+01  -2.2736999999999998e+00
   1.9177000000000000e+00  -2.8799000000000001e+00   1.6822200000000001e+02  -3.1509999999999999e-01   2.4769700000000000e+01   6.6220000000000001e-01  -2.6833700000000000e+01  -1.5853999999999999e+01   3.6852580000000000e+02  -4.9608999999999996e+00  -3.9094299999999997e+01  -2.3046000000000002e+00
   2.2042000000000002e+00  -3.0118000000000000e+00   1.7028080000000000e+02  -1.7190000000000000e-01   2.5245500000000000e+01   7.1479999999999999e-01  -2.7077800000000000e+01  -1.5653900000000000e+01   3.6661050000000000e+02  -4.9608999999999996e+00  -3.9027000000000001e+01  -2.3178999999999998e+00
   2.6230000000000002e+00  -3.6273000000000000e+00   1.7242540000000000e+02  -1.8140000000000001e-01   2.5550000000000001e+01   7.0160000000000000e-01  -2.6811499999999999e+01  -1.5653900000000000e+01   3.6539159999999998e+02  -4.9416000000000002e+00  -3.8805700000000002e+01  -2.3443999999999998e+00
   2.6671000000000000e+00  -3.9350999999999998e+00   1.7594250000000000e+02  -1.6230000000000000e-01   2.5892600000000002e+01   8.4199999999999997e-01  -2.6722700000000000e+01  -1.5587199999999999e+01   3.6304100000000000e+02  -4.9223999999999997e+00  -3.8565100000000001e+01  -2.3134999999999999e+00
   3.0417999999999998e+00  -4.0229999999999997e+00   1.7800139999999999e+02  -1.1459999999999999e-01   2.6311299999999999e+01   7.7620000000000000e-01  -2.6811499999999999e+01  -1.5742800000000001e+01   3.6156099999999998e+02  -4.9127000000000001e+00  -3.8488199999999999e+01  -2.3311999999999999e+00
   3.0638999999999998e+00  -4.3746999999999998e+00   1.8117540000000000e+02  -1.2410000000000000e-01   2.6710999999999999e+01   9.0339999999999998e-01  -2.6678300000000000e+01  -1.5720599999999999e+01   3.5929739999999998e+02  -4.8935000000000004e+00  -3.8247599999999998e+01  -2.3222999999999998e+00
   3.3723999999999998e+00  -4.9242999999999997e+00   1.8426360000000000e+02  -1.3370000000000001e-01   2.7015499999999999e+01   9.4720000000000004e-01  -2.6367599999999999e+01  -1.5831799999999999e+01   3.5703390000000002e+02  -4.7874999999999996e+00  -3.8045499999999997e+01  -2.3843000000000001e+00
   3.5929000000000002e+00  -5.1881000000000004e+00   1.8700870000000000e+02  -8.5900000000000004e-02   2.7405600000000000e+01   1.0568000000000000e+00  -2.6411999999999999e+01  -1.5965199999999999e+01   3.5407380000000001e+02  -4.7008000000000001e+00  -3.7785800000000002e+01  -2.3134999999999999e+00
   3.8353000000000002e+00  -5.2760999999999996e+00   1.9001110000000000e+02  -1.0500000000000000e-01   2.7748200000000001e+01   1.1182000000000001e+00  -2.6212199999999999e+01  -1.5720599999999999e+01   3.5137490000000003e+02  -4.5659000000000001e+00  -3.7670299999999997e+01  -2.3576999999999999e+00
   3.9676000000000000e+00  -5.6497999999999999e+00   1.9309930000000000e+02  -8.5900000000000004e-02   2.8119299999999999e+01   1.1839999999999999e+00  -2.5990300000000001e+01  -1.5853999999999999e+01   3.4963369999999998e+02  -4.5178000000000003e+00  -3.7285400000000003e+01  -2.3267000000000002e+00
   4.2321000000000000e+00  -6.1334000000000000e+00   1.9618750000000000e+02   1.9099999999999999e-02   2.8528500000000001e+01   1.2410000000000001e+00  -2.5723900000000000e+01  -1.5809600000000000e+01   3.4667370000000000e+02  -4.5659000000000001e+00  -3.7073700000000002e+01  -2.3666000000000000e+00
   4.3202999999999996e+00  -6.0674999999999999e+00   1.9816050000000001e+02   1.2410000000000000e-01   2.8918600000000001e+01   1.2673000000000001e+00  -2.5324400000000001e+01  -1.5943000000000000e+01   3.4406189999999998e+02  -4.4791999999999996e+00  -3.6794699999999999e+01  -2.3532999999999999e+00
   4.9154000000000000e+00  -6.5071000000000003e+00   2.0253550000000001e+02   1.7190000000000000e-01   2.9403900000000000e+01   1.2585999999999999e+00  -2.5191299999999998e+01  -1.5831799999999999e+01   3.4214659999999998e+02  -4.4021999999999997e+00  -3.6544499999999999e+01  -2.3489000000000000e+00
   4.6950000000000003e+00  -6.8369000000000000e+00   2.0510900000000001e+02   2.3870000000000000e-01   2.9841699999999999e+01   1.3419000000000001e+00  -2.4991499999999998e+01  -1.5542700000000000e+01   3.3822890000000001e+02  -4.3059000000000003e+00  -3.6188499999999998e+01  -2.3710000000000000e+00
   5.0476000000000001e+00  -6.8369000000000000e+00   2.0802570000000000e+02   3.9140000000000003e-01   3.0298400000000001e+01   1.3637999999999999e+00  -2.4769600000000001e+01  -1.5831799999999999e+01   3.3587819999999999e+02  -4.2672999999999996e+00  -3.5986400000000003e+01  -2.3975000000000000e+00
   5.0255999999999998e+00  -7.3205000000000000e+00   2.1034180000000001e+02   3.8190000000000002e-01   3.0812300000000000e+01   1.4690000000000001e+00  -2.4658600000000000e+01  -1.5653900000000000e+01   3.3326639999999998e+02  -4.1999000000000004e+00  -3.5707400000000000e+01  -2.3532999999999999e+00
   5.2460000000000004e+00  -7.3205000000000000e+00   2.1497420000000000e+02   4.3919999999999998e-01   3.1107299999999999e+01   1.5261000000000000e+00  -2.4059300000000000e+01  -1.5587199999999999e+01   3.2978399999999999e+02  -4.1132000000000000e+00  -3.5370600000000003e+01  -2.3222999999999998e+00
   5.4443999999999999e+00  -7.9581000000000000e+00   2.1729030000000000e+02   5.5379999999999996e-01   3.1583100000000002e+01   1.5743000000000000e+00  -2.4325700000000001e+01  -1.5720599999999999e+01   3.2699810000000002e+02  -3.8915999999999999e+00  -3.5120399999999997e+01  -2.2736999999999998e+00
   5.7971000000000004e+00  -8.3537999999999997e+00   2.2089320000000001e+02   5.8240000000000003e-01   3.1973199999999999e+01   1.6488000000000000e+00  -2.3770800000000001e+01  -1.5609400000000001e+01   3.2351569999999998e+02  -3.7664000000000000e+00  -3.4764400000000002e+01  -2.3134999999999999e+00
   5.7309999999999999e+00  -8.7714999999999996e+00   2.2389570000000001e+02   5.4420000000000002e-01   3.2277700000000003e+01   1.7672000000000001e+00  -2.3415700000000001e+01  -1.5653900000000000e+01   3.2072980000000001e+02  -3.7374999999999998e+00  -3.4591200000000001e+01  -2.3355999999999999e+00
   5.9292999999999996e+00  -9.0571999999999999e+00   2.2767019999999999e+02   6.2060000000000004e-01   3.2705900000000000e+01   1.8110999999999999e+00  -2.3260300000000001e+01  -1.5809600000000000e+01   3.1724730000000000e+02  -3.6219000000000001e+00  -3.4167900000000003e+01  -2.3134999999999999e+00
   6.1276999999999999e+00  -9.5629000000000008e+00   2.3007210000000001e+02   7.3519999999999996e-01   3.3229300000000002e+01   1.8462000000000001e+00  -2.3127099999999999e+01  -1.5587199999999999e+01   3.1446140000000003e+02  -3.5930000000000000e+00  -3.3811799999999998e+01  -2.2869000000000002e+00
   6.3701999999999996e+00  -9.8267000000000007e+00   2.3281720000000001e+02   7.0650000000000002e-01   3.3562399999999997e+01   1.9514000000000000e+00  -2.2572299999999998e+01  -1.5498300000000000e+01   3.1124020000000002e+02  -3.4196000000000000e+00  -3.3465499999999999e+01  -2.3001999999999998e+00
   6.3261000000000003e+00  -1.0046500000000000e+01   2.3650590000000000e+02   7.1609999999999996e-01   3.3847799999999999e+01   2.0304000000000002e+00  -2.2439100000000000e+01  -1.5342599999999999e+01   3.0775779999999997e+02  -3.3136999999999999e+00  -3.3186399999999999e+01  -2.2825000000000002e+00
   6.4804000000000004e+00  -1.0354300000000000e+01   2.3762110000000001e+02   8.0200000000000005e-01   3.4409300000000002e+01   2.0434999999999999e+00  -2.2239300000000000e+01  -1.5364800000000001e+01   3.0410129999999998e+02  -3.1499000000000001e+00  -3.2840000000000003e+01  -2.2648000000000001e+00
   6.2820000000000000e+00  -1.0903900000000000e+01   2.4105240000000001e+02   8.5929999999999995e-01   3.4799399999999999e+01   2.1137000000000001e+00  -2.2039600000000000e+01  -1.5364800000000001e+01   3.0114120000000003e+02  -3.0825000000000000e+00  -3.2493600000000001e+01  -2.1985000000000001e+00
   6.5906000000000002e+00  -1.1431500000000000e+01   2.4422640000000001e+02   8.9749999999999996e-01   3.5103900000000003e+01   2.2233000000000001e+00  -2.1706700000000001e+01  -1.5098000000000001e+01   2.9826819999999998e+02  -2.9668999999999999e+00  -3.2176099999999998e+01  -2.2427000000000001e+00
   6.4142999999999999e+00  -1.1959099999999999e+01   2.4748620000000000e+02   1.0884000000000000e+00   3.5627299999999998e+01   2.2496000000000000e+00  -2.1773199999999999e+01  -1.5364800000000001e+01   2.9435050000000001e+02  -2.7742000000000000e+00  -3.1935600000000001e+01  -2.1762999999999999e+00
   6.6346999999999996e+00  -1.2310800000000000e+01   2.5134649999999999e+02   1.0216000000000001e+00   3.5969900000000003e+01   2.3416999999999999e+00  -2.1551300000000001e+01  -1.5275900000000000e+01   2.9139049999999997e+02  -2.5238000000000000e+00  -3.1598800000000001e+01  -2.1320999999999999e+00
   6.7449000000000003e+00  -1.3014300000000000e+01   2.5443469999999999e+02   1.1742999999999999e+00   3.6464700000000001e+01   2.4601000000000002e+00  -2.1218399999999999e+01  -1.5275900000000000e+01   2.8773390000000001e+02  -2.5045000000000002e+00  -3.1204300000000000e+01  -2.1497999999999999e+00
   6.4363000000000001e+00  -1.3058299999999999e+01   2.5838080000000002e+02   1.2030000000000001e+00   3.6845300000000002e+01   2.5259000000000000e+00  -2.1373699999999999e+01  -1.5098000000000001e+01   2.8468680000000001e+02  -2.4466999999999999e+00  -3.0992599999999999e+01  -2.1276999999999999e+00
   6.6787999999999998e+00  -1.3585900000000001e+01   2.6104010000000000e+02   1.3653000000000000e+00   3.7406799999999997e+01   2.5653999999999999e+00  -2.0818899999999999e+01  -1.5120200000000001e+01   2.8120440000000002e+02  -2.1865999999999999e+00  -3.0665400000000002e+01  -2.0790000000000002e+00
   6.9432999999999998e+00  -1.3915600000000000e+01   2.6575819999999999e+02   1.4512000000000000e+00   3.7815899999999999e+01   2.6880999999999999e+00  -2.0685700000000001e+01  -1.4986800000000001e+01   2.7876670000000001e+02  -2.1095999999999999e+00  -3.0357500000000002e+01  -2.0657999999999999e+00
   6.9874000000000001e+00  -1.4421200000000001e+01   2.6833170000000001e+02   1.6803999999999999e+00   3.8291699999999999e+01   2.7275999999999998e+00  -2.0352799999999998e+01  -1.4942399999999999e+01   2.7580669999999998e+02  -2.0228999999999999e+00  -2.9895700000000001e+01  -2.0746000000000002e+00
   7.4722999999999997e+00  -1.4860900000000001e+01   2.7081939999999997e+02   1.8713000000000000e+00   3.8815100000000001e+01   2.7757999999999998e+00  -2.0375000000000000e+01  -1.4808900000000000e+01   2.7180189999999999e+02  -1.7627999999999999e+00  -2.9703199999999999e+01  -2.0525000000000002e+00
   7.4501999999999997e+00  -1.5234600000000000e+01   2.7553750000000002e+02   2.1291000000000002e+00   3.9366999999999997e+01   2.8460000000000001e+00  -1.9931100000000001e+01  -1.4786700000000000e+01   2.6858069999999998e+02  -1.6375999999999999e+00  -2.9414600000000000e+01  -2.0657999999999999e+00
   7.7367999999999997e+00  -1.5894100000000000e+01   2.8085610000000003e+02   2.2818000000000001e+00   3.9766700000000000e+01   2.9556000000000000e+00  -1.9864500000000000e+01  -1.4786700000000000e+01   2.6562070000000000e+02  -1.4545999999999999e+00  -2.9077800000000000e+01  -2.0215000000000001e+00
   8.0894999999999992e+00  -1.6004100000000001e+01   2.8325810000000001e+02   2.5777999999999999e+00   4.0280500000000004e+01   2.9293000000000000e+00  -1.9686900000000001e+01  -1.4875700000000000e+01   2.6213819999999998e+02  -1.3390000000000000e+00  -2.8846900000000002e+01  -1.9950000000000001e+00
   8.1997000000000000e+00  -1.6377800000000001e+01   2.8891980000000001e+02   2.8355999999999999e+00   4.0984699999999997e+01   3.0565000000000002e+00  -1.9509399999999999e+01  -1.4964600000000001e+01   2.5882999999999998e+02  -1.1848000000000001e+00  -2.8548600000000000e+01  -1.9462999999999999e+00
   8.5523000000000007e+00  -1.6685500000000001e+01   2.9406680000000000e+02   3.0743000000000000e+00   4.1432000000000002e+01   3.1223000000000001e+00  -1.8954499999999999e+01  -1.4964600000000001e+01   2.5543459999999999e+02  -1.0691999999999999e+00  -2.8183000000000000e+01  -2.0348000000000002e+00
   8.7507000000000001e+00  -1.6993300000000001e+01   3.0041480000000001e+02   3.3988999999999998e+00   4.2202700000000000e+01   3.2363000000000000e+00  -1.8865700000000000e+01  -1.4964600000000001e+01   2.5308400000000000e+02  -8.2840000000000003e-01  -2.7817299999999999e+01  -1.9861000000000000e+00
   9.7205999999999992e+00  -1.7411000000000001e+01   3.0504710000000000e+02   3.7044000000000001e+00   4.3068700000000000e+01   3.2100000000000000e+00  -1.8732500000000002e+01  -1.5075799999999999e+01   2.4925330000000000e+02  -6.6469999999999996e-01  -2.7374700000000001e+01  -1.9508000000000001e+00
   9.6984999999999992e+00  -1.7894600000000001e+01   3.1216719999999998e+02   4.0480999999999998e+00   4.3829900000000002e+01   3.3328000000000002e+00  -1.8399600000000000e+01  -1.5231400000000001e+01   2.4524860000000001e+02  -4.5269999999999999e-01  -2.6912800000000001e+01  -1.9729000000000001e+00
   1.0734500000000001e+01  -1.8092500000000001e+01   3.1842939999999999e+02   4.3441000000000001e+00   4.4724400000000003e+01   3.3679000000000001e+00  -1.8443999999999999e+01  -1.5186999999999999e+01   2.4063440000000000e+02  -1.0600000000000000e-01  -2.6412500000000001e+01  -1.9994000000000001e+00
   1.1307600000000001e+01  -1.8620100000000001e+01   3.2683620000000002e+02   4.7164000000000001e+00   4.5714100000000002e+01   3.4117000000000002e+00  -1.8377400000000002e+01  -1.5275900000000000e+01   2.3689080000000001e+02   1.3489999999999999e-01  -2.5950600000000001e+01  -1.9241999999999999e+00
   1.1814600000000000e+01  -1.9125699999999998e+01   3.3438520000000000e+02   5.0029000000000003e+00   4.6865499999999997e+01   3.4994000000000001e+00  -1.8022300000000001e+01  -1.5253700000000000e+01   2.3149310000000000e+02   5.3939999999999999e-01  -2.5469500000000000e+01  -1.8711000000000000e+00
   1.2497900000000000e+01  -1.9807200000000002e+01   3.4296359999999999e+02   5.2511000000000001e+00   4.7769500000000001e+01   3.6265999999999998e+00  -1.7756000000000000e+01  -1.5253700000000000e+01   2.2661770000000001e+02   7.8029999999999999e-01  -2.4670900000000000e+01  -1.8225000000000000e+00
   1.3225300000000001e+01  -2.0708500000000001e+01   3.5179930000000002e+02   5.4420000000000002e+00   4.9006599999999999e+01   3.7669000000000001e+00  -1.7245500000000000e+01  -1.5142500000000000e+01   2.2008820000000000e+02   1.1944999999999999e+00  -2.4112800000000000e+01  -1.7959000000000001e+00
   1.3842499999999999e+01  -2.1587900000000001e+01   3.6295119999999997e+02   5.8144000000000000e+00   5.0310200000000002e+01   3.9072000000000000e+00  -1.6668399999999998e+01  -1.5253700000000000e+01   2.1425510000000000e+02   1.6087000000000000e+00  -2.3323799999999999e+01  -1.6941999999999999e+00
   1.4680099999999999e+01  -2.2621099999999998e+01   3.7401729999999998e+02   6.0913000000000004e+00   5.1642400000000002e+01   4.0694999999999997e+00  -1.6135700000000000e+01  -1.4764500000000000e+01   2.0624560000000000e+02   2.0903000000000000e+00  -2.2467500000000001e+01  -1.6455000000000000e+00
   1.5672000000000001e+01  -2.3588400000000000e+01   3.8628440000000001e+02   6.3967999999999998e+00   5.3136400000000002e+01   4.2492999999999999e+00  -1.5225700000000000e+01  -1.4519900000000000e+01   1.9893250000000000e+02   2.6009000000000002e+00  -2.1640000000000001e+01  -1.5305000000000000e+00
   1.6685900000000000e+01  -2.4533700000000000e+01   3.9735050000000001e+02   6.7309999999999999e+00   5.4782699999999998e+01   4.3326000000000002e+00  -1.4426700000000000e+01  -1.3808299999999999e+01   1.9083590000000001e+02   3.1499000000000001e+00  -2.0533400000000000e+01  -1.4198999999999999e+00
   1.7765999999999998e+01  -2.5544899999999998e+01   4.1073280000000000e+02   7.0747000000000000e+00   5.6390799999999999e+01   4.4904999999999999e+00  -1.3694300000000000e+01  -1.2896699999999999e+01   1.8125930000000000e+02   3.7086000000000001e+00  -1.9619299999999999e+01  -1.2563000000000000e+00
   1.9154599999999999e+01  -2.6446300000000001e+01   4.2239940000000001e+02   7.3132999999999999e+00   5.7846800000000002e+01   4.6089000000000002e+00  -1.2717700000000001e+01  -1.2029500000000001e+01   1.7290150000000000e+02   4.1710000000000003e+00  -1.8455100000000002e+01  -1.0926000000000000e+00
   2.0322800000000001e+01  -2.7193700000000000e+01   4.3355130000000003e+02   7.7907000000000002e+00   5.9512000000000000e+01   4.6790000000000003e+00  -1.1718900000000000e+01  -1.1251200000000001e+01   1.6262840000000000e+02   4.7489999999999997e+00  -1.7396599999999999e+01  -8.5819999999999996e-01
   2.1667400000000001e+01  -2.8029100000000000e+01   4.4598989999999998e+02   8.1631000000000000e+00   6.1120199999999997e+01   4.8281000000000001e+00  -1.0231900000000000e+01  -9.6058000000000003e+00   1.5165889999999999e+02   5.3944000000000001e+00  -1.6126500000000000e+01  -6.3700000000000001e-01
   2.2637300000000000e+01  -2.9216200000000001e+01   4.5791379999999998e+02   8.4877000000000002e+00   6.2442900000000002e+01   5.0298999999999996e+00  -9.0555000000000003e+00  -8.0047999999999995e+00   1.3981870000000001e+02   5.8277999999999999e+00  -1.4837199999999999e+01  -4.1139999999999999e-01
   2.4003900000000002e+01  -3.0381300000000000e+01   4.6880840000000001e+02   8.8790999999999993e+00   6.3794199999999996e+01   5.1307000000000000e+00  -7.6794000000000002e+00  -6.3815999999999997e+00   1.2797850000000000e+02   6.5309999999999997e+00  -1.3749900000000000e+01  -1.0620000000000000e-01
   2.5106000000000002e+01  -3.1458500000000001e+01   4.7867349999999999e+02   9.1751000000000005e+00   6.5078800000000001e+01   5.3148999999999997e+00  -6.4587000000000003e+00  -4.8696000000000002e+00   1.1657360000000000e+02   6.8971000000000000e+00  -1.2527900000000001e+01   1.1940000000000001e-01
   2.5965599999999998e+01  -3.2601700000000001e+01   4.8871019999999999e+02   9.4138000000000002e+00   6.6163600000000002e+01   5.5254000000000003e+00  -4.9051000000000000e+00  -2.5792999999999999e+00   1.0612640000000000e+02   7.3979999999999997e+00  -1.1305899999999999e+01   4.0250000000000002e-01
   2.6825299999999999e+01  -3.3744799999999998e+01   4.9771749999999997e+02   9.7097999999999995e+00   6.7153300000000002e+01   5.6920000000000002e+00  -4.1283000000000003e+00  -8.8939999999999997e-01   9.7333299999999994e+01   7.8700000000000001e+00  -1.0334099999999999e+01   6.6790000000000005e-01
   2.7640799999999999e+01  -3.4646099999999997e+01   5.0397969999999998e+02   1.0024800000000001e+01   6.8190500000000000e+01   5.8015999999999996e+00  -5.6597000000000000e+00  -8.2269999999999999e-01   9.0020200000000003e+01   7.9374000000000002e+00  -9.4391999999999996e+00   6.3260000000000005e-01
   2.8280100000000001e+01  -3.5943199999999997e+01   5.1049930000000001e+02   1.0225300000000001e+01   6.8913700000000006e+01   5.9420000000000002e+00  -5.4378000000000002e+00   4.4499999999999998e-02   8.5580200000000005e+01   8.0241000000000007e+00  -8.6212999999999997e+00   8.6260000000000003e-01
   2.8809100000000001e+01  -3.6734600000000000e+01   5.1581790000000001e+02   1.0483100000000000e+01   6.9684500000000000e+01   6.0297000000000001e+00  -4.6608999999999998e+00   1.3564000000000001e+00   8.1140100000000004e+01   8.1879000000000008e+00  -8.1786999999999992e+00   9.3340000000000001e-01
   2.9271899999999999e+01  -3.7701900000000002e+01   5.1976400000000001e+02   1.0826800000000000e+01   7.0236400000000003e+01   6.0998000000000001e+00  -3.9729000000000001e+00   4.2249999999999999e-01   7.8963600000000000e+01   8.2842000000000002e+00  -8.0632999999999999e+00   9.0239999999999998e-01
   2.9668700000000001e+01  -3.8757100000000001e+01   5.2465359999999998e+02   1.0922300000000000e+01   7.0816900000000004e+01   6.2488999999999999e+00  -3.1073000000000000e+00   1.1785000000000001e+00   7.5394099999999995e+01   7.9085000000000001e+00  -7.7938999999999998e+00   7.5200000000000000e-01
   3.0021400000000000e+01  -3.9262700000000002e+01   5.2868550000000005e+02   1.1151400000000001e+01   7.1311700000000002e+01   6.3323000000000000e+00  -2.3971000000000000e+00   7.1150000000000002e-01   7.1998800000000003e+01   7.7929000000000004e+00  -7.5437000000000003e+00   7.7849999999999997e-01
   3.0352000000000000e+01  -4.0449800000000003e+01   5.3220259999999996e+02   1.1304200000000000e+01   7.1739900000000006e+01   6.4244000000000003e+00  -2.7744000000000000e+00   1.1117999999999999e+00   6.9125799999999998e+01   7.5425000000000004e+00  -7.3319999999999999e+00   8.4489999999999998e-01
   3.0329999999999998e+01  -4.1065300000000001e+01   5.3520500000000004e+02   1.1638299999999999e+01   7.2082499999999996e+01   6.4945000000000004e+00  -2.9963000000000002e+00   1.0450999999999999e+00   6.4337500000000006e+01   7.2439000000000000e+00  -6.8220000000000001e+00   8.5819999999999996e-01
   3.0374099999999999e+01  -4.1834800000000001e+01   5.3812170000000003e+02   1.1838800000000001e+01   7.2358400000000003e+01   6.5910000000000002e+00  -2.8853000000000000e+00   1.1785000000000001e+00   6.0071500000000000e+01   6.7332999999999998e+00  -6.3697999999999997e+00   8.1389999999999996e-01
   3.0660599999999999e+01  -4.2670099999999998e+01   5.4129570000000001e+02   1.2077500000000001e+01   7.2643900000000002e+01   6.6917999999999997e+00  -2.6856000000000000e+00   1.0450999999999999e+00   5.5283200000000001e+01   6.2805999999999997e+00  -5.9176000000000002e+00   7.9620000000000002e-01
   3.0881000000000000e+01  -4.3329700000000003e+01   5.4266819999999996e+02   1.2344900000000001e+01   7.3015000000000001e+01   6.6917999999999997e+00  -2.7744000000000000e+00   1.4008000000000000e+00   5.0756100000000004e+01   5.8952999999999998e+00  -5.3017000000000003e+00   7.1660000000000001e-01
   3.0991199999999999e+01  -4.3857300000000002e+01   5.4584220000000005e+02   1.2640800000000000e+01   7.3195800000000006e+01   6.6962000000000002e+00  -2.3971000000000000e+00   1.4898000000000000e+00   4.6403100000000002e+01   5.3750999999999998e+00  -4.7436999999999996e+00   6.8559999999999999e-01
   3.0925100000000000e+01  -4.4164999999999999e+01   5.4515599999999995e+02   1.3032299999999999e+01   7.3290999999999997e+01   6.7093999999999996e+00  -2.4636000000000000e+00   1.9790000000000001e+00   4.0395899999999997e+01   4.9512999999999998e+00  -4.1951999999999998e+00   6.7240000000000000e-01
   3.1410000000000000e+01  -4.4538699999999999e+01   5.4532749999999999e+02   1.3461900000000000e+01   7.3262400000000000e+01   6.6479999999999997e+00  -2.2639000000000000e+00   2.5125999999999999e+00   3.6478200000000001e+01   4.4984999999999999e+00  -3.6564000000000001e+00   7.4309999999999998e-01
   3.1674499999999998e+01  -4.4736600000000003e+01   5.4438390000000004e+02   1.3738799999999999e+01   7.3081599999999995e+01   6.6567999999999996e+00  -2.2860999999999998e+00   2.8239000000000001e+00   3.2734600000000000e+01   4.0168999999999997e+00  -3.2618999999999998e+00   7.2989999999999999e-01
   3.1740700000000000e+01  -4.4978400000000001e+01   5.4378340000000003e+02   1.4063400000000000e+01   7.2682000000000002e+01   6.6128999999999998e+00  -2.4192000000000000e+00   3.2909000000000002e+00   2.7772200000000002e+01   3.5930000000000000e+00  -2.8289000000000000e+00   8.1830000000000003e-01
   3.2005200000000002e+01  -4.5066400000000002e+01   5.4155300000000000e+02   1.4426200000000000e+01   7.2367900000000006e+01   6.5822000000000003e+00  -2.4857999999999998e+00   3.5131999999999999e+00   2.3854500000000002e+01   3.0825000000000000e+00  -2.2707999999999999e+00   8.4489999999999998e-01
   3.2049300000000002e+01  -4.5308199999999999e+01   5.3897950000000003e+02   1.4789000000000000e+01   7.1863600000000005e+01   6.4988999999999999e+00  -1.9975000000000001e+00   4.0023999999999997e+00   1.9501500000000000e+01   2.7452999999999999e+00  -1.9148000000000001e+00   8.2279999999999998e-01
   3.1895000000000000e+01  -4.5198300000000003e+01   5.3795010000000002e+02   1.5180400000000001e+01   7.1406800000000004e+01   6.4593999999999996e+00  -1.4427000000000001e+00   4.6028000000000002e+00   1.6889700000000001e+01   2.3408000000000002e+00  -1.5299000000000000e+00   7.5200000000000000e-01
   3.1762699999999999e+01  -4.4890500000000003e+01   5.3477610000000004e+02   1.5610099999999999e+01   7.0893000000000001e+01   6.3761000000000001e+00  -9.1000000000000003e-01   4.7807000000000004e+00   1.3407299999999999e+01   1.9458000000000000e+00  -1.1257999999999999e+00   6.9010000000000005e-01
   3.1718599999999999e+01  -4.4670699999999997e+01   5.3203099999999995e+02   1.6097000000000001e+01   7.0350600000000000e+01   6.2839999999999998e+00  -7.5460000000000005e-01   4.0690999999999997e+00   1.0708399999999999e+01   1.4931000000000001e+00  -8.2750000000000001e-01   5.4410000000000003e-01
   3.1542300000000001e+01  -4.4648699999999998e+01   5.2782759999999996e+02   1.6536200000000001e+01   6.9751099999999994e+01   6.1744000000000003e+00  -5.3269999999999995e-01   2.2679999999999998e+00   8.9672000000000001e+00   8.7660000000000005e-01  -4.1370000000000001e-01   3.2729999999999998e-01
   3.1101400000000002e+01  -4.4362900000000003e+01   5.2533989999999994e+02   1.6956299999999999e+01   6.9065899999999999e+01   6.0998000000000001e+00  -8.4340000000000004e-01   6.0040000000000004e-01   4.9623999999999997e+00   2.5050000000000000e-01  -9.5999999999999992e-03   1.9460000000000000e-01
   3.1101400000000002e+01  -4.3967199999999998e+01   5.2027869999999996e+02   1.7347700000000000e+01   6.8485500000000002e+01   5.8849999999999998e+00  -1.0875999999999999e+00   1.1119999999999999e-01   3.8306000000000000e+00   1.3489999999999999e-01  -9.5999999999999992e-03   2.3000000000000001e-01
   3.0947199999999999e+01  -4.3527500000000003e+01   5.1504579999999999e+02   1.7920600000000000e+01   6.7714699999999993e+01   5.8060000000000000e+00  -1.0653999999999999e+00   3.3350000000000002e-01   4.7012999999999998e+00   1.2520000000000001e-01   9.6199999999999994e-02   1.6370000000000001e-01
   3.0836900000000000e+01  -4.2911999999999999e+01   5.1109980000000002e+02   1.8359700000000000e+01   6.6810699999999997e+01   5.6394000000000002e+00  -1.0875999999999999e+00   4.4499999999999998e-02   3.4824000000000002e+00   2.3119999999999999e-01   1.9199999999999998e-02   1.6810000000000000e-01
   3.0594500000000000e+01  -4.2560200000000002e+01   5.0543810000000002e+02   1.8837100000000000e+01   6.5992300000000000e+01   5.4946999999999999e+00  -1.2873000000000001e+00   1.3339999999999999e-01   3.4824000000000002e+00   2.1190000000000001e-01   9.5999999999999992e-03   2.0790000000000000e-01
   3.0418099999999999e+01  -4.2142499999999998e+01   5.0183510000000001e+02   1.9304900000000000e+01   6.5174000000000007e+01   5.3456000000000001e+00  -1.1318999999999999e+00   1.5559999999999999e-01   4.2659000000000002e+00   2.6010000000000000e-01   0.0000000000000000e+00   2.1229999999999999e-01
   3.0285900000000002e+01  -4.1922699999999999e+01   4.9746019999999999e+02   1.9763200000000001e+01   6.4289000000000001e+01   5.2271999999999998e+00  -1.2873000000000001e+00   2.4460000000000001e-01   3.3953000000000002e+00   2.1190000000000001e-01   0.0000000000000000e+00   2.0349999999999999e-01
   3.0065500000000000e+01  -4.1527000000000001e+01   4.9480090000000001e+02   2.0192900000000002e+01   6.3794199999999996e+01   5.1132000000000000e+00  -1.1540999999999999e+00   2.6679999999999998e-01   3.4824000000000002e+00   3.2750000000000001e-01   1.9199999999999998e-02   2.5209999999999999e-01
   3.0021400000000000e+01  -4.1021400000000000e+01   4.8965379999999999e+02   2.0689299999999999e+01   6.3213700000000003e+01   4.9420999999999999e+00  -1.2428999999999999e+00   1.3339999999999999e-01   4.1788999999999996e+00   2.7939999999999998e-01   4.8099999999999997e-02   1.9020000000000001e-01
   2.9734800000000000e+01  -4.0757599999999996e+01   4.8862439999999998e+02   2.1166699999999999e+01   6.2652299999999997e+01   4.8501000000000003e+00  -1.0653999999999999e+00   8.8900000000000007e-02   4.1788999999999996e+00   2.5050000000000000e-01   1.2509999999999999e-01   1.9020000000000001e-01
   2.9867100000000001e+01  -4.0823500000000003e+01   4.8570780000000002e+02   2.1615400000000001e+01   6.2176499999999997e+01   4.7229000000000001e+00  -8.6560000000000004e-01   3.1130000000000002e-01   4.4401000000000002e+00   2.0230000000000001e-01   1.1550000000000001e-01   1.7249999999999999e-01
   2.9734800000000000e+01  -4.0427799999999998e+01   4.8313430000000000e+02   2.2006900000000002e+01   6.1748300000000000e+01   4.6615000000000002e+00  -1.0653999999999999e+00   2.2239999999999999e-01   3.3953000000000002e+00   2.3119999999999999e-01  -3.8500000000000000e-02   1.9910000000000000e-01
   2.9448300000000000e+01  -4.0471800000000002e+01   4.8090390000000002e+02   2.2341000000000001e+01   6.1396200000000000e+01   4.6001000000000003e+00  -1.2428999999999999e+00   1.3339999999999999e-01   4.0918000000000001e+00   1.6380000000000000e-01   7.6999999999999999e-02   1.9460000000000000e-01
   2.9426200000000001e+01  -4.0625700000000002e+01   4.7875930000000000e+02   2.2694299999999998e+01   6.0844299999999997e+01   4.6307999999999998e+00  -1.1762999999999999e+00   4.4499999999999998e-02   3.7435999999999998e+00   2.6010000000000000e-01   1.9199999999999998e-02   1.9910000000000000e-01
   2.9095600000000001e+01  -4.0449800000000003e+01   4.7807299999999998e+02   2.3123899999999999e+01   6.0520699999999998e+01   4.4817000000000000e+00  -1.3317000000000001e+00   1.7790000000000000e-01   2.7858999999999998e+00   2.7939999999999998e-01  -5.7700000000000001e-02   2.3890000000000000e-01
   2.9051500000000001e+01  -4.0889499999999998e+01   4.7627159999999998e+02   2.3439000000000000e+01   6.0197200000000002e+01   4.4949000000000003e+00  -1.1318999999999999e+00   1.7790000000000000e-01   2.8730000000000002e+00   2.6010000000000000e-01   5.7700000000000001e-02   2.5209999999999999e-01
   2.8698899999999998e+01  -4.1482999999999997e+01   4.7652890000000002e+02   2.3687200000000001e+01   5.9930700000000002e+01   4.4949000000000003e+00  -1.2428999999999999e+00   1.5559999999999999e-01   4.0048000000000004e+00   1.7340000000000000e-01  -9.6199999999999994e-02   1.9020000000000001e-01
   2.8522500000000001e+01  -4.1570999999999998e+01   4.7489900000000000e+02   2.4021400000000000e+01   5.9578600000000002e+01   4.4598000000000004e+00  -1.1318999999999999e+00   2.0010000000000000e-01   3.7435999999999998e+00   2.6970000000000000e-01  -9.5999999999999992e-03   1.8140000000000001e-01
   2.8302099999999999e+01  -4.1922699999999999e+01   4.7429849999999999e+02   2.4517900000000001e+01   5.9397799999999997e+01   4.4203000000000001e+00  -1.0431999999999999e+00   2.2239999999999999e-01   3.2212000000000001e+00   2.5050000000000000e-01  -6.7400000000000002e-02   2.1229999999999999e-01
   2.7684899999999999e+01  -4.2450299999999999e+01   4.7318340000000001e+02   2.4689699999999998e+01   5.9036200000000001e+01   4.4335000000000004e+00  -1.0875999999999999e+00   2.0010000000000000e-01   3.5695000000000001e+00   1.9270000000000001e-01   1.6360000000000000e-01   2.1679999999999999e-01
   2.7442499999999999e+01  -4.2868000000000002e+01   4.7181079999999997e+02   2.5033400000000000e+01   5.8836399999999998e+01   4.4421999999999997e+00  -1.1540999999999999e+00   2.6679999999999998e-01   4.2659000000000002e+00   1.9270000000000001e-01   8.6599999999999996e-02   2.3000000000000001e-01
   2.7133900000000001e+01  -4.3219700000000003e+01   4.7163929999999999e+02   2.5405799999999999e+01   5.8693700000000000e+01   4.4028000000000000e+00  -1.1762999999999999e+00   1.5559999999999999e-01   3.9177000000000000e+00   2.1190000000000001e-01   1.2509999999999999e-01   2.3000000000000001e-01
   2.7045700000000000e+01  -4.3879199999999997e+01   4.7043830000000003e+02   2.5825900000000001e+01   5.8617600000000003e+01   4.3807999999999998e+00  -1.0209999999999999e+00   3.7800000000000000e-01   3.3953000000000002e+00   1.8300000000000000e-01   9.5999999999999992e-03   1.8579999999999999e-01
   2.6847300000000001e+01  -4.4406799999999997e+01   4.7155349999999999e+02   2.6045400000000001e+01   5.8408200000000001e+01   4.4335000000000004e+00  -1.1096999999999999e+00   1.3339999999999999e-01   3.4824000000000002e+00   1.9270000000000001e-01   8.6599999999999996e-02   2.3890000000000000e-01
   2.6516700000000000e+01  -4.5000399999999999e+01   4.7172500000000002e+02   2.6475100000000001e+01   5.8370100000000001e+01   4.4246999999999996e+00  -9.5440000000000003e-01   2.4460000000000001e-01   3.1341999999999999e+00   2.3119999999999999e-01   3.8500000000000000e-02   1.7249999999999999e-01
   2.6472600000000000e+01  -4.5484000000000002e+01   4.7206819999999999e+02   2.6828299999999999e+01   5.8284500000000001e+01   4.4598000000000004e+00  -1.1762999999999999e+00   0.0000000000000000e+00   3.6564999999999999e+00   2.2159999999999999e-01  -9.5999999999999992e-03   2.3890000000000000e-01
   2.6516700000000000e+01  -4.6077599999999997e+01   4.7275439999999998e+02   2.7114799999999999e+01   5.8075099999999999e+01   4.4684999999999997e+00  -1.2428999999999999e+00   2.4460000000000001e-01   4.0048000000000004e+00   2.7939999999999998e-01   6.7400000000000002e-02   1.9910000000000000e-01
   2.6296299999999999e+01  -4.6451300000000003e+01   4.7292599999999999e+02   2.7658999999999999e+01   5.8018099999999997e+01   4.4904999999999999e+00  -1.1318999999999999e+00   1.1119999999999999e-01   3.7435999999999998e+00   2.8899999999999998e-01   1.9199999999999998e-02   2.6979999999999998e-01
   2.6626899999999999e+01  -4.7132800000000003e+01   4.7352650000000000e+02   2.7974000000000000e+01   5.7989500000000000e+01   4.4378000000000002e+00  -1.1318999999999999e+00   2.0010000000000000e-01   3.6564999999999999e+00   2.6970000000000000e-01   5.7700000000000001e-02   2.0790000000000000e-01
   2.6472600000000000e+01  -4.7660400000000003e+01   4.7352650000000000e+02   2.8317699999999999e+01   5.7932400000000001e+01   4.4684999999999997e+00  -1.2650999999999999e+00   4.2249999999999999e-01   3.7435999999999998e+00   2.3119999999999999e-01   1.9199999999999998e-02   1.7690000000000000e-01
   2.6670999999999999e+01  -4.8122100000000003e+01   4.7369810000000001e+02   2.8804700000000000e+01   5.8008499999999998e+01   4.4554000000000000e+00  -1.1096999999999999e+00   2.2239999999999999e-01   4.5270999999999999e+00   1.7340000000000000e-01   9.6199999999999994e-02   2.3000000000000001e-01
   2.6715100000000000e+01  -4.8913499999999999e+01   4.7584269999999998e+02   2.9291599999999999e+01   5.7941899999999997e+01   4.4992000000000001e+00  -1.1096999999999999e+00   8.8900000000000007e-02   3.8306000000000000e+00   2.5050000000000000e-01   7.6999999999999999e-02   2.2559999999999999e-01
   2.6847300000000001e+01  -4.9573000000000000e+01   4.7627159999999998e+02   2.9683000000000000e+01   5.8018099999999997e+01   4.3895999999999997e+00  -9.9880000000000002e-01   2.2239999999999999e-01   3.9177000000000000e+00   2.2159999999999999e-01   5.7700000000000001e-02   1.4160000000000000e-01
   2.6935500000000001e+01  -5.0144599999999997e+01   4.7738679999999999e+02   3.0160399999999999e+01   5.7922899999999998e+01   4.5167999999999999e+00  -1.1096999999999999e+00   3.3350000000000002e-01   3.5695000000000001e+00   2.5050000000000000e-01   7.6999999999999999e-02   2.1229999999999999e-01
   2.7199999999999999e+01  -5.0716099999999997e+01   4.7704360000000003e+02   3.0695100000000000e+01   5.7884799999999998e+01   4.4598000000000004e+00  -1.1096999999999999e+00   2.2200000000000001e-02   3.7435999999999998e+00   3.1790000000000002e-01   1.9199999999999998e-02   2.3890000000000000e-01
   2.7420400000000001e+01  -5.1265700000000002e+01   4.7901670000000001e+02   3.1086500000000001e+01   5.7751600000000003e+01   4.4904999999999999e+00  -1.0875999999999999e+00   1.5559999999999999e-01   3.6564999999999999e+00   2.7939999999999998e-01  -4.8099999999999997e-02   2.5659999999999999e-01
   2.7640799999999999e+01  -5.1793300000000002e+01   4.7987450000000001e+02   3.1554300000000001e+01   5.7589799999999997e+01   4.4861000000000004e+00  -1.2206999999999999e+00   8.8900000000000007e-02   3.6564999999999999e+00   1.3489999999999999e-01  -1.9199999999999998e-02   1.9460000000000000e-01
   2.7707000000000001e+01  -5.2474800000000002e+01   4.8098970000000003e+02   3.2136699999999998e+01   5.7618400000000001e+01   4.4772999999999996e+00  -1.3539000000000001e+00   6.6699999999999995e-02   4.0918000000000001e+00   2.0230000000000001e-01  -9.5999999999999992e-03   2.4770000000000000e-01
   2.8103700000000000e+01  -5.2716600000000000e+01   4.8176170000000002e+02   3.2680900000000001e+01   5.7675500000000000e+01   4.3940000000000001e+00  -1.3317000000000001e+00   8.8900000000000007e-02   2.8730000000000002e+00   2.4079999999999999e-01  -6.7400000000000002e-02   1.8579999999999999e-01
   2.8191900000000000e+01  -5.3244300000000003e+01   4.8382049999999998e+02   3.3244199999999999e+01   5.7713500000000003e+01   4.4421999999999997e+00  -1.0653999999999999e+00   3.7800000000000000e-01   3.4824000000000002e+00   1.8300000000000000e-01   3.8500000000000000e-02   2.2120000000000001e-01
   2.8456399999999999e+01  -5.3683900000000001e+01   4.8467840000000001e+02   3.3826599999999999e+01   5.7704000000000001e+01   4.3281999999999998e+00  -9.7660000000000002e-01   1.5559999999999999e-01   3.5695000000000001e+00   2.5050000000000000e-01   8.6599999999999996e-02   1.7690000000000000e-01
   2.8654800000000002e+01  -5.4123600000000003e+01   4.8587939999999998e+02   3.4418599999999998e+01   5.7846800000000002e+01   4.2843999999999998e+00  -1.2206999999999999e+00   4.4499999999999998e-02   4.0048000000000004e+00   2.6010000000000000e-01   0.0000000000000000e+00   2.2120000000000001e-01
   2.8963400000000000e+01  -5.4629199999999997e+01   4.8622250000000003e+02   3.5010500000000000e+01   5.7808700000000002e+01   4.2449000000000003e+00  -1.0653999999999999e+00   2.0010000000000000e-01   3.8306000000000000e+00   3.1790000000000002e-01  -9.5999999999999992e-03   1.6810000000000000e-01
   2.9338100000000001e+01  -5.5332700000000003e+01   4.8905340000000001e+02   3.5650199999999998e+01   5.7694499999999998e+01   4.3063000000000002e+00  -1.0653999999999999e+00   2.0010000000000000e-01   3.8306000000000000e+00   1.8300000000000000e-01   0.0000000000000000e+00   2.1229999999999999e-01
   2.9712800000000001e+01  -5.5926200000000001e+01   4.8828129999999999e+02   3.6280299999999997e+01   5.7656500000000001e+01   4.2141999999999999e+00  -1.3539000000000001e+00   0.0000000000000000e+00   3.1341999999999999e+00   2.9859999999999998e-01   0.0000000000000000e+00   2.1679999999999999e-01
   2.9800999999999998e+01  -5.6827599999999997e+01   4.9051170000000002e+02   3.6824500000000000e+01   5.7618400000000001e+01   4.2492999999999999e+00  -1.2206999999999999e+00   4.0020000000000000e-01   3.7435999999999998e+00   2.9859999999999998e-01  -2.8899999999999999e-02   2.2120000000000001e-01
   3.0065500000000000e+01  -5.7377200000000002e+01   4.9205579999999998e+02   3.7397399999999998e+01   5.7561300000000003e+01   4.2930999999999999e+00  -1.2206999999999999e+00   4.4499999999999998e-02   3.8306000000000000e+00   2.6970000000000000e-01   3.8500000000000000e-02   2.0349999999999999e-01
   3.0396100000000001e+01  -5.8630200000000002e+01   4.9325680000000000e+02   3.8094299999999997e+01   5.7599400000000003e+01   4.2449000000000003e+00  -1.2650999999999999e+00   2.2239999999999999e-01   3.8306000000000000e+00   1.9270000000000001e-01   9.5999999999999992e-03   2.3890000000000000e-01
   3.1057400000000001e+01  -5.9135899999999999e+01   4.9342829999999998e+02   3.8638500000000001e+01   5.7618400000000001e+01   4.2229999999999999e+00  -1.0209999999999999e+00   2.4460000000000001e-01   3.9177000000000000e+00   2.2159999999999999e-01  -2.8899999999999999e-02   1.8579999999999999e-01
   3.1454100000000000e+01  -6.0103099999999998e+01   4.9454349999999999e+02   3.9087299999999999e+01   5.7570799999999998e+01   4.2009999999999996e+00  -8.2120000000000004e-01   1.1119999999999999e-01   3.4824000000000002e+00   2.7939999999999998e-01  -9.5999999999999992e-03   2.3890000000000000e-01
   3.1850899999999999e+01  -6.0828600000000002e+01   4.9480090000000001e+02   3.9841500000000003e+01   5.7561300000000003e+01   4.1571999999999996e+00  -1.0653999999999999e+00   2.8910000000000002e-01   3.6564999999999999e+00   2.6970000000000000e-01   5.7700000000000001e-02   1.8140000000000001e-01
   3.2556199999999997e+01  -6.1817900000000002e+01   4.9557290000000000e+02   4.0576700000000002e+01   5.7466099999999997e+01   4.1045999999999996e+00  -1.1540999999999999e+00   0.0000000000000000e+00   3.7435999999999998e+00   2.1190000000000001e-01   3.8500000000000000e-02   2.0790000000000000e-01
   3.3393799999999999e+01  -6.2389400000000002e+01   4.9531560000000002e+02   4.1254500000000000e+01   5.7580300000000001e+01   4.0212000000000003e+00  -1.0875999999999999e+00   2.0010000000000000e-01   3.9177000000000000e+00   2.1190000000000001e-01   1.3469999999999999e-01   2.1229999999999999e-01
   3.3900799999999997e+01  -6.3202800000000003e+01   4.9625920000000002e+02   4.1980100000000000e+01   5.7428100000000001e+01   4.0212000000000003e+00  -1.2873000000000001e+00   1.7790000000000000e-01   4.0918000000000001e+00   2.1190000000000001e-01  -1.9199999999999998e-02   2.1679999999999999e-01
   3.4495899999999999e+01  -6.4038200000000003e+01   4.9728859999999997e+02   4.2715299999999999e+01   5.7589799999999997e+01   3.9729999999999999e+00  -9.5440000000000003e-01   1.7790000000000000e-01   3.8306000000000000e+00   2.7939999999999998e-01  -4.8099999999999997e-02   2.0790000000000000e-01
   3.5002899999999997e+01  -6.5137400000000000e+01   4.9840379999999999e+02   4.3440899999999999e+01   5.7646900000000002e+01   3.9729999999999999e+00  -1.0875999999999999e+00  -1.1119999999999999e-01   3.5695000000000001e+00   2.1190000000000001e-01   0.0000000000000000e+00   2.6540000000000002e-01
   3.5377600000000001e+01  -6.6258499999999998e+01   4.9977629999999999e+02   4.4147399999999998e+01   5.7646900000000002e+01   3.9773999999999998e+00  -1.1096999999999999e+00   2.8910000000000002e-01   2.9600000000000000e+00   1.9270000000000001e-01   0.0000000000000000e+00   2.3890000000000000e-01
   3.5884599999999999e+01  -6.7335700000000003e+01   5.0269299999999998e+02   4.5083100000000002e+01   5.7856299999999997e+01   3.9862000000000002e+00  -1.1540999999999999e+00   2.0010000000000000e-01   3.2212000000000001e+00   3.1790000000000002e-01  -1.9199999999999998e-02   2.4770000000000000e-01
   3.6523800000000001e+01  -6.8346999999999994e+01   5.0440870000000001e+02   4.5904100000000000e+01   5.8170299999999997e+01   3.8940999999999999e+00  -1.2650999999999999e+00   1.7790000000000000e-01   3.8306000000000000e+00   2.6010000000000000e-01  -9.5999999999999992e-03   1.9460000000000000e-01
   3.6766300000000001e+01  -6.9490099999999998e+01   5.0732530000000003e+02   4.6792099999999998e+01   5.8446300000000001e+01   3.8896999999999999e+00  -9.9880000000000002e-01   1.7790000000000000e-01   3.7435999999999998e+00   2.2159999999999999e-01   4.8099999999999997e-02   2.5209999999999999e-01
   3.7185099999999998e+01  -7.1094899999999996e+01   5.1007040000000001e+02   4.7660899999999998e+01   5.8912500000000001e+01   3.9291999999999998e+00  -1.0653999999999999e+00   2.6679999999999998e-01   3.6564999999999999e+00   2.4079999999999999e-01   1.7319999999999999e-01   1.7249999999999999e-01
   3.7515700000000002e+01  -7.2260099999999994e+01   5.1315859999999998e+02   4.8787500000000001e+01   5.9359800000000000e+01   3.9599000000000002e+00  -1.2428999999999999e+00   1.5559999999999999e-01   4.0918000000000001e+00   1.7340000000000000e-01   9.6199999999999994e-02   1.9020000000000001e-01
   3.7229199999999999e+01  -7.3952799999999996e+01   5.1590369999999996e+02   4.9618099999999998e+01   5.9787999999999997e+01   4.0125000000000002e+00  -1.1318999999999999e+00   2.2239999999999999e-01   3.9177000000000000e+00   1.9270000000000001e-01   7.6999999999999999e-02   2.2120000000000001e-01
   3.7251199999999997e+01  -7.5579599999999999e+01   5.1950660000000005e+02   5.0496499999999997e+01   6.0064000000000000e+01   4.1177000000000001e+00  -1.2650999999999999e+00   8.8900000000000007e-02   4.3529999999999998e+00   2.1190000000000001e-01   9.5999999999999992e-03   2.4770000000000000e-01
   3.7471600000000002e+01  -7.6986500000000007e+01   5.2250900000000001e+02   5.1403500000000001e+01   6.0720500000000001e+01   4.2009999999999996e+00  -1.1984999999999999e+00   2.2200000000000001e-02   3.0470999999999999e+00   2.6010000000000000e-01   9.5999999999999992e-03   2.1679999999999999e-01
   3.7383499999999998e+01  -7.8899100000000004e+01   5.2611199999999997e+02   5.2291400000000003e+01   6.1091700000000003e+01   4.2800000000000002e+00  -1.2206999999999999e+00  -1.1119999999999999e-01   2.7858999999999998e+00   2.8899999999999998e-01  -6.7400000000000002e-02   2.4329999999999999e-01
   3.7118899999999996e+01  -8.1273300000000006e+01   5.3091579999999999e+02   5.3045600000000000e+01   6.1795800000000000e+01   4.5387000000000004e+00  -1.2206999999999999e+00   1.3339999999999999e-01   3.3953000000000002e+00   2.4079999999999999e-01   8.6599999999999996e-02   2.0349999999999999e-01
   3.7780200000000001e+01  -8.3801400000000001e+01   5.3632020000000000e+02   5.3752099999999999e+01   6.2262099999999997e+01   4.7359999999999998e+00  -1.1096999999999999e+00   0.0000000000000000e+00   4.5270999999999999e+00   1.8300000000000000e-01   2.8899999999999999e-02   2.7870000000000000e-01
   3.7780200000000001e+01  -8.5032499999999999e+01   5.3812170000000003e+02   5.4573200000000000e+01   6.2842599999999997e+01   4.8150000000000004e+00  -1.1540999999999999e+00   1.1119999999999999e-01   3.1341999999999999e+00   2.0230000000000001e-01  -1.9199999999999998e-02   2.1229999999999999e-01
   3.7934500000000000e+01  -8.6879099999999994e+01   5.4172460000000001e+02   5.5184300000000000e+01   6.3270800000000001e+01   4.9114000000000004e+00  -9.7660000000000002e-01   2.2239999999999999e-01   4.4401000000000002e+00   1.9270000000000001e-01   7.6999999999999999e-02   1.8579999999999999e-01
   3.7736100000000000e+01  -8.8857699999999994e+01   5.4309709999999995e+02   5.5804800000000000e+01   6.3603800000000000e+01   5.0999999999999996e+00  -1.0653999999999999e+00   2.8910000000000002e-01   3.9177000000000000e+00   2.7939999999999998e-01   7.6999999999999999e-02   1.8579999999999999e-01
   3.7802300000000002e+01  -9.0418499999999995e+01   5.4309709999999995e+02   5.6406300000000002e+01   6.3946399999999997e+01   5.1570000000000000e+00  -1.1540999999999999e+00   4.4499999999999998e-02   3.8306000000000000e+00   2.6970000000000000e-01   3.8500000000000000e-02   1.8579999999999999e-01
   3.7339399999999998e+01  -9.1539699999999996e+01   5.4404079999999999e+02   5.6874200000000002e+01   6.4165300000000002e+01   5.3368000000000002e+00  -1.0653999999999999e+00   8.8900000000000007e-02   4.0918000000000001e+00   2.1190000000000001e-01   1.2509999999999999e-01   1.7690000000000000e-01
   3.7229199999999999e+01  -9.2572900000000004e+01   5.4301139999999998e+02   5.7322899999999997e+01   6.3975000000000001e+01   5.4728000000000003e+00  -1.0431999999999999e+00   4.0020000000000000e-01   4.4401000000000002e+00   2.7939999999999998e-01   9.6199999999999994e-02   1.9910000000000000e-01
   3.6898499999999999e+01  -9.3715999999999994e+01   5.4043780000000004e+02   5.7628399999999999e+01   6.3870300000000000e+01   5.5911999999999997e+00  -1.1984999999999999e+00   6.6699999999999995e-02   2.8730000000000002e+00   3.0819999999999997e-01   2.8899999999999999e-02   1.9910000000000000e-01
   3.6744199999999999e+01  -9.4617400000000004e+01   5.3709230000000002e+02   5.7618899999999996e+01   6.3451599999999999e+01   5.7446000000000002e+00  -1.2650999999999999e+00   0.0000000000000000e+00   2.8730000000000002e+00   3.4680000000000000e-01   9.5999999999999992e-03   2.2559999999999999e-01
   3.5884599999999999e+01  -9.5100999999999999e+01   5.3203099999999995e+02   5.7494700000000002e+01   6.2994799999999998e+01   5.8849999999999998e+00  -1.0653999999999999e+00   2.4460000000000001e-01   3.4824000000000002e+00   2.0230000000000001e-01   3.8500000000000000e-02   1.9910000000000000e-01
   3.5046999999999997e+01  -9.5430800000000005e+01   5.2679819999999995e+02   5.7399299999999997e+01   6.2328699999999998e+01   5.9726999999999997e+00  -1.1540999999999999e+00   2.2200000000000001e-02   3.3953000000000002e+00   2.8899999999999998e-01  -7.6999999999999999e-02   2.5659999999999999e-01
   3.4429800000000000e+01  -9.5892399999999995e+01   5.1813409999999999e+02   5.7122399999999999e+01   6.1691200000000002e+01   6.0164999999999997e+00  -1.1762999999999999e+00   2.0010000000000000e-01   3.0470999999999999e+00   3.5639999999999999e-01   7.6999999999999999e-02   2.3440000000000000e-01
   3.3151400000000002e+01  -9.5430800000000005e+01   5.1024200000000002e+02   5.6769100000000002e+01   6.0796700000000001e+01   6.1832000000000003e+00  -1.1318999999999999e+00   0.0000000000000000e+00   3.9177000000000000e+00   1.7340000000000000e-01   5.7700000000000001e-02   1.8579999999999999e-01
   3.2578299999999999e+01  -9.5430800000000005e+01   5.0054840000000002e+02   5.6224899999999998e+01   5.9721400000000003e+01   6.2488999999999999e+00  -9.5440000000000003e-01   1.5559999999999999e-01   3.0470999999999999e+00   2.6010000000000000e-01   1.2509999999999999e-01   1.9020000000000001e-01
   3.1498200000000001e+01  -9.4727300000000000e+01   4.8948230000000001e+02   5.5718899999999998e+01   5.8741300000000003e+01   6.2576999999999998e+00  -1.1540999999999999e+00   0.0000000000000000e+00   3.3953000000000002e+00   1.4449999999999999e-01   9.5999999999999992e-03   2.4770000000000000e-01
   3.0440200000000001e+01  -9.4243600000000001e+01   4.7824459999999999e+02   5.4964700000000001e+01   5.7570799999999998e+01   6.3278999999999996e+00  -9.5440000000000003e-01   2.6679999999999998e-01   3.5695000000000001e+00   2.3119999999999999e-01   1.9199999999999998e-02   1.6810000000000000e-01
   2.9602599999999999e+01  -9.3188400000000001e+01   4.6640640000000002e+02   5.3962200000000003e+01   5.6152900000000002e+01   6.3673000000000002e+00  -9.7660000000000002e-01   3.3350000000000002e-01   4.0048000000000004e+00   2.4079999999999999e-01   1.2509999999999999e-01   2.2120000000000001e-01
   2.8368200000000002e+01  -9.2331100000000006e+01   4.5208049999999997e+02   5.2988300000000002e+01   5.4697000000000003e+01   6.4287000000000001e+00  -1.1762999999999999e+00   2.0010000000000000e-01   3.7435999999999998e+00   2.4079999999999999e-01   9.5999999999999992e-03   2.3890000000000000e-01
   2.7199999999999999e+01  -9.0880200000000002e+01   4.3861250000000001e+02   5.1861699999999999e+01   5.3126899999999999e+01   6.5514999999999999e+00  -9.3220000000000003e-01   8.8900000000000007e-02   3.1341999999999999e+00   2.6010000000000000e-01  -1.1550000000000001e-01   2.6100000000000001e-01
   2.5657000000000000e+01  -8.9187399999999997e+01   4.2411500000000001e+02   5.0496499999999997e+01   5.1337899999999998e+01   6.5822000000000003e+00  -1.0875999999999999e+00   6.6699999999999995e-02   3.5695000000000001e+00   2.4079999999999999e-01   1.1550000000000001e-01   2.1229999999999999e-01
   2.4422699999999999e+01  -8.7120999999999995e+01   4.0807350000000002e+02   4.9226700000000001e+01   4.9548999999999999e+01   6.5559000000000003e+00  -1.2650999999999999e+00   0.0000000000000000e+00   3.3083000000000000e+00   2.5050000000000000e-01   5.7700000000000001e-02   2.4329999999999999e-01
   2.2681400000000000e+01  -8.5230400000000003e+01   3.9151720000000000e+02   4.7804099999999998e+01   4.7788499999999999e+01   6.6436000000000002e+00  -9.7660000000000002e-01  -1.1119999999999999e-01   3.4824000000000002e+00   3.3710000000000001e-01  -9.5999999999999992e-03   2.3440000000000000e-01
   2.0984100000000002e+01  -8.2658299999999997e+01   3.7444619999999998e+02   4.6104599999999998e+01   4.5818800000000003e+01   6.6830999999999996e+00  -1.0431999999999999e+00   1.5559999999999999e-01   4.0048000000000004e+00   2.4079999999999999e-01   1.1550000000000001e-01   1.9910000000000000e-01
   1.9375000000000000e+01  -8.0349999999999994e+01   3.5651740000000001e+02   4.4395600000000002e+01   4.3706200000000003e+01   6.6479999999999997e+00  -1.1096999999999999e+00   3.7800000000000000e-01   3.0470999999999999e+00   2.5050000000000000e-01   8.6599999999999996e-02   2.1229999999999999e-01
   1.7854099999999999e+01  -7.7074500000000000e+01   3.3747340000000003e+02   4.2562500000000000e+01   4.1669800000000002e+01   6.5251999999999999e+00  -1.3095000000000001e+00   1.1119999999999999e-01   2.9600000000000000e+00   2.4079999999999999e-01   9.5999999999999992e-03   2.1679999999999999e-01
   1.6245100000000001e+01  -7.3776899999999998e+01   3.1731420000000003e+02   4.0738999999999997e+01   3.9443100000000001e+01   6.4330999999999996e+00  -1.0653999999999999e+00   6.6699999999999995e-02   3.9177000000000000e+00   3.0819999999999997e-01   4.8099999999999997e-02   1.7690000000000000e-01
   1.4327400000000001e+01  -7.0105699999999999e+01   2.9844180000000000e+02   3.8571700000000000e+01   3.6940500000000000e+01   6.3147000000000002e+00  -1.1318999999999999e+00   3.1130000000000002e-01   4.0048000000000004e+00   1.8300000000000000e-01   4.8099999999999997e-02   2.4770000000000000e-01
   1.2696300000000001e+01  -6.5774900000000002e+01   2.7656689999999998e+02   3.6375799999999998e+01   3.4628100000000003e+01   6.0955000000000004e+00  -1.1318999999999999e+00  -2.2200000000000001e-02   3.7435999999999998e+00   2.3119999999999999e-01   0.0000000000000000e+00   2.0790000000000000e-01
   1.0977000000000000e+01  -6.2103600000000000e+01   2.5503520000000000e+02   3.3969799999999999e+01   3.1944700000000001e+01   5.8981000000000003e+00  -1.3317000000000001e+00   1.5559999999999999e-01   2.8730000000000002e+00   2.5050000000000000e-01   9.5999999999999992e-03   2.3000000000000001e-01
   9.8749000000000002e+00  -5.8344400000000000e+01   2.3384660000000000e+02   3.1449300000000001e+01   2.9118500000000001e+01   5.7096000000000000e+00  -1.0209999999999999e+00   0.0000000000000000e+00   3.7435999999999998e+00   2.0230000000000001e-01   1.0580000000000001e-01   2.3890000000000000e-01
   8.3318999999999992e+00  -5.4519300000000001e+01   2.1119970000000001e+02   2.8871500000000001e+01   2.6368400000000001e+01   5.4025999999999996e+00  -1.2650999999999999e+00   1.3339999999999999e-01   4.3529999999999998e+00   2.6970000000000000e-01  -9.5999999999999992e-03   2.5659999999999999e-01
   7.5824999999999996e+00  -5.0166499999999999e+01   1.8760910000000001e+02   2.6188700000000001e+01   2.3513600000000000e+01   5.0385999999999997e+00  -1.0653999999999999e+00   1.3339999999999999e-01   3.8306000000000000e+00   1.9270000000000001e-01   2.8899999999999999e-02   2.0349999999999999e-01
   6.8331000000000000e+00  -4.5110300000000002e+01   1.6710679999999999e+02   2.3696800000000000e+01   2.0782599999999999e+01   4.5606000000000000e+00  -1.1984999999999999e+00   4.0020000000000000e-01   3.5695000000000001e+00   2.0230000000000001e-01   6.7400000000000002e-02   2.0790000000000000e-01
   6.0395000000000003e+00  -3.9658400000000000e+01   1.4634710000000001e+02   2.1376700000000000e+01   1.8318000000000001e+01   4.0255999999999998e+00  -9.3220000000000003e-01   2.2239999999999999e-01   4.1788999999999996e+00   2.5050000000000000e-01   1.2509999999999999e-01   2.2559999999999999e-01
   5.5545999999999998e+00  -3.2645600000000002e+01   1.2919040000000001e+02   1.9362200000000001e+01   1.6205500000000001e+01   3.2494000000000001e+00  -1.2428999999999999e+00   8.8900000000000007e-02   3.3953000000000002e+00   1.6380000000000000e-01   1.0580000000000001e-01   2.2559999999999999e-01
   4.3202999999999996e+00  -2.7303599999999999e+01   1.1151890000000000e+02   1.7319099999999999e+01   1.4216699999999999e+01   2.6880999999999999e+00  -1.1318999999999999e+00   3.7800000000000000e-01   3.8306000000000000e+00   2.3119999999999999e-01   1.0580000000000001e-01   1.7690000000000000e-01
   3.6149000000000000e+00  -2.2884899999999998e+01   9.8479799999999997e+01   1.5409599999999999e+01   1.2323000000000000e+01   2.2058000000000000e+00  -1.0209999999999999e+00   2.4460000000000001e-01   3.6564999999999999e+00   1.9270000000000001e-01   1.0580000000000001e-01   2.2120000000000001e-01
   3.5488000000000000e+00  -1.8927900000000001e+01   8.5097499999999997e+01   1.3671900000000001e+01   1.0724299999999999e+01   1.7672000000000001e+00  -1.2650999999999999e+00   1.1119999999999999e-01   4.0048000000000004e+00   2.6970000000000000e-01   9.6199999999999994e-02   2.3890000000000000e-01
   2.8433999999999999e+00  -1.5850199999999999e+01   7.3001999999999995e+01   1.1943899999999999e+01   9.2589000000000006e+00   1.4119999999999999e+00  -1.2873000000000001e+00   1.1119999999999999e-01   3.3953000000000002e+00   3.2750000000000001e-01  -3.8500000000000000e-02   2.6540000000000002e-01
   2.7111999999999998e+00  -1.3761699999999999e+01   6.2021700000000003e+01   1.0091699999999999e+01   7.6317000000000004e+00   1.2016000000000000e+00  -1.0209999999999999e+00  -8.8900000000000007e-02   3.6564999999999999e+00   1.6380000000000000e-01   2.8899999999999999e-02   2.0349999999999999e-01
   2.0057999999999998e+00  -1.1761200000000001e+01   5.1298699999999997e+01   8.4304000000000006e+00   6.3280000000000003e+00   1.0437000000000001e+00  -1.2428999999999999e+00  -4.4499999999999998e-02   3.1341999999999999e+00   2.6970000000000000e-01  -2.8899999999999999e-02   2.2559999999999999e-01
   1.7854000000000001e+00  -9.7386999999999997e+00   3.9289000000000001e+01   6.7214000000000000e+00   5.1005000000000003e+00   8.3320000000000005e-01  -9.9880000000000002e-01   2.0010000000000000e-01   3.3953000000000002e+00   2.8899999999999998e-01   7.6999999999999999e-02   1.9910000000000000e-01
   1.1902999999999999e+00  -7.1006999999999998e+00   3.2597799999999999e+01   5.3369999999999997e+00   3.9681000000000002e+00   6.3149999999999995e-01  -1.0653999999999999e+00   8.8900000000000007e-02   4.0048000000000004e+00   3.3710000000000001e-01  -9.5999999999999992e-03   2.1229999999999999e-01
   1.3666000000000000e+00  -4.6825000000000001e+00   2.3590499999999999e+01   4.2103999999999999e+00   3.0259999999999998e+00   2.7189999999999998e-01  -1.1540999999999999e+00   2.0010000000000000e-01   4.0918000000000001e+00   2.4079999999999999e-01   1.0580000000000001e-01   2.3000000000000001e-01
   1.1681999999999999e+00  -2.6379999999999999e+00   1.6470500000000001e+01   3.0743000000000000e+00   2.2553000000000001e+00   3.9500000000000000e-02  -1.1096999999999999e+00   2.0010000000000000e-01   3.4824000000000002e+00   2.4079999999999999e-01   2.8899999999999999e-02   2.4329999999999999e-01
   8.3760000000000001e-01  -8.3540000000000003e-01   8.6641999999999992e+00   1.9572000000000001e+00   1.3322000000000001e+00  -1.2280000000000001e-01  -9.5440000000000003e-01   1.3339999999999999e-01   2.6118000000000001e+00   2.6010000000000000e-01   7.6999999999999999e-02   2.1229999999999999e-01
   3.0859999999999999e-01   7.6939999999999997e-01   3.6886999999999999e+00   8.4970000000000001e-01   6.0899999999999999e-01  -2.4560000000000001e-01  -1.1540999999999999e+00   1.3339999999999999e-01   3.3083000000000000e+00   2.8899999999999998e-01  -9.5999999999999992e-03   2.3000000000000001e-01
  -1.5429999999999999e-01  -5.9360000000000002e-01  -1.2867999999999999e+00   2.1959999999999999e-01   1.4269999999999999e-01   6.1400000000000003e-02  -1.0875999999999999e+00  -1.1119999999999999e-01   3.1341999999999999e+00   2.9859999999999998e-01  -9.5999999999999992e-03   2.2120000000000001e-01
  -6.6100000000000006e-02  -4.6170000000000000e-01   6.0050000000000003e-01   2.8639999999999999e-01   1.1420000000000000e-01   9.2100000000000001e-02  -1.1096999999999999e+00   6.6699999999999995e-02   3.0470999999999999e+00   2.5050000000000000e-01   9.5999999999999992e-03   2.5659999999999999e-01
  -3.9679999999999999e-01  -2.1980000000000000e-01   8.5780000000000001e-01   1.7190000000000000e-01   1.2370000000000000e-01   7.8899999999999998e-02  -1.1762999999999999e+00   1.7790000000000000e-01   2.6989000000000001e+00   2.2159999999999999e-01   6.7400000000000002e-02   1.9460000000000000e-01
   0.0000000000000000e+00  -4.6170000000000000e-01   8.5800000000000001e-02   2.2910000000000000e-01  -1.9000000000000000e-02   9.2100000000000001e-02  -1.2206999999999999e+00   8.8900000000000007e-02   3.9177000000000000e+00   2.8899999999999998e-01   9.6199999999999994e-02   2.5209999999999999e-01
  -2.4249999999999999e-01  -1.5390000000000001e-01   6.0050000000000003e-01   2.7689999999999998e-01   1.2370000000000000e-01   6.1400000000000003e-02  -1.1096999999999999e+00   0.0000000000000000e+00   2.7858999999999998e+00   2.7939999999999998e-01   5.7700000000000001e-02   2.4329999999999999e-01
  -2.2040000000000001e-01  -7.4739999999999995e-01   1.0294000000000001e+00   1.3370000000000001e-01   7.6100000000000001e-02   8.3299999999999999e-02  -9.1000000000000003e-01   2.8910000000000002e-01   3.6564999999999999e+00   1.9270000000000001e-01   1.3469999999999999e-01   2.0790000000000000e-01
  -1.5429999999999999e-01  -3.0780000000000002e-01   7.7210000000000001e-01   2.1959999999999999e-01   1.2370000000000000e-01   6.1400000000000003e-02  -9.7660000000000002e-01   2.2239999999999999e-01   3.8306000000000000e+00   3.0819999999999997e-01   6.7400000000000002e-02   2.0349999999999999e-01
  -4.4100000000000000e-02  -3.2979999999999998e-01   5.1470000000000005e-01   2.3870000000000000e-01   1.9030000000000000e-01   4.8200000000000000e-02  -8.6560000000000004e-01   2.2200000000000001e-02   4.2659000000000002e+00   2.9859999999999998e-01  -7.6999999999999999e-02   2.1679999999999999e-01
  -1.5429999999999999e-01  -3.0780000000000002e-01  -8.5800000000000001e-02   2.5779999999999997e-01   1.9030000000000000e-01   4.3900000000000002e-02  -9.7660000000000002e-01   2.2239999999999999e-01   3.6564999999999999e+00   1.9270000000000001e-01   9.6199999999999994e-02   2.2120000000000001e-01
  -2.6450000000000001e-01  -3.5170000000000001e-01   4.2890000000000000e-01   2.4820000000000000e-01   1.3320000000000001e-01   4.8200000000000000e-02  -1.1318999999999999e+00   2.8910000000000002e-01   4.7012999999999998e+00   2.0230000000000001e-01  -3.8500000000000000e-02   2.6100000000000001e-01
  -3.3060000000000000e-01  -1.3189999999999999e-01  -8.5800000000000001e-02   2.2910000000000000e-01   2.2839999999999999e-01   0.0000000000000000e+00  -1.0653999999999999e+00   4.4499999999999998e-02   3.1341999999999999e+00   2.6010000000000000e-01   7.6999999999999999e-02   2.3440000000000000e-01
  -8.8200000000000001e-02  -4.6170000000000000e-01   2.5740000000000002e-01   1.9089999999999999e-01   1.9030000000000000e-01   7.4499999999999997e-02  -1.2650999999999999e+00   2.2200000000000001e-02   3.7435999999999998e+00   2.2159999999999999e-01  -1.0580000000000001e-01   2.6979999999999998e-01
  -3.7469999999999998e-01  -1.5390000000000001e-01   7.7210000000000001e-01   2.5779999999999997e-01   8.5599999999999996e-02   5.7000000000000002e-02  -9.9880000000000002e-01   8.8900000000000007e-02   4.0048000000000004e+00   2.7939999999999998e-01   7.6999999999999999e-02   1.8579999999999999e-01
  -5.0700000000000001e-01  -4.8359999999999997e-01   4.2890000000000000e-01   1.9089999999999999e-01   4.7600000000000003e-02   1.1840000000000001e-01  -1.1318999999999999e+00  -1.5559999999999999e-01   3.4824000000000002e+00   2.6970000000000000e-01  -4.8099999999999997e-02   2.5209999999999999e-01
  -2.8649999999999998e-01  -1.7590000000000000e-01  -8.5800000000000001e-02   1.9089999999999999e-01   1.6180000000000000e-01   7.0199999999999999e-02  -1.0875999999999999e+00   6.6699999999999995e-02   3.9177000000000000e+00   2.8899999999999998e-01   9.5999999999999992e-03   2.3890000000000000e-01
  -2.8649999999999998e-01  -3.7369999999999998e-01   1.1152000000000000e+00   1.4319999999999999e-01   1.0470000000000000e-01   9.2100000000000001e-02  -9.5440000000000003e-01   2.4460000000000001e-01   3.6564999999999999e+00   1.9270000000000001e-01   2.8899999999999999e-02   2.3000000000000001e-01
  -4.1880000000000001e-01  -4.1770000000000002e-01   6.0050000000000003e-01   1.4319999999999999e-01   1.9030000000000000e-01   7.0199999999999999e-02  -9.5440000000000003e-01   4.4469999999999998e-01   3.5695000000000001e+00   2.6010000000000000e-01   4.8099999999999997e-02   1.9910000000000000e-01
  -1.9839999999999999e-01  -2.8580000000000000e-01   3.4310000000000002e-01   1.8140000000000001e-01   1.2370000000000000e-01   5.7000000000000002e-02  -1.1540999999999999e+00   8.8900000000000007e-02   3.7435999999999998e+00   2.7939999999999998e-01   3.8500000000000000e-02   2.1229999999999999e-01
  -2.1999999999999999e-02  -2.8580000000000000e-01  -4.2890000000000000e-01   2.2910000000000000e-01   1.5229999999999999e-01   2.1899999999999999e-02  -9.1000000000000003e-01   4.4469999999999998e-01   3.2212000000000001e+00   2.4079999999999999e-01   1.4430000000000001e-01   2.2120000000000001e-01
  -1.7630000000000001e-01  -1.0990000000000000e-01   5.1470000000000005e-01   2.0999999999999999e-01   1.6180000000000000e-01   8.3299999999999999e-02  -9.7660000000000002e-01   1.7790000000000000e-01   3.8306000000000000e+00   2.3119999999999999e-01   9.6199999999999994e-02   2.5209999999999999e-01
  -3.5270000000000001e-01  -1.0990000000000000e-01  -8.5800000000000001e-02   2.0999999999999999e-01   2.0930000000000001e-01   4.3900000000000002e-02  -1.2873000000000001e+00   6.6699999999999995e-02   2.8730000000000002e+00   2.3119999999999999e-01   3.8500000000000000e-02   2.4329999999999999e-01
  -2.4249999999999999e-01  -4.8359999999999997e-01   0.0000000000000000e+00   1.5279999999999999e-01   1.7130000000000001e-01   6.5799999999999997e-02  -1.0875999999999999e+00  -1.3339999999999999e-01   3.6564999999999999e+00   2.6010000000000000e-01  -9.5999999999999992e-03   2.1229999999999999e-01
  -3.3060000000000000e-01  -4.6170000000000000e-01   1.2867999999999999e+00   1.6230000000000000e-01   2.8500000000000001e-02   7.4499999999999997e-02  -1.1096999999999999e+00   8.8900000000000007e-02   3.4824000000000002e+00   2.3119999999999999e-01   1.0580000000000001e-01   2.5659999999999999e-01
  -2.4249999999999999e-01  -1.7590000000000000e-01   1.0294000000000001e+00   1.1459999999999999e-01   5.7099999999999998e-02   1.0960000000000000e-01  -1.2206999999999999e+00   4.4499999999999998e-02   3.1341999999999999e+00   2.6010000000000000e-01  -9.5999999999999992e-03   2.6540000000000002e-01
  -3.0859999999999999e-01  -3.5170000000000001e-01  -2.5740000000000002e-01   2.0999999999999999e-01   1.2370000000000000e-01   7.4499999999999997e-02  -1.2428999999999999e+00  -2.2200000000000001e-02   2.9600000000000000e+00   2.6010000000000000e-01   1.9199999999999998e-02   1.9020000000000001e-01
  -2.2040000000000001e-01  -3.7369999999999998e-01   4.2890000000000000e-01   1.1459999999999999e-01   1.1420000000000000e-01   1.0520000000000000e-01  -1.2873000000000001e+00   8.8900000000000007e-02   3.7435999999999998e+00   1.8300000000000000e-01   1.4430000000000001e-01   2.5659999999999999e-01
  -2.6450000000000001e-01  -2.1980000000000000e-01   8.5780000000000001e-01   2.1959999999999999e-01   1.5229999999999999e-01   6.5799999999999997e-02  -8.4340000000000004e-01   3.3350000000000002e-01   4.1788999999999996e+00   2.6970000000000000e-01   8.6599999999999996e-02   1.8579999999999999e-01
  -1.5429999999999999e-01  -3.0780000000000002e-01   1.7160000000000000e-01   2.3870000000000000e-01   5.7099999999999998e-02   4.8200000000000000e-02  -1.0431999999999999e+00   8.8900000000000007e-02   4.1788999999999996e+00   2.6010000000000000e-01   2.8899999999999999e-02   2.2559999999999999e-01
  -2.6450000000000001e-01  -2.1999999999999999e-02  -6.8630000000000002e-01   1.7190000000000000e-01   1.9980000000000001e-01   2.6300000000000000e-02  -1.0875999999999999e+00   8.8900000000000007e-02   3.9177000000000000e+00   2.0230000000000001e-01   6.7400000000000002e-02   1.7690000000000000e-01
  -3.9679999999999999e-01  -3.9570000000000000e-01  -3.4310000000000002e-01   1.9089999999999999e-01   1.1420000000000000e-01   7.0199999999999999e-02  -1.0653999999999999e+00   1.5559999999999999e-01   3.5695000000000001e+00   2.3119999999999999e-01   6.7400000000000002e-02   2.2120000000000001e-01
  -3.0859999999999999e-01  -1.0990000000000000e-01   6.0050000000000003e-01   1.4319999999999999e-01   1.9030000000000000e-01   3.5099999999999999e-02  -1.0431999999999999e+00   8.8900000000000007e-02   2.7858999999999998e+00   2.6010000000000000e-01  -9.5999999999999992e-03   2.4770000000000000e-01
  -2.8649999999999998e-01  -3.5170000000000001e-01   0.0000000000000000e+00   2.1959999999999999e-01   1.2370000000000000e-01   3.0700000000000002e-02  -1.2650999999999999e+00   6.6699999999999995e-02   2.7858999999999998e+00   2.6970000000000000e-01  -2.8899999999999999e-02   1.8579999999999999e-01
  -3.0859999999999999e-01  -1.9789999999999999e-01   3.4310000000000002e-01   2.0999999999999999e-01   9.5200000000000007e-02   1.0090000000000000e-01  -1.3317000000000001e+00   2.2239999999999999e-01   3.1341999999999999e+00   2.2159999999999999e-01   1.9199999999999998e-02   1.8579999999999999e-01
  -4.1880000000000001e-01  -2.8580000000000000e-01   1.0294000000000001e+00   2.0050000000000001e-01   1.4269999999999999e-01   6.5799999999999997e-02  -1.1984999999999999e+00   4.4499999999999998e-02   3.0470999999999999e+00   1.9270000000000001e-01  -2.8899999999999999e-02   2.3890000000000000e-01
  -3.3060000000000000e-01  -6.6000000000000003e-02   8.5800000000000001e-02   2.0050000000000001e-01   1.2370000000000000e-01   9.6500000000000002e-02  -1.0653999999999999e+00   6.6699999999999995e-02   3.3953000000000002e+00   2.7939999999999998e-01  -9.5999999999999992e-03   2.2559999999999999e-01
  -3.0859999999999999e-01  -3.5170000000000001e-01   6.8630000000000002e-01   1.8140000000000001e-01   7.6100000000000001e-02   9.6500000000000002e-02  -9.5440000000000003e-01   2.2200000000000001e-02   3.3953000000000002e+00   1.9270000000000001e-01   6.7400000000000002e-02   2.0790000000000000e-01
  -1.9839999999999999e-01  -2.8580000000000000e-01   7.7210000000000001e-01   1.6230000000000000e-01   5.7099999999999998e-02   4.3900000000000002e-02  -9.9880000000000002e-01   8.8900000000000007e-02   3.6564999999999999e+00   8.6699999999999999e-02   3.8500000000000000e-02   1.9460000000000000e-01
  -2.2040000000000001e-01  -1.9789999999999999e-01   4.2890000000000000e-01   2.5779999999999997e-01   8.5599999999999996e-02   3.5099999999999999e-02  -1.0875999999999999e+00   0.0000000000000000e+00   3.6564999999999999e+00   2.4079999999999999e-01   1.9199999999999998e-02   2.3000000000000001e-01
  -1.9839999999999999e-01   0.0000000000000000e+00  -7.7210000000000001e-01   2.3870000000000000e-01   1.0470000000000000e-01  -4.4000000000000003e-03  -1.0431999999999999e+00   2.0010000000000000e-01   3.8306000000000000e+00   2.6970000000000000e-01   1.0580000000000001e-01   2.0790000000000000e-01
  -1.5429999999999999e-01  -1.9789999999999999e-01   3.4310000000000002e-01   2.1959999999999999e-01   1.4269999999999999e-01   5.7000000000000002e-02  -1.0875999999999999e+00   1.3339999999999999e-01   3.3953000000000002e+00   2.0230000000000001e-01   7.6999999999999999e-02   2.4329999999999999e-01
  -3.5270000000000001e-01  -1.5390000000000001e-01  -1.2010000000000001e+00   2.0999999999999999e-01   2.0930000000000001e-01   4.3900000000000002e-02  -1.3317000000000001e+00   1.7790000000000000e-01   3.2212000000000001e+00   2.6010000000000000e-01   4.8099999999999997e-02   2.3000000000000001e-01
   0.0000000000000000e+00  -3.2979999999999998e-01   1.7160000000000000e-01   2.6729999999999998e-01   1.5229999999999999e-01   5.7000000000000002e-02  -1.3761000000000001e+00   0.0000000000000000e+00   2.7858999999999998e+00   2.4079999999999999e-01  -9.5999999999999992e-03   2.8749999999999998e-01
  -5.2900000000000003e-01  -1.3189999999999999e-01   7.7210000000000001e-01   1.9089999999999999e-01   1.4269999999999999e-01   6.5799999999999997e-02  -1.1096999999999999e+00   4.4499999999999998e-02   3.6564999999999999e+00   2.7939999999999998e-01   3.8500000000000000e-02   2.1229999999999999e-01
  -3.0859999999999999e-01  -2.1980000000000000e-01   1.9730000000000001e+00   1.7190000000000000e-01   1.2370000000000000e-01   8.7700000000000000e-02  -1.2428999999999999e+00   4.4499999999999998e-02   3.5695000000000001e+00   2.2159999999999999e-01   4.8099999999999997e-02   2.7429999999999999e-01
  -4.4100000000000000e-02  -5.0560000000000005e-01   8.5780000000000001e-01   2.0050000000000001e-01   5.7099999999999998e-02   8.3299999999999999e-02  -1.2206999999999999e+00   6.6699999999999995e-02   2.6118000000000001e+00   2.5050000000000000e-01  -1.9199999999999998e-02   2.2120000000000001e-01
  -3.0859999999999999e-01  -2.1980000000000000e-01   1.2867999999999999e+00   1.5279999999999999e-01   8.5599999999999996e-02   6.1400000000000003e-02  -1.0209999999999999e+00   2.4460000000000001e-01   3.5695000000000001e+00   1.8300000000000000e-01  -1.9199999999999998e-02   2.0790000000000000e-01
  -3.0859999999999999e-01  -3.0780000000000002e-01   8.5780000000000001e-01   2.6729999999999998e-01   8.5599999999999996e-02   9.2100000000000001e-02  -9.5440000000000003e-01   2.6679999999999998e-01   3.9177000000000000e+00   2.6010000000000000e-01   2.8899999999999999e-02   2.0790000000000000e-01
  -1.7630000000000001e-01  -1.0990000000000000e-01   0.0000000000000000e+00   2.2910000000000000e-01   1.9980000000000001e-01   4.8200000000000000e-02  -1.0653999999999999e+00   1.3339999999999999e-01   3.9177000000000000e+00   2.0230000000000001e-01   9.5999999999999992e-03   2.6100000000000001e-01
  -1.9839999999999999e-01  -3.0780000000000002e-01   2.5740000000000002e-01   2.0050000000000001e-01   1.6180000000000000e-01   4.3900000000000002e-02  -9.3220000000000003e-01   2.6679999999999998e-01   3.7435999999999998e+00   2.0230000000000001e-01   4.8099999999999997e-02   1.7690000000000000e-01
  -3.5270000000000001e-01  -1.3189999999999999e-01   3.4310000000000002e-01   1.7190000000000000e-01   1.4269999999999999e-01   7.0199999999999999e-02  -1.1318999999999999e+00   1.3339999999999999e-01   4.2659000000000002e+00   1.7340000000000000e-01   0.0000000000000000e+00   2.1229999999999999e-01
  -1.3230000000000000e-01  -2.1980000000000000e-01   4.2890000000000000e-01   1.4319999999999999e-01   2.0930000000000001e-01   3.0700000000000002e-02  -1.1096999999999999e+00   2.2200000000000001e-02   3.5695000000000001e+00   2.8899999999999998e-01  -1.9199999999999998e-02   2.1229999999999999e-01
   2.1999999999999999e-02  -8.7900000000000006e-02   8.5800000000000001e-02   2.3870000000000000e-01   6.6600000000000006e-02   3.0700000000000002e-02  -1.1318999999999999e+00   2.2200000000000001e-02   3.6564999999999999e+00   3.7569999999999998e-01   3.8500000000000000e-02   2.5209999999999999e-01
  -2.8649999999999998e-01  -2.6379999999999998e-01   1.3725000000000001e+00   2.0050000000000001e-01   7.6100000000000001e-02   1.0960000000000000e-01  -1.0875999999999999e+00   1.1119999999999999e-01   3.5695000000000001e+00   2.9859999999999998e-01   9.6199999999999994e-02   2.5209999999999999e-01
  -2.4249999999999999e-01  -3.9570000000000000e-01   1.0294000000000001e+00   1.9089999999999999e-01   6.6600000000000006e-02   1.1840000000000001e-01  -1.1762999999999999e+00   8.8900000000000007e-02   3.3083000000000000e+00   2.6010000000000000e-01  -9.5999999999999992e-03   2.6540000000000002e-01
  -4.6289999999999998e-01  -3.9570000000000000e-01   1.0294000000000001e+00   1.7190000000000000e-01   1.2370000000000000e-01   1.0090000000000000e-01  -1.0431999999999999e+00  -4.4499999999999998e-02   3.4824000000000002e+00   2.8899999999999998e-01   1.9199999999999998e-02   2.2559999999999999e-01
  -3.9679999999999999e-01  -2.1980000000000000e-01   9.4359999999999999e-01   1.2410000000000000e-01   8.5599999999999996e-02   5.2600000000000001e-02  -9.1000000000000003e-01   1.7790000000000000e-01   3.3953000000000002e+00   1.6380000000000000e-01   4.8099999999999997e-02   2.0349999999999999e-01
  -2.8649999999999998e-01  -3.2979999999999998e-01   3.4310000000000002e-01   2.1959999999999999e-01   4.7600000000000003e-02   3.5099999999999999e-02  -1.0209999999999999e+00   1.1119999999999999e-01   3.3953000000000002e+00   2.0230000000000001e-01   1.2509999999999999e-01   2.3890000000000000e-01
  -3.7469999999999998e-01  -1.9789999999999999e-01   2.5740000000000002e-01   1.3370000000000001e-01   1.2370000000000000e-01   1.7500000000000002e-02  -1.1318999999999999e+00   1.7790000000000000e-01   3.8306000000000000e+00   1.9270000000000001e-01   2.8899999999999999e-02   1.9910000000000000e-01
  -1.7630000000000001e-01  -1.9789999999999999e-01  -7.7210000000000001e-01   1.3370000000000001e-01   1.9030000000000000e-01   3.5099999999999999e-02  -9.5440000000000003e-01   2.0010000000000000e-01   3.7435999999999998e+00   3.5639999999999999e-01   1.0580000000000001e-01   2.1229999999999999e-01
  -2.4249999999999999e-01  -4.1770000000000002e-01   3.4310000000000002e-01   1.3370000000000001e-01   1.0470000000000000e-01   7.4499999999999997e-02  -1.1762999999999999e+00  -1.7790000000000000e-01   4.0048000000000004e+00   1.8300000000000000e-01   1.3469999999999999e-01   2.4329999999999999e-01
  -8.8200000000000001e-02  -1.3189999999999999e-01  -8.5800000000000001e-02   2.1959999999999999e-01   2.0930000000000001e-01   6.1400000000000003e-02  -1.1762999999999999e+00   2.8910000000000002e-01   3.2212000000000001e+00   1.9270000000000001e-01   0.0000000000000000e+00   2.3890000000000000e-01
  -1.5429999999999999e-01  -1.3189999999999999e-01   5.1470000000000005e-01   2.0050000000000001e-01   7.6100000000000001e-02   2.6300000000000000e-02  -1.1318999999999999e+00   1.3339999999999999e-01   3.0470999999999999e+00   2.2159999999999999e-01   2.8899999999999999e-02   2.3000000000000001e-01
  -3.0859999999999999e-01  -1.7590000000000000e-01   8.5800000000000001e-02   1.3370000000000001e-01   1.0470000000000000e-01   6.5799999999999997e-02  -1.1984999999999999e+00   6.6699999999999995e-02   3.3953000000000002e+00   3.1790000000000002e-01   2.8899999999999999e-02   2.3440000000000000e-01
  -2.2040000000000001e-01  -2.6379999999999998e-01   8.5780000000000001e-01   1.9089999999999999e-01   0.0000000000000000e+00   9.6500000000000002e-02  -1.1762999999999999e+00   8.8900000000000007e-02   3.2212000000000001e+00   2.1190000000000001e-01  -9.5999999999999992e-03   2.5209999999999999e-01
  -2.8649999999999998e-01  -3.0780000000000002e-01   8.5800000000000001e-02   1.0500000000000000e-01   9.5200000000000007e-02   1.7500000000000002e-02  -1.1984999999999999e+00   8.8900000000000007e-02   3.3953000000000002e+00   3.0819999999999997e-01   1.0580000000000001e-01   2.3890000000000000e-01
  -3.3060000000000000e-01  -1.5390000000000001e-01   1.1152000000000000e+00   1.9089999999999999e-01   1.9980000000000001e-01   9.2100000000000001e-02  -1.1318999999999999e+00   2.4460000000000001e-01   3.1341999999999999e+00   2.6970000000000000e-01   8.6599999999999996e-02   2.0349999999999999e-01
  -3.9679999999999999e-01  -1.7590000000000000e-01   0.0000000000000000e+00   2.1959999999999999e-01   8.5599999999999996e-02   2.1899999999999999e-02  -8.8780000000000003e-01   2.6679999999999998e-01   4.0918000000000001e+00   1.6380000000000000e-01   5.7700000000000001e-02   2.1679999999999999e-01
  -1.1020000000000001e-01  -1.5390000000000001e-01   2.5740000000000002e-01   1.8140000000000001e-01   1.5229999999999999e-01   3.0700000000000002e-02  -1.0875999999999999e+00   1.5559999999999999e-01   4.2659000000000002e+00   2.7939999999999998e-01   7.6999999999999999e-02   2.5659999999999999e-01
  -3.0859999999999999e-01  -1.7590000000000000e-01  -1.7160000000000000e-01   2.2910000000000000e-01   1.6180000000000000e-01   1.7500000000000002e-02  -1.0653999999999999e+00   1.3339999999999999e-01   4.4401000000000002e+00   2.2159999999999999e-01   1.9199999999999998e-02   1.5479999999999999e-01
  -3.3060000000000000e-01  -2.4179999999999999e-01   5.1470000000000005e-01   1.2410000000000000e-01   1.0470000000000000e-01   3.9500000000000000e-02  -9.5440000000000003e-01   1.5559999999999999e-01   3.5695000000000001e+00   2.8899999999999998e-01   7.6999999999999999e-02   2.3440000000000000e-01
  -2.2040000000000001e-01  -3.5170000000000001e-01  -1.7160000000000000e-01   3.1509999999999999e-01   9.5200000000000007e-02   3.0700000000000002e-02  -1.2206999999999999e+00   0.0000000000000000e+00   3.3083000000000000e+00   3.2750000000000001e-01   1.9199999999999998e-02   2.1679999999999999e-01
  -3.0859999999999999e-01  -2.4179999999999999e-01   1.7160000000000000e-01   1.9089999999999999e-01   1.8079999999999999e-01   3.5099999999999999e-02  -1.1540999999999999e+00   2.2239999999999999e-01   3.9177000000000000e+00   2.6010000000000000e-01   2.8899999999999999e-02   2.3000000000000001e-01
  -3.0859999999999999e-01  -2.8580000000000000e-01   6.8630000000000002e-01   2.0999999999999999e-01   9.5200000000000007e-02   9.2100000000000001e-02  -9.9880000000000002e-01   6.6699999999999995e-02   3.5695000000000001e+00   3.1790000000000002e-01   0.0000000000000000e+00   1.7249999999999999e-01
  -2.6450000000000001e-01  -4.6170000000000000e-01   1.1152000000000000e+00   1.3370000000000001e-01   1.0470000000000000e-01   9.6500000000000002e-02  -1.2206999999999999e+00  -4.4499999999999998e-02   3.7435999999999998e+00   2.8899999999999998e-01  -5.7700000000000001e-02   3.0080000000000001e-01
  -1.7630000000000001e-01  -2.6379999999999998e-01   3.4310000000000002e-01   2.6729999999999998e-01   4.7600000000000003e-02   6.1400000000000003e-02  -1.0431999999999999e+00   2.2239999999999999e-01   3.3953000000000002e+00   2.9859999999999998e-01  -5.7700000000000001e-02   1.8140000000000001e-01
  -6.6100000000000006e-02  -2.4179999999999999e-01   1.7157000000000000e+00   1.7190000000000000e-01   1.9000000000000000e-02   1.1840000000000001e-01  -9.9880000000000002e-01   3.1130000000000002e-01   3.6564999999999999e+00   2.4079999999999999e-01  -1.9199999999999998e-02   1.8579999999999999e-01
  -3.0859999999999999e-01  -4.6170000000000000e-01   8.5800000000000001e-02   2.3870000000000000e-01   6.6600000000000006e-02   4.8200000000000000e-02  -1.0653999999999999e+00   2.8910000000000002e-01   3.5695000000000001e+00   2.4079999999999999e-01   1.2509999999999999e-01   1.9460000000000000e-01
  -2.6450000000000001e-01  -3.2979999999999998e-01   6.0050000000000003e-01   1.8140000000000001e-01   1.4269999999999999e-01   3.9500000000000000e-02  -9.7660000000000002e-01  -4.4499999999999998e-02   3.6564999999999999e+00   1.9270000000000001e-01   4.8099999999999997e-02   2.1679999999999999e-01
  -1.1020000000000001e-01  -4.3999999999999997e-02  -8.5800000000000001e-02   1.9089999999999999e-01   1.7130000000000001e-01   4.8200000000000000e-02  -1.0431999999999999e+00   1.3339999999999999e-01   3.3083000000000000e+00   2.2159999999999999e-01   1.0580000000000001e-01   1.8579999999999999e-01
  -4.8490000000000000e-01  -2.8580000000000000e-01   0.0000000000000000e+00   8.5900000000000004e-02   1.4269999999999999e-01   3.5099999999999999e-02  -1.1096999999999999e+00   1.3339999999999999e-01   3.1341999999999999e+00   2.4079999999999999e-01   1.5400000000000000e-01   2.0349999999999999e-01
  -3.3060000000000000e-01  -1.7590000000000000e-01  -8.5800000000000001e-02   2.4820000000000000e-01   2.3790000000000000e-01   4.3900000000000002e-02  -8.8780000000000003e-01   1.1119999999999999e-01   2.9600000000000000e+00   2.1190000000000001e-01   5.7700000000000001e-02   2.5659999999999999e-01
  -4.1880000000000001e-01  -3.2979999999999998e-01   1.0294000000000001e+00   9.5500000000000002e-02   1.2370000000000000e-01   6.1400000000000003e-02  -1.2873000000000001e+00   2.2200000000000001e-02   3.3083000000000000e+00   1.9270000000000001e-01  -3.8500000000000000e-02   2.4770000000000000e-01
  -2.8649999999999998e-01  -2.4179999999999999e-01   7.7210000000000001e-01   1.3370000000000001e-01   5.7099999999999998e-02   7.8899999999999998e-02  -9.3220000000000003e-01   1.1119999999999999e-01   2.6989000000000001e+00   2.6970000000000000e-01   1.9199999999999998e-02   2.7870000000000000e-01
  -5.2900000000000003e-01  -3.7369999999999998e-01   1.2867999999999999e+00   1.4319999999999999e-01   6.6600000000000006e-02   1.2280000000000001e-01  -1.1984999999999999e+00  -4.4499999999999998e-02   3.2212000000000001e+00   2.3119999999999999e-01  -8.6599999999999996e-02   2.1229999999999999e-01
  -2.1999999999999999e-02  -2.8580000000000000e-01  -1.7160000000000000e-01   2.4820000000000000e-01   1.2370000000000000e-01   3.9500000000000000e-02  -1.1318999999999999e+00   2.2239999999999999e-01   3.7435999999999998e+00   2.4079999999999999e-01  -2.8899999999999999e-02   2.3890000000000000e-01
  -3.0859999999999999e-01  -3.5170000000000001e-01   1.0294000000000001e+00   1.9089999999999999e-01   6.6600000000000006e-02   1.0960000000000000e-01  -1.0431999999999999e+00   0.0000000000000000e+00   4.0918000000000001e+00   1.5409999999999999e-01   3.8500000000000000e-02   2.3890000000000000e-01
  -2.4249999999999999e-01  -2.8580000000000000e-01   1.1152000000000000e+00   2.0050000000000001e-01   7.6100000000000001e-02   7.4499999999999997e-02  -1.0875999999999999e+00   2.6679999999999998e-01   3.3083000000000000e+00   2.4079999999999999e-01   2.8899999999999999e-02   1.7690000000000000e-01
  -3.9679999999999999e-01  -2.4179999999999999e-01   6.0050000000000003e-01   2.4820000000000000e-01   1.5229999999999999e-01   2.1899999999999999e-02  -9.9880000000000002e-01   1.3339999999999999e-01   4.3529999999999998e+00   2.4079999999999999e-01   1.9199999999999998e-02   2.4329999999999999e-01
  -2.8649999999999998e-01  -1.0990000000000000e-01  -7.7210000000000001e-01   1.6230000000000000e-01   2.1890000000000001e-01  -4.4000000000000003e-03  -8.6560000000000004e-01   5.1139999999999997e-01   3.9177000000000000e+00   1.0600000000000000e-01   7.6999999999999999e-02   1.9020000000000001e-01
  -1.9839999999999999e-01  -3.7369999999999998e-01   2.0588000000000002e+00   2.0050000000000001e-01   1.3320000000000001e-01   6.5799999999999997e-02  -8.6560000000000004e-01   6.6699999999999995e-02   4.0918000000000001e+00   2.4079999999999999e-01   9.5999999999999992e-03   2.3000000000000001e-01
  -4.4100000000000000e-02  -1.0990000000000000e-01  -1.7160000000000000e-01   2.0999999999999999e-01   2.2839999999999999e-01   2.6300000000000000e-02  -1.1762999999999999e+00   1.3339999999999999e-01   3.0470999999999999e+00   2.9859999999999998e-01  -2.8899999999999999e-02   2.6540000000000002e-01
  -3.5270000000000001e-01  -3.7369999999999998e-01   8.5800000000000001e-02   1.2410000000000000e-01   1.3320000000000001e-01   2.1899999999999999e-02  -1.1540999999999999e+00  -8.8900000000000007e-02   3.7435999999999998e+00   2.2159999999999999e-01   3.8500000000000000e-02   2.6540000000000002e-01
  -3.7469999999999998e-01  -2.1980000000000000e-01   8.5800000000000001e-02   1.6230000000000000e-01   2.8500000000000001e-02   1.0960000000000000e-01  -1.2206999999999999e+00   6.6699999999999995e-02   2.7858999999999998e+00   2.3119999999999999e-01   4.8099999999999997e-02   2.2559999999999999e-01
  -2.4249999999999999e-01  -2.4179999999999999e-01   1.5441000000000000e+00   2.1959999999999999e-01   1.9000000000000000e-02   1.1840000000000001e-01  -1.0209999999999999e+00  -2.2200000000000001e-02   3.6564999999999999e+00   2.7939999999999998e-01   3.8500000000000000e-02   2.4329999999999999e-01
  -1.7630000000000001e-01  -6.3749999999999996e-01  -3.4310000000000002e-01   2.2910000000000000e-01   1.2370000000000000e-01   1.3200000000000000e-02  -1.1540999999999999e+00   6.6699999999999995e-02   3.3953000000000002e+00   2.2159999999999999e-01   4.8099999999999997e-02   2.0790000000000000e-01
  -3.5270000000000001e-01  -2.8580000000000000e-01   7.7210000000000001e-01   4.7699999999999999e-02   6.6600000000000006e-02   9.2100000000000001e-02  -1.1096999999999999e+00   2.8910000000000002e-01   3.4824000000000002e+00   2.2159999999999999e-01   0.0000000000000000e+00   2.3440000000000000e-01
  -3.3060000000000000e-01  -1.9789999999999999e-01   6.0050000000000003e-01   1.7190000000000000e-01   8.5599999999999996e-02   9.2100000000000001e-02  -9.7660000000000002e-01   1.7790000000000000e-01   3.8306000000000000e+00   2.8899999999999998e-01   1.9199999999999998e-02   1.9020000000000001e-01
  -2.8649999999999998e-01  -5.2759999999999996e-01   3.4310000000000002e-01   2.3870000000000000e-01   7.6100000000000001e-02   7.0199999999999999e-02  -1.1318999999999999e+00   0.0000000000000000e+00   4.2659000000000002e+00   2.5050000000000000e-01   9.6199999999999994e-02   2.4329999999999999e-01
  -2.8649999999999998e-01  -1.0990000000000000e-01  -2.5740000000000002e-01   1.8140000000000001e-01   1.1420000000000000e-01   0.0000000000000000e+00  -9.1000000000000003e-01   4.0020000000000000e-01   3.2212000000000001e+00   2.5050000000000000e-01   1.3469999999999999e-01   1.9910000000000000e-01
  -3.7469999999999998e-01  -1.7590000000000000e-01   5.1470000000000005e-01   1.6230000000000000e-01   1.5229999999999999e-01   1.0520000000000000e-01  -1.1096999999999999e+00   2.4460000000000001e-01   3.8306000000000000e+00   1.4449999999999999e-01  -1.9199999999999998e-02   2.4329999999999999e-01
  -2.2040000000000001e-01  -1.5390000000000001e-01   0.0000000000000000e+00   2.2910000000000000e-01   1.1420000000000000e-01   5.7000000000000002e-02  -9.7660000000000002e-01  -6.6699999999999995e-02   2.6118000000000001e+00   2.9859999999999998e-01  -9.5999999999999992e-03   2.7870000000000000e-01
  -3.5270000000000001e-01  -3.9570000000000000e-01   1.7160000000000000e-01   2.3870000000000000e-01   1.2370000000000000e-01   3.5099999999999999e-02  -1.1762999999999999e+00   1.1119999999999999e-01   3.0470999999999999e+00   2.9859999999999998e-01  -3.8500000000000000e-02   2.1679999999999999e-01
  -3.7469999999999998e-01   0.0000000000000000e+00   6.8630000000000002e-01   1.5279999999999999e-01   5.7099999999999998e-02   1.3589999999999999e-01  -1.2650999999999999e+00   1.3339999999999999e-01   3.3953000000000002e+00   3.1790000000000002e-01   3.8500000000000000e-02   2.0790000000000000e-01
  -3.7469999999999998e-01  -3.2979999999999998e-01   8.5780000000000001e-01   1.0500000000000000e-01  -1.9000000000000000e-02   3.9500000000000000e-02  -1.2428999999999999e+00   6.6699999999999995e-02   3.1341999999999999e+00   2.5050000000000000e-01   1.9199999999999998e-02   2.4329999999999999e-01
  -2.2040000000000001e-01  -2.1980000000000000e-01   0.0000000000000000e+00   2.0999999999999999e-01   1.4269999999999999e-01   4.8200000000000000e-02  -1.0653999999999999e+00   6.6699999999999995e-02   2.9600000000000000e+00   2.5050000000000000e-01   5.7700000000000001e-02   2.3440000000000000e-01
  -4.1880000000000001e-01  -4.6170000000000000e-01   8.5780000000000001e-01   1.5279999999999999e-01   5.7099999999999998e-02   7.4499999999999997e-02  -9.7660000000000002e-01   4.4499999999999998e-02   4.1788999999999996e+00   2.6970000000000000e-01   1.9199999999999998e-02   2.3440000000000000e-01
  -1.7630000000000001e-01  -3.0780000000000002e-01   7.7210000000000001e-01   2.1959999999999999e-01   0.0000000000000000e+00   6.5799999999999997e-02  -9.5440000000000003e-01   2.2239999999999999e-01   3.2212000000000001e+00   1.9270000000000001e-01   5.7700000000000001e-02   2.1679999999999999e-01
  -1.5429999999999999e-01  -1.7590000000000000e-01  -8.5780000000000001e-01   2.4820000000000000e-01   1.1420000000000000e-01   2.1899999999999999e-02  -1.0209999999999999e+00   2.4460000000000001e-01   2.9600000000000000e+00   2.4079999999999999e-01   4.8099999999999997e-02   2.3440000000000000e-01
  -3.9679999999999999e-01  -8.7900000000000006e-02   2.5740000000000002e-01   1.6230000000000000e-01   2.6640000000000003e-01   2.6300000000000000e-02  -9.9880000000000002e-01   1.1119999999999999e-01   4.0918000000000001e+00   2.0230000000000001e-01   1.0580000000000001e-01   1.5479999999999999e-01
  -3.3060000000000000e-01  -6.6000000000000003e-02   1.7160000000000000e-01   2.5779999999999997e-01   1.7130000000000001e-01   4.8200000000000000e-02  -1.0431999999999999e+00   4.2249999999999999e-01   3.7435999999999998e+00   2.5050000000000000e-01   9.6199999999999994e-02   2.5209999999999999e-01
  -3.7469999999999998e-01  -6.6000000000000003e-02   1.7160000000000000e-01   2.0999999999999999e-01   1.6180000000000000e-01   1.3200000000000000e-02  -1.1096999999999999e+00   2.0010000000000000e-01   2.6118000000000001e+00   2.6010000000000000e-01   6.7400000000000002e-02   2.3440000000000000e-01
  -2.4249999999999999e-01  -4.3999999999999997e-02   2.5740000000000002e-01   2.6729999999999998e-01   7.6100000000000001e-02   4.3900000000000002e-02  -1.0209999999999999e+00   1.1119999999999999e-01   3.1341999999999999e+00   2.8899999999999998e-01   0.0000000000000000e+00   2.3440000000000000e-01
  -3.7469999999999998e-01  -1.9789999999999999e-01   4.2890000000000000e-01   2.2910000000000000e-01   5.7099999999999998e-02   6.5799999999999997e-02  -1.1762999999999999e+00   4.4499999999999998e-02   2.9600000000000000e+00   1.7340000000000000e-01   9.6199999999999994e-02   2.0790000000000000e-01
  -3.7469999999999998e-01  -3.0780000000000002e-01   9.4359999999999999e-01   1.4319999999999999e-01   7.6100000000000001e-02   7.8899999999999998e-02  -9.5440000000000003e-01   1.5559999999999999e-01   2.6989000000000001e+00   2.6970000000000000e-01  -8.6599999999999996e-02   2.3440000000000000e-01
  -1.3230000000000000e-01  -1.5390000000000001e-01   6.8630000000000002e-01   2.1959999999999999e-01   1.0470000000000000e-01   8.3299999999999999e-02  -1.3317000000000001e+00   2.4460000000000001e-01   2.4377000000000000e+00   1.8300000000000000e-01   9.5999999999999992e-03   2.3000000000000001e-01
  -4.8490000000000000e-01  -1.0990000000000000e-01   7.7210000000000001e-01   1.8140000000000001e-01   1.0470000000000000e-01   1.2280000000000001e-01  -1.1762999999999999e+00   2.8910000000000002e-01   3.5695000000000001e+00   2.8899999999999998e-01  -9.5999999999999992e-03   2.2559999999999999e-01
  -3.3060000000000000e-01  -2.6379999999999998e-01  -2.5740000000000002e-01   1.5279999999999999e-01   9.5200000000000007e-02   1.0520000000000000e-01  -8.2120000000000004e-01   4.6689999999999998e-01   3.4824000000000002e+00   1.9270000000000001e-01   3.8500000000000000e-02   1.9910000000000000e-01
  -2.8649999999999998e-01  -2.6379999999999998e-01   1.7160000000000000e-01   1.6230000000000000e-01   2.0930000000000001e-01   3.9500000000000000e-02  -1.0875999999999999e+00   3.3350000000000002e-01   3.1341999999999999e+00   2.8899999999999998e-01   7.6999999999999999e-02   2.4770000000000000e-01
  -1.9839999999999999e-01  -2.6379999999999998e-01  -6.8630000000000002e-01   1.6230000000000000e-01   4.7600000000000003e-02   4.3900000000000002e-02  -1.1540999999999999e+00   2.4460000000000001e-01   3.2212000000000001e+00   1.9270000000000001e-01   9.5999999999999992e-03   2.1229999999999999e-01
  -3.9679999999999999e-01  -2.4179999999999999e-01  -6.8630000000000002e-01   9.5500000000000002e-02   1.2370000000000000e-01   4.3900000000000002e-02  -1.1096999999999999e+00   1.7790000000000000e-01   4.0918000000000001e+00   1.6380000000000000e-01   1.0580000000000001e-01   2.3890000000000000e-01
  -1.9839999999999999e-01  -2.4179999999999999e-01   6.0050000000000003e-01   2.2910000000000000e-01   1.3320000000000001e-01   5.7000000000000002e-02  -1.1318999999999999e+00   8.8900000000000007e-02   3.8306000000000000e+00   2.1190000000000001e-01   1.9199999999999998e-02   2.1679999999999999e-01
  -2.8649999999999998e-01  -3.7369999999999998e-01   4.2890000000000000e-01   1.5279999999999999e-01   1.1420000000000000e-01   4.8200000000000000e-02  -1.0875999999999999e+00  -2.2200000000000001e-02   3.7435999999999998e+00   2.5050000000000000e-01   0.0000000000000000e+00   2.3890000000000000e-01
  -3.0859999999999999e-01  -2.4179999999999999e-01   5.1470000000000005e-01   1.3370000000000001e-01   8.5599999999999996e-02   7.8899999999999998e-02  -1.0431999999999999e+00   6.6699999999999995e-02   3.4824000000000002e+00   2.5050000000000000e-01   0.0000000000000000e+00   2.3000000000000001e-01
  -2.8649999999999998e-01  -3.5170000000000001e-01   6.0050000000000003e-01   1.6230000000000000e-01   9.5200000000000007e-02   9.6500000000000002e-02  -1.1984999999999999e+00   2.2200000000000001e-02   3.1341999999999999e+00   2.5050000000000000e-01   3.8500000000000000e-02   2.5659999999999999e-01
  -2.6450000000000001e-01  -3.9570000000000000e-01   6.8630000000000002e-01   2.1959999999999999e-01   1.9030000000000000e-01   7.0199999999999999e-02  -1.1318999999999999e+00  -4.4499999999999998e-02   3.6564999999999999e+00   2.6970000000000000e-01   1.9199999999999998e-02   2.3440000000000000e-01
  -3.0859999999999999e-01  -5.2759999999999996e-01   1.0294000000000001e+00   1.1459999999999999e-01   1.1420000000000000e-01   1.0960000000000000e-01  -1.0653999999999999e+00   1.3339999999999999e-01   4.2659000000000002e+00   2.6970000000000000e-01   2.8899999999999999e-02   2.2559999999999999e-01
  -3.0859999999999999e-01  -2.8580000000000000e-01   1.4582999999999999e+00   1.9089999999999999e-01   1.1420000000000000e-01   9.6500000000000002e-02  -9.3220000000000003e-01   2.4460000000000001e-01   4.0918000000000001e+00   2.3119999999999999e-01   5.7700000000000001e-02   1.7690000000000000e-01
  -1.5429999999999999e-01  -2.1980000000000000e-01   0.0000000000000000e+00   1.3370000000000001e-01   1.9030000000000000e-01   4.3900000000000002e-02  -1.0653999999999999e+00   1.1119999999999999e-01   2.8730000000000002e+00   2.2159999999999999e-01   4.8099999999999997e-02   2.6540000000000002e-01
  -1.5429999999999999e-01  -2.4179999999999999e-01   0.0000000000000000e+00   1.4319999999999999e-01   1.7130000000000001e-01   7.0199999999999999e-02  -1.0209999999999999e+00   3.3350000000000002e-01   4.0918000000000001e+00   2.6970000000000000e-01   5.7700000000000001e-02   1.8140000000000001e-01
  -2.4249999999999999e-01  -2.6379999999999998e-01   4.2890000000000000e-01   8.5900000000000004e-02   1.4269999999999999e-01   3.0700000000000002e-02  -1.1318999999999999e+00   6.6699999999999995e-02   3.3953000000000002e+00   2.2159999999999999e-01   9.6199999999999994e-02   2.1229999999999999e-01
  -1.1020000000000001e-01  -1.7590000000000000e-01  -6.0050000000000003e-01   2.0999999999999999e-01   2.0930000000000001e-01   3.0700000000000002e-02  -9.5440000000000003e-01   4.4499999999999998e-02   3.2212000000000001e+00   2.4079999999999999e-01   1.9199999999999998e-02   2.6100000000000001e-01
  -1.9839999999999999e-01  -1.5390000000000001e-01   1.7160000000000000e-01   1.4319999999999999e-01   1.7130000000000001e-01   1.7500000000000002e-02  -1.1540999999999999e+00   6.6699999999999995e-02   3.8306000000000000e+00   2.6010000000000000e-01  -9.5999999999999992e-03   2.5209999999999999e-01
  -4.6289999999999998e-01  -2.4179999999999999e-01   1.7160000000000000e-01   1.6230000000000000e-01   1.0470000000000000e-01   7.4499999999999997e-02  -1.1096999999999999e+00   2.2239999999999999e-01   3.6564999999999999e+00   2.9859999999999998e-01   1.2509999999999999e-01   2.5209999999999999e-01
  -5.7310000000000005e-01  -2.4179999999999999e-01   7.7210000000000001e-01   7.6399999999999996e-02   4.7600000000000003e-02   7.4499999999999997e-02  -9.9880000000000002e-01  -8.8900000000000007e-02   3.2212000000000001e+00   2.4079999999999999e-01   9.6199999999999994e-02   2.2559999999999999e-01
  -2.4249999999999999e-01  -2.4179999999999999e-01   0.0000000000000000e+00   2.0050000000000001e-01   1.9980000000000001e-01   7.4499999999999997e-02  -1.0209999999999999e+00   4.4499999999999998e-02   3.3953000000000002e+00   2.6970000000000000e-01   7.6999999999999999e-02   2.1229999999999999e-01
  -2.8649999999999998e-01  -2.8580000000000000e-01   1.6298999999999999e+00   9.5500000000000002e-02   8.5599999999999996e-02   1.2280000000000001e-01  -1.0875999999999999e+00   1.3339999999999999e-01   3.6564999999999999e+00   2.2159999999999999e-01   0.0000000000000000e+00   2.0349999999999999e-01
  -2.8649999999999998e-01  -3.2979999999999998e-01   2.5740000000000002e-01   2.0050000000000001e-01   1.2370000000000000e-01   7.0199999999999999e-02  -9.1000000000000003e-01   1.7790000000000000e-01   4.7012999999999998e+00   2.8899999999999998e-01   9.6199999999999994e-02   2.0349999999999999e-01
  -3.5270000000000001e-01  -1.0990000000000000e-01  -4.2890000000000000e-01   1.6230000000000000e-01   1.4269999999999999e-01   6.5799999999999997e-02  -1.1762999999999999e+00   8.8900000000000007e-02   3.3083000000000000e+00   1.6380000000000000e-01   3.8500000000000000e-02   2.0790000000000000e-01
  -1.5429999999999999e-01  -1.5390000000000001e-01  -4.2890000000000000e-01   1.2410000000000000e-01   1.1420000000000000e-01   4.8200000000000000e-02  -8.4340000000000004e-01   2.8910000000000002e-01   3.3953000000000002e+00   2.1190000000000001e-01   5.7700000000000001e-02   1.9460000000000000e-01
  -2.6450000000000001e-01  -3.2979999999999998e-01   5.1470000000000005e-01   2.0050000000000001e-01   9.5200000000000007e-02   5.7000000000000002e-02  -1.1318999999999999e+00   2.6679999999999998e-01   3.7435999999999998e+00   2.2159999999999999e-01   0.0000000000000000e+00   2.3000000000000001e-01
  -3.0859999999999999e-01  -1.0990000000000000e-01  -1.7160000000000000e-01   2.0050000000000001e-01   1.0470000000000000e-01   1.3200000000000000e-02  -1.1540999999999999e+00  -2.2200000000000001e-02   4.4401000000000002e+00   2.7939999999999998e-01   2.8899999999999999e-02   2.3890000000000000e-01
  -3.5270000000000001e-01  -2.4179999999999999e-01   2.5740000000000002e-01   1.8140000000000001e-01   1.9030000000000000e-01   4.8200000000000000e-02  -1.1540999999999999e+00   2.2200000000000001e-02   2.8730000000000002e+00   1.9270000000000001e-01  -1.9199999999999998e-02   2.3440000000000000e-01
  -1.1020000000000001e-01  -6.6000000000000003e-02   6.0050000000000003e-01   7.6399999999999996e-02   1.2370000000000000e-01   5.7000000000000002e-02  -9.7660000000000002e-01   4.4499999999999998e-02   3.8306000000000000e+00   3.6599999999999999e-01  -8.6599999999999996e-02   2.0790000000000000e-01
  -2.8649999999999998e-01  -3.7369999999999998e-01   8.5800000000000001e-02   1.1459999999999999e-01   5.7099999999999998e-02   8.7700000000000000e-02  -1.1984999999999999e+00   1.3339999999999999e-01   3.3083000000000000e+00   2.8899999999999998e-01  -1.4430000000000001e-01   2.6979999999999998e-01
  -1.1020000000000001e-01  -1.5390000000000001e-01  -8.5800000000000001e-02   2.1959999999999999e-01   7.6100000000000001e-02   8.8000000000000005e-03  -1.0209999999999999e+00   2.2200000000000001e-02   3.3083000000000000e+00   2.6970000000000000e-01   5.7700000000000001e-02   2.3000000000000001e-01
  -3.3060000000000000e-01  -2.1980000000000000e-01   7.7210000000000001e-01   6.6799999999999998e-02   8.5599999999999996e-02   1.2720000000000001e-01  -1.0653999999999999e+00   1.1119999999999999e-01   2.9600000000000000e+00   2.5050000000000000e-01   5.7700000000000001e-02   2.2120000000000001e-01
  -2.8649999999999998e-01  -5.4959999999999998e-01   0.0000000000000000e+00   1.9089999999999999e-01   7.6100000000000001e-02   4.8200000000000000e-02  -8.8780000000000003e-01   2.6679999999999998e-01   3.2212000000000001e+00   1.9270000000000001e-01   8.6599999999999996e-02   1.8579999999999999e-01
  -3.0859999999999999e-01  -4.3999999999999997e-02   4.2890000000000000e-01   1.9089999999999999e-01   1.7130000000000001e-01   4.8200000000000000e-02  -1.0875999999999999e+00   2.0010000000000000e-01   4.0918000000000001e+00   2.1190000000000001e-01   8.6599999999999996e-02   2.5659999999999999e-01
  -1.3230000000000000e-01  -8.7900000000000006e-02  -4.2890000000000000e-01   1.8140000000000001e-01   1.7130000000000001e-01   8.8000000000000005e-03  -1.0431999999999999e+00   2.6679999999999998e-01   3.3083000000000000e+00   2.4079999999999999e-01   1.1550000000000001e-01   1.7249999999999999e-01
  -3.9679999999999999e-01  -1.3189999999999999e-01   5.1470000000000005e-01   1.1459999999999999e-01   1.7130000000000001e-01   7.8899999999999998e-02  -9.9880000000000002e-01   3.5580000000000001e-01   4.0918000000000001e+00   2.2159999999999999e-01   4.8099999999999997e-02   1.9910000000000000e-01
  -1.1020000000000001e-01  -4.3999999999999997e-02  -5.1470000000000005e-01   3.3420000000000000e-01   9.5200000000000007e-02   2.1899999999999999e-02  -1.1318999999999999e+00   1.7790000000000000e-01   2.6118000000000001e+00   2.8899999999999998e-01   9.5999999999999992e-03   1.9460000000000000e-01
  -3.7469999999999998e-01  -1.9789999999999999e-01   8.5800000000000001e-02   1.4319999999999999e-01   1.1420000000000000e-01   7.4499999999999997e-02  -1.2873000000000001e+00   8.8900000000000007e-02   3.3083000000000000e+00   3.2750000000000001e-01   2.8899999999999999e-02   2.3000000000000001e-01
  -3.0859999999999999e-01  -3.5170000000000001e-01   1.1152000000000000e+00   1.4319999999999999e-01   0.0000000000000000e+00   1.2720000000000001e-01  -1.0209999999999999e+00   1.1119999999999999e-01   2.9600000000000000e+00   2.9859999999999998e-01   1.2509999999999999e-01   2.0349999999999999e-01
  -2.2040000000000001e-01  -2.8580000000000000e-01   1.0294000000000001e+00   5.7299999999999997e-02   1.2370000000000000e-01   1.2720000000000001e-01  -1.2428999999999999e+00   1.1119999999999999e-01   3.2212000000000001e+00   2.2159999999999999e-01  -1.9199999999999998e-02   2.3000000000000001e-01
  -1.5429999999999999e-01  -3.0780000000000002e-01   2.5740000000000002e-01   2.0999999999999999e-01   4.7600000000000003e-02   7.8899999999999998e-02  -1.0431999999999999e+00   1.1119999999999999e-01   3.7435999999999998e+00   3.0819999999999997e-01   9.5999999999999992e-03   2.3890000000000000e-01
  -1.7630000000000001e-01  -3.5170000000000001e-01   1.3725000000000001e+00   1.5279999999999999e-01  -4.7600000000000003e-02   1.3589999999999999e-01  -1.1318999999999999e+00  -2.2200000000000001e-02   3.7435999999999998e+00   2.6010000000000000e-01   9.5999999999999992e-03   2.3000000000000001e-01
  -1.9839999999999999e-01  -2.4179999999999999e-01   8.5800000000000001e-02   2.0050000000000001e-01   1.6180000000000000e-01   1.0520000000000000e-01  -9.3220000000000003e-01   2.4460000000000001e-01   3.3083000000000000e+00   2.4079999999999999e-01   5.7700000000000001e-02   1.7690000000000000e-01
  -1.5429999999999999e-01  -1.5390000000000001e-01  -4.2890000000000000e-01   1.2410000000000000e-01   1.7130000000000001e-01   4.3900000000000002e-02  -9.3220000000000003e-01   1.3339999999999999e-01   3.0470999999999999e+00   1.5409999999999999e-01   3.8500000000000000e-02   2.6100000000000001e-01
  -1.3230000000000000e-01  -4.1770000000000002e-01  -8.5780000000000001e-01   2.3870000000000000e-01   1.5229999999999999e-01   1.7500000000000002e-02  -9.1000000000000003e-01   2.6679999999999998e-01   3.2212000000000001e+00   2.1190000000000001e-01   6.7400000000000002e-02   1.8140000000000001e-01
  -1.3230000000000000e-01  -3.2979999999999998e-01  -8.5800000000000001e-02   1.7190000000000000e-01   9.5200000000000007e-02   3.5099999999999999e-02  -9.9880000000000002e-01   1.3339999999999999e-01   3.6564999999999999e+00   1.9270000000000001e-01   0.0000000000000000e+00   2.2120000000000001e-01
  -1.9839999999999999e-01  -8.7900000000000006e-02  -8.5800000000000001e-02   1.6230000000000000e-01   1.9030000000000000e-01   2.6300000000000000e-02  -1.0431999999999999e+00   1.3339999999999999e-01   2.6118000000000001e+00   2.5050000000000000e-01  -3.8500000000000000e-02   2.1679999999999999e-01
  -1.9839999999999999e-01  -1.7590000000000000e-01   3.4310000000000002e-01   1.9089999999999999e-01   1.2370000000000000e-01   4.8200000000000000e-02  -1.2206999999999999e+00   8.8900000000000007e-02   3.5695000000000001e+00   2.6970000000000000e-01  -1.5400000000000000e-01   2.3440000000000000e-01
  -3.3060000000000000e-01  -1.9789999999999999e-01   8.5780000000000001e-01   1.0500000000000000e-01   1.9980000000000001e-01   1.0090000000000000e-01  -1.0653999999999999e+00   1.3339999999999999e-01   3.0470999999999999e+00   2.7939999999999998e-01  -9.6199999999999994e-02   2.7870000000000000e-01
  -2.6450000000000001e-01  -3.2979999999999998e-01   9.4359999999999999e-01   9.5500000000000002e-02   1.9000000000000000e-02   1.0520000000000000e-01  -1.2428999999999999e+00  -6.6699999999999995e-02   3.2212000000000001e+00   3.4680000000000000e-01  -7.6999999999999999e-02   2.5209999999999999e-01
  -1.3230000000000000e-01  -2.1980000000000000e-01   3.4310000000000002e-01   1.8140000000000001e-01   2.8500000000000001e-02   1.0520000000000000e-01  -1.2650999999999999e+00   1.7790000000000000e-01   3.4824000000000002e+00   2.7939999999999998e-01   9.5999999999999992e-03   2.0349999999999999e-01
  -2.6450000000000001e-01  -2.8580000000000000e-01   8.5780000000000001e-01   1.0500000000000000e-01   1.1420000000000000e-01   9.2100000000000001e-02  -1.0209999999999999e+00   1.3339999999999999e-01   3.3953000000000002e+00   2.4079999999999999e-01   1.9199999999999998e-02   2.5659999999999999e-01
  -1.7630000000000001e-01   0.0000000000000000e+00   8.5800000000000001e-02   1.8140000000000001e-01   8.5599999999999996e-02   5.2600000000000001e-02  -7.7680000000000005e-01   2.0010000000000000e-01   3.2212000000000001e+00   1.5409999999999999e-01   1.1550000000000001e-01   2.0349999999999999e-01
  -1.5429999999999999e-01  -3.5170000000000001e-01  -3.4310000000000002e-01   1.7190000000000000e-01   6.6600000000000006e-02   6.5799999999999997e-02  -1.1096999999999999e+00   1.1119999999999999e-01   3.7435999999999998e+00   3.3710000000000001e-01   5.7700000000000001e-02   2.3000000000000001e-01
  -2.8649999999999998e-01  -6.6000000000000003e-02   0.0000000000000000e+00   1.1459999999999999e-01   1.7130000000000001e-01   1.3200000000000000e-02  -1.0431999999999999e+00   4.2249999999999999e-01   2.4377000000000000e+00   2.0230000000000001e-01   7.6999999999999999e-02   2.1229999999999999e-01
  -2.4249999999999999e-01  -2.1980000000000000e-01   8.5800000000000001e-02   8.5900000000000004e-02   1.0470000000000000e-01   4.8200000000000000e-02  -1.0209999999999999e+00   1.3339999999999999e-01   4.2659000000000002e+00   1.6380000000000000e-01   9.5999999999999992e-03   2.3000000000000001e-01
  -2.2040000000000001e-01  -2.6379999999999998e-01  -1.1152000000000000e+00   1.8140000000000001e-01   1.4269999999999999e-01   2.6300000000000000e-02  -1.1096999999999999e+00   1.1119999999999999e-01   3.3083000000000000e+00   2.2159999999999999e-01   1.9199999999999998e-02   2.1679999999999999e-01
  -1.9839999999999999e-01  -3.0780000000000002e-01   0.0000000000000000e+00   2.0050000000000001e-01   1.2370000000000000e-01   8.7700000000000000e-02  -1.2206999999999999e+00   0.0000000000000000e+00   4.0048000000000004e+00   2.3119999999999999e-01  -9.5999999999999992e-03   2.5209999999999999e-01
  -1.7630000000000001e-01  -8.7900000000000006e-02   5.1470000000000005e-01   1.0500000000000000e-01   9.5200000000000007e-02   1.0090000000000000e-01  -9.3220000000000003e-01   2.6679999999999998e-01   3.5695000000000001e+00   2.7939999999999998e-01   2.8899999999999999e-02   2.1679999999999999e-01
  -3.5270000000000001e-01  -5.9360000000000002e-01   1.8015000000000001e+00   1.0500000000000000e-01   5.7099999999999998e-02   1.1400000000000000e-01  -1.3539000000000001e+00  -2.2200000000000001e-02   3.2212000000000001e+00   2.5050000000000000e-01   7.6999999999999999e-02   2.4329999999999999e-01
  -4.6289999999999998e-01  -3.0780000000000002e-01   4.2890000000000000e-01   2.0050000000000001e-01   1.0470000000000000e-01   8.7700000000000000e-02  -1.2428999999999999e+00   6.6699999999999995e-02   3.4824000000000002e+00   2.2159999999999999e-01   0.0000000000000000e+00   2.1679999999999999e-01
  -4.1880000000000001e-01  -1.3189999999999999e-01   1.0294000000000001e+00   9.5500000000000002e-02   6.6600000000000006e-02   1.2280000000000001e-01  -9.7660000000000002e-01   1.3339999999999999e-01   3.3083000000000000e+00   2.8899999999999998e-01   5.7700000000000001e-02   2.2559999999999999e-01
  -3.3060000000000000e-01  -3.0780000000000002e-01   1.3725000000000001e+00   6.6799999999999998e-02   7.6100000000000001e-02   9.6500000000000002e-02  -1.0875999999999999e+00   3.1130000000000002e-01   4.0918000000000001e+00   2.9859999999999998e-01   2.8899999999999999e-02   2.3440000000000000e-01
  -3.3060000000000000e-01  -2.8580000000000000e-01   0.0000000000000000e+00   1.3370000000000001e-01   8.5599999999999996e-02   3.5099999999999999e-02  -1.1762999999999999e+00   1.3339999999999999e-01   3.1341999999999999e+00   1.6380000000000000e-01   9.5999999999999992e-03   2.4329999999999999e-01
  -1.9839999999999999e-01  -1.9789999999999999e-01   0.0000000000000000e+00   2.7689999999999998e-01   1.9980000000000001e-01   3.0700000000000002e-02  -9.9880000000000002e-01   3.3350000000000002e-01   3.4824000000000002e+00   2.5050000000000000e-01   1.0580000000000001e-01   1.8579999999999999e-01
  -4.6289999999999998e-01  -3.7369999999999998e-01  -6.8630000000000002e-01   1.8140000000000001e-01   1.5229999999999999e-01   3.9500000000000000e-02  -1.0653999999999999e+00   2.4460000000000001e-01   4.0048000000000004e+00   3.0819999999999997e-01   2.8899999999999999e-02   2.3890000000000000e-01
  -2.8649999999999998e-01  -1.3189999999999999e-01  -4.2890000000000000e-01   2.2910000000000000e-01   1.6180000000000000e-01   5.2600000000000001e-02  -9.7660000000000002e-01   2.4460000000000001e-01   2.7858999999999998e+00   2.8899999999999998e-01   7.6999999999999999e-02   2.0790000000000000e-01
  -3.3060000000000000e-01  -1.5390000000000001e-01  -6.0050000000000003e-01   2.6729999999999998e-01   1.3320000000000001e-01   3.5099999999999999e-02  -1.0209999999999999e+00   8.8900000000000007e-02   2.8730000000000002e+00   2.7939999999999998e-01   9.5999999999999992e-03   2.3440000000000000e-01
  -2.2040000000000001e-01  -2.8580000000000000e-01   3.4310000000000002e-01   1.7190000000000000e-01   1.2370000000000000e-01   1.2280000000000001e-01  -1.1318999999999999e+00   2.0010000000000000e-01   3.0470999999999999e+00   2.7939999999999998e-01   8.6599999999999996e-02   2.0349999999999999e-01
  -3.3060000000000000e-01  -3.7369999999999998e-01   7.7210000000000001e-01   1.1459999999999999e-01   8.5599999999999996e-02   9.2100000000000001e-02  -1.2428999999999999e+00   2.2200000000000001e-02   2.8730000000000002e+00   2.5050000000000000e-01   3.8500000000000000e-02   2.2559999999999999e-01
  -2.4249999999999999e-01  -1.5390000000000001e-01   0.0000000000000000e+00   1.6230000000000000e-01   1.7130000000000001e-01   7.8899999999999998e-02  -9.7660000000000002e-01   0.0000000000000000e+00   2.8730000000000002e+00   2.6010000000000000e-01   9.5999999999999992e-03   2.4329999999999999e-01
  -2.4249999999999999e-01  -3.5170000000000001e-01   1.0294000000000001e+00   1.6230000000000000e-01   2.8500000000000001e-02   1.1400000000000000e-01  -9.7660000000000002e-01   2.0010000000000000e-01   3.6564999999999999e+00   2.4079999999999999e-01   8.6599999999999996e-02   1.9020000000000001e-01
  -1.3230000000000000e-01  -2.4179999999999999e-01   6.8630000000000002e-01   1.8140000000000001e-01   5.7099999999999998e-02   1.2280000000000001e-01  -9.5440000000000003e-01   2.6679999999999998e-01   3.3083000000000000e+00   2.6970000000000000e-01   5.7700000000000001e-02   2.6540000000000002e-01
  -3.9679999999999999e-01  -2.6379999999999998e-01  -4.2890000000000000e-01   2.5779999999999997e-01   1.1420000000000000e-01   2.6300000000000000e-02  -1.0875999999999999e+00  -4.4499999999999998e-02   4.7012999999999998e+00   2.6970000000000000e-01  -9.5999999999999992e-03   2.5659999999999999e-01
  -8.8200000000000001e-02  -1.3189999999999999e-01  -8.5800000000000001e-02   2.0999999999999999e-01   1.6180000000000000e-01   2.6300000000000000e-02  -9.7660000000000002e-01   4.4469999999999998e-01   3.9177000000000000e+00   2.4079999999999999e-01   7.6999999999999999e-02   1.9910000000000000e-01
  -4.4080000000000003e-01  -2.6379999999999998e-01  -2.5740000000000002e-01   1.9089999999999999e-01   1.1420000000000000e-01   8.3299999999999999e-02  -9.9880000000000002e-01   1.5559999999999999e-01   3.5695000000000001e+00   2.1190000000000001e-01  -2.8899999999999999e-02   2.5209999999999999e-01
  -1.5429999999999999e-01  -1.0990000000000000e-01  -6.0050000000000003e-01   2.2910000000000000e-01   1.0470000000000000e-01   3.9500000000000000e-02  -1.1984999999999999e+00   4.0020000000000000e-01   4.0048000000000004e+00   2.6970000000000000e-01   3.8500000000000000e-02   2.5209999999999999e-01
  -1.9839999999999999e-01  -3.2979999999999998e-01   8.5800000000000001e-02   1.6230000000000000e-01   1.3320000000000001e-01   3.9500000000000000e-02  -1.0875999999999999e+00  -4.4499999999999998e-02   2.1764999999999999e+00   2.3119999999999999e-01   0.0000000000000000e+00   2.1229999999999999e-01
  -5.2900000000000003e-01  -2.1980000000000000e-01   2.5740000000000002e-01   1.2410000000000000e-01  -4.7600000000000003e-02   9.2100000000000001e-02  -1.0875999999999999e+00   2.2239999999999999e-01   3.9177000000000000e+00   2.9859999999999998e-01   6.7400000000000002e-02   2.1679999999999999e-01
  -3.7469999999999998e-01  -2.1980000000000000e-01   1.5441000000000000e+00   1.1459999999999999e-01   2.8500000000000001e-02   6.5799999999999997e-02  -1.2428999999999999e+00   2.2239999999999999e-01   2.9600000000000000e+00   2.4079999999999999e-01   9.5999999999999992e-03   2.1229999999999999e-01
  -3.9679999999999999e-01  -3.5170000000000001e-01  -8.5800000000000001e-02   2.6729999999999998e-01   7.6100000000000001e-02   7.0199999999999999e-02  -1.1318999999999999e+00  -1.5559999999999999e-01   3.3083000000000000e+00   2.7939999999999998e-01   2.8899999999999999e-02   2.0790000000000000e-01
  -3.0859999999999999e-01  -5.2759999999999996e-01   1.1152000000000000e+00   1.7190000000000000e-01   4.7600000000000003e-02   8.7700000000000000e-02  -1.0653999999999999e+00   1.1119999999999999e-01   3.4824000000000002e+00   1.7340000000000000e-01   6.7400000000000002e-02   2.5659999999999999e-01
  -2.6450000000000001e-01  -4.6170000000000000e-01  -8.5800000000000001e-02   1.7190000000000000e-01   7.6100000000000001e-02   7.8899999999999998e-02  -8.2120000000000004e-01   1.5559999999999999e-01   3.7435999999999998e+00   2.6970000000000000e-01   9.6199999999999994e-02   1.7690000000000000e-01
  -2.2040000000000001e-01  -1.0990000000000000e-01   3.4310000000000002e-01   2.1959999999999999e-01   2.3790000000000000e-01   3.9500000000000000e-02  -1.1096999999999999e+00   1.5559999999999999e-01   3.0470999999999999e+00   3.1790000000000002e-01   3.8500000000000000e-02   1.5040000000000001e-01
  -1.9839999999999999e-01  -3.5170000000000001e-01  -8.5800000000000001e-02   2.0050000000000001e-01   1.1420000000000000e-01   2.6300000000000000e-02  -1.1096999999999999e+00   6.6699999999999995e-02   2.6989000000000001e+00   2.8899999999999998e-01   4.8099999999999997e-02   1.9910000000000000e-01
  -1.7630000000000001e-01  -1.5390000000000001e-01   3.4310000000000002e-01   1.6230000000000000e-01   1.1420000000000000e-01   8.7700000000000000e-02  -8.8780000000000003e-01   2.8910000000000002e-01   4.3529999999999998e+00   1.5409999999999999e-01   8.6599999999999996e-02   2.2120000000000001e-01
  -1.7630000000000001e-01  -1.9789999999999999e-01  -6.0050000000000003e-01   1.9089999999999999e-01   1.9030000000000000e-01   7.0199999999999999e-02  -1.1318999999999999e+00   1.1119999999999999e-01   3.3953000000000002e+00   2.9859999999999998e-01   0.0000000000000000e+00   2.2120000000000001e-01
  -3.0859999999999999e-01  -3.5170000000000001e-01   5.1470000000000005e-01   2.2910000000000000e-01   1.4269999999999999e-01   4.3900000000000002e-02  -1.2428999999999999e+00   1.1119999999999999e-01   3.3953000000000002e+00   2.7939999999999998e-01  -2.8899999999999999e-02   2.5659999999999999e-01
  -5.5110000000000003e-01  -4.1770000000000002e-01   6.8630000000000002e-01   1.0500000000000000e-01   1.5229999999999999e-01   9.6500000000000002e-02  -1.0431999999999999e+00   2.8910000000000002e-01   3.1341999999999999e+00   2.7939999999999998e-01  -9.5999999999999992e-03   2.2120000000000001e-01
  -3.5270000000000001e-01  -3.9570000000000000e-01   1.2867999999999999e+00   2.8600000000000000e-02  -9.4999999999999998e-03   1.1400000000000000e-01  -1.1540999999999999e+00   8.8900000000000007e-02   3.0470999999999999e+00   2.7939999999999998e-01   9.5999999999999992e-03   2.5659999999999999e-01
  -4.1880000000000001e-01  -1.3189999999999999e-01  -1.7160000000000000e-01   1.7190000000000000e-01   8.5599999999999996e-02   8.3299999999999999e-02  -8.8780000000000003e-01   0.0000000000000000e+00   2.8730000000000002e+00   2.6010000000000000e-01   3.8500000000000000e-02   2.9189999999999999e-01
  -4.4080000000000003e-01  -1.5390000000000001e-01   3.4310000000000002e-01   2.0050000000000001e-01   3.8100000000000002e-02   1.2280000000000001e-01  -9.9880000000000002e-01   2.2239999999999999e-01   3.7435999999999998e+00   2.2159999999999999e-01   8.6599999999999996e-02   2.3000000000000001e-01
  -8.8200000000000001e-02  -1.7590000000000000e-01   5.1470000000000005e-01   4.7699999999999999e-02   8.5599999999999996e-02   6.1400000000000003e-02  -8.6560000000000004e-01   2.2239999999999999e-01   3.3083000000000000e+00   2.7939999999999998e-01   1.0580000000000001e-01   2.0790000000000000e-01
  -2.8649999999999998e-01  -2.4179999999999999e-01  -6.0050000000000003e-01   1.1459999999999999e-01   1.6180000000000000e-01   3.5099999999999999e-02  -1.1318999999999999e+00   8.8900000000000007e-02   3.3953000000000002e+00   2.1190000000000001e-01   9.6199999999999994e-02   2.4770000000000000e-01
  -2.6450000000000001e-01  -1.9789999999999999e-01  -3.4310000000000002e-01   2.0999999999999999e-01   1.3320000000000001e-01   4.3900000000000002e-02  -8.8780000000000003e-01   8.8900000000000007e-02   4.1788999999999996e+00   1.9270000000000001e-01   1.6360000000000000e-01   1.9910000000000000e-01
  -2.2040000000000001e-01  -1.3189999999999999e-01   4.2890000000000000e-01   1.1459999999999999e-01   1.2370000000000000e-01   7.8899999999999998e-02  -1.1096999999999999e+00   2.4460000000000001e-01   3.9177000000000000e+00   9.6299999999999997e-02   1.2509999999999999e-01   2.2120000000000001e-01
  -3.3060000000000000e-01  -6.6000000000000003e-02   8.5800000000000001e-02   2.1959999999999999e-01   1.6180000000000000e-01   2.6300000000000000e-02  -1.0875999999999999e+00   3.3350000000000002e-01   3.3953000000000002e+00   1.7340000000000000e-01   1.9199999999999998e-02   2.6100000000000001e-01
  -2.6450000000000001e-01  -1.0990000000000000e-01   3.4310000000000002e-01   1.4319999999999999e-01   1.9000000000000000e-02   5.7000000000000002e-02  -1.1540999999999999e+00   6.6699999999999995e-02   2.6989000000000001e+00   3.3710000000000001e-01  -7.6999999999999999e-02   2.3890000000000000e-01
  -2.2040000000000001e-01  -2.8580000000000000e-01   7.7210000000000001e-01   3.1509999999999999e-01  -5.7099999999999998e-02   4.3900000000000002e-02  -9.7660000000000002e-01   8.8900000000000007e-02   2.9600000000000000e+00   1.9270000000000001e-01   4.8099999999999997e-02   1.9460000000000000e-01
  -2.2040000000000001e-01  -3.7369999999999998e-01   7.7210000000000001e-01   2.0999999999999999e-01  -2.8500000000000001e-02   9.2100000000000001e-02  -1.1762999999999999e+00   0.0000000000000000e+00   2.6989000000000001e+00   3.0819999999999997e-01  -7.6999999999999999e-02   2.6100000000000001e-01
  -1.7630000000000001e-01  -1.7590000000000000e-01  -5.1470000000000005e-01   7.6399999999999996e-02   1.1420000000000000e-01   4.3900000000000002e-02  -1.0431999999999999e+00   1.5559999999999999e-01   3.2212000000000001e+00   2.7939999999999998e-01   0.0000000000000000e+00   2.3440000000000000e-01
  -3.9679999999999999e-01  -4.6170000000000000e-01   6.8630000000000002e-01   6.6799999999999998e-02   4.7600000000000003e-02   1.1840000000000001e-01  -9.5440000000000003e-01   2.0010000000000000e-01   4.3529999999999998e+00   1.8300000000000000e-01   1.3469999999999999e-01   2.3440000000000000e-01
  -2.4249999999999999e-01  -2.8580000000000000e-01   0.0000000000000000e+00   2.3870000000000000e-01   6.6600000000000006e-02   3.5099999999999999e-02  -8.8780000000000003e-01   2.2239999999999999e-01   3.7435999999999998e+00   2.8899999999999998e-01   1.4430000000000001e-01   2.3000000000000001e-01
  -1.7630000000000001e-01  -1.3189999999999999e-01  -1.7160000000000000e-01   1.8140000000000001e-01   1.9980000000000001e-01   3.9500000000000000e-02  -1.1540999999999999e+00   6.6699999999999995e-02   3.6564999999999999e+00   1.9270000000000001e-01   6.7400000000000002e-02   2.6100000000000001e-01
  -3.0859999999999999e-01  -1.5390000000000001e-01  -4.2890000000000000e-01   2.2910000000000000e-01   1.6180000000000000e-01   4.4000000000000003e-03  -8.8780000000000003e-01   3.7800000000000000e-01   3.9177000000000000e+00   2.2159999999999999e-01   2.8899999999999999e-02   1.8579999999999999e-01
  -2.4249999999999999e-01  -1.5390000000000001e-01   1.2010000000000001e+00   2.0050000000000001e-01   1.9030000000000000e-01   7.4499999999999997e-02  -1.1762999999999999e+00   1.7790000000000000e-01   3.5695000000000001e+00   2.0230000000000001e-01   5.7700000000000001e-02   2.0790000000000000e-01
  -1.9839999999999999e-01  -1.9789999999999999e-01  -5.1470000000000005e-01   2.0999999999999999e-01   9.5200000000000007e-02   1.7500000000000002e-02  -1.0431999999999999e+00   2.2200000000000001e-02   4.4401000000000002e+00   2.4079999999999999e-01   3.8500000000000000e-02   2.1679999999999999e-01
  -2.4249999999999999e-01  -1.7590000000000000e-01   1.7160000000000000e-01   1.8140000000000001e-01   1.6180000000000000e-01   7.0199999999999999e-02  -1.2650999999999999e+00   2.4460000000000001e-01   3.2212000000000001e+00   2.6970000000000000e-01  -1.3469999999999999e-01   1.9460000000000000e-01
  -4.8490000000000000e-01  -2.1980000000000000e-01   2.5740000000000002e-01   2.0999999999999999e-01   9.4999999999999998e-03   9.6500000000000002e-02  -9.3220000000000003e-01   4.4499999999999998e-02   3.5695000000000001e+00   2.1190000000000001e-01   3.8500000000000000e-02   1.9910000000000000e-01
  -1.3230000000000000e-01  -1.7590000000000000e-01   7.7210000000000001e-01   1.2410000000000000e-01   7.6100000000000001e-02   1.1400000000000000e-01  -1.0209999999999999e+00   2.6679999999999998e-01   4.0048000000000004e+00   2.6970000000000000e-01  -5.7700000000000001e-02   2.6979999999999998e-01
  -2.6450000000000001e-01  -1.7590000000000000e-01   3.4310000000000002e-01   2.3870000000000000e-01   1.1420000000000000e-01   9.2100000000000001e-02  -1.1540999999999999e+00   1.1119999999999999e-01   2.4377000000000000e+00   2.4079999999999999e-01  -9.5999999999999992e-03   1.9910000000000000e-01
  -4.6289999999999998e-01  -3.0780000000000002e-01   1.9730000000000001e+00   1.3370000000000001e-01  -1.9000000000000000e-02   1.4030000000000001e-01  -9.3220000000000003e-01   2.2239999999999999e-01   3.5695000000000001e+00   2.6010000000000000e-01   5.7700000000000001e-02   1.9020000000000001e-01
  -6.6100000000000006e-02  -2.6379999999999998e-01   4.2890000000000000e-01   1.2410000000000000e-01   9.5200000000000007e-02   6.5799999999999997e-02  -9.5440000000000003e-01   3.5580000000000001e-01   3.2212000000000001e+00   2.7939999999999998e-01   2.8899999999999999e-02   2.2120000000000001e-01
  -1.7630000000000001e-01  -3.0780000000000002e-01   8.5800000000000001e-02   2.2910000000000000e-01   1.3320000000000001e-01   8.3299999999999999e-02  -1.1540999999999999e+00   3.3350000000000002e-01   4.1788999999999996e+00   2.8899999999999998e-01  -9.5999999999999992e-03   2.4329999999999999e-01
  -3.0859999999999999e-01  -6.6000000000000003e-02  -1.7160000000000000e-01   2.5779999999999997e-01   2.2839999999999999e-01   1.7500000000000002e-02  -9.5440000000000003e-01  -4.4499999999999998e-02   3.1341999999999999e+00   2.3119999999999999e-01   1.0580000000000001e-01   1.9910000000000000e-01
  -1.3230000000000000e-01  -3.9570000000000000e-01   4.2890000000000000e-01   1.8140000000000001e-01   7.6100000000000001e-02   8.7700000000000000e-02  -1.0431999999999999e+00   0.0000000000000000e+00   3.4824000000000002e+00   2.7939999999999998e-01   4.8099999999999997e-02   2.5209999999999999e-01
  -1.9839999999999999e-01  -6.6000000000000003e-02  -2.5740000000000002e-01   1.7190000000000000e-01   1.4269999999999999e-01   2.1899999999999999e-02  -1.3317000000000001e+00   8.8900000000000007e-02   3.3953000000000002e+00   2.8899999999999998e-01  -1.9199999999999998e-02   2.2559999999999999e-01
  -2.4249999999999999e-01  -1.9789999999999999e-01  -1.7160000000000000e-01   1.4319999999999999e-01   9.5200000000000007e-02   4.8200000000000000e-02  -1.3095000000000001e+00  -1.3339999999999999e-01   3.0470999999999999e+00   2.4079999999999999e-01   1.9199999999999998e-02   2.3440000000000000e-01
  -2.4249999999999999e-01  -3.0780000000000002e-01  -6.8630000000000002e-01   8.5900000000000004e-02   9.5200000000000007e-02   1.1400000000000000e-01  -1.0209999999999999e+00   2.2239999999999999e-01   2.9600000000000000e+00   2.3119999999999999e-01   8.6599999999999996e-02   2.1679999999999999e-01
  -2.6450000000000001e-01  -3.5170000000000001e-01   8.5780000000000001e-01   2.1959999999999999e-01   1.9000000000000000e-02   4.3900000000000002e-02  -1.2206999999999999e+00   2.2200000000000001e-02   3.3083000000000000e+00   3.3710000000000001e-01  -7.6999999999999999e-02   2.3890000000000000e-01
  -4.4100000000000000e-02  -1.0990000000000000e-01   2.5740000000000002e-01   2.1959999999999999e-01   1.5229999999999999e-01   6.1400000000000003e-02  -1.0875999999999999e+00   2.2239999999999999e-01   3.3953000000000002e+00   2.5050000000000000e-01  -1.9199999999999998e-02   2.8749999999999998e-01
  -3.9679999999999999e-01  -3.9570000000000000e-01   1.2010000000000001e+00   1.2410000000000000e-01   1.0470000000000000e-01   7.8899999999999998e-02  -9.9880000000000002e-01   2.8910000000000002e-01   3.4824000000000002e+00   3.3710000000000001e-01   9.5999999999999992e-03   2.3890000000000000e-01
  -1.9839999999999999e-01  -1.3189999999999999e-01   1.1152000000000000e+00   1.7190000000000000e-01   7.6100000000000001e-02   8.7700000000000000e-02  -8.4340000000000004e-01   3.3350000000000002e-01   3.4824000000000002e+00   2.6010000000000000e-01   5.7700000000000001e-02   2.1679999999999999e-01
  -2.6450000000000001e-01  -2.8580000000000000e-01  -8.5800000000000001e-02   1.5279999999999999e-01   1.1420000000000000e-01   8.7700000000000000e-02  -1.1096999999999999e+00   1.1119999999999999e-01   3.5695000000000001e+00   2.3119999999999999e-01   3.8500000000000000e-02   2.0790000000000000e-01
  -1.1020000000000001e-01   0.0000000000000000e+00  -3.4310000000000002e-01   1.3370000000000001e-01   1.8079999999999999e-01   6.1400000000000003e-02  -8.2120000000000004e-01   1.7790000000000000e-01   4.1788999999999996e+00   2.6970000000000000e-01   8.6599999999999996e-02   1.9020000000000001e-01
  -3.0859999999999999e-01  -3.5170000000000001e-01   8.5780000000000001e-01   9.5500000000000002e-02   5.7099999999999998e-02   7.8899999999999998e-02  -8.8780000000000003e-01   6.6699999999999995e-02   4.7882999999999996e+00   2.5050000000000000e-01   1.0580000000000001e-01   2.2120000000000001e-01
  -1.1020000000000001e-01  -1.7590000000000000e-01  -3.4310000000000002e-01   2.3870000000000000e-01   5.7099999999999998e-02   2.1899999999999999e-02  -1.0431999999999999e+00   1.1119999999999999e-01   3.0470999999999999e+00   2.3119999999999999e-01   6.7400000000000002e-02   2.4770000000000000e-01
  -2.2040000000000001e-01  -3.9570000000000000e-01  -8.5800000000000001e-02   1.6230000000000000e-01   1.5229999999999999e-01   7.0199999999999999e-02  -1.1984999999999999e+00  -8.8900000000000007e-02   3.2212000000000001e+00   2.1190000000000001e-01   7.6999999999999999e-02   2.3000000000000001e-01
  -3.0859999999999999e-01  -2.4179999999999999e-01   3.4310000000000002e-01   7.6399999999999996e-02   1.5229999999999999e-01   8.3299999999999999e-02  -1.0209999999999999e+00   8.8900000000000007e-02   2.8730000000000002e+00   2.6970000000000000e-01   8.6599999999999996e-02   2.1229999999999999e-01
  -2.2040000000000001e-01  -1.9789999999999999e-01   3.4310000000000002e-01   1.3370000000000001e-01   6.6600000000000006e-02   9.2100000000000001e-02  -1.1096999999999999e+00  -1.5559999999999999e-01   2.6989000000000001e+00   2.8899999999999998e-01   5.7700000000000001e-02   2.3000000000000001e-01
  -2.8649999999999998e-01  -1.3189999999999999e-01  -8.5800000000000001e-02   1.9089999999999999e-01   1.0470000000000000e-01   6.5799999999999997e-02  -1.0431999999999999e+00   1.7790000000000000e-01   3.0470999999999999e+00   3.0819999999999997e-01   6.7400000000000002e-02   2.1679999999999999e-01
  -4.1880000000000001e-01  -2.1980000000000000e-01   1.1152000000000000e+00   1.0500000000000000e-01   1.9000000000000000e-02   1.3159999999999999e-01  -1.0431999999999999e+00   1.1119999999999999e-01   3.7435999999999998e+00   2.1190000000000001e-01   6.7400000000000002e-02   2.6540000000000002e-01
  -1.7630000000000001e-01  -4.1770000000000002e-01   1.4582999999999999e+00   8.5900000000000004e-02   7.6100000000000001e-02   6.5799999999999997e-02  -9.3220000000000003e-01   2.6679999999999998e-01   4.1788999999999996e+00   2.4079999999999999e-01   8.6599999999999996e-02   2.3890000000000000e-01
  -2.6450000000000001e-01  -2.4179999999999999e-01   9.4359999999999999e-01   1.4319999999999999e-01   1.1420000000000000e-01   5.2600000000000001e-02  -1.1318999999999999e+00   1.3339999999999999e-01   3.2212000000000001e+00   2.2159999999999999e-01   4.8099999999999997e-02   2.3440000000000000e-01
  -3.9679999999999999e-01  -3.2979999999999998e-01   0.0000000000000000e+00   2.5779999999999997e-01   1.3320000000000001e-01   7.8899999999999998e-02  -9.1000000000000003e-01   3.7800000000000000e-01   3.3953000000000002e+00   2.0230000000000001e-01   1.6360000000000000e-01   1.7249999999999999e-01
  -1.5429999999999999e-01  -2.4179999999999999e-01   2.5740000000000002e-01   2.0999999999999999e-01   1.3320000000000001e-01   7.0199999999999999e-02  -9.5440000000000003e-01   6.6699999999999995e-02   4.2659000000000002e+00   1.6380000000000000e-01   3.8500000000000000e-02   2.4770000000000000e-01
  -8.8200000000000001e-02  -1.9789999999999999e-01  -2.5740000000000002e-01   1.6230000000000000e-01   1.6180000000000000e-01   6.5799999999999997e-02  -9.9880000000000002e-01  -8.8900000000000007e-02   4.0918000000000001e+00   2.0230000000000001e-01   4.8099999999999997e-02   2.2120000000000001e-01
  -3.5270000000000001e-01  -3.9570000000000000e-01  -1.7160000000000000e-01   2.0999999999999999e-01   1.9030000000000000e-01   5.7000000000000002e-02  -1.1540999999999999e+00   2.4460000000000001e-01   3.1341999999999999e+00   2.5050000000000000e-01   5.7700000000000001e-02   2.4329999999999999e-01
  -3.9679999999999999e-01  -2.1980000000000000e-01   4.2890000000000000e-01   1.4319999999999999e-01   5.7099999999999998e-02   1.0960000000000000e-01  -1.2428999999999999e+00   2.2200000000000001e-02   3.5695000000000001e+00   6.7400000000000002e-02   1.2509999999999999e-01   1.9460000000000000e-01
  -2.8649999999999998e-01  -1.9789999999999999e-01   7.7210000000000001e-01   6.6799999999999998e-02   0.0000000000000000e+00   4.3900000000000002e-02  -1.2873000000000001e+00   2.2200000000000001e-02   3.2212000000000001e+00   3.0819999999999997e-01  -9.5999999999999992e-03   2.3000000000000001e-01
  -1.7630000000000001e-01  -3.5170000000000001e-01  -5.1470000000000005e-01   2.5779999999999997e-01   5.7099999999999998e-02   6.1400000000000003e-02  -1.1318999999999999e+00   1.3339999999999999e-01   2.5247000000000002e+00   2.6970000000000000e-01   1.9199999999999998e-02   2.2559999999999999e-01
  -4.8490000000000000e-01  -5.2759999999999996e-01   6.8630000000000002e-01   9.5500000000000002e-02   1.2370000000000000e-01   8.7700000000000000e-02  -1.0431999999999999e+00   4.4499999999999998e-02   3.3083000000000000e+00   2.9859999999999998e-01   1.9199999999999998e-02   2.2559999999999999e-01
  -1.1020000000000001e-01  -3.5170000000000001e-01   1.7160000000000000e-01   1.8140000000000001e-01   7.6100000000000001e-02   1.0090000000000000e-01  -1.0875999999999999e+00   8.8900000000000007e-02   3.1341999999999999e+00   1.9270000000000001e-01   1.9199999999999998e-02   1.9020000000000001e-01
  -8.8200000000000001e-02  -3.2979999999999998e-01  -3.4310000000000002e-01   1.9089999999999999e-01   1.0470000000000000e-01   2.1899999999999999e-02  -1.0209999999999999e+00   2.2239999999999999e-01   3.3953000000000002e+00   2.7939999999999998e-01  -2.8899999999999999e-02   2.1679999999999999e-01
  -1.7630000000000001e-01  -1.0990000000000000e-01  -8.5800000000000001e-02   3.2460000000000000e-01   1.5229999999999999e-01   6.5799999999999997e-02  -7.9900000000000004e-01   4.2249999999999999e-01   3.7435999999999998e+00   2.8899999999999998e-01   1.3469999999999999e-01   1.9020000000000001e-01
  -4.1880000000000001e-01  -4.3969999999999998e-01  -8.5800000000000001e-02   1.2410000000000000e-01   1.4269999999999999e-01   6.5799999999999997e-02  -9.5440000000000003e-01   3.3350000000000002e-01   4.0048000000000004e+00   3.3710000000000001e-01   0.0000000000000000e+00   1.9460000000000000e-01
  -2.2040000000000001e-01   8.7900000000000006e-02  -6.0050000000000003e-01   1.7190000000000000e-01   1.5229999999999999e-01   8.8000000000000005e-03  -1.0653999999999999e+00   2.0010000000000000e-01   3.9177000000000000e+00   2.6010000000000000e-01   2.8899999999999999e-02   2.0349999999999999e-01
  -1.1020000000000001e-01  -1.5390000000000001e-01  -6.0050000000000003e-01   1.8140000000000001e-01   1.0470000000000000e-01   4.4000000000000003e-03  -1.1096999999999999e+00   1.1119999999999999e-01   2.8730000000000002e+00   2.5050000000000000e-01  -5.7700000000000001e-02   2.0790000000000000e-01
  -3.0859999999999999e-01  -2.6379999999999998e-01   9.4359999999999999e-01   2.5779999999999997e-01   1.1420000000000000e-01   9.2100000000000001e-02  -1.2206999999999999e+00   2.0010000000000000e-01   2.6989000000000001e+00   1.6380000000000000e-01   1.1550000000000001e-01   2.0349999999999999e-01
  -2.8649999999999998e-01  -1.9789999999999999e-01   6.8630000000000002e-01   2.0999999999999999e-01   8.5599999999999996e-02   8.3299999999999999e-02  -1.1984999999999999e+00  -2.0010000000000000e-01   2.8730000000000002e+00   2.1190000000000001e-01   1.9199999999999998e-02   2.5209999999999999e-01
  -6.6100000000000006e-02  -2.4179999999999999e-01   5.1470000000000005e-01   2.0999999999999999e-01   7.6100000000000001e-02   7.0199999999999999e-02  -1.1984999999999999e+00   6.6699999999999995e-02   2.5247000000000002e+00   2.1190000000000001e-01  -1.9199999999999998e-02   2.3440000000000000e-01
  -4.4080000000000003e-01  -6.5949999999999998e-01   4.2890000000000000e-01   6.6799999999999998e-02  -9.4999999999999998e-03   8.7700000000000000e-02  -1.0875999999999999e+00  -8.8900000000000007e-02   3.2212000000000001e+00   2.4079999999999999e-01   6.7400000000000002e-02   2.3000000000000001e-01
  -3.7469999999999998e-01  -3.9570000000000000e-01   3.4310000000000002e-01   1.8140000000000001e-01   9.4999999999999998e-03   7.8899999999999998e-02  -8.2120000000000004e-01   2.8910000000000002e-01   3.4824000000000002e+00   3.0819999999999997e-01   1.1550000000000001e-01   2.3890000000000000e-01
  -2.4249999999999999e-01  -2.6379999999999998e-01  -4.2890000000000000e-01   2.2910000000000000e-01   1.3320000000000001e-01   7.8899999999999998e-02  -1.1762999999999999e+00   6.6699999999999995e-02   3.5695000000000001e+00   1.9270000000000001e-01   9.5999999999999992e-03   2.2120000000000001e-01
  -1.7630000000000001e-01  -1.5390000000000001e-01  -7.7210000000000001e-01   1.9089999999999999e-01   1.6180000000000000e-01   4.8200000000000000e-02  -1.0209999999999999e+00   2.2239999999999999e-01   4.0048000000000004e+00   2.0230000000000001e-01   8.6599999999999996e-02   1.9460000000000000e-01
  -2.2040000000000001e-01  -1.7590000000000000e-01   6.8630000000000002e-01   1.0500000000000000e-01   6.6600000000000006e-02   8.3299999999999999e-02  -8.6560000000000004e-01   1.7790000000000000e-01   3.8306000000000000e+00   2.5050000000000000e-01   1.2509999999999999e-01   2.2120000000000001e-01
  -2.4249999999999999e-01  -3.9570000000000000e-01   8.5800000000000001e-02   2.6729999999999998e-01   1.5229999999999999e-01   3.5099999999999999e-02  -1.0875999999999999e+00  -2.2200000000000001e-02   3.3953000000000002e+00   2.5050000000000000e-01  -2.8899999999999999e-02   2.1679999999999999e-01
  -2.4249999999999999e-01  -1.3189999999999999e-01   2.5740000000000002e-01   2.5779999999999997e-01   1.5229999999999999e-01   7.0199999999999999e-02  -1.0431999999999999e+00   2.8910000000000002e-01   3.7435999999999998e+00   1.5409999999999999e-01   9.5999999999999992e-03   2.2559999999999999e-01
  -2.6450000000000001e-01  -3.7369999999999998e-01   0.0000000000000000e+00   1.6230000000000000e-01   2.8500000000000001e-02   8.7700000000000000e-02  -1.0209999999999999e+00   6.6699999999999995e-02   3.6564999999999999e+00   2.5050000000000000e-01  -4.8099999999999997e-02   2.0790000000000000e-01
  -2.4249999999999999e-01  -2.1980000000000000e-01   1.2867999999999999e+00   1.4319999999999999e-01   5.7099999999999998e-02   1.3159999999999999e-01  -1.1096999999999999e+00   6.6699999999999995e-02   3.3083000000000000e+00   2.5050000000000000e-01  -9.5999999999999992e-03   2.8749999999999998e-01
  -1.9839999999999999e-01  -2.8580000000000000e-01   1.7160000000000000e-01   1.3370000000000001e-01   8.5599999999999996e-02   5.7000000000000002e-02  -1.2206999999999999e+00  -2.2200000000000001e-02   2.0024000000000002e+00   2.6010000000000000e-01   2.8899999999999999e-02   2.3000000000000001e-01
  -2.4249999999999999e-01  -3.5170000000000001e-01   1.1152000000000000e+00   1.0500000000000000e-01   8.5599999999999996e-02   8.7700000000000000e-02  -1.0431999999999999e+00   2.2200000000000001e-02   3.5695000000000001e+00   2.9859999999999998e-01   6.7400000000000002e-02   2.1229999999999999e-01
  -3.5270000000000001e-01  -1.5390000000000001e-01   8.5780000000000001e-01   3.1509999999999999e-01   1.5229999999999999e-01   5.2600000000000001e-02  -9.9880000000000002e-01  -1.5559999999999999e-01   4.1788999999999996e+00   1.9270000000000001e-01  -9.5999999999999992e-03   1.9910000000000000e-01
  -2.4249999999999999e-01  -8.7900000000000006e-02  -1.7160000000000000e-01   9.5500000000000002e-02   9.5200000000000007e-02   8.7700000000000000e-02  -8.4340000000000004e-01   2.2239999999999999e-01   4.0048000000000004e+00   2.4079999999999999e-01   6.7400000000000002e-02   2.4770000000000000e-01
  -3.9679999999999999e-01  -2.6379999999999998e-01  -5.1470000000000005e-01   2.2910000000000000e-01   8.5599999999999996e-02   7.8899999999999998e-02  -8.8780000000000003e-01   2.6679999999999998e-01   3.5695000000000001e+00   2.1190000000000001e-01   4.8099999999999997e-02   2.0349999999999999e-01
  -2.8649999999999998e-01  -1.3189999999999999e-01   6.8630000000000002e-01   1.1459999999999999e-01   1.2370000000000000e-01   6.5799999999999997e-02  -1.0431999999999999e+00   2.8910000000000002e-01   3.8306000000000000e+00   2.3119999999999999e-01   0.0000000000000000e+00   2.3440000000000000e-01
  -3.3060000000000000e-01  -1.0990000000000000e-01  -5.1470000000000005e-01   2.4820000000000000e-01   1.8079999999999999e-01   4.8200000000000000e-02  -1.0875999999999999e+00   1.5559999999999999e-01   2.6118000000000001e+00   2.6970000000000000e-01   8.6599999999999996e-02   2.4770000000000000e-01
  -1.9839999999999999e-01   0.0000000000000000e+00   6.0050000000000003e-01   1.8140000000000001e-01   1.4269999999999999e-01   7.0199999999999999e-02  -1.2206999999999999e+00   4.4499999999999998e-02   3.3953000000000002e+00   1.8300000000000000e-01   2.8899999999999999e-02   2.4770000000000000e-01
  -4.1880000000000001e-01  -1.9789999999999999e-01   4.2890000000000000e-01   1.3370000000000001e-01   9.5200000000000007e-02   8.7700000000000000e-02  -1.0209999999999999e+00   1.3339999999999999e-01   4.0918000000000001e+00   1.8300000000000000e-01   2.8899999999999999e-02   1.9020000000000001e-01
  -4.1880000000000001e-01  -1.9789999999999999e-01   1.0294000000000001e+00   1.3370000000000001e-01   5.7099999999999998e-02   9.6500000000000002e-02  -1.1984999999999999e+00   4.4499999999999998e-02   2.7858999999999998e+00   2.0230000000000001e-01   1.9199999999999998e-02   2.5659999999999999e-01
  -2.4249999999999999e-01  -3.5170000000000001e-01  -2.5740000000000002e-01   1.6230000000000000e-01   1.5229999999999999e-01   5.2600000000000001e-02  -1.1540999999999999e+00   8.8900000000000007e-02   3.3953000000000002e+00   2.6010000000000000e-01  -1.9199999999999998e-02   2.1679999999999999e-01
  -2.8649999999999998e-01  -2.6379999999999998e-01   1.2010000000000001e+00   1.3370000000000001e-01   5.7099999999999998e-02   1.3589999999999999e-01  -1.0431999999999999e+00   1.1119999999999999e-01   3.7435999999999998e+00   2.0230000000000001e-01   8.6599999999999996e-02   2.1229999999999999e-01
  -2.6450000000000001e-01  -2.1980000000000000e-01   1.0294000000000001e+00   1.8140000000000001e-01   1.9000000000000000e-02   8.3299999999999999e-02  -1.0875999999999999e+00   8.8900000000000007e-02   3.6564999999999999e+00   2.6010000000000000e-01   1.1550000000000001e-01   2.2559999999999999e-01
  -1.3230000000000000e-01  -2.1980000000000000e-01   1.7160000000000000e-01   2.0999999999999999e-01   1.1420000000000000e-01   8.3299999999999999e-02  -1.0209999999999999e+00   2.2200000000000001e-02   3.3953000000000002e+00   2.1190000000000001e-01   9.5999999999999992e-03   2.0790000000000000e-01
  -8.8200000000000001e-02  -1.0990000000000000e-01  -9.4359999999999999e-01   2.5779999999999997e-01   5.7099999999999998e-02   1.3200000000000000e-02  -9.9880000000000002e-01   2.0010000000000000e-01   3.3953000000000002e+00   2.6970000000000000e-01   9.6199999999999994e-02   1.6810000000000000e-01
  -3.3060000000000000e-01  -3.0780000000000002e-01  -6.0050000000000003e-01   1.1459999999999999e-01   0.0000000000000000e+00   9.6500000000000002e-02  -1.1762999999999999e+00   1.3339999999999999e-01   3.9177000000000000e+00   2.0230000000000001e-01   1.9199999999999998e-02   2.2559999999999999e-01
  -2.4249999999999999e-01  -2.4179999999999999e-01  -6.0050000000000003e-01   2.6729999999999998e-01   2.6640000000000003e-01   3.9500000000000000e-02  -1.1540999999999999e+00   8.8900000000000007e-02   3.5695000000000001e+00   2.4079999999999999e-01   3.8500000000000000e-02   2.3440000000000000e-01
  -8.8200000000000001e-02   4.3999999999999997e-02   0.0000000000000000e+00   1.7190000000000000e-01   1.0470000000000000e-01   7.4499999999999997e-02  -1.1096999999999999e+00   0.0000000000000000e+00   3.1341999999999999e+00   3.2750000000000001e-01   9.5999999999999992e-03   2.2559999999999999e-01
  -2.2040000000000001e-01  -2.1980000000000000e-01  -8.5800000000000001e-02   1.5279999999999999e-01   7.6100000000000001e-02   8.3299999999999999e-02  -9.1000000000000003e-01   3.1130000000000002e-01   3.2212000000000001e+00   3.1790000000000002e-01   8.6599999999999996e-02   1.9460000000000000e-01
  -2.8649999999999998e-01  -2.4179999999999999e-01   1.0294000000000001e+00   1.0500000000000000e-01   9.5200000000000007e-02   1.0520000000000000e-01  -1.2206999999999999e+00   1.3339999999999999e-01   2.9600000000000000e+00   3.2750000000000001e-01   3.8500000000000000e-02   2.4770000000000000e-01
  -1.3230000000000000e-01  -1.5390000000000001e-01   1.7160000000000000e-01   1.6230000000000000e-01   1.7130000000000001e-01   3.0700000000000002e-02  -1.1540999999999999e+00   2.0010000000000000e-01   3.3953000000000002e+00   2.9859999999999998e-01  -1.9199999999999998e-02   2.3440000000000000e-01
  -3.0859999999999999e-01  -2.6379999999999998e-01   5.1470000000000005e-01   6.6799999999999998e-02   9.4999999999999998e-03   1.0520000000000000e-01  -1.0653999999999999e+00   1.7790000000000000e-01   3.5695000000000001e+00   3.4680000000000000e-01   2.8899999999999999e-02   2.6100000000000001e-01
  -2.6450000000000001e-01  -3.0780000000000002e-01   1.7160000000000000e-01   1.8140000000000001e-01   9.5200000000000007e-02   3.0700000000000002e-02  -7.7680000000000005e-01   1.5559999999999999e-01   3.2212000000000001e+00   2.6970000000000000e-01   8.6599999999999996e-02   1.9910000000000000e-01
  -3.3060000000000000e-01  -8.7900000000000006e-02  -5.1470000000000005e-01   2.2910000000000000e-01   3.8100000000000002e-02   9.2100000000000001e-02  -1.1540999999999999e+00   2.4460000000000001e-01   4.0048000000000004e+00   2.8899999999999998e-01   1.4430000000000001e-01   2.5659999999999999e-01
  -2.1999999999999999e-02  -2.6379999999999998e-01  -6.0050000000000003e-01   2.0050000000000001e-01   2.1890000000000001e-01   2.1899999999999999e-02  -9.3220000000000003e-01   2.6679999999999998e-01   4.0918000000000001e+00   2.5050000000000000e-01   1.9199999999999998e-02   2.0349999999999999e-01
  -5.5110000000000003e-01  -3.2979999999999998e-01   6.0050000000000003e-01   1.8140000000000001e-01   1.0470000000000000e-01   7.0199999999999999e-02  -8.4340000000000004e-01   8.8900000000000007e-02   4.0918000000000001e+00   2.1190000000000001e-01   7.6999999999999999e-02   2.3890000000000000e-01
  -1.7630000000000001e-01  -4.3999999999999997e-02  -6.8630000000000002e-01   1.8140000000000001e-01   1.5229999999999999e-01   8.8000000000000005e-03  -1.0431999999999999e+00   2.0010000000000000e-01   3.4824000000000002e+00   2.9859999999999998e-01   0.0000000000000000e+00   2.0790000000000000e-01
  -4.1880000000000001e-01  -3.7369999999999998e-01   6.8630000000000002e-01   1.0500000000000000e-01   1.5229999999999999e-01   7.8899999999999998e-02  -1.0653999999999999e+00   1.3339999999999999e-01   3.2212000000000001e+00   2.5050000000000000e-01   5.7700000000000001e-02   2.2559999999999999e-01
  -2.2040000000000001e-01  -3.0780000000000002e-01   6.0050000000000003e-01   2.0999999999999999e-01   9.5200000000000007e-02   7.8899999999999998e-02  -1.1318999999999999e+00   2.4460000000000001e-01   3.4824000000000002e+00   2.5050000000000000e-01   7.6999999999999999e-02   2.1229999999999999e-01
  -3.0859999999999999e-01  -3.0780000000000002e-01   6.0050000000000003e-01   8.5900000000000004e-02   9.4999999999999998e-03   7.8899999999999998e-02  -1.2428999999999999e+00   2.2200000000000001e-02   2.9600000000000000e+00   2.6010000000000000e-01  -1.9199999999999998e-02   2.4329999999999999e-01
  -2.1999999999999999e-02  -1.3189999999999999e-01   4.2890000000000000e-01   1.6230000000000000e-01   9.5200000000000007e-02   3.9500000000000000e-02  -1.1540999999999999e+00   8.8900000000000007e-02   2.9600000000000000e+00   3.0819999999999997e-01  -1.9199999999999998e-02   1.9910000000000000e-01
  -2.8649999999999998e-01  -4.8359999999999997e-01   1.0294000000000001e+00   3.8199999999999998e-02  -3.8100000000000002e-02   8.3299999999999999e-02  -1.0653999999999999e+00   2.2239999999999999e-01   3.0470999999999999e+00   2.5050000000000000e-01   6.7400000000000002e-02   1.9020000000000001e-01
  -4.4100000000000000e-02  -1.7590000000000000e-01   7.7210000000000001e-01   1.3370000000000001e-01   6.6600000000000006e-02   5.7000000000000002e-02  -9.7660000000000002e-01   1.5559999999999999e-01   3.5695000000000001e+00   2.4079999999999999e-01   1.9199999999999998e-02   2.1679999999999999e-01
  -8.8200000000000001e-02  -2.4179999999999999e-01  -8.5800000000000001e-02   2.7689999999999998e-01   7.6100000000000001e-02   6.5799999999999997e-02  -1.0875999999999999e+00   4.4499999999999998e-02   4.0048000000000004e+00   2.0230000000000001e-01   0.0000000000000000e+00   2.1679999999999999e-01
  -2.6450000000000001e-01  -1.9789999999999999e-01  -6.0050000000000003e-01   8.5900000000000004e-02   2.0930000000000001e-01   5.7000000000000002e-02  -8.4340000000000004e-01   1.3339999999999999e-01   3.3083000000000000e+00   2.1190000000000001e-01   1.5400000000000000e-01   1.9020000000000001e-01
  -3.5270000000000001e-01  -3.5170000000000001e-01   3.4310000000000002e-01   2.3870000000000000e-01   6.6600000000000006e-02   8.7700000000000000e-02  -1.0875999999999999e+00  -6.6699999999999995e-02   4.0048000000000004e+00   2.5050000000000000e-01   9.5999999999999992e-03   2.3000000000000001e-01
  -8.8200000000000001e-02  -1.0990000000000000e-01  -1.2867999999999999e+00   2.6729999999999998e-01   1.8079999999999999e-01   1.3200000000000000e-02  -1.0431999999999999e+00   1.7790000000000000e-01   2.8730000000000002e+00   2.8899999999999998e-01   0.0000000000000000e+00   2.2559999999999999e-01
  -3.7469999999999998e-01  -1.5390000000000001e-01  -8.5800000000000001e-02   1.5279999999999999e-01   1.5229999999999999e-01   9.2100000000000001e-02  -1.1096999999999999e+00  -8.8900000000000007e-02   3.3083000000000000e+00   2.8899999999999998e-01  -6.7400000000000002e-02   2.2120000000000001e-01
  -3.5270000000000001e-01  -1.9789999999999999e-01   6.8630000000000002e-01   1.5279999999999999e-01   1.2370000000000000e-01   7.8899999999999998e-02  -1.1096999999999999e+00   1.1119999999999999e-01   3.2212000000000001e+00   3.0819999999999997e-01   0.0000000000000000e+00   2.4770000000000000e-01
  -2.2040000000000001e-01  -1.0990000000000000e-01   4.2890000000000000e-01   1.1459999999999999e-01   6.6600000000000006e-02   9.2100000000000001e-02  -1.2206999999999999e+00  -1.5559999999999999e-01   3.2212000000000001e+00   3.5639999999999999e-01   0.0000000000000000e+00   2.4770000000000000e-01
  -1.1020000000000001e-01  -2.8580000000000000e-01   6.8630000000000002e-01   2.1959999999999999e-01   2.8500000000000001e-02   5.2600000000000001e-02  -9.7660000000000002e-01   6.6699999999999995e-02   3.4824000000000002e+00   3.5639999999999999e-01  -3.8500000000000000e-02   2.0790000000000000e-01
  -5.0700000000000001e-01  -3.2979999999999998e-01   1.2867999999999999e+00   8.5900000000000004e-02   0.0000000000000000e+00   1.2720000000000001e-01  -1.0431999999999999e+00  -2.2200000000000001e-02   3.4824000000000002e+00   2.8899999999999998e-01   7.6999999999999999e-02   2.2559999999999999e-01
  -1.7630000000000001e-01  -1.0990000000000000e-01   5.1470000000000005e-01   8.5900000000000004e-02   5.7099999999999998e-02   6.1400000000000003e-02  -8.6560000000000004e-01   2.4460000000000001e-01   3.9177000000000000e+00   2.1190000000000001e-01   2.8899999999999999e-02   2.2559999999999999e-01
  -8.8200000000000001e-02  -3.2979999999999998e-01   5.1470000000000005e-01   2.3870000000000000e-01   8.5599999999999996e-02   6.5799999999999997e-02  -1.0875999999999999e+00   2.8910000000000002e-01   3.4824000000000002e+00   2.8899999999999998e-01   1.3469999999999999e-01   2.1679999999999999e-01
  -8.8200000000000001e-02  -1.5390000000000001e-01  -3.4310000000000002e-01   1.0500000000000000e-01   1.5229999999999999e-01   3.5099999999999999e-02  -9.7660000000000002e-01   2.0010000000000000e-01   3.7435999999999998e+00   2.6010000000000000e-01   1.3469999999999999e-01   1.8140000000000001e-01
  -3.9679999999999999e-01  -2.1999999999999999e-02   7.7210000000000001e-01   2.1959999999999999e-01   1.0470000000000000e-01   1.0090000000000000e-01  -1.0653999999999999e+00   1.1119999999999999e-01   3.6564999999999999e+00   2.2159999999999999e-01   5.7700000000000001e-02   2.1679999999999999e-01
  -8.8200000000000001e-02   6.6000000000000003e-02  -3.4310000000000002e-01   1.6230000000000000e-01   1.4269999999999999e-01   6.5799999999999997e-02  -1.0875999999999999e+00   8.8900000000000007e-02   2.9600000000000000e+00   2.5050000000000000e-01   5.7700000000000001e-02   2.3890000000000000e-01
  -2.2040000000000001e-01  -3.9570000000000000e-01   1.7160000000000000e-01   1.1459999999999999e-01   9.5200000000000007e-02   6.1400000000000003e-02  -1.0653999999999999e+00   2.2200000000000001e-02   3.8306000000000000e+00   3.0819999999999997e-01   1.9199999999999998e-02   2.4329999999999999e-01
  -4.1880000000000001e-01  -1.7590000000000000e-01   9.4359999999999999e-01   1.2410000000000000e-01   2.8500000000000001e-02   4.8200000000000000e-02  -1.3539000000000001e+00   1.3339999999999999e-01   3.9177000000000000e+00   2.7939999999999998e-01   5.7700000000000001e-02   2.2120000000000001e-01
  -1.5429999999999999e-01  -3.2979999999999998e-01   4.2890000000000000e-01   1.2410000000000000e-01   4.7600000000000003e-02   7.4499999999999997e-02  -1.1540999999999999e+00   2.2200000000000001e-02   4.0918000000000001e+00   2.6010000000000000e-01   2.8899999999999999e-02   2.7429999999999999e-01
  -1.5429999999999999e-01  -2.1999999999999999e-02   1.7160000000000000e-01   1.9089999999999999e-01   1.5229999999999999e-01   7.4499999999999997e-02  -1.1984999999999999e+00   2.4460000000000001e-01   3.2212000000000001e+00   2.1190000000000001e-01   0.0000000000000000e+00   1.9020000000000001e-01
  -3.7469999999999998e-01  -4.3969999999999998e-01   1.0294000000000001e+00   1.5279999999999999e-01   1.9000000000000000e-02   9.2100000000000001e-02  -9.1000000000000003e-01   2.4460000000000001e-01   3.0470999999999999e+00   2.3119999999999999e-01   4.8099999999999997e-02   2.0349999999999999e-01
  -8.8200000000000001e-02  -1.5390000000000001e-01   6.8630000000000002e-01   1.1459999999999999e-01   8.5599999999999996e-02   6.5799999999999997e-02  -1.0431999999999999e+00   3.7800000000000000e-01   3.4824000000000002e+00   1.4449999999999999e-01   5.7700000000000001e-02   2.1229999999999999e-01
  -1.9839999999999999e-01  -1.9789999999999999e-01   1.7160000000000000e-01   1.3370000000000001e-01   1.9030000000000000e-01   4.3900000000000002e-02  -1.1318999999999999e+00   1.5559999999999999e-01   3.3953000000000002e+00   3.6599999999999999e-01  -9.5999999999999992e-03   2.2120000000000001e-01
  -4.4080000000000003e-01  -1.3189999999999999e-01   2.5740000000000002e-01   1.6230000000000000e-01   1.3320000000000001e-01   5.2600000000000001e-02  -7.9900000000000004e-01   3.1130000000000002e-01   3.7435999999999998e+00   2.6010000000000000e-01   1.1550000000000001e-01   2.0349999999999999e-01
  -2.8649999999999998e-01  -2.1980000000000000e-01   4.2890000000000000e-01   1.3370000000000001e-01   3.8100000000000002e-02   7.0199999999999999e-02  -1.0431999999999999e+00   1.3339999999999999e-01   3.8306000000000000e+00   2.3119999999999999e-01   1.0580000000000001e-01   2.4770000000000000e-01
  -3.5270000000000001e-01  -2.4179999999999999e-01  -1.0294000000000001e+00   2.2910000000000000e-01   1.9980000000000001e-01   3.9500000000000000e-02  -1.1318999999999999e+00   1.5559999999999999e-01   2.8730000000000002e+00   2.5050000000000000e-01   1.9199999999999998e-02   2.3440000000000000e-01
  -4.1880000000000001e-01  -8.7900000000000006e-02  -9.4359999999999999e-01   1.6230000000000000e-01   1.1420000000000000e-01   3.5099999999999999e-02  -1.1540999999999999e+00  -2.2200000000000001e-02   3.3083000000000000e+00   2.1190000000000001e-01   3.8500000000000000e-02   1.9460000000000000e-01
  -1.9839999999999999e-01  -1.7590000000000000e-01   4.2890000000000000e-01   2.4820000000000000e-01   1.3320000000000001e-01   1.1400000000000000e-01  -9.5440000000000003e-01   1.1119999999999999e-01   3.3083000000000000e+00   2.3119999999999999e-01   0.0000000000000000e+00   2.3890000000000000e-01
  -1.9839999999999999e-01  -4.6170000000000000e-01   4.2890000000000000e-01   1.3370000000000001e-01   7.6100000000000001e-02   9.2100000000000001e-02  -1.1762999999999999e+00  -6.6699999999999995e-02   3.5695000000000001e+00   2.2159999999999999e-01   9.5999999999999992e-03   2.0349999999999999e-01
  -3.5270000000000001e-01  -1.7590000000000000e-01   4.2890000000000000e-01   2.0999999999999999e-01   6.6600000000000006e-02   6.5799999999999997e-02  -1.0431999999999999e+00   2.2200000000000001e-02   3.4824000000000002e+00   2.5050000000000000e-01   9.5999999999999992e-03   2.3000000000000001e-01
  -4.4080000000000003e-01  -3.7369999999999998e-01   9.4359999999999999e-01   2.0050000000000001e-01   1.3320000000000001e-01   9.6500000000000002e-02  -9.3220000000000003e-01   1.1119999999999999e-01   3.8306000000000000e+00   3.3710000000000001e-01   1.3469999999999999e-01   2.0790000000000000e-01
  -2.4249999999999999e-01  -1.5390000000000001e-01   1.7160000000000000e-01   2.0050000000000001e-01   5.7099999999999998e-02   3.9500000000000000e-02  -1.0209999999999999e+00   3.5580000000000001e-01   2.9600000000000000e+00   2.7939999999999998e-01   8.6599999999999996e-02   2.1229999999999999e-01
  -2.8649999999999998e-01  -2.8580000000000000e-01   8.5800000000000001e-02   2.0050000000000001e-01   1.0470000000000000e-01   7.0199999999999999e-02  -8.6560000000000004e-01  -4.4499999999999998e-02   3.5695000000000001e+00   2.9859999999999998e-01   4.8099999999999997e-02   2.0349999999999999e-01
  -3.3060000000000000e-01  -3.0780000000000002e-01  -5.1470000000000005e-01   1.7190000000000000e-01   2.4740000000000001e-01   5.7000000000000002e-02  -8.6560000000000004e-01   3.1130000000000002e-01   3.8306000000000000e+00   2.7939999999999998e-01   1.1550000000000001e-01   1.9460000000000000e-01
  -2.2040000000000001e-01  -2.6379999999999998e-01   8.5780000000000001e-01   1.4319999999999999e-01   1.4269999999999999e-01   7.8899999999999998e-02  -9.7660000000000002e-01   2.6679999999999998e-01   3.0470999999999999e+00   2.7939999999999998e-01   9.5999999999999992e-03   2.4329999999999999e-01
   4.4100000000000000e-02  -2.6379999999999998e-01  -4.2890000000000000e-01   2.0050000000000001e-01   1.1420000000000000e-01   2.1899999999999999e-02  -1.1762999999999999e+00   8.8900000000000007e-02   3.3083000000000000e+00   1.8300000000000000e-01   5.7700000000000001e-02   2.3000000000000001e-01
  -6.6100000000000006e-02  -1.3189999999999999e-01  -6.0050000000000003e-01   1.7190000000000000e-01   1.6180000000000000e-01   8.8000000000000005e-03  -1.1540999999999999e+00   2.2200000000000001e-02   3.2212000000000001e+00   2.7939999999999998e-01   1.9199999999999998e-02   2.5659999999999999e-01
  -1.9839999999999999e-01  -2.8580000000000000e-01   6.0050000000000003e-01   1.2410000000000000e-01  -9.4999999999999998e-03   1.0520000000000000e-01  -9.3220000000000003e-01   1.3339999999999999e-01   2.2635999999999998e+00   2.4079999999999999e-01   5.7700000000000001e-02   1.9020000000000001e-01
  -2.6450000000000001e-01  -2.4179999999999999e-01   9.4359999999999999e-01   1.2410000000000000e-01   7.6100000000000001e-02   9.6500000000000002e-02  -1.1762999999999999e+00  -8.8900000000000007e-02   3.6564999999999999e+00   2.4079999999999999e-01  -4.8099999999999997e-02   2.3890000000000000e-01
  -3.0859999999999999e-01  -2.4179999999999999e-01   8.5800000000000001e-02   2.0999999999999999e-01   3.8100000000000002e-02   6.5799999999999997e-02  -1.0653999999999999e+00  -2.2200000000000001e-02   2.5247000000000002e+00   2.8899999999999998e-01   0.0000000000000000e+00   2.4770000000000000e-01
  -2.6450000000000001e-01  -5.7160000000000000e-01   1.7160000000000000e-01   8.5900000000000004e-02   0.0000000000000000e+00   1.0520000000000000e-01  -1.0431999999999999e+00   6.6699999999999995e-02   3.5695000000000001e+00   3.2750000000000001e-01  -2.8899999999999999e-02   2.5209999999999999e-01
  -1.1020000000000001e-01  -1.5390000000000001e-01   7.7210000000000001e-01   2.2910000000000000e-01   3.8100000000000002e-02   7.0199999999999999e-02  -1.0431999999999999e+00   8.8900000000000007e-02   2.8730000000000002e+00   2.3119999999999999e-01   6.7400000000000002e-02   2.4770000000000000e-01
  -2.6450000000000001e-01  -3.5170000000000001e-01  -3.4310000000000002e-01   2.3870000000000000e-01   6.6600000000000006e-02   9.6500000000000002e-02  -9.3220000000000003e-01   2.2200000000000001e-02   4.0048000000000004e+00   3.3710000000000001e-01   2.8899999999999999e-02   2.1679999999999999e-01
  -2.2040000000000001e-01  -3.5170000000000001e-01  -1.7160000000000000e-01   3.6280000000000001e-01   4.7600000000000003e-02   2.6300000000000000e-02  -9.7660000000000002e-01   1.5559999999999999e-01   3.3953000000000002e+00   2.0230000000000001e-01   1.0580000000000001e-01   2.2559999999999999e-01
  -3.0859999999999999e-01  -3.2979999999999998e-01   6.8630000000000002e-01   5.7299999999999997e-02   1.3320000000000001e-01   5.7000000000000002e-02  -9.3220000000000003e-01  -1.3339999999999999e-01   3.7435999999999998e+00   2.1190000000000001e-01   4.8099999999999997e-02   1.8140000000000001e-01
  -3.3060000000000000e-01  -4.3999999999999997e-02  -2.5740000000000002e-01   2.1959999999999999e-01   2.1890000000000001e-01   5.7000000000000002e-02  -1.2206999999999999e+00   4.4499999999999998e-02   4.0048000000000004e+00   2.3119999999999999e-01  -4.8099999999999997e-02   2.0790000000000000e-01
  -1.5429999999999999e-01  -3.0780000000000002e-01   8.5800000000000001e-02   1.6230000000000000e-01   1.3320000000000001e-01   6.5799999999999997e-02  -1.1096999999999999e+00   6.6699999999999995e-02   3.1341999999999999e+00   2.7939999999999998e-01   2.8899999999999999e-02   2.3440000000000000e-01
  -3.5270000000000001e-01  -2.8580000000000000e-01   6.8630000000000002e-01   2.0999999999999999e-01   4.7600000000000003e-02   7.8899999999999998e-02  -1.0653999999999999e+00  -8.8900000000000007e-02   3.3953000000000002e+00   2.8899999999999998e-01   7.6999999999999999e-02   2.5659999999999999e-01
  -2.6450000000000001e-01  -2.4179999999999999e-01   1.7160000000000000e-01   3.8199999999999998e-02   1.2370000000000000e-01   5.2600000000000001e-02  -1.1762999999999999e+00   4.4499999999999998e-02   2.6118000000000001e+00   2.6010000000000000e-01  -8.6599999999999996e-02   2.1679999999999999e-01
  -4.6289999999999998e-01  -1.3189999999999999e-01   8.5800000000000001e-02   2.0999999999999999e-01   3.8100000000000002e-02   6.5799999999999997e-02  -1.1540999999999999e+00  -1.5559999999999999e-01   3.1341999999999999e+00   3.1790000000000002e-01   4.8099999999999997e-02   2.5659999999999999e-01
  -2.6450000000000001e-01  -2.6379999999999998e-01   8.5780000000000001e-01   7.6399999999999996e-02   3.8100000000000002e-02   1.1400000000000000e-01  -1.0875999999999999e+00   1.1119999999999999e-01   3.1341999999999999e+00   1.9270000000000001e-01   2.8899999999999999e-02   1.9460000000000000e-01
  -1.1020000000000001e-01  -3.0780000000000002e-01   8.5780000000000001e-01   1.7190000000000000e-01  -4.7600000000000003e-02   1.0090000000000000e-01  -9.7660000000000002e-01   1.3339999999999999e-01   3.3953000000000002e+00   2.3119999999999999e-01   1.5400000000000000e-01   2.0790000000000000e-01
  -2.8649999999999998e-01  -2.6379999999999998e-01  -4.2890000000000000e-01   2.0999999999999999e-01   1.2370000000000000e-01   6.5799999999999997e-02  -1.1318999999999999e+00   2.0010000000000000e-01   3.9177000000000000e+00   2.1190000000000001e-01  -9.5999999999999992e-03   2.4770000000000000e-01
  -3.3060000000000000e-01  -2.4179999999999999e-01  -1.7160000000000000e-01   1.2410000000000000e-01   1.4269999999999999e-01   7.8899999999999998e-02  -9.3220000000000003e-01   2.0010000000000000e-01   3.2212000000000001e+00   2.5050000000000000e-01   6.7400000000000002e-02   1.8140000000000001e-01
  -2.2040000000000001e-01  -2.1980000000000000e-01  -1.7160000000000000e-01   1.2410000000000000e-01   9.5200000000000007e-02   8.7700000000000000e-02  -9.9880000000000002e-01   3.7800000000000000e-01   4.5270999999999999e+00   1.7340000000000000e-01   8.6599999999999996e-02   2.3890000000000000e-01
  -1.7630000000000001e-01  -1.0990000000000000e-01  -8.5800000000000001e-02   3.1509999999999999e-01   1.5229999999999999e-01   3.5099999999999999e-02  -1.0875999999999999e+00  -2.2200000000000001e-02   3.6564999999999999e+00   2.5050000000000000e-01   9.5999999999999992e-03   2.4329999999999999e-01
  -1.7630000000000001e-01  -2.8580000000000000e-01   9.4359999999999999e-01   1.9089999999999999e-01   1.7130000000000001e-01   7.8899999999999998e-02  -1.1318999999999999e+00   4.4499999999999998e-02   3.4824000000000002e+00   2.3119999999999999e-01   5.7700000000000001e-02   2.2559999999999999e-01
  -3.5270000000000001e-01  -1.5390000000000001e-01   6.8630000000000002e-01   1.9089999999999999e-01  -1.9000000000000000e-02   7.8899999999999998e-02  -9.9880000000000002e-01   1.3339999999999999e-01   3.3953000000000002e+00   2.7939999999999998e-01   2.8899999999999999e-02   2.1679999999999999e-01
  -3.5270000000000001e-01  -2.8580000000000000e-01   8.5800000000000001e-02   1.6230000000000000e-01   1.9000000000000000e-02   1.1840000000000001e-01  -1.2428999999999999e+00   1.3339999999999999e-01   2.9600000000000000e+00   2.3119999999999999e-01   6.7400000000000002e-02   2.4329999999999999e-01
  -1.1020000000000001e-01  -3.0780000000000002e-01   4.2890000000000000e-01   1.3370000000000001e-01   1.8079999999999999e-01   6.1400000000000003e-02  -9.1000000000000003e-01   2.2200000000000001e-02   3.0470999999999999e+00   2.8899999999999998e-01   3.8500000000000000e-02   2.1679999999999999e-01
  -2.6450000000000001e-01  -2.4179999999999999e-01   1.0294000000000001e+00   1.4319999999999999e-01  -6.6600000000000006e-02   1.0090000000000000e-01  -1.1540999999999999e+00   2.6679999999999998e-01   3.7435999999999998e+00   2.9859999999999998e-01  -6.7400000000000002e-02   2.2120000000000001e-01
  -3.0859999999999999e-01  -4.3999999999999997e-02   1.7160000000000000e-01   1.6230000000000000e-01  -9.4999999999999998e-03   6.5799999999999997e-02  -1.0431999999999999e+00   4.4499999999999998e-02   2.7858999999999998e+00   2.7939999999999998e-01   1.3469999999999999e-01   1.7249999999999999e-01
  -8.8200000000000001e-02  -2.8580000000000000e-01  -2.5740000000000002e-01   1.7190000000000000e-01   3.8100000000000002e-02   6.5799999999999997e-02  -9.7660000000000002e-01   2.2200000000000001e-02   3.2212000000000001e+00   2.7939999999999998e-01   2.8899999999999999e-02   2.2559999999999999e-01
  -3.7469999999999998e-01  -6.6000000000000003e-02  -7.7210000000000001e-01   2.3870000000000000e-01   7.6100000000000001e-02   4.8200000000000000e-02  -7.9900000000000004e-01   4.4499999999999998e-02   3.7435999999999998e+00   1.8300000000000000e-01   1.0580000000000001e-01   1.6810000000000000e-01
  -3.0859999999999999e-01  -1.0990000000000000e-01  -3.4310000000000002e-01   2.0050000000000001e-01   7.6100000000000001e-02   9.2100000000000001e-02  -9.9880000000000002e-01   2.4460000000000001e-01   3.9177000000000000e+00   2.6010000000000000e-01   1.3469999999999999e-01   2.2120000000000001e-01
  -1.7630000000000001e-01  -1.0990000000000000e-01  -8.5780000000000001e-01   1.2410000000000000e-01   1.6180000000000000e-01  -1.7500000000000002e-02  -9.9880000000000002e-01   0.0000000000000000e+00   3.3953000000000002e+00   2.0230000000000001e-01   1.0580000000000001e-01   2.0790000000000000e-01
  -2.4249999999999999e-01  -2.4179999999999999e-01   0.0000000000000000e+00   1.2410000000000000e-01   1.7130000000000001e-01   4.8200000000000000e-02  -1.2650999999999999e+00   4.4499999999999998e-02   3.5695000000000001e+00   2.6010000000000000e-01   1.9199999999999998e-02   2.4770000000000000e-01
  -2.2040000000000001e-01  -6.6000000000000003e-02   1.7160000000000000e-01   1.6230000000000000e-01   1.0470000000000000e-01   8.3299999999999999e-02  -1.1540999999999999e+00   1.5559999999999999e-01   2.7858999999999998e+00   2.5050000000000000e-01   7.6999999999999999e-02   2.0349999999999999e-01
  -3.9679999999999999e-01  -2.4179999999999999e-01   8.5780000000000001e-01   7.6399999999999996e-02   7.6100000000000001e-02   7.4499999999999997e-02  -9.7660000000000002e-01   8.8900000000000007e-02   2.8730000000000002e+00   2.4079999999999999e-01   0.0000000000000000e+00   2.7429999999999999e-01
  -6.6100000000000006e-02  -1.5390000000000001e-01  -1.7160000000000000e-01   1.8140000000000001e-01   1.1420000000000000e-01   7.0199999999999999e-02  -1.0875999999999999e+00  -1.3339999999999999e-01   2.0024000000000002e+00   2.2159999999999999e-01   6.7400000000000002e-02   2.2120000000000001e-01
  -3.5270000000000001e-01  -1.9789999999999999e-01   5.1470000000000005e-01   1.0500000000000000e-01   9.4999999999999998e-03   1.1840000000000001e-01  -1.1318999999999999e+00   8.8900000000000007e-02   3.6564999999999999e+00   2.9859999999999998e-01   1.9199999999999998e-02   2.0790000000000000e-01
  -1.1020000000000001e-01  -3.5170000000000001e-01   1.7160000000000000e-01   2.1959999999999999e-01   6.6600000000000006e-02   9.6500000000000002e-02  -8.6560000000000004e-01   2.2239999999999999e-01   3.5695000000000001e+00   2.7939999999999998e-01  -6.7400000000000002e-02   1.9460000000000000e-01
  -1.5429999999999999e-01  -2.8580000000000000e-01   8.5800000000000001e-02   2.3870000000000000e-01   1.2370000000000000e-01   5.7000000000000002e-02  -1.2206999999999999e+00   1.3339999999999999e-01   3.1341999999999999e+00   2.7939999999999998e-01   9.5999999999999992e-03   2.2120000000000001e-01
  -2.6450000000000001e-01  -3.2979999999999998e-01  -5.1470000000000005e-01   2.0999999999999999e-01   1.0470000000000000e-01   1.7500000000000002e-02  -9.9880000000000002e-01   3.7800000000000000e-01   2.8730000000000002e+00   2.5050000000000000e-01   1.0580000000000001e-01   1.7690000000000000e-01
  -2.6450000000000001e-01  -3.7369999999999998e-01   6.0050000000000003e-01   1.4319999999999999e-01   7.6100000000000001e-02   7.8899999999999998e-02  -9.5440000000000003e-01   2.6679999999999998e-01   3.7435999999999998e+00   3.2750000000000001e-01   1.1550000000000001e-01   2.0349999999999999e-01
  -8.8200000000000001e-02  -1.3189999999999999e-01  -5.1470000000000005e-01   2.9599999999999999e-01   2.0930000000000001e-01   2.6300000000000000e-02  -1.1540999999999999e+00   0.0000000000000000e+00   3.3953000000000002e+00   2.5050000000000000e-01   4.8099999999999997e-02   2.2120000000000001e-01
  -1.9839999999999999e-01  -3.5170000000000001e-01  -4.2890000000000000e-01   1.7190000000000000e-01   2.8500000000000001e-02   7.8899999999999998e-02  -1.3095000000000001e+00   2.4460000000000001e-01   3.2212000000000001e+00   2.9859999999999998e-01  -6.7400000000000002e-02   2.5659999999999999e-01
  -3.0859999999999999e-01  -3.0780000000000002e-01   3.4310000000000002e-01   1.9089999999999999e-01   2.8500000000000001e-02   1.0960000000000000e-01  -9.9880000000000002e-01   1.3339999999999999e-01   3.3083000000000000e+00   2.7939999999999998e-01   5.7700000000000001e-02   2.5209999999999999e-01
  -3.5270000000000001e-01  -3.7369999999999998e-01   3.4310000000000002e-01   1.7190000000000000e-01   9.4999999999999998e-03   7.0199999999999999e-02  -1.1540999999999999e+00   1.1119999999999999e-01   3.0470999999999999e+00   2.5050000000000000e-01  -7.6999999999999999e-02   2.2559999999999999e-01
  -2.8649999999999998e-01  -2.1980000000000000e-01  -8.5800000000000001e-02   2.3870000000000000e-01   4.7600000000000003e-02   7.0199999999999999e-02  -1.0209999999999999e+00   8.8900000000000007e-02   3.4824000000000002e+00   2.6970000000000000e-01   1.5400000000000000e-01   2.4770000000000000e-01
  -3.3060000000000000e-01  -5.4959999999999998e-01   4.2890000000000000e-01   9.5500000000000002e-02   9.4999999999999998e-03   1.0960000000000000e-01  -1.0431999999999999e+00   2.2200000000000001e-02   3.8306000000000000e+00   1.7340000000000000e-01   9.5999999999999992e-03   1.9910000000000000e-01
  -2.4249999999999999e-01  -4.1770000000000002e-01   1.7160000000000000e-01   1.3370000000000001e-01   0.0000000000000000e+00   5.7000000000000002e-02  -8.6560000000000004e-01   2.2239999999999999e-01   4.1788999999999996e+00   2.5050000000000000e-01   3.8500000000000000e-02   2.0349999999999999e-01
  -2.4249999999999999e-01  -1.0990000000000000e-01   4.2890000000000000e-01   1.3370000000000001e-01   1.5229999999999999e-01   4.8200000000000000e-02  -9.7660000000000002e-01   2.2200000000000001e-02   4.0048000000000004e+00   2.5050000000000000e-01   2.8899999999999999e-02   2.4770000000000000e-01
  -1.3230000000000000e-01  -8.7900000000000006e-02  -6.0050000000000003e-01   1.7190000000000000e-01   2.8500000000000001e-02   4.3900000000000002e-02  -1.0875999999999999e+00   2.4460000000000001e-01   3.8306000000000000e+00   2.9859999999999998e-01   1.9199999999999998e-02   1.4160000000000000e-01
  -3.3060000000000000e-01  -3.2979999999999998e-01   3.4310000000000002e-01   2.4820000000000000e-01   1.1420000000000000e-01   1.0520000000000000e-01  -1.0431999999999999e+00  -4.4499999999999998e-02   3.8306000000000000e+00   3.1790000000000002e-01  -4.8099999999999997e-02   2.3440000000000000e-01
  -3.5270000000000001e-01  -1.0990000000000000e-01  -5.1470000000000005e-01   2.4820000000000000e-01   1.6180000000000000e-01   8.8000000000000005e-03  -1.0875999999999999e+00   0.0000000000000000e+00   4.0918000000000001e+00   3.2750000000000001e-01   9.5999999999999992e-03   2.2120000000000001e-01
  -1.1020000000000001e-01  -3.2979999999999998e-01   2.5740000000000002e-01   2.0999999999999999e-01   1.3320000000000001e-01   4.3900000000000002e-02  -1.2428999999999999e+00   1.1119999999999999e-01   2.8730000000000002e+00   2.5050000000000000e-01  -1.9199999999999998e-02   2.3890000000000000e-01
  -1.3230000000000000e-01  -1.3189999999999999e-01   4.2890000000000000e-01   1.2410000000000000e-01   4.7600000000000003e-02   1.0090000000000000e-01  -1.1984999999999999e+00   1.3339999999999999e-01   2.0893999999999999e+00   2.7939999999999998e-01   3.8500000000000000e-02   2.3440000000000000e-01
  -1.7630000000000001e-01  -2.1980000000000000e-01   5.1470000000000005e-01   1.9089999999999999e-01   0.0000000000000000e+00   1.0090000000000000e-01  -1.0875999999999999e+00  -4.4499999999999998e-02   2.5247000000000002e+00   2.7939999999999998e-01   9.5999999999999992e-03   2.4329999999999999e-01
  -1.1020000000000001e-01  -1.7590000000000000e-01   1.7160000000000000e-01   1.0500000000000000e-01   4.7600000000000003e-02   3.5099999999999999e-02  -1.0653999999999999e+00   2.2200000000000001e-02   2.5247000000000002e+00   2.1190000000000001e-01   2.8899999999999999e-02   2.3440000000000000e-01
  -2.8649999999999998e-01  -3.7369999999999998e-01   1.2867999999999999e+00   1.0500000000000000e-01  -9.4999999999999998e-03   1.1400000000000000e-01  -1.0431999999999999e+00   4.4499999999999998e-02   4.2659000000000002e+00   3.5639999999999999e-01   7.6999999999999999e-02   2.2120000000000001e-01
  -3.0859999999999999e-01  -3.2979999999999998e-01   1.7160000000000000e-01   2.1959999999999999e-01   3.8100000000000002e-02   1.0960000000000000e-01  -1.1318999999999999e+00   2.6679999999999998e-01   4.1788999999999996e+00   2.9859999999999998e-01   8.6599999999999996e-02   2.3440000000000000e-01
  -1.3230000000000000e-01  -1.9789999999999999e-01   0.0000000000000000e+00   2.2910000000000000e-01   1.5229999999999999e-01   4.3900000000000002e-02  -1.0209999999999999e+00  -6.6699999999999995e-02   3.6564999999999999e+00   2.5050000000000000e-01   5.7700000000000001e-02   2.4770000000000000e-01
  -1.9839999999999999e-01  -1.7590000000000000e-01  -5.1470000000000005e-01   2.0050000000000001e-01   8.5599999999999996e-02   4.8200000000000000e-02  -9.9880000000000002e-01   1.5559999999999999e-01   3.8306000000000000e+00   2.6970000000000000e-01   4.8099999999999997e-02   1.9910000000000000e-01
  -2.1999999999999999e-02  -1.5390000000000001e-01   9.4359999999999999e-01   2.0999999999999999e-01   7.6100000000000001e-02   6.5799999999999997e-02  -1.0875999999999999e+00   1.7790000000000000e-01   3.1341999999999999e+00   2.6010000000000000e-01   1.0580000000000001e-01   2.2120000000000001e-01
  -6.6100000000000006e-02  -2.8580000000000000e-01   0.0000000000000000e+00   1.6230000000000000e-01   2.3790000000000000e-01   9.2100000000000001e-02  -1.1096999999999999e+00   2.2200000000000001e-02   3.1341999999999999e+00   1.6380000000000000e-01   1.0580000000000001e-01   2.5659999999999999e-01
  -1.9839999999999999e-01  -6.6000000000000003e-02  -5.1470000000000005e-01   1.8140000000000001e-01   6.6600000000000006e-02   0.0000000000000000e+00  -1.0431999999999999e+00   3.1130000000000002e-01   3.2212000000000001e+00   2.7939999999999998e-01   1.0580000000000001e-01   2.5659999999999999e-01
  -2.4249999999999999e-01  -5.7160000000000000e-01   6.0050000000000003e-01   1.8140000000000001e-01   7.6100000000000001e-02   6.5799999999999997e-02  -1.0875999999999999e+00   2.0010000000000000e-01   2.6118000000000001e+00   2.0230000000000001e-01  -9.5999999999999992e-03   2.2559999999999999e-01
  -2.6450000000000001e-01  -2.4179999999999999e-01  -1.7160000000000000e-01   2.0999999999999999e-01   1.4269999999999999e-01   6.1400000000000003e-02  -1.1540999999999999e+00   2.2200000000000001e-02   3.1341999999999999e+00   2.5050000000000000e-01  -4.8099999999999997e-02   2.1229999999999999e-01
  -3.5270000000000001e-01   0.0000000000000000e+00   6.8630000000000002e-01   1.7190000000000000e-01   3.8100000000000002e-02   8.7700000000000000e-02  -9.7660000000000002e-01   8.8900000000000007e-02   2.7858999999999998e+00   3.0819999999999997e-01  -2.8899999999999999e-02   2.3440000000000000e-01
  -2.2040000000000001e-01  -3.7369999999999998e-01   7.7210000000000001e-01   1.1459999999999999e-01  -5.7099999999999998e-02   7.0199999999999999e-02  -9.9880000000000002e-01   1.5559999999999999e-01   3.1341999999999999e+00   3.0819999999999997e-01   1.2509999999999999e-01   1.6370000000000001e-01
  -6.6100000000000006e-02  -2.6379999999999998e-01   9.4359999999999999e-01   1.6230000000000000e-01   1.9000000000000000e-02   9.6500000000000002e-02  -8.2120000000000004e-01   1.3339999999999999e-01   3.7435999999999998e+00   2.2159999999999999e-01   9.6199999999999994e-02   1.8140000000000001e-01
  -1.9839999999999999e-01  -2.4179999999999999e-01  -4.2890000000000000e-01   2.4820000000000000e-01   8.5599999999999996e-02   4.4000000000000003e-03  -1.1318999999999999e+00   6.6699999999999995e-02   3.4824000000000002e+00   2.0230000000000001e-01   1.9199999999999998e-02   1.9910000000000000e-01
  -8.8200000000000001e-02  -1.7590000000000000e-01  -5.1470000000000005e-01   1.9089999999999999e-01   5.7099999999999998e-02   8.3299999999999999e-02  -7.1020000000000005e-01   2.0010000000000000e-01   3.6564999999999999e+00   2.6970000000000000e-01   8.6599999999999996e-02   1.9460000000000000e-01
  -3.3060000000000000e-01  -1.5390000000000001e-01  -8.5800000000000001e-02   1.4319999999999999e-01   9.5200000000000007e-02   4.8200000000000000e-02  -9.9880000000000002e-01   1.5559999999999999e-01   2.7858999999999998e+00   1.9270000000000001e-01   7.6999999999999999e-02   1.9460000000000000e-01
  -1.3230000000000000e-01  -1.0990000000000000e-01   8.5800000000000001e-02   1.9089999999999999e-01   1.2370000000000000e-01   3.5099999999999999e-02  -1.0431999999999999e+00   1.3339999999999999e-01   3.6564999999999999e+00   2.0230000000000001e-01   1.3469999999999999e-01   2.4329999999999999e-01
  -4.1880000000000001e-01  -3.5170000000000001e-01   1.7160000000000000e-01   3.5330000000000000e-01   1.5229999999999999e-01   1.3200000000000000e-02  -1.1762999999999999e+00  -6.6699999999999995e-02   3.4824000000000002e+00   2.4079999999999999e-01   4.8099999999999997e-02   1.9460000000000000e-01
  -2.8649999999999998e-01  -3.7369999999999998e-01   8.5780000000000001e-01   8.5900000000000004e-02   4.7600000000000003e-02   6.1400000000000003e-02  -1.0653999999999999e+00   6.6699999999999995e-02   4.0048000000000004e+00   2.7939999999999998e-01   4.8099999999999997e-02   2.1229999999999999e-01
  -3.0859999999999999e-01  -2.6379999999999998e-01   1.0294000000000001e+00   1.7190000000000000e-01   1.9000000000000000e-02   8.3299999999999999e-02  -9.7660000000000002e-01  -2.4460000000000001e-01   3.3953000000000002e+00   3.2750000000000001e-01   2.8899999999999999e-02   2.3890000000000000e-01
  -3.0859999999999999e-01  -4.3969999999999998e-01   2.5740000000000002e-01   2.0050000000000001e-01   1.1420000000000000e-01   7.4499999999999997e-02  -1.0209999999999999e+00   8.8900000000000007e-02   3.0470999999999999e+00   2.9859999999999998e-01  -9.5999999999999992e-03   2.2559999999999999e-01
  -3.0859999999999999e-01  -2.6379999999999998e-01   5.1470000000000005e-01   1.4319999999999999e-01   0.0000000000000000e+00   1.1400000000000000e-01  -9.5440000000000003e-01   1.5559999999999999e-01   3.3083000000000000e+00   1.9270000000000001e-01   4.8099999999999997e-02   1.9460000000000000e-01
  -1.5429999999999999e-01  -2.6379999999999998e-01   6.8630000000000002e-01   2.0050000000000001e-01  -3.8100000000000002e-02   9.2100000000000001e-02  -9.3220000000000003e-01   4.4499999999999998e-02   3.3083000000000000e+00   1.6380000000000000e-01   1.1550000000000001e-01   2.0790000000000000e-01
  -4.8490000000000000e-01  -2.6379999999999998e-01  -8.5800000000000001e-02   1.2410000000000000e-01   1.2370000000000000e-01   7.0199999999999999e-02  -1.0209999999999999e+00   8.8900000000000007e-02   4.3529999999999998e+00   2.7939999999999998e-01   9.5999999999999992e-03   2.1679999999999999e-01
  -3.3060000000000000e-01  -3.9570000000000000e-01  -3.4310000000000002e-01   1.7190000000000000e-01   9.5200000000000007e-02   5.2600000000000001e-02  -9.7660000000000002e-01   2.8910000000000002e-01   3.7435999999999998e+00   3.1790000000000002e-01   6.7400000000000002e-02   2.2559999999999999e-01
  -2.8649999999999998e-01  -1.7590000000000000e-01   7.7210000000000001e-01   1.4319999999999999e-01   1.1420000000000000e-01   7.8899999999999998e-02  -9.7660000000000002e-01  -2.2200000000000001e-02   3.7435999999999998e+00   1.6380000000000000e-01   4.8099999999999997e-02   2.3440000000000000e-01
  -2.4249999999999999e-01  -1.9789999999999999e-01  -4.2890000000000000e-01   2.4820000000000000e-01   9.5200000000000007e-02   5.7000000000000002e-02  -1.0431999999999999e+00  -6.6699999999999995e-02   3.1341999999999999e+00   1.8300000000000000e-01   2.8899999999999999e-02   2.3000000000000001e-01
  -3.3060000000000000e-01  -1.7590000000000000e-01  -1.7160000000000000e-01   1.4319999999999999e-01   1.9980000000000001e-01   6.1400000000000003e-02  -9.7660000000000002e-01   8.8900000000000007e-02   3.3953000000000002e+00   2.3119999999999999e-01   2.8899999999999999e-02   2.5209999999999999e-01
  -2.2040000000000001e-01  -3.2979999999999998e-01  -1.7160000000000000e-01   1.7190000000000000e-01  -9.4999999999999998e-03   6.1400000000000003e-02  -1.0653999999999999e+00  -4.4499999999999998e-02   2.9600000000000000e+00   3.5639999999999999e-01   5.7700000000000001e-02   2.1679999999999999e-01
  -1.9839999999999999e-01  -1.5390000000000001e-01   7.7210000000000001e-01   1.5279999999999999e-01   1.4269999999999999e-01   1.0960000000000000e-01  -1.0653999999999999e+00   6.6699999999999995e-02   3.4824000000000002e+00   1.9270000000000001e-01   0.0000000000000000e+00   2.4770000000000000e-01
  -1.5429999999999999e-01  -3.0780000000000002e-01   4.2890000000000000e-01   1.8140000000000001e-01   1.7130000000000001e-01   3.5099999999999999e-02  -9.7660000000000002e-01  -2.2200000000000001e-02   2.6989000000000001e+00   3.6599999999999999e-01  -9.5999999999999992e-03   2.3890000000000000e-01
  -3.0859999999999999e-01  -3.9570000000000000e-01   6.8630000000000002e-01   8.5900000000000004e-02   6.6600000000000006e-02   8.7700000000000000e-02  -9.7660000000000002e-01   2.2239999999999999e-01   3.7435999999999998e+00   2.6010000000000000e-01   6.7400000000000002e-02   2.2559999999999999e-01
  -2.8649999999999998e-01  -3.2979999999999998e-01  -3.4310000000000002e-01   1.2410000000000000e-01   7.6100000000000001e-02   1.2280000000000001e-01  -8.4340000000000004e-01   1.3339999999999999e-01   3.4824000000000002e+00   2.4079999999999999e-01   4.8099999999999997e-02   2.2559999999999999e-01
  -2.8649999999999998e-01  -2.8580000000000000e-01   8.5800000000000001e-02   1.3370000000000001e-01   1.3320000000000001e-01   1.7500000000000002e-02  -9.1000000000000003e-01   1.1119999999999999e-01   3.4824000000000002e+00   2.6970000000000000e-01   2.8899999999999999e-02   2.2120000000000001e-01
  -2.8649999999999998e-01  -2.1980000000000000e-01   0.0000000000000000e+00   1.6230000000000000e-01   1.0470000000000000e-01   2.6300000000000000e-02  -9.9880000000000002e-01   1.1119999999999999e-01   3.9177000000000000e+00   2.5050000000000000e-01   6.7400000000000002e-02   1.5479999999999999e-01
  -3.0859999999999999e-01  -4.1770000000000002e-01   3.4310000000000002e-01   1.5279999999999999e-01   3.8100000000000002e-02   7.0199999999999999e-02  -1.0209999999999999e+00   2.4460000000000001e-01   3.9177000000000000e+00   1.6380000000000000e-01   1.1550000000000001e-01   2.0790000000000000e-01
  -1.7630000000000001e-01  -8.7900000000000006e-02  -3.4310000000000002e-01   2.2910000000000000e-01   1.6180000000000000e-01   5.2600000000000001e-02  -1.0653999999999999e+00   2.2200000000000001e-02   3.2212000000000001e+00   2.4079999999999999e-01  -9.5999999999999992e-03   2.1679999999999999e-01
  -1.9839999999999999e-01  -1.9789999999999999e-01  -7.7210000000000001e-01   1.7190000000000000e-01   1.5229999999999999e-01   3.5099999999999999e-02  -1.2650999999999999e+00   2.2200000000000001e-02   3.0470999999999999e+00   2.4079999999999999e-01   8.6599999999999996e-02   2.3890000000000000e-01
  -3.3060000000000000e-01  -4.1770000000000002e-01   3.4310000000000002e-01   1.5279999999999999e-01   7.6100000000000001e-02   5.2600000000000001e-02  -1.1096999999999999e+00   2.2200000000000001e-02   3.8306000000000000e+00   2.7939999999999998e-01   5.7700000000000001e-02   2.1229999999999999e-01
  -2.2040000000000001e-01  -3.5170000000000001e-01   4.2890000000000000e-01   1.5279999999999999e-01   8.5599999999999996e-02   1.1400000000000000e-01  -1.1762999999999999e+00  -1.1119999999999999e-01   2.9600000000000000e+00   2.4079999999999999e-01  -9.5999999999999992e-03   2.6979999999999998e-01
  -3.0859999999999999e-01  -3.0780000000000002e-01   3.4310000000000002e-01   1.4319999999999999e-01   1.0470000000000000e-01   5.7000000000000002e-02  -1.1984999999999999e+00  -2.2200000000000001e-02   2.7858999999999998e+00   2.4079999999999999e-01   2.8899999999999999e-02   2.1229999999999999e-01
  -4.6289999999999998e-01  -2.8580000000000000e-01   6.0050000000000003e-01   9.5500000000000002e-02   4.7600000000000003e-02   1.2720000000000001e-01  -1.0209999999999999e+00   2.2239999999999999e-01   3.3083000000000000e+00   1.6380000000000000e-01   5.7700000000000001e-02   1.8579999999999999e-01
  -2.6450000000000001e-01  -1.7590000000000000e-01   5.1470000000000005e-01   2.3870000000000000e-01   1.2370000000000000e-01   1.0520000000000000e-01  -7.9900000000000004e-01   2.0010000000000000e-01   4.0048000000000004e+00   2.1190000000000001e-01   9.6199999999999994e-02   2.1679999999999999e-01
  -2.4249999999999999e-01  -1.0990000000000000e-01  -5.1470000000000005e-01   2.3870000000000000e-01   1.3320000000000001e-01   1.1840000000000001e-01  -1.0653999999999999e+00  -1.3339999999999999e-01   2.7858999999999998e+00   2.4079999999999999e-01   9.6199999999999994e-02   2.5209999999999999e-01
  -5.5110000000000003e-01  -3.7369999999999998e-01  -1.7160000000000000e-01   2.0999999999999999e-01   1.2370000000000000e-01   3.9500000000000000e-02  -9.9880000000000002e-01   4.2249999999999999e-01   3.1341999999999999e+00   2.2159999999999999e-01   5.7700000000000001e-02   2.3000000000000001e-01
  -2.6450000000000001e-01  -1.7590000000000000e-01   1.0294000000000001e+00   1.5279999999999999e-01   4.7600000000000003e-02   9.6500000000000002e-02  -1.0209999999999999e+00   3.3350000000000002e-01   3.5695000000000001e+00   2.0230000000000001e-01   6.7400000000000002e-02   2.2559999999999999e-01
  -1.5429999999999999e-01  -2.6379999999999998e-01  -8.5780000000000001e-01   2.5779999999999997e-01   1.6180000000000000e-01   2.6300000000000000e-02  -9.9880000000000002e-01  -2.2200000000000001e-02   3.9177000000000000e+00   2.6970000000000000e-01  -3.8500000000000000e-02   2.3000000000000001e-01
  -8.8200000000000001e-02  -2.1999999999999999e-02  -1.7160000000000000e-01   1.1459999999999999e-01   8.5599999999999996e-02   2.6300000000000000e-02  -1.1984999999999999e+00   2.8910000000000002e-01   3.6564999999999999e+00   2.7939999999999998e-01  -1.9199999999999998e-02   2.3000000000000001e-01
  -2.8649999999999998e-01  -3.2979999999999998e-01   2.5740000000000002e-01   1.2410000000000000e-01   3.8100000000000002e-02   3.5099999999999999e-02  -1.1540999999999999e+00   1.7790000000000000e-01   3.3083000000000000e+00   2.5050000000000000e-01  -3.8500000000000000e-02   1.8579999999999999e-01
  -3.3060000000000000e-01  -3.2979999999999998e-01   7.7210000000000001e-01   2.1959999999999999e-01   4.7600000000000003e-02   4.8200000000000000e-02  -1.0875999999999999e+00   8.8900000000000007e-02   3.3083000000000000e+00   1.9270000000000001e-01   2.8899999999999999e-02   2.7429999999999999e-01
  -1.9839999999999999e-01  -1.7590000000000000e-01   9.4359999999999999e-01   2.9599999999999999e-01   9.5200000000000007e-02   5.2600000000000001e-02  -1.0653999999999999e+00  -2.4460000000000001e-01   3.1341999999999999e+00   2.5050000000000000e-01   9.6199999999999994e-02   2.0349999999999999e-01
  -3.9679999999999999e-01  -3.7369999999999998e-01   4.2890000000000000e-01   2.0050000000000001e-01   5.7099999999999998e-02   6.5799999999999997e-02  -1.0209999999999999e+00   1.7790000000000000e-01   3.3083000000000000e+00   2.3119999999999999e-01   2.8899999999999999e-02   2.3000000000000001e-01
  -2.6450000000000001e-01  -4.6170000000000000e-01   8.5800000000000001e-02   1.5279999999999999e-01   4.7600000000000003e-02   7.4499999999999997e-02  -9.9880000000000002e-01   1.3339999999999999e-01   2.6118000000000001e+00   2.2159999999999999e-01   4.8099999999999997e-02   1.8579999999999999e-01
  -4.8490000000000000e-01  -3.5170000000000001e-01   8.5800000000000001e-02   1.6230000000000000e-01   4.7600000000000003e-02   8.3299999999999999e-02  -8.6560000000000004e-01   8.8900000000000007e-02   4.0048000000000004e+00   2.5050000000000000e-01   8.6599999999999996e-02   2.5659999999999999e-01
  -2.8649999999999998e-01  -1.7590000000000000e-01   0.0000000000000000e+00   2.1959999999999999e-01   1.8079999999999999e-01   8.3299999999999999e-02  -7.9900000000000004e-01   2.6679999999999998e-01   3.3953000000000002e+00   2.3119999999999999e-01   1.0580000000000001e-01   1.3710000000000000e-01
  -1.7630000000000001e-01  -3.7369999999999998e-01  -1.7160000000000000e-01   1.7190000000000000e-01   2.8500000000000001e-02   8.3299999999999999e-02  -1.1096999999999999e+00   1.1119999999999999e-01   4.4401000000000002e+00   2.0230000000000001e-01   3.8500000000000000e-02   2.3890000000000000e-01
  -8.8200000000000001e-02  -1.5390000000000001e-01  -8.5780000000000001e-01   2.3870000000000000e-01   1.7130000000000001e-01   2.6300000000000000e-02  -1.1096999999999999e+00   1.5559999999999999e-01   3.5695000000000001e+00   2.6010000000000000e-01   9.5999999999999992e-03   1.9910000000000000e-01
  -3.3060000000000000e-01  -2.4179999999999999e-01   4.2890000000000000e-01   1.5279999999999999e-01   1.2370000000000000e-01   6.5799999999999997e-02  -1.1540999999999999e+00  -2.2200000000000001e-02   3.2212000000000001e+00   2.0230000000000001e-01   3.8500000000000000e-02   2.3890000000000000e-01
  -1.7630000000000001e-01  -3.5170000000000001e-01   4.2890000000000000e-01   1.4319999999999999e-01   5.7099999999999998e-02   6.5799999999999997e-02  -9.7660000000000002e-01   2.4460000000000001e-01   2.6989000000000001e+00   2.2159999999999999e-01   6.7400000000000002e-02   1.8140000000000001e-01
  -2.4249999999999999e-01  -4.8359999999999997e-01   6.8630000000000002e-01   1.1459999999999999e-01  -9.4999999999999998e-03   1.0520000000000000e-01  -1.3983000000000001e+00  -4.4499999999999998e-02   3.7435999999999998e+00   2.7939999999999998e-01   1.9199999999999998e-02   2.5659999999999999e-01
  -1.7630000000000001e-01  -2.1999999999999999e-02  -2.5740000000000002e-01   1.8140000000000001e-01   1.3320000000000001e-01   7.8899999999999998e-02  -1.1540999999999999e+00  -2.2200000000000001e-02   2.9600000000000000e+00   2.1190000000000001e-01  -3.8500000000000000e-02   2.2120000000000001e-01
  -5.2900000000000003e-01  -3.0780000000000002e-01   1.2867999999999999e+00   1.6230000000000000e-01  -3.8100000000000002e-02   8.7700000000000000e-02  -1.1096999999999999e+00   6.6699999999999995e-02   3.6564999999999999e+00   1.8300000000000000e-01   8.6599999999999996e-02   1.9910000000000000e-01
  -6.6100000000000006e-02  -3.2979999999999998e-01   2.5740000000000002e-01   1.4319999999999999e-01   8.5599999999999996e-02   1.4030000000000001e-01  -9.9880000000000002e-01   1.7790000000000000e-01   2.7858999999999998e+00   2.4079999999999999e-01   1.3469999999999999e-01   2.2559999999999999e-01
  -1.9839999999999999e-01  -2.1980000000000000e-01  -4.2890000000000000e-01   1.0500000000000000e-01   7.6100000000000001e-02   7.0199999999999999e-02  -9.3220000000000003e-01   8.8900000000000007e-02   3.4824000000000002e+00   2.7939999999999998e-01   4.8099999999999997e-02   2.0790000000000000e-01
  -1.3230000000000000e-01  -2.8580000000000000e-01   4.2890000000000000e-01   1.7190000000000000e-01   1.7130000000000001e-01   5.2600000000000001e-02  -7.9900000000000004e-01   2.8910000000000002e-01   3.3083000000000000e+00   2.1190000000000001e-01   3.8500000000000000e-02   1.8140000000000001e-01
  -1.7630000000000001e-01  -2.6379999999999998e-01   2.5740000000000002e-01   1.2410000000000000e-01   8.5599999999999996e-02   7.8899999999999998e-02  -9.7660000000000002e-01   2.6679999999999998e-01   2.6989000000000001e+00   2.7939999999999998e-01   9.6199999999999994e-02   2.5659999999999999e-01
  -1.7630000000000001e-01  -2.1980000000000000e-01   1.7160000000000000e-01   2.3870000000000000e-01   6.6600000000000006e-02   5.2600000000000001e-02  -1.0209999999999999e+00   2.2239999999999999e-01   3.2212000000000001e+00   3.2750000000000001e-01   3.8500000000000000e-02   1.9460000000000000e-01
  -2.6450000000000001e-01   4.3999999999999997e-02   0.0000000000000000e+00   2.1959999999999999e-01   1.5229999999999999e-01   5.2600000000000001e-02  -1.1318999999999999e+00   2.0010000000000000e-01   3.3083000000000000e+00   2.3119999999999999e-01   0.0000000000000000e+00   2.2559999999999999e-01
  -3.9679999999999999e-01  -3.2979999999999998e-01   1.7160000000000000e-01   1.5279999999999999e-01   1.0470000000000000e-01   7.8899999999999998e-02  -9.9880000000000002e-01   1.5559999999999999e-01   2.8730000000000002e+00   2.9859999999999998e-01  -2.8899999999999999e-02   2.2559999999999999e-01
  -3.3060000000000000e-01  -2.1980000000000000e-01   9.4359999999999999e-01   1.2410000000000000e-01   1.4269999999999999e-01   1.0960000000000000e-01  -1.2873000000000001e+00  -2.2200000000000001e-02   3.3083000000000000e+00   1.6380000000000000e-01   9.5999999999999992e-03   2.3440000000000000e-01
  -3.7469999999999998e-01  -5.2759999999999996e-01   2.5740000000000002e-01   1.4319999999999999e-01   5.7099999999999998e-02   5.7000000000000002e-02  -1.0431999999999999e+00  -6.6699999999999995e-02   2.7858999999999998e+00   2.6970000000000000e-01   6.7400000000000002e-02   2.3890000000000000e-01
  -4.1880000000000001e-01  -2.4179999999999999e-01   1.2010000000000001e+00   1.2410000000000000e-01  -4.7600000000000003e-02   1.1840000000000001e-01  -1.1762999999999999e+00  -6.6699999999999995e-02   3.2212000000000001e+00   1.8300000000000000e-01   5.7700000000000001e-02   1.9020000000000001e-01
  -2.4249999999999999e-01  -1.9789999999999999e-01   6.8630000000000002e-01   1.6230000000000000e-01   3.8100000000000002e-02   7.0199999999999999e-02  -9.7660000000000002e-01   2.2239999999999999e-01   3.1341999999999999e+00   2.8899999999999998e-01   8.6599999999999996e-02   2.3000000000000001e-01
  -3.7469999999999998e-01  -2.6379999999999998e-01   3.4310000000000002e-01   1.7190000000000000e-01   1.9980000000000001e-01   6.1400000000000003e-02  -1.0653999999999999e+00   1.3339999999999999e-01   3.1341999999999999e+00   2.3119999999999999e-01   1.0580000000000001e-01   2.4329999999999999e-01
  -6.6100000000000006e-02  -3.2979999999999998e-01   2.5740000000000002e-01   1.0500000000000000e-01   2.0930000000000001e-01   2.1899999999999999e-02  -9.5440000000000003e-01   2.0010000000000000e-01   3.3953000000000002e+00   2.1190000000000001e-01   2.0210000000000000e-01   2.2120000000000001e-01
  -2.6450000000000001e-01  -2.1980000000000000e-01   1.7160000000000000e-01   4.7699999999999999e-02   1.9000000000000000e-02   1.1840000000000001e-01  -9.7660000000000002e-01   2.8910000000000002e-01   3.5695000000000001e+00   2.8899999999999998e-01   7.6999999999999999e-02   2.0349999999999999e-01
  -1.7630000000000001e-01  -1.3189999999999999e-01  -1.7160000000000000e-01   2.0999999999999999e-01   1.1420000000000000e-01   3.0700000000000002e-02  -1.1540999999999999e+00   2.2200000000000001e-02   3.3083000000000000e+00   1.4449999999999999e-01  -4.8099999999999997e-02   1.9910000000000000e-01
  -1.3230000000000000e-01  -1.9789999999999999e-01  -4.2890000000000000e-01   2.0050000000000001e-01   1.3320000000000001e-01   7.0199999999999999e-02  -1.1762999999999999e+00   0.0000000000000000e+00   3.4824000000000002e+00   2.0230000000000001e-01   1.9199999999999998e-02   2.2120000000000001e-01
  -4.6289999999999998e-01  -1.9789999999999999e-01   8.5800000000000001e-02   6.6799999999999998e-02   8.5599999999999996e-02   9.6500000000000002e-02  -8.8780000000000003e-01   1.3339999999999999e-01   2.6118000000000001e+00   1.5409999999999999e-01   1.0580000000000001e-01   1.9460000000000000e-01
  -3.7469999999999998e-01  -3.5170000000000001e-01   6.8630000000000002e-01   1.7190000000000000e-01   9.4999999999999998e-03   9.6500000000000002e-02  -9.1000000000000003e-01   2.2200000000000001e-02   2.9600000000000000e+00   2.4079999999999999e-01   4.8099999999999997e-02   2.5659999999999999e-01
  -3.7469999999999998e-01  -3.2979999999999998e-01  -8.5800000000000001e-02   2.5779999999999997e-01   7.6100000000000001e-02   7.8899999999999998e-02  -1.0875999999999999e+00   2.0010000000000000e-01   2.7858999999999998e+00   2.1190000000000001e-01   9.5999999999999992e-03   2.4770000000000000e-01
  -8.8200000000000001e-02  -2.1980000000000000e-01   1.0294000000000001e+00   7.6399999999999996e-02  -7.6100000000000001e-02   1.0090000000000000e-01  -9.3220000000000003e-01   2.4460000000000001e-01   2.8730000000000002e+00   3.0819999999999997e-01   8.6599999999999996e-02   2.3890000000000000e-01
  -3.5270000000000001e-01  -3.0780000000000002e-01   8.5800000000000001e-02   1.1459999999999999e-01   8.5599999999999996e-02   8.7700000000000000e-02  -9.9880000000000002e-01   8.8900000000000007e-02   3.2212000000000001e+00   2.9859999999999998e-01   9.6199999999999994e-02   2.1229999999999999e-01
  -2.6450000000000001e-01  -3.2979999999999998e-01  -5.1470000000000005e-01   1.6230000000000000e-01   9.5200000000000007e-02   3.0700000000000002e-02  -1.0209999999999999e+00   4.4499999999999998e-02   3.6564999999999999e+00   2.5050000000000000e-01   9.6199999999999994e-02   2.1679999999999999e-01
  -2.8649999999999998e-01  -1.0990000000000000e-01  -5.1470000000000005e-01   2.4820000000000000e-01   1.2370000000000000e-01   6.1400000000000003e-02  -1.0209999999999999e+00   2.6679999999999998e-01   3.2212000000000001e+00   1.9270000000000001e-01   5.7700000000000001e-02   2.0790000000000000e-01
  -1.5429999999999999e-01  -2.6379999999999998e-01   1.7160000000000000e-01   2.2910000000000000e-01   1.6180000000000000e-01   5.2600000000000001e-02  -1.0209999999999999e+00   3.1130000000000002e-01   3.7435999999999998e+00   2.7939999999999998e-01   5.7700000000000001e-02   1.9460000000000000e-01
  -6.6100000000000006e-02  -3.9570000000000000e-01  -1.2010000000000001e+00   2.1959999999999999e-01   1.3320000000000001e-01   5.2600000000000001e-02  -1.0875999999999999e+00  -2.2200000000000001e-02   3.3953000000000002e+00   2.6010000000000000e-01   1.9199999999999998e-02   2.3440000000000000e-01
  -1.7630000000000001e-01  -2.1999999999999999e-02  -1.0294000000000001e+00   1.4319999999999999e-01   1.2370000000000000e-01   0.0000000000000000e+00  -1.0875999999999999e+00   2.8910000000000002e-01   3.3953000000000002e+00   3.2750000000000001e-01  -9.5999999999999992e-03   2.4329999999999999e-01
  -1.7630000000000001e-01  -3.0780000000000002e-01   1.1152000000000000e+00   1.3370000000000001e-01   1.8079999999999999e-01   6.5799999999999997e-02  -9.7660000000000002e-01   1.3339999999999999e-01   2.9600000000000000e+00   3.3710000000000001e-01   7.6999999999999999e-02   2.0790000000000000e-01
  -6.6100000000000006e-02  -3.0780000000000002e-01   1.7160000000000000e-01   2.0050000000000001e-01   1.0470000000000000e-01   9.6500000000000002e-02  -1.1540999999999999e+00  -6.6699999999999995e-02   3.1341999999999999e+00   3.3710000000000001e-01   9.5999999999999992e-03   2.2559999999999999e-01
  -2.2040000000000001e-01  -2.1980000000000000e-01  -1.7160000000000000e-01   1.1459999999999999e-01   1.3320000000000001e-01   7.0199999999999999e-02  -1.1096999999999999e+00  -1.7790000000000000e-01   2.9600000000000000e+00   2.9859999999999998e-01   5.7700000000000001e-02   2.1229999999999999e-01
  -2.8649999999999998e-01  -2.6379999999999998e-01   3.4310000000000002e-01   1.6230000000000000e-01   5.7099999999999998e-02   9.6500000000000002e-02  -9.1000000000000003e-01   4.4499999999999998e-02   3.4824000000000002e+00   2.9859999999999998e-01   9.6199999999999994e-02   2.0790000000000000e-01
  -2.6450000000000001e-01  -3.0780000000000002e-01   1.1152000000000000e+00   1.4319999999999999e-01  -1.9000000000000000e-02   1.0960000000000000e-01  -1.0431999999999999e+00   1.7790000000000000e-01   3.5695000000000001e+00   2.6010000000000000e-01   1.9199999999999998e-02   1.9910000000000000e-01
  -3.0859999999999999e-01  -1.7590000000000000e-01  -5.1470000000000005e-01   1.9089999999999999e-01   9.5200000000000007e-02   5.7000000000000002e-02  -1.1096999999999999e+00   4.4499999999999998e-02   2.9600000000000000e+00   2.6010000000000000e-01   4.8099999999999997e-02   2.3890000000000000e-01
  -2.2040000000000001e-01  -3.9570000000000000e-01   5.1470000000000005e-01   1.8140000000000001e-01   1.6180000000000000e-01   7.0199999999999999e-02  -1.0875999999999999e+00   2.8910000000000002e-01   4.1788999999999996e+00   1.5409999999999999e-01   1.2509999999999999e-01   2.1229999999999999e-01
  -3.0859999999999999e-01  -1.5390000000000001e-01  -5.1470000000000005e-01   1.0500000000000000e-01   3.8100000000000002e-02   8.3299999999999999e-02  -1.1318999999999999e+00   1.3339999999999999e-01   4.2659000000000002e+00   2.5050000000000000e-01   2.8899999999999999e-02   2.1229999999999999e-01
  -2.6450000000000001e-01  -2.6379999999999998e-01  -6.0050000000000003e-01   1.0500000000000000e-01   9.5200000000000007e-02   3.5099999999999999e-02  -1.1984999999999999e+00   1.3339999999999999e-01   2.8730000000000002e+00   2.5050000000000000e-01   4.8099999999999997e-02   2.3440000000000000e-01
  -2.6450000000000001e-01  -2.4179999999999999e-01  -1.2867999999999999e+00   1.9089999999999999e-01   1.1420000000000000e-01   3.5099999999999999e-02  -1.2650999999999999e+00   6.6699999999999995e-02   3.0470999999999999e+00   2.6970000000000000e-01   5.7700000000000001e-02   1.9460000000000000e-01
  -3.5270000000000001e-01  -2.8580000000000000e-01   9.4359999999999999e-01   2.0050000000000001e-01  -2.8500000000000001e-02   9.2100000000000001e-02  -9.5440000000000003e-01   1.3339999999999999e-01   3.7435999999999998e+00   2.6970000000000000e-01   2.8899999999999999e-02   2.0790000000000000e-01
  -3.7469999999999998e-01  -1.7590000000000000e-01   1.7160000000000000e-01   2.0050000000000001e-01   1.4269999999999999e-01   3.5099999999999999e-02  -1.1762999999999999e+00   2.2200000000000001e-02   2.8730000000000002e+00   3.6599999999999999e-01  -4.8099999999999997e-02   2.4770000000000000e-01
  -2.1999999999999999e-02  -2.1980000000000000e-01   1.2010000000000001e+00   2.8639999999999999e-01   3.8100000000000002e-02   7.0199999999999999e-02  -9.9880000000000002e-01   1.1119999999999999e-01   3.7435999999999998e+00   3.0819999999999997e-01  -9.5999999999999992e-03   2.3890000000000000e-01
  -4.6289999999999998e-01  -4.1770000000000002e-01   7.7210000000000001e-01   2.0050000000000001e-01   0.0000000000000000e+00   7.8899999999999998e-02  -1.1318999999999999e+00   1.5559999999999999e-01   3.1341999999999999e+00   3.3710000000000001e-01   0.0000000000000000e+00   2.2120000000000001e-01
  -1.1020000000000001e-01  -4.1770000000000002e-01   1.7160000000000000e-01   1.0500000000000000e-01  -2.8500000000000001e-02   5.7000000000000002e-02  -1.0653999999999999e+00   1.3339999999999999e-01   2.8730000000000002e+00   3.0819999999999997e-01   1.4430000000000001e-01   2.3440000000000000e-01
  -4.4100000000000000e-02  -1.7590000000000000e-01   0.0000000000000000e+00   1.9089999999999999e-01   1.2370000000000000e-01   3.0700000000000002e-02  -9.9880000000000002e-01   1.1119999999999999e-01   3.3953000000000002e+00   2.0230000000000001e-01   1.9199999999999998e-02   2.0790000000000000e-01
  -2.4249999999999999e-01  -4.1770000000000002e-01   3.4310000000000002e-01   1.5279999999999999e-01   2.8500000000000001e-02   6.1400000000000003e-02  -1.0653999999999999e+00   1.1119999999999999e-01   3.3083000000000000e+00   2.9859999999999998e-01   4.8099999999999997e-02   2.4770000000000000e-01
  -3.5270000000000001e-01   0.0000000000000000e+00   1.7160000000000000e-01   9.5500000000000002e-02   1.7130000000000001e-01   7.8899999999999998e-02  -1.0209999999999999e+00   6.6699999999999995e-02   4.2659000000000002e+00   2.2159999999999999e-01  -6.7400000000000002e-02   2.0790000000000000e-01
  -1.1020000000000001e-01  -1.0990000000000000e-01  -5.1470000000000005e-01   1.9089999999999999e-01   1.9030000000000000e-01   1.7500000000000002e-02  -9.9880000000000002e-01  -1.7790000000000000e-01   3.3953000000000002e+00   2.1190000000000001e-01   3.8500000000000000e-02   2.2559999999999999e-01
  -2.4249999999999999e-01  -3.0780000000000002e-01  -5.1470000000000005e-01   1.5279999999999999e-01   1.2370000000000000e-01   5.7000000000000002e-02  -1.1762999999999999e+00   4.4499999999999998e-02   3.0470999999999999e+00   2.9859999999999998e-01   9.6199999999999994e-02   2.1229999999999999e-01
  -1.7630000000000001e-01  -3.2979999999999998e-01   3.4310000000000002e-01   2.0050000000000001e-01   1.0470000000000000e-01   1.0960000000000000e-01  -8.2120000000000004e-01  -4.4499999999999998e-02   2.9600000000000000e+00   2.2159999999999999e-01  -2.8899999999999999e-02   2.4329999999999999e-01
  -2.4249999999999999e-01  -2.6379999999999998e-01   8.5800000000000001e-02   1.7190000000000000e-01   3.8100000000000002e-02   9.2100000000000001e-02  -1.1096999999999999e+00   1.3339999999999999e-01   2.7858999999999998e+00   2.5050000000000000e-01   2.8899999999999999e-02   2.2559999999999999e-01
  -3.7469999999999998e-01  -3.7369999999999998e-01   4.2890000000000000e-01   1.9089999999999999e-01   1.0470000000000000e-01   6.5799999999999997e-02  -1.1540999999999999e+00  -2.2200000000000001e-02   2.2635999999999998e+00   2.4079999999999999e-01   9.6199999999999994e-02   2.7870000000000000e-01
  -3.3060000000000000e-01  -3.2979999999999998e-01   1.4582999999999999e+00   6.6799999999999998e-02   1.9000000000000000e-02   1.3589999999999999e-01  -9.7660000000000002e-01   1.1119999999999999e-01   3.2212000000000001e+00   2.6970000000000000e-01   5.7700000000000001e-02   2.2559999999999999e-01
  -2.8649999999999998e-01  -1.7590000000000000e-01   8.5780000000000001e-01   1.4319999999999999e-01   2.8500000000000001e-02   1.0960000000000000e-01  -8.2120000000000004e-01   4.4499999999999998e-02   3.6564999999999999e+00   2.6970000000000000e-01   6.7400000000000002e-02   1.8140000000000001e-01
  -3.0859999999999999e-01  -8.7900000000000006e-02  -1.7160000000000000e-01   1.4319999999999999e-01   4.7600000000000003e-02   4.3900000000000002e-02  -9.7660000000000002e-01   1.7790000000000000e-01   3.5695000000000001e+00   1.7340000000000000e-01   0.0000000000000000e+00   2.0790000000000000e-01
  -3.7469999999999998e-01  -2.8580000000000000e-01   8.5800000000000001e-02   1.3370000000000001e-01   6.6600000000000006e-02   5.7000000000000002e-02  -9.1000000000000003e-01   3.1130000000000002e-01   3.4824000000000002e+00   1.9270000000000001e-01   3.8500000000000000e-02   1.9020000000000001e-01
  -3.5270000000000001e-01  -3.0780000000000002e-01  -3.4310000000000002e-01   1.8140000000000001e-01   1.6180000000000000e-01   1.1840000000000001e-01  -1.2428999999999999e+00   2.4460000000000001e-01   3.3953000000000002e+00   1.3489999999999999e-01   9.6199999999999994e-02   1.9020000000000001e-01
  -4.4100000000000000e-02  -8.7900000000000006e-02  -7.7210000000000001e-01   2.8639999999999999e-01   1.4269999999999999e-01   4.3900000000000002e-02  -1.0209999999999999e+00   2.2239999999999999e-01   3.7435999999999998e+00   2.6970000000000000e-01  -9.5999999999999992e-03   2.4770000000000000e-01
  -3.9679999999999999e-01  -2.4179999999999999e-01  -6.8630000000000002e-01   1.9089999999999999e-01   1.1420000000000000e-01   4.3900000000000002e-02  -1.1984999999999999e+00   1.7790000000000000e-01   2.9600000000000000e+00   2.1190000000000001e-01   8.6599999999999996e-02   2.1229999999999999e-01
  -2.2040000000000001e-01  -2.1980000000000000e-01   5.1470000000000005e-01   2.1959999999999999e-01   5.7099999999999998e-02   5.2600000000000001e-02  -9.3220000000000003e-01   6.6699999999999995e-02   3.9177000000000000e+00   2.4079999999999999e-01   5.7700000000000001e-02   2.6100000000000001e-01
  -2.8649999999999998e-01  -2.4179999999999999e-01   2.5740000000000002e-01   8.5900000000000004e-02   2.8500000000000001e-02   1.0520000000000000e-01  -1.3983000000000001e+00   1.1119999999999999e-01   3.1341999999999999e+00   2.8899999999999998e-01   1.9199999999999998e-02   2.0349999999999999e-01
  -3.7469999999999998e-01  -3.2979999999999998e-01   6.0050000000000003e-01   1.7190000000000000e-01   9.5200000000000007e-02   3.0700000000000002e-02  -1.2428999999999999e+00  -2.2200000000000001e-02   2.8730000000000002e+00   2.8899999999999998e-01  -3.8500000000000000e-02   2.2120000000000001e-01
  -2.4249999999999999e-01  -4.1770000000000002e-01   5.1470000000000005e-01   1.5279999999999999e-01   0.0000000000000000e+00   1.3159999999999999e-01  -1.0875999999999999e+00  -2.2200000000000001e-02   3.3083000000000000e+00   1.9270000000000001e-01   0.0000000000000000e+00   1.8140000000000001e-01
  -2.4249999999999999e-01  -1.5390000000000001e-01  -1.7160000000000000e-01   1.9089999999999999e-01   8.5599999999999996e-02   9.2100000000000001e-02  -8.8780000000000003e-01   4.4499999999999998e-02   3.1341999999999999e+00   2.1190000000000001e-01   7.6999999999999999e-02   2.1229999999999999e-01
  -8.8200000000000001e-02  -2.4179999999999999e-01   6.0050000000000003e-01   1.8140000000000001e-01   1.4269999999999999e-01   4.8200000000000000e-02  -9.3220000000000003e-01   3.5580000000000001e-01   3.8306000000000000e+00   3.0819999999999997e-01   7.6999999999999999e-02   2.4329999999999999e-01
  -3.0859999999999999e-01  -1.7590000000000000e-01  -8.5780000000000001e-01   1.3370000000000001e-01   1.5229999999999999e-01   1.7500000000000002e-02  -1.0653999999999999e+00  -8.8900000000000007e-02   3.4824000000000002e+00   2.4079999999999999e-01   1.0580000000000001e-01   1.6810000000000000e-01
  -2.8649999999999998e-01  -4.1770000000000002e-01  -3.4310000000000002e-01   1.6230000000000000e-01   1.6180000000000000e-01   8.7700000000000000e-02  -9.1000000000000003e-01   2.8910000000000002e-01   4.2659000000000002e+00   2.6970000000000000e-01   1.1550000000000001e-01   2.3000000000000001e-01
  -1.3230000000000000e-01  -1.0990000000000000e-01  -1.1152000000000000e+00   2.4820000000000000e-01   2.1890000000000001e-01   4.4000000000000003e-03  -9.1000000000000003e-01   2.4460000000000001e-01   3.2212000000000001e+00   3.2750000000000001e-01   1.9199999999999998e-02   2.0790000000000000e-01
  -4.1880000000000001e-01  -3.2979999999999998e-01   0.0000000000000000e+00   2.4820000000000000e-01   1.6180000000000000e-01   7.4499999999999997e-02  -1.2650999999999999e+00   8.8900000000000007e-02   3.7435999999999998e+00   2.6010000000000000e-01   8.6599999999999996e-02   1.9910000000000000e-01
  -4.6289999999999998e-01  -3.5170000000000001e-01  -4.2890000000000000e-01   2.2910000000000000e-01   4.7600000000000003e-02   9.2100000000000001e-02  -1.0431999999999999e+00  -2.2200000000000001e-02   3.3083000000000000e+00   2.5050000000000000e-01   9.5999999999999992e-03   1.9460000000000000e-01
  -2.4249999999999999e-01  -1.0990000000000000e-01  -8.5800000000000001e-02   1.9089999999999999e-01   8.5599999999999996e-02   8.7700000000000000e-02  -1.2206999999999999e+00   1.1119999999999999e-01   2.8730000000000002e+00   2.5050000000000000e-01   7.6999999999999999e-02   1.9910000000000000e-01
  -2.1999999999999999e-02  -1.0990000000000000e-01  -6.0050000000000003e-01   1.9089999999999999e-01   6.6600000000000006e-02   6.5799999999999997e-02  -1.0209999999999999e+00   1.3339999999999999e-01   3.2212000000000001e+00   3.5639999999999999e-01  -9.5999999999999992e-03   2.5209999999999999e-01
  -3.5270000000000001e-01  -4.8359999999999997e-01   1.0294000000000001e+00   9.5500000000000002e-02   8.5599999999999996e-02   1.1840000000000001e-01  -9.7660000000000002e-01   2.2239999999999999e-01   3.0470999999999999e+00   2.7939999999999998e-01   9.5999999999999992e-03   1.7249999999999999e-01
  -3.5270000000000001e-01  -3.2979999999999998e-01   6.8630000000000002e-01   2.0999999999999999e-01   6.6600000000000006e-02   9.6500000000000002e-02  -1.0431999999999999e+00   0.0000000000000000e+00   3.5695000000000001e+00   3.2750000000000001e-01   6.7400000000000002e-02   2.0790000000000000e-01
  -2.4249999999999999e-01  -2.1980000000000000e-01   2.5740000000000002e-01   1.4319999999999999e-01   1.4269999999999999e-01   7.4499999999999997e-02  -1.0431999999999999e+00   1.7790000000000000e-01   3.5695000000000001e+00   2.7939999999999998e-01   4.8099999999999997e-02   2.0790000000000000e-01
  -1.9839999999999999e-01  -3.0780000000000002e-01  -6.0050000000000003e-01   1.7190000000000000e-01   1.9030000000000000e-01   4.8200000000000000e-02  -1.0431999999999999e+00   2.8910000000000002e-01   2.6989000000000001e+00   2.6010000000000000e-01   1.1550000000000001e-01   1.9910000000000000e-01
  -3.3060000000000000e-01  -1.9789999999999999e-01   6.8630000000000002e-01   1.7190000000000000e-01   7.6100000000000001e-02   9.2100000000000001e-02  -8.6560000000000004e-01   1.3339999999999999e-01   3.7435999999999998e+00   2.2159999999999999e-01   0.0000000000000000e+00   2.0790000000000000e-01
  -6.6100000000000006e-02  -1.5390000000000001e-01   8.5800000000000001e-02   1.8140000000000001e-01   1.6180000000000000e-01   1.3200000000000000e-02  -9.7660000000000002e-01   0.0000000000000000e+00   2.9600000000000000e+00   2.6970000000000000e-01   3.8500000000000000e-02   2.3000000000000001e-01
  -2.6450000000000001e-01  -6.6000000000000003e-02  -4.2890000000000000e-01   1.8140000000000001e-01   1.9030000000000000e-01  -8.8000000000000005e-03  -1.1762999999999999e+00   2.4460000000000001e-01   2.8730000000000002e+00   2.8899999999999998e-01   6.7400000000000002e-02   2.1229999999999999e-01
  -4.8490000000000000e-01  -3.7369999999999998e-01  -6.0050000000000003e-01   1.5279999999999999e-01   3.8100000000000002e-02   7.0199999999999999e-02  -1.1540999999999999e+00   1.3339999999999999e-01   3.1341999999999999e+00   2.3119999999999999e-01   3.8500000000000000e-02   2.2559999999999999e-01
  -4.1880000000000001e-01  -5.0560000000000005e-01  -2.5740000000000002e-01   1.6230000000000000e-01   1.0470000000000000e-01   6.1400000000000003e-02  -1.1096999999999999e+00   6.6699999999999995e-02   3.2212000000000001e+00   2.6010000000000000e-01  -1.9199999999999998e-02   2.2559999999999999e-01
  -3.0859999999999999e-01  -2.8580000000000000e-01  -3.4310000000000002e-01   2.1959999999999999e-01   4.7600000000000003e-02   6.1400000000000003e-02  -9.9880000000000002e-01   4.4499999999999998e-02   3.4824000000000002e+00   3.2750000000000001e-01   4.8099999999999997e-02   2.2559999999999999e-01
  -1.3230000000000000e-01  -3.7369999999999998e-01   3.4310000000000002e-01   1.1459999999999999e-01   3.8100000000000002e-02   1.2720000000000001e-01  -1.0209999999999999e+00   1.7790000000000000e-01   4.0048000000000004e+00   1.8300000000000000e-01   5.7700000000000001e-02   2.0349999999999999e-01
  -4.1880000000000001e-01  -3.5170000000000001e-01   3.4310000000000002e-01   1.8140000000000001e-01   6.6600000000000006e-02   1.0520000000000000e-01  -1.1984999999999999e+00   8.8900000000000007e-02   3.2212000000000001e+00   2.3119999999999999e-01   3.8500000000000000e-02   2.3440000000000000e-01
  -1.9839999999999999e-01  -3.7369999999999998e-01   6.8630000000000002e-01   2.1959999999999999e-01   1.0470000000000000e-01   9.6500000000000002e-02  -9.9880000000000002e-01   2.2200000000000001e-02   3.4824000000000002e+00   3.0819999999999997e-01  -3.8500000000000000e-02   1.9910000000000000e-01
  -2.6450000000000001e-01  -3.0780000000000002e-01  -8.5800000000000001e-02   1.9089999999999999e-01  -2.8500000000000001e-02   6.5799999999999997e-02  -8.6560000000000004e-01   3.7800000000000000e-01   3.3953000000000002e+00   2.0230000000000001e-01   3.8500000000000000e-02   2.0349999999999999e-01
  -3.5270000000000001e-01  -1.9789999999999999e-01  -4.2890000000000000e-01   1.7190000000000000e-01   1.2370000000000000e-01   5.7000000000000002e-02  -9.3220000000000003e-01   1.3339999999999999e-01   4.1788999999999996e+00   2.1190000000000001e-01   5.7700000000000001e-02   2.1229999999999999e-01
  -1.3230000000000000e-01  -8.7900000000000006e-02  -5.1470000000000005e-01   2.3870000000000000e-01   2.6640000000000003e-01   5.2600000000000001e-02  -9.7660000000000002e-01   6.6699999999999995e-02   3.0470999999999999e+00   2.9859999999999998e-01  -1.9199999999999998e-02   2.4329999999999999e-01
  -2.8649999999999998e-01  -1.5390000000000001e-01  -1.7160000000000000e-01   2.2910000000000000e-01   1.3320000000000001e-01   8.7700000000000000e-02  -9.9880000000000002e-01   4.4499999999999998e-02   3.1341999999999999e+00   2.9859999999999998e-01  -5.7700000000000001e-02   2.3440000000000000e-01
  -3.5270000000000001e-01  -2.4179999999999999e-01   4.2890000000000000e-01   1.5279999999999999e-01   1.1420000000000000e-01   7.4499999999999997e-02  -1.1762999999999999e+00   0.0000000000000000e+00   3.5695000000000001e+00   2.2159999999999999e-01   7.6999999999999999e-02   2.2559999999999999e-01
  -4.4080000000000003e-01  -2.4179999999999999e-01  -1.7160000000000000e-01   1.3370000000000001e-01   6.6600000000000006e-02   6.1400000000000003e-02  -9.5440000000000003e-01   0.0000000000000000e+00   3.9177000000000000e+00   3.6599999999999999e-01   9.5999999999999992e-03   2.3440000000000000e-01
  -3.5270000000000001e-01  -8.7900000000000006e-02   6.8630000000000002e-01   1.5279999999999999e-01   9.5200000000000007e-02   7.4499999999999997e-02  -1.1096999999999999e+00   2.2200000000000001e-02   3.0470999999999999e+00   3.1790000000000002e-01   4.8099999999999997e-02   2.4329999999999999e-01
  -3.7469999999999998e-01  -3.9570000000000000e-01   5.1470000000000005e-01   1.9089999999999999e-01  -3.8100000000000002e-02   9.2100000000000001e-02  -8.8780000000000003e-01   2.0010000000000000e-01   3.2212000000000001e+00   3.0819999999999997e-01  -9.5999999999999992e-03   2.3440000000000000e-01
  -2.8649999999999998e-01  -2.1980000000000000e-01   6.8630000000000002e-01   1.4319999999999999e-01   4.7600000000000003e-02   1.2280000000000001e-01  -9.7660000000000002e-01   1.1119999999999999e-01   3.5695000000000001e+00   2.5050000000000000e-01   3.8500000000000000e-02   2.1229999999999999e-01
  -2.6450000000000001e-01  -1.5390000000000001e-01  -2.5740000000000002e-01   1.3370000000000001e-01   1.3320000000000001e-01   3.9500000000000000e-02  -1.1540999999999999e+00   4.4499999999999998e-02   2.9600000000000000e+00   2.1190000000000001e-01   7.6999999999999999e-02   2.0790000000000000e-01
  -3.9679999999999999e-01  -1.5390000000000001e-01   3.4310000000000002e-01   1.6230000000000000e-01   1.2370000000000000e-01   6.5799999999999997e-02  -9.9880000000000002e-01   4.4499999999999998e-02   3.4824000000000002e+00   1.9270000000000001e-01   1.3469999999999999e-01   2.3000000000000001e-01
  -2.6450000000000001e-01  -3.7369999999999998e-01  -6.0050000000000003e-01   1.0500000000000000e-01   1.9000000000000000e-02   7.4499999999999997e-02  -9.1000000000000003e-01   1.7790000000000000e-01   3.7435999999999998e+00   2.1190000000000001e-01   5.7700000000000001e-02   2.0349999999999999e-01
  -1.7630000000000001e-01  -1.5390000000000001e-01  -6.0050000000000003e-01   8.5900000000000004e-02   1.7130000000000001e-01   4.3900000000000002e-02  -1.1318999999999999e+00   2.2239999999999999e-01   3.2212000000000001e+00   3.1790000000000002e-01   4.8099999999999997e-02   2.3440000000000000e-01
  -1.7630000000000001e-01  -1.3189999999999999e-01  -8.5800000000000001e-02   2.0999999999999999e-01   1.9030000000000000e-01   2.6300000000000000e-02  -9.7660000000000002e-01   1.3339999999999999e-01   3.0470999999999999e+00   2.1190000000000001e-01   4.8099999999999997e-02   2.1679999999999999e-01
  -1.9839999999999999e-01  -2.6379999999999998e-01   5.1470000000000005e-01   2.0050000000000001e-01   1.3320000000000001e-01   7.4499999999999997e-02  -1.2206999999999999e+00   1.1119999999999999e-01   3.6564999999999999e+00   1.6380000000000000e-01   1.1550000000000001e-01   1.9460000000000000e-01
  -3.5270000000000001e-01  -1.7590000000000000e-01   6.8630000000000002e-01   1.1459999999999999e-01   1.0470000000000000e-01   4.8200000000000000e-02  -1.1540999999999999e+00   8.8900000000000007e-02   3.3953000000000002e+00   2.8899999999999998e-01   0.0000000000000000e+00   2.3000000000000001e-01
  -8.8200000000000001e-02  -1.5390000000000001e-01   5.1470000000000005e-01   2.0050000000000001e-01   6.6600000000000006e-02   7.4499999999999997e-02  -1.2206999999999999e+00   1.1119999999999999e-01   3.2212000000000001e+00   2.1190000000000001e-01  -3.8500000000000000e-02   2.3440000000000000e-01
  -1.3230000000000000e-01  -2.4179999999999999e-01   7.7210000000000001e-01   1.3370000000000001e-01   5.7099999999999998e-02   1.1400000000000000e-01  -8.6560000000000004e-01   2.2200000000000001e-02   2.8730000000000002e+00   3.1790000000000002e-01   0.0000000000000000e+00   2.2559999999999999e-01
  -2.2040000000000001e-01  -3.9570000000000000e-01   5.1470000000000005e-01   9.5500000000000002e-02   8.5599999999999996e-02   1.2280000000000001e-01  -1.1540999999999999e+00   2.0010000000000000e-01   3.4824000000000002e+00   2.3119999999999999e-01   3.8500000000000000e-02   2.4329999999999999e-01
  -1.5429999999999999e-01  -2.1980000000000000e-01  -1.7160000000000000e-01   2.6729999999999998e-01   8.5599999999999996e-02   4.8200000000000000e-02  -9.9880000000000002e-01   2.0010000000000000e-01   3.1341999999999999e+00   2.5050000000000000e-01   6.7400000000000002e-02   2.1679999999999999e-01
  -3.3060000000000000e-01  -1.9789999999999999e-01  -8.5800000000000001e-02   1.3370000000000001e-01   1.2370000000000000e-01   5.2600000000000001e-02  -1.1540999999999999e+00   3.7800000000000000e-01   3.0470999999999999e+00   2.7939999999999998e-01   1.6360000000000000e-01   1.7249999999999999e-01
  -3.5270000000000001e-01  -3.5170000000000001e-01  -8.5800000000000001e-02   1.4319999999999999e-01   1.4269999999999999e-01   7.8899999999999998e-02  -9.1000000000000003e-01   2.2239999999999999e-01   3.4824000000000002e+00   2.0230000000000001e-01   1.9199999999999998e-02   1.8579999999999999e-01
  -8.8200000000000001e-02  -2.1980000000000000e-01  -2.5740000000000002e-01   2.2910000000000000e-01   2.0930000000000001e-01   2.6300000000000000e-02  -8.6560000000000004e-01   1.5559999999999999e-01   3.0470999999999999e+00   1.8300000000000000e-01   6.7400000000000002e-02   2.3000000000000001e-01
  -2.8649999999999998e-01  -2.1980000000000000e-01  -8.5780000000000001e-01   1.9089999999999999e-01   1.0470000000000000e-01   4.3900000000000002e-02  -1.1762999999999999e+00   8.8900000000000007e-02   2.7858999999999998e+00   2.5050000000000000e-01   2.8899999999999999e-02   2.1679999999999999e-01
  -2.2040000000000001e-01  -1.5390000000000001e-01   4.2890000000000000e-01   2.1959999999999999e-01   3.8100000000000002e-02   9.2100000000000001e-02  -1.0875999999999999e+00  -1.1119999999999999e-01   2.8730000000000002e+00   2.6970000000000000e-01   9.6199999999999994e-02   2.4329999999999999e-01
  -2.2040000000000001e-01  -3.5170000000000001e-01   4.2890000000000000e-01   2.0050000000000001e-01   1.1420000000000000e-01   5.7000000000000002e-02  -1.1540999999999999e+00  -4.4499999999999998e-02   2.1764999999999999e+00   2.0230000000000001e-01  -6.7400000000000002e-02   2.3440000000000000e-01
  -3.0859999999999999e-01  -2.6379999999999998e-01  -7.7210000000000001e-01   1.5279999999999999e-01   9.5200000000000007e-02   5.2600000000000001e-02  -1.2206999999999999e+00   6.6699999999999995e-02   3.0470999999999999e+00   2.9859999999999998e-01   3.8500000000000000e-02   2.0349999999999999e-01
  -3.7469999999999998e-01  -3.7369999999999998e-01   1.0294000000000001e+00   1.7190000000000000e-01   6.6600000000000006e-02   1.1840000000000001e-01  -9.7660000000000002e-01  -2.2200000000000001e-02   3.4824000000000002e+00   3.0819999999999997e-01   2.8899999999999999e-02   1.9460000000000000e-01
  -1.1020000000000001e-01  -4.6170000000000000e-01   1.7160000000000000e-01   1.6230000000000000e-01  -2.8500000000000001e-02   9.2100000000000001e-02  -9.5440000000000003e-01   1.3339999999999999e-01   4.1788999999999996e+00   2.4079999999999999e-01   4.8099999999999997e-02   2.4329999999999999e-01
  -1.9839999999999999e-01  -1.7590000000000000e-01   3.4310000000000002e-01   1.1459999999999999e-01   1.2370000000000000e-01   5.2600000000000001e-02  -9.9880000000000002e-01   1.3339999999999999e-01   4.0048000000000004e+00   2.6970000000000000e-01   5.7700000000000001e-02   2.5209999999999999e-01
  -1.7630000000000001e-01  -5.0560000000000005e-01  -2.5740000000000002e-01   1.8140000000000001e-01   5.7099999999999998e-02   6.5799999999999997e-02  -1.0875999999999999e+00   3.1130000000000002e-01   3.5695000000000001e+00   2.3119999999999999e-01  -1.9199999999999998e-02   2.4770000000000000e-01
  -2.8649999999999998e-01  -1.7590000000000000e-01   2.5740000000000002e-01   1.9089999999999999e-01  -9.4999999999999998e-03   5.7000000000000002e-02  -9.9880000000000002e-01   1.3339999999999999e-01   3.6564999999999999e+00   2.4079999999999999e-01   1.9199999999999998e-02   2.0349999999999999e-01
  -6.6100000000000006e-02  -3.2979999999999998e-01  -1.7160000000000000e-01   1.8140000000000001e-01   1.7130000000000001e-01   3.9500000000000000e-02  -1.0653999999999999e+00   2.2239999999999999e-01   3.7435999999999998e+00   2.7939999999999998e-01  -8.6599999999999996e-02   2.3000000000000001e-01
  -2.6450000000000001e-01  -8.7900000000000006e-02  -6.8630000000000002e-01   2.0999999999999999e-01   1.8079999999999999e-01   0.0000000000000000e+00  -9.9880000000000002e-01   2.4460000000000001e-01   3.3083000000000000e+00   1.8300000000000000e-01   1.0580000000000001e-01   2.3000000000000001e-01
  -3.0859999999999999e-01  -5.0560000000000005e-01  -2.5740000000000002e-01   9.5500000000000002e-02   1.0470000000000000e-01   9.6500000000000002e-02  -9.9880000000000002e-01   2.0010000000000000e-01   4.0048000000000004e+00   3.1790000000000002e-01   5.7700000000000001e-02   1.8140000000000001e-01
  -1.9839999999999999e-01  -1.3189999999999999e-01   6.8630000000000002e-01   1.4319999999999999e-01   3.8100000000000002e-02   6.5799999999999997e-02  -1.1540999999999999e+00   4.4499999999999998e-02   3.2212000000000001e+00   2.0230000000000001e-01   6.7400000000000002e-02   2.3890000000000000e-01
  -8.8200000000000001e-02  -1.5390000000000001e-01  -8.5800000000000001e-02   1.8140000000000001e-01   7.6100000000000001e-02   9.2100000000000001e-02  -1.0431999999999999e+00  -2.2200000000000001e-02   3.0470999999999999e+00   2.8899999999999998e-01  -5.7700000000000001e-02   2.6100000000000001e-01
  -4.1880000000000001e-01  -3.7369999999999998e-01   1.7160000000000000e-01   1.2410000000000000e-01   4.7600000000000003e-02   9.6500000000000002e-02  -1.0431999999999999e+00   1.5559999999999999e-01   3.0470999999999999e+00   1.6380000000000000e-01   1.1550000000000001e-01   2.0349999999999999e-01
  -1.3230000000000000e-01  -3.2979999999999998e-01   7.7210000000000001e-01   1.4319999999999999e-01  -1.9000000000000000e-02   8.7700000000000000e-02  -1.1984999999999999e+00   1.3339999999999999e-01   2.8730000000000002e+00   2.7939999999999998e-01   3.8500000000000000e-02   2.1679999999999999e-01
  -3.3060000000000000e-01  -1.0990000000000000e-01  -1.7160000000000000e-01   2.0050000000000001e-01   1.0470000000000000e-01   7.0199999999999999e-02  -9.3220000000000003e-01   3.5580000000000001e-01   3.6564999999999999e+00   2.0230000000000001e-01  -9.5999999999999992e-03   2.4770000000000000e-01
  -3.0859999999999999e-01  -1.5390000000000001e-01   3.4310000000000002e-01   1.1459999999999999e-01   1.5229999999999999e-01   7.0199999999999999e-02  -8.6560000000000004e-01   6.6699999999999995e-02   3.6564999999999999e+00   3.4680000000000000e-01   0.0000000000000000e+00   2.1229999999999999e-01
  -4.4080000000000003e-01  -2.4179999999999999e-01   5.1470000000000005e-01   1.1459999999999999e-01   1.1420000000000000e-01   6.1400000000000003e-02  -8.4340000000000004e-01   1.5559999999999999e-01   4.1788999999999996e+00   1.5409999999999999e-01   1.2509999999999999e-01   1.7249999999999999e-01
  -1.7630000000000001e-01  -1.9789999999999999e-01  -1.1152000000000000e+00   2.4820000000000000e-01   1.3320000000000001e-01   6.1400000000000003e-02  -1.1540999999999999e+00   8.8900000000000007e-02   3.4824000000000002e+00   2.9859999999999998e-01  -9.5999999999999992e-03   2.4329999999999999e-01
  -2.4249999999999999e-01   4.3999999999999997e-02  -6.0050000000000003e-01   2.0999999999999999e-01   1.5229999999999999e-01   3.0700000000000002e-02  -1.0431999999999999e+00   1.5559999999999999e-01   3.2212000000000001e+00   2.6970000000000000e-01   4.8099999999999997e-02   2.1229999999999999e-01
  -3.9679999999999999e-01  -1.7590000000000000e-01   3.4310000000000002e-01   1.6230000000000000e-01   9.4999999999999998e-03   1.0090000000000000e-01  -9.7660000000000002e-01   1.1119999999999999e-01   3.0470999999999999e+00   3.5639999999999999e-01   1.9199999999999998e-02   2.1229999999999999e-01
  -2.4249999999999999e-01  -1.5390000000000001e-01   4.2890000000000000e-01   1.0500000000000000e-01   4.7600000000000003e-02   7.4499999999999997e-02  -1.2206999999999999e+00   0.0000000000000000e+00   2.6118000000000001e+00   2.3119999999999999e-01   0.0000000000000000e+00   2.3440000000000000e-01
  -1.5429999999999999e-01  -2.4179999999999999e-01   5.1470000000000005e-01   1.9089999999999999e-01  -2.8500000000000001e-02   8.3299999999999999e-02  -1.1984999999999999e+00  -3.5580000000000001e-01   3.2212000000000001e+00   2.9859999999999998e-01   2.8899999999999999e-02   2.3890000000000000e-01
  -4.4080000000000003e-01  -2.1980000000000000e-01   6.8630000000000002e-01   1.2410000000000000e-01   1.9000000000000000e-02   1.0960000000000000e-01  -9.9880000000000002e-01   1.5559999999999999e-01   3.0470999999999999e+00   1.9270000000000001e-01   6.7400000000000002e-02   1.9020000000000001e-01
  -3.3060000000000000e-01  -2.8580000000000000e-01   1.1152000000000000e+00   1.6230000000000000e-01   1.9000000000000000e-02   8.3299999999999999e-02  -9.5440000000000003e-01   8.8900000000000007e-02   2.7858999999999998e+00   2.3119999999999999e-01   4.8099999999999997e-02   2.3000000000000001e-01
  -4.1880000000000001e-01  -2.1980000000000000e-01  -8.5800000000000001e-02   2.2910000000000000e-01   1.9000000000000000e-02   7.0199999999999999e-02  -1.1096999999999999e+00   6.6699999999999995e-02   3.0470999999999999e+00   2.6970000000000000e-01   6.7400000000000002e-02   1.9460000000000000e-01
  -1.7630000000000001e-01  -2.6379999999999998e-01  -8.5800000000000001e-02   1.3370000000000001e-01   8.5599999999999996e-02   7.8899999999999998e-02  -7.1020000000000005e-01   2.2239999999999999e-01   4.0918000000000001e+00   2.6970000000000000e-01   5.7700000000000001e-02   2.0790000000000000e-01
  -2.4249999999999999e-01  -3.5170000000000001e-01   8.5800000000000001e-02   1.8140000000000001e-01   1.1420000000000000e-01   7.4499999999999997e-02  -1.1762999999999999e+00   2.2239999999999999e-01   3.4824000000000002e+00   2.1190000000000001e-01   1.3469999999999999e-01   1.9020000000000001e-01
  -1.3230000000000000e-01  -1.3189999999999999e-01  -6.8630000000000002e-01   2.6729999999999998e-01   1.3320000000000001e-01   0.0000000000000000e+00  -1.1762999999999999e+00   2.2200000000000001e-02   2.8730000000000002e+00   2.5050000000000000e-01  -9.5999999999999992e-03   2.2559999999999999e-01
  -1.7630000000000001e-01  -1.5390000000000001e-01  -4.2890000000000000e-01   1.7190000000000000e-01   1.8079999999999999e-01   5.2600000000000001e-02  -1.1762999999999999e+00   1.1119999999999999e-01   3.9177000000000000e+00   1.4449999999999999e-01  -3.8500000000000000e-02   2.4770000000000000e-01
  -4.4080000000000003e-01  -2.8580000000000000e-01   5.1470000000000005e-01   2.0999999999999999e-01  -4.7600000000000003e-02   6.5799999999999997e-02  -9.3220000000000003e-01  -4.4499999999999998e-02   3.7435999999999998e+00   2.6970000000000000e-01   1.0580000000000001e-01   2.2120000000000001e-01
  -2.1999999999999999e-02  -4.1770000000000002e-01   9.4359999999999999e-01   1.3370000000000001e-01   1.1420000000000000e-01   7.4499999999999997e-02  -1.1984999999999999e+00   4.4499999999999998e-02   2.9600000000000000e+00   3.4680000000000000e-01   2.8899999999999999e-02   2.2120000000000001e-01
  -3.5270000000000001e-01  -3.0780000000000002e-01  -5.1470000000000005e-01   1.8140000000000001e-01   1.1420000000000000e-01   2.1899999999999999e-02  -1.1762999999999999e+00   6.6699999999999995e-02   2.7858999999999998e+00   2.3119999999999999e-01   1.9199999999999998e-02   2.3440000000000000e-01
  -3.9679999999999999e-01  -2.1980000000000000e-01   7.7210000000000001e-01   3.8199999999999998e-02   4.7600000000000003e-02   1.1840000000000001e-01  -1.1096999999999999e+00   2.0010000000000000e-01   2.8730000000000002e+00   2.6010000000000000e-01   4.8099999999999997e-02   2.4329999999999999e-01
  -3.0859999999999999e-01  -2.8580000000000000e-01   8.5800000000000001e-02   1.9089999999999999e-01   3.8100000000000002e-02   1.3200000000000000e-02  -9.5440000000000003e-01  -4.4499999999999998e-02   3.5695000000000001e+00   1.9270000000000001e-01   3.8500000000000000e-02   2.0790000000000000e-01
  -2.4249999999999999e-01   2.1999999999999999e-02   4.2890000000000000e-01   1.2410000000000000e-01   4.7600000000000003e-02   5.7000000000000002e-02  -1.1096999999999999e+00   1.5559999999999999e-01   3.3083000000000000e+00   2.4079999999999999e-01   9.6199999999999994e-02   1.8140000000000001e-01
  -2.8649999999999998e-01  -3.7369999999999998e-01   7.7210000000000001e-01   2.0050000000000001e-01   1.7130000000000001e-01   6.5799999999999997e-02  -7.9900000000000004e-01   8.8900000000000007e-02   2.9600000000000000e+00   2.2159999999999999e-01   6.7400000000000002e-02   2.1679999999999999e-01
  -2.2040000000000001e-01  -2.8580000000000000e-01   5.1470000000000005e-01   1.1459999999999999e-01   8.5599999999999996e-02   7.4499999999999997e-02  -1.0431999999999999e+00   1.7790000000000000e-01   3.4824000000000002e+00   2.4079999999999999e-01   1.1550000000000001e-01   2.2120000000000001e-01
  -3.5270000000000001e-01  -1.7590000000000000e-01  -6.8630000000000002e-01   3.3420000000000000e-01   1.5229999999999999e-01   3.0700000000000002e-02  -1.0875999999999999e+00  -6.6699999999999995e-02   3.3083000000000000e+00   3.2750000000000001e-01   9.5999999999999992e-03   2.3440000000000000e-01
  -3.3060000000000000e-01  -8.7900000000000006e-02  -8.5780000000000001e-01   2.1959999999999999e-01   2.8500000000000001e-02   5.2600000000000001e-02  -1.0875999999999999e+00   6.6699999999999995e-02   3.1341999999999999e+00   2.8899999999999998e-01   3.8500000000000000e-02   2.3890000000000000e-01
  -4.4080000000000003e-01  -8.7900000000000006e-02   5.1470000000000005e-01   1.9089999999999999e-01   3.8100000000000002e-02   1.0520000000000000e-01  -1.0431999999999999e+00   0.0000000000000000e+00   3.2212000000000001e+00   2.2159999999999999e-01   6.7400000000000002e-02   2.2559999999999999e-01
  -1.7630000000000001e-01  -1.7590000000000000e-01   8.5800000000000001e-02   2.2910000000000000e-01   2.8500000000000001e-02   7.4499999999999997e-02  -1.0653999999999999e+00   4.4499999999999998e-02   3.2212000000000001e+00   2.6970000000000000e-01   9.5999999999999992e-03   2.6100000000000001e-01
  -2.6450000000000001e-01  -2.8580000000000000e-01  -2.5740000000000002e-01   2.1959999999999999e-01   1.7130000000000001e-01   7.8899999999999998e-02  -1.0653999999999999e+00  -1.1119999999999999e-01   3.1341999999999999e+00   2.7939999999999998e-01  -3.8500000000000000e-02   2.3000000000000001e-01
  -3.0859999999999999e-01  -2.6379999999999998e-01   7.7210000000000001e-01   1.1459999999999999e-01   3.8100000000000002e-02   1.0960000000000000e-01  -9.3220000000000003e-01   2.2239999999999999e-01   2.6989000000000001e+00   2.6970000000000000e-01   6.7400000000000002e-02   2.0790000000000000e-01
  -3.7469999999999998e-01  -1.9789999999999999e-01   2.5740000000000002e-01   9.5500000000000002e-02   0.0000000000000000e+00   9.6500000000000002e-02  -1.0209999999999999e+00   1.7790000000000000e-01   3.3953000000000002e+00   2.9859999999999998e-01   2.8899999999999999e-02   2.4770000000000000e-01
  -1.1020000000000001e-01  -4.1770000000000002e-01   4.2890000000000000e-01   2.1959999999999999e-01   5.7099999999999998e-02   6.5799999999999997e-02  -1.0431999999999999e+00   6.6699999999999995e-02   3.4824000000000002e+00   2.2159999999999999e-01   4.8099999999999997e-02   2.2559999999999999e-01
  -3.0859999999999999e-01  -1.9789999999999999e-01   1.7160000000000000e-01   1.8140000000000001e-01   9.4999999999999998e-03   1.2280000000000001e-01  -8.6560000000000004e-01   3.5580000000000001e-01   3.1341999999999999e+00   2.4079999999999999e-01   1.9199999999999998e-02   2.4329999999999999e-01
  -2.8649999999999998e-01  -3.0780000000000002e-01  -5.1470000000000005e-01   2.4820000000000000e-01   8.5599999999999996e-02   7.0199999999999999e-02  -9.3220000000000003e-01   2.2239999999999999e-01   4.0918000000000001e+00   2.9859999999999998e-01   7.6999999999999999e-02   2.0349999999999999e-01
  -4.4100000000000000e-02  -6.6000000000000003e-02  -1.1152000000000000e+00   2.0999999999999999e-01   1.7130000000000001e-01   6.1400000000000003e-02  -9.9880000000000002e-01   2.2200000000000001e-02   4.1788999999999996e+00   2.4079999999999999e-01   1.2509999999999999e-01   2.1679999999999999e-01
  -3.0859999999999999e-01  -1.5390000000000001e-01  -5.1470000000000005e-01   1.5279999999999999e-01   1.6180000000000000e-01   7.4499999999999997e-02  -1.1540999999999999e+00  -6.6699999999999995e-02   2.8730000000000002e+00   3.0819999999999997e-01  -1.9199999999999998e-02   2.0790000000000000e-01
  -3.7469999999999998e-01  -3.5170000000000001e-01   3.4310000000000002e-01   1.2410000000000000e-01   1.2370000000000000e-01   8.7700000000000000e-02  -1.0653999999999999e+00   1.7790000000000000e-01   3.5695000000000001e+00   3.0819999999999997e-01   8.6599999999999996e-02   2.2559999999999999e-01
  -2.2040000000000001e-01  -2.6379999999999998e-01   8.5780000000000001e-01   1.5279999999999999e-01   7.6100000000000001e-02   4.3900000000000002e-02  -1.0875999999999999e+00  -2.2200000000000001e-02   3.3953000000000002e+00   3.2750000000000001e-01  -9.5999999999999992e-03   2.4329999999999999e-01
  -1.1020000000000001e-01  -2.6379999999999998e-01   8.5800000000000001e-02   2.4820000000000000e-01   4.7600000000000003e-02   7.0199999999999999e-02  -1.1096999999999999e+00  -1.3339999999999999e-01   3.3953000000000002e+00   2.9859999999999998e-01   0.0000000000000000e+00   2.2559999999999999e-01
  -3.7469999999999998e-01  -1.9789999999999999e-01   1.0294000000000001e+00   2.0050000000000001e-01   3.8100000000000002e-02   1.3589999999999999e-01  -1.1984999999999999e+00   1.3339999999999999e-01   3.6564999999999999e+00   2.6970000000000000e-01   2.8899999999999999e-02   2.3890000000000000e-01
  -8.8200000000000001e-02  -5.2759999999999996e-01   6.0050000000000003e-01   6.6799999999999998e-02   9.5200000000000007e-02   1.0520000000000000e-01  -8.6560000000000004e-01   1.1119999999999999e-01   3.7435999999999998e+00   2.6970000000000000e-01   9.5999999999999992e-03   2.5209999999999999e-01
  -1.9839999999999999e-01  -2.1980000000000000e-01  -4.2890000000000000e-01   1.5279999999999999e-01   1.3320000000000001e-01   8.3299999999999999e-02  -9.3220000000000003e-01   4.4499999999999998e-02   3.4824000000000002e+00   2.4079999999999999e-01   4.8099999999999997e-02   2.3440000000000000e-01
  -2.8649999999999998e-01  -3.7369999999999998e-01  -5.1470000000000005e-01   8.5900000000000004e-02   1.2370000000000000e-01   8.7700000000000000e-02  -1.0653999999999999e+00   1.5559999999999999e-01   3.5695000000000001e+00   2.0230000000000001e-01   1.7319999999999999e-01   2.3000000000000001e-01
  -4.4080000000000003e-01  -3.5170000000000001e-01   5.1470000000000005e-01   9.5500000000000002e-02   1.9000000000000000e-02   1.0960000000000000e-01  -8.8780000000000003e-01   1.5559999999999999e-01   3.8306000000000000e+00   2.5050000000000000e-01   7.6999999999999999e-02   1.9460000000000000e-01
  -1.7630000000000001e-01  -6.6000000000000003e-02  -6.8630000000000002e-01   2.3870000000000000e-01   1.7130000000000001e-01   3.0700000000000002e-02  -8.8780000000000003e-01   2.0010000000000000e-01   3.9177000000000000e+00   2.6970000000000000e-01   8.6599999999999996e-02   2.0349999999999999e-01
  -1.7630000000000001e-01  -2.4179999999999999e-01   0.0000000000000000e+00   1.8140000000000001e-01   1.5229999999999999e-01   4.8200000000000000e-02  -1.1096999999999999e+00   0.0000000000000000e+00   3.9177000000000000e+00   2.6970000000000000e-01   7.6999999999999999e-02   2.4770000000000000e-01
