# Supplementary material for: Footwear and Foam Surface Alter Gait Initiation of Typical Subjects
Source: PLoS One. 2015 Aug 13;10(8):e0135821. doi: 10.1371/journal.pone.0135821 (PMC4536224; doi:10.1371/journal.pone.0135821)
Supplement: S1 Dataset — (ZIP) [file pone.0135821.s001.zip › 12_shod_av1_03.txt]

   1.4018800000000001e+01  -1.1431000000000000e+00   2.4645679999999999e+02   2.8639999999999999e-01   3.2430000000000000e+01   8.8000000000000005e-03  -1.5891600000000000e+01   1.4453000000000000e+00   2.7136660000000001e+02  -6.7430000000000001e-01  -3.2945900000000002e+01   5.6620000000000004e-01
   1.4151000000000000e+01  -1.1212000000000000e+00   2.4577050000000000e+02   5.7299999999999997e-02   3.2249200000000002e+01   4.8200000000000000e-02  -1.5869400000000001e+01   1.3786000000000000e+00   2.7058310000000000e+02  -8.5729999999999995e-01  -3.2974699999999999e+01   6.1929999999999996e-01
   1.4040800000000001e+01  -1.4509000000000001e+00   2.4456960000000001e+02   1.9099999999999999e-02   3.2239699999999999e+01   7.4499999999999997e-02  -1.5980399999999999e+01   1.3786000000000000e+00   2.7162779999999998e+02  -8.5729999999999995e-01  -3.3099800000000002e+01   5.6179999999999997e-01
   1.3974700000000000e+01  -1.4948999999999999e+00   2.4362600000000000e+02  -3.0549999999999999e-01   3.1973199999999999e+01   1.3589999999999999e-01  -1.5802800000000000e+01   1.4231000000000000e+00   2.7249840000000000e+02  -9.0549999999999997e-01  -3.3176800000000000e+01   5.6620000000000004e-01
   1.3974700000000000e+01  -1.7366999999999999e+00   2.4285390000000001e+02  -3.7240000000000001e-01   3.1801900000000000e+01   1.6660000000000000e-01  -1.5913800000000000e+01   1.2007000000000001e+00   2.7293369999999999e+02  -1.0018000000000000e+00  -3.3157499999999999e+01   5.2200000000000002e-01
   1.3644100000000000e+01  -2.0884000000000000e+00   2.4045200000000000e+02  -5.9189999999999998e-01   3.1697199999999999e+01   1.2280000000000001e-01  -1.6024699999999999e+01   1.0894999999999999e+00   2.7406549999999999e+02  -1.0981000000000001e+00  -3.3234499999999997e+01   5.1749999999999996e-01
   1.3247299999999999e+01  -2.1103999999999998e+00   2.3865049999999999e+02  -7.8290000000000004e-01   3.1535499999999999e+01   2.0610000000000001e-01  -1.5980399999999999e+01   1.0005999999999999e+00   2.7441370000000001e+02  -1.2907999999999999e+00  -3.3369199999999999e+01   4.8659999999999998e-01
   1.3203200000000001e+01  -2.3083000000000000e+00   2.3796420000000001e+02  -1.1552000000000000e+00   3.1392700000000001e+01   2.5000000000000000e-01  -1.5980399999999999e+01   8.2269999999999999e-01   2.7598079999999999e+02  -1.4064000000000001e+00  -3.3446199999999997e+01   4.8659999999999998e-01
   1.3137100000000000e+01  -2.4841000000000002e+00   2.3547649999999999e+02  -1.2221000000000000e+00   3.1326100000000000e+01   2.1049999999999999e-01  -1.6202300000000001e+01   4.2249999999999999e-01   2.7624200000000002e+02  -1.4834000000000001e+00  -3.3590499999999999e+01   4.4230000000000003e-01
   1.2652200000000001e+01  -2.7260000000000000e+00   2.3418969999999999e+02  -1.4417000000000000e+00   3.1078700000000001e+01   2.8070000000000001e-01  -1.6202300000000001e+01   4.4469999999999998e-01   2.7667730000000000e+02  -1.7050000000000001e+00  -3.3744500000000002e+01   4.5560000000000000e-01
   1.2387700000000001e+01  -2.6600000000000001e+00   2.3230250000000001e+02  -1.5370999999999999e+00   3.0974000000000000e+01   2.3680000000000001e-01  -1.6335500000000000e+01   1.3339999999999999e-01   2.7885379999999998e+02  -1.8109999999999999e+00  -3.3908099999999997e+01   4.3790000000000001e-01
   1.2057000000000000e+01  -2.7040000000000002e+00   2.3170200000000000e+02  -1.6899000000000000e+00   3.0755199999999999e+01   3.0259999999999998e-01  -1.6557400000000001e+01   4.4499999999999998e-02   2.7937619999999998e+02  -1.9555000000000000e+00  -3.4081299999999999e+01   4.0250000000000002e-01
   1.1946800000000000e+01  -2.6379999999999999e+00   2.2964320000000001e+02  -1.8236000000000001e+00   3.0640999999999998e+01   2.5000000000000000e-01  -1.6668399999999998e+01  -3.1130000000000002e-01   2.8033380000000000e+02  -2.1385000000000001e+00  -3.4225600000000000e+01   3.9369999999999999e-01
   1.1285600000000001e+01  -2.8799000000000001e+00   2.2895689999999999e+02  -2.0527000000000002e+00   3.0422100000000000e+01   3.4200000000000003e-01  -1.6801600000000001e+01  -1.7790000000000000e-01   2.8277150000000000e+02  -2.1674000000000002e+00  -3.4427700000000002e+01   3.4949999999999998e-01
   1.1065099999999999e+01  -2.6600000000000001e+00   2.2689810000000000e+02  -2.1004000000000000e+00   3.0241299999999999e+01   2.8070000000000001e-01  -1.6868200000000002e+01  -4.8920000000000002e-01   2.8459980000000002e+02  -2.3889000000000000e+00  -3.4552700000000002e+01   3.3179999999999998e-01
   1.0580200000000000e+01  -2.5061000000000000e+00   2.2432460000000000e+02  -2.1385999999999998e+00   3.0193700000000000e+01   2.6750000000000002e-01  -1.7400800000000000e+01  -3.7800000000000000e-01   2.8738569999999999e+02  -2.5720000000000001e+00  -3.4889499999999998e+01   3.2729999999999998e-01
   1.0448000000000000e+01  -2.7698999999999998e+00   2.2312360000000001e+02  -2.3391000000000002e+00   2.9955900000000000e+01   3.0259999999999998e-01  -1.7533999999999999e+01  -2.6679999999999998e-01   2.8895280000000002e+02  -2.6972000000000000e+00  -3.5014600000000002e+01   3.0080000000000001e-01
   1.0117300000000000e+01  -2.4182000000000001e+00   2.2089320000000001e+02  -2.4632000000000001e+00   2.9736999999999998e+01   3.2890000000000003e-01  -1.7645000000000000e+01  -4.2249999999999999e-01   2.8956220000000002e+02  -2.7549999999999999e+00  -3.5216700000000003e+01   2.4770000000000000e-01
   9.8969000000000005e+00  -2.4841000000000002e+00   2.1831970000000001e+02  -2.6065000000000000e+00   2.9670400000000001e+01   2.8070000000000001e-01  -1.7933499999999999e+01  -6.2260000000000004e-01   2.9086810000000003e+02  -2.9476000000000000e+00  -3.5360999999999997e+01   2.3440000000000000e-01
   9.5442000000000000e+00  -2.4401999999999999e+00   2.1703299999999999e+02  -2.6924000000000001e+00   2.9546700000000001e+01   2.9820000000000002e-01  -1.8222000000000001e+01  -8.2269999999999999e-01   2.9243520000000001e+02  -3.1114000000000002e+00  -3.5534199999999998e+01   2.5659999999999999e-01
   9.0152000000000001e+00  -2.5720999999999998e+00   2.1420210000000000e+02  -2.8546999999999998e+00   2.9185099999999998e+01   2.9820000000000002e-01  -1.8355200000000000e+01  -8.0049999999999999e-01   2.9469880000000001e+02  -3.2174000000000000e+00  -3.5736300000000000e+01   1.7690000000000000e-01
   9.0593000000000004e+00  -2.4401999999999999e+00   2.1325850000000000e+02  -2.8546999999999998e+00   2.8909099999999999e+01   2.8939999999999999e-01  -1.8710300000000000e+01  -1.1339999999999999e+00   2.9591759999999999e+02  -3.3811000000000000e+00  -3.6044199999999996e+01   1.8140000000000001e-01
   8.6404999999999994e+00  -2.3302999999999998e+00   2.1077080000000001e+02  -2.9883999999999999e+00   2.8652200000000001e+01   2.4560000000000001e-01  -1.8643699999999999e+01  -1.4008000000000000e+00   2.9731060000000002e+02  -3.6219000000000001e+00  -3.6226999999999997e+01   1.7690000000000000e-01
   8.6625999999999994e+00  -2.5941000000000001e+00   2.0914089999999999e+02  -3.0455999999999999e+00   2.8442799999999998e+01   3.4639999999999999e-01  -1.8688099999999999e+01  -1.3786000000000000e+00   2.9983530000000002e+02  -3.8435000000000001e+00  -3.6352100000000000e+01   1.0170000000000000e-01
   8.0233000000000008e+00  -2.4841000000000002e+00   2.0708210000000000e+02  -3.2366000000000001e+00   2.8166899999999998e+01   3.7709999999999999e-01  -1.8754700000000000e+01  -1.9790000000000001e+00   3.0088000000000000e+02  -3.9398000000000000e+00  -3.6592599999999997e+01   7.5200000000000003e-02
   7.9131000000000000e+00  -2.4622000000000002e+00   2.0450850000000000e+02  -3.2843000000000000e+00   2.7938500000000001e+01   3.2450000000000001e-01  -1.9265200000000000e+01  -2.0901999999999998e+00   3.0279539999999997e+02  -4.2384000000000004e+00  -3.6794699999999999e+01   5.3100000000000001e-02
   7.7587999999999999e+00  -2.5280999999999998e+00   2.0202080000000001e+02  -3.3321000000000001e+00   2.7767199999999999e+01   3.2010000000000000e-01  -1.9154199999999999e+01  -2.3792000000000000e+00   3.0566829999999999e+02  -4.4310999999999998e+00  -3.6948599999999999e+01  -7.5200000000000003e-02
   7.5384000000000002e+00  -2.5061000000000000e+00   2.0124879999999999e+02  -3.3797999999999999e+00   2.7538799999999998e+01   3.1569999999999998e-01  -1.9109800000000000e+01  -2.7572000000000001e+00   3.0793189999999998e+02  -4.7201000000000004e+00  -3.7246899999999997e+01  -1.5479999999999999e-01
   7.3841000000000001e+00  -2.3961999999999999e+00   1.9824629999999999e+02  -3.4275000000000002e+00   2.7338999999999999e+01   2.9380000000000001e-01  -1.9642499999999998e+01  -3.1797000000000000e+00   3.0958609999999999e+02  -4.9031000000000002e+00  -3.7554800000000000e+01  -1.5040000000000001e-01
   7.1417000000000002e+00  -2.4401999999999999e+00   1.9601589999999999e+02  -3.4466000000000001e+00   2.6977399999999999e+01   2.8499999999999998e-01  -1.9908899999999999e+01  -3.4464999999999999e+00   3.1089200000000000e+02  -5.2016999999999998e+00  -3.7766500000000001e+01  -2.2120000000000001e-01
   6.9211999999999998e+00  -2.6819999999999999e+00   1.9490080000000000e+02  -3.6758000000000002e+00   2.6739500000000000e+01   3.6840000000000001e-01  -2.0064200000000000e+01  -3.9579000000000000e+00   3.1298140000000001e+02  -5.5195999999999996e+00  -3.7910800000000002e+01  -3.1850000000000001e-01
   6.7668999999999997e+00  -2.6160000000000001e+00   1.9267040000000000e+02  -3.8190000000000000e+00   2.6530200000000001e+01   3.0700000000000000e-01  -2.0441500000000001e+01  -4.5583000000000000e+00   3.1437439999999998e+02  -5.7218999999999998e+00  -3.8276499999999999e+01  -3.3620000000000000e-01
   6.3701999999999996e+00  -2.7260000000000000e+00   1.9129780000000000e+02  -3.7902999999999998e+00   2.6349399999999999e+01   3.7269999999999998e-01  -2.0685700000000001e+01  -4.7807000000000004e+00   3.1724730000000000e+02  -5.9241999999999999e+00  -3.8526600000000002e+01  -3.8040000000000002e-01
   6.0616000000000003e+00  -2.9238000000000000e+00   1.9001110000000000e+02  -3.9144999999999999e+00   2.6158999999999999e+01   3.5520000000000002e-01  -2.0730100000000000e+01  -5.0475000000000003e+00   3.1890150000000000e+02  -6.2613000000000003e+00  -3.8709499999999998e+01  -4.9099999999999999e-01
   5.9073000000000002e+00  -2.9238000000000000e+00   1.8906750000000000e+02  -4.0004000000000000e+00   2.5959199999999999e+01   4.6039999999999998e-01  -2.0996400000000001e+01  -5.4255000000000004e+00   3.2064269999999999e+02  -6.5213999999999999e+00  -3.8969299999999997e+01  -5.2639999999999998e-01
   5.9073000000000002e+00  -2.9458000000000002e+00   1.8726599999999999e+02  -4.0099000000000000e+00   2.5959199999999999e+01   3.7709999999999999e-01  -2.1085200000000000e+01  -5.9813999999999998e+00   3.2360270000000003e+02  -6.7718999999999996e+00  -3.9229100000000003e+01  -6.0160000000000002e-01
   5.6647999999999996e+00  -2.8578999999999999e+00   1.8632239999999999e+02  -4.0959000000000003e+00   2.5797400000000000e+01   3.8590000000000002e-01  -2.1351500000000001e+01  -6.2260000000000000e+00   3.2569220000000001e+02  -7.0223000000000004e+00  -3.9488900000000001e+01  -6.4139999999999997e-01
   5.4002999999999997e+00  -3.0556999999999999e+00   1.8512139999999999e+02  -4.2485999999999997e+00   2.5607099999999999e+01   3.9029999999999998e-01  -2.1795400000000001e+01  -6.4482999999999997e+00   3.2786869999999999e+02  -7.2439000000000000e+00  -3.9613900000000001e+01  -7.2989999999999999e-01
   5.2900999999999998e+00  -3.1217000000000001e+00   1.8280520000000001e+02  -4.2485999999999997e+00   2.5673700000000000e+01   3.5520000000000002e-01  -2.1972999999999999e+01  -6.8708000000000000e+00   3.2943579999999997e+02  -7.5327999999999999e+00  -3.9902600000000000e+01  -7.4760000000000004e-01
   5.0035999999999996e+00  -2.8578999999999999e+00   1.8186160000000001e+02  -4.2868000000000004e+00   2.5559500000000000e+01   3.7269999999999998e-01  -2.2372499999999999e+01  -7.0042000000000000e+00   3.3013229999999999e+02  -7.6677000000000000e+00  -4.0094999999999999e+01  -8.3160000000000001e-01
   4.6729000000000003e+00  -2.9678000000000000e+00   1.8203319999999999e+02  -4.3345000000000002e+00   2.5331199999999999e+01   4.4290000000000002e-01  -2.2328099999999999e+01  -7.2710999999999997e+00   3.3204759999999999e+02  -7.9181999999999997e+00  -4.0220100000000002e+01  -8.2720000000000005e-01
   4.6729000000000003e+00  -3.1436999999999999e+00   1.8057490000000001e+02  -4.4587000000000003e+00   2.5264500000000002e+01   4.3850000000000000e-01  -2.2727599999999999e+01  -7.6045999999999996e+00   3.3309230000000002e+02  -8.0434000000000001e+00  -4.0422199999999997e+01  -9.2010000000000003e-01
   4.3864000000000001e+00  -3.0777000000000001e+00   1.8040330000000000e+02  -4.5159000000000002e+00   2.5121800000000000e+01   4.4729999999999998e-01  -2.3149300000000000e+01  -7.6490999999999998e+00   3.3465940000000001e+02  -8.2842000000000002e+00  -4.0431800000000003e+01  -9.4220000000000004e-01
   4.0777999999999999e+00  -3.1656000000000000e+00   1.8006020000000001e+02  -4.5446000000000000e+00   2.4979099999999999e+01   5.3059999999999996e-01  -2.3060500000000001e+01  -7.8714000000000004e+00   3.3579120000000000e+02  -8.3034999999999997e+00  -4.0499200000000002e+01  -9.6430000000000005e-01
   3.9895999999999998e+00  -3.4075000000000002e+00   1.7945970000000000e+02  -4.6304999999999996e+00   2.4845800000000001e+01   5.1310000000000000e-01  -2.3482199999999999e+01  -7.8714000000000004e+00   3.3692300000000000e+02  -8.5442999999999998e+00  -4.0643500000000003e+01  -1.0174000000000001e+00
   3.9895999999999998e+00  -3.2974999999999999e+00   1.7877340000000001e+02  -4.5159000000000002e+00   2.4883900000000001e+01   4.8680000000000001e-01  -2.3615400000000001e+01  -8.0271000000000008e+00   3.3683589999999998e+02  -8.6310000000000002e+00  -4.0797400000000003e+01  -1.0439000000000001e+00
   3.7471999999999999e+00  -3.4954000000000001e+00   1.7740090000000001e+02  -4.5922999999999998e+00   2.4807800000000000e+01   5.0429999999999997e-01  -2.3659800000000001e+01  -8.1827000000000005e+00   3.3866419999999999e+02  -8.8429000000000002e+00  -4.0797400000000003e+01  -1.1013999999999999e+00
   3.7471999999999999e+00  -3.4075000000000002e+00   1.7748670000000001e+02  -4.7069000000000001e+00   2.4826799999999999e+01   5.4820000000000002e-01  -2.3904000000000000e+01  -8.2716999999999992e+00   3.3927359999999999e+02  -8.9102999999999994e+00  -4.0845599999999997e+01  -1.1677999999999999e+00
   3.7692000000000001e+00  -3.4293999999999998e+00   1.7602830000000000e+02  -4.7450999999999999e+00   2.4788799999999998e+01   4.9109999999999998e-01  -2.4081499999999998e+01  -8.7607999999999997e+00   3.3962180000000001e+02  -9.0548000000000002e+00  -4.1066899999999997e+01  -1.1721999999999999e+00
   3.7692000000000001e+00  -3.3855000000000000e+00   1.7697190000000001e+02  -4.7355000000000000e+00   2.4750699999999998e+01   5.1749999999999996e-01  -2.4436599999999999e+01  -8.6719000000000008e+00   3.3988299999999998e+02  -9.1126000000000005e+00  -4.1086100000000002e+01  -1.2164999999999999e+00
   3.7250999999999999e+00  -3.6713000000000000e+00   1.7748670000000001e+02  -4.7164000000000001e+00   2.4722100000000001e+01   5.3939999999999999e-01  -2.4370000000000001e+01  -8.9832000000000001e+00   3.4110180000000003e+02  -9.2281999999999993e+00  -4.1163100000000000e+01  -1.2341000000000000e+00
   3.7911999999999999e+00  -3.4514000000000000e+00   1.7748670000000001e+02  -4.7927999999999997e+00   2.4769700000000000e+01   5.5249999999999999e-01  -2.4481000000000002e+01  -9.1832999999999991e+00   3.4110180000000003e+02  -9.3053000000000008e+00  -4.1201599999999999e+01  -1.2784000000000000e+00
   3.5488000000000000e+00  -3.8031999999999999e+00   1.7740090000000001e+02  -4.8118999999999996e+00   2.4750699999999998e+01   5.5689999999999995e-01  -2.4591999999999999e+01  -9.4724000000000004e+00   3.4179829999999998e+02  -9.4016000000000002e+00  -4.1240099999999998e+01  -1.3226000000000000e+00
   3.4826999999999999e+00  -3.7151999999999998e+00   1.7765819999999999e+02  -4.8787000000000003e+00   2.4741199999999999e+01   6.2270000000000003e-01  -2.4436599999999999e+01  -9.2278000000000002e+00   3.4153710000000001e+02  -9.5172000000000008e+00  -4.1211199999999998e+01  -1.3713000000000000e+00
   3.5266999999999999e+00  -3.9131000000000000e+00   1.7877340000000001e+02  -4.8692000000000002e+00   2.4883900000000001e+01   6.4019999999999999e-01  -2.4436599999999999e+01  -9.5168999999999997e+00   3.4223360000000002e+02  -9.6038999999999994e+00  -4.1297800000000002e+01  -1.4067000000000001e+00
   3.5488000000000000e+00  -3.9131000000000000e+00   1.7885919999999999e+02  -4.8787000000000003e+00   2.5036200000000001e+01   6.0519999999999996e-01  -2.4725200000000001e+01  -9.5612999999999992e+00   3.4232069999999999e+02  -9.6424000000000003e+00  -4.1288200000000003e+01  -1.4111000000000000e+00
   3.5047000000000001e+00  -4.0670000000000002e+00   1.7971700000000001e+02  -4.9169000000000000e+00   2.5074200000000001e+01   6.0080000000000000e-01  -2.4813900000000000e+01  -9.6502999999999997e+00   3.4258190000000002e+02  -9.6905999999999999e+00  -4.1268900000000002e+01  -1.4464999999999999e+00
   3.3723999999999998e+00  -4.1329000000000002e+00   1.8100380000000001e+02  -4.9837999999999996e+00   2.5178899999999999e+01   6.7090000000000005e-01  -2.4947099999999999e+01  -9.7170000000000005e+00   3.4171129999999999e+02  -9.7675999999999998e+00  -4.1182299999999998e+01  -1.4597000000000000e+00
   3.6370000000000000e+00  -4.1768999999999998e+00   1.8031750000000000e+02  -4.8978000000000002e+00   2.5302600000000002e+01   6.8850000000000000e-01  -2.5146899999999999e+01  -9.6724999999999994e+00   3.4205950000000001e+02  -9.7965000000000000e+00  -4.1134200000000000e+01  -1.5305000000000000e+00
   3.4165000000000001e+00  -4.2868000000000004e+00   1.8194739999999999e+02  -5.0506000000000002e+00   2.5359700000000000e+01   6.4459999999999995e-01  -2.5213500000000000e+01  -9.8726000000000003e+00   3.4127600000000001e+02  -9.7868999999999993e+00  -4.1163100000000000e+01  -1.5261000000000000e+00
   3.4826999999999999e+00  -4.4626999999999999e+00   1.8374889999999999e+02  -5.0124000000000004e+00   2.5407299999999999e+01   7.1479999999999999e-01  -2.5257800000000000e+01  -1.0050500000000000e+01   3.4162419999999997e+02  -9.8254000000000001e+00  -4.1047600000000003e+01  -1.5703000000000000e+00
   3.4826999999999999e+00  -4.7264999999999997e+00   1.8400620000000001e+02  -5.0697000000000001e+00   2.5626100000000001e+01   7.3670000000000002e-01  -2.5546399999999998e+01  -1.0384100000000000e+01   3.4101479999999998e+02  -9.8543000000000003e+00  -4.1009099999999997e+01  -1.6012999999999999e+00
   3.5929000000000002e+00  -4.7923999999999998e+00   1.8529300000000001e+02  -5.0029000000000003e+00   2.5797400000000000e+01   7.7620000000000000e-01  -2.5346599999999999e+01  -1.0428500000000000e+01   3.4023120000000000e+02  -9.8928999999999991e+00  -4.0989899999999999e+01  -1.6234000000000000e+00
   3.4386000000000001e+00  -4.9462999999999999e+00   1.8752340000000001e+02  -5.1269999999999998e+00   2.5959199999999999e+01   8.4199999999999997e-01  -2.5457599999999999e+01  -1.0695399999999999e+01   3.3970890000000003e+02  -9.9795999999999996e+00  -4.0874400000000001e+01  -1.6898000000000000e+00
   3.5708000000000002e+00  -5.2980000000000000e+00   1.8855279999999999e+02  -5.0983000000000001e+00   2.6016300000000001e+01   8.1999999999999995e-01  -2.5435400000000001e+01  -1.0939900000000000e+01   3.3788060000000002e+02  -9.9699000000000009e+00  -4.0826300000000003e+01  -1.7340000000000000e+00
   3.7250999999999999e+00  -5.1441999999999997e+00   1.8992529999999999e+02  -4.9932999999999996e+00   2.6339800000000000e+01   7.7180000000000004e-01  -2.5479800000000001e+01  -1.0784300000000000e+01   3.3718410000000000e+02  -1.0037400000000000e+01  -4.0682000000000002e+01  -1.7296000000000000e+00
   3.5488000000000000e+00  -5.4519000000000002e+00   1.9189830000000001e+02  -5.0888000000000000e+00   2.6377900000000000e+01   8.3760000000000001e-01  -2.5346599999999999e+01  -1.0851000000000001e+01   3.3770650000000001e+02  -1.0008500000000000e+01  -4.0499200000000002e+01  -1.7738000000000000e+00
   3.5047000000000001e+00  -5.4519000000000002e+00   1.9369980000000001e+02  -5.0315000000000003e+00   2.6748999999999999e+01   8.6829999999999996e-01  -2.5324400000000001e+01  -1.1006700000000000e+01   3.3735829999999999e+02  -9.9603000000000002e+00  -4.0508800000000001e+01  -1.8312999999999999e+00
   3.7471999999999999e+00  -5.4298999999999999e+00   1.9421449999999999e+02  -5.0506000000000002e+00   2.6958400000000001e+01   7.4109999999999998e-01  -2.5257800000000000e+01  -1.1251200000000001e+01   3.3535590000000002e+02  -9.8640000000000008e+00  -4.0383699999999997e+01  -1.8225000000000000e+00
   3.6810000000000000e+00  -5.6718000000000002e+00   1.9635910000000001e+02  -5.0888000000000000e+00   2.7234300000000001e+01   8.7270000000000003e-01  -2.5546399999999998e+01  -1.1473599999999999e+01   3.3413700000000000e+02  -9.9410000000000007e+00  -4.0268200000000000e+01  -1.8623000000000001e+00
   3.8132999999999999e+00  -5.8475999999999999e+00   1.9858949999999999e+02  -5.1173999999999999e+00   2.7377099999999999e+01   8.8580000000000003e-01  -2.5479800000000001e+01  -1.1584800000000000e+01   3.3344049999999999e+02  -9.9121000000000006e+00  -4.0085400000000000e+01  -1.8888000000000000e+00
   3.7250999999999999e+00  -6.0895000000000001e+00   1.9979040000000001e+02  -5.1269999999999998e+00   2.7576899999999998e+01   9.8229999999999995e-01  -2.5324400000000001e+01  -1.1918300000000000e+01   3.3143819999999999e+02  -9.8543000000000003e+00  -4.0046900000000001e+01  -1.8932000000000000e+00
   3.9455000000000000e+00  -6.1773999999999996e+00   2.0176349999999999e+02  -5.0411000000000001e+00   2.7643500000000000e+01   9.4720000000000004e-01  -2.5346599999999999e+01  -1.1896100000000001e+01   3.3126400000000001e+02  -9.8543000000000003e+00  -3.9883400000000002e+01  -1.9286000000000001e+00
   3.7911999999999999e+00  -6.3312999999999997e+00   2.0407960000000000e+02  -5.0506000000000002e+00   2.7833800000000000e+01   1.0305000000000000e+00  -2.5169100000000000e+01  -1.1851599999999999e+01   3.3004520000000002e+02  -9.7773000000000003e+00  -3.9681300000000000e+01  -1.9375000000000000e+00
   3.9235000000000002e+00  -6.5731000000000002e+00   2.0588110000000000e+02  -5.0506000000000002e+00   2.8043199999999999e+01   1.0085999999999999e+00  -2.4969300000000000e+01  -1.2074000000000000e+01   3.2795580000000001e+02  -9.6424000000000003e+00  -3.9536999999999999e+01  -1.9596000000000000e+00
   4.2100000000000000e+00  -6.5731000000000002e+00   2.0716780000000000e+02  -4.9932999999999996e+00   2.8366700000000002e+01   1.0348999999999999e+00  -2.4991499999999998e+01  -1.1984999999999999e+01   3.2708510000000001e+02  -9.6424000000000003e+00  -3.9383000000000003e+01  -1.9640000000000000e+00
   4.4084000000000003e+00  -6.6390000000000002e+00   2.0802570000000000e+02  -4.9741999999999997e+00   2.8518999999999998e+01   1.0481000000000000e+00  -2.4614200000000000e+01  -1.1896100000000001e+01   3.2499570000000000e+02  -9.5749999999999993e+00  -3.9190600000000003e+01  -2.0215000000000001e+00
   4.3422999999999998e+00  -6.6390000000000002e+00   2.1111390000000000e+02  -4.9646999999999997e+00   2.8766400000000001e+01   1.0392999999999999e+00  -2.4836099999999998e+01  -1.2074000000000000e+01   3.2316739999999999e+02  -9.4883000000000006e+00  -3.9036600000000000e+01  -2.0525000000000002e+00
   4.5407000000000002e+00  -6.6390000000000002e+00   2.1197170000000000e+02  -4.7641999999999998e+00   2.9089900000000000e+01   1.0042000000000000e+00  -2.4392199999999999e+01  -1.2340800000000000e+01   3.2142619999999999e+02  -9.3437999999999999e+00  -3.8911499999999997e+01  -1.9861000000000000e+00
   4.5848000000000004e+00  -7.0567000000000002e+00   2.1368740000000000e+02  -4.8310000000000004e+00   2.9261199999999999e+01   1.1051000000000000e+00  -2.4303500000000000e+01  -1.2296300000000000e+01   3.1985919999999999e+02  -9.3148999999999997e+00  -3.8613199999999999e+01  -1.9773000000000001e+00
   4.6950000000000003e+00  -6.9248000000000003e+00   2.1703299999999999e+02  -4.8406000000000002e+00   2.9442000000000000e+01   1.0744000000000000e+00  -2.4103700000000000e+01  -1.2207400000000000e+01   3.1907560000000001e+02  -9.0740999999999996e+00  -3.8507399999999997e+01  -1.9817000000000000e+00
   4.7390999999999996e+00  -7.1665999999999999e+00   2.1934909999999999e+02  -4.8597000000000001e+00   2.9660900000000002e+01   1.1752000000000000e+00  -2.3881799999999998e+01  -1.2318600000000000e+01   3.1602850000000001e+02  -9.0162999999999993e+00  -3.8247599999999998e+01  -1.9861000000000000e+00
   4.9814999999999996e+00  -7.2545999999999999e+00   2.2200839999999999e+02  -4.7545999999999999e+00   3.0079599999999999e+01   1.1883999999999999e+00  -2.4037099999999999e+01  -1.2296300000000000e+01   3.1454849999999999e+02  -8.8621999999999996e+00  -3.8151400000000002e+01  -1.9994000000000001e+00
   5.0697000000000001e+00  -7.8041999999999998e+00   2.2466770000000000e+02  -4.8310000000000004e+00   3.0241299999999999e+01   1.2454000000000001e+00  -2.3548800000000000e+01  -1.2162900000000000e+01   3.1254610000000002e+02  -8.7658000000000005e+00  -3.7901200000000003e+01  -2.0171000000000001e+00
   5.3562000000000003e+00  -7.8262000000000000e+00   2.2629759999999999e+02  -4.7355000000000000e+00   3.0583900000000000e+01   1.2585999999999999e+00  -2.3282499999999999e+01  -1.2229600000000000e+01   3.1124020000000002e+02  -8.5923999999999996e+00  -3.7728000000000002e+01  -1.9596000000000000e+00
   5.5545999999999998e+00  -8.2218999999999998e+00   2.2835640000000001e+02  -4.6973000000000003e+00   3.0907399999999999e+01   1.2498000000000000e+00  -2.3238099999999999e+01  -1.2207400000000000e+01   3.0984719999999999e+02  -8.3902000000000001e+00  -3.7583700000000000e+01  -1.9817000000000000e+00
   5.6207000000000003e+00  -8.2438000000000002e+00   2.3015790000000001e+02  -4.6878000000000002e+00   3.1021599999999999e+01   1.2848999999999999e+00  -2.2794200000000000e+01  -1.2118399999999999e+01   3.0758370000000002e+02  -8.3323999999999998e+00  -3.7304600000000001e+01  -2.0304000000000002e+00
   5.6207000000000003e+00  -8.6395999999999997e+00   2.3333189999999999e+02  -4.6973000000000003e+00   3.1307099999999998e+01   1.3374999999999999e+00  -2.2860800000000001e+01  -1.2229600000000000e+01   3.0523300000000000e+02  -8.1012000000000004e+00  -3.7054499999999997e+01  -1.9596000000000000e+00
   5.8852000000000002e+00  -8.6835000000000004e+00   2.3479020000000000e+02  -4.5064000000000002e+00   3.1640200000000000e+01   1.3682000000000001e+00  -2.2727599999999999e+01  -1.2251799999999999e+01   3.0375299999999999e+02  -8.0241000000000007e+00  -3.6736899999999999e+01  -2.0038000000000000e+00
   6.1056999999999997e+00  -8.8594000000000008e+00   2.3693480000000000e+02  -4.6210000000000004e+00   3.2011299999999999e+01   1.4208000000000001e+00  -2.2439100000000000e+01  -1.2274100000000001e+01   3.0044470000000001e+02  -7.7832999999999997e+00  -3.6602200000000003e+01  -1.9286000000000001e+00
   6.2599999999999998e+00  -9.0132999999999992e+00   2.4096670000000000e+02  -4.6018999999999997e+00   3.2220599999999997e+01   1.4910000000000001e+00  -2.2194900000000001e+01  -1.2429700000000000e+01   2.9818119999999999e+02  -7.6581000000000001e+00  -3.6265500000000003e+01  -1.9640000000000000e+00
   6.3040000000000003e+00  -9.5189000000000004e+00   2.4354020000000000e+02  -4.5064000000000002e+00   3.2506100000000004e+01   1.5391999999999999e+00  -2.2283700000000000e+01  -1.2563100000000000e+01   2.9565640000000002e+02  -7.5136000000000003e+00  -3.6034500000000001e+01  -1.8976999999999999e+00
   6.3040000000000003e+00  -9.6948000000000008e+00   2.4551320000000001e+02  -4.4778000000000002e+00   3.2962899999999998e+01   1.5743000000000000e+00  -2.1795400000000001e+01  -1.2474200000000000e+01   2.9365400000000000e+02  -7.3113000000000001e+00  -3.5784399999999998e+01  -1.9552000000000000e+00
   6.3701999999999996e+00  -1.0024500000000000e+01   2.4971660000000000e+02  -4.4108999999999998e+00   3.3191200000000002e+01   1.6619999999999999e+00  -2.1307099999999998e+01  -1.2807700000000001e+01   2.9025869999999998e+02  -7.1764000000000001e+00  -3.5409100000000002e+01  -1.9286000000000001e+00
   6.3921999999999999e+00  -9.9586000000000006e+00   2.5246170000000001e+02  -4.3917999999999999e+00   3.3638500000000001e+01   1.7059000000000000e+00  -2.1307099999999998e+01  -1.2652100000000001e+01   2.8799509999999998e+02  -7.0896999999999997e+00  -3.5168599999999998e+01  -1.8976999999999999e+00
   6.7008000000000001e+00  -1.0354300000000000e+01   2.5426310000000001e+02  -4.2676999999999996e+00   3.3990600000000001e+01   1.7585000000000000e+00  -2.1262799999999999e+01  -1.2741000000000000e+01   2.8599270000000001e+02  -6.8874000000000004e+00  -3.4985700000000001e+01  -1.9198000000000000e+00
   6.8551000000000002e+00  -1.0442200000000000e+01   2.5803760000000000e+02  -4.2294999999999998e+00   3.4418799999999997e+01   1.7936000000000001e+00  -2.0907599999999999e+01  -1.2718800000000000e+01   2.8320679999999999e+02  -6.6947999999999999e+00  -3.4706699999999998e+01  -1.9552000000000000e+00
   6.8331000000000000e+00  -1.0772000000000000e+01   2.6043959999999998e+02  -4.0959000000000003e+00   3.4694699999999997e+01   1.8944000000000001e+00  -2.0596900000000002e+01  -1.2985600000000000e+01   2.8094319999999999e+02  -6.4347000000000003e+00  -3.4417999999999999e+01  -1.9683999999999999e+00
   7.0975999999999999e+00  -1.0859900000000000e+01   2.6369940000000003e+02  -4.0862999999999996e+00   3.5208599999999997e+01   1.8813000000000000e+00  -2.0508099999999999e+01  -1.3030099999999999e+01   2.7876670000000001e+02  -6.3287000000000004e+00  -3.4148600000000002e+01  -1.9596000000000000e+00
   7.6927000000000003e+00  -1.1365500000000001e+01   2.6687340000000000e+02  -3.9622000000000002e+00   3.5551200000000001e+01   1.9382999999999999e+00  -2.0241800000000001e+01  -1.2941200000000000e+01   2.7615490000000000e+02  -6.1167999999999996e+00  -3.3888800000000003e+01  -1.9154000000000000e+00
   7.6707000000000001e+00  -1.1673299999999999e+01   2.7090519999999998e+02  -3.9335000000000000e+00   3.5950800000000001e+01   1.9953000000000001e+00  -2.0152999999999999e+01  -1.3007899999999999e+01   2.7328190000000001e+02  -6.0301000000000000e+00  -3.3648299999999999e+01  -1.9462999999999999e+00
   8.1114999999999995e+00  -1.2069000000000001e+01   2.7459390000000002e+02  -3.8190000000000000e+00   3.6331499999999998e+01   2.1093000000000002e+00  -2.0241800000000001e+01  -1.3230200000000000e+01   2.7014780000000002e+02  -5.7218999999999998e+00  -3.3350000000000001e+01  -1.9154000000000000e+00
   8.1555999999999997e+00  -1.2420700000000000e+01   2.7819680000000000e+02  -3.7044000000000001e+00   3.6864300000000000e+01   2.1575000000000002e+00  -1.9620300000000000e+01  -1.3230200000000000e+01   2.6762299999999999e+02  -5.6063000000000001e+00  -3.3061300000000003e+01  -1.9020999999999999e+00
   8.5963999999999992e+00  -1.2728500000000000e+01   2.8454480000000001e+02  -3.6185000000000000e+00   3.7340100000000000e+01   2.2715000000000001e+00  -1.9265200000000000e+01  -1.3052300000000001e+01   2.6501119999999997e+02  -5.5003000000000002e+00  -3.2695700000000002e+01  -1.9241999999999999e+00
   8.7728000000000002e+00  -1.3278100000000000e+01   2.8883400000000000e+02  -3.5326000000000000e+00   3.7853999999999999e+01   2.3549000000000002e+00  -1.9043299999999999e+01  -1.3252500000000000e+01   2.6292180000000002e+02  -5.1727999999999996e+00  -3.2320399999999999e+01  -1.8932000000000000e+00
   9.3459000000000003e+00  -1.3607799999999999e+01   2.9320900000000000e+02  -3.3988999999999998e+00   3.8472499999999997e+01   2.3549000000000002e+00  -1.8887899999999998e+01  -1.3230200000000000e+01   2.5926530000000002e+02  -5.0476000000000001e+00  -3.2099100000000000e+01  -1.8533999999999999e+00
   9.6324000000000005e+00  -1.4201400000000000e+01   2.9792710000000000e+02  -3.2747999999999999e+00   3.9052999999999997e+01   2.5083000000000002e+00  -1.8555000000000000e+01  -1.3185700000000001e+01   2.5613110000000000e+02  -4.8357000000000001e+00  -3.1675799999999999e+01  -1.8888000000000000e+00
   1.0117300000000000e+01  -1.4728999999999999e+01   3.0298829999999998e+02  -3.2652000000000001e+00   3.9614400000000003e+01   2.5522000000000000e+00  -1.8355200000000000e+01  -1.3163500000000001e+01   2.5308400000000000e+02  -4.6237000000000004e+00  -3.1310099999999998e+01  -1.9286000000000001e+00
   1.0624300000000000e+01  -1.5476400000000000e+01   3.0702019999999999e+02  -3.1124999999999998e+00   4.0366199999999999e+01   2.6442999999999999e+00  -1.8088899999999999e+01  -1.3274699999999999e+01   2.4951450000000000e+02  -4.4021999999999997e+00  -3.0983000000000001e+01  -1.8357000000000001e+00
   1.1395799999999999e+01  -1.5916100000000000e+01   3.1396870000000001e+02  -3.0074000000000001e+00   4.1051299999999998e+01   2.7408000000000001e+00  -1.7955700000000000e+01  -1.3208000000000000e+01   2.4568389999999999e+02  -4.2961999999999998e+00  -3.0472999999999999e+01  -1.8888000000000000e+00
   1.1682300000000000e+01  -1.6729500000000002e+01   3.2065980000000002e+02  -2.8069999999999999e+00   4.1746000000000002e+01   2.9337000000000000e+00  -1.7400800000000000e+01  -1.3541499999999999e+01   2.4098259999999999e+02  -4.0457999999999998e+00  -3.0088100000000001e+01  -1.8711000000000000e+00
   1.2189299999999999e+01  -1.7323100000000000e+01   3.2692200000000003e+02  -2.6160000000000001e+00   4.2507199999999997e+01   2.9556000000000000e+00  -1.7156700000000001e+01  -1.3786099999999999e+01   2.3662960000000001e+02  -3.8241999999999998e+00  -2.9578199999999999e+01  -1.8136000000000001e+00
   1.2828500000000000e+01  -1.7784700000000001e+01   3.3515719999999999e+02  -2.4060000000000001e+00   4.3458799999999997e+01   3.0960000000000001e+00  -1.6535200000000000e+01  -1.3719400000000000e+01   2.3166720000000001e+02  -3.4870999999999999e+00  -2.9010500000000000e+01  -1.8490000000000000e+00
   1.3269399999999999e+01  -1.8488199999999999e+01   3.4287779999999998e+02  -2.3677999999999999e+00   4.4353299999999997e+01   3.2582000000000000e+00  -1.6224499999999999e+01  -1.3919499999999999e+01   2.2679179999999999e+02  -3.3715000000000002e+00  -2.8327300000000001e+01  -1.9020999999999999e+00
   1.3908600000000000e+01  -1.8818000000000001e+01   3.5171350000000001e+02  -2.2723000000000000e+00   4.5428600000000003e+01   3.3414999999999999e+00  -1.5580800000000000e+01  -1.3897300000000000e+01   2.2069759999999999e+02  -3.1499000000000001e+00  -2.7634499999999999e+01  -1.8357000000000001e+00
   1.4305300000000001e+01  -1.9455500000000001e+01   3.6157870000000003e+02  -1.8808000000000000e+00   4.6741799999999998e+01   3.3984999999999999e+00  -1.5048200000000000e+01  -1.4342000000000001e+01   2.1373280000000000e+02  -2.7261000000000002e+00  -2.6835899999999999e+01  -1.8533999999999999e+00
   1.4790300000000000e+01  -2.0048999999999999e+01   3.7170110000000000e+02  -1.8236000000000001e+00   4.8007399999999997e+01   3.5169000000000001e+00  -1.4493300000000000e+01  -1.4030700000000000e+01   2.0816090000000000e+02  -2.4275000000000002e+00  -2.5912199999999999e+01  -1.8623000000000001e+00
   1.5319300000000000e+01  -2.0466699999999999e+01   3.8088000000000000e+02  -1.6326000000000001e+00   4.9215899999999998e+01   3.6659999999999999e+00  -1.3716500000000000e+01  -1.4119600000000000e+01   2.0006430000000000e+02  -1.9746999999999999e+00  -2.5017299999999999e+01  -1.8180000000000001e+00
   1.6267099999999999e+01  -2.1236100000000000e+01   3.9160300000000001e+02  -1.4988999999999999e+00   5.0633800000000001e+01   3.7273999999999998e+00  -1.3228199999999999e+01  -1.3986200000000000e+01   1.9222890000000001e+02  -1.3678999999999999e+00  -2.4055099999999999e+01  -1.7162999999999999e+00
   1.7457400000000000e+01  -2.1895700000000001e+01   4.0335539999999997e+02  -1.4894000000000001e+00   5.1908900000000003e+01   3.9072000000000000e+00  -1.2384800000000000e+01  -1.3430300000000001e+01   1.8273929999999999e+02  -8.9580000000000004e-01  -2.2785000000000000e+01  -1.5791999999999999e+00
   1.8405200000000001e+01  -2.3082799999999999e+01   4.1347780000000000e+02  -1.4320999999999999e+00   5.3050800000000002e+01   4.0388000000000002e+00  -1.2007500000000000e+01  -1.2785500000000001e+01   1.7412039999999999e+02  -2.6970000000000000e-01  -2.1620699999999999e+01  -1.3890000000000000e+00
   1.9749700000000001e+01  -2.4006100000000000e+01   4.2385770000000002e+02  -1.3462000000000001e+00   5.4383000000000003e+01   4.1966999999999999e+00  -1.1119700000000000e+01  -1.1851599999999999e+01   1.6410849999999999e+02   4.5269999999999999e-01  -2.0398700000000002e+01  -1.2740000000000000e+00
   2.0851900000000001e+01  -2.4951400000000000e+01   4.3372280000000001e+02  -1.2412000000000001e+00   5.5572499999999998e+01   4.3501000000000003e+00  -1.0431600000000000e+01  -1.0939900000000000e+01   1.5357419999999999e+02   1.1270000000000000e+00  -1.9022800000000000e+01  -1.0616000000000001e+00
   2.1777600000000000e+01  -2.5962599999999998e+01   4.4367370000000000e+02  -1.3366000000000000e+00   5.6704900000000002e+01   4.5561999999999996e+00  -9.5215999999999994e+00  -9.9170999999999996e+00   1.4373640000000000e+02   1.8109999999999999e+00  -1.7685300000000002e+01  -8.8470000000000004e-01
   2.3033999999999999e+01  -2.7017800000000001e+01   4.5413940000000002e+02  -1.2221000000000000e+00   5.7932400000000001e+01   4.7009999999999996e+00  -8.5671999999999997e+00  -8.5162999999999993e+00   1.3311500000000001e+02   2.5527000000000002e+00  -1.6347799999999999e+01  -6.2809999999999999e-01
   2.3981800000000000e+01  -2.7853200000000001e+01   4.6383290000000000e+02  -1.1839000000000000e+00   5.9188499999999998e+01   4.7973999999999997e+00  -7.8348000000000004e+00  -6.8486000000000002e+00   1.2397369999999999e+02   3.3329000000000000e+00  -1.5058500000000000e+01  -3.7600000000000000e-01
   2.4885600000000000e+01  -2.8974399999999999e+01   4.7386959999999999e+02  -1.0502000000000000e+00   6.0539700000000003e+01   4.9465000000000003e+00  -6.7694999999999999e+00  -5.0919999999999996e+00   1.1326530000000000e+02   4.1227999999999998e+00  -1.3653700000000001e+01  -1.0620000000000000e-01
   2.5480699999999999e+01  -2.9963600000000000e+01   4.8193329999999997e+02  -1.0884000000000000e+00   6.1624600000000001e+01   5.1087999999999996e+00  -6.1479999999999997e+00  -2.9350999999999998e+00   1.0334050000000001e+02   4.7008000000000001e+00  -1.2479799999999999e+01   1.5040000000000001e-01
   2.6031800000000000e+01  -3.0689100000000000e+01   4.8939650000000000e+02  -9.2610000000000003e-01   6.2585700000000003e+01   5.2008999999999999e+00  -5.1936000000000000e+00  -1.5565000000000000e+00   9.3676800000000000e+01   5.3365999999999998e+00  -1.1248200000000001e+01   5.6179999999999997e-01
   2.6604900000000001e+01  -3.1964099999999998e+01   4.9583030000000002e+02  -1.0692999999999999e+00   6.3461100000000002e+01   5.4245000000000001e+00  -4.1505000000000001e+00   7.1150000000000002e-01   8.5493099999999998e+01   6.0590000000000002e+00  -1.0343700000000000e+01   8.2279999999999998e-01
   2.6781199999999998e+01  -3.2931399999999996e+01   5.0329349999999999e+02  -1.0216000000000001e+00   6.4174800000000005e+01   5.6394000000000002e+00  -4.4168000000000003e+00   1.0672999999999999e+00   8.0443600000000004e+01   6.3769000000000000e+00  -9.5931999999999995e+00   8.2720000000000005e-01
   2.6891400000000001e+01  -3.3964599999999997e+01   5.0929829999999998e+02  -9.4520000000000004e-01   6.5002700000000004e+01   5.7709999999999999e+00  -4.9717000000000002e+00   1.4008000000000000e+00   7.6177700000000002e+01   6.6273999999999997e+00  -8.9966000000000008e+00   9.2889999999999995e-01
   2.7244100000000000e+01  -3.4997900000000001e+01   5.1393070000000000e+02  -9.2610000000000003e-01   6.5659300000000002e+01   5.9112999999999998e+00  -3.8174999999999999e+00   1.6010000000000000e+00   7.5568200000000004e+01   7.0126999999999997e+00  -8.8811000000000000e+00   9.8199999999999998e-01
   2.7398399999999999e+01  -3.5987099999999998e+01   5.1984969999999998e+02  -1.0884000000000000e+00   6.6144599999999997e+01   6.0778999999999996e+00  -2.7300000000000000e+00   2.4681999999999999e+00   7.3652900000000002e+01   6.8392999999999997e+00  -8.9581000000000000e+00   9.4660000000000000e-01
   2.7861300000000000e+01  -3.6866500000000002e+01   5.2413890000000004e+02  -8.7839999999999996e-01   6.6763099999999994e+01   6.2007000000000003e+00  -1.5536000000000001e+00   2.1345999999999998e+00   7.2085800000000006e+01   6.8585000000000003e+00  -8.7752999999999997e+00   8.8470000000000004e-01
   2.8434300000000000e+01  -3.7635899999999999e+01   5.2748450000000003e+02  -1.0216000000000001e+00   6.7162800000000004e+01   6.3059000000000003e+00  -1.6868000000000001e+00   2.6238000000000001e+00   7.0344600000000000e+01   6.8200000000000003e+00  -8.5347000000000008e+00   9.9529999999999996e-01
   2.8720900000000000e+01  -3.8449300000000001e+01   5.2997220000000004e+02  -8.9749999999999996e-01   6.7552899999999994e+01   6.4375000000000000e+00  -2.0863000000000000e+00   3.4687999999999999e+00   6.7906999999999996e+01   6.8103999999999996e+00  -8.1691000000000003e+00   1.0970000000000000e+00
   2.9139700000000001e+01  -3.8844999999999999e+01   5.3408979999999997e+02  -9.3569999999999998e-01   6.7857399999999998e+01   6.4856999999999996e+00  -1.6424000000000001e+00   3.2909000000000002e+00   6.3379800000000003e+01   6.4828999999999999e+00  -7.7073000000000000e+00   1.0528000000000000e+00
   2.9558499999999999e+01  -3.9592399999999998e+01   5.3580550000000005e+02  -7.6380000000000003e-01   6.8218999999999994e+01   6.4988999999999999e+00  -1.6202000000000001e+00   2.6905000000000001e+00   6.0332700000000003e+01   6.1939000000000002e+00  -7.3415999999999997e+00   9.7319999999999995e-01
   3.0263800000000000e+01  -4.0142000000000003e+01   5.3975160000000005e+02  -6.9699999999999995e-01   6.8428399999999996e+01   6.5865999999999998e+00  -1.8644000000000001e+00   3.1130000000000000e+00   5.5196199999999997e+01   5.7507999999999999e+00  -6.7161999999999997e+00   9.8199999999999998e-01
   3.0969200000000001e+01  -4.0713600000000000e+01   5.4146730000000002e+02  -6.1099999999999999e-01   6.8656800000000004e+01   6.6216999999999997e+00  -1.4871000000000001e+00   3.4464999999999999e+00   5.0668999999999997e+01   5.5388999999999999e+00  -6.1772999999999998e+00   9.5099999999999996e-01
   3.1410000000000000e+01  -4.0933399999999999e+01   5.4352610000000004e+02  -3.5330000000000000e-01   6.8666300000000007e+01   6.7005999999999997e+00  -1.7312000000000001e+00   3.5798999999999999e+00   4.5184199999999997e+01   5.0956999999999999e+00  -5.5038000000000000e+00   1.0129999999999999e+00
   3.1939000000000000e+01  -4.1329099999999997e+01   5.4378340000000003e+02  -2.3870000000000000e-01   6.8828000000000003e+01   6.6085000000000003e+00  -1.7312000000000001e+00   3.4687999999999999e+00   4.0918300000000002e+01   4.6912000000000003e+00  -5.0515999999999996e+00   9.8199999999999998e-01
   3.2247599999999998e+01  -4.1527000000000001e+01   5.4532749999999999e+02  -3.8199999999999998e-02   6.8666300000000007e+01   6.6917999999999997e+00  -1.6202000000000001e+00   3.6911000000000000e+00   3.6913499999999999e+01   4.1999000000000004e+00  -4.3684000000000003e+00   8.6699999999999999e-01
   3.2666400000000003e+01  -4.1702900000000000e+01   5.4361180000000002e+02   1.6230000000000000e-01   6.8466399999999993e+01   6.6040999999999999e+00  -1.5315000000000001e+00   4.0690999999999997e+00   3.2647599999999997e+01   3.8915999999999999e+00  -3.8199000000000001e+00   9.4220000000000004e-01
   3.2975000000000001e+01  -4.1395099999999999e+01   5.4335450000000003e+02   6.2060000000000004e-01   6.8380799999999994e+01   6.5602999999999998e+00  -1.7534000000000001e+00   4.2691999999999997e+00   2.8816900000000000e+01   3.5255999999999998e+00  -3.2233999999999998e+00   9.2010000000000003e-01
   3.3415900000000001e+01  -4.1460999999999999e+01   5.4060940000000005e+02   8.6880000000000002e-01   6.8019199999999998e+01   6.4287000000000001e+00  -1.8644000000000001e+00   4.7362000000000002e+00   2.4812200000000001e+01   3.0825000000000000e+00  -2.7904000000000000e+00   9.5989999999999998e-01
   3.3371800000000000e+01  -4.1197200000000002e+01   5.3958000000000004e+02   1.2603000000000000e+00   6.7629000000000005e+01   6.4067999999999996e+00  -2.1528999999999998e+00   5.3587999999999996e+00   2.1939200000000000e+01   2.8319999999999999e+00  -2.2997000000000001e+00   1.0792999999999999e+00
   3.3614199999999997e+01  -4.0977400000000003e+01   5.3632020000000000e+02   1.6708000000000001e+00   6.7267399999999995e+01   6.2839999999999998e+00  -2.3083000000000000e+00   5.6923000000000004e+00   1.9588500000000000e+01   2.5527000000000002e+00  -2.0495000000000001e+00   1.0882000000000001e+00
   3.3570200000000000e+01  -4.0537700000000001e+01   5.3426139999999998e+02   2.0432000000000001e+00   6.6791700000000006e+01   6.2488999999999999e+00  -2.0640999999999998e+00   6.0702999999999996e+00   1.7150900000000000e+01   2.4081999999999999e+00  -1.6839000000000000e+00   1.1013999999999999e+00
   3.3217500000000001e+01  -4.0449800000000003e+01   5.3048689999999999e+02   2.4632000000000001e+00   6.6154100000000000e+01   6.1832000000000003e+00  -2.0419000000000000e+00   4.9585999999999997e+00   1.4277900000000001e+01   2.0228999999999999e+00  -1.3086000000000000e+00   8.9800000000000002e-01
   3.3041200000000003e+01  -4.0273899999999998e+01   5.2688400000000001e+02   3.0265000000000000e+00   6.5659300000000002e+01   6.0911000000000000e+00  -1.7978000000000001e+00   4.0023999999999997e+00   1.2362500000000001e+01   1.6472000000000000e+00  -1.0488000000000000e+00   7.8739999999999999e-01
   3.2997100000000003e+01  -3.9856200000000001e+01   5.2285220000000004e+02   3.4083999999999999e+00   6.5126400000000004e+01   5.9946000000000002e+00  -1.5315000000000001e+00   2.6905000000000001e+00   8.0966000000000005e+00   1.1270000000000000e+00  -7.5049999999999994e-01   5.6179999999999997e-01
   3.2688499999999998e+01  -3.9988100000000003e+01   5.1984969999999998e+02   3.6852999999999998e+00   6.4488799999999998e+01   5.9946000000000002e+00  -1.1096999999999999e+00   1.7788999999999999e+00   6.6166000000000000e+00   7.5139999999999996e-01  -3.5599999999999998e-01   3.8040000000000002e-01
   3.2512099999999997e+01  -4.0010100000000001e+01   5.1444539999999995e+02   4.1818000000000000e+00   6.3889299999999999e+01   5.9420000000000002e+00  -1.1096999999999999e+00   3.5580000000000001e-01   4.5270999999999999e+00   4.0460000000000002e-01  -6.7400000000000002e-02   2.5659999999999999e-01
   3.2027200000000001e+01  -4.0119999999999997e+01   5.0955570000000000e+02   4.3917999999999999e+00   6.3251800000000003e+01   5.8718000000000004e+00  -1.2873000000000001e+00   1.3339999999999999e-01   3.4824000000000002e+00   2.1190000000000001e-01   1.9199999999999998e-02   2.0349999999999999e-01
   3.1740700000000000e+01  -3.9944200000000002e+01   5.0535230000000001e+02   4.8501000000000003e+00   6.2680799999999998e+01   5.7885000000000000e+00  -1.2206999999999999e+00   3.1130000000000002e-01   4.8754000000000000e+00   2.2159999999999999e-01   7.6999999999999999e-02   1.8140000000000001e-01
   3.1321899999999999e+01  -4.0164000000000001e+01   5.0157780000000002e+02   5.1269999999999998e+00   6.2052799999999998e+01   5.7929000000000004e+00  -1.1096999999999999e+00   1.5559999999999999e-01   3.8306000000000000e+00   1.9270000000000001e-01   7.6999999999999999e-02   1.8140000000000001e-01
   3.1101400000000002e+01  -4.0186000000000000e+01   4.9565870000000001e+02   5.4134000000000002e+00   6.1557899999999997e+01   5.7489999999999997e+00  -1.1318999999999999e+00   8.8900000000000007e-02   3.2212000000000001e+00   2.1190000000000001e-01   0.0000000000000000e+00   2.2120000000000001e-01
   3.0660599999999999e+01  -4.0603700000000003e+01   4.9179840000000002e+02   5.6139000000000001e+00   6.1034599999999998e+01   5.7446000000000002e+00  -1.1318999999999999e+00   1.7790000000000000e-01   3.8306000000000000e+00   2.1190000000000001e-01   3.8500000000000000e-02   2.0790000000000000e-01
   3.0109600000000000e+01  -4.0735599999999998e+01   4.8896760000000000e+02   5.8048000000000002e+00   6.0520699999999998e+01   5.7314999999999996e+00  -1.1096999999999999e+00   2.4460000000000001e-01   3.0470999999999999e+00   2.6010000000000000e-01   8.6599999999999996e-02   1.9910000000000000e-01
   2.9778900000000000e+01  -4.0999400000000001e+01   4.8562200000000001e+02   6.1007999999999996e+00   6.0035400000000003e+01   5.7359000000000000e+00  -1.4427000000000001e+00  -1.5559999999999999e-01   4.3529999999999998e+00   2.5050000000000000e-01   9.5999999999999992e-03   2.3000000000000001e-01
   2.9183800000000002e+01  -4.1065300000000001e+01   4.8210489999999999e+02   6.3013000000000003e+00   5.9702399999999997e+01   5.7271000000000001e+00  -1.3317000000000001e+00   8.8900000000000007e-02   3.1341999999999999e+00   2.4079999999999999e-01   3.8500000000000000e-02   2.1679999999999999e-01
   2.8522500000000001e+01  -4.1592900000000000e+01   4.8030340000000001e+02   6.4923000000000002e+00   5.9274099999999997e+01   5.7840999999999996e+00  -1.0875999999999999e+00   1.1119999999999999e-01   4.1788999999999996e+00   2.6970000000000000e-01  -9.5999999999999992e-03   1.9910000000000000e-01
   2.7949400000000001e+01  -4.2032600000000002e+01   4.7755829999999997e+02   6.7595999999999998e+00   5.9045800000000000e+01   5.7183000000000002e+00  -8.4340000000000004e-01   1.5559999999999999e-01   3.7435999999999998e+00   2.6970000000000000e-01   2.8899999999999999e-02   2.1229999999999999e-01
   2.7751000000000001e+01  -4.2670099999999998e+01   4.7489900000000000e+02   6.9600999999999997e+00   5.8826900000000002e+01   5.7403000000000004e+00  -1.0875999999999999e+00   4.4499999999999998e-02   4.3529999999999998e+00   2.1190000000000001e-01   0.0000000000000000e+00   1.9020000000000001e-01
   2.7199999999999999e+01  -4.2890000000000001e+01   4.7258290000000000e+02   7.0651000000000002e+00   5.8741300000000003e+01   5.7314999999999996e+00  -9.1000000000000003e-01   2.2239999999999999e-01   3.4824000000000002e+00   2.3119999999999999e-01   5.7700000000000001e-02   1.5479999999999999e-01
   2.6693000000000001e+01  -4.3879199999999997e+01   4.7198239999999998e+02   7.1605999999999996e+00   5.8512900000000002e+01   5.8103999999999996e+00  -1.1762999999999999e+00   2.0010000000000000e-01   4.3529999999999998e+00   2.6970000000000000e-01   1.1550000000000001e-01   2.0349999999999999e-01
   2.6252199999999998e+01  -4.4384900000000002e+01   4.7035250000000002e+02   7.3705999999999996e+00   5.8484299999999998e+01   5.8103999999999996e+00  -1.0431999999999999e+00   4.0020000000000000e-01   4.6142000000000003e+00   2.5050000000000000e-01   5.7700000000000001e-02   2.3000000000000001e-01
   2.5811299999999999e+01  -4.5110300000000002e+01   4.6975200000000001e+02   7.4375000000000000e+00   5.8408200000000001e+01   5.8761999999999999e+00  -1.1984999999999999e+00   1.1119999999999999e-01   3.6564999999999999e+00   1.8300000000000000e-01   1.9199999999999998e-02   2.1679999999999999e-01
   2.5172100000000000e+01  -4.5769799999999996e+01   4.7103879999999998e+02   7.6570999999999998e+00   5.8370100000000001e+01   5.9332000000000003e+00  -1.2428999999999999e+00   2.8910000000000002e-01   3.4824000000000002e+00   2.0230000000000001e-01   9.5999999999999992e-03   2.3890000000000000e-01
   2.5017800000000001e+01  -4.6429299999999998e+01   4.6992360000000002e+02   7.8956999999999997e+00   5.8255899999999997e+01   5.9463999999999997e+00  -1.3761000000000001e+00  -1.3339999999999999e-01   3.3953000000000002e+00   2.7939999999999998e-01  -4.8099999999999997e-02   2.5209999999999999e-01
   2.4753299999999999e+01  -4.6935000000000002e+01   4.6983780000000002e+02   7.9912000000000001e+00   5.8332099999999997e+01   5.9813999999999998e+00  -1.3761000000000001e+00  -4.4499999999999998e-02   3.1341999999999999e+00   2.5050000000000000e-01  -9.5999999999999992e-03   2.2559999999999999e-01
   2.4753299999999999e+01  -4.7682400000000001e+01   4.7035250000000002e+02   8.2681000000000004e+00   5.8255899999999997e+01   6.0385000000000000e+00  -1.2206999999999999e+00   1.1119999999999999e-01   3.6564999999999999e+00   2.6010000000000000e-01   8.6599999999999996e-02   1.9910000000000000e-01
   2.4378599999999999e+01  -4.8363900000000001e+01   4.6966620000000000e+02   8.5068000000000001e+00   5.8198900000000002e+01   6.0340999999999996e+00  -1.0875999999999999e+00   2.6679999999999998e-01   3.4824000000000002e+00   1.7340000000000000e-01   9.5999999999999992e-03   2.2559999999999999e-01
   2.4047999999999998e+01  -4.9001399999999997e+01   4.6906569999999999e+02   8.6118000000000006e+00   5.8303500000000000e+01   6.0998000000000001e+00  -1.1540999999999999e+00   1.7790000000000000e-01   3.3953000000000002e+00   2.2159999999999999e-01   0.0000000000000000e+00   2.1679999999999999e-01
   2.3893699999999999e+01  -4.9792800000000000e+01   4.6983780000000002e+02   8.8505000000000003e+00   5.8408200000000001e+01   6.0911000000000000e+00  -9.9880000000000002e-01   6.6699999999999995e-02   4.0918000000000001e+00   1.5409999999999999e-01   2.8899999999999999e-02   1.9910000000000000e-01
   2.3915700000000001e+01  -5.0672199999999997e+01   4.6975200000000001e+02   8.9555000000000007e+00   5.8417700000000004e+01   6.1393000000000004e+00  -1.0209999999999999e+00   4.4499999999999998e-02   4.7882999999999996e+00   1.7340000000000000e-01   8.6599999999999996e-02   1.9020000000000001e-01
   2.3959800000000001e+01  -5.1309699999999999e+01   4.6923730000000000e+02   9.3469999999999995e+00   5.8560499999999998e+01   6.1699999999999999e+00  -1.1096999999999999e+00   2.2239999999999999e-01   3.7435999999999998e+00   2.0230000000000001e-01   3.8500000000000000e-02   2.1679999999999999e-01
   2.3783500000000000e+01  -5.2189000000000000e+01   4.7060980000000001e+02   9.4520000000000000e+00   5.8731699999999996e+01   6.2270000000000003e+00  -1.3317000000000001e+00   3.7800000000000000e-01   3.8306000000000000e+00   2.6010000000000000e-01   1.1550000000000001e-01   2.3890000000000000e-01
   2.3739400000000000e+01  -5.3046399999999998e+01   4.7232549999999998e+02   9.6524999999999999e+00   5.8655600000000000e+01   6.2927999999999997e+00  -1.1540999999999999e+00   2.6679999999999998e-01   3.1341999999999999e+00   1.5409999999999999e-01   7.6999999999999999e-02   1.9910000000000000e-01
   2.3695300000000000e+01  -5.3859800000000000e+01   4.7292599999999999e+02   1.0043900000000001e+01   5.8902999999999999e+01   6.3453999999999997e+00  -1.3983000000000001e+00  -4.4499999999999998e-02   3.3083000000000000e+00   1.9270000000000001e-01   4.8099999999999997e-02   2.4770000000000000e-01
   2.3673200000000001e+01  -5.4167600000000000e+01   4.7386959999999999e+02   1.0215800000000000e+01   5.8988700000000001e+01   6.3893000000000004e+00  -1.1762999999999999e+00  -4.4499999999999998e-02   3.3953000000000002e+00   2.5050000000000000e-01   1.9199999999999998e-02   1.9910000000000000e-01
   2.3695300000000000e+01  -5.5046900000000001e+01   4.7601420000000002e+02   1.0578600000000000e+01   5.9045800000000000e+01   6.3498000000000001e+00  -1.2428999999999999e+00   2.8910000000000002e-01   4.0048000000000004e+00   2.5050000000000000e-01   1.5400000000000000e-01   1.9910000000000000e-01
   2.3849599999999999e+01  -5.5684399999999997e+01   4.7678629999999998e+02   1.0893599999999999e+01   5.9188499999999998e+01   6.4375000000000000e+00  -1.1540999999999999e+00   1.3339999999999999e-01   3.1341999999999999e+00   1.6380000000000000e-01   1.1550000000000001e-01   2.3440000000000000e-01
   2.4180199999999999e+01  -5.6695700000000002e+01   4.7738679999999999e+02   1.1246900000000000e+01   5.9388300000000001e+01   6.4024000000000001e+00  -1.3761000000000001e+00   1.5559999999999999e-01   3.6564999999999999e+00   3.8529999999999998e-01   0.0000000000000000e+00   2.3000000000000001e-01
   2.4599000000000000e+01  -5.7245300000000000e+01   4.7841620000000000e+02   1.1619199999999999e+01   5.9521599999999999e+01   6.4024000000000001e+00  -1.0431999999999999e+00   2.4460000000000001e-01   4.0048000000000004e+00   1.8300000000000000e-01   1.9199999999999998e-02   1.6370000000000001e-01
   2.4973700000000001e+01  -5.7926800000000000e+01   4.7970290000000000e+02   1.2001099999999999e+01   5.9654800000000002e+01   6.4112000000000000e+00  -1.3095000000000001e+00   0.0000000000000000e+00   3.9177000000000000e+00   1.7340000000000000e-01   1.0580000000000001e-01   1.9910000000000000e-01
   2.5017800000000001e+01  -5.8234499999999997e+01   4.7996030000000002e+02   1.2554900000000000e+01   5.9864100000000001e+01   6.3410000000000002e+00  -1.1318999999999999e+00   4.4499999999999998e-02   4.5270999999999999e+00   3.5639999999999999e-01   4.8099999999999997e-02   2.3000000000000001e-01
   2.5194199999999999e+01  -5.8762099999999997e+01   4.8090390000000002e+02   1.3022700000000000e+01   5.9949800000000003e+01   6.3147000000000002e+00  -9.9880000000000002e-01   0.0000000000000000e+00   3.4824000000000002e+00   2.3119999999999999e-01   0.0000000000000000e+00   1.8579999999999999e-01
   2.5502700000000001e+01  -5.9289700000000003e+01   4.8261959999999999e+02   1.3490500000000001e+01   5.9940300000000001e+01   6.2533000000000003e+00  -1.0653999999999999e+00   0.0000000000000000e+00   3.4824000000000002e+00   2.6970000000000000e-01   3.8500000000000000e-02   1.9910000000000000e-01
   2.6075800000000001e+01  -5.9421599999999998e+01   4.8442099999999999e+02   1.4187500000000000e+01   6.0216200000000001e+01   6.2138999999999998e+00  -1.2428999999999999e+00   4.4499999999999998e-02   3.3953000000000002e+00   2.0230000000000001e-01  -3.8500000000000000e-02   2.1229999999999999e-01
   2.6097899999999999e+01  -5.9465600000000002e+01   4.8630829999999997e+02   1.4903600000000001e+01   6.0387500000000003e+01   6.0867000000000004e+00  -1.1762999999999999e+00   0.0000000000000000e+00   3.6564999999999999e+00   2.2159999999999999e-01   2.8899999999999999e-02   2.3000000000000001e-01
   2.6296299999999999e+01  -6.0037199999999999e+01   4.8905340000000001e+02   1.5562300000000000e+01   6.0549300000000002e+01   6.0077999999999996e+00  -1.2428999999999999e+00   8.8900000000000007e-02   3.6564999999999999e+00   2.2159999999999999e-01   9.6199999999999994e-02   2.4329999999999999e-01
   2.6494599999999998e+01  -6.0256999999999998e+01   4.9034010000000001e+02   1.6316600000000001e+01   6.0787199999999999e+01   5.9287999999999998e+00  -1.0875999999999999e+00   2.2239999999999999e-01   3.8306000000000000e+00   1.6380000000000000e-01  -9.5999999999999992e-03   2.0349999999999999e-01
   2.7023700000000002e+01  -6.0256999999999998e+01   4.9265629999999999e+02   1.7233100000000000e+01   6.0891800000000003e+01   5.8192000000000004e+00  -1.1762999999999999e+00  -2.2200000000000001e-02   3.6564999999999999e+00   2.0230000000000001e-01   4.8099999999999997e-02   2.2120000000000001e-01
   2.7354299999999999e+01  -6.0454900000000002e+01   4.9359989999999999e+02   1.8178300000000000e+01   6.0958399999999997e+01   5.6832000000000003e+00  -1.1984999999999999e+00   1.5559999999999999e-01   4.0918000000000001e+00   2.6970000000000000e-01   7.6999999999999999e-02   1.6370000000000001e-01
   2.7618800000000000e+01  -6.0652700000000003e+01   4.9437200000000001e+02   1.9037600000000001e+01   6.0996499999999997e+01   5.5780000000000003e+00  -1.1096999999999999e+00   4.4499999999999998e-02   4.5270999999999999e+00   2.6970000000000000e-01   8.6599999999999996e-02   1.8140000000000001e-01
   2.8500499999999999e+01  -6.0960500000000003e+01   4.9591609999999997e+02   2.0068700000000000e+01   6.0863300000000002e+01   5.4420999999999999e+00  -1.1762999999999999e+00   2.8910000000000002e-01   2.7858999999999998e+00   2.3119999999999999e-01   9.5999999999999992e-03   2.3890000000000000e-01
   2.9117699999999999e+01  -6.1070399999999999e+01   4.9557290000000000e+02   2.0813400000000001e+01   6.0777600000000000e+01   5.3280000000000003e+00  -1.2650999999999999e+00  -2.2200000000000001e-02   4.0918000000000001e+00   1.8300000000000000e-01   9.5999999999999992e-03   1.9910000000000000e-01
   2.9823000000000000e+01  -6.1576000000000001e+01   4.9711700000000002e+02   2.1672699999999999e+01   6.0473100000000002e+01   5.2885999999999997e+00  -1.2428999999999999e+00   2.8910000000000002e-01   3.3953000000000002e+00   1.9270000000000001e-01  -7.6999999999999999e-02   1.9020000000000001e-01
   3.0528400000000001e+01  -6.2279499999999999e+01   4.9677390000000003e+02   2.2713400000000000e+01   6.0244799999999998e+01   5.2183999999999999e+00  -1.2428999999999999e+00   8.8900000000000007e-02   2.8730000000000002e+00   2.9859999999999998e-01   4.8099999999999997e-02   2.3440000000000000e-01
   3.1343900000000001e+01  -6.2653199999999998e+01   4.9677390000000003e+02   2.3706299999999999e+01   6.0016399999999997e+01   5.0824999999999996e+00  -1.2428999999999999e+00   1.1119999999999999e-01   3.3083000000000000e+00   2.6970000000000000e-01  -5.7700000000000001e-02   2.2559999999999999e-01
   3.1696600000000000e+01  -6.3114899999999999e+01   4.9806070000000000e+02   2.4556000000000001e+01   5.9778500000000001e+01   4.9771999999999998e+00  -1.0875999999999999e+00   1.1119999999999999e-01   2.9600000000000000e+00   2.9859999999999998e-01   8.6599999999999996e-02   2.5209999999999999e-01
   3.2754600000000003e+01  -6.3290799999999997e+01   4.9823219999999998e+02   2.5548999999999999e+01   5.9673800000000000e+01   4.8281000000000001e+00  -9.7660000000000002e-01   6.6699999999999995e-02   4.5270999999999999e+00   3.3710000000000001e-01   7.6999999999999999e-02   2.3000000000000001e-01
   3.3437899999999999e+01  -6.3642499999999998e+01   4.9900430000000000e+02   2.6532399999999999e+01   5.9588200000000001e+01   4.7184999999999997e+00  -1.1984999999999999e+00   1.3339999999999999e-01   3.5695000000000001e+00   2.9859999999999998e-01  -4.8099999999999997e-02   1.9910000000000000e-01
   3.4341600000000000e+01  -6.4323999999999998e+01   4.9960480000000001e+02   2.7687600000000000e+01   5.9369300000000003e+01   4.6527000000000003e+00  -9.9880000000000002e-01   1.5559999999999999e-01   3.8306000000000000e+00   2.3119999999999999e-01   1.1550000000000001e-01   1.6810000000000000e-01
   3.4782499999999999e+01  -6.5181299999999993e+01   5.0166359999999997e+02   2.8709199999999999e+01   5.9340800000000002e+01   4.5650000000000004e+00  -8.8780000000000003e-01   1.1119999999999999e-01   3.9177000000000000e+00   2.1190000000000001e-01   2.8899999999999999e-02   2.2120000000000001e-01
   3.5730300000000000e+01  -6.5489099999999993e+01   5.0277879999999999e+02   3.0026700000000002e+01   5.9312199999999997e+01   4.4246999999999996e+00  -1.1762999999999999e+00   1.7790000000000000e-01   3.4824000000000002e+00   3.7569999999999998e-01   3.8500000000000000e-02   2.0790000000000000e-01
   3.6545900000000003e+01  -6.6060699999999997e+01   5.0475180000000000e+02   3.1115100000000002e+01   5.9245600000000003e+01   4.3326000000000002e+00  -1.1096999999999999e+00   0.0000000000000000e+00   3.0470999999999999e+00   2.0230000000000001e-01   1.9199999999999998e-02   2.1229999999999999e-01
   3.7714100000000002e+01  -6.6610299999999995e+01   5.0689640000000003e+02   3.2241700000000002e+01   5.9055300000000003e+01   4.2054000000000000e+00  -1.2650999999999999e+00   2.0010000000000000e-01   3.4824000000000002e+00   2.5050000000000000e-01   5.7700000000000001e-02   2.2559999999999999e-01
   3.8309199999999997e+01  -6.7181799999999996e+01   5.0886939999999998e+02   3.3482900000000001e+01   5.9093299999999999e+01   4.1045999999999996e+00  -1.2873000000000001e+00   4.4499999999999998e-02   3.8306000000000000e+00   2.0230000000000001e-01   9.6199999999999994e-02   2.3440000000000000e-01
   3.9234999999999999e+01  -6.7643500000000003e+01   5.1178609999999998e+02   3.4886400000000002e+01   5.9236100000000000e+01   4.0080999999999998e+00  -1.1762999999999999e+00   0.0000000000000000e+00   3.6564999999999999e+00   2.7939999999999998e-01   2.8899999999999999e-02   2.3000000000000001e-01
   3.9984400000000001e+01  -6.8325000000000003e+01   5.1427380000000005e+02   3.5984299999999998e+01   5.9198000000000000e+01   3.9466999999999999e+00  -1.2206999999999999e+00   2.2239999999999999e-01   3.2212000000000001e+00   2.2159999999999999e-01   9.6199999999999994e-02   2.1679999999999999e-01
   4.0403199999999998e+01  -6.8566800000000001e+01   5.1736199999999997e+02   3.7340100000000000e+01   5.9426400000000001e+01   3.8020000000000000e+00  -1.0209999999999999e+00   2.0010000000000000e-01   3.7435999999999998e+00   2.2159999999999999e-01   7.6999999999999999e-02   1.9020000000000001e-01
   4.1329000000000001e+01  -6.9248300000000000e+01   5.1933500000000004e+02   3.8705399999999997e+01   5.9768999999999998e+01   3.7450000000000001e+00  -1.1540999999999999e+00   4.4499999999999998e-02   4.0918000000000001e+00   2.3119999999999999e-01   9.5999999999999992e-03   1.9020000000000001e-01
   4.2056399999999996e+01  -7.0083699999999993e+01   5.2276639999999998e+02   4.0022900000000000e+01   5.9940300000000001e+01   3.7187000000000001e+00  -9.7660000000000002e-01   2.2239999999999999e-01   4.0048000000000004e+00   1.9270000000000001e-01   5.7700000000000001e-02   2.2559999999999999e-01
   4.2497199999999999e+01  -7.0281499999999994e+01   5.2542570000000001e+02   4.1244999999999997e+01   6.0054400000000001e+01   3.6309999999999998e+00  -9.1000000000000003e-01   6.6699999999999995e-02   4.7882999999999996e+00   2.0230000000000001e-01   4.8099999999999997e-02   1.8140000000000001e-01
   4.2938099999999999e+01  -7.0743200000000002e+01   5.2791340000000002e+02   4.2705700000000000e+01   6.0482700000000001e+01   3.5301000000000000e+00  -1.0431999999999999e+00   8.8900000000000007e-02   3.9177000000000000e+00   2.1190000000000001e-01   2.8899999999999999e-02   2.4770000000000000e-01
   4.2519300000000001e+01  -7.1424700000000001e+01   5.3065850000000000e+02   4.3946899999999999e+01   6.0787199999999999e+01   3.5432999999999999e+00  -1.0653999999999999e+00   1.5559999999999999e-01   4.6142000000000003e+00   2.4079999999999999e-01   2.8899999999999999e-02   2.2559999999999999e-01
   4.3224600000000002e+01  -7.1996300000000005e+01   5.3323199999999997e+02   4.5159399999999998e+01   6.0806199999999997e+01   3.4468000000000001e+00  -1.2428999999999999e+00  -2.2200000000000001e-02   3.5695000000000001e+00   2.3119999999999999e-01  -6.7400000000000002e-02   1.8579999999999999e-01
   4.3445000000000000e+01  -7.2699700000000007e+01   5.3511929999999995e+02   4.6467399999999998e+01   6.0939399999999999e+01   3.4863000000000000e+00  -1.3317000000000001e+00  -1.1119999999999999e-01   3.3083000000000000e+00   1.7340000000000000e-01   0.0000000000000000e+00   2.2120000000000001e-01
   4.3951999999999998e+01  -7.3579099999999997e+01   5.3589130000000000e+02   4.7460400000000000e+01   6.1025100000000002e+01   3.3854000000000002e+00  -1.2650999999999999e+00  -1.1119999999999999e-01   3.1341999999999999e+00   2.4079999999999999e-01   3.8500000000000000e-02   2.1679999999999999e-01
   4.3907899999999998e+01  -7.4590299999999999e+01   5.3692070000000001e+02   4.8434199999999997e+01   6.1139200000000002e+01   3.4906000000000001e+00  -9.1000000000000003e-01   3.5580000000000001e-01   4.0918000000000001e+00   2.9859999999999998e-01   1.0580000000000001e-01   2.3440000000000000e-01
   4.3753599999999999e+01  -7.5601600000000005e+01   5.3709230000000002e+02   4.9293500000000002e+01   6.1129700000000000e+01   3.4819000000000000e+00  -1.1540999999999999e+00   2.0010000000000000e-01   4.0048000000000004e+00   2.3119999999999999e-01   9.5999999999999992e-03   1.9020000000000001e-01
   4.2938099999999999e+01  -7.6458900000000000e+01   5.3580550000000005e+02   5.0076400000000000e+01   6.1310499999999998e+01   3.5169000000000001e+00  -1.0209999999999999e+00   1.1119999999999999e-01   3.7435999999999998e+00   1.7340000000000000e-01   8.6599999999999996e-02   2.3440000000000000e-01
   4.2232700000000001e+01  -7.8613299999999995e+01   5.3692070000000001e+02   5.0668300000000002e+01   6.1615000000000002e+01   3.6747999999999998e+00  -1.0653999999999999e+00   1.3339999999999999e-01   3.9177000000000000e+00   2.0230000000000001e-01   1.1550000000000001e-01   1.7690000000000000e-01
   4.2387000000000000e+01  -8.0899600000000007e+01   5.3614869999999996e+02   5.0945200000000000e+01   6.1576999999999998e+01   3.9862000000000002e+00  -9.3220000000000003e-01   1.3339999999999999e-01   4.5270999999999999e+00   2.6010000000000000e-01   3.8500000000000000e-02   1.8140000000000001e-01
   4.2078400000000002e+01  -8.1119399999999999e+01   5.3331780000000003e+02   5.1565800000000003e+01   6.1624600000000001e+01   3.9554999999999998e+00  -1.1540999999999999e+00  -2.2200000000000001e-02   4.2659000000000002e+00   2.8899999999999998e-01   0.0000000000000000e+00   1.8140000000000001e-01
   4.0579599999999999e+01  -8.2526399999999995e+01   5.3014380000000006e+02   5.1747199999999999e+01   6.1367600000000003e+01   4.1395999999999997e+00  -1.3983000000000001e+00   1.7790000000000000e-01   2.9600000000000000e+00   2.2159999999999999e-01   2.8899999999999999e-02   2.6100000000000001e-01
   3.8772100000000002e+01  -8.3977300000000000e+01   5.2499680000000001e+02   5.1680300000000003e+01   6.0901400000000002e+01   4.3895999999999997e+00  -1.1096999999999999e+00   2.2239999999999999e-01   3.9177000000000000e+00   2.6010000000000000e-01   1.2509999999999999e-01   2.3440000000000000e-01
   3.7736100000000000e+01  -8.5098500000000001e+01   5.1916350000000000e+02   5.1728099999999998e+01   6.0330399999999997e+01   4.4684999999999997e+00  -1.0431999999999999e+00   1.3339999999999999e-01   2.3506000000000000e+00   3.3710000000000001e-01  -2.8899999999999999e-02   2.2120000000000001e-01
   3.6523800000000001e+01  -8.5494200000000006e+01   5.1067090000000002e+02   5.1661299999999997e+01   5.9588200000000001e+01   4.6044999999999998e+00  -1.1096999999999999e+00  -1.1119999999999999e-01   3.6564999999999999e+00   2.1190000000000001e-01  -9.5999999999999992e-03   1.6370000000000001e-01
   3.5531900000000000e+01  -8.5977800000000002e+01   5.0372239999999999e+02   5.1336599999999997e+01   5.8693700000000000e+01   4.7667000000000002e+00  -8.2120000000000004e-01   6.2260000000000004e-01   4.0048000000000004e+00   3.5639999999999999e-01  -9.5999999999999992e-03   1.6370000000000001e-01
   3.4253500000000003e+01  -8.6021799999999999e+01   4.9299939999999998e+02   5.1021599999999999e+01   5.7827700000000000e+01   4.8719999999999999e+00  -1.2873000000000001e+00  -2.2239999999999999e-01   3.5695000000000001e+00   3.4680000000000000e-01   9.5999999999999992e-03   2.8310000000000002e-01
   3.3437899999999999e+01  -8.6131699999999995e+01   4.8296269999999998e+02   5.0582400000000000e+01   5.6828600000000002e+01   4.9378000000000002e+00  -1.1318999999999999e+00   4.2249999999999999e-01   3.8306000000000000e+00   2.1190000000000001e-01   9.5999999999999992e-03   2.1229999999999999e-01
   3.2490099999999998e+01  -8.5450199999999995e+01   4.7215400000000000e+02   5.0162300000000002e+01   5.5762799999999999e+01   5.0473999999999997e+00  -9.7660000000000002e-01  -1.7790000000000000e-01   3.9177000000000000e+00   2.9859999999999998e-01   2.8899999999999999e-02   1.6370000000000001e-01
   3.1343900000000001e+01  -8.5076499999999996e+01   4.6005840000000001e+02   4.9446199999999997e+01   5.4497199999999999e+01   5.1132000000000000e+00  -9.9880000000000002e-01   1.7790000000000000e-01   4.0918000000000001e+00   2.3119999999999999e-01   5.7700000000000001e-02   1.7690000000000000e-01
   3.0329999999999998e+01  -8.4394999999999996e+01   4.4598989999999998e+02   4.8806600000000003e+01   5.3136400000000002e+01   5.2446999999999999e+00  -1.1540999999999999e+00  -4.4499999999999998e-02   3.7435999999999998e+00   2.4079999999999999e-01  -1.9199999999999998e-02   2.3440000000000000e-01
   2.8963400000000000e+01  -8.3141900000000007e+01   4.3286500000000001e+02   4.7870899999999999e+01   5.1689999999999998e+01   5.2797999999999998e+00  -1.2873000000000001e+00  -4.4499999999999998e-02   3.7435999999999998e+00   2.7939999999999998e-01   3.8500000000000000e-02   1.9910000000000000e-01
   2.7707000000000001e+01  -8.1932800000000000e+01   4.1879640000000001e+02   4.6820700000000002e+01   5.0081800000000001e+01   5.4200999999999997e+00  -8.6560000000000004e-01   1.1119999999999999e-01   3.4824000000000002e+00   2.4079999999999999e-01   8.6599999999999996e-02   2.0349999999999999e-01
   2.6340299999999999e+01  -8.0196100000000001e+01   4.0447050000000002e+02   4.5674999999999997e+01   4.8511699999999998e+01   5.4771000000000001e+00  -1.3983000000000001e+00  -2.2239999999999999e-01   3.8306000000000000e+00   2.7939999999999998e-01  -3.8500000000000000e-02   2.3000000000000001e-01
   2.4995799999999999e+01  -7.8349500000000006e+01   3.8911529999999999e+02   4.4682099999999998e+01   4.6875000000000000e+01   5.4771000000000001e+00  -1.1540999999999999e+00   4.4499999999999998e-02   2.7858999999999998e+00   3.0819999999999997e-01   0.0000000000000000e+00   1.8579999999999999e-01
   2.3144200000000001e+01  -7.6063199999999995e+01   3.7281630000000001e+02   4.3297699999999999e+01   4.4943300000000001e+01   5.5254000000000003e+00  -1.0431999999999999e+00  -2.6679999999999998e-01   4.1788999999999996e+00   2.8899999999999998e-01   0.0000000000000000e+00   2.2120000000000001e-01
   2.1777600000000000e+01  -7.3864900000000006e+01   3.5574540000000002e+02   4.1960999999999999e+01   4.2982999999999997e+01   5.5122000000000000e+00  -8.4340000000000004e-01   2.0010000000000000e-01   3.6564999999999999e+00   1.9270000000000001e-01   4.8099999999999997e-02   2.2120000000000001e-01
   2.0146500000000000e+01  -7.0875100000000003e+01   3.3678710000000001e+02   4.0481200000000001e+01   4.1165500000000002e+01   5.4508000000000001e+00  -1.1984999999999999e+00   1.3339999999999999e-01   3.7435999999999998e+00   2.7939999999999998e-01   9.5999999999999992e-03   2.3000000000000001e-01
   1.8449300000000001e+01  -6.7775400000000005e+01   3.1842939999999999e+02   3.8762599999999999e+01   3.9100600000000000e+01   5.3368000000000002e+00  -8.6560000000000004e-01   1.7790000000000000e-01   4.0918000000000001e+00   2.4079999999999999e-01   7.6999999999999999e-02   2.0790000000000000e-01
   1.6818100000000001e+01  -6.4653700000000001e+01   2.9964280000000002e+02   3.7034599999999998e+01   3.6845300000000002e+01   5.2709999999999999e+00  -1.0209999999999999e+00   1.1119999999999999e-01   3.6564999999999999e+00   2.2159999999999999e-01   1.9199999999999998e-02   2.2120000000000001e-01
   1.5495600000000000e+01  -6.1114400000000003e+01   2.7948360000000002e+02   3.5096400000000003e+01   3.4466400000000000e+01   5.1087999999999996e+00  -1.2428999999999999e+00  -4.4499999999999998e-02   4.0048000000000004e+00   2.6010000000000000e-01   9.5999999999999992e-03   2.6100000000000001e-01
   1.4106999999999999e+01  -5.7575000000000003e+01   2.6018220000000002e+02   3.3167800000000000e+01   3.2154000000000003e+01   4.9027000000000003e+00  -1.1318999999999999e+00  -6.6699999999999995e-02   3.3083000000000000e+00   2.0230000000000001e-01   9.5999999999999992e-03   2.1229999999999999e-01
   1.2740399999999999e+01  -5.4717199999999998e+01   2.3976570000000001e+02   3.0962399999999999e+01   2.9499099999999999e+01   4.7184999999999997e+00  -1.2428999999999999e+00   6.6699999999999995e-02   4.0918000000000001e+00   2.6970000000000000e-01   7.6999999999999999e-02   2.1229999999999999e-01
   1.2277500000000000e+01  -5.2145099999999999e+01   2.1840549999999999e+02   2.8756900000000002e+01   2.7044000000000000e+01   4.5826000000000002e+00  -1.1318999999999999e+00   4.4499999999999998e-02   3.8306000000000000e+00   2.1190000000000001e-01  -4.8099999999999997e-02   2.5659999999999999e-01
   1.1594200000000001e+01  -4.9023400000000002e+01   1.9747430000000000e+02   2.6456000000000000e+01   2.4569900000000001e+01   4.3765000000000001e+00  -1.2650999999999999e+00  -4.4499999999999998e-02   3.5695000000000001e+00   2.5050000000000000e-01   2.8899999999999999e-02   2.2559999999999999e-01
   1.0954900000000000e+01  -4.5264200000000002e+01   1.7885919999999999e+02   2.4279199999999999e+01   2.1981600000000000e+01   4.0080999999999998e+00  -1.0209999999999999e+00  -6.6699999999999995e-02   3.8306000000000000e+00   2.4079999999999999e-01   7.6999999999999999e-02   2.1679999999999999e-01
   9.9850999999999992e+00  -4.0603700000000003e+01   1.5955779999999999e+02   2.2216899999999999e+01   1.9593100000000000e+01   3.6791999999999998e+00  -1.0431999999999999e+00   2.2239999999999999e-01   3.6564999999999999e+00   3.2750000000000001e-01   1.3469999999999999e-01   2.2559999999999999e-01
   9.1694999999999993e+00  -3.5855200000000004e+01   1.4231530000000001e+02   2.0326499999999999e+01   1.7689900000000002e+01   3.1309999999999998e+00  -1.0431999999999999e+00   2.2200000000000001e-02   4.0048000000000004e+00   2.2159999999999999e-01  -3.8500000000000000e-02   2.1679999999999999e-01
   7.7587999999999999e+00  -3.1040800000000001e+01   1.2644530000000000e+02   1.8531600000000001e+01   1.5691599999999999e+01   2.7364000000000002e+00  -1.0653999999999999e+00   1.5559999999999999e-01   3.4824000000000002e+00   2.6010000000000000e-01   4.8099999999999997e-02   1.8140000000000001e-01
   6.3480999999999996e+00  -2.6710100000000001e+01   1.1289149999999999e+02   1.6870300000000000e+01   1.3921700000000000e+01   2.3109999999999999e+00  -1.1762999999999999e+00   2.0010000000000000e-01   3.7435999999999998e+00   2.1190000000000001e-01   8.6599999999999996e-02   2.2120000000000001e-01
   5.3121999999999998e+00  -2.2994800000000001e+01   9.8822900000000004e+01   1.5199500000000000e+01   1.2351599999999999e+01   1.9734000000000000e+00  -1.2873000000000001e+00  -2.2200000000000001e-02   3.3953000000000002e+00   2.9859999999999998e-01   0.0000000000000000e+00   1.8579999999999999e-01
   4.5407000000000002e+00  -2.0554700000000000e+01   8.5869600000000005e+01   1.3481000000000000e+01   1.0867100000000001e+01   1.7059000000000000e+00  -1.4427000000000001e+00   3.7800000000000000e-01   3.3083000000000000e+00   1.9270000000000001e-01   4.8099999999999997e-02   2.2120000000000001e-01
   4.1219000000000001e+00  -1.8158400000000000e+01   7.5575500000000005e+01   1.1619199999999999e+01   9.3445999999999998e+00   1.5743000000000000e+00  -1.0431999999999999e+00   2.4460000000000001e-01   3.5695000000000001e+00   2.4079999999999999e-01   5.7700000000000001e-02   2.0349999999999999e-01
   3.4386000000000001e+00  -1.6399799999999999e+01   6.4509399999999999e+01   9.9771000000000001e+00   7.9077000000000002e+00   1.3900999999999999e+00  -1.1984999999999999e+00   0.0000000000000000e+00   2.6989000000000001e+00   2.6970000000000000e-01   2.8899999999999999e-02   2.0349999999999999e-01
   2.6010000000000000e+00  -1.4047499999999999e+01   5.3443300000000001e+01   8.3157999999999994e+00   6.6230000000000002e+00   1.2542000000000000e+00  -1.0653999999999999e+00   1.1119999999999999e-01   2.6989000000000001e+00   3.2750000000000001e-01  -9.5999999999999992e-03   2.6540000000000002e-01
   1.8735999999999999e+00  -1.1695300000000000e+01   4.2548800000000000e+01   6.7404999999999999e+00   5.2812999999999999e+00   1.0656000000000001e+00  -1.2206999999999999e+00   1.1119999999999999e-01   3.4824000000000002e+00   2.0230000000000001e-01   3.8500000000000000e-02   1.8579999999999999e-01
   1.6091000000000000e+00  -9.0352999999999994e+00   3.4570900000000002e+01   5.4516000000000000e+00   4.2441000000000004e+00   7.7180000000000004e-01  -1.1096999999999999e+00   2.6679999999999998e-01   3.3083000000000000e+00   1.9270000000000001e-01   7.6999999999999999e-02   2.3890000000000000e-01
   1.6091000000000000e+00  -6.4631999999999996e+00   2.5735099999999999e+01   4.3727000000000000e+00   3.2639000000000000e+00   4.7360000000000002e-01  -1.1540999999999999e+00   0.0000000000000000e+00   3.2212000000000001e+00   2.7939999999999998e-01   2.8899999999999999e-02   2.3890000000000000e-01
   1.2122999999999999e+00  -4.3308000000000000e+00   1.8529299999999999e+01   3.2174999999999998e+00   2.3599000000000001e+00   2.4560000000000001e-01  -1.0209999999999999e+00   2.0010000000000000e-01   3.6564999999999999e+00   2.4079999999999999e-01  -2.8899999999999999e-02   2.2120000000000001e-01
   6.6130000000000000e-01  -1.9126000000000001e+00   1.1838200000000001e+01   2.1577000000000002e+00   1.5320000000000000e+00   1.0520000000000000e-01  -1.0875999999999999e+00   1.7790000000000000e-01   4.0048000000000004e+00   3.0819999999999997e-01   9.5999999999999992e-03   2.1229999999999999e-01
   1.5429999999999999e-01   3.2979999999999998e-01   5.0612000000000004e+00   1.1171000000000000e+00   8.0879999999999996e-01  -8.7700000000000000e-02  -9.7660000000000002e-01   1.1119999999999999e-01   3.9177000000000000e+00   2.3119999999999999e-01  -2.8899999999999999e-02   2.2120000000000001e-01
  -2.2040000000000001e-01   1.9789999999999999e-01  -3.4310000000000002e-01   2.0050000000000001e-01   2.4740000000000001e-01   1.3200000000000000e-02  -1.2650999999999999e+00  -1.3339999999999999e-01   3.6564999999999999e+00   2.6010000000000000e-01   7.6999999999999999e-02   2.1679999999999999e-01
  -4.4100000000000000e-02  -7.9139999999999999e-01   1.3725000000000001e+00   1.5279999999999999e-01   1.1420000000000000e-01   7.0199999999999999e-02  -1.1318999999999999e+00   2.6679999999999998e-01   3.3083000000000000e+00   2.8899999999999998e-01   0.0000000000000000e+00   2.0349999999999999e-01
  -5.7310000000000005e-01   0.0000000000000000e+00   4.2890000000000000e-01   2.8639999999999999e-01   1.2370000000000000e-01  -4.4000000000000003e-03  -1.3539000000000001e+00   0.0000000000000000e+00   3.3083000000000000e+00   1.9270000000000001e-01  -6.7400000000000002e-02   2.5209999999999999e-01
  -1.3230000000000000e-01  -5.2759999999999996e-01   1.7160000000000000e-01   2.5779999999999997e-01   5.7099999999999998e-02   4.3900000000000002e-02  -1.0431999999999999e+00  -4.4499999999999998e-02   3.3083000000000000e+00   2.6970000000000000e-01   7.6999999999999999e-02   2.3890000000000000e-01
  -4.1880000000000001e-01  -3.5170000000000001e-01   1.2867999999999999e+00   1.7190000000000000e-01   1.1420000000000000e-01   1.1840000000000001e-01  -1.0653999999999999e+00   4.4499999999999998e-02   2.4377000000000000e+00   2.4079999999999999e-01   3.8500000000000000e-02   2.0349999999999999e-01
  -2.8649999999999998e-01  -5.7160000000000000e-01   1.7160000000000000e-01   1.7190000000000000e-01  -5.7099999999999998e-02   8.3299999999999999e-02  -1.1096999999999999e+00  -4.4499999999999998e-02   3.7435999999999998e+00   2.3119999999999999e-01   3.8500000000000000e-02   2.0790000000000000e-01
  -2.4249999999999999e-01  -4.8359999999999997e-01  -8.5800000000000001e-02   2.9599999999999999e-01   2.3790000000000000e-01   7.4499999999999997e-02  -1.2428999999999999e+00   1.3339999999999999e-01   4.0918000000000001e+00   1.9270000000000001e-01   6.7400000000000002e-02   2.3000000000000001e-01
  -2.2040000000000001e-01  -3.9570000000000000e-01   5.1470000000000005e-01   2.0050000000000001e-01   7.6100000000000001e-02   7.0199999999999999e-02  -1.1096999999999999e+00   1.7790000000000000e-01   3.7435999999999998e+00   2.6970000000000000e-01   8.6599999999999996e-02   2.0349999999999999e-01
  -1.9839999999999999e-01  -4.3969999999999998e-01   6.8630000000000002e-01   1.5279999999999999e-01   1.4269999999999999e-01   6.1400000000000003e-02  -8.6560000000000004e-01   2.2239999999999999e-01   3.9177000000000000e+00   2.8899999999999998e-01   5.7700000000000001e-02   1.7690000000000000e-01
  -1.7630000000000001e-01  -3.9570000000000000e-01   2.5740000000000002e-01   2.1959999999999999e-01   2.7600000000000002e-01   3.5099999999999999e-02  -9.1000000000000003e-01  -2.4460000000000001e-01   4.0048000000000004e+00   2.3119999999999999e-01  -3.8500000000000000e-02   2.1229999999999999e-01
  -1.9839999999999999e-01  -1.3189999999999999e-01   1.7160000000000000e-01   9.5500000000000002e-02   1.9030000000000000e-01   2.1899999999999999e-02  -1.2650999999999999e+00   2.2200000000000001e-02   3.3953000000000002e+00   2.5050000000000000e-01   1.9199999999999998e-02   2.2120000000000001e-01
  -2.2040000000000001e-01  -1.9789999999999999e-01   6.8630000000000002e-01   1.1459999999999999e-01   1.4269999999999999e-01   7.8899999999999998e-02  -1.1984999999999999e+00   1.3339999999999999e-01   4.0048000000000004e+00   2.4079999999999999e-01   9.5999999999999992e-03   1.9020000000000001e-01
  -2.1999999999999999e-02  -2.4179999999999999e-01   8.5780000000000001e-01   2.3870000000000000e-01   2.0930000000000001e-01   8.7700000000000000e-02  -1.1540999999999999e+00  -1.1119999999999999e-01   3.3083000000000000e+00   2.2159999999999999e-01   1.9199999999999998e-02   2.3000000000000001e-01
  -1.1020000000000001e-01  -3.0780000000000002e-01   6.8630000000000002e-01   2.4820000000000000e-01   1.8079999999999999e-01   6.5799999999999997e-02  -1.1318999999999999e+00  -6.6699999999999995e-02   4.0048000000000004e+00   2.8899999999999998e-01  -5.7700000000000001e-02   2.3890000000000000e-01
  -6.6130000000000000e-01  -3.9570000000000000e-01   7.7210000000000001e-01   1.0500000000000000e-01   3.8100000000000002e-02   7.8899999999999998e-02  -1.1096999999999999e+00   1.5559999999999999e-01   3.9177000000000000e+00   2.3119999999999999e-01   4.8099999999999997e-02   2.1229999999999999e-01
  -1.5429999999999999e-01  -3.9570000000000000e-01   7.7210000000000001e-01   1.9089999999999999e-01   1.5229999999999999e-01   1.0090000000000000e-01  -8.6560000000000004e-01   2.8910000000000002e-01   4.0918000000000001e+00   2.9859999999999998e-01  -9.5999999999999992e-03   2.6540000000000002e-01
  -1.7630000000000001e-01  -2.8580000000000000e-01  -8.5800000000000001e-02   1.2410000000000000e-01   2.3790000000000000e-01   2.6300000000000000e-02  -1.1762999999999999e+00   1.3339999999999999e-01   3.5695000000000001e+00   2.8899999999999998e-01   0.0000000000000000e+00   2.3000000000000001e-01
  -1.3230000000000000e-01  -3.2979999999999998e-01   6.8630000000000002e-01   2.8639999999999999e-01   2.6640000000000003e-01   7.0199999999999999e-02  -9.1000000000000003e-01   3.3350000000000002e-01   3.7435999999999998e+00   2.8899999999999998e-01   2.8899999999999999e-02   2.2120000000000001e-01
  -2.8649999999999998e-01  -2.6379999999999998e-01   1.0294000000000001e+00   2.0050000000000001e-01   1.8079999999999999e-01   5.7000000000000002e-02  -1.0431999999999999e+00   1.3339999999999999e-01   3.6564999999999999e+00   1.8300000000000000e-01   1.5400000000000000e-01   2.1679999999999999e-01
  -4.4100000000000000e-02  -6.6000000000000003e-02  -6.8630000000000002e-01   2.5779999999999997e-01   2.4740000000000001e-01   1.3200000000000000e-02  -1.0209999999999999e+00  -4.4499999999999998e-02   3.9177000000000000e+00   2.1190000000000001e-01   9.5999999999999992e-03   2.0349999999999999e-01
  -2.8649999999999998e-01  -3.5170000000000001e-01  -2.5740000000000002e-01   2.1959999999999999e-01   2.0930000000000001e-01   3.5099999999999999e-02  -1.2650999999999999e+00   6.6699999999999995e-02   3.5695000000000001e+00   2.0230000000000001e-01   8.6599999999999996e-02   2.0349999999999999e-01
  -3.5270000000000001e-01  -1.7590000000000000e-01   3.4310000000000002e-01   2.1959999999999999e-01   1.3320000000000001e-01   9.6500000000000002e-02  -1.0875999999999999e+00   1.5559999999999999e-01   3.5695000000000001e+00   2.2159999999999999e-01  -1.9199999999999998e-02   2.1229999999999999e-01
  -3.3060000000000000e-01  -3.0780000000000002e-01   6.8630000000000002e-01   2.0999999999999999e-01   1.1420000000000000e-01   4.3900000000000002e-02  -1.1984999999999999e+00  -1.5559999999999999e-01   3.2212000000000001e+00   2.5050000000000000e-01   9.5999999999999992e-03   2.3890000000000000e-01
  -1.1020000000000001e-01  -1.5390000000000001e-01   6.0050000000000003e-01   1.9089999999999999e-01   1.5229999999999999e-01   5.7000000000000002e-02  -9.9880000000000002e-01   6.6699999999999995e-02   3.3953000000000002e+00   2.2159999999999999e-01  -1.9199999999999998e-02   2.3890000000000000e-01
  -3.9679999999999999e-01  -2.6379999999999998e-01   1.2867999999999999e+00   1.1459999999999999e-01   2.8500000000000001e-02   9.6500000000000002e-02  -1.0875999999999999e+00   2.2239999999999999e-01   3.3953000000000002e+00   2.4079999999999999e-01   4.8099999999999997e-02   1.9910000000000000e-01
  -2.8649999999999998e-01  -4.3969999999999998e-01   1.7160000000000000e-01   1.8140000000000001e-01   1.9000000000000000e-02   5.7000000000000002e-02  -1.0431999999999999e+00   0.0000000000000000e+00   3.6564999999999999e+00   3.1790000000000002e-01   6.7400000000000002e-02   2.2120000000000001e-01
  -2.4249999999999999e-01  -2.8580000000000000e-01   6.8630000000000002e-01   2.0050000000000001e-01   2.5690000000000002e-01   5.7000000000000002e-02  -1.2206999999999999e+00   2.0010000000000000e-01   3.2212000000000001e+00   2.6970000000000000e-01   1.2509999999999999e-01   1.9910000000000000e-01
  -3.5270000000000001e-01  -2.4179999999999999e-01   3.4310000000000002e-01   1.6230000000000000e-01   1.3320000000000001e-01   3.0700000000000002e-02  -1.0431999999999999e+00   2.6679999999999998e-01   3.8306000000000000e+00   1.9270000000000001e-01   4.8099999999999997e-02   2.1679999999999999e-01
  -2.4249999999999999e-01  -3.7369999999999998e-01  -4.2890000000000000e-01   1.5279999999999999e-01   1.4269999999999999e-01   7.0199999999999999e-02  -1.0653999999999999e+00   3.1130000000000002e-01   3.9177000000000000e+00   2.0230000000000001e-01   1.3469999999999999e-01   2.2559999999999999e-01
  -2.1999999999999999e-02  -1.5390000000000001e-01   3.4310000000000002e-01   2.0050000000000001e-01   2.4740000000000001e-01  -8.8000000000000005e-03  -1.2428999999999999e+00   0.0000000000000000e+00   4.2659000000000002e+00   2.4079999999999999e-01   4.8099999999999997e-02   1.7690000000000000e-01
  -2.6450000000000001e-01  -2.1980000000000000e-01   6.0050000000000003e-01   1.2410000000000000e-01   2.1890000000000001e-01   4.8200000000000000e-02  -1.2650999999999999e+00   2.2200000000000001e-02   2.7858999999999998e+00   2.1190000000000001e-01   1.9199999999999998e-02   2.3440000000000000e-01
  -1.9839999999999999e-01  -1.5390000000000001e-01   1.4582999999999999e+00   1.9089999999999999e-01   1.0470000000000000e-01   1.0090000000000000e-01  -1.1984999999999999e+00   2.4460000000000001e-01   3.7435999999999998e+00   3.3710000000000001e-01   7.6999999999999999e-02   1.8140000000000001e-01
  -2.2040000000000001e-01  -1.9789999999999999e-01   5.1470000000000005e-01   1.2410000000000000e-01   8.5599999999999996e-02   8.3299999999999999e-02  -1.1318999999999999e+00  -4.4499999999999998e-02   3.8306000000000000e+00   2.3119999999999999e-01   5.7700000000000001e-02   2.3440000000000000e-01
  -2.4249999999999999e-01  -1.5390000000000001e-01   6.0050000000000003e-01   2.0050000000000001e-01   1.5229999999999999e-01   5.2600000000000001e-02  -1.0653999999999999e+00  -8.8900000000000007e-02   2.9600000000000000e+00   2.6010000000000000e-01   5.7700000000000001e-02   2.7429999999999999e-01
  -3.5270000000000001e-01  -2.4179999999999999e-01   1.1152000000000000e+00   1.0500000000000000e-01   1.1420000000000000e-01   1.4910000000000001e-01  -1.1762999999999999e+00   8.8900000000000007e-02   3.2212000000000001e+00   2.9859999999999998e-01   8.6599999999999996e-02   2.3890000000000000e-01
  -1.9839999999999999e-01  -3.9570000000000000e-01   3.4310000000000002e-01   2.0050000000000001e-01   6.6600000000000006e-02   9.2100000000000001e-02  -1.0209999999999999e+00   2.4460000000000001e-01   2.6118000000000001e+00   2.3119999999999999e-01   6.7400000000000002e-02   2.0790000000000000e-01
  -8.8200000000000001e-02  -3.9570000000000000e-01   6.8630000000000002e-01   2.3870000000000000e-01   1.1420000000000000e-01   3.9500000000000000e-02  -1.0875999999999999e+00   2.0010000000000000e-01   3.8306000000000000e+00   3.0819999999999997e-01   7.6999999999999999e-02   2.4329999999999999e-01
   4.4100000000000000e-02  -2.6379999999999998e-01   0.0000000000000000e+00   2.1959999999999999e-01   1.1420000000000000e-01   2.6300000000000000e-02  -6.8799999999999994e-01   2.2239999999999999e-01   3.7435999999999998e+00   1.1559999999999999e-01   7.6999999999999999e-02   1.9460000000000000e-01
  -3.3060000000000000e-01  -4.8359999999999997e-01  -4.2890000000000000e-01   1.9089999999999999e-01   1.3320000000000001e-01   4.3900000000000002e-02  -9.7660000000000002e-01   2.6679999999999998e-01   3.5695000000000001e+00   1.8300000000000000e-01   9.5999999999999992e-03   2.1229999999999999e-01
  -4.4100000000000000e-02  -3.2979999999999998e-01  -8.5780000000000001e-01   3.3420000000000000e-01   2.5690000000000002e-01  -2.6300000000000000e-02  -1.1096999999999999e+00   2.4460000000000001e-01   3.3083000000000000e+00   1.8300000000000000e-01   0.0000000000000000e+00   2.4329999999999999e-01
  -2.6450000000000001e-01  -1.5390000000000001e-01  -5.1470000000000005e-01   1.8140000000000001e-01   1.8079999999999999e-01   4.8200000000000000e-02  -1.1540999999999999e+00   1.5559999999999999e-01   3.6564999999999999e+00   1.5409999999999999e-01  -9.5999999999999992e-03   2.3890000000000000e-01
  -4.4100000000000000e-02  -2.8580000000000000e-01   8.5780000000000001e-01   1.9089999999999999e-01   1.3320000000000001e-01   7.8899999999999998e-02  -1.1762999999999999e+00   8.8900000000000007e-02   3.6564999999999999e+00   2.1190000000000001e-01   3.8500000000000000e-02   2.0349999999999999e-01
  -1.9839999999999999e-01  -2.8580000000000000e-01   6.8630000000000002e-01   1.7190000000000000e-01   5.7099999999999998e-02   8.3299999999999999e-02  -1.2206999999999999e+00  -1.1119999999999999e-01   2.8730000000000002e+00   2.3119999999999999e-01  -2.8899999999999999e-02   2.2559999999999999e-01
  -2.2040000000000001e-01  -1.9789999999999999e-01   6.0050000000000003e-01   1.6230000000000000e-01   8.5599999999999996e-02   2.6300000000000000e-02  -1.1318999999999999e+00   6.6699999999999995e-02   3.2212000000000001e+00   2.6010000000000000e-01   1.9199999999999998e-02   2.2559999999999999e-01
  -3.7469999999999998e-01  -7.0350000000000001e-01   7.7210000000000001e-01   1.2410000000000000e-01   4.7600000000000003e-02   8.7700000000000000e-02  -1.0875999999999999e+00  -4.4499999999999998e-02   4.0918000000000001e+00   2.2159999999999999e-01   9.5999999999999992e-03   2.2120000000000001e-01
  -1.5429999999999999e-01  -1.7590000000000000e-01   5.1470000000000005e-01   1.7190000000000000e-01   6.6600000000000006e-02   6.5799999999999997e-02  -9.7660000000000002e-01   3.3350000000000002e-01   3.1341999999999999e+00   1.4449999999999999e-01   1.9199999999999998e-02   2.3000000000000001e-01
  -3.0859999999999999e-01  -2.6379999999999998e-01  -3.4310000000000002e-01   1.3370000000000001e-01   2.0930000000000001e-01   3.0700000000000002e-02  -1.1540999999999999e+00   2.2200000000000001e-02   3.8306000000000000e+00   2.0230000000000001e-01  -1.9199999999999998e-02   2.2559999999999999e-01
  -1.7630000000000001e-01  -4.3999999999999997e-02  -2.5740000000000002e-01   2.3870000000000000e-01   1.9030000000000000e-01   2.6300000000000000e-02  -8.8780000000000003e-01   1.5559999999999999e-01   3.4824000000000002e+00   3.1790000000000002e-01   1.3469999999999999e-01   1.7249999999999999e-01
  -3.7469999999999998e-01  -1.9789999999999999e-01   3.4310000000000002e-01   9.5500000000000002e-02   6.6600000000000006e-02   7.4499999999999997e-02  -1.1540999999999999e+00   1.1119999999999999e-01   3.3953000000000002e+00   1.8300000000000000e-01   9.6199999999999994e-02   1.7249999999999999e-01
  -3.0859999999999999e-01  -2.6379999999999998e-01  -8.5780000000000001e-01   2.1959999999999999e-01   1.6180000000000000e-01   3.0700000000000002e-02  -1.1540999999999999e+00   2.0010000000000000e-01   3.6564999999999999e+00   3.1790000000000002e-01   6.7400000000000002e-02   1.9910000000000000e-01
  -1.1020000000000001e-01  -3.0780000000000002e-01   4.2890000000000000e-01   1.9089999999999999e-01   2.0930000000000001e-01   5.2600000000000001e-02  -1.1096999999999999e+00  -1.1119999999999999e-01   3.6564999999999999e+00   2.4079999999999999e-01   2.8899999999999999e-02   2.8310000000000002e-01
  -2.4249999999999999e-01  -8.7900000000000006e-02   1.7160000000000000e-01   1.6230000000000000e-01   2.1890000000000001e-01   6.1400000000000003e-02  -1.1096999999999999e+00   6.6699999999999995e-02   3.5695000000000001e+00   2.6970000000000000e-01   4.8099999999999997e-02   2.3440000000000000e-01
  -1.1020000000000001e-01  -2.4179999999999999e-01   6.0050000000000003e-01   2.1959999999999999e-01   9.5200000000000007e-02   7.8899999999999998e-02  -1.1318999999999999e+00   2.2200000000000001e-02   3.6564999999999999e+00   2.6970000000000000e-01  -2.8899999999999999e-02   2.9189999999999999e-01
  -4.4100000000000000e-02  -8.7900000000000006e-02   1.1152000000000000e+00   8.5900000000000004e-02   1.6180000000000000e-01   4.3900000000000002e-02  -1.1540999999999999e+00   2.2200000000000001e-02   3.1341999999999999e+00   2.0230000000000001e-01   7.6999999999999999e-02   2.3440000000000000e-01
  -3.7469999999999998e-01  -4.3969999999999998e-01   1.3725000000000001e+00   1.8140000000000001e-01   6.6600000000000006e-02   8.3299999999999999e-02  -1.1540999999999999e+00   2.2200000000000001e-02   3.3083000000000000e+00   1.8300000000000000e-01   3.8500000000000000e-02   2.5209999999999999e-01
  -4.4080000000000003e-01  -2.8580000000000000e-01   1.0294000000000001e+00   1.4319999999999999e-01   7.6100000000000001e-02   8.7700000000000000e-02  -9.5440000000000003e-01   6.6699999999999995e-02   3.3083000000000000e+00   8.6699999999999999e-02   2.8899999999999999e-02   1.9910000000000000e-01
   0.0000000000000000e+00  -3.5170000000000001e-01   5.1470000000000005e-01   1.6230000000000000e-01   7.6100000000000001e-02   6.5799999999999997e-02  -1.2206999999999999e+00  -2.2200000000000001e-02   3.9177000000000000e+00   2.1190000000000001e-01   2.8899999999999999e-02   2.6100000000000001e-01
  -2.6450000000000001e-01  -4.1770000000000002e-01   8.5800000000000001e-02   1.2410000000000000e-01   1.3320000000000001e-01   5.2600000000000001e-02  -9.5440000000000003e-01   2.2239999999999999e-01   4.1788999999999996e+00   1.7340000000000000e-01   3.8500000000000000e-02   2.1679999999999999e-01
  -2.6450000000000001e-01  -3.0780000000000002e-01   6.0050000000000003e-01   2.5779999999999997e-01   1.5229999999999999e-01   5.7000000000000002e-02  -9.3220000000000003e-01   1.1119999999999999e-01   4.0918000000000001e+00   2.4079999999999999e-01  -1.9199999999999998e-02   2.3000000000000001e-01
  -2.6450000000000001e-01  -1.9789999999999999e-01   0.0000000000000000e+00   1.3370000000000001e-01   2.2839999999999999e-01   3.0700000000000002e-02  -1.1318999999999999e+00   2.0010000000000000e-01   4.1788999999999996e+00   1.6380000000000000e-01   8.6599999999999996e-02   2.3440000000000000e-01
  -2.4249999999999999e-01  -2.6379999999999998e-01  -3.4310000000000002e-01   2.0999999999999999e-01   1.0470000000000000e-01   3.9500000000000000e-02  -1.3095000000000001e+00   0.0000000000000000e+00   3.0470999999999999e+00   3.6599999999999999e-01   9.5999999999999992e-03   2.3440000000000000e-01
  -1.7630000000000001e-01  -3.2979999999999998e-01   6.8630000000000002e-01   1.3370000000000001e-01   1.0470000000000000e-01   9.6500000000000002e-02  -1.1984999999999999e+00   1.7790000000000000e-01   2.9600000000000000e+00   2.9859999999999998e-01   9.5999999999999992e-03   2.2120000000000001e-01
  -1.7630000000000001e-01  -6.6000000000000003e-02   5.1470000000000005e-01   2.4820000000000000e-01   6.6600000000000006e-02   7.0199999999999999e-02  -1.1096999999999999e+00  -1.1119999999999999e-01   3.4824000000000002e+00   2.8899999999999998e-01   9.6199999999999994e-02   2.7870000000000000e-01
  -3.3060000000000000e-01  -2.4179999999999999e-01   6.0050000000000003e-01   2.3870000000000000e-01   1.9030000000000000e-01   1.0090000000000000e-01  -1.1318999999999999e+00  -1.1119999999999999e-01   3.3953000000000002e+00   2.7939999999999998e-01   1.9199999999999998e-02   2.3440000000000000e-01
  -3.3060000000000000e-01  -1.7590000000000000e-01   1.2010000000000001e+00   1.4319999999999999e-01   9.4999999999999998e-03   9.6500000000000002e-02  -1.2206999999999999e+00  -6.6699999999999995e-02   3.4824000000000002e+00   1.6380000000000000e-01   6.7400000000000002e-02   1.9910000000000000e-01
  -1.3230000000000000e-01  -1.9789999999999999e-01   1.5441000000000000e+00   1.7190000000000000e-01   1.1420000000000000e-01   7.8899999999999998e-02  -9.5440000000000003e-01   8.8900000000000007e-02   3.1341999999999999e+00   2.0230000000000001e-01   1.0580000000000001e-01   2.0790000000000000e-01
  -1.5429999999999999e-01  -3.9570000000000000e-01  -9.4359999999999999e-01   2.0050000000000001e-01   1.2370000000000000e-01   8.8000000000000005e-03  -1.1096999999999999e+00   2.0010000000000000e-01   3.8306000000000000e+00   2.7939999999999998e-01   9.6199999999999994e-02   1.9460000000000000e-01
  -2.6450000000000001e-01  -3.0780000000000002e-01  -2.5740000000000002e-01   2.0999999999999999e-01   2.1890000000000001e-01   8.3299999999999999e-02  -9.7660000000000002e-01   2.8910000000000002e-01   3.1341999999999999e+00   2.4079999999999999e-01   4.8099999999999997e-02   1.7690000000000000e-01
  -1.5429999999999999e-01  -2.8580000000000000e-01   0.0000000000000000e+00   2.3870000000000000e-01   1.4269999999999999e-01   3.9500000000000000e-02  -9.7660000000000002e-01   1.1119999999999999e-01   3.6564999999999999e+00   2.0230000000000001e-01   1.1550000000000001e-01   2.4770000000000000e-01
   8.8200000000000001e-02  -2.1980000000000000e-01  -3.4310000000000002e-01   2.6729999999999998e-01   2.2839999999999999e-01   3.0700000000000002e-02  -1.0653999999999999e+00   6.6699999999999995e-02   3.6564999999999999e+00   2.1190000000000001e-01   0.0000000000000000e+00   2.2120000000000001e-01
  -3.5270000000000001e-01  -1.3189999999999999e-01   0.0000000000000000e+00   2.6729999999999998e-01   1.4269999999999999e-01   3.0700000000000002e-02  -1.3539000000000001e+00   4.4499999999999998e-02   2.9600000000000000e+00   2.4079999999999999e-01   7.6999999999999999e-02   1.9460000000000000e-01
  -2.4249999999999999e-01  -3.0780000000000002e-01   1.1152000000000000e+00   1.9089999999999999e-01   6.6600000000000006e-02   9.2100000000000001e-02  -1.0653999999999999e+00   6.6699999999999995e-02   4.0918000000000001e+00   2.0230000000000001e-01   4.8099999999999997e-02   2.1679999999999999e-01
  -3.5270000000000001e-01  -3.5170000000000001e-01   8.5780000000000001e-01   1.1459999999999999e-01   5.7099999999999998e-02   6.1400000000000003e-02  -1.2428999999999999e+00   6.6699999999999995e-02   2.9600000000000000e+00   2.1190000000000001e-01   1.9199999999999998e-02   2.3000000000000001e-01
  -2.4249999999999999e-01  -1.9789999999999999e-01   6.0050000000000003e-01   1.9089999999999999e-01   1.3320000000000001e-01   9.6500000000000002e-02  -1.1318999999999999e+00   8.8900000000000007e-02   3.5695000000000001e+00   2.5050000000000000e-01   5.7700000000000001e-02   2.6100000000000001e-01
  -3.0859999999999999e-01  -3.5170000000000001e-01   1.2867999999999999e+00   1.4319999999999999e-01   4.7600000000000003e-02   1.3589999999999999e-01  -9.9880000000000002e-01   2.8910000000000002e-01   3.3953000000000002e+00   2.3119999999999999e-01   9.6199999999999994e-02   2.5209999999999999e-01
  -2.4249999999999999e-01  -2.4179999999999999e-01   7.7210000000000001e-01   1.0500000000000000e-01   4.7600000000000003e-02   8.7700000000000000e-02  -9.3220000000000003e-01   1.7790000000000000e-01   4.1788999999999996e+00   2.1190000000000001e-01   2.8899999999999999e-02   2.2120000000000001e-01
  -2.2040000000000001e-01  -3.5170000000000001e-01   1.3725000000000001e+00   2.4820000000000000e-01   1.2370000000000000e-01   7.0199999999999999e-02  -1.1984999999999999e+00   8.8900000000000007e-02   3.5695000000000001e+00   2.5050000000000000e-01   5.7700000000000001e-02   2.1679999999999999e-01
  -2.2040000000000001e-01  -2.8580000000000000e-01   4.2890000000000000e-01   2.2910000000000000e-01   1.8079999999999999e-01   8.8000000000000005e-03  -9.1000000000000003e-01   6.6699999999999995e-02   4.0918000000000001e+00   2.6970000000000000e-01   1.1550000000000001e-01   2.4329999999999999e-01
  -3.0859999999999999e-01  -4.1770000000000002e-01   4.2890000000000000e-01   3.0549999999999999e-01   8.5599999999999996e-02   6.1400000000000003e-02  -1.0431999999999999e+00   2.8910000000000002e-01   4.1788999999999996e+00   3.2750000000000001e-01   1.1550000000000001e-01   2.3440000000000000e-01
  -6.6100000000000006e-02  -2.4179999999999999e-01  -6.8630000000000002e-01   2.0999999999999999e-01   1.6180000000000000e-01   0.0000000000000000e+00  -1.2873000000000001e+00  -8.8900000000000007e-02   3.9177000000000000e+00   1.9270000000000001e-01  -1.9199999999999998e-02   2.4770000000000000e-01
  -1.1020000000000001e-01  -2.8580000000000000e-01   3.4310000000000002e-01   1.9089999999999999e-01   8.5599999999999996e-02   4.8200000000000000e-02  -1.1540999999999999e+00   1.5559999999999999e-01   3.5695000000000001e+00   2.0230000000000001e-01  -6.7400000000000002e-02   2.2120000000000001e-01
  -2.8649999999999998e-01  -2.4179999999999999e-01   0.0000000000000000e+00   1.3370000000000001e-01   4.7600000000000003e-02   4.3900000000000002e-02  -1.1318999999999999e+00   8.8900000000000007e-02   3.3953000000000002e+00   2.6010000000000000e-01   4.8099999999999997e-02   2.0349999999999999e-01
  -1.9839999999999999e-01  -2.1980000000000000e-01   6.8630000000000002e-01   1.1459999999999999e-01   2.8500000000000001e-02   7.8899999999999998e-02  -1.0653999999999999e+00   6.6699999999999995e-02   3.4824000000000002e+00   2.5050000000000000e-01  -3.8500000000000000e-02   2.1229999999999999e-01
  -1.3230000000000000e-01  -4.1770000000000002e-01  -8.5800000000000001e-02   1.8140000000000001e-01   1.2370000000000000e-01   5.2600000000000001e-02  -1.2206999999999999e+00   1.5559999999999999e-01   3.3953000000000002e+00   1.8300000000000000e-01   6.7400000000000002e-02   2.3890000000000000e-01
  -1.9839999999999999e-01  -3.9570000000000000e-01   1.6298999999999999e+00   6.6799999999999998e-02   6.6600000000000006e-02   1.2280000000000001e-01  -9.1000000000000003e-01   2.6679999999999998e-01   3.4824000000000002e+00   2.0230000000000001e-01   1.9199999999999998e-02   2.2559999999999999e-01
  -4.6289999999999998e-01  -6.6000000000000003e-02   1.0294000000000001e+00   2.2910000000000000e-01  -9.4999999999999998e-03   4.8200000000000000e-02  -8.6560000000000004e-01   2.8910000000000002e-01   3.2212000000000001e+00   1.9270000000000001e-01   3.8500000000000000e-02   1.7690000000000000e-01
  -1.7630000000000001e-01  -2.1980000000000000e-01   1.3725000000000001e+00   1.8140000000000001e-01   1.0470000000000000e-01   7.0199999999999999e-02  -1.0431999999999999e+00   1.5559999999999999e-01   3.2212000000000001e+00   3.0819999999999997e-01   0.0000000000000000e+00   2.3440000000000000e-01
  -3.0859999999999999e-01  -1.7590000000000000e-01  -8.5800000000000001e-02   1.4319999999999999e-01   2.0930000000000001e-01   2.1899999999999999e-02  -8.4340000000000004e-01   1.5559999999999999e-01   4.3529999999999998e+00   1.2520000000000001e-01   1.1550000000000001e-01   1.8140000000000001e-01
  -2.6450000000000001e-01  -3.2979999999999998e-01   2.5740000000000002e-01   1.5279999999999999e-01   6.6600000000000006e-02   4.3900000000000002e-02  -1.1096999999999999e+00   1.5559999999999999e-01   3.4824000000000002e+00   1.6380000000000000e-01   7.6999999999999999e-02   2.1229999999999999e-01
  -1.3230000000000000e-01   2.1999999999999999e-02  -1.3725000000000001e+00   2.6729999999999998e-01   1.4269999999999999e-01   0.0000000000000000e+00  -1.2428999999999999e+00  -2.2200000000000001e-02   3.5695000000000001e+00   2.2159999999999999e-01   3.8500000000000000e-02   2.3890000000000000e-01
  -3.3060000000000000e-01  -2.8580000000000000e-01   1.7160000000000000e-01   1.4319999999999999e-01   1.9030000000000000e-01   7.0199999999999999e-02  -1.0653999999999999e+00   1.1119999999999999e-01   3.6564999999999999e+00   1.9270000000000001e-01  -2.8899999999999999e-02   2.2559999999999999e-01
  -2.2040000000000001e-01  -3.2979999999999998e-01   6.8630000000000002e-01   1.5279999999999999e-01   5.7099999999999998e-02   4.8200000000000000e-02  -1.1984999999999999e+00   1.7790000000000000e-01   3.2212000000000001e+00   2.4079999999999999e-01   4.8099999999999997e-02   2.2559999999999999e-01
  -3.3060000000000000e-01  -4.3969999999999998e-01  -1.7160000000000000e-01   5.7299999999999997e-02  -2.8500000000000001e-02   8.3299999999999999e-02  -1.4205000000000001e+00  -4.4499999999999998e-02   2.6118000000000001e+00   2.0230000000000001e-01   9.5999999999999992e-03   2.4329999999999999e-01
  -8.8200000000000001e-02  -2.4179999999999999e-01   3.4310000000000002e-01   2.2910000000000000e-01   1.1420000000000000e-01   7.0199999999999999e-02  -1.1540999999999999e+00   1.7790000000000000e-01   3.5695000000000001e+00   2.6970000000000000e-01   9.5999999999999992e-03   2.4770000000000000e-01
  -3.9679999999999999e-01  -3.7369999999999998e-01   1.3725000000000001e+00   8.5900000000000004e-02   6.6600000000000006e-02   1.2720000000000001e-01  -1.3539000000000001e+00   1.1119999999999999e-01   3.8306000000000000e+00   2.5050000000000000e-01   0.0000000000000000e+00   1.9910000000000000e-01
  -1.7630000000000001e-01  -3.2979999999999998e-01   6.8630000000000002e-01   1.8140000000000001e-01   0.0000000000000000e+00   7.0199999999999999e-02  -1.0431999999999999e+00   0.0000000000000000e+00   3.4824000000000002e+00   2.2159999999999999e-01   9.6199999999999994e-02   1.9460000000000000e-01
  -3.5270000000000001e-01  -3.0780000000000002e-01   1.7160000000000000e-01   2.3870000000000000e-01   1.0470000000000000e-01   4.3900000000000002e-02  -1.1318999999999999e+00   1.5559999999999999e-01   4.3529999999999998e+00   1.9270000000000001e-01   4.8099999999999997e-02   1.9460000000000000e-01
  -1.5429999999999999e-01  -3.0780000000000002e-01   8.5800000000000001e-02   2.0999999999999999e-01   1.4269999999999999e-01   3.5099999999999999e-02  -9.5440000000000003e-01   1.1119999999999999e-01   3.1341999999999999e+00   2.1190000000000001e-01   6.7400000000000002e-02   2.0790000000000000e-01
  -1.9839999999999999e-01  -3.2979999999999998e-01   0.0000000000000000e+00   1.3370000000000001e-01   1.4269999999999999e-01   8.7700000000000000e-02  -1.0431999999999999e+00   1.5559999999999999e-01   3.4824000000000002e+00   2.0230000000000001e-01   1.2509999999999999e-01   2.0349999999999999e-01
  -3.0859999999999999e-01  -2.6379999999999998e-01  -1.2867999999999999e+00   3.2460000000000000e-01   1.4269999999999999e-01  -8.8000000000000005e-03  -1.1762999999999999e+00   4.4499999999999998e-02   3.3953000000000002e+00   2.1190000000000001e-01   1.9199999999999998e-02   2.1679999999999999e-01
  -2.4249999999999999e-01  -1.3189999999999999e-01   8.5800000000000001e-02   2.4820000000000000e-01   1.8079999999999999e-01   7.0199999999999999e-02  -1.3095000000000001e+00   1.5559999999999999e-01   3.3083000000000000e+00   2.8899999999999998e-01   1.2509999999999999e-01   2.8310000000000002e-01
  -1.9839999999999999e-01  -3.7369999999999998e-01   3.4310000000000002e-01   1.3370000000000001e-01   1.9980000000000001e-01   2.6300000000000000e-02  -1.0653999999999999e+00   2.0010000000000000e-01   3.3953000000000002e+00   2.3119999999999999e-01   3.8500000000000000e-02   2.1229999999999999e-01
  -1.7630000000000001e-01  -1.0990000000000000e-01   5.1470000000000005e-01   1.5279999999999999e-01   6.6600000000000006e-02   8.3299999999999999e-02  -1.4649000000000001e+00   0.0000000000000000e+00   3.2212000000000001e+00   1.9270000000000001e-01  -9.5999999999999992e-03   2.4329999999999999e-01
  -1.7630000000000001e-01  -2.1980000000000000e-01  -4.2890000000000000e-01   2.0050000000000001e-01   1.0470000000000000e-01   2.1899999999999999e-02  -1.1762999999999999e+00  -2.2200000000000001e-02   3.1341999999999999e+00   2.6010000000000000e-01   1.9199999999999998e-02   1.9020000000000001e-01
  -1.7630000000000001e-01  -3.7369999999999998e-01   1.2010000000000001e+00   1.1459999999999999e-01   9.5200000000000007e-02   7.8899999999999998e-02  -1.1762999999999999e+00   0.0000000000000000e+00   4.0048000000000004e+00   2.0230000000000001e-01   9.5999999999999992e-03   2.4329999999999999e-01
  -3.5270000000000001e-01  -2.4179999999999999e-01  -8.5800000000000001e-02   1.9089999999999999e-01   6.6600000000000006e-02   4.3900000000000002e-02  -1.0431999999999999e+00   1.3339999999999999e-01   3.9177000000000000e+00   1.8300000000000000e-01   9.6199999999999994e-02   2.3000000000000001e-01
   0.0000000000000000e+00  -2.8580000000000000e-01   0.0000000000000000e+00   2.0050000000000001e-01   1.6180000000000000e-01   5.7000000000000002e-02  -1.0875999999999999e+00   8.8900000000000007e-02   3.8306000000000000e+00   2.6010000000000000e-01   4.8099999999999997e-02   2.0349999999999999e-01
  -2.4249999999999999e-01  -2.1980000000000000e-01   1.7160000000000000e-01   2.4820000000000000e-01   1.9980000000000001e-01   8.3299999999999999e-02  -9.5440000000000003e-01   6.6699999999999995e-02   3.1341999999999999e+00   1.7340000000000000e-01   7.6999999999999999e-02   1.7690000000000000e-01
  -2.4249999999999999e-01  -2.8580000000000000e-01   6.8630000000000002e-01   2.0050000000000001e-01   1.6180000000000000e-01   3.5099999999999999e-02  -1.0653999999999999e+00   1.5559999999999999e-01   3.8306000000000000e+00   2.5050000000000000e-01   9.6199999999999994e-02   1.9020000000000001e-01
  -2.6450000000000001e-01   0.0000000000000000e+00  -4.2890000000000000e-01   2.9599999999999999e-01   1.6180000000000000e-01   4.3900000000000002e-02  -1.2206999999999999e+00   0.0000000000000000e+00   3.0470999999999999e+00   2.6010000000000000e-01   0.0000000000000000e+00   2.3440000000000000e-01
  -4.4080000000000003e-01  -1.5390000000000001e-01   1.1152000000000000e+00   2.0050000000000001e-01   1.7130000000000001e-01   4.3900000000000002e-02  -1.1318999999999999e+00  -1.3339999999999999e-01   3.4824000000000002e+00   2.2159999999999999e-01   5.7700000000000001e-02   2.3890000000000000e-01
  -2.2040000000000001e-01  -2.1980000000000000e-01   1.1152000000000000e+00   1.6230000000000000e-01   1.0470000000000000e-01   3.9500000000000000e-02  -1.1096999999999999e+00  -8.8900000000000007e-02   3.4824000000000002e+00   2.6010000000000000e-01   5.7700000000000001e-02   2.5209999999999999e-01
  -2.4249999999999999e-01  -4.1770000000000002e-01  -8.5800000000000001e-02   1.8140000000000001e-01   7.6100000000000001e-02   8.3299999999999999e-02  -1.3095000000000001e+00   1.5559999999999999e-01   3.0470999999999999e+00   2.9859999999999998e-01  -3.8500000000000000e-02   2.3000000000000001e-01
  -2.4249999999999999e-01  -1.9789999999999999e-01   1.7160000000000000e-01   1.8140000000000001e-01   5.7099999999999998e-02   5.7000000000000002e-02  -1.2206999999999999e+00  -1.7790000000000000e-01   3.8306000000000000e+00   1.6380000000000000e-01   4.8099999999999997e-02   2.6979999999999998e-01
  -3.0859999999999999e-01  -3.2979999999999998e-01   1.5441000000000000e+00   7.6399999999999996e-02   1.9000000000000000e-02   1.0960000000000000e-01  -8.4340000000000004e-01   2.0010000000000000e-01   4.0048000000000004e+00   2.2159999999999999e-01   3.8500000000000000e-02   1.8579999999999999e-01
  -1.1020000000000001e-01  -3.5170000000000001e-01   1.3725000000000001e+00   2.5779999999999997e-01   5.7099999999999998e-02   1.0090000000000000e-01  -1.0431999999999999e+00   1.7790000000000000e-01   3.4824000000000002e+00   2.4079999999999999e-01   5.7700000000000001e-02   1.5920000000000001e-01
  -6.6100000000000006e-02  -4.6170000000000000e-01  -3.4310000000000002e-01   2.1959999999999999e-01   7.6100000000000001e-02   7.8899999999999998e-02  -1.1318999999999999e+00   0.0000000000000000e+00   3.7435999999999998e+00   1.7340000000000000e-01  -9.5999999999999992e-03   2.1229999999999999e-01
  -2.8649999999999998e-01  -2.1980000000000000e-01   2.5740000000000002e-01   1.9089999999999999e-01   1.7130000000000001e-01   1.7500000000000002e-02  -9.5440000000000003e-01   2.8910000000000002e-01   4.0048000000000004e+00   2.6010000000000000e-01   6.7400000000000002e-02   1.8140000000000001e-01
  -3.0859999999999999e-01  -3.5170000000000001e-01   5.1470000000000005e-01   1.8140000000000001e-01   1.0470000000000000e-01   8.3299999999999999e-02  -1.0209999999999999e+00  -6.6699999999999995e-02   3.4824000000000002e+00   1.8300000000000000e-01   1.1550000000000001e-01   2.4770000000000000e-01
  -1.1020000000000001e-01  -3.0780000000000002e-01   8.5800000000000001e-02   3.2460000000000000e-01   1.2370000000000000e-01   3.9500000000000000e-02  -1.1540999999999999e+00  -2.2200000000000001e-02   3.6564999999999999e+00   2.5050000000000000e-01   4.8099999999999997e-02   2.0349999999999999e-01
  -1.5429999999999999e-01  -1.7590000000000000e-01   3.4310000000000002e-01   1.7190000000000000e-01   7.6100000000000001e-02   3.5099999999999999e-02  -1.2206999999999999e+00  -6.6699999999999995e-02   3.0470999999999999e+00   2.3119999999999999e-01  -9.5999999999999992e-03   2.5209999999999999e-01
  -2.6450000000000001e-01  -3.7369999999999998e-01   4.2890000000000000e-01   1.8140000000000001e-01   8.5599999999999996e-02   6.1400000000000003e-02  -1.1318999999999999e+00   1.3339999999999999e-01   3.3953000000000002e+00   2.5050000000000000e-01   6.7400000000000002e-02   2.1679999999999999e-01
  -1.9839999999999999e-01  -4.6170000000000000e-01   5.1470000000000005e-01   2.6729999999999998e-01   4.7600000000000003e-02   9.6500000000000002e-02  -1.0653999999999999e+00  -1.7790000000000000e-01   3.5695000000000001e+00   2.3119999999999999e-01  -1.9199999999999998e-02   2.4770000000000000e-01
  -2.2040000000000001e-01  -1.5390000000000001e-01  -8.5800000000000001e-02   2.8639999999999999e-01   1.7130000000000001e-01   5.2600000000000001e-02  -1.0875999999999999e+00  -4.4499999999999998e-02   3.5695000000000001e+00   2.3119999999999999e-01   0.0000000000000000e+00   1.8579999999999999e-01
  -2.8649999999999998e-01  -1.7590000000000000e-01   8.5780000000000001e-01   1.1459999999999999e-01   1.5229999999999999e-01   1.1840000000000001e-01  -1.0209999999999999e+00   8.8900000000000007e-02   4.0918000000000001e+00   2.6970000000000000e-01   7.6999999999999999e-02   2.3890000000000000e-01
  -3.0859999999999999e-01  -5.0560000000000005e-01   1.7160000000000000e-01   1.4319999999999999e-01   1.3320000000000001e-01   8.7700000000000000e-02  -7.7680000000000005e-01   8.8900000000000007e-02   3.6564999999999999e+00   1.2520000000000001e-01  -2.8899999999999999e-02   2.1229999999999999e-01
  -1.7630000000000001e-01  -4.3969999999999998e-01   4.2890000000000000e-01   1.9089999999999999e-01   9.5200000000000007e-02   5.7000000000000002e-02  -1.1318999999999999e+00  -2.4460000000000001e-01   3.3953000000000002e+00   1.9270000000000001e-01   4.8099999999999997e-02   2.3440000000000000e-01
  -1.5429999999999999e-01  -2.6379999999999998e-01  -8.5800000000000001e-02   1.2410000000000000e-01   2.2839999999999999e-01   5.7000000000000002e-02  -9.3220000000000003e-01   6.6699999999999995e-02   3.6564999999999999e+00   1.6380000000000000e-01   4.8099999999999997e-02   1.8579999999999999e-01
  -1.7630000000000001e-01  -3.7369999999999998e-01   3.4310000000000002e-01   2.0050000000000001e-01   1.3320000000000001e-01   6.1400000000000003e-02  -1.0875999999999999e+00   1.5559999999999999e-01   4.2659000000000002e+00   2.2159999999999999e-01   7.6999999999999999e-02   2.4770000000000000e-01
  -1.5429999999999999e-01  -3.9570000000000000e-01  -9.4359999999999999e-01   1.5279999999999999e-01   1.3320000000000001e-01  -1.3200000000000000e-02  -1.2650999999999999e+00  -8.8900000000000007e-02   3.9177000000000000e+00   2.5050000000000000e-01   1.9199999999999998e-02   2.3440000000000000e-01
  -3.0859999999999999e-01  -1.9789999999999999e-01   1.7160000000000000e-01   1.5279999999999999e-01   1.4269999999999999e-01   8.3299999999999999e-02  -1.1096999999999999e+00   0.0000000000000000e+00   2.6989000000000001e+00   2.6970000000000000e-01   3.8500000000000000e-02   2.6540000000000002e-01
  -3.0859999999999999e-01  -5.0560000000000005e-01   5.1470000000000005e-01   9.5500000000000002e-02   9.5200000000000007e-02   8.3299999999999999e-02  -1.1318999999999999e+00  -6.6699999999999995e-02   3.3953000000000002e+00   2.6010000000000000e-01   9.6199999999999994e-02   2.3000000000000001e-01
  -3.3060000000000000e-01  -2.6379999999999998e-01   6.0050000000000003e-01   1.9089999999999999e-01   8.5599999999999996e-02   5.7000000000000002e-02  -1.1318999999999999e+00  -8.8900000000000007e-02   3.5695000000000001e+00   2.4079999999999999e-01  -6.7400000000000002e-02   2.1679999999999999e-01
  -3.7469999999999998e-01  -2.6379999999999998e-01   0.0000000000000000e+00   2.4820000000000000e-01   1.2370000000000000e-01   3.5099999999999999e-02  -1.4871000000000001e+00  -1.5559999999999999e-01   3.1341999999999999e+00   2.2159999999999999e-01   9.5999999999999992e-03   2.1679999999999999e-01
  -3.3060000000000000e-01  -1.5390000000000001e-01   7.7210000000000001e-01   1.5279999999999999e-01   0.0000000000000000e+00   1.0520000000000000e-01  -1.0875999999999999e+00   1.1119999999999999e-01   3.3953000000000002e+00   2.6010000000000000e-01   1.9199999999999998e-02   2.6540000000000002e-01
  -5.0700000000000001e-01  -3.0780000000000002e-01   8.5780000000000001e-01   2.1959999999999999e-01   9.5200000000000007e-02   6.5799999999999997e-02  -1.1318999999999999e+00   1.1119999999999999e-01   3.3953000000000002e+00   2.2159999999999999e-01   1.9199999999999998e-02   2.1229999999999999e-01
  -8.8200000000000001e-02  -3.7369999999999998e-01   0.0000000000000000e+00   1.5279999999999999e-01   1.7130000000000001e-01   3.9500000000000000e-02  -1.0653999999999999e+00  -2.2200000000000001e-02   4.0918000000000001e+00   3.4680000000000000e-01   9.5999999999999992e-03   2.5659999999999999e-01
  -1.9839999999999999e-01  -1.9789999999999999e-01  -6.0050000000000003e-01   1.6230000000000000e-01   1.5229999999999999e-01   3.0700000000000002e-02  -1.0653999999999999e+00   2.8910000000000002e-01   4.0048000000000004e+00   2.3119999999999999e-01   1.0580000000000001e-01   1.9460000000000000e-01
  -1.9839999999999999e-01  -3.9570000000000000e-01   8.5800000000000001e-02   1.9089999999999999e-01   5.7099999999999998e-02   6.5799999999999997e-02  -1.0875999999999999e+00   2.2239999999999999e-01   4.1788999999999996e+00   1.1559999999999999e-01   2.8899999999999999e-02   2.1679999999999999e-01
  -4.4100000000000000e-02  -1.7590000000000000e-01  -2.5740000000000002e-01   1.8140000000000001e-01   1.9030000000000000e-01   3.9500000000000000e-02  -1.0875999999999999e+00   2.8910000000000002e-01   3.8306000000000000e+00   2.1190000000000001e-01  -2.8899999999999999e-02   2.3000000000000001e-01
  -1.9839999999999999e-01  -4.3999999999999997e-02  -8.5780000000000001e-01   2.1959999999999999e-01   1.5229999999999999e-01  -3.0700000000000002e-02  -1.1318999999999999e+00  -1.1119999999999999e-01   2.6989000000000001e+00   2.4079999999999999e-01  -4.8099999999999997e-02   2.3440000000000000e-01
  -2.6450000000000001e-01  -1.9789999999999999e-01   6.8630000000000002e-01   1.0500000000000000e-01   9.5200000000000007e-02   9.6500000000000002e-02  -9.7660000000000002e-01   2.0010000000000000e-01   3.1341999999999999e+00   2.6010000000000000e-01   9.5999999999999992e-03   2.3890000000000000e-01
  -1.7630000000000001e-01  -1.7590000000000000e-01   3.4310000000000002e-01   1.6230000000000000e-01   6.6600000000000006e-02   6.5799999999999997e-02  -1.2206999999999999e+00  -2.2200000000000001e-02   3.2212000000000001e+00   3.2750000000000001e-01   5.7700000000000001e-02   2.3440000000000000e-01
  -1.3230000000000000e-01  -3.5170000000000001e-01  -5.1470000000000005e-01   1.6230000000000000e-01   1.5229999999999999e-01   6.5799999999999997e-02  -1.2206999999999999e+00   2.2200000000000001e-02   3.3083000000000000e+00   2.7939999999999998e-01  -1.9199999999999998e-02   2.3000000000000001e-01
  -3.3060000000000000e-01  -1.9789999999999999e-01   8.5780000000000001e-01   1.1459999999999999e-01   1.9000000000000000e-02   7.8899999999999998e-02  -1.0653999999999999e+00  -6.6699999999999995e-02   3.0470999999999999e+00   2.7939999999999998e-01   9.6199999999999994e-02   2.1229999999999999e-01
  -1.3230000000000000e-01  -1.7590000000000000e-01   5.1470000000000005e-01   2.1959999999999999e-01   8.5599999999999996e-02   1.0960000000000000e-01  -1.0653999999999999e+00   2.2239999999999999e-01   4.2659000000000002e+00   2.6010000000000000e-01   7.6999999999999999e-02   1.9910000000000000e-01
  -1.7630000000000001e-01  -2.6379999999999998e-01   4.2890000000000000e-01   2.6729999999999998e-01   1.5229999999999999e-01   5.2600000000000001e-02  -9.7660000000000002e-01   1.1119999999999999e-01   3.1341999999999999e+00   2.4079999999999999e-01   3.8500000000000000e-02   1.9460000000000000e-01
  -2.4249999999999999e-01  -1.7590000000000000e-01  -8.5800000000000001e-02   2.4820000000000000e-01   1.7130000000000001e-01   6.1400000000000003e-02  -1.0875999999999999e+00   1.7790000000000000e-01   3.5695000000000001e+00   2.2159999999999999e-01   1.7319999999999999e-01   1.9020000000000001e-01
  -2.8649999999999998e-01  -1.5390000000000001e-01   8.5800000000000001e-02   1.4319999999999999e-01   6.6600000000000006e-02   1.0520000000000000e-01  -1.1318999999999999e+00   8.8900000000000007e-02   4.7882999999999996e+00   1.9270000000000001e-01   5.7700000000000001e-02   1.7690000000000000e-01
  -3.0859999999999999e-01  -1.9789999999999999e-01  -5.1470000000000005e-01   1.9089999999999999e-01   1.7130000000000001e-01   2.1899999999999999e-02  -1.0875999999999999e+00   2.0010000000000000e-01   3.7435999999999998e+00   2.2159999999999999e-01   4.8099999999999997e-02   1.8579999999999999e-01
  -8.8200000000000001e-02  -3.2979999999999998e-01   8.5800000000000001e-02   2.0050000000000001e-01   1.5229999999999999e-01   2.1899999999999999e-02  -1.3317000000000001e+00   8.8900000000000007e-02   3.3083000000000000e+00   2.6010000000000000e-01   5.7700000000000001e-02   2.3890000000000000e-01
  -3.9679999999999999e-01  -3.5170000000000001e-01   9.4359999999999999e-01   1.5279999999999999e-01   8.5599999999999996e-02   1.0090000000000000e-01  -1.1318999999999999e+00   6.6699999999999995e-02   3.2212000000000001e+00   2.6010000000000000e-01   7.6999999999999999e-02   2.1229999999999999e-01
  -2.6450000000000001e-01  -4.3999999999999997e-02   6.8630000000000002e-01   1.8140000000000001e-01   7.6100000000000001e-02   8.3299999999999999e-02  -1.0875999999999999e+00   6.6699999999999995e-02   3.4824000000000002e+00   2.6010000000000000e-01  -1.9199999999999998e-02   2.5659999999999999e-01
  -3.3060000000000000e-01  -4.6170000000000000e-01  -8.5800000000000001e-02   1.4319999999999999e-01   9.5200000000000007e-02   7.0199999999999999e-02  -1.0875999999999999e+00   8.8900000000000007e-02   2.9600000000000000e+00   1.9270000000000001e-01   8.6599999999999996e-02   2.4770000000000000e-01
  -3.9679999999999999e-01  -2.1980000000000000e-01   1.3725000000000001e+00   5.7299999999999997e-02   2.8500000000000001e-02   1.1400000000000000e-01  -9.7660000000000002e-01   1.5559999999999999e-01   3.7435999999999998e+00   2.6010000000000000e-01   5.7700000000000001e-02   1.9910000000000000e-01
  -6.6100000000000006e-02  -2.6379999999999998e-01   4.2890000000000000e-01   2.0999999999999999e-01   9.4999999999999998e-03   9.2100000000000001e-02  -1.1096999999999999e+00   2.2239999999999999e-01   2.8730000000000002e+00   2.6010000000000000e-01   8.6599999999999996e-02   2.0790000000000000e-01
  -3.0859999999999999e-01  -2.6379999999999998e-01   2.5740000000000002e-01   1.6230000000000000e-01   5.7099999999999998e-02   5.7000000000000002e-02  -1.1984999999999999e+00   2.2239999999999999e-01   4.1788999999999996e+00   2.8899999999999998e-01   6.7400000000000002e-02   2.2120000000000001e-01
  -2.4249999999999999e-01  -3.9570000000000000e-01  -1.7160000000000000e-01   9.5500000000000002e-02   1.2370000000000000e-01   3.5099999999999999e-02  -9.3220000000000003e-01  -8.8900000000000007e-02   3.4824000000000002e+00   2.6010000000000000e-01   4.8099999999999997e-02   1.8579999999999999e-01
  -1.9839999999999999e-01  -3.0780000000000002e-01   8.5800000000000001e-02   2.0999999999999999e-01   1.2370000000000000e-01   6.5799999999999997e-02  -9.5440000000000003e-01   2.2239999999999999e-01   3.6564999999999999e+00   2.5050000000000000e-01  -1.9199999999999998e-02   2.3000000000000001e-01
  -2.2040000000000001e-01  -3.2979999999999998e-01  -1.0294000000000001e+00   2.5779999999999997e-01   1.3320000000000001e-01   4.4000000000000003e-03  -1.0431999999999999e+00   8.8900000000000007e-02   3.2212000000000001e+00   2.1190000000000001e-01  -2.8899999999999999e-02   2.4329999999999999e-01
  -3.5270000000000001e-01  -3.0780000000000002e-01  -8.5800000000000001e-02   1.3370000000000001e-01   2.0930000000000001e-01   3.0700000000000002e-02  -1.1540999999999999e+00  -8.8900000000000007e-02   3.7435999999999998e+00   2.2159999999999999e-01   5.7700000000000001e-02   2.2559999999999999e-01
  -3.5270000000000001e-01  -6.6000000000000003e-02   6.0050000000000003e-01   1.3370000000000001e-01   8.5599999999999996e-02   7.8899999999999998e-02  -1.1096999999999999e+00   1.1119999999999999e-01   3.1341999999999999e+00   1.9270000000000001e-01   1.1550000000000001e-01   2.1229999999999999e-01
  -4.1880000000000001e-01  -2.4179999999999999e-01   7.7210000000000001e-01   1.1459999999999999e-01   1.1420000000000000e-01   7.8899999999999998e-02  -1.1984999999999999e+00  -2.0010000000000000e-01   3.5695000000000001e+00   2.2159999999999999e-01  -1.9199999999999998e-02   2.3440000000000000e-01
  -2.4249999999999999e-01  -1.9789999999999999e-01   6.8630000000000002e-01   1.5279999999999999e-01   8.5599999999999996e-02   4.8200000000000000e-02  -1.3317000000000001e+00   0.0000000000000000e+00   3.4824000000000002e+00   3.4680000000000000e-01   1.9199999999999998e-02   2.3000000000000001e-01
  -3.5270000000000001e-01  -3.9570000000000000e-01   9.4359999999999999e-01   8.5900000000000004e-02   8.5599999999999996e-02   1.1840000000000001e-01  -9.1000000000000003e-01   1.7790000000000000e-01   3.5695000000000001e+00   2.6970000000000000e-01   3.8500000000000000e-02   2.4770000000000000e-01
  -4.1880000000000001e-01  -3.2979999999999998e-01   8.5800000000000001e-02   1.8140000000000001e-01   3.8100000000000002e-02   1.0520000000000000e-01  -7.7680000000000005e-01   0.0000000000000000e+00   3.5695000000000001e+00   2.7939999999999998e-01   5.7700000000000001e-02   1.4160000000000000e-01
  -4.1880000000000001e-01  -1.3189999999999999e-01  -2.5740000000000002e-01   7.6399999999999996e-02   1.2370000000000000e-01   4.8200000000000000e-02  -9.7660000000000002e-01   6.6699999999999995e-02   3.3083000000000000e+00   2.2159999999999999e-01   7.6999999999999999e-02   2.2559999999999999e-01
  -3.7469999999999998e-01  -1.9789999999999999e-01   2.5740000000000002e-01   2.5779999999999997e-01   2.4740000000000001e-01   3.9500000000000000e-02  -1.0209999999999999e+00   2.8910000000000002e-01   4.2659000000000002e+00   2.2159999999999999e-01   1.6360000000000000e-01   2.3440000000000000e-01
  -2.4249999999999999e-01  -2.1999999999999999e-02   4.2890000000000000e-01   1.4319999999999999e-01   9.5200000000000007e-02   7.4499999999999997e-02  -1.0653999999999999e+00   2.0010000000000000e-01   3.3083000000000000e+00   2.2159999999999999e-01  -9.5999999999999992e-03   2.3440000000000000e-01
  -1.7630000000000001e-01  -1.0990000000000000e-01  -7.7210000000000001e-01   2.9599999999999999e-01   1.3320000000000001e-01   0.0000000000000000e+00  -1.3317000000000001e+00   0.0000000000000000e+00   2.9600000000000000e+00   2.7939999999999998e-01   3.8500000000000000e-02   2.2559999999999999e-01
  -4.4080000000000003e-01  -2.1999999999999999e-02  -2.5740000000000002e-01   1.9089999999999999e-01   1.3320000000000001e-01   2.1899999999999999e-02  -1.2873000000000001e+00   2.0010000000000000e-01   3.6564999999999999e+00   2.7939999999999998e-01   1.9199999999999998e-02   2.4770000000000000e-01
  -2.6450000000000001e-01  -3.2979999999999998e-01   3.4310000000000002e-01   1.6230000000000000e-01   1.2370000000000000e-01   7.0199999999999999e-02  -1.2206999999999999e+00   0.0000000000000000e+00   2.4377000000000000e+00   1.8300000000000000e-01   3.8500000000000000e-02   2.1679999999999999e-01
  -3.3060000000000000e-01  -4.3969999999999998e-01   7.7210000000000001e-01   2.0999999999999999e-01   6.6600000000000006e-02   1.0090000000000000e-01  -1.1096999999999999e+00  -1.7790000000000000e-01   3.1341999999999999e+00   2.2159999999999999e-01  -3.8500000000000000e-02   2.4329999999999999e-01
  -2.2040000000000001e-01  -3.0780000000000002e-01   9.4359999999999999e-01   1.5279999999999999e-01   5.7099999999999998e-02   7.8899999999999998e-02  -1.0875999999999999e+00  -1.5559999999999999e-01   3.3083000000000000e+00   2.6970000000000000e-01  -1.9199999999999998e-02   2.3440000000000000e-01
  -3.9679999999999999e-01  -2.6379999999999998e-01   1.7157000000000000e+00   1.6230000000000000e-01   5.7099999999999998e-02   1.0520000000000000e-01  -1.0431999999999999e+00   1.7790000000000000e-01   3.0470999999999999e+00   1.9270000000000001e-01   1.9199999999999998e-02   2.1679999999999999e-01
  -3.0859999999999999e-01  -3.5170000000000001e-01   8.5780000000000001e-01   2.0050000000000001e-01   1.5229999999999999e-01   4.8200000000000000e-02  -1.1096999999999999e+00   1.5559999999999999e-01   3.9177000000000000e+00   3.3710000000000001e-01   7.6999999999999999e-02   2.3890000000000000e-01
  -6.6100000000000006e-02  -1.0990000000000000e-01   6.0050000000000003e-01   2.5779999999999997e-01   2.2839999999999999e-01   5.2600000000000001e-02  -1.1762999999999999e+00   6.6699999999999995e-02   2.9600000000000000e+00   1.8300000000000000e-01  -3.8500000000000000e-02   2.3890000000000000e-01
  -1.3230000000000000e-01  -1.9789999999999999e-01  -8.5780000000000001e-01   1.2410000000000000e-01   1.7130000000000001e-01   4.3900000000000002e-02  -8.2120000000000004e-01   2.2239999999999999e-01   4.0918000000000001e+00   2.5050000000000000e-01   1.1550000000000001e-01   2.3440000000000000e-01
  -2.6450000000000001e-01  -3.0780000000000002e-01   8.5800000000000001e-02   2.1959999999999999e-01   1.5229999999999999e-01   7.4499999999999997e-02  -9.9880000000000002e-01   8.8900000000000007e-02   3.7435999999999998e+00   2.0230000000000001e-01   4.8099999999999997e-02   2.0349999999999999e-01
   6.6100000000000006e-02  -3.0780000000000002e-01  -8.5800000000000001e-02   2.0050000000000001e-01   1.8079999999999999e-01   4.4000000000000003e-03  -9.7660000000000002e-01   2.2200000000000001e-02   2.6989000000000001e+00   2.5050000000000000e-01  -4.8099999999999997e-02   2.4329999999999999e-01
  -1.3230000000000000e-01  -2.4179999999999999e-01   2.5740000000000002e-01   2.0999999999999999e-01   1.4269999999999999e-01   6.5799999999999997e-02  -1.1318999999999999e+00   1.3339999999999999e-01   3.9177000000000000e+00   2.6010000000000000e-01   1.9199999999999998e-02   2.4329999999999999e-01
  -1.3230000000000000e-01  -3.5170000000000001e-01   4.2890000000000000e-01   8.5900000000000004e-02   8.5599999999999996e-02   5.2600000000000001e-02  -1.1540999999999999e+00   1.7790000000000000e-01   2.9600000000000000e+00   3.3710000000000001e-01   7.6999999999999999e-02   1.7249999999999999e-01
  -3.5270000000000001e-01  -3.5170000000000001e-01   1.3725000000000001e+00   1.4319999999999999e-01   9.5200000000000007e-02   9.6500000000000002e-02  -1.3539000000000001e+00  -6.6699999999999995e-02   2.6989000000000001e+00   1.9270000000000001e-01   2.8899999999999999e-02   2.4329999999999999e-01
  -3.7469999999999998e-01  -2.4179999999999999e-01   2.5740000000000002e-01   3.0549999999999999e-01   1.1420000000000000e-01   6.5799999999999997e-02  -1.1762999999999999e+00  -2.2200000000000001e-02   2.9600000000000000e+00   2.6970000000000000e-01  -3.8500000000000000e-02   2.0790000000000000e-01
  -2.8649999999999998e-01  -3.2979999999999998e-01   1.3725000000000001e+00   2.4820000000000000e-01   2.8500000000000001e-02   1.1400000000000000e-01  -1.0209999999999999e+00   3.1130000000000002e-01   3.3083000000000000e+00   3.5639999999999999e-01   3.8500000000000000e-02   2.1229999999999999e-01
  -3.5270000000000001e-01  -2.1980000000000000e-01   3.4310000000000002e-01   1.7190000000000000e-01   7.6100000000000001e-02   1.0090000000000000e-01  -8.6560000000000004e-01   1.1119999999999999e-01   3.1341999999999999e+00   3.5639999999999999e-01   9.6199999999999994e-02   2.4329999999999999e-01
  -2.4249999999999999e-01  -2.6379999999999998e-01   5.1470000000000005e-01   2.0050000000000001e-01   1.1420000000000000e-01   3.5099999999999999e-02  -1.0653999999999999e+00   0.0000000000000000e+00   3.5695000000000001e+00   2.6010000000000000e-01   9.5999999999999992e-03   2.3000000000000001e-01
  -3.7469999999999998e-01  -3.7369999999999998e-01  -4.2890000000000000e-01   2.1959999999999999e-01   1.4269999999999999e-01   3.5099999999999999e-02  -9.1000000000000003e-01   4.4499999999999998e-02   3.4824000000000002e+00   2.9859999999999998e-01  -7.6999999999999999e-02   2.3440000000000000e-01
  -2.4249999999999999e-01  -1.9789999999999999e-01   6.0050000000000003e-01   1.1459999999999999e-01   8.5599999999999996e-02   7.4499999999999997e-02  -1.1540999999999999e+00   1.1119999999999999e-01   4.2659000000000002e+00   2.2159999999999999e-01  -1.9199999999999998e-02   2.2120000000000001e-01
  -1.5429999999999999e-01  -1.3189999999999999e-01   0.0000000000000000e+00   2.6729999999999998e-01   1.7130000000000001e-01   4.3900000000000002e-02  -9.7660000000000002e-01  -2.2200000000000001e-02   4.0048000000000004e+00   2.5050000000000000e-01   7.6999999999999999e-02   2.6100000000000001e-01
  -1.5429999999999999e-01  -1.9789999999999999e-01  -5.1470000000000005e-01   1.5279999999999999e-01   1.4269999999999999e-01   4.8200000000000000e-02  -1.1318999999999999e+00   2.2200000000000001e-02   3.4824000000000002e+00   3.5639999999999999e-01   3.8500000000000000e-02   2.2559999999999999e-01
  -1.9839999999999999e-01  -1.3189999999999999e-01   4.2890000000000000e-01   1.6230000000000000e-01   8.5599999999999996e-02   4.3900000000000002e-02  -1.0653999999999999e+00   1.3339999999999999e-01   3.3083000000000000e+00   2.9859999999999998e-01   6.7400000000000002e-02   2.1679999999999999e-01
  -3.5270000000000001e-01  -4.6170000000000000e-01   2.5740000000000002e-01   1.5279999999999999e-01   9.4999999999999998e-03   8.7700000000000000e-02  -1.3983000000000001e+00  -2.2200000000000001e-02   3.1341999999999999e+00   3.2750000000000001e-01  -2.8899999999999999e-02   2.6100000000000001e-01
  -2.6450000000000001e-01  -3.2979999999999998e-01  -3.4310000000000002e-01   1.4319999999999999e-01   1.6180000000000000e-01   7.8899999999999998e-02  -9.9880000000000002e-01  -1.1119999999999999e-01   3.1341999999999999e+00   3.1790000000000002e-01   9.5999999999999992e-03   2.0790000000000000e-01
  -3.3060000000000000e-01  -4.6170000000000000e-01   8.5780000000000001e-01   6.6799999999999998e-02   4.7600000000000003e-02   9.2100000000000001e-02  -1.0653999999999999e+00   6.6699999999999995e-02   3.3953000000000002e+00   2.4079999999999999e-01   3.8500000000000000e-02   2.4329999999999999e-01
  -3.7469999999999998e-01  -3.2979999999999998e-01   3.4310000000000002e-01   1.2410000000000000e-01   3.8100000000000002e-02   5.2600000000000001e-02  -1.1096999999999999e+00   1.3339999999999999e-01   2.6989000000000001e+00   2.2159999999999999e-01   6.7400000000000002e-02   2.3890000000000000e-01
  -3.5270000000000001e-01  -2.6379999999999998e-01  -1.7160000000000000e-01   1.9089999999999999e-01   7.6100000000000001e-02   7.4499999999999997e-02  -1.2206999999999999e+00   4.4499999999999998e-02   3.3953000000000002e+00   3.2750000000000001e-01   0.0000000000000000e+00   2.1229999999999999e-01
  -3.3060000000000000e-01  -4.3999999999999997e-02  -3.4310000000000002e-01   2.2910000000000000e-01   1.4269999999999999e-01   4.8200000000000000e-02  -1.0431999999999999e+00   2.2239999999999999e-01   3.2212000000000001e+00   2.6010000000000000e-01   1.2509999999999999e-01   1.7690000000000000e-01
  -2.4249999999999999e-01  -2.8580000000000000e-01   6.0050000000000003e-01   1.5279999999999999e-01   1.0470000000000000e-01   6.1400000000000003e-02  -1.1318999999999999e+00  -1.3339999999999999e-01   4.1788999999999996e+00   2.4079999999999999e-01   0.0000000000000000e+00   2.2559999999999999e-01
  -1.7630000000000001e-01  -2.6379999999999998e-01  -1.5441000000000000e+00   2.5779999999999997e-01   2.0930000000000001e-01   2.6300000000000000e-02  -9.9880000000000002e-01   1.1119999999999999e-01   3.6564999999999999e+00   2.8899999999999998e-01  -9.5999999999999992e-03   2.1229999999999999e-01
  -4.1880000000000001e-01  -5.2759999999999996e-01   0.0000000000000000e+00   1.9089999999999999e-01   1.3320000000000001e-01   3.0700000000000002e-02  -1.2428999999999999e+00  -4.4499999999999998e-02   3.9177000000000000e+00   1.9270000000000001e-01   1.9199999999999998e-02   2.3890000000000000e-01
  -2.6450000000000001e-01  -2.1980000000000000e-01   7.7210000000000001e-01   1.9089999999999999e-01   7.6100000000000001e-02   7.8899999999999998e-02  -1.0209999999999999e+00   4.4499999999999998e-02   3.1341999999999999e+00   3.0819999999999997e-01   7.6999999999999999e-02   1.7690000000000000e-01
  -1.7630000000000001e-01  -1.9789999999999999e-01   4.2890000000000000e-01   1.0500000000000000e-01   6.6600000000000006e-02   1.0960000000000000e-01  -1.2428999999999999e+00  -4.4499999999999998e-02   3.3083000000000000e+00   2.3119999999999999e-01   3.8500000000000000e-02   2.1679999999999999e-01
  -3.3060000000000000e-01  -2.6379999999999998e-01   1.4582999999999999e+00   7.6399999999999996e-02   1.0470000000000000e-01   1.0090000000000000e-01  -1.1318999999999999e+00   1.7790000000000000e-01   3.2212000000000001e+00   1.9270000000000001e-01   0.0000000000000000e+00   2.3000000000000001e-01
  -5.2900000000000003e-01  -4.1770000000000002e-01   7.7210000000000001e-01   9.5500000000000002e-02  -3.8100000000000002e-02   1.1400000000000000e-01  -9.9880000000000002e-01   8.8900000000000007e-02   4.2659000000000002e+00   2.2159999999999999e-01  -1.9199999999999998e-02   2.3000000000000001e-01
  -3.0859999999999999e-01  -2.6379999999999998e-01   8.5780000000000001e-01   9.5500000000000002e-02   8.5599999999999996e-02   4.3900000000000002e-02  -9.3220000000000003e-01   1.3339999999999999e-01   3.8306000000000000e+00   2.9859999999999998e-01   6.7400000000000002e-02   2.1679999999999999e-01
  -3.0859999999999999e-01  -1.0990000000000000e-01   1.7160000000000000e-01   1.5279999999999999e-01   1.0470000000000000e-01   7.0199999999999999e-02  -1.0653999999999999e+00   0.0000000000000000e+00   3.5695000000000001e+00   2.5050000000000000e-01   5.7700000000000001e-02   2.2120000000000001e-01
  -3.3060000000000000e-01  -3.2979999999999998e-01  -2.5740000000000002e-01   2.2910000000000000e-01   1.3320000000000001e-01   7.0199999999999999e-02  -9.3220000000000003e-01   1.7790000000000000e-01   3.1341999999999999e+00   1.5409999999999999e-01   2.8899999999999999e-02   1.8579999999999999e-01
  -3.5270000000000001e-01  -1.9789999999999999e-01   8.5800000000000001e-02   1.4319999999999999e-01   9.4999999999999998e-03   3.5099999999999999e-02  -1.1762999999999999e+00   1.7790000000000000e-01   4.0918000000000001e+00   1.6380000000000000e-01   1.2509999999999999e-01   2.1679999999999999e-01
  -8.8200000000000001e-02  -3.2979999999999998e-01   3.4310000000000002e-01   2.2910000000000000e-01   1.4269999999999999e-01   2.6300000000000000e-02  -1.2206999999999999e+00  -4.4499999999999998e-02   3.4824000000000002e+00   2.2159999999999999e-01   8.6599999999999996e-02   2.2559999999999999e-01
  -2.4249999999999999e-01  -3.2979999999999998e-01   3.4310000000000002e-01   1.6230000000000000e-01   4.7600000000000003e-02   4.3900000000000002e-02  -1.1984999999999999e+00  -2.2239999999999999e-01   3.1341999999999999e+00   2.0230000000000001e-01   1.9199999999999998e-02   2.6540000000000002e-01
  -2.2040000000000001e-01  -1.3189999999999999e-01   2.5740000000000002e-01   1.7190000000000000e-01   6.6600000000000006e-02   7.8899999999999998e-02  -1.3095000000000001e+00   2.0010000000000000e-01   3.4824000000000002e+00   2.0230000000000001e-01   9.6199999999999994e-02   2.3440000000000000e-01
  -1.7630000000000001e-01  -2.4179999999999999e-01  -4.2890000000000000e-01   2.5779999999999997e-01   3.8100000000000002e-02   5.7000000000000002e-02  -1.2206999999999999e+00  -1.3339999999999999e-01   2.8730000000000002e+00   2.4079999999999999e-01  -6.7400000000000002e-02   2.3000000000000001e-01
  -2.8649999999999998e-01  -3.9570000000000000e-01  -6.0050000000000003e-01   1.8140000000000001e-01   1.4269999999999999e-01   5.7000000000000002e-02  -1.1540999999999999e+00   4.4499999999999998e-02   3.1341999999999999e+00   2.6970000000000000e-01   1.0580000000000001e-01   2.4329999999999999e-01
  -2.8649999999999998e-01  -3.0780000000000002e-01   5.1470000000000005e-01   2.0050000000000001e-01   6.6600000000000006e-02   8.3299999999999999e-02  -1.1540999999999999e+00   6.6699999999999995e-02   3.5695000000000001e+00   2.4079999999999999e-01   3.8500000000000000e-02   1.9460000000000000e-01
  -2.2040000000000001e-01  -4.1770000000000002e-01   1.7160000000000000e-01   1.0500000000000000e-01   1.6180000000000000e-01   1.1400000000000000e-01  -9.1000000000000003e-01   1.7790000000000000e-01   4.7882999999999996e+00   2.4079999999999999e-01   9.6199999999999994e-02   1.9020000000000001e-01
  -1.9839999999999999e-01  -1.3189999999999999e-01  -2.5740000000000002e-01   1.5279999999999999e-01   9.5200000000000007e-02   3.5099999999999999e-02  -1.2428999999999999e+00   1.3339999999999999e-01   3.3083000000000000e+00   2.4079999999999999e-01   9.5999999999999992e-03   2.0349999999999999e-01
  -1.1020000000000001e-01  -8.7900000000000006e-02   3.4310000000000002e-01   1.6230000000000000e-01   1.7130000000000001e-01   7.8899999999999998e-02  -6.8799999999999994e-01   3.3350000000000002e-01   4.0048000000000004e+00   1.8300000000000000e-01   1.1550000000000001e-01   2.2559999999999999e-01
  -1.5429999999999999e-01  -3.7369999999999998e-01  -5.1470000000000005e-01   1.3370000000000001e-01   9.5200000000000007e-02   5.7000000000000002e-02  -9.3220000000000003e-01   0.0000000000000000e+00   3.9177000000000000e+00   2.0230000000000001e-01   9.6199999999999994e-02   2.1229999999999999e-01
  -1.7630000000000001e-01   0.0000000000000000e+00  -6.8630000000000002e-01   1.5279999999999999e-01   1.5229999999999999e-01   2.6300000000000000e-02  -9.9880000000000002e-01  -2.2200000000000001e-02   3.0470999999999999e+00   1.7340000000000000e-01   9.5999999999999992e-03   2.4329999999999999e-01
  -3.7469999999999998e-01  -1.3189999999999999e-01   8.5800000000000001e-02   1.6230000000000000e-01   1.5229999999999999e-01   7.4499999999999997e-02  -1.1318999999999999e+00   1.7790000000000000e-01   3.2212000000000001e+00   2.6970000000000000e-01   1.9199999999999998e-02   2.2559999999999999e-01
  -4.8490000000000000e-01  -3.2979999999999998e-01   6.0050000000000003e-01   2.1959999999999999e-01   9.5200000000000007e-02   8.7700000000000000e-02  -1.0653999999999999e+00  -2.2200000000000001e-02   3.3083000000000000e+00   2.2159999999999999e-01  -1.9199999999999998e-02   1.9910000000000000e-01
  -2.4249999999999999e-01  -3.5170000000000001e-01   1.7160000000000000e-01   8.5900000000000004e-02  -3.8100000000000002e-02   1.1400000000000000e-01  -1.0431999999999999e+00  -2.0010000000000000e-01   2.0893999999999999e+00   2.4079999999999999e-01  -7.6999999999999999e-02   2.6979999999999998e-01
  -1.7630000000000001e-01  -3.2979999999999998e-01   5.1470000000000005e-01   1.7190000000000000e-01   7.6100000000000001e-02   1.0960000000000000e-01  -1.1096999999999999e+00   1.3339999999999999e-01   2.8730000000000002e+00   3.0819999999999997e-01   8.6599999999999996e-02   2.2559999999999999e-01
  -3.5270000000000001e-01  -2.6379999999999998e-01   3.4310000000000002e-01   1.2410000000000000e-01   2.8500000000000001e-02   1.0960000000000000e-01  -1.2206999999999999e+00  -2.2200000000000001e-02   3.6564999999999999e+00   2.5050000000000000e-01   1.5400000000000000e-01   2.1679999999999999e-01
  -1.5429999999999999e-01  -2.6379999999999998e-01   3.4310000000000002e-01   2.2910000000000000e-01   9.4999999999999998e-03   6.5799999999999997e-02  -7.9900000000000004e-01   2.2239999999999999e-01   4.2659000000000002e+00   2.9859999999999998e-01   1.3469999999999999e-01   1.8579999999999999e-01
  -1.9839999999999999e-01  -1.7590000000000000e-01  -2.5740000000000002e-01   2.6729999999999998e-01   1.5229999999999999e-01   4.8200000000000000e-02  -1.1318999999999999e+00   1.3339999999999999e-01   3.3953000000000002e+00   1.8300000000000000e-01   3.8500000000000000e-02   2.1679999999999999e-01
   2.1999999999999999e-02  -3.5170000000000001e-01   8.5800000000000001e-02   2.5779999999999997e-01   1.7130000000000001e-01   5.7000000000000002e-02  -1.1096999999999999e+00   2.4460000000000001e-01   3.7435999999999998e+00   2.9859999999999998e-01   3.8500000000000000e-02   2.1229999999999999e-01
  -3.9679999999999999e-01  -3.2979999999999998e-01   2.5740000000000002e-01   1.5279999999999999e-01   1.1420000000000000e-01   6.5799999999999997e-02  -1.0209999999999999e+00   2.0010000000000000e-01   4.1788999999999996e+00   1.8300000000000000e-01   8.6599999999999996e-02   2.3890000000000000e-01
  -1.7630000000000001e-01  -4.1770000000000002e-01  -8.5780000000000001e-01   2.9599999999999999e-01   9.5200000000000007e-02  -4.4000000000000003e-03  -1.1096999999999999e+00   1.3339999999999999e-01   3.3953000000000002e+00   2.2159999999999999e-01   0.0000000000000000e+00   2.4329999999999999e-01
  -8.8200000000000001e-02  -2.4179999999999999e-01  -4.2890000000000000e-01   1.5279999999999999e-01   1.3320000000000001e-01   2.6300000000000000e-02  -9.1000000000000003e-01   4.4499999999999998e-02   3.9177000000000000e+00   2.6010000000000000e-01  -9.5999999999999992e-03   2.6979999999999998e-01
  -2.6450000000000001e-01  -3.9570000000000000e-01   3.4310000000000002e-01   1.7190000000000000e-01   1.3320000000000001e-01   5.2600000000000001e-02  -9.7660000000000002e-01   0.0000000000000000e+00   4.1788999999999996e+00   2.3119999999999999e-01   7.6999999999999999e-02   2.2559999999999999e-01
  -2.2040000000000001e-01  -3.9570000000000000e-01   3.4310000000000002e-01   5.7299999999999997e-02   2.8500000000000001e-02   1.2280000000000001e-01  -1.2873000000000001e+00  -8.8900000000000007e-02   3.4824000000000002e+00   2.6970000000000000e-01  -1.9199999999999998e-02   2.2559999999999999e-01
  -1.9839999999999999e-01  -3.7369999999999998e-01   8.5800000000000001e-02   1.9089999999999999e-01   6.6600000000000006e-02   7.0199999999999999e-02  -1.1096999999999999e+00   1.3339999999999999e-01   2.7858999999999998e+00   2.4079999999999999e-01  -9.5999999999999992e-03   2.6100000000000001e-01
  -1.7630000000000001e-01  -3.5170000000000001e-01   1.1152000000000000e+00   4.7699999999999999e-02  -5.7099999999999998e-02   9.2100000000000001e-02  -1.0431999999999999e+00   2.4460000000000001e-01   2.8730000000000002e+00   1.8300000000000000e-01   4.8099999999999997e-02   2.1679999999999999e-01
  -3.0859999999999999e-01  -1.5390000000000001e-01   2.5740000000000002e-01   9.5500000000000002e-02   7.6100000000000001e-02   6.5799999999999997e-02  -8.8780000000000003e-01   6.6699999999999995e-02   4.1788999999999996e+00   2.9859999999999998e-01   6.7400000000000002e-02   2.2120000000000001e-01
  -1.9839999999999999e-01  -1.7590000000000000e-01  -2.5740000000000002e-01   1.9089999999999999e-01   6.6600000000000006e-02   5.2600000000000001e-02  -1.0875999999999999e+00   2.2200000000000001e-02   3.4824000000000002e+00   2.6010000000000000e-01   8.6599999999999996e-02   2.3890000000000000e-01
  -8.8200000000000001e-02  -2.1980000000000000e-01  -1.7160000000000000e-01   2.7689999999999998e-01   1.6180000000000000e-01   7.0199999999999999e-02  -9.5440000000000003e-01   4.4499999999999998e-02   3.3083000000000000e+00   2.7939999999999998e-01   4.8099999999999997e-02   1.9460000000000000e-01
  -3.0859999999999999e-01  -3.9570000000000000e-01   1.7160000000000000e-01   8.5900000000000004e-02   1.9030000000000000e-01   4.8200000000000000e-02  -9.9880000000000002e-01  -2.2200000000000001e-02   4.0918000000000001e+00   2.2159999999999999e-01   1.0580000000000001e-01   2.3890000000000000e-01
  -3.5270000000000001e-01  -2.8580000000000000e-01  -8.5800000000000001e-02   2.1959999999999999e-01   1.3320000000000001e-01   6.5799999999999997e-02  -1.0875999999999999e+00   8.8900000000000007e-02   3.0470999999999999e+00   2.6010000000000000e-01   7.6999999999999999e-02   2.4329999999999999e-01
  -3.0859999999999999e-01  -1.9789999999999999e-01   8.5780000000000001e-01   7.6399999999999996e-02   1.6180000000000000e-01   5.7000000000000002e-02  -1.1762999999999999e+00   0.0000000000000000e+00   2.6118000000000001e+00   2.1190000000000001e-01   9.5999999999999992e-03   2.2559999999999999e-01
  -1.9839999999999999e-01  -3.2979999999999998e-01   5.1470000000000005e-01   1.5279999999999999e-01   1.4269999999999999e-01   9.6500000000000002e-02  -1.1318999999999999e+00   0.0000000000000000e+00   3.3953000000000002e+00   1.9270000000000001e-01   8.6599999999999996e-02   2.8310000000000002e-01
  -3.9679999999999999e-01  -1.7590000000000000e-01   1.7160000000000000e-01   8.5900000000000004e-02   9.5200000000000007e-02   9.6500000000000002e-02  -1.2206999999999999e+00  -2.8910000000000002e-01   3.3083000000000000e+00   1.4449999999999999e-01   3.8500000000000000e-02   2.4329999999999999e-01
  -4.4100000000000000e-02   8.7900000000000006e-02   8.5800000000000001e-02   1.9089999999999999e-01   1.2370000000000000e-01   4.8200000000000000e-02  -9.1000000000000003e-01   8.8900000000000007e-02   2.6989000000000001e+00   3.1790000000000002e-01   2.8899999999999999e-02   2.3440000000000000e-01
  -2.2040000000000001e-01  -4.3969999999999998e-01   1.0294000000000001e+00   9.5500000000000002e-02   7.6100000000000001e-02   1.0090000000000000e-01  -1.0875999999999999e+00   2.2239999999999999e-01   3.2212000000000001e+00   1.9270000000000001e-01   1.0580000000000001e-01   1.9910000000000000e-01
  -3.0859999999999999e-01  -1.9789999999999999e-01   3.4310000000000002e-01   1.3370000000000001e-01   8.5599999999999996e-02   6.5799999999999997e-02  -7.3240000000000005e-01  -2.2200000000000001e-02   3.6564999999999999e+00   2.6970000000000000e-01   5.7700000000000001e-02   2.0790000000000000e-01
  -3.9679999999999999e-01  -4.3969999999999998e-01   5.1470000000000005e-01   1.3370000000000001e-01   1.4269999999999999e-01   8.3299999999999999e-02  -9.5440000000000003e-01   6.6699999999999995e-02   2.7858999999999998e+00   1.9270000000000001e-01   3.8500000000000000e-02   2.3000000000000001e-01
  -1.7630000000000001e-01  -3.0780000000000002e-01  -7.7210000000000001e-01   2.2910000000000000e-01   1.5229999999999999e-01   2.6300000000000000e-02  -1.0431999999999999e+00   1.1119999999999999e-01   4.4401000000000002e+00   2.2159999999999999e-01   8.6599999999999996e-02   1.6810000000000000e-01
  -3.9679999999999999e-01  -1.9789999999999999e-01  -2.5740000000000002e-01   1.5279999999999999e-01   3.8100000000000002e-02   7.8899999999999998e-02  -9.5440000000000003e-01   8.8900000000000007e-02   3.7435999999999998e+00   1.8300000000000000e-01   1.9199999999999998e-02   2.1229999999999999e-01
  -4.4100000000000000e-02  -3.7369999999999998e-01  -3.4310000000000002e-01   2.0999999999999999e-01   1.4269999999999999e-01   8.8000000000000005e-03  -1.0875999999999999e+00  -1.1119999999999999e-01   4.1788999999999996e+00   2.0230000000000001e-01   1.9199999999999998e-02   2.0349999999999999e-01
  -1.1020000000000001e-01  -6.6000000000000003e-02   8.5800000000000001e-02   1.8140000000000001e-01   1.4269999999999999e-01   4.8200000000000000e-02  -1.2428999999999999e+00   4.4499999999999998e-02   3.5695000000000001e+00   3.3710000000000001e-01   6.7400000000000002e-02   2.4770000000000000e-01
  -2.8649999999999998e-01  -3.7369999999999998e-01  -2.5740000000000002e-01   1.6230000000000000e-01   3.8100000000000002e-02   3.0700000000000002e-02  -1.0875999999999999e+00   6.6699999999999995e-02   2.6118000000000001e+00   2.3119999999999999e-01   7.6999999999999999e-02   1.9910000000000000e-01
  -2.6450000000000001e-01  -4.8359999999999997e-01   3.4310000000000002e-01   1.2410000000000000e-01   1.9000000000000000e-02   7.4499999999999997e-02  -1.3317000000000001e+00  -1.7790000000000000e-01   3.5695000000000001e+00   2.6010000000000000e-01   4.8099999999999997e-02   2.6100000000000001e-01
  -4.4100000000000000e-02  -1.7590000000000000e-01   6.8630000000000002e-01   2.0999999999999999e-01   1.2370000000000000e-01   8.8000000000000005e-03  -1.0431999999999999e+00   6.6699999999999995e-02   2.5247000000000002e+00   3.2750000000000001e-01   3.8500000000000000e-02   1.9460000000000000e-01
  -3.7469999999999998e-01  -2.4179999999999999e-01   1.4582999999999999e+00   3.8199999999999998e-02   7.6100000000000001e-02   1.0960000000000000e-01  -1.1096999999999999e+00   2.6679999999999998e-01   2.6989000000000001e+00   2.6970000000000000e-01   1.4430000000000001e-01   2.3000000000000001e-01
  -2.6450000000000001e-01  -4.1770000000000002e-01   0.0000000000000000e+00   2.6729999999999998e-01   8.5599999999999996e-02   5.7000000000000002e-02  -9.1000000000000003e-01   1.3339999999999999e-01   3.0470999999999999e+00   2.6010000000000000e-01   6.7400000000000002e-02   1.9020000000000001e-01
  -1.1020000000000001e-01  -2.4179999999999999e-01  -1.7160000000000000e-01   2.4820000000000000e-01   7.6100000000000001e-02   2.6300000000000000e-02  -1.0431999999999999e+00   2.4460000000000001e-01   3.6564999999999999e+00   1.7340000000000000e-01   6.7400000000000002e-02   2.5659999999999999e-01
  -1.1020000000000001e-01  -1.7590000000000000e-01  -6.8630000000000002e-01   2.4820000000000000e-01   1.4269999999999999e-01   3.9500000000000000e-02  -1.0209999999999999e+00   2.0010000000000000e-01   3.3953000000000002e+00   1.3489999999999999e-01   2.8899999999999999e-02   2.0349999999999999e-01
  -2.4249999999999999e-01  -8.7900000000000006e-02   7.7210000000000001e-01   7.6399999999999996e-02   9.5200000000000007e-02   7.4499999999999997e-02  -8.8780000000000003e-01   2.4460000000000001e-01   3.6564999999999999e+00   2.3119999999999999e-01   0.0000000000000000e+00   2.2120000000000001e-01
  -1.5429999999999999e-01  -6.6000000000000003e-02  -9.4359999999999999e-01   2.1959999999999999e-01   1.3320000000000001e-01   2.6300000000000000e-02  -1.3095000000000001e+00  -6.6699999999999995e-02   3.0470999999999999e+00   2.5050000000000000e-01   4.8099999999999997e-02   1.9460000000000000e-01
  -3.7469999999999998e-01  -4.6170000000000000e-01   1.7160000000000000e-01   1.5279999999999999e-01   9.4999999999999998e-03   5.2600000000000001e-02  -1.1762999999999999e+00   1.5559999999999999e-01   4.1788999999999996e+00   2.6970000000000000e-01   3.8500000000000000e-02   2.1229999999999999e-01
  -2.4249999999999999e-01  -3.2979999999999998e-01   0.0000000000000000e+00   1.7190000000000000e-01   4.7600000000000003e-02   9.6500000000000002e-02  -1.0653999999999999e+00   1.7790000000000000e-01   4.0048000000000004e+00   2.6010000000000000e-01   5.7700000000000001e-02   1.9020000000000001e-01
  -2.1999999999999999e-02  -5.0560000000000005e-01   6.8630000000000002e-01   1.2410000000000000e-01   9.4999999999999998e-03   7.4499999999999997e-02  -1.3095000000000001e+00  -2.2200000000000001e-02   3.3083000000000000e+00   2.7939999999999998e-01   1.9199999999999998e-02   2.3890000000000000e-01
  -3.5270000000000001e-01  -2.6379999999999998e-01   0.0000000000000000e+00   1.6230000000000000e-01   9.4999999999999998e-03   5.7000000000000002e-02  -1.1540999999999999e+00   1.7790000000000000e-01   3.0470999999999999e+00   2.6010000000000000e-01   9.5999999999999992e-03   2.3000000000000001e-01
  -5.2900000000000003e-01  -3.2979999999999998e-01   8.5780000000000001e-01   5.7299999999999997e-02  -2.8500000000000001e-02   1.2280000000000001e-01  -1.1984999999999999e+00   1.5559999999999999e-01   4.3529999999999998e+00   1.9270000000000001e-01   2.8899999999999999e-02   1.9910000000000000e-01
  -2.4249999999999999e-01  -2.6379999999999998e-01  -2.5740000000000002e-01   2.4820000000000000e-01   2.8500000000000001e-02   5.2600000000000001e-02  -9.5440000000000003e-01   1.3339999999999999e-01   3.1341999999999999e+00   2.8899999999999998e-01   1.0580000000000001e-01   1.9020000000000001e-01
  -4.4100000000000000e-02  -3.5170000000000001e-01  -3.4310000000000002e-01   1.5279999999999999e-01   8.5599999999999996e-02   1.1840000000000001e-01  -1.1096999999999999e+00   8.8900000000000007e-02   3.7435999999999998e+00   2.9859999999999998e-01   1.9199999999999998e-02   1.5479999999999999e-01
  -6.6100000000000006e-02  -1.9789999999999999e-01   1.7160000000000000e-01   1.6230000000000000e-01   2.0930000000000001e-01   4.3900000000000002e-02  -1.0875999999999999e+00   3.5580000000000001e-01   3.3083000000000000e+00   1.9270000000000001e-01   4.8099999999999997e-02   2.3890000000000000e-01
  -2.6450000000000001e-01  -1.5390000000000001e-01   4.2890000000000000e-01   1.4319999999999999e-01   3.8100000000000002e-02   1.2280000000000001e-01  -9.5440000000000003e-01   1.3339999999999999e-01   4.7012999999999998e+00   2.1190000000000001e-01   3.8500000000000000e-02   2.2120000000000001e-01
  -1.7630000000000001e-01  -2.4179999999999999e-01   1.7160000000000000e-01   1.9089999999999999e-01   1.4269999999999999e-01   4.3900000000000002e-02  -1.0653999999999999e+00   2.0010000000000000e-01   3.7435999999999998e+00   2.0230000000000001e-01   6.7400000000000002e-02   2.1679999999999999e-01
  -3.3060000000000000e-01  -3.5170000000000001e-01   3.4310000000000002e-01   2.6729999999999998e-01   3.8100000000000002e-02   6.5799999999999997e-02  -1.1540999999999999e+00  -6.6699999999999995e-02   3.7435999999999998e+00   1.8300000000000000e-01  -8.6599999999999996e-02   2.6540000000000002e-01
  -1.9839999999999999e-01  -8.7900000000000006e-02  -3.4310000000000002e-01   2.3870000000000000e-01   6.6600000000000006e-02   5.7000000000000002e-02  -9.9880000000000002e-01   2.2200000000000001e-02   3.7435999999999998e+00   1.7340000000000000e-01   5.7700000000000001e-02   2.3890000000000000e-01
  -2.2040000000000001e-01  -1.7590000000000000e-01   5.1470000000000005e-01   2.1959999999999999e-01   6.6600000000000006e-02   1.3589999999999999e-01  -1.1984999999999999e+00  -1.1119999999999999e-01   3.3083000000000000e+00   2.4079999999999999e-01   0.0000000000000000e+00   2.6540000000000002e-01
  -1.5429999999999999e-01  -8.7900000000000006e-02   0.0000000000000000e+00   2.0999999999999999e-01   7.6100000000000001e-02   4.8200000000000000e-02  -1.0209999999999999e+00  -1.1119999999999999e-01   2.1764999999999999e+00   3.2750000000000001e-01  -9.5999999999999992e-03   2.4329999999999999e-01
  -4.1880000000000001e-01  -4.1770000000000002e-01   1.3725000000000001e+00   1.1459999999999999e-01   1.1420000000000000e-01   1.2280000000000001e-01  -1.0209999999999999e+00   1.7790000000000000e-01   2.9600000000000000e+00   1.6380000000000000e-01   1.9199999999999998e-02   1.9020000000000001e-01
  -2.6450000000000001e-01  -3.7369999999999998e-01  -3.4310000000000002e-01   1.2410000000000000e-01   5.7099999999999998e-02   7.0199999999999999e-02  -9.9880000000000002e-01   2.0010000000000000e-01   3.3953000000000002e+00   2.7939999999999998e-01   8.6599999999999996e-02   1.9910000000000000e-01
  -1.3230000000000000e-01  -1.5390000000000001e-01   3.4310000000000002e-01   1.8140000000000001e-01   1.8079999999999999e-01   7.8899999999999998e-02  -9.5440000000000003e-01   4.4499999999999998e-02   4.0918000000000001e+00   2.3119999999999999e-01   4.8099999999999997e-02   2.2120000000000001e-01
  -2.4249999999999999e-01  -3.2979999999999998e-01  -2.5740000000000002e-01   1.6230000000000000e-01   1.9980000000000001e-01   4.3900000000000002e-02  -9.3220000000000003e-01   3.5580000000000001e-01   3.5695000000000001e+00   2.9859999999999998e-01   9.5999999999999992e-03   1.6370000000000001e-01
  -1.5429999999999999e-01  -4.3969999999999998e-01   1.0294000000000001e+00   1.5279999999999999e-01   1.6180000000000000e-01   7.0199999999999999e-02  -1.0875999999999999e+00   4.4499999999999998e-02   3.2212000000000001e+00   1.2520000000000001e-01   7.6999999999999999e-02   1.9460000000000000e-01
  -4.4100000000000000e-02  -2.6379999999999998e-01  -1.2867999999999999e+00   1.6230000000000000e-01   1.8079999999999999e-01   2.6300000000000000e-02  -1.1318999999999999e+00  -1.3339999999999999e-01   3.5695000000000001e+00   2.1190000000000001e-01   6.7400000000000002e-02   2.3440000000000000e-01
  -8.8200000000000001e-02  -1.9789999999999999e-01  -2.5740000000000002e-01   1.6230000000000000e-01   8.5599999999999996e-02   9.2100000000000001e-02  -1.2428999999999999e+00  -8.8900000000000007e-02   2.8730000000000002e+00   2.5050000000000000e-01  -1.9199999999999998e-02   2.8310000000000002e-01
  -2.6450000000000001e-01  -2.4179999999999999e-01  -2.5740000000000002e-01   9.5500000000000002e-02   0.0000000000000000e+00   8.7700000000000000e-02  -1.1984999999999999e+00   4.4499999999999998e-02   3.8306000000000000e+00   2.5050000000000000e-01   7.6999999999999999e-02   1.9460000000000000e-01
  -2.8649999999999998e-01  -2.1980000000000000e-01   3.4310000000000002e-01   1.2410000000000000e-01   2.8500000000000001e-02   8.3299999999999999e-02  -1.2873000000000001e+00  -6.6699999999999995e-02   2.9600000000000000e+00   2.6970000000000000e-01  -9.5999999999999992e-03   2.3890000000000000e-01
  -2.4249999999999999e-01  -2.4179999999999999e-01  -8.5800000000000001e-02   1.3370000000000001e-01   6.6600000000000006e-02   7.8899999999999998e-02  -1.2650999999999999e+00   6.6699999999999995e-02   3.2212000000000001e+00   2.6970000000000000e-01   7.6999999999999999e-02   2.3000000000000001e-01
  -3.9679999999999999e-01  -4.6170000000000000e-01   8.5780000000000001e-01   1.2410000000000000e-01   3.8100000000000002e-02   1.0960000000000000e-01  -1.1318999999999999e+00  -4.4499999999999998e-02   4.0918000000000001e+00   1.9270000000000001e-01   1.3469999999999999e-01   2.2120000000000001e-01
  -1.9839999999999999e-01  -2.8580000000000000e-01   0.0000000000000000e+00   1.4319999999999999e-01   1.8079999999999999e-01   9.6500000000000002e-02  -1.1984999999999999e+00   2.0010000000000000e-01   3.3083000000000000e+00   2.6970000000000000e-01   1.2509999999999999e-01   1.8140000000000001e-01
  -1.9839999999999999e-01  -1.9789999999999999e-01  -4.2890000000000000e-01   1.2410000000000000e-01   9.5200000000000007e-02   1.7500000000000002e-02  -1.0653999999999999e+00   0.0000000000000000e+00   4.0918000000000001e+00   2.6010000000000000e-01   9.5999999999999992e-03   2.1679999999999999e-01
  -2.8649999999999998e-01  -8.7900000000000006e-02  -6.8630000000000002e-01   2.6729999999999998e-01   1.9030000000000000e-01   5.7000000000000002e-02  -9.5440000000000003e-01   2.8910000000000002e-01   3.6564999999999999e+00   2.7939999999999998e-01   1.5400000000000000e-01   1.9020000000000001e-01
  -3.0859999999999999e-01  -3.0780000000000002e-01  -6.8630000000000002e-01   1.4319999999999999e-01   2.0930000000000001e-01   2.1899999999999999e-02  -9.1000000000000003e-01   6.6699999999999995e-02   3.8306000000000000e+00   2.3119999999999999e-01  -2.8899999999999999e-02   2.1229999999999999e-01
  -1.7630000000000001e-01  -8.7900000000000006e-02   1.7160000000000000e-01   1.4319999999999999e-01   1.3320000000000001e-01   3.9500000000000000e-02  -1.1540999999999999e+00   2.8910000000000002e-01   3.1341999999999999e+00   2.7939999999999998e-01   9.6199999999999994e-02   2.1229999999999999e-01
  -2.6450000000000001e-01  -3.5170000000000001e-01  -8.5800000000000001e-02   1.9089999999999999e-01   1.2370000000000000e-01   2.6300000000000000e-02  -1.4871000000000001e+00   8.8900000000000007e-02   2.6989000000000001e+00   1.6380000000000000e-01   9.5999999999999992e-03   1.8140000000000001e-01
  -2.6450000000000001e-01  -2.1980000000000000e-01   5.1470000000000005e-01   1.6230000000000000e-01   8.5599999999999996e-02   8.7700000000000000e-02  -1.1318999999999999e+00  -2.2200000000000001e-02   3.1341999999999999e+00   1.5409999999999999e-01   6.7400000000000002e-02   2.2559999999999999e-01
  -2.8649999999999998e-01  -3.7369999999999998e-01  -8.5800000000000001e-02   1.5279999999999999e-01   3.8100000000000002e-02   1.2280000000000001e-01  -1.2206999999999999e+00   8.8900000000000007e-02   3.2212000000000001e+00   3.4680000000000000e-01   3.8500000000000000e-02   2.2120000000000001e-01
  -1.7630000000000001e-01  -1.0990000000000000e-01   2.5740000000000002e-01   1.7190000000000000e-01   7.6100000000000001e-02   7.4499999999999997e-02  -9.9880000000000002e-01   2.2200000000000001e-02   2.6989000000000001e+00   2.9859999999999998e-01   3.8500000000000000e-02   2.3000000000000001e-01
  -4.6289999999999998e-01  -4.1770000000000002e-01   6.0050000000000003e-01   5.7299999999999997e-02  -1.9000000000000000e-02   1.1400000000000000e-01  -1.0653999999999999e+00   2.2239999999999999e-01   3.5695000000000001e+00   2.6010000000000000e-01   4.8099999999999997e-02   1.9460000000000000e-01
  -1.5429999999999999e-01  -1.5390000000000001e-01   8.5800000000000001e-02   1.4319999999999999e-01   7.6100000000000001e-02   9.2100000000000001e-02  -1.1540999999999999e+00   2.4460000000000001e-01   3.5695000000000001e+00   3.1790000000000002e-01  -1.9199999999999998e-02   1.9910000000000000e-01
  -2.2040000000000001e-01  -3.0780000000000002e-01   8.5800000000000001e-02   1.2410000000000000e-01   9.5200000000000007e-02   5.7000000000000002e-02  -9.3220000000000003e-01   2.0010000000000000e-01   3.5695000000000001e+00   1.8300000000000000e-01   0.0000000000000000e+00   1.9460000000000000e-01
  -3.0859999999999999e-01  -1.7590000000000000e-01  -7.7210000000000001e-01   1.8140000000000001e-01   1.5229999999999999e-01   3.9500000000000000e-02  -1.2428999999999999e+00   1.7790000000000000e-01   3.9177000000000000e+00   2.8899999999999998e-01   1.1550000000000001e-01   2.0349999999999999e-01
  -6.6100000000000006e-02  -1.3189999999999999e-01  -1.7160000000000000e-01   1.7190000000000000e-01   1.3320000000000001e-01   6.1400000000000003e-02  -7.9900000000000004e-01   2.4460000000000001e-01   4.1788999999999996e+00   2.4079999999999999e-01   1.0580000000000001e-01   2.0349999999999999e-01
   2.1999999999999999e-02  -4.3999999999999997e-02  -6.0050000000000003e-01   3.6280000000000001e-01   1.6180000000000000e-01   7.0199999999999999e-02  -1.0875999999999999e+00   4.4499999999999998e-02   2.8730000000000002e+00   2.1190000000000001e-01   3.8500000000000000e-02   2.2120000000000001e-01
  -6.6100000000000006e-02  -1.9789999999999999e-01   4.2890000000000000e-01   2.2910000000000000e-01   5.7099999999999998e-02   1.0090000000000000e-01  -1.2206999999999999e+00   6.6699999999999995e-02   3.5695000000000001e+00   2.1190000000000001e-01   6.7400000000000002e-02   2.6100000000000001e-01
  -1.3230000000000000e-01  -2.8580000000000000e-01   7.7210000000000001e-01   1.3370000000000001e-01   1.4269999999999999e-01   7.8899999999999998e-02  -1.0653999999999999e+00   1.5559999999999999e-01   3.3953000000000002e+00   2.5050000000000000e-01   6.7400000000000002e-02   2.1679999999999999e-01
  -1.7630000000000001e-01  -3.7369999999999998e-01   6.8630000000000002e-01   1.4319999999999999e-01   9.4999999999999998e-03   1.0960000000000000e-01  -1.1762999999999999e+00  -2.2239999999999999e-01   3.3953000000000002e+00   2.8899999999999998e-01   2.8899999999999999e-02   2.0349999999999999e-01
  -1.5429999999999999e-01  -2.8580000000000000e-01   1.7160000000000000e-01   2.0999999999999999e-01   9.5200000000000007e-02   7.4499999999999997e-02  -9.9880000000000002e-01   1.5559999999999999e-01   2.8730000000000002e+00   2.7939999999999998e-01   8.6599999999999996e-02   2.3890000000000000e-01
  -2.6450000000000001e-01  -3.2979999999999998e-01   7.7210000000000001e-01   1.2410000000000000e-01  -1.9000000000000000e-02   1.0090000000000000e-01  -1.1318999999999999e+00   8.8900000000000007e-02   2.9600000000000000e+00   2.4079999999999999e-01   4.8099999999999997e-02   2.3000000000000001e-01
  -1.3230000000000000e-01  -3.5170000000000001e-01   7.7210000000000001e-01   2.1959999999999999e-01   1.0470000000000000e-01   6.5799999999999997e-02  -8.4340000000000004e-01   2.6679999999999998e-01   3.1341999999999999e+00   2.2159999999999999e-01   1.1550000000000001e-01   1.9020000000000001e-01
  -2.4249999999999999e-01  -2.8580000000000000e-01   0.0000000000000000e+00   2.7689999999999998e-01   1.6180000000000000e-01   7.4499999999999997e-02  -9.9880000000000002e-01   1.1119999999999999e-01   3.9177000000000000e+00   2.9859999999999998e-01   2.8899999999999999e-02   1.9910000000000000e-01
  -1.1020000000000001e-01  -4.6170000000000000e-01  -2.5740000000000002e-01   1.9089999999999999e-01   1.1420000000000000e-01   7.4499999999999997e-02  -9.9880000000000002e-01   3.5580000000000001e-01   3.5695000000000001e+00   3.1790000000000002e-01   1.6360000000000000e-01   1.9910000000000000e-01
  -2.2040000000000001e-01  -2.8580000000000000e-01   4.2890000000000000e-01   1.1459999999999999e-01   4.7600000000000003e-02   5.7000000000000002e-02  -1.2206999999999999e+00   1.3339999999999999e-01   3.8306000000000000e+00   2.4079999999999999e-01  -1.9199999999999998e-02   2.2120000000000001e-01
  -4.4100000000000000e-02  -3.9570000000000000e-01   0.0000000000000000e+00   2.2910000000000000e-01   1.9030000000000000e-01   5.2600000000000001e-02  -1.1762999999999999e+00  -1.7790000000000000e-01   3.3083000000000000e+00   2.7939999999999998e-01   3.8500000000000000e-02   2.3890000000000000e-01
  -4.1880000000000001e-01  -2.4179999999999999e-01   8.5780000000000001e-01   1.2410000000000000e-01   1.9980000000000001e-01   5.2600000000000001e-02  -1.2428999999999999e+00  -4.4499999999999998e-02   3.5695000000000001e+00   2.6010000000000000e-01   4.8099999999999997e-02   2.4329999999999999e-01
  -3.5270000000000001e-01  -2.1980000000000000e-01   0.0000000000000000e+00   1.4319999999999999e-01  -9.4999999999999998e-03   9.2100000000000001e-02  -1.1540999999999999e+00   1.7790000000000000e-01   3.6564999999999999e+00   2.3119999999999999e-01   1.9199999999999998e-02   2.1229999999999999e-01
  -1.9839999999999999e-01  -4.8359999999999997e-01   5.1470000000000005e-01   6.6799999999999998e-02   9.4999999999999998e-03   9.6500000000000002e-02  -1.2428999999999999e+00   1.3339999999999999e-01   3.2212000000000001e+00   2.6970000000000000e-01  -4.8099999999999997e-02   2.5209999999999999e-01
  -1.3230000000000000e-01  -1.7590000000000000e-01   5.1470000000000005e-01   2.1959999999999999e-01   1.9000000000000000e-02   7.8899999999999998e-02  -1.1096999999999999e+00   1.1119999999999999e-01   2.0893999999999999e+00   2.6010000000000000e-01   8.6599999999999996e-02   2.0349999999999999e-01
  -2.4249999999999999e-01  -2.6379999999999998e-01   1.1152000000000000e+00   1.2410000000000000e-01   4.7600000000000003e-02   9.2100000000000001e-02  -1.0431999999999999e+00   2.8910000000000002e-01   3.2212000000000001e+00   1.9270000000000001e-01   5.7700000000000001e-02   2.3440000000000000e-01
  -2.6450000000000001e-01  -4.6170000000000000e-01   1.7160000000000000e-01   2.1959999999999999e-01   1.5229999999999999e-01   9.2100000000000001e-02  -1.1318999999999999e+00   4.0020000000000000e-01   3.3083000000000000e+00   2.1190000000000001e-01   5.7700000000000001e-02   1.9460000000000000e-01
  -1.5429999999999999e-01  -1.0990000000000000e-01  -8.5800000000000001e-02   1.4319999999999999e-01   9.5200000000000007e-02   4.3900000000000002e-02  -1.0431999999999999e+00   1.5559999999999999e-01   3.1341999999999999e+00   2.1190000000000001e-01   1.9199999999999998e-02   1.9460000000000000e-01
  -3.3060000000000000e-01  -1.5390000000000001e-01  -1.0294000000000001e+00   2.4820000000000000e-01   1.9030000000000000e-01   3.9500000000000000e-02  -9.5440000000000003e-01   3.7800000000000000e-01   3.6564999999999999e+00   2.8899999999999998e-01   9.6199999999999994e-02   1.9020000000000001e-01
  -4.1880000000000001e-01  -2.6379999999999998e-01   1.7160000000000000e-01   5.7299999999999997e-02   2.8500000000000001e-02   4.8200000000000000e-02  -1.1318999999999999e+00   6.6699999999999995e-02   4.0918000000000001e+00   2.5050000000000000e-01  -3.8500000000000000e-02   2.3890000000000000e-01
  -2.4249999999999999e-01  -1.3189999999999999e-01   1.7160000000000000e-01   2.0999999999999999e-01   1.6180000000000000e-01   1.3200000000000000e-02  -1.1540999999999999e+00  -2.2200000000000001e-02   3.3083000000000000e+00   3.1790000000000002e-01   5.7700000000000001e-02   2.6100000000000001e-01
  -3.0859999999999999e-01   0.0000000000000000e+00   2.5740000000000002e-01   1.5279999999999999e-01   1.7130000000000001e-01   8.7700000000000000e-02  -1.3095000000000001e+00   2.2200000000000001e-02   3.1341999999999999e+00   1.8300000000000000e-01   6.7400000000000002e-02   2.4329999999999999e-01
  -3.7469999999999998e-01  -2.1980000000000000e-01   1.7160000000000000e-01   2.1959999999999999e-01   1.2370000000000000e-01   8.3299999999999999e-02  -1.1984999999999999e+00  -6.6699999999999995e-02   3.2212000000000001e+00   1.8300000000000000e-01   1.9199999999999998e-02   2.5209999999999999e-01
  -3.9679999999999999e-01  -2.4179999999999999e-01   5.1470000000000005e-01   8.5900000000000004e-02   5.7099999999999998e-02   1.0520000000000000e-01  -1.3095000000000001e+00  -1.5559999999999999e-01   3.3083000000000000e+00   2.2159999999999999e-01   9.5999999999999992e-03   2.6100000000000001e-01
  -6.6100000000000006e-02  -1.3189999999999999e-01  -1.7160000000000000e-01   1.4319999999999999e-01   8.5599999999999996e-02   1.3200000000000000e-02  -1.0875999999999999e+00   2.2200000000000001e-02   3.6564999999999999e+00   2.7939999999999998e-01   6.7400000000000002e-02   2.3890000000000000e-01
  -1.7630000000000001e-01  -3.5170000000000001e-01   9.4359999999999999e-01   7.6399999999999996e-02   2.8500000000000001e-02   1.3589999999999999e-01  -9.3220000000000003e-01   2.6679999999999998e-01   3.3083000000000000e+00   1.7340000000000000e-01   3.8500000000000000e-02   2.2120000000000001e-01
  -2.2040000000000001e-01  -3.7369999999999998e-01   1.7160000000000000e-01   2.3870000000000000e-01   1.0470000000000000e-01   7.8899999999999998e-02  -9.1000000000000003e-01   6.6699999999999995e-02   3.0470999999999999e+00   2.6010000000000000e-01   1.9199999999999998e-02   2.2559999999999999e-01
  -1.5429999999999999e-01  -2.6379999999999998e-01  -4.2890000000000000e-01   1.9089999999999999e-01   1.7130000000000001e-01   6.5799999999999997e-02  -1.1984999999999999e+00   4.4499999999999998e-02   3.1341999999999999e+00   2.8899999999999998e-01   1.9199999999999998e-02   2.2559999999999999e-01
  -8.8200000000000001e-02  -2.4179999999999999e-01  -6.0050000000000003e-01   1.9089999999999999e-01   1.2370000000000000e-01  -2.6300000000000000e-02  -7.9900000000000004e-01   3.5580000000000001e-01   4.0918000000000001e+00   2.0230000000000001e-01   1.5400000000000000e-01   1.9910000000000000e-01
  -4.1880000000000001e-01  -3.5170000000000001e-01  -1.7160000000000000e-01   2.0050000000000001e-01   8.5599999999999996e-02   8.3299999999999999e-02  -1.2206999999999999e+00   3.3350000000000002e-01   4.0048000000000004e+00   2.8899999999999998e-01   9.6199999999999994e-02   1.7690000000000000e-01
   0.0000000000000000e+00  -3.0780000000000002e-01  -1.0294000000000001e+00   2.1959999999999999e-01   1.4269999999999999e-01  -1.3200000000000000e-02  -1.0209999999999999e+00  -8.8900000000000007e-02   3.6564999999999999e+00   1.8300000000000000e-01   9.5999999999999992e-03   2.0790000000000000e-01
  -3.0859999999999999e-01  -4.3999999999999997e-02   4.2890000000000000e-01   8.5900000000000004e-02   1.2370000000000000e-01   6.5799999999999997e-02  -1.2873000000000001e+00   2.2200000000000001e-02   2.5247000000000002e+00   2.7939999999999998e-01   2.8899999999999999e-02   2.3440000000000000e-01
  -1.1020000000000001e-01  -3.2979999999999998e-01   3.4310000000000002e-01   2.0999999999999999e-01   9.5200000000000007e-02   7.0199999999999999e-02  -9.5440000000000003e-01   1.5559999999999999e-01   2.9600000000000000e+00   2.6010000000000000e-01   6.7400000000000002e-02   2.1679999999999999e-01
  -1.9839999999999999e-01  -3.0780000000000002e-01   8.5800000000000001e-02   1.1459999999999999e-01   6.6600000000000006e-02   8.7700000000000000e-02  -1.3317000000000001e+00   1.1119999999999999e-01   2.3506000000000000e+00   2.1190000000000001e-01   9.5999999999999992e-03   2.6540000000000002e-01
  -2.4249999999999999e-01  -1.3189999999999999e-01   8.5800000000000001e-02   2.4820000000000000e-01   4.7600000000000003e-02   7.4499999999999997e-02  -1.2650999999999999e+00  -2.2200000000000001e-02   2.6989000000000001e+00   2.3119999999999999e-01   3.8500000000000000e-02   2.0790000000000000e-01
  -3.5270000000000001e-01  -2.1980000000000000e-01   9.4359999999999999e-01   1.8140000000000001e-01   6.6600000000000006e-02   7.0199999999999999e-02  -1.0653999999999999e+00   2.2239999999999999e-01   3.0470999999999999e+00   2.6010000000000000e-01   7.6999999999999999e-02   2.3440000000000000e-01
  -1.7630000000000001e-01  -1.7590000000000000e-01  -1.7160000000000000e-01   1.1459999999999999e-01   1.5229999999999999e-01   8.7700000000000000e-02  -8.8780000000000003e-01   1.3339999999999999e-01   3.0470999999999999e+00   2.6970000000000000e-01   8.6599999999999996e-02   1.6810000000000000e-01
  -1.5429999999999999e-01  -3.0780000000000002e-01   8.5800000000000001e-02   2.0050000000000001e-01   3.8100000000000002e-02   5.2600000000000001e-02  -1.2428999999999999e+00   4.4499999999999998e-02   2.8730000000000002e+00   2.0230000000000001e-01  -9.5999999999999992e-03   2.0790000000000000e-01
  -8.8200000000000001e-02  -3.0780000000000002e-01  -9.4359999999999999e-01   1.4319999999999999e-01   1.6180000000000000e-01   6.5799999999999997e-02  -8.6560000000000004e-01   6.6699999999999995e-02   3.5695000000000001e+00   3.2750000000000001e-01   4.8099999999999997e-02   1.7690000000000000e-01
  -3.0859999999999999e-01  -3.2979999999999998e-01   1.2010000000000001e+00   1.7190000000000000e-01   1.9030000000000000e-01   9.6500000000000002e-02  -1.1984999999999999e+00   1.7790000000000000e-01   3.4824000000000002e+00   1.4449999999999999e-01  -9.5999999999999992e-03   2.2559999999999999e-01
  -2.1999999999999999e-02  -4.1770000000000002e-01   0.0000000000000000e+00   2.6729999999999998e-01   9.5200000000000007e-02   4.8200000000000000e-02  -1.0431999999999999e+00  -8.8900000000000007e-02   3.6564999999999999e+00   2.6010000000000000e-01   1.0580000000000001e-01   2.4329999999999999e-01
  -1.5429999999999999e-01  -2.6379999999999998e-01  -1.7160000000000000e-01   2.0999999999999999e-01   5.7099999999999998e-02   8.7700000000000000e-02  -1.3095000000000001e+00   1.1119999999999999e-01   3.3083000000000000e+00   1.9270000000000001e-01   2.8899999999999999e-02   2.5659999999999999e-01
  -3.0859999999999999e-01  -4.1770000000000002e-01   8.5800000000000001e-02   1.3370000000000001e-01   1.0470000000000000e-01   1.0520000000000000e-01  -1.2428999999999999e+00   0.0000000000000000e+00   3.2212000000000001e+00   2.3119999999999999e-01   8.6599999999999996e-02   2.5209999999999999e-01
  -4.1880000000000001e-01  -5.2759999999999996e-01   5.1470000000000005e-01   7.6399999999999996e-02   3.8100000000000002e-02   1.0090000000000000e-01  -1.2206999999999999e+00  -1.7790000000000000e-01   3.5695000000000001e+00   1.5409999999999999e-01   1.9199999999999998e-02   1.9910000000000000e-01
  -2.8649999999999998e-01  -3.0780000000000002e-01   6.0050000000000003e-01   2.1959999999999999e-01   3.8100000000000002e-02   7.0199999999999999e-02  -8.4340000000000004e-01   1.5559999999999999e-01   3.5695000000000001e+00   2.8899999999999998e-01   7.6999999999999999e-02   2.1679999999999999e-01
  -4.4080000000000003e-01  -5.0560000000000005e-01   8.5780000000000001e-01   7.6399999999999996e-02  -2.8500000000000001e-02   1.1400000000000000e-01  -9.9880000000000002e-01   1.3339999999999999e-01   3.0470999999999999e+00   2.6010000000000000e-01  -1.9199999999999998e-02   2.1679999999999999e-01
  -1.1020000000000001e-01  -1.9789999999999999e-01   7.7210000000000001e-01   1.7190000000000000e-01   6.6600000000000006e-02   5.2600000000000001e-02  -9.7660000000000002e-01   2.6679999999999998e-01   3.5695000000000001e+00   2.8899999999999998e-01   6.7400000000000002e-02   1.9910000000000000e-01
  -2.2040000000000001e-01  -5.4959999999999998e-01  -4.2890000000000000e-01   2.1959999999999999e-01   1.4269999999999999e-01   2.6300000000000000e-02  -1.0875999999999999e+00   6.6699999999999995e-02   3.0470999999999999e+00   2.4079999999999999e-01  -9.5999999999999992e-03   2.3890000000000000e-01
  -1.1020000000000001e-01  -8.7900000000000006e-02  -8.5800000000000001e-02   2.0999999999999999e-01   2.3790000000000000e-01   6.5799999999999997e-02  -9.9880000000000002e-01   1.5559999999999999e-01   3.4824000000000002e+00   2.3119999999999999e-01   7.6999999999999999e-02   1.9020000000000001e-01
  -2.8649999999999998e-01  -1.3189999999999999e-01   4.2890000000000000e-01   1.4319999999999999e-01   8.5599999999999996e-02   1.0090000000000000e-01  -1.0209999999999999e+00   4.4499999999999998e-02   4.0048000000000004e+00   2.0230000000000001e-01   1.9199999999999998e-02   2.0349999999999999e-01
  -2.6450000000000001e-01  -1.7590000000000000e-01  -6.8630000000000002e-01   2.6729999999999998e-01   2.8500000000000001e-02   3.5099999999999999e-02  -1.1540999999999999e+00  -1.3339999999999999e-01   3.4824000000000002e+00   2.1190000000000001e-01   2.8899999999999999e-02   2.1229999999999999e-01
  -3.0859999999999999e-01  -4.8359999999999997e-01  -3.4310000000000002e-01   1.0500000000000000e-01   1.6180000000000000e-01   7.0199999999999999e-02  -1.0653999999999999e+00  -4.4499999999999998e-02   3.2212000000000001e+00   2.0230000000000001e-01  -3.8500000000000000e-02   2.2559999999999999e-01
  -4.4080000000000003e-01  -3.5170000000000001e-01   1.0294000000000001e+00   2.0050000000000001e-01   7.6100000000000001e-02   6.5799999999999997e-02  -1.0431999999999999e+00   1.7790000000000000e-01   2.9600000000000000e+00   2.3119999999999999e-01   0.0000000000000000e+00   2.3440000000000000e-01
  -6.6100000000000006e-02  -3.9570000000000000e-01   1.7160000000000000e-01   1.3370000000000001e-01   9.4999999999999998e-03   1.0520000000000000e-01  -9.7660000000000002e-01  -4.4499999999999998e-02   3.6564999999999999e+00   2.3119999999999999e-01   0.0000000000000000e+00   2.7429999999999999e-01
  -3.0859999999999999e-01  -2.8580000000000000e-01   2.5740000000000002e-01   8.5900000000000004e-02   1.0470000000000000e-01   7.8899999999999998e-02  -1.0431999999999999e+00   6.6699999999999995e-02   3.2212000000000001e+00   2.6010000000000000e-01   4.8099999999999997e-02   2.0790000000000000e-01
  -2.4249999999999999e-01  -2.8580000000000000e-01   1.9730000000000001e+00   1.4319999999999999e-01   6.6600000000000006e-02   1.1400000000000000e-01  -1.1096999999999999e+00   4.4499999999999998e-02   3.7435999999999998e+00   2.2159999999999999e-01   9.5999999999999992e-03   2.2120000000000001e-01
  -1.7630000000000001e-01  -2.6379999999999998e-01   6.8630000000000002e-01   9.5500000000000002e-02   5.7099999999999998e-02   9.6500000000000002e-02  -9.5440000000000003e-01   2.2239999999999999e-01   3.6564999999999999e+00   2.0230000000000001e-01   1.1550000000000001e-01   2.2120000000000001e-01
  -2.6450000000000001e-01  -1.7590000000000000e-01   5.1470000000000005e-01   2.6729999999999998e-01   7.6100000000000001e-02   6.1400000000000003e-02  -1.1096999999999999e+00   2.2200000000000001e-02   3.9177000000000000e+00   2.2159999999999999e-01   4.8099999999999997e-02   2.3890000000000000e-01
  -1.9839999999999999e-01  -2.1980000000000000e-01  -6.0050000000000003e-01   9.5500000000000002e-02   1.5229999999999999e-01   5.7000000000000002e-02  -1.1096999999999999e+00   1.7790000000000000e-01   3.6564999999999999e+00   3.3710000000000001e-01   1.4430000000000001e-01   1.9020000000000001e-01
  -3.9679999999999999e-01  -3.7369999999999998e-01  -8.5800000000000001e-02   1.8140000000000001e-01   4.7600000000000003e-02   7.4499999999999997e-02  -1.1096999999999999e+00   1.1119999999999999e-01   3.3083000000000000e+00   2.4079999999999999e-01   1.2509999999999999e-01   2.3440000000000000e-01
  -6.6100000000000006e-02  -1.3189999999999999e-01  -9.4359999999999999e-01   1.5279999999999999e-01   2.0930000000000001e-01   2.6300000000000000e-02  -1.1984999999999999e+00   1.1119999999999999e-01   2.9600000000000000e+00   2.5050000000000000e-01   1.9199999999999998e-02   2.3440000000000000e-01
  -2.2040000000000001e-01  -2.1980000000000000e-01   0.0000000000000000e+00   1.6230000000000000e-01   1.9000000000000000e-02   9.6500000000000002e-02  -1.2650999999999999e+00   4.4499999999999998e-02   3.7435999999999998e+00   2.3119999999999999e-01   5.7700000000000001e-02   2.3000000000000001e-01
  -6.6100000000000006e-02  -3.0780000000000002e-01   6.0050000000000003e-01   1.3370000000000001e-01   7.6100000000000001e-02   9.6500000000000002e-02  -1.1540999999999999e+00   4.4499999999999998e-02   3.4824000000000002e+00   2.2159999999999999e-01  -9.5999999999999992e-03   2.0790000000000000e-01
  -2.8649999999999998e-01  -2.4179999999999999e-01   1.3725000000000001e+00   1.6230000000000000e-01   9.4999999999999998e-03   6.5799999999999997e-02  -1.2428999999999999e+00   0.0000000000000000e+00   3.4824000000000002e+00   2.6970000000000000e-01   0.0000000000000000e+00   2.3890000000000000e-01
  -6.6100000000000006e-02  -3.5170000000000001e-01   1.2010000000000001e+00   1.9089999999999999e-01   6.6600000000000006e-02   7.0199999999999999e-02  -1.1762999999999999e+00   4.4499999999999998e-02   2.6989000000000001e+00   2.2159999999999999e-01   9.6199999999999994e-02   2.2559999999999999e-01
  -4.4080000000000003e-01  -3.0780000000000002e-01   5.1470000000000005e-01   2.1959999999999999e-01   0.0000000000000000e+00   7.4499999999999997e-02  -9.7660000000000002e-01   2.2239999999999999e-01   3.1341999999999999e+00   2.1190000000000001e-01   9.6199999999999994e-02   2.2120000000000001e-01
  -3.7469999999999998e-01  -3.0780000000000002e-01   3.4310000000000002e-01   8.5900000000000004e-02   6.6600000000000006e-02   9.2100000000000001e-02  -1.0431999999999999e+00   2.4460000000000001e-01   3.1341999999999999e+00   2.6970000000000000e-01   1.2509999999999999e-01   2.2120000000000001e-01
  -1.3230000000000000e-01  -1.9789999999999999e-01  -1.7160000000000000e-01   2.9599999999999999e-01   6.6600000000000006e-02   1.3200000000000000e-02  -9.9880000000000002e-01  -1.1119999999999999e-01   3.8306000000000000e+00   2.0230000000000001e-01   5.7700000000000001e-02   2.1679999999999999e-01
  -8.8200000000000001e-02  -1.3189999999999999e-01  -3.4310000000000002e-01   2.5779999999999997e-01   1.2370000000000000e-01   8.8000000000000005e-03  -8.6560000000000004e-01   1.7790000000000000e-01   3.3953000000000002e+00   2.8899999999999998e-01   2.8899999999999999e-02   2.0349999999999999e-01
  -2.4249999999999999e-01  -1.9789999999999999e-01   3.4310000000000002e-01   1.3370000000000001e-01   8.5599999999999996e-02   6.1400000000000003e-02  -1.0431999999999999e+00   1.1119999999999999e-01   4.3529999999999998e+00   2.5050000000000000e-01   8.6599999999999996e-02   1.9460000000000000e-01
  -1.7630000000000001e-01  -1.9789999999999999e-01  -1.2010000000000001e+00   1.8140000000000001e-01   1.1420000000000000e-01   6.5799999999999997e-02  -1.0431999999999999e+00   4.4499999999999998e-02   3.4824000000000002e+00   2.4079999999999999e-01   9.6199999999999994e-02   2.1229999999999999e-01
  -2.6450000000000001e-01  -3.5170000000000001e-01   0.0000000000000000e+00   1.7190000000000000e-01   1.2370000000000000e-01   4.8200000000000000e-02  -1.0209999999999999e+00   4.4499999999999998e-02   2.9600000000000000e+00   1.8300000000000000e-01  -4.8099999999999997e-02   2.1229999999999999e-01
  -2.4249999999999999e-01  -3.2979999999999998e-01   9.4359999999999999e-01   1.5279999999999999e-01   1.8079999999999999e-01   5.2600000000000001e-02  -1.2206999999999999e+00   1.1119999999999999e-01   3.0470999999999999e+00   1.9270000000000001e-01   0.0000000000000000e+00   2.4329999999999999e-01
  -2.4249999999999999e-01  -2.6379999999999998e-01   6.0050000000000003e-01   7.6399999999999996e-02  -9.4999999999999998e-03   8.3299999999999999e-02  -1.3761000000000001e+00  -1.1119999999999999e-01   2.5247000000000002e+00   2.5050000000000000e-01   6.7400000000000002e-02   2.4770000000000000e-01
  -2.4249999999999999e-01  -2.1999999999999999e-02   4.2890000000000000e-01   1.4319999999999999e-01   4.7600000000000003e-02   9.6500000000000002e-02  -1.1318999999999999e+00   6.6699999999999995e-02   2.4377000000000000e+00   3.0819999999999997e-01   1.0580000000000001e-01   2.4329999999999999e-01
  -4.8490000000000000e-01  -5.7160000000000000e-01   4.2890000000000000e-01   1.5279999999999999e-01   3.8100000000000002e-02   1.0960000000000000e-01  -9.9880000000000002e-01  -8.8900000000000007e-02   3.4824000000000002e+00   2.5050000000000000e-01   9.6199999999999994e-02   2.2120000000000001e-01
  -1.9839999999999999e-01  -3.2979999999999998e-01   3.4310000000000002e-01   2.0050000000000001e-01   1.1420000000000000e-01   7.8899999999999998e-02  -9.3220000000000003e-01   6.6699999999999995e-02   3.2212000000000001e+00   2.5050000000000000e-01   0.0000000000000000e+00   1.7690000000000000e-01
   4.4100000000000000e-02  -6.6000000000000003e-02  -8.5800000000000001e-02   1.3370000000000001e-01   1.1420000000000000e-01   4.8200000000000000e-02  -1.0875999999999999e+00   8.8900000000000007e-02   4.0918000000000001e+00   2.1190000000000001e-01   5.7700000000000001e-02   2.4770000000000000e-01
  -1.5429999999999999e-01  -3.9570000000000000e-01   8.5800000000000001e-02   3.2460000000000000e-01   1.1420000000000000e-01   4.8200000000000000e-02  -1.1762999999999999e+00   1.5559999999999999e-01   3.1341999999999999e+00   2.3119999999999999e-01   9.6199999999999994e-02   1.9020000000000001e-01
  -2.4249999999999999e-01  -3.7369999999999998e-01  -2.5740000000000002e-01   8.5900000000000004e-02   1.0470000000000000e-01   5.2600000000000001e-02  -1.1096999999999999e+00   1.3339999999999999e-01   3.6564999999999999e+00   2.9859999999999998e-01   2.8899999999999999e-02   2.2559999999999999e-01
  -2.8649999999999998e-01  -2.1980000000000000e-01  -8.5800000000000001e-02   2.2910000000000000e-01   1.3320000000000001e-01   2.1899999999999999e-02  -1.1762999999999999e+00  -6.6699999999999995e-02   3.8306000000000000e+00   3.1790000000000002e-01   9.5999999999999992e-03   2.1679999999999999e-01
  -3.3060000000000000e-01  -2.4179999999999999e-01   0.0000000000000000e+00   1.9089999999999999e-01   2.2839999999999999e-01   3.0700000000000002e-02  -1.3317000000000001e+00  -4.4499999999999998e-02   3.1341999999999999e+00   2.6010000000000000e-01   0.0000000000000000e+00   2.3440000000000000e-01
  -2.6450000000000001e-01  -3.9570000000000000e-01   3.4310000000000002e-01   9.5500000000000002e-02   6.6600000000000006e-02   8.7700000000000000e-02  -9.9880000000000002e-01  -2.2200000000000001e-02   3.2212000000000001e+00   2.7939999999999998e-01   9.6199999999999994e-02   2.3440000000000000e-01
  -1.1020000000000001e-01  -1.5390000000000001e-01   5.1470000000000005e-01   1.5279999999999999e-01  -1.9000000000000000e-02   9.6500000000000002e-02  -1.2206999999999999e+00  -6.6699999999999995e-02   2.5247000000000002e+00   2.8899999999999998e-01  -2.8899999999999999e-02   2.6540000000000002e-01
  -2.6450000000000001e-01  -5.2759999999999996e-01   4.2890000000000000e-01   1.3370000000000001e-01   7.6100000000000001e-02   6.5799999999999997e-02  -1.0653999999999999e+00  -1.7790000000000000e-01   2.4377000000000000e+00   3.2750000000000001e-01   9.6199999999999994e-02   2.3890000000000000e-01
  -2.4249999999999999e-01  -3.0780000000000002e-01   2.0588000000000002e+00   1.0500000000000000e-01   2.8500000000000001e-02   1.2720000000000001e-01  -9.1000000000000003e-01   1.5559999999999999e-01   3.8306000000000000e+00   2.3119999999999999e-01   4.8099999999999997e-02   2.2120000000000001e-01
  -5.7310000000000005e-01  -2.4179999999999999e-01   3.4310000000000002e-01   1.4319999999999999e-01   4.7600000000000003e-02   8.3299999999999999e-02  -8.4340000000000004e-01  -6.6699999999999995e-02   4.0048000000000004e+00   2.6010000000000000e-01   1.2509999999999999e-01   2.1679999999999999e-01
  -2.6450000000000001e-01  -1.3189999999999999e-01   5.1470000000000005e-01   1.8140000000000001e-01   9.5200000000000007e-02   4.3900000000000002e-02  -8.6560000000000004e-01   1.7790000000000000e-01   3.2212000000000001e+00   2.5050000000000000e-01   3.8500000000000000e-02   2.4329999999999999e-01
  -2.4249999999999999e-01  -1.5390000000000001e-01  -7.7210000000000001e-01   2.9599999999999999e-01   1.0470000000000000e-01   4.3900000000000002e-02  -7.9900000000000004e-01  -2.2200000000000001e-02   3.3083000000000000e+00   2.7939999999999998e-01   1.1550000000000001e-01   2.1229999999999999e-01
  -8.8200000000000001e-02  -3.7369999999999998e-01   5.1470000000000005e-01   4.7699999999999999e-02   8.5599999999999996e-02   7.8899999999999998e-02  -1.0431999999999999e+00   1.1119999999999999e-01   3.6564999999999999e+00   2.0230000000000001e-01   4.8099999999999997e-02   2.3000000000000001e-01
  -8.8200000000000001e-02  -1.5390000000000001e-01  -1.2867999999999999e+00   2.5779999999999997e-01   1.5229999999999999e-01   7.0199999999999999e-02  -1.1318999999999999e+00   0.0000000000000000e+00   3.9177000000000000e+00   2.4079999999999999e-01   1.9199999999999998e-02   2.5209999999999999e-01
  -1.1020000000000001e-01  -3.0780000000000002e-01   0.0000000000000000e+00   2.5779999999999997e-01   6.6600000000000006e-02   4.8200000000000000e-02  -1.3095000000000001e+00  -6.6699999999999995e-02   3.2212000000000001e+00   1.8300000000000000e-01  -9.5999999999999992e-03   2.4770000000000000e-01
  -1.5429999999999999e-01  -3.9570000000000000e-01   1.1152000000000000e+00   1.2410000000000000e-01   6.6600000000000006e-02   9.2100000000000001e-02  -9.5440000000000003e-01   4.4499999999999998e-02   3.7435999999999998e+00   2.6010000000000000e-01   5.7700000000000001e-02   2.3000000000000001e-01
  -2.1999999999999999e-02  -1.9789999999999999e-01   4.2890000000000000e-01   1.1459999999999999e-01   0.0000000000000000e+00   9.2100000000000001e-02  -1.2650999999999999e+00   4.4499999999999998e-02   2.9600000000000000e+00   2.8899999999999998e-01  -2.8899999999999999e-02   2.5659999999999999e-01
  -2.2040000000000001e-01  -3.2979999999999998e-01   1.7160000000000000e-01   1.5279999999999999e-01   5.7099999999999998e-02   6.5799999999999997e-02  -1.2428999999999999e+00  -1.5559999999999999e-01   3.6564999999999999e+00   2.6970000000000000e-01   0.0000000000000000e+00   2.3000000000000001e-01
  -4.1880000000000001e-01  -4.1770000000000002e-01   6.0050000000000003e-01   8.5900000000000004e-02  -2.8500000000000001e-02   9.6500000000000002e-02  -1.0431999999999999e+00   1.1119999999999999e-01   3.1341999999999999e+00   2.0230000000000001e-01   5.7700000000000001e-02   2.0349999999999999e-01
  -2.4249999999999999e-01  -3.2979999999999998e-01   6.8630000000000002e-01   2.0050000000000001e-01   1.8079999999999999e-01   6.1400000000000003e-02  -1.0209999999999999e+00   2.2239999999999999e-01   3.7435999999999998e+00   2.5050000000000000e-01   1.3469999999999999e-01   2.1229999999999999e-01
  -1.5429999999999999e-01  -3.2979999999999998e-01  -4.2890000000000000e-01   2.3870000000000000e-01   1.3320000000000001e-01   3.0700000000000002e-02  -1.1096999999999999e+00   6.6699999999999995e-02   4.7012999999999998e+00   2.2159999999999999e-01   5.7700000000000001e-02   2.3440000000000000e-01
   0.0000000000000000e+00  -1.9789999999999999e-01  -3.4310000000000002e-01   2.5779999999999997e-01   2.0930000000000001e-01   2.6300000000000000e-02  -1.0431999999999999e+00   2.6679999999999998e-01   3.3953000000000002e+00   2.6010000000000000e-01   1.9199999999999998e-02   1.8140000000000001e-01
  -3.7469999999999998e-01  -2.1980000000000000e-01   4.2890000000000000e-01   1.7190000000000000e-01   7.6100000000000001e-02   8.3299999999999999e-02  -1.3539000000000001e+00   0.0000000000000000e+00   4.0918000000000001e+00   2.3119999999999999e-01   9.6199999999999994e-02   2.2559999999999999e-01
  -3.3060000000000000e-01  -1.0990000000000000e-01  -9.4359999999999999e-01   1.3370000000000001e-01   6.6600000000000006e-02   8.8000000000000005e-03  -1.2206999999999999e+00   1.5559999999999999e-01   3.3953000000000002e+00   3.0819999999999997e-01   3.8500000000000000e-02   2.0790000000000000e-01
  -2.4249999999999999e-01  -2.8580000000000000e-01   8.5780000000000001e-01   1.0500000000000000e-01   1.5229999999999999e-01   6.1400000000000003e-02  -1.2428999999999999e+00   1.1119999999999999e-01   2.6989000000000001e+00   2.2159999999999999e-01   6.7400000000000002e-02   2.4329999999999999e-01
  -4.6289999999999998e-01  -2.6379999999999998e-01   2.5740000000000002e-01   1.6230000000000000e-01   7.6100000000000001e-02   6.1400000000000003e-02  -9.7660000000000002e-01   4.4499999999999998e-02   3.1341999999999999e+00   1.6380000000000000e-01   7.6999999999999999e-02   2.2559999999999999e-01
  -2.6450000000000001e-01  -2.6379999999999998e-01   6.0050000000000003e-01   1.0500000000000000e-01   1.0470000000000000e-01   1.1400000000000000e-01  -1.2428999999999999e+00  -2.2239999999999999e-01   3.1341999999999999e+00   2.4079999999999999e-01  -1.9199999999999998e-02   2.4329999999999999e-01
  -1.1020000000000001e-01  -2.6379999999999998e-01   2.5740000000000002e-01   1.7190000000000000e-01   1.1420000000000000e-01   4.3900000000000002e-02  -1.0209999999999999e+00  -6.6699999999999995e-02   3.2212000000000001e+00   2.2159999999999999e-01   4.8099999999999997e-02   2.2120000000000001e-01
  -5.0700000000000001e-01  -2.4179999999999999e-01   6.8630000000000002e-01   8.5900000000000004e-02  -4.7600000000000003e-02   8.3299999999999999e-02  -1.1540999999999999e+00   1.7790000000000000e-01   3.2212000000000001e+00   2.0230000000000001e-01   8.6599999999999996e-02   2.1229999999999999e-01
  -2.8649999999999998e-01  -1.9789999999999999e-01  -5.1470000000000005e-01   1.2410000000000000e-01   1.9000000000000000e-02   7.0199999999999999e-02  -8.6560000000000004e-01   1.5559999999999999e-01   3.8306000000000000e+00   2.8899999999999998e-01   8.6599999999999996e-02   1.9460000000000000e-01
  -1.5429999999999999e-01  -1.0990000000000000e-01   1.7160000000000000e-01   1.6230000000000000e-01   1.0470000000000000e-01   4.3900000000000002e-02  -9.1000000000000003e-01  -1.3339999999999999e-01   3.3953000000000002e+00   2.5050000000000000e-01   0.0000000000000000e+00   2.0349999999999999e-01
  -1.9839999999999999e-01  -1.3189999999999999e-01  -9.4359999999999999e-01   1.6230000000000000e-01   1.3320000000000001e-01   3.0700000000000002e-02  -1.0209999999999999e+00   4.0020000000000000e-01   3.5695000000000001e+00   2.1190000000000001e-01   1.1550000000000001e-01   1.6370000000000001e-01
  -3.9679999999999999e-01  -2.6379999999999998e-01   4.2890000000000000e-01   1.8140000000000001e-01   1.0470000000000000e-01   4.3900000000000002e-02  -9.7660000000000002e-01   1.1119999999999999e-01   3.5695000000000001e+00   1.9270000000000001e-01   3.8500000000000000e-02   2.5659999999999999e-01
  -8.8200000000000001e-02  -2.8580000000000000e-01  -8.5780000000000001e-01   1.5279999999999999e-01   1.9030000000000000e-01   8.8000000000000005e-03  -1.1762999999999999e+00   4.4499999999999998e-02   2.7858999999999998e+00   2.7939999999999998e-01   9.5999999999999992e-03   2.4329999999999999e-01
  -3.7469999999999998e-01  -1.9789999999999999e-01   8.5800000000000001e-02   1.4319999999999999e-01   1.1420000000000000e-01   8.3299999999999999e-02  -1.2206999999999999e+00  -1.3339999999999999e-01   3.1341999999999999e+00   2.3119999999999999e-01  -6.7400000000000002e-02   2.7870000000000000e-01
  -2.6450000000000001e-01  -3.7369999999999998e-01   5.1470000000000005e-01   1.3370000000000001e-01   1.1420000000000000e-01   1.4470000000000000e-01  -9.5440000000000003e-01   4.4499999999999998e-02   2.7858999999999998e+00   2.2159999999999999e-01   7.6999999999999999e-02   2.3000000000000001e-01
  -1.9839999999999999e-01  -3.0780000000000002e-01   8.5800000000000001e-02   1.3370000000000001e-01   9.4999999999999998e-03   1.0520000000000000e-01  -1.2206999999999999e+00  -4.4499999999999998e-02   3.6564999999999999e+00   2.3119999999999999e-01  -2.8899999999999999e-02   2.8749999999999998e-01
  -3.0859999999999999e-01  -4.8359999999999997e-01   5.1470000000000005e-01   1.0500000000000000e-01   4.7600000000000003e-02   7.0199999999999999e-02  -1.1762999999999999e+00   2.2200000000000001e-02   3.0470999999999999e+00   2.6970000000000000e-01  -4.8099999999999997e-02   2.3440000000000000e-01
  -3.5270000000000001e-01  -3.5170000000000001e-01   1.2010000000000001e+00   8.5900000000000004e-02  -7.6100000000000001e-02   1.3159999999999999e-01  -1.0431999999999999e+00   1.3339999999999999e-01   3.6564999999999999e+00   2.8899999999999998e-01   1.9199999999999998e-02   2.2559999999999999e-01
  -2.4249999999999999e-01  -3.7369999999999998e-01  -1.7160000000000000e-01   2.1959999999999999e-01   7.6100000000000001e-02   7.8899999999999998e-02  -1.0431999999999999e+00   1.3339999999999999e-01   4.1788999999999996e+00   2.8899999999999998e-01   4.8099999999999997e-02   2.0790000000000000e-01
  -2.8649999999999998e-01  -3.9570000000000000e-01   4.2890000000000000e-01   1.6230000000000000e-01   1.7130000000000001e-01   4.8200000000000000e-02  -1.2428999999999999e+00   0.0000000000000000e+00   3.2212000000000001e+00   2.3119999999999999e-01  -3.8500000000000000e-02   2.6100000000000001e-01
  -1.5429999999999999e-01  -2.4179999999999999e-01  -5.1470000000000005e-01   2.1959999999999999e-01   1.3320000000000001e-01   5.2600000000000001e-02  -1.0875999999999999e+00   1.5559999999999999e-01   3.6564999999999999e+00   2.9859999999999998e-01   8.6599999999999996e-02   2.0349999999999999e-01
  -3.0859999999999999e-01  -3.5170000000000001e-01  -4.2890000000000000e-01   1.0500000000000000e-01   1.5229999999999999e-01   9.2100000000000001e-02  -1.1984999999999999e+00   4.4499999999999998e-02   3.3953000000000002e+00   2.1190000000000001e-01   1.3469999999999999e-01   2.4329999999999999e-01
  -2.6450000000000001e-01  -2.6379999999999998e-01  -8.5800000000000001e-02   2.2910000000000000e-01   2.2839999999999999e-01   2.1899999999999999e-02  -9.9880000000000002e-01   4.4499999999999998e-02   2.8730000000000002e+00   3.5639999999999999e-01  -2.8899999999999999e-02   2.2120000000000001e-01
  -2.4249999999999999e-01  -4.1770000000000002e-01   2.5740000000000002e-01   1.6230000000000000e-01   8.5599999999999996e-02   8.3299999999999999e-02  -1.1984999999999999e+00  -8.8900000000000007e-02   3.3083000000000000e+00   2.7939999999999998e-01  -6.7400000000000002e-02   2.6979999999999998e-01
  -3.9679999999999999e-01  -1.7590000000000000e-01   6.0050000000000003e-01   1.1459999999999999e-01   1.0470000000000000e-01   1.0520000000000000e-01  -1.0209999999999999e+00   6.6699999999999995e-02   3.6564999999999999e+00   2.0230000000000001e-01   8.6599999999999996e-02   1.8579999999999999e-01
  -3.5270000000000001e-01  -4.6170000000000000e-01   7.7210000000000001e-01   1.2410000000000000e-01   9.4999999999999998e-03   9.2100000000000001e-02  -9.3220000000000003e-01  -6.6699999999999995e-02   3.3953000000000002e+00   2.3119999999999999e-01   3.8500000000000000e-02   2.6540000000000002e-01
  -1.7630000000000001e-01  -2.4179999999999999e-01  -6.0050000000000003e-01   2.3870000000000000e-01   1.4269999999999999e-01   6.1400000000000003e-02  -1.1096999999999999e+00   0.0000000000000000e+00   3.4824000000000002e+00   3.0819999999999997e-01   8.6599999999999996e-02   1.8579999999999999e-01
  -2.8649999999999998e-01  -3.7369999999999998e-01   5.1470000000000005e-01   1.4319999999999999e-01   0.0000000000000000e+00   7.8899999999999998e-02  -1.1318999999999999e+00   1.3339999999999999e-01   3.6564999999999999e+00   2.8899999999999998e-01  -9.5999999999999992e-03   2.2120000000000001e-01
  -2.6450000000000001e-01  -3.7369999999999998e-01   0.0000000000000000e+00   1.7190000000000000e-01   2.8500000000000001e-02   5.2600000000000001e-02  -8.4340000000000004e-01  -4.4499999999999998e-02   3.4824000000000002e+00   2.6970000000000000e-01   8.6599999999999996e-02   1.6370000000000001e-01
  -3.9679999999999999e-01  -3.5170000000000001e-01   3.4310000000000002e-01   2.6729999999999998e-01   1.2370000000000000e-01   6.5799999999999997e-02  -1.2428999999999999e+00   1.7790000000000000e-01   3.3953000000000002e+00   2.7939999999999998e-01  -9.5999999999999992e-03   2.4329999999999999e-01
  -4.1880000000000001e-01  -2.6379999999999998e-01   0.0000000000000000e+00   1.6230000000000000e-01   9.5200000000000007e-02   2.1899999999999999e-02  -1.0431999999999999e+00   4.0020000000000000e-01   3.7435999999999998e+00   2.3119999999999999e-01   5.7700000000000001e-02   2.3890000000000000e-01
  -2.8649999999999998e-01  -8.7900000000000006e-02   1.2867999999999999e+00   1.2410000000000000e-01   4.7600000000000003e-02   1.0090000000000000e-01  -9.9880000000000002e-01   2.0010000000000000e-01   4.1788999999999996e+00   2.6010000000000000e-01   1.0580000000000001e-01   2.3000000000000001e-01
  -2.2040000000000001e-01  -2.6379999999999998e-01  -1.2010000000000001e+00   1.6230000000000000e-01   1.4269999999999999e-01   7.0199999999999999e-02  -1.1984999999999999e+00   1.1119999999999999e-01   3.1341999999999999e+00   1.9270000000000001e-01   1.0580000000000001e-01   1.9460000000000000e-01
  -1.7630000000000001e-01  -1.5390000000000001e-01   3.4310000000000002e-01   2.2910000000000000e-01   1.5229999999999999e-01   1.0960000000000000e-01  -1.1540999999999999e+00   0.0000000000000000e+00   3.6564999999999999e+00   2.6010000000000000e-01   9.5999999999999992e-03   2.7429999999999999e-01
  -2.6450000000000001e-01  -2.4179999999999999e-01  -8.5800000000000001e-02   5.7299999999999997e-02   7.6100000000000001e-02   7.4499999999999997e-02  -1.1096999999999999e+00   2.2200000000000001e-02   2.6989000000000001e+00   2.3119999999999999e-01   4.8099999999999997e-02   2.1679999999999999e-01
  -2.6450000000000001e-01  -3.7369999999999998e-01   7.7210000000000001e-01   1.0500000000000000e-01  -3.8100000000000002e-02   1.0520000000000000e-01  -1.1984999999999999e+00  -2.2200000000000001e-02   2.8730000000000002e+00   3.5639999999999999e-01  -1.9199999999999998e-02   2.1679999999999999e-01
  -2.6450000000000001e-01  -3.0780000000000002e-01   8.5800000000000001e-02   9.5500000000000002e-02   1.5229999999999999e-01   4.3900000000000002e-02  -1.1762999999999999e+00   2.2200000000000001e-02   2.5247000000000002e+00   2.5050000000000000e-01   8.6599999999999996e-02   2.4770000000000000e-01
  -4.1880000000000001e-01  -3.2979999999999998e-01   6.0050000000000003e-01   1.7190000000000000e-01   7.6100000000000001e-02   1.1400000000000000e-01  -1.0875999999999999e+00   1.7790000000000000e-01   4.1788999999999996e+00   2.5050000000000000e-01   1.9199999999999998e-02   2.1679999999999999e-01
  -2.8649999999999998e-01  -1.3189999999999999e-01   0.0000000000000000e+00   1.6230000000000000e-01   5.7099999999999998e-02   1.4470000000000000e-01  -7.9900000000000004e-01   2.6679999999999998e-01   2.2635999999999998e+00   2.1190000000000001e-01   2.8899999999999999e-02   1.9460000000000000e-01
  -4.1880000000000001e-01  -2.6379999999999998e-01  -3.4310000000000002e-01   1.4319999999999999e-01   2.2839999999999999e-01   8.8000000000000005e-03  -9.7660000000000002e-01  -6.6699999999999995e-02   3.7435999999999998e+00   1.5409999999999999e-01   8.6599999999999996e-02   2.0790000000000000e-01
  -2.2040000000000001e-01  -2.1980000000000000e-01  -4.2890000000000000e-01   1.9089999999999999e-01   1.4269999999999999e-01   5.2600000000000001e-02  -9.5440000000000003e-01   3.1130000000000002e-01   3.3953000000000002e+00   2.1190000000000001e-01   1.1550000000000001e-01   2.2120000000000001e-01
  -3.3060000000000000e-01  -3.2979999999999998e-01   0.0000000000000000e+00   1.4319999999999999e-01   1.5229999999999999e-01   2.1899999999999999e-02  -1.1096999999999999e+00  -6.6699999999999995e-02   4.0048000000000004e+00   1.4449999999999999e-01   1.9199999999999998e-02   2.1229999999999999e-01
  -3.5270000000000001e-01  -3.5170000000000001e-01  -5.1470000000000005e-01   2.6729999999999998e-01   2.0930000000000001e-01   4.8200000000000000e-02  -1.0209999999999999e+00   2.2200000000000001e-02   3.9177000000000000e+00   1.9270000000000001e-01   1.9199999999999998e-02   2.5659999999999999e-01
  -1.3230000000000000e-01  -3.7369999999999998e-01  -7.7210000000000001e-01   1.2410000000000000e-01   1.5229999999999999e-01   2.1899999999999999e-02  -1.2206999999999999e+00  -1.1119999999999999e-01   3.0470999999999999e+00   2.4079999999999999e-01   3.8500000000000000e-02   2.3890000000000000e-01
  -2.4249999999999999e-01  -3.0780000000000002e-01   7.7210000000000001e-01   7.6399999999999996e-02   9.5200000000000007e-02   7.0199999999999999e-02  -1.0653999999999999e+00  -8.8900000000000007e-02   2.6989000000000001e+00   3.3710000000000001e-01   3.8500000000000000e-02   2.2120000000000001e-01
  -2.4249999999999999e-01  -3.0780000000000002e-01   9.4359999999999999e-01   1.2410000000000000e-01   2.8500000000000001e-02   9.2100000000000001e-02  -1.2206999999999999e+00   1.3339999999999999e-01   2.6118000000000001e+00   2.6970000000000000e-01  -9.5999999999999992e-03   2.4329999999999999e-01
  -2.6450000000000001e-01  -4.6170000000000000e-01   8.5800000000000001e-02   1.9089999999999999e-01   1.3320000000000001e-01   3.5099999999999999e-02  -1.0653999999999999e+00  -2.2200000000000001e-02   2.5247000000000002e+00   2.4079999999999999e-01   3.8500000000000000e-02   2.4770000000000000e-01
  -3.7469999999999998e-01  -6.3749999999999996e-01   6.8630000000000002e-01   1.1459999999999999e-01   1.9000000000000000e-02   1.2280000000000001e-01  -1.0431999999999999e+00   2.2200000000000001e-02   3.6564999999999999e+00   2.6970000000000000e-01   7.6999999999999999e-02   1.8140000000000001e-01
  -2.6450000000000001e-01  -2.6379999999999998e-01   5.1470000000000005e-01   1.1459999999999999e-01   7.6100000000000001e-02   6.1400000000000003e-02  -1.1096999999999999e+00   2.8910000000000002e-01   3.7435999999999998e+00   2.3119999999999999e-01   1.2509999999999999e-01   2.1229999999999999e-01
  -1.7630000000000001e-01  -3.5170000000000001e-01  -4.2890000000000000e-01   2.1959999999999999e-01   9.5200000000000007e-02   3.9500000000000000e-02  -1.1096999999999999e+00   4.4499999999999998e-02   3.2212000000000001e+00   2.6010000000000000e-01   9.5999999999999992e-03   2.0349999999999999e-01
  -1.5429999999999999e-01  -1.7590000000000000e-01  -9.4359999999999999e-01   2.0999999999999999e-01   2.4740000000000001e-01   3.9500000000000000e-02  -9.1000000000000003e-01   2.0010000000000000e-01   4.2659000000000002e+00   2.8899999999999998e-01   1.2509999999999999e-01   1.9910000000000000e-01
  -3.5270000000000001e-01  -1.5390000000000001e-01   3.4310000000000002e-01   1.7190000000000000e-01   1.0470000000000000e-01   9.2100000000000001e-02  -8.8780000000000003e-01   6.6699999999999995e-02   3.6564999999999999e+00   2.6970000000000000e-01   3.8500000000000000e-02   2.3890000000000000e-01
  -1.3230000000000000e-01  -1.0990000000000000e-01  -8.5780000000000001e-01   2.0999999999999999e-01   1.1420000000000000e-01   8.7700000000000000e-02  -1.1318999999999999e+00   2.2239999999999999e-01   3.6564999999999999e+00   2.3119999999999999e-01   6.7400000000000002e-02   2.1679999999999999e-01
  -2.6450000000000001e-01  -2.8580000000000000e-01   8.5800000000000001e-02   1.3370000000000001e-01   9.5200000000000007e-02   6.1400000000000003e-02  -1.2428999999999999e+00   2.2200000000000001e-02   3.6564999999999999e+00   2.2159999999999999e-01   9.5999999999999992e-03   2.3890000000000000e-01
  -4.6289999999999998e-01  -4.6170000000000000e-01   1.7160000000000000e-01   1.7190000000000000e-01  -9.4999999999999998e-03   1.4030000000000001e-01  -9.3220000000000003e-01   6.6699999999999995e-02   3.1341999999999999e+00   2.6970000000000000e-01   0.0000000000000000e+00   2.0349999999999999e-01
  -3.3060000000000000e-01  -1.3189999999999999e-01   5.1470000000000005e-01   1.5279999999999999e-01   7.6100000000000001e-02   7.0199999999999999e-02  -1.2650999999999999e+00  -8.8900000000000007e-02   3.4824000000000002e+00   3.1790000000000002e-01   7.6999999999999999e-02   2.4329999999999999e-01
  -1.3230000000000000e-01  -2.8580000000000000e-01  -8.5800000000000001e-02   1.4319999999999999e-01   8.5599999999999996e-02   3.9500000000000000e-02  -1.3539000000000001e+00   4.4499999999999998e-02   2.7858999999999998e+00   2.6970000000000000e-01   9.6199999999999994e-02   2.1229999999999999e-01
  -2.2040000000000001e-01  -4.8359999999999997e-01   1.4582999999999999e+00   1.3370000000000001e-01   6.6600000000000006e-02   1.2720000000000001e-01  -9.3220000000000003e-01   2.2200000000000001e-02   3.5695000000000001e+00   1.7340000000000000e-01   3.8500000000000000e-02   2.0790000000000000e-01
  -2.2040000000000001e-01  -3.9570000000000000e-01   0.0000000000000000e+00   1.2410000000000000e-01   3.8100000000000002e-02   5.7000000000000002e-02  -8.8780000000000003e-01   2.2200000000000001e-02   3.0470999999999999e+00   2.6010000000000000e-01  -1.9199999999999998e-02   2.2559999999999999e-01
  -1.7630000000000001e-01  -2.6379999999999998e-01  -7.7210000000000001e-01   2.5779999999999997e-01   1.8079999999999999e-01   7.0199999999999999e-02  -9.5440000000000003e-01   1.7790000000000000e-01   3.3083000000000000e+00   7.7100000000000002e-02   5.7700000000000001e-02   2.3440000000000000e-01
  -2.1999999999999999e-02  -2.1980000000000000e-01  -5.1470000000000005e-01   1.6230000000000000e-01   1.1420000000000000e-01   3.9500000000000000e-02  -1.1540999999999999e+00   0.0000000000000000e+00   3.3083000000000000e+00   3.0819999999999997e-01   8.6599999999999996e-02   2.0790000000000000e-01
  -3.5270000000000001e-01  -2.8580000000000000e-01   0.0000000000000000e+00   2.0999999999999999e-01   1.6180000000000000e-01   5.7000000000000002e-02  -9.5440000000000003e-01   4.4499999999999998e-02   4.0918000000000001e+00   2.7939999999999998e-01   7.6999999999999999e-02   2.1229999999999999e-01
  -8.8200000000000001e-02  -3.9570000000000000e-01  -6.0050000000000003e-01   2.6729999999999998e-01   1.6180000000000000e-01   3.5099999999999999e-02  -1.1318999999999999e+00  -4.4499999999999998e-02   3.0470999999999999e+00   2.3119999999999999e-01   1.9199999999999998e-02   2.3440000000000000e-01
  -1.3230000000000000e-01  -1.9789999999999999e-01   3.4310000000000002e-01   1.1459999999999999e-01   4.7600000000000003e-02   4.3900000000000002e-02  -1.1984999999999999e+00   0.0000000000000000e+00   4.1788999999999996e+00   2.0230000000000001e-01   0.0000000000000000e+00   2.4770000000000000e-01
  -1.1020000000000001e-01  -4.1770000000000002e-01   9.4359999999999999e-01   1.3370000000000001e-01   1.3320000000000001e-01   9.6500000000000002e-02  -1.0209999999999999e+00   0.0000000000000000e+00   3.5695000000000001e+00   2.0230000000000001e-01  -9.5999999999999992e-03   2.4329999999999999e-01
  -3.5270000000000001e-01  -2.8580000000000000e-01   8.5780000000000001e-01   9.5500000000000002e-02   4.7600000000000003e-02   1.0520000000000000e-01  -8.4340000000000004e-01  -4.4499999999999998e-02   3.0470999999999999e+00   2.2159999999999999e-01   1.0580000000000001e-01   2.5659999999999999e-01
  -2.4249999999999999e-01  -2.6379999999999998e-01  -3.4310000000000002e-01   2.0050000000000001e-01   5.7099999999999998e-02   9.6500000000000002e-02  -8.8780000000000003e-01   2.8910000000000002e-01   3.6564999999999999e+00   2.3119999999999999e-01   8.6599999999999996e-02   2.3890000000000000e-01
  -2.6450000000000001e-01  -3.0780000000000002e-01   6.0050000000000003e-01   1.1459999999999999e-01   5.7099999999999998e-02   1.0960000000000000e-01  -1.1540999999999999e+00   1.3339999999999999e-01   3.6564999999999999e+00   1.9270000000000001e-01  -2.8899999999999999e-02   2.0349999999999999e-01
  -3.3060000000000000e-01  -3.2979999999999998e-01   6.8630000000000002e-01   1.1459999999999999e-01   3.8100000000000002e-02   6.5799999999999997e-02  -9.5440000000000003e-01   1.1119999999999999e-01   3.3083000000000000e+00   2.0230000000000001e-01   5.7700000000000001e-02   1.8579999999999999e-01
  -1.9839999999999999e-01  -3.0780000000000002e-01  -6.0050000000000003e-01   9.5500000000000002e-02   7.6100000000000001e-02   7.8899999999999998e-02  -1.1762999999999999e+00   1.3339999999999999e-01   3.3083000000000000e+00   2.4079999999999999e-01   2.8899999999999999e-02   2.1229999999999999e-01
  -2.2040000000000001e-01  -1.0990000000000000e-01  -6.8630000000000002e-01   2.4820000000000000e-01   1.3320000000000001e-01   5.7000000000000002e-02  -9.5440000000000003e-01   8.8900000000000007e-02   4.3529999999999998e+00   2.4079999999999999e-01   2.8899999999999999e-02   1.9020000000000001e-01
  -1.3230000000000000e-01  -3.9570000000000000e-01  -1.7160000000000000e-01   8.5900000000000004e-02  -3.8100000000000002e-02   8.3299999999999999e-02  -9.7660000000000002e-01   8.8900000000000007e-02   3.6564999999999999e+00   1.7340000000000000e-01  -9.5999999999999992e-03   1.8579999999999999e-01
  -3.0859999999999999e-01  -2.6379999999999998e-01  -2.5740000000000002e-01   9.5500000000000002e-02   1.5229999999999999e-01   2.6300000000000000e-02  -1.0875999999999999e+00   0.0000000000000000e+00   3.5695000000000001e+00   2.7939999999999998e-01   3.8500000000000000e-02   2.2120000000000001e-01
  -2.8649999999999998e-01  -6.1550000000000005e-01  -8.5800000000000001e-02   1.6230000000000000e-01   1.6180000000000000e-01   7.8899999999999998e-02  -1.2206999999999999e+00   6.6699999999999995e-02   3.4824000000000002e+00   2.5050000000000000e-01   5.7700000000000001e-02   2.6979999999999998e-01
  -1.5429999999999999e-01  -3.0780000000000002e-01   8.5780000000000001e-01   1.4319999999999999e-01   6.6600000000000006e-02   7.0199999999999999e-02  -9.1000000000000003e-01  -4.4499999999999998e-02   2.6118000000000001e+00   2.6010000000000000e-01   5.7700000000000001e-02   2.3000000000000001e-01
  -3.0859999999999999e-01  -2.8580000000000000e-01   1.4582999999999999e+00   1.1459999999999999e-01   5.7099999999999998e-02   1.1840000000000001e-01  -1.0653999999999999e+00  -8.8900000000000007e-02   3.7435999999999998e+00   2.4079999999999999e-01   4.8099999999999997e-02   2.4329999999999999e-01
  -3.0859999999999999e-01  -3.5170000000000001e-01   3.4310000000000002e-01   1.8140000000000001e-01   9.5200000000000007e-02   7.8899999999999998e-02  -1.1096999999999999e+00  -1.7790000000000000e-01   3.6564999999999999e+00   2.6970000000000000e-01  -1.9199999999999998e-02   2.5659999999999999e-01
  -3.3060000000000000e-01  -1.5390000000000001e-01   8.5780000000000001e-01   1.2410000000000000e-01   6.6600000000000006e-02   5.2600000000000001e-02  -8.6560000000000004e-01   2.0010000000000000e-01   3.2212000000000001e+00   2.9859999999999998e-01   1.0580000000000001e-01   2.3440000000000000e-01
  -1.9839999999999999e-01  -4.6170000000000000e-01  -3.4310000000000002e-01   1.0500000000000000e-01   1.3320000000000001e-01   6.5799999999999997e-02  -9.3220000000000003e-01  -4.4499999999999998e-02   3.2212000000000001e+00   1.9270000000000001e-01   1.3469999999999999e-01   2.0790000000000000e-01
  -1.5429999999999999e-01  -1.7590000000000000e-01  -2.5740000000000002e-01   3.0549999999999999e-01   1.4269999999999999e-01   7.4499999999999997e-02  -1.1318999999999999e+00   0.0000000000000000e+00   3.8306000000000000e+00   1.7340000000000000e-01   9.6199999999999994e-02   1.9020000000000001e-01
  -4.4100000000000000e-02  -3.2979999999999998e-01  -1.4582999999999999e+00   1.7190000000000000e-01   1.5229999999999999e-01   8.8000000000000005e-03  -9.7660000000000002e-01   6.6699999999999995e-02   3.6564999999999999e+00   1.8300000000000000e-01   1.4430000000000001e-01   1.8140000000000001e-01
  -3.7469999999999998e-01  -4.1770000000000002e-01  -4.2890000000000000e-01   1.0500000000000000e-01   1.2370000000000000e-01   8.7700000000000000e-02  -1.1096999999999999e+00   1.5559999999999999e-01   3.9177000000000000e+00   2.1190000000000001e-01   1.7319999999999999e-01   2.4770000000000000e-01
  -4.4100000000000000e-02  -2.1980000000000000e-01  -1.5441000000000000e+00   2.4820000000000000e-01   1.2370000000000000e-01   8.8000000000000005e-03  -1.1096999999999999e+00   1.1119999999999999e-01   3.1341999999999999e+00   2.5050000000000000e-01   7.6999999999999999e-02   2.2120000000000001e-01
  -2.2040000000000001e-01  -8.7900000000000006e-02   8.5800000000000001e-02   2.5779999999999997e-01   1.3320000000000001e-01   6.5799999999999997e-02  -1.0875999999999999e+00   8.8900000000000007e-02   3.5695000000000001e+00   2.4079999999999999e-01   1.9199999999999998e-02   2.8310000000000002e-01
  -1.7630000000000001e-01  -2.1980000000000000e-01  -6.8630000000000002e-01   5.7299999999999997e-02   5.7099999999999998e-02   7.0199999999999999e-02  -1.0653999999999999e+00  -6.6699999999999995e-02   3.2212000000000001e+00   2.0230000000000001e-01   3.8500000000000000e-02   1.7249999999999999e-01
  -1.9839999999999999e-01  -4.1770000000000002e-01   1.0294000000000001e+00   1.1459999999999999e-01  -8.5599999999999996e-02   9.2100000000000001e-02  -1.2428999999999999e+00  -2.2200000000000001e-02   3.8306000000000000e+00   2.3119999999999999e-01   0.0000000000000000e+00   2.4770000000000000e-01
  -8.8200000000000001e-02  -1.3189999999999999e-01   1.7160000000000000e-01   2.4820000000000000e-01   1.1420000000000000e-01   9.2100000000000001e-02  -1.1984999999999999e+00  -1.1119999999999999e-01   2.6118000000000001e+00   3.0819999999999997e-01   5.7700000000000001e-02   2.2120000000000001e-01
  -2.6450000000000001e-01  -2.1980000000000000e-01   1.0294000000000001e+00   1.4319999999999999e-01   1.9000000000000000e-02   8.3299999999999999e-02  -1.0431999999999999e+00   4.4499999999999998e-02   4.0048000000000004e+00   2.3119999999999999e-01   9.6199999999999994e-02   2.2120000000000001e-01
  -1.1020000000000001e-01  -2.6379999999999998e-01  -9.4359999999999999e-01   3.2460000000000000e-01   7.6100000000000001e-02   5.7000000000000002e-02  -9.5440000000000003e-01   2.4460000000000001e-01   3.4824000000000002e+00   2.1190000000000001e-01   5.7700000000000001e-02   2.0349999999999999e-01
  -1.7630000000000001e-01  -4.6170000000000000e-01   8.5800000000000001e-02   1.4319999999999999e-01   1.7130000000000001e-01   4.8200000000000000e-02  -1.0653999999999999e+00   1.1119999999999999e-01   2.6989000000000001e+00   2.4079999999999999e-01   6.7400000000000002e-02   2.4329999999999999e-01
  -8.8200000000000001e-02   6.6000000000000003e-02   0.0000000000000000e+00   1.7190000000000000e-01   1.8079999999999999e-01   2.6300000000000000e-02  -1.0431999999999999e+00   8.8900000000000007e-02   3.2212000000000001e+00   2.8899999999999998e-01   6.7400000000000002e-02   2.2120000000000001e-01
  -2.8649999999999998e-01  -2.1980000000000000e-01   5.1470000000000005e-01   1.8140000000000001e-01   2.8500000000000001e-02   6.5799999999999997e-02  -1.0653999999999999e+00   1.3339999999999999e-01   4.0048000000000004e+00   1.5409999999999999e-01   3.8500000000000000e-02   1.9020000000000001e-01
  -1.7630000000000001e-01   0.0000000000000000e+00  -8.5780000000000001e-01   2.0050000000000001e-01   1.7130000000000001e-01   4.4000000000000003e-03  -1.1096999999999999e+00   1.1119999999999999e-01   2.9600000000000000e+00   1.8300000000000000e-01   0.0000000000000000e+00   2.3440000000000000e-01
  -1.7630000000000001e-01  -3.0780000000000002e-01  -4.2890000000000000e-01   1.5279999999999999e-01   6.6600000000000006e-02   7.8899999999999998e-02  -1.2650999999999999e+00   2.2200000000000001e-02   2.5247000000000002e+00   7.7100000000000002e-02  -2.8899999999999999e-02   2.9189999999999999e-01
  -2.4249999999999999e-01  -2.1980000000000000e-01   4.2890000000000000e-01   1.6230000000000000e-01   4.7600000000000003e-02   9.6500000000000002e-02  -1.0875999999999999e+00   1.7790000000000000e-01   3.2212000000000001e+00   2.5050000000000000e-01   5.7700000000000001e-02   2.1229999999999999e-01
  -1.5429999999999999e-01  -3.7369999999999998e-01   4.2890000000000000e-01   2.1959999999999999e-01  -3.8100000000000002e-02   9.6500000000000002e-02  -1.1762999999999999e+00  -1.1119999999999999e-01   3.2212000000000001e+00   2.0230000000000001e-01  -2.8899999999999999e-02   2.5659999999999999e-01
  -3.5270000000000001e-01  -1.9789999999999999e-01   9.4359999999999999e-01   1.8140000000000001e-01   1.6180000000000000e-01   7.4499999999999997e-02  -1.1318999999999999e+00  -1.3339999999999999e-01   3.2212000000000001e+00   2.2159999999999999e-01   5.7700000000000001e-02   2.2120000000000001e-01
  -3.0859999999999999e-01  -4.3969999999999998e-01   7.7210000000000001e-01   1.4319999999999999e-01   2.8500000000000001e-02   1.1400000000000000e-01  -1.0209999999999999e+00   1.7790000000000000e-01   3.5695000000000001e+00   2.6010000000000000e-01   1.9199999999999998e-02   2.4770000000000000e-01
  -1.3230000000000000e-01  -1.9789999999999999e-01   1.3725000000000001e+00   2.1959999999999999e-01   1.6180000000000000e-01   7.8899999999999998e-02  -8.4340000000000004e-01   8.8900000000000007e-02   3.6564999999999999e+00   1.9270000000000001e-01   9.5999999999999992e-03   1.9910000000000000e-01
  -1.3230000000000000e-01  -1.7590000000000000e-01  -8.5800000000000001e-02   1.4319999999999999e-01   8.5599999999999996e-02   7.8899999999999998e-02  -1.0653999999999999e+00   6.6699999999999995e-02   3.5695000000000001e+00   1.3489999999999999e-01   7.6999999999999999e-02   2.6540000000000002e-01
  -8.8200000000000001e-02  -1.9789999999999999e-01  -3.4310000000000002e-01   2.0050000000000001e-01   2.1890000000000001e-01   5.7000000000000002e-02  -1.0209999999999999e+00   6.6699999999999995e-02   3.0470999999999999e+00   2.6010000000000000e-01   9.5999999999999992e-03   1.5920000000000001e-01
  -3.3060000000000000e-01  -4.3999999999999997e-02   9.4359999999999999e-01   1.8140000000000001e-01   1.9030000000000000e-01   8.3299999999999999e-02  -9.9880000000000002e-01   1.3339999999999999e-01   3.9177000000000000e+00   2.7939999999999998e-01   0.0000000000000000e+00   2.2559999999999999e-01
  -4.4100000000000000e-02  -1.0990000000000000e-01  -4.2890000000000000e-01   2.0050000000000001e-01   1.6180000000000000e-01   4.3900000000000002e-02  -1.0875999999999999e+00   4.4499999999999998e-02   3.9177000000000000e+00   3.3710000000000001e-01   4.8099999999999997e-02   2.3000000000000001e-01
  -3.5270000000000001e-01  -3.9570000000000000e-01  -6.8630000000000002e-01   2.5779999999999997e-01   8.5599999999999996e-02   7.4499999999999997e-02  -1.0653999999999999e+00  -6.6699999999999995e-02   2.8730000000000002e+00   2.6970000000000000e-01  -8.6599999999999996e-02   2.4329999999999999e-01
  -5.0700000000000001e-01  -3.0780000000000002e-01   0.0000000000000000e+00   1.2410000000000000e-01   5.7099999999999998e-02   1.1400000000000000e-01  -1.0875999999999999e+00   8.8900000000000007e-02   3.5695000000000001e+00   2.3119999999999999e-01   1.9199999999999998e-02   2.0790000000000000e-01
  -8.8200000000000001e-02  -2.4179999999999999e-01   6.0050000000000003e-01   1.0500000000000000e-01   5.7099999999999998e-02   1.4030000000000001e-01  -1.2873000000000001e+00  -8.8900000000000007e-02   2.8730000000000002e+00   2.7939999999999998e-01   5.7700000000000001e-02   2.6100000000000001e-01
  -3.5270000000000001e-01  -1.5390000000000001e-01  -1.7160000000000000e-01   1.7190000000000000e-01   9.5200000000000007e-02   5.2600000000000001e-02  -1.0653999999999999e+00   4.4499999999999998e-02   2.4377000000000000e+00   2.0230000000000001e-01   8.6599999999999996e-02   2.3440000000000000e-01
  -4.1880000000000001e-01  -1.9789999999999999e-01   6.8630000000000002e-01   5.7299999999999997e-02   0.0000000000000000e+00   1.2720000000000001e-01  -1.1540999999999999e+00  -1.3339999999999999e-01   3.0470999999999999e+00   3.2750000000000001e-01   4.8099999999999997e-02   1.9020000000000001e-01
  -2.2040000000000001e-01  -1.7590000000000000e-01   4.2890000000000000e-01   1.4319999999999999e-01   0.0000000000000000e+00   1.4470000000000000e-01  -1.0209999999999999e+00   8.8900000000000007e-02   2.5247000000000002e+00   1.9270000000000001e-01   4.8099999999999997e-02   1.9020000000000001e-01
  -2.6450000000000001e-01  -2.8580000000000000e-01  -8.5800000000000001e-02   2.5779999999999997e-01   7.6100000000000001e-02   7.0199999999999999e-02  -1.1762999999999999e+00  -4.4499999999999998e-02   3.7435999999999998e+00   2.8899999999999998e-01   3.8500000000000000e-02   2.6100000000000001e-01
  -1.9839999999999999e-01  -2.4179999999999999e-01  -6.0050000000000003e-01   2.0999999999999999e-01   1.1420000000000000e-01   2.6300000000000000e-02  -1.1096999999999999e+00   1.7790000000000000e-01   3.6564999999999999e+00   2.7939999999999998e-01   1.5400000000000000e-01   2.0790000000000000e-01
  -2.4249999999999999e-01  -1.5390000000000001e-01   5.1470000000000005e-01   1.7190000000000000e-01   8.5599999999999996e-02   3.0700000000000002e-02  -1.0875999999999999e+00   2.0010000000000000e-01   3.6564999999999999e+00   2.1190000000000001e-01   2.8899999999999999e-02   2.2559999999999999e-01
  -1.3230000000000000e-01  -1.3189999999999999e-01  -8.5800000000000001e-02   1.7190000000000000e-01   1.5229999999999999e-01   8.7700000000000000e-02  -1.0875999999999999e+00  -2.2200000000000001e-02   2.6118000000000001e+00   6.7400000000000002e-02  -2.8899999999999999e-02   2.3890000000000000e-01
  -2.6450000000000001e-01  -3.0780000000000002e-01   1.7160000000000000e-01   1.7190000000000000e-01   1.4269999999999999e-01   3.5099999999999999e-02  -1.3317000000000001e+00  -2.6679999999999998e-01   3.3083000000000000e+00   2.6970000000000000e-01  -9.5999999999999992e-03   2.5209999999999999e-01
  -3.7469999999999998e-01  -2.8580000000000000e-01   8.5800000000000001e-02   1.6230000000000000e-01  -1.9000000000000000e-02   9.2100000000000001e-02  -1.3317000000000001e+00   2.2200000000000001e-02   3.0470999999999999e+00   1.9270000000000001e-01   1.1550000000000001e-01   2.0349999999999999e-01
  -4.6289999999999998e-01  -4.8359999999999997e-01   7.7210000000000001e-01   1.8140000000000001e-01  -9.4999999999999998e-03   7.0199999999999999e-02  -1.3095000000000001e+00  -2.2200000000000001e-02   3.2212000000000001e+00   2.6970000000000000e-01   4.8099999999999997e-02   2.2559999999999999e-01
  -2.4249999999999999e-01  -3.2979999999999998e-01   2.5740000000000002e-01   1.8140000000000001e-01   5.7099999999999998e-02   3.9500000000000000e-02  -1.3317000000000001e+00   1.1119999999999999e-01   2.2635999999999998e+00   2.6970000000000000e-01   9.5999999999999992e-03   2.3440000000000000e-01
  -4.6289999999999998e-01  -2.4179999999999999e-01   6.8630000000000002e-01   1.5279999999999999e-01   4.7600000000000003e-02   4.3900000000000002e-02  -9.3220000000000003e-01   1.3339999999999999e-01   3.7435999999999998e+00   2.1190000000000001e-01   6.7400000000000002e-02   2.2120000000000001e-01
  -6.6100000000000006e-02  -2.1980000000000000e-01   7.7210000000000001e-01   1.4319999999999999e-01   1.5229999999999999e-01   8.7700000000000000e-02  -9.7660000000000002e-01   2.6679999999999998e-01   3.4824000000000002e+00   2.2159999999999999e-01   9.6199999999999994e-02   2.1229999999999999e-01
  -2.8649999999999998e-01  -2.4179999999999999e-01  -8.5800000000000001e-02   1.9089999999999999e-01   1.5229999999999999e-01   4.3900000000000002e-02  -1.0209999999999999e+00   6.6699999999999995e-02   3.2212000000000001e+00   2.7939999999999998e-01   3.8500000000000000e-02   2.2120000000000001e-01
  -1.1020000000000001e-01  -1.9789999999999999e-01  -1.0294000000000001e+00   1.6230000000000000e-01   2.3790000000000000e-01   2.1899999999999999e-02  -9.3220000000000003e-01   1.5559999999999999e-01   3.3083000000000000e+00   2.5050000000000000e-01   1.3469999999999999e-01   1.8140000000000001e-01
  -2.2040000000000001e-01  -3.9570000000000000e-01   0.0000000000000000e+00   1.2410000000000000e-01   1.2370000000000000e-01   5.2600000000000001e-02  -8.8780000000000003e-01   2.6679999999999998e-01   3.4824000000000002e+00   1.9270000000000001e-01   1.9199999999999998e-02   1.9460000000000000e-01
   2.1999999999999999e-02  -2.1980000000000000e-01  -5.1470000000000005e-01   2.1959999999999999e-01   1.9030000000000000e-01   2.6300000000000000e-02  -1.0653999999999999e+00   1.3339999999999999e-01   2.7858999999999998e+00   1.7340000000000000e-01   6.7400000000000002e-02   2.5659999999999999e-01
  -1.7630000000000001e-01  -1.9789999999999999e-01  -1.7160000000000000e-01   2.2910000000000000e-01   9.5200000000000007e-02   3.5099999999999999e-02  -1.1540999999999999e+00  -1.1119999999999999e-01   3.7435999999999998e+00   2.7939999999999998e-01  -2.8899999999999999e-02   2.8310000000000002e-01
  -1.5429999999999999e-01  -2.1980000000000000e-01   8.5800000000000001e-02   1.1459999999999999e-01   0.0000000000000000e+00   1.0960000000000000e-01  -1.0875999999999999e+00   8.8900000000000007e-02   2.6989000000000001e+00   2.8899999999999998e-01   5.7700000000000001e-02   1.8140000000000001e-01
  -2.8649999999999998e-01  -2.8580000000000000e-01   8.5780000000000001e-01   1.3370000000000001e-01   2.8500000000000001e-02   7.4499999999999997e-02  -1.1762999999999999e+00   6.6699999999999995e-02   2.8730000000000002e+00   2.6970000000000000e-01  -3.8500000000000000e-02   2.1679999999999999e-01
  -2.8649999999999998e-01  -3.7369999999999998e-01  -8.5800000000000001e-02   2.3870000000000000e-01   9.5200000000000007e-02   1.2280000000000001e-01  -1.1096999999999999e+00  -1.1119999999999999e-01   3.1341999999999999e+00   2.8899999999999998e-01   8.6599999999999996e-02   2.2559999999999999e-01
  -4.6289999999999998e-01  -2.6379999999999998e-01   6.8630000000000002e-01   8.5900000000000004e-02   8.5599999999999996e-02   1.2280000000000001e-01  -9.9880000000000002e-01   4.4499999999999998e-02   3.9177000000000000e+00   2.0230000000000001e-01   1.9199999999999998e-02   2.1229999999999999e-01
  -6.6100000000000006e-02  -2.4179999999999999e-01   0.0000000000000000e+00   1.4319999999999999e-01   1.1420000000000000e-01   7.4499999999999997e-02  -8.6560000000000004e-01   2.2239999999999999e-01   2.7858999999999998e+00   1.9270000000000001e-01   1.1550000000000001e-01   2.3440000000000000e-01
  -2.4249999999999999e-01  -2.1980000000000000e-01  -2.5740000000000002e-01   2.5779999999999997e-01   1.8079999999999999e-01   5.2600000000000001e-02  -1.0209999999999999e+00   1.3339999999999999e-01   4.4401000000000002e+00   2.1190000000000001e-01   2.8899999999999999e-02   2.2120000000000001e-01
  -8.8200000000000001e-02  -2.6379999999999998e-01  -6.0050000000000003e-01   1.9089999999999999e-01   6.6600000000000006e-02   6.1400000000000003e-02  -1.1318999999999999e+00   3.7800000000000000e-01   2.9600000000000000e+00   2.6010000000000000e-01   6.7400000000000002e-02   2.1679999999999999e-01
  -2.6450000000000001e-01  -2.4179999999999999e-01   6.8630000000000002e-01   2.0999999999999999e-01   3.8100000000000002e-02   7.8899999999999998e-02  -1.0209999999999999e+00   8.8900000000000007e-02   3.6564999999999999e+00   3.3710000000000001e-01   5.7700000000000001e-02   2.3440000000000000e-01
  -2.8649999999999998e-01  -3.0780000000000002e-01  -8.5780000000000001e-01   2.4820000000000000e-01   9.5200000000000007e-02   8.8000000000000005e-03  -1.2428999999999999e+00  -1.3339999999999999e-01   2.6118000000000001e+00   2.8899999999999998e-01   1.9199999999999998e-02   2.2559999999999999e-01
  -2.8649999999999998e-01  -1.9789999999999999e-01   2.5740000000000002e-01   2.0050000000000001e-01   1.4269999999999999e-01   6.5799999999999997e-02  -1.1318999999999999e+00   0.0000000000000000e+00   3.1341999999999999e+00   3.4680000000000000e-01  -6.7400000000000002e-02   2.4329999999999999e-01
  -2.8649999999999998e-01  -4.8359999999999997e-01   2.5740000000000002e-01   1.0500000000000000e-01   2.8500000000000001e-02   9.6500000000000002e-02  -1.0875999999999999e+00  -4.4499999999999998e-02   3.0470999999999999e+00   1.5409999999999999e-01  -1.9199999999999998e-02   2.5209999999999999e-01
  -1.9839999999999999e-01  -3.5170000000000001e-01   1.7160000000000000e-01   1.5279999999999999e-01  -2.8500000000000001e-02   1.0520000000000000e-01  -1.1540999999999999e+00  -1.3339999999999999e-01   3.9177000000000000e+00   2.1190000000000001e-01  -9.5999999999999992e-03   2.5209999999999999e-01
  -2.8649999999999998e-01  -3.9570000000000000e-01  -6.0050000000000003e-01   1.4319999999999999e-01   7.6100000000000001e-02   8.3299999999999999e-02  -1.1984999999999999e+00  -2.2200000000000001e-02   3.3083000000000000e+00   2.1190000000000001e-01  -9.5999999999999992e-03   2.4770000000000000e-01
  -3.9679999999999999e-01  -3.2979999999999998e-01   7.7210000000000001e-01   1.1459999999999999e-01   3.8100000000000002e-02   9.2100000000000001e-02  -1.0209999999999999e+00   2.2239999999999999e-01   4.0918000000000001e+00   2.7939999999999998e-01  -1.9199999999999998e-02   2.1229999999999999e-01
  -1.7630000000000001e-01  -2.6379999999999998e-01  -8.5800000000000001e-02   2.1959999999999999e-01   6.6600000000000006e-02   1.1400000000000000e-01  -9.3220000000000003e-01   0.0000000000000000e+00   3.4824000000000002e+00   2.3119999999999999e-01   7.6999999999999999e-02   1.9020000000000001e-01
  -2.4249999999999999e-01  -1.9789999999999999e-01   0.0000000000000000e+00   2.3870000000000000e-01   1.1420000000000000e-01   6.1400000000000003e-02  -1.0653999999999999e+00  -6.6699999999999995e-02   3.6564999999999999e+00   2.9859999999999998e-01   2.8899999999999999e-02   2.0349999999999999e-01
  -3.9679999999999999e-01  -3.2979999999999998e-01  -8.5780000000000001e-01   1.7190000000000000e-01   1.7130000000000001e-01   3.0700000000000002e-02  -1.1540999999999999e+00   1.1119999999999999e-01   4.3529999999999998e+00   1.8300000000000000e-01   5.7700000000000001e-02   2.4770000000000000e-01
  -2.4249999999999999e-01  -3.2979999999999998e-01   2.5740000000000002e-01   1.3370000000000001e-01   8.5599999999999996e-02   6.5799999999999997e-02  -9.5440000000000003e-01   1.5559999999999999e-01   2.8730000000000002e+00   2.3119999999999999e-01   1.2509999999999999e-01   2.5659999999999999e-01
  -1.1020000000000001e-01  -2.4179999999999999e-01  -2.5740000000000002e-01   1.9089999999999999e-01   1.4269999999999999e-01   3.5099999999999999e-02  -1.1096999999999999e+00  -8.8900000000000007e-02   3.0470999999999999e+00   2.5050000000000000e-01   1.9199999999999998e-02   2.4770000000000000e-01
  -2.2040000000000001e-01  -2.8580000000000000e-01   3.4310000000000002e-01   1.5279999999999999e-01   1.1420000000000000e-01   3.0700000000000002e-02  -1.1762999999999999e+00  -2.2200000000000001e-02   3.0470999999999999e+00   2.3119999999999999e-01  -2.8899999999999999e-02   2.3440000000000000e-01
  -1.9839999999999999e-01  -3.5170000000000001e-01   7.7210000000000001e-01   1.1459999999999999e-01   7.6100000000000001e-02   1.2720000000000001e-01  -1.0875999999999999e+00   3.1130000000000002e-01   3.4824000000000002e+00   1.3489999999999999e-01   9.6199999999999994e-02   2.2120000000000001e-01
  -5.5110000000000003e-01  -5.2759999999999996e-01   1.7160000000000000e-01   7.6399999999999996e-02   9.4999999999999998e-03   1.3159999999999999e-01  -1.1318999999999999e+00  -4.4499999999999998e-02   3.0470999999999999e+00   2.0230000000000001e-01  -7.6999999999999999e-02   2.5209999999999999e-01
  -3.5270000000000001e-01  -2.1980000000000000e-01   1.7160000000000000e-01   2.0050000000000001e-01   1.9000000000000000e-02   6.5799999999999997e-02  -1.0431999999999999e+00  -2.2200000000000001e-02   2.3506000000000000e+00   2.6010000000000000e-01   4.8099999999999997e-02   2.1679999999999999e-01
  -3.3060000000000000e-01  -4.3969999999999998e-01   9.4359999999999999e-01   1.0500000000000000e-01   5.7099999999999998e-02   1.0960000000000000e-01  -1.1318999999999999e+00   3.3350000000000002e-01   3.0470999999999999e+00   1.7340000000000000e-01   6.7400000000000002e-02   2.1229999999999999e-01
  -3.5270000000000001e-01  -4.1770000000000002e-01   5.1470000000000005e-01   1.8140000000000001e-01   4.7600000000000003e-02   6.1400000000000003e-02  -8.2120000000000004e-01   8.8900000000000007e-02   3.5695000000000001e+00   1.6380000000000000e-01   7.6999999999999999e-02   2.2120000000000001e-01
  -3.5270000000000001e-01  -4.3969999999999998e-01  -1.7160000000000000e-01   1.0500000000000000e-01   1.4269999999999999e-01   6.1400000000000003e-02  -1.1762999999999999e+00   6.6699999999999995e-02   3.9177000000000000e+00   3.0819999999999997e-01   6.7400000000000002e-02   2.0349999999999999e-01
  -8.8200000000000001e-02  -1.7590000000000000e-01  -1.2010000000000001e+00   2.5779999999999997e-01   1.6180000000000000e-01   5.2600000000000001e-02  -7.9900000000000004e-01   2.2239999999999999e-01   3.9177000000000000e+00   2.9859999999999998e-01   3.8500000000000000e-02   1.8140000000000001e-01
  -2.2040000000000001e-01  -2.8580000000000000e-01   9.4359999999999999e-01   1.4319999999999999e-01   9.5200000000000007e-02   8.3299999999999999e-02  -1.0653999999999999e+00   4.4499999999999998e-02   3.3083000000000000e+00   1.7340000000000000e-01   1.1550000000000001e-01   2.5209999999999999e-01
  -2.6450000000000001e-01  -1.9789999999999999e-01  -8.5780000000000001e-01   2.2910000000000000e-01   1.9980000000000001e-01   1.3200000000000000e-02  -1.0875999999999999e+00   6.6699999999999995e-02   3.0470999999999999e+00   2.3119999999999999e-01   4.8099999999999997e-02   2.3890000000000000e-01
  -1.3230000000000000e-01  -3.7369999999999998e-01   3.4310000000000002e-01   2.0050000000000001e-01   1.0470000000000000e-01   6.1400000000000003e-02  -1.1984999999999999e+00   1.3339999999999999e-01   3.9177000000000000e+00   2.1190000000000001e-01   2.8899999999999999e-02   2.6979999999999998e-01
  -1.9839999999999999e-01  -2.1980000000000000e-01  -5.1470000000000005e-01   9.5500000000000002e-02   3.8100000000000002e-02   8.3299999999999999e-02  -9.9880000000000002e-01   2.2200000000000001e-02   3.0470999999999999e+00   3.0819999999999997e-01   4.8099999999999997e-02   2.0790000000000000e-01
  -3.3060000000000000e-01  -3.0780000000000002e-01   1.1152000000000000e+00   1.7190000000000000e-01   1.9000000000000000e-02   1.1840000000000001e-01  -1.2428999999999999e+00  -6.6699999999999995e-02   3.2212000000000001e+00   2.0230000000000001e-01  -2.8899999999999999e-02   2.5659999999999999e-01
  -1.7630000000000001e-01  -2.6379999999999998e-01  -5.1470000000000005e-01   1.7190000000000000e-01   1.9980000000000001e-01   3.0700000000000002e-02  -9.7660000000000002e-01   8.8900000000000007e-02   3.2212000000000001e+00   2.9859999999999998e-01   9.5999999999999992e-03   2.3890000000000000e-01
  -3.0859999999999999e-01  -4.6170000000000000e-01   1.7160000000000000e-01   1.4319999999999999e-01   9.5200000000000007e-02   1.3159999999999999e-01  -1.2428999999999999e+00   1.1119999999999999e-01   3.3953000000000002e+00   2.1190000000000001e-01   1.9199999999999998e-02   2.4329999999999999e-01
  -2.6450000000000001e-01  -3.7369999999999998e-01   0.0000000000000000e+00   1.6230000000000000e-01   5.7099999999999998e-02   8.7700000000000000e-02  -7.9900000000000004e-01   8.8900000000000007e-02   3.8306000000000000e+00   2.5050000000000000e-01   1.1550000000000001e-01   2.0790000000000000e-01
   4.4100000000000000e-02  -3.7369999999999998e-01  -1.7160000000000000e-01   1.1459999999999999e-01   1.5229999999999999e-01   5.2600000000000001e-02  -1.0875999999999999e+00   4.4499999999999998e-02   3.3083000000000000e+00   2.5050000000000000e-01   4.8099999999999997e-02   2.2559999999999999e-01
  -2.4249999999999999e-01  -8.7900000000000006e-02  -1.2867999999999999e+00   3.0549999999999999e-01   1.4269999999999999e-01   4.4000000000000003e-03  -1.0875999999999999e+00   1.7790000000000000e-01   2.9600000000000000e+00   2.1190000000000001e-01   7.6999999999999999e-02   1.7690000000000000e-01
  -3.0859999999999999e-01  -2.8580000000000000e-01  -2.5740000000000002e-01   1.4319999999999999e-01   1.3320000000000001e-01   7.0199999999999999e-02  -9.3220000000000003e-01   4.4499999999999998e-02   4.0918000000000001e+00   2.6970000000000000e-01   1.1550000000000001e-01   2.6979999999999998e-01
  -8.8200000000000001e-02  -2.1980000000000000e-01  -6.8630000000000002e-01   2.0999999999999999e-01   1.4269999999999999e-01   2.6300000000000000e-02  -1.1318999999999999e+00   0.0000000000000000e+00   2.7858999999999998e+00   2.2159999999999999e-01   4.8099999999999997e-02   2.0790000000000000e-01
  -3.9679999999999999e-01  -2.6379999999999998e-01  -8.5800000000000001e-02   2.0050000000000001e-01   7.6100000000000001e-02   7.4499999999999997e-02  -1.2206999999999999e+00   1.1119999999999999e-01   3.3083000000000000e+00   2.1190000000000001e-01  -2.8899999999999999e-02   2.0349999999999999e-01
  -1.3230000000000000e-01  -2.4179999999999999e-01   7.7210000000000001e-01   2.0050000000000001e-01   5.7099999999999998e-02   1.1400000000000000e-01  -1.0653999999999999e+00   1.1119999999999999e-01   3.2212000000000001e+00   3.4680000000000000e-01   7.6999999999999999e-02   2.2120000000000001e-01
  -3.9679999999999999e-01  -5.2759999999999996e-01   2.5740000000000002e-01   5.7299999999999997e-02  -9.4999999999999998e-03   9.2100000000000001e-02  -1.1984999999999999e+00  -4.4499999999999998e-02   2.2635999999999998e+00   2.6010000000000000e-01  -5.7700000000000001e-02   2.3890000000000000e-01
   6.6100000000000006e-02  -5.4959999999999998e-01  -4.2890000000000000e-01   2.2910000000000000e-01   1.6180000000000000e-01   6.1400000000000003e-02  -8.8780000000000003e-01  -8.8900000000000007e-02   3.3083000000000000e+00   3.3710000000000001e-01   7.6999999999999999e-02   1.9910000000000000e-01
  -3.7469999999999998e-01  -3.7369999999999998e-01   4.2890000000000000e-01   1.9089999999999999e-01   4.7600000000000003e-02   1.0960000000000000e-01  -9.7660000000000002e-01   2.0010000000000000e-01   3.3083000000000000e+00   2.3119999999999999e-01   6.7400000000000002e-02   2.2559999999999999e-01
  -2.8649999999999998e-01  -1.9789999999999999e-01  -3.4310000000000002e-01   2.1959999999999999e-01   1.0470000000000000e-01   8.3299999999999999e-02  -9.1000000000000003e-01   2.2239999999999999e-01   3.3083000000000000e+00   2.8899999999999998e-01   1.3469999999999999e-01   1.9910000000000000e-01
  -1.9839999999999999e-01  -3.9570000000000000e-01   1.7160000000000000e-01   1.3370000000000001e-01   1.1420000000000000e-01   5.2600000000000001e-02  -1.1318999999999999e+00   4.4499999999999998e-02   3.4824000000000002e+00   2.3119999999999999e-01   1.9199999999999998e-02   1.9460000000000000e-01
  -3.0859999999999999e-01  -1.0990000000000000e-01  -1.2010000000000001e+00   2.0999999999999999e-01   1.6180000000000000e-01   0.0000000000000000e+00  -9.1000000000000003e-01   1.7790000000000000e-01   4.0918000000000001e+00   1.6380000000000000e-01   1.1550000000000001e-01   1.7690000000000000e-01
  -2.8649999999999998e-01  -3.9570000000000000e-01   2.5740000000000002e-01   1.4319999999999999e-01   6.6600000000000006e-02   1.0960000000000000e-01  -9.1000000000000003e-01   2.2200000000000001e-02   3.2212000000000001e+00   2.0230000000000001e-01   4.8099999999999997e-02   2.3440000000000000e-01
  -6.6100000000000006e-02  -1.0990000000000000e-01  -6.0050000000000003e-01   2.0999999999999999e-01   1.5229999999999999e-01   2.6300000000000000e-02  -1.1762999999999999e+00   2.2200000000000001e-02   3.5695000000000001e+00   2.8899999999999998e-01   0.0000000000000000e+00   2.0790000000000000e-01
  -2.4249999999999999e-01  -3.5170000000000001e-01   0.0000000000000000e+00   1.6230000000000000e-01   1.1420000000000000e-01   3.5099999999999999e-02  -1.1318999999999999e+00  -1.7790000000000000e-01   2.9600000000000000e+00   2.0230000000000001e-01  -1.0580000000000001e-01   2.3000000000000001e-01
  -1.1020000000000001e-01  -3.7369999999999998e-01  -1.7160000000000000e-01   1.9089999999999999e-01   7.6100000000000001e-02   1.1400000000000000e-01  -9.1000000000000003e-01   0.0000000000000000e+00   3.2212000000000001e+00   2.3119999999999999e-01   3.8500000000000000e-02   2.3000000000000001e-01
  -2.6450000000000001e-01  -3.5170000000000001e-01   1.1152000000000000e+00   8.5900000000000004e-02   7.6100000000000001e-02   9.6500000000000002e-02  -1.1762999999999999e+00  -1.3339999999999999e-01   2.6989000000000001e+00   2.2159999999999999e-01   0.0000000000000000e+00   2.3440000000000000e-01
  -1.1020000000000001e-01  -2.8580000000000000e-01  -4.2890000000000000e-01   6.6799999999999998e-02   8.5599999999999996e-02   8.7700000000000000e-02  -1.1762999999999999e+00   4.4499999999999998e-02   2.6118000000000001e+00   2.6970000000000000e-01   1.9199999999999998e-02   2.7429999999999999e-01
  -2.2040000000000001e-01  -3.9570000000000000e-01   5.1470000000000005e-01   1.4319999999999999e-01  -2.8500000000000001e-02   1.0520000000000000e-01  -1.0431999999999999e+00  -2.0010000000000000e-01   3.1341999999999999e+00   2.6010000000000000e-01   2.8899999999999999e-02   2.2559999999999999e-01
  -3.5270000000000001e-01  -3.5170000000000001e-01  -3.4310000000000002e-01   1.8140000000000001e-01   1.1420000000000000e-01   9.6500000000000002e-02  -8.4340000000000004e-01   3.3350000000000002e-01   3.3083000000000000e+00   2.1190000000000001e-01   6.7400000000000002e-02   1.8140000000000001e-01
  -2.8649999999999998e-01  -3.9570000000000000e-01  -2.5740000000000002e-01   2.0999999999999999e-01   2.8500000000000001e-02   2.6300000000000000e-02  -9.3220000000000003e-01  -8.8900000000000007e-02   4.0048000000000004e+00   1.7340000000000000e-01   1.9199999999999998e-02   2.2120000000000001e-01
  -8.8200000000000001e-02  -2.1980000000000000e-01  -9.4359999999999999e-01   2.0999999999999999e-01   1.0470000000000000e-01   3.0700000000000002e-02  -1.0653999999999999e+00   3.3350000000000002e-01   3.6564999999999999e+00   3.0819999999999997e-01   9.6199999999999994e-02   1.8140000000000001e-01
  -2.6450000000000001e-01  -3.2979999999999998e-01   2.5740000000000002e-01   1.9089999999999999e-01   7.6100000000000001e-02   8.3299999999999999e-02  -1.2650999999999999e+00   4.4499999999999998e-02   4.3529999999999998e+00   2.0230000000000001e-01  -1.9199999999999998e-02   2.3000000000000001e-01
  -6.6100000000000006e-02  -8.7900000000000006e-02  -6.0050000000000003e-01   1.7190000000000000e-01   1.4269999999999999e-01   4.3900000000000002e-02  -9.9880000000000002e-01   2.0010000000000000e-01   3.4824000000000002e+00   3.2750000000000001e-01   1.1550000000000001e-01   2.1679999999999999e-01
  -2.8649999999999998e-01  -1.5390000000000001e-01   2.5740000000000002e-01   2.3870000000000000e-01   8.5599999999999996e-02   5.7000000000000002e-02  -1.2428999999999999e+00  -4.4499999999999998e-02   3.0470999999999999e+00   2.4079999999999999e-01   1.9199999999999998e-02   2.4329999999999999e-01
  -3.3060000000000000e-01  -6.6000000000000003e-02   1.2867999999999999e+00   1.1459999999999999e-01   1.4269999999999999e-01   1.0090000000000000e-01  -1.1318999999999999e+00   1.5559999999999999e-01   3.1341999999999999e+00   2.1190000000000001e-01   9.5999999999999992e-03   2.0790000000000000e-01
  -2.6450000000000001e-01  -2.8580000000000000e-01   4.2890000000000000e-01   1.5279999999999999e-01  -9.4999999999999998e-03   9.2100000000000001e-02  -1.3095000000000001e+00  -2.8910000000000002e-01   3.2212000000000001e+00   2.5050000000000000e-01  -9.5999999999999992e-03   2.7870000000000000e-01
  -2.6450000000000001e-01  -2.1980000000000000e-01   0.0000000000000000e+00   1.9089999999999999e-01   6.6600000000000006e-02   7.8899999999999998e-02  -1.1984999999999999e+00   1.5559999999999999e-01   2.7858999999999998e+00   2.3119999999999999e-01  -9.5999999999999992e-03   2.4770000000000000e-01
  -1.5429999999999999e-01  -3.5170000000000001e-01   3.4310000000000002e-01   1.4319999999999999e-01   8.5599999999999996e-02   6.1400000000000003e-02  -9.9880000000000002e-01   2.8910000000000002e-01   3.5695000000000001e+00   2.0230000000000001e-01   2.8899999999999999e-02   2.3440000000000000e-01
  -4.1880000000000001e-01  -1.7590000000000000e-01   3.4310000000000002e-01   1.0500000000000000e-01   2.8500000000000001e-02   1.0960000000000000e-01  -1.1096999999999999e+00   2.0010000000000000e-01   3.6564999999999999e+00   2.5050000000000000e-01   1.2509999999999999e-01   2.4770000000000000e-01
  -1.5429999999999999e-01  -1.9789999999999999e-01  -2.5740000000000002e-01   2.1959999999999999e-01   1.0470000000000000e-01   7.4499999999999997e-02  -1.0875999999999999e+00  -8.8900000000000007e-02   3.3083000000000000e+00   2.3119999999999999e-01   2.8899999999999999e-02   2.1229999999999999e-01
  -1.5429999999999999e-01  -8.7900000000000006e-02  -6.0050000000000003e-01   1.9089999999999999e-01   1.4269999999999999e-01   2.1899999999999999e-02  -9.7660000000000002e-01   3.1130000000000002e-01   3.8306000000000000e+00   2.6010000000000000e-01   4.8099999999999997e-02   2.3000000000000001e-01
  -3.0859999999999999e-01  -4.6170000000000000e-01   1.7160000000000000e-01   2.0050000000000001e-01   8.5599999999999996e-02   1.3200000000000000e-02  -8.8780000000000003e-01   2.0010000000000000e-01   3.6564999999999999e+00   2.6970000000000000e-01   8.6599999999999996e-02   2.1229999999999999e-01
   2.1999999999999999e-02  -8.7900000000000006e-02  -1.7160000000000000e-01   1.2410000000000000e-01   1.3320000000000001e-01   4.8200000000000000e-02  -1.1762999999999999e+00   2.2200000000000001e-02   3.4824000000000002e+00   2.3119999999999999e-01  -1.9199999999999998e-02   2.6979999999999998e-01
  -2.2040000000000001e-01  -3.0780000000000002e-01   8.5800000000000001e-02   1.6230000000000000e-01   8.5599999999999996e-02   3.0700000000000002e-02  -1.2873000000000001e+00  -8.8900000000000007e-02   2.4377000000000000e+00   1.9270000000000001e-01  -6.7400000000000002e-02   2.5209999999999999e-01
  -2.6450000000000001e-01  -1.5390000000000001e-01   3.4310000000000002e-01   2.2910000000000000e-01   5.7099999999999998e-02   1.0960000000000000e-01  -1.1540999999999999e+00   1.7790000000000000e-01   2.9600000000000000e+00   2.7939999999999998e-01   5.7700000000000001e-02   1.8579999999999999e-01
  -4.4100000000000000e-02  -3.9570000000000000e-01   3.4310000000000002e-01   1.6230000000000000e-01   6.6600000000000006e-02   9.2100000000000001e-02  -1.1540999999999999e+00  -2.0010000000000000e-01   2.9600000000000000e+00   2.4079999999999999e-01   9.5999999999999992e-03   2.5209999999999999e-01
  -2.6450000000000001e-01  -3.2979999999999998e-01   8.5800000000000001e-02   1.0500000000000000e-01   1.1420000000000000e-01   6.1400000000000003e-02  -1.0431999999999999e+00   6.6699999999999995e-02   3.2212000000000001e+00   2.6970000000000000e-01  -9.5999999999999992e-03   2.3440000000000000e-01
  -3.9679999999999999e-01  -2.8580000000000000e-01   0.0000000000000000e+00   1.9089999999999999e-01  -9.4999999999999998e-03   1.2280000000000001e-01  -1.0875999999999999e+00   2.6679999999999998e-01   2.4377000000000000e+00   2.4079999999999999e-01   3.8500000000000000e-02   1.9910000000000000e-01
  -2.6450000000000001e-01  -2.4179999999999999e-01   2.5740000000000002e-01   1.6230000000000000e-01   1.4269999999999999e-01   1.0090000000000000e-01  -8.6560000000000004e-01   3.5580000000000001e-01   3.4824000000000002e+00   2.3119999999999999e-01   1.9199999999999998e-02   2.1229999999999999e-01
  -2.4249999999999999e-01  -2.1980000000000000e-01  -8.5800000000000001e-02   2.0999999999999999e-01   1.5229999999999999e-01   6.1400000000000003e-02  -1.0209999999999999e+00   2.2200000000000001e-02   3.1341999999999999e+00   2.7939999999999998e-01  -9.5999999999999992e-03   2.3890000000000000e-01
  -1.1020000000000001e-01  -2.8580000000000000e-01  -6.8630000000000002e-01   2.0999999999999999e-01   1.4269999999999999e-01   3.0700000000000002e-02  -9.5440000000000003e-01   2.0010000000000000e-01   4.0048000000000004e+00   2.3119999999999999e-01   1.9199999999999998e-02   2.4770000000000000e-01
  -3.0859999999999999e-01  -3.5170000000000001e-01   3.4310000000000002e-01   1.0500000000000000e-01   1.0470000000000000e-01   7.4499999999999997e-02  -1.1984999999999999e+00   0.0000000000000000e+00   3.4824000000000002e+00   2.5050000000000000e-01  -2.8899999999999999e-02   2.2120000000000001e-01
  -2.1999999999999999e-02  -1.9789999999999999e-01  -3.4310000000000002e-01   2.7689999999999998e-01   1.4269999999999999e-01   4.3900000000000002e-02  -1.3317000000000001e+00   2.2200000000000001e-02   3.7435999999999998e+00   2.3119999999999999e-01   3.8500000000000000e-02   2.3890000000000000e-01
  -1.5429999999999999e-01  -2.4179999999999999e-01   3.4310000000000002e-01   2.3870000000000000e-01   6.6600000000000006e-02   7.8899999999999998e-02  -1.1984999999999999e+00   0.0000000000000000e+00   3.2212000000000001e+00   1.9270000000000001e-01   4.8099999999999997e-02   2.8310000000000002e-01
  -3.9679999999999999e-01  -3.2979999999999998e-01   1.0294000000000001e+00   1.6230000000000000e-01  -6.6600000000000006e-02   1.0090000000000000e-01  -1.1762999999999999e+00   2.6679999999999998e-01   3.7435999999999998e+00   2.9859999999999998e-01   6.7400000000000002e-02   2.3000000000000001e-01
  -4.6289999999999998e-01  -3.5170000000000001e-01   0.0000000000000000e+00   1.2410000000000000e-01   6.6600000000000006e-02   1.1400000000000000e-01  -1.2206999999999999e+00   2.2200000000000001e-02   3.5695000000000001e+00   2.3119999999999999e-01  -9.5999999999999992e-03   2.4770000000000000e-01
  -3.5270000000000001e-01  -3.9570000000000000e-01   0.0000000000000000e+00   2.2910000000000000e-01   6.6600000000000006e-02   7.0199999999999999e-02  -1.0209999999999999e+00   0.0000000000000000e+00   3.2212000000000001e+00   2.6970000000000000e-01  -4.8099999999999997e-02   2.7870000000000000e-01
  -3.3060000000000000e-01  -5.0560000000000005e-01   6.8630000000000002e-01   8.5900000000000004e-02   3.8100000000000002e-02   7.4499999999999997e-02  -1.0209999999999999e+00   0.0000000000000000e+00   3.2212000000000001e+00   1.7340000000000000e-01  -1.9199999999999998e-02   2.4329999999999999e-01
   0.0000000000000000e+00  -4.6170000000000000e-01  -1.7160000000000000e-01   1.6230000000000000e-01   7.6100000000000001e-02   8.7700000000000000e-02  -1.0431999999999999e+00   1.1119999999999999e-01   3.6564999999999999e+00   2.5050000000000000e-01   3.8500000000000000e-02   2.3440000000000000e-01
  -2.2040000000000001e-01   8.7900000000000006e-02  -4.2890000000000000e-01   2.1959999999999999e-01   1.3320000000000001e-01   5.2600000000000001e-02  -1.1318999999999999e+00   1.7790000000000000e-01   3.3953000000000002e+00   2.4079999999999999e-01   0.0000000000000000e+00   2.2120000000000001e-01
  -2.2040000000000001e-01  -2.6379999999999998e-01   6.8630000000000002e-01   1.8140000000000001e-01   1.2370000000000000e-01   3.5099999999999999e-02  -8.4340000000000004e-01   2.2200000000000001e-02   3.1341999999999999e+00   2.8899999999999998e-01   5.7700000000000001e-02   1.8140000000000001e-01
  -1.5429999999999999e-01  -2.4179999999999999e-01   0.0000000000000000e+00   1.3370000000000001e-01   1.3320000000000001e-01   5.2600000000000001e-02  -1.1984999999999999e+00   1.3339999999999999e-01   2.8730000000000002e+00   1.8300000000000000e-01   6.7400000000000002e-02   2.3890000000000000e-01
  -2.2040000000000001e-01  -2.1980000000000000e-01  -8.5780000000000001e-01   1.6230000000000000e-01   1.1420000000000000e-01   2.6300000000000000e-02  -1.2206999999999999e+00   0.0000000000000000e+00   3.0470999999999999e+00   2.4079999999999999e-01   4.8099999999999997e-02   2.3000000000000001e-01
  -2.2040000000000001e-01  -2.6379999999999998e-01  -8.5800000000000001e-02   1.2410000000000000e-01   1.4269999999999999e-01   9.2100000000000001e-02  -1.1984999999999999e+00   8.8900000000000007e-02   3.1341999999999999e+00   2.5050000000000000e-01   3.8500000000000000e-02   2.6979999999999998e-01
  -2.6450000000000001e-01  -2.1980000000000000e-01   6.8630000000000002e-01   8.5900000000000004e-02   2.8500000000000001e-02   8.3299999999999999e-02  -1.1096999999999999e+00  -2.2200000000000001e-02   2.5247000000000002e+00   1.8300000000000000e-01   9.5999999999999992e-03   2.4329999999999999e-01
  -1.9839999999999999e-01  -4.3969999999999998e-01   1.7160000000000000e-01   3.8199999999999998e-02   8.5599999999999996e-02   9.2100000000000001e-02  -9.3220000000000003e-01  -2.4460000000000001e-01   3.2212000000000001e+00   2.2159999999999999e-01  -2.8899999999999999e-02   2.1229999999999999e-01
  -1.7630000000000001e-01  -4.1770000000000002e-01  -8.5800000000000001e-02   1.8140000000000001e-01   8.5599999999999996e-02   8.7700000000000000e-02  -1.1096999999999999e+00  -2.2200000000000001e-02   2.6989000000000001e+00   2.8899999999999998e-01   5.7700000000000001e-02   2.4329999999999999e-01
  -3.3060000000000000e-01  -4.8359999999999997e-01   5.1470000000000005e-01   4.7699999999999999e-02   4.7600000000000003e-02   1.0520000000000000e-01  -9.7660000000000002e-01  -1.1119999999999999e-01   3.9177000000000000e+00   1.9270000000000001e-01  -2.8899999999999999e-02   2.2120000000000001e-01
  -3.3060000000000000e-01  -3.7369999999999998e-01   1.7160000000000000e-01   1.5279999999999999e-01   1.0470000000000000e-01   7.4499999999999997e-02  -9.3220000000000003e-01   2.0010000000000000e-01   4.4401000000000002e+00   2.5050000000000000e-01   0.0000000000000000e+00   2.0790000000000000e-01
  -1.7630000000000001e-01  -3.7369999999999998e-01   8.5800000000000001e-02   2.4820000000000000e-01   7.6100000000000001e-02   5.7000000000000002e-02  -1.2206999999999999e+00   1.1119999999999999e-01   2.9600000000000000e+00   2.4079999999999999e-01   5.7700000000000001e-02   1.9460000000000000e-01
  -1.5429999999999999e-01  -8.7900000000000006e-02   8.5800000000000001e-02   1.9089999999999999e-01   9.5200000000000007e-02   4.3900000000000002e-02  -7.9900000000000004e-01   4.4499999999999998e-02   3.9177000000000000e+00   2.2159999999999999e-01   1.7319999999999999e-01   2.4329999999999999e-01
  -3.5270000000000001e-01  -2.1980000000000000e-01   4.2890000000000000e-01   1.6230000000000000e-01   1.2370000000000000e-01   1.1840000000000001e-01  -1.1318999999999999e+00   8.8900000000000007e-02   3.8306000000000000e+00   1.5409999999999999e-01   7.6999999999999999e-02   2.5659999999999999e-01
  -1.3230000000000000e-01  -2.4179999999999999e-01  -2.5740000000000002e-01   2.7689999999999998e-01   3.8100000000000002e-02   4.4000000000000003e-03  -1.1984999999999999e+00   0.0000000000000000e+00   3.0470999999999999e+00   1.8300000000000000e-01   9.5999999999999992e-03   2.5659999999999999e-01
  -2.8649999999999998e-01  -2.1980000000000000e-01  -2.5740000000000002e-01   1.5279999999999999e-01   9.5200000000000007e-02   6.5799999999999997e-02  -1.4205000000000001e+00   1.3339999999999999e-01   2.7858999999999998e+00   1.8300000000000000e-01  -9.5999999999999992e-03   2.4770000000000000e-01
  -2.2040000000000001e-01  -3.0780000000000002e-01   5.1470000000000005e-01   1.0500000000000000e-01   2.8500000000000001e-02   8.3299999999999999e-02  -9.9880000000000002e-01  -6.6699999999999995e-02   3.1341999999999999e+00   2.4079999999999999e-01   4.8099999999999997e-02   2.5659999999999999e-01
  -2.4249999999999999e-01  -3.9570000000000000e-01   5.1470000000000005e-01   1.4319999999999999e-01  -3.8100000000000002e-02   1.2720000000000001e-01  -1.0209999999999999e+00  -2.2200000000000001e-02   2.7858999999999998e+00   1.7340000000000000e-01   5.7700000000000001e-02   2.3890000000000000e-01
  -2.4249999999999999e-01  -2.1980000000000000e-01  -1.0294000000000001e+00   1.7190000000000000e-01   1.1420000000000000e-01   6.1400000000000003e-02  -1.0653999999999999e+00  -2.2200000000000001e-02   2.6989000000000001e+00   3.4680000000000000e-01   5.7700000000000001e-02   2.2120000000000001e-01
  -2.6450000000000001e-01  -3.0780000000000002e-01   1.2010000000000001e+00   9.5500000000000002e-02   1.0470000000000000e-01   1.1840000000000001e-01  -1.1540999999999999e+00   1.3339999999999999e-01   4.0048000000000004e+00   1.4449999999999999e-01   2.8899999999999999e-02   2.0790000000000000e-01
  -6.6100000000000006e-02  -2.4179999999999999e-01   4.2890000000000000e-01   2.0050000000000001e-01   1.4269999999999999e-01   7.4499999999999997e-02  -9.5440000000000003e-01   2.2200000000000001e-02   3.4824000000000002e+00   3.0819999999999997e-01   1.0580000000000001e-01   2.1229999999999999e-01
  -3.3060000000000000e-01  -3.7369999999999998e-01  -3.4310000000000002e-01   2.9599999999999999e-01   1.1420000000000000e-01   2.6300000000000000e-02  -1.0209999999999999e+00  -4.4499999999999998e-02   4.4401000000000002e+00   2.3119999999999999e-01   9.5999999999999992e-03   2.4329999999999999e-01
  -8.8200000000000001e-02  -3.0780000000000002e-01  -7.7210000000000001e-01   2.1959999999999999e-01   9.5200000000000007e-02   1.7500000000000002e-02  -9.3220000000000003e-01  -6.6699999999999995e-02   3.6564999999999999e+00   2.2159999999999999e-01   9.5999999999999992e-03   2.3000000000000001e-01
  -3.9679999999999999e-01  -4.6170000000000000e-01   1.1152000000000000e+00   1.1459999999999999e-01   1.1420000000000000e-01   5.7000000000000002e-02  -1.0653999999999999e+00   2.2200000000000001e-02   3.8306000000000000e+00   2.6970000000000000e-01   4.8099999999999997e-02   2.2120000000000001e-01
  -1.7630000000000001e-01  -3.9570000000000000e-01  -1.0294000000000001e+00   1.7190000000000000e-01   6.6600000000000006e-02   0.0000000000000000e+00  -8.2120000000000004e-01  -2.2239999999999999e-01   3.5695000000000001e+00   1.7340000000000000e-01   7.6999999999999999e-02   2.5659999999999999e-01
  -3.9679999999999999e-01  -2.4179999999999999e-01  -2.5740000000000002e-01   2.6729999999999998e-01   9.5200000000000007e-02   8.3299999999999999e-02  -1.1762999999999999e+00   0.0000000000000000e+00   3.0470999999999999e+00   1.9270000000000001e-01   9.5999999999999992e-03   2.5209999999999999e-01
  -2.6450000000000001e-01  -1.3189999999999999e-01  -1.7160000000000000e-01   1.3370000000000001e-01   6.6600000000000006e-02   8.7700000000000000e-02  -1.1540999999999999e+00   6.6699999999999995e-02   3.0470999999999999e+00   2.5050000000000000e-01   9.5999999999999992e-03   2.2559999999999999e-01
  -2.8649999999999998e-01  -1.7590000000000000e-01   6.8630000000000002e-01   1.4319999999999999e-01   4.7600000000000003e-02   9.6500000000000002e-02  -1.2873000000000001e+00  -1.3339999999999999e-01   2.4377000000000000e+00   2.7939999999999998e-01   5.7700000000000001e-02   2.2559999999999999e-01
  -1.7630000000000001e-01  -4.3969999999999998e-01   5.1470000000000005e-01   2.0999999999999999e-01   9.5200000000000007e-02   1.0090000000000000e-01  -1.0875999999999999e+00   0.0000000000000000e+00   3.1341999999999999e+00   2.4079999999999999e-01   1.9199999999999998e-02   2.0349999999999999e-01
  -4.1880000000000001e-01  -3.5170000000000001e-01   1.1152000000000000e+00   7.6399999999999996e-02   9.4999999999999998e-03   1.0960000000000000e-01  -9.3220000000000003e-01   4.4499999999999998e-02   3.3953000000000002e+00   2.6010000000000000e-01   6.7400000000000002e-02   2.3440000000000000e-01
  -1.7630000000000001e-01  -2.8580000000000000e-01   4.2890000000000000e-01   1.7190000000000000e-01   1.1420000000000000e-01   6.1400000000000003e-02  -1.1762999999999999e+00   2.0010000000000000e-01   3.4824000000000002e+00   2.2159999999999999e-01   8.6599999999999996e-02   1.9020000000000001e-01
   2.1999999999999999e-02  -6.1550000000000005e-01  -2.5740000000000002e-01   1.4319999999999999e-01   5.7099999999999998e-02   3.5099999999999999e-02  -1.0875999999999999e+00   6.6699999999999995e-02   3.4824000000000002e+00   2.2159999999999999e-01   5.7700000000000001e-02   2.3000000000000001e-01
  -8.8200000000000001e-02  -1.0990000000000000e-01  -3.4310000000000002e-01   2.2910000000000000e-01   1.4269999999999999e-01   4.3900000000000002e-02  -9.5440000000000003e-01   2.2239999999999999e-01   4.3529999999999998e+00   1.8300000000000000e-01   0.0000000000000000e+00   1.7249999999999999e-01
  -3.5270000000000001e-01  -4.6170000000000000e-01   2.5740000000000002e-01   1.1459999999999999e-01   7.6100000000000001e-02   7.4499999999999997e-02  -1.0431999999999999e+00  -4.4499999999999998e-02   3.1341999999999999e+00   1.6380000000000000e-01  -2.8899999999999999e-02   2.5209999999999999e-01
  -2.2040000000000001e-01  -1.3189999999999999e-01  -9.4359999999999999e-01   2.0050000000000001e-01   1.1420000000000000e-01   5.2600000000000001e-02  -1.1096999999999999e+00   1.3339999999999999e-01   3.3083000000000000e+00   2.5050000000000000e-01   2.8899999999999999e-02   2.1679999999999999e-01
  -2.8649999999999998e-01  -4.3969999999999998e-01  -1.7160000000000000e-01   1.5279999999999999e-01   1.3320000000000001e-01   3.0700000000000002e-02  -1.3539000000000001e+00   1.3339999999999999e-01   2.9600000000000000e+00   3.5639999999999999e-01  -4.8099999999999997e-02   2.4329999999999999e-01
  -1.5429999999999999e-01  -4.6170000000000000e-01  -3.4310000000000002e-01   1.3370000000000001e-01   5.7099999999999998e-02   1.0960000000000000e-01  -1.0875999999999999e+00   1.1119999999999999e-01   3.5695000000000001e+00   2.5050000000000000e-01  -2.8899999999999999e-02   1.7690000000000000e-01
  -4.6289999999999998e-01  -5.2759999999999996e-01   5.1470000000000005e-01   1.7190000000000000e-01   1.9000000000000000e-02   9.2100000000000001e-02  -1.1096999999999999e+00  -6.6699999999999995e-02   3.3953000000000002e+00   2.9859999999999998e-01  -2.8899999999999999e-02   2.3440000000000000e-01
  -1.5429999999999999e-01  -3.9570000000000000e-01  -5.1470000000000005e-01   1.8140000000000001e-01   1.1420000000000000e-01   8.3299999999999999e-02  -1.0875999999999999e+00   8.8900000000000007e-02   3.2212000000000001e+00   3.5639999999999999e-01  -8.6599999999999996e-02   1.9910000000000000e-01
  -3.5270000000000001e-01  -5.0560000000000005e-01   1.8872000000000000e+00   1.5279999999999999e-01   0.0000000000000000e+00   1.1400000000000000e-01  -1.1318999999999999e+00  -4.4499999999999998e-02   3.1341999999999999e+00   2.6970000000000000e-01   3.8500000000000000e-02   2.1679999999999999e-01
  -1.9839999999999999e-01  -3.7369999999999998e-01  -2.5740000000000002e-01   1.7190000000000000e-01   1.9000000000000000e-02   9.6500000000000002e-02  -1.0431999999999999e+00   1.3339999999999999e-01   2.9600000000000000e+00   2.2159999999999999e-01   1.2509999999999999e-01   2.0790000000000000e-01
  -1.9839999999999999e-01  -2.1980000000000000e-01   0.0000000000000000e+00   1.9089999999999999e-01   7.6100000000000001e-02   1.0090000000000000e-01  -9.3220000000000003e-01  -4.4499999999999998e-02   3.0470999999999999e+00   2.6970000000000000e-01  -4.8099999999999997e-02   2.0349999999999999e-01
  -1.5429999999999999e-01  -8.7900000000000006e-02  -6.8630000000000002e-01   2.0999999999999999e-01   2.2839999999999999e-01   3.5099999999999999e-02  -1.0653999999999999e+00   1.1119999999999999e-01   3.6564999999999999e+00   2.2159999999999999e-01   7.6999999999999999e-02   2.2120000000000001e-01
  -1.7630000000000001e-01  -2.1980000000000000e-01   6.0050000000000003e-01   1.2410000000000000e-01   5.7099999999999998e-02   5.2600000000000001e-02  -9.7660000000000002e-01  -4.4499999999999998e-02   3.8306000000000000e+00   2.6970000000000000e-01   1.9199999999999998e-02   2.3440000000000000e-01
  -3.3060000000000000e-01  -2.8580000000000000e-01  -5.1470000000000005e-01   2.2910000000000000e-01   1.7130000000000001e-01   1.7500000000000002e-02  -1.0209999999999999e+00   0.0000000000000000e+00   2.9600000000000000e+00   3.2750000000000001e-01  -9.5999999999999992e-03   2.5659999999999999e-01
