# Supplementary material for: Footwear and Foam Surface Alter Gait Initiation of Typical Subjects
Source: PLoS One. 2015 Aug 13;10(8):e0135821. doi: 10.1371/journal.pone.0135821 (PMC4536224; doi:10.1371/journal.pone.0135821)
Supplement: S1 Dataset — (ZIP) [file pone.0135821.s001.zip › 12_shod_av1_04.txt]

   1.3489800000000001e+01  -7.0350000000000001e-01   2.3324610000000001e+02   4.6401000000000003e+00   2.4303400000000000e+01  -3.9910000000000001e-01  -1.5114800000000001e+01   1.7343999999999999e+00   2.8494799999999998e+02   3.2174000000000000e+00  -3.3648299999999999e+01   1.1589000000000000e+00
   1.3048900000000000e+01  -7.9139999999999999e-01   2.3067259999999999e+02   4.5922999999999998e+00   2.4322500000000002e+01  -4.6039999999999998e-01  -1.5203500000000000e+01   1.4453000000000000e+00   2.8555739999999997e+02   3.1787999999999998e+00  -3.3686799999999998e+01   1.1721999999999999e+00
   1.3467700000000001e+01  -1.0992000000000000e+00   2.2904270000000000e+02   4.3441000000000001e+00   2.4189299999999999e+01  -3.5959999999999998e-01  -1.5336700000000000e+01   1.3786000000000000e+00   2.8573160000000001e+02   3.1210000000000000e+00  -3.3811799999999998e+01   1.1103000000000001e+00
   1.2938700000000001e+01  -1.6488000000000000e+00   2.2972900000000001e+02   4.3154000000000003e+00   2.4008500000000002e+01  -2.7629999999999999e-01  -1.5381100000000000e+01   1.3119000000000001e+00   2.8668920000000003e+02   3.1596000000000002e+00  -3.3850299999999997e+01   1.0838000000000001e+00
   1.2938700000000001e+01  -1.1871000000000000e+00   2.2809909999999999e+02   4.1340000000000003e+00   2.3894300000000001e+01  -3.2010000000000000e-01  -1.5469900000000001e+01   1.2230000000000001e+00   2.8729860000000002e+02   2.9958000000000000e+00  -3.3984999999999999e+01   1.0926000000000000e+00
   1.2828500000000000e+01  -1.4729000000000001e+00   2.2595450000000000e+02   4.1340000000000003e+00   2.3751500000000000e+01  -3.4639999999999999e-01  -1.5536500000000000e+01   9.3389999999999995e-01   2.8764690000000002e+02   3.1114000000000002e+00  -3.4033200000000001e+01   1.0661000000000000e+00
   1.2564000000000000e+01  -1.4729000000000001e+00   2.2518240000000000e+02   3.9430999999999998e+00   2.3570699999999999e+01  -2.6310000000000000e-01  -1.5691800000000001e+01   9.3389999999999995e-01   2.8886570000000000e+02   2.8319999999999999e+00  -3.4167900000000003e+01   1.0439000000000001e+00
   1.2233400000000000e+01  -1.4948999999999999e+00   2.2432460000000000e+02   3.8285000000000000e+00   2.3475600000000000e+01  -2.7189999999999998e-01  -1.5736200000000000e+01   9.3389999999999995e-01   2.8903980000000001e+02   2.8031000000000001e+00  -3.4196700000000000e+01   1.0350999999999999e+00
   1.2211300000000000e+01  -1.4729000000000001e+00   2.2140790000000001e+02   3.7330999999999999e+00   2.3361400000000000e+01  -2.6750000000000002e-01  -1.6157900000000001e+01   9.1169999999999995e-01   2.8921400000000000e+02   2.7261000000000002e+00  -3.4302599999999998e+01   9.6870000000000001e-01
   1.1858700000000001e+01  -1.7366999999999999e+00   2.1977809999999999e+02   3.6375999999999999e+00   2.3218599999999999e+01  -2.5000000000000000e-01  -1.6246700000000001e+01   9.1169999999999995e-01   2.9034570000000002e+02   2.5527000000000002e+00  -3.4360300000000002e+01   9.1569999999999996e-01
   1.1792500000000000e+01  -1.9346000000000001e+00   2.1797659999999999e+02   3.4371000000000000e+00   2.2980699999999999e+01  -1.4470000000000000e-01  -1.6313300000000002e+01   6.4480000000000004e-01   2.9199990000000003e+02   2.5238000000000000e+00  -3.4485399999999998e+01   9.2889999999999995e-01
   1.1726400000000000e+01  -2.1983999999999999e+00   2.1591780000000000e+02   3.3130000000000002e+00   2.2923600000000000e+01  -1.7540000000000000e-01  -1.6468599999999999e+01   4.6689999999999998e-01   2.9356700000000001e+02   2.3599999999999999e+00  -3.4687500000000000e+01   8.9800000000000002e-01
   1.1484000000000000e+01  -2.1983999999999999e+00   2.1420210000000000e+02   3.2174999999999998e+00   2.2809500000000000e+01  -1.7979999999999999e-01  -1.6779399999999999e+01   2.6679999999999998e-01   2.9443759999999997e+02   2.1577000000000002e+00  -3.4754800000000003e+01   8.4930000000000005e-01
   1.0866800000000000e+01  -2.3961999999999999e+00   2.1257220000000001e+02   2.9883999999999999e+00   2.2562000000000001e+01  -1.0960000000000000e-01  -1.6956900000000001e+01   0.0000000000000000e+00   2.9478579999999999e+02   2.0710000000000002e+00  -3.5024200000000000e+01   7.7410000000000001e-01
   1.0492100000000001e+01  -2.6160000000000001e+00   2.1094229999999999e+02   2.8738000000000001e+00   2.2390799999999999e+01  -7.4499999999999997e-02  -1.7422999999999998e+01  -3.1130000000000002e-01   2.9704939999999999e+02   1.8879999999999999e+00  -3.5216700000000003e+01   7.9620000000000002e-01
   1.0029199999999999e+01  -2.3742000000000001e+00   2.0879769999999999e+02   2.7496999999999998e+00   2.2276599999999998e+01  -1.5790000000000001e-01  -1.7556200000000000e+01  -5.7809999999999995e-01   2.9887759999999997e+02   1.7821000000000000e+00  -3.5457200000000000e+01   6.9889999999999997e-01
   9.6545000000000005e+00  -2.4182000000000001e+00   2.0691050000000001e+02   2.6637000000000000e+00   2.1943500000000000e+01  -7.0199999999999999e-02  -1.7667200000000001e+01  -5.5589999999999995e-01   3.0131529999999998e+02   1.5411999999999999e+00  -3.5591900000000003e+01   6.5469999999999995e-01
   9.1694999999999993e+00  -2.3742000000000001e+00   2.0502320000000000e+02   2.6065000000000000e+00   2.1838799999999999e+01  -6.1400000000000003e-02  -1.7933499999999999e+01  -1.2007000000000001e+00   3.0209890000000001e+02   1.4064000000000001e+00  -3.5928699999999999e+01   5.8830000000000005e-01
   8.9049999999999994e+00  -2.2202999999999999e+00   2.0262129999999999e+02   2.4441000000000002e+00   2.1696100000000001e+01  -1.3589999999999999e-01  -1.8044499999999999e+01  -1.3564000000000001e+00   3.0479770000000002e+02   1.0403000000000000e+00  -3.6217399999999998e+01   6.0160000000000002e-01
   8.4420999999999999e+00  -2.1764000000000001e+00   2.0030510000000001e+02   2.5110000000000001e+00   2.1638999999999999e+01  -1.0520000000000000e-01  -1.8199900000000000e+01  -1.5565000000000000e+00   3.0653890000000001e+02   1.0596000000000001e+00  -3.6438699999999997e+01   4.6889999999999998e-01
   8.0233000000000008e+00  -2.1543999999999999e+00   1.9884680000000000e+02   2.3199999999999998e+00   2.1410599999999999e+01  -1.1840000000000001e-01  -1.8377400000000002e+01  -1.3341000000000001e+00   3.0976020000000000e+02   7.8990000000000005e-01  -3.6631100000000004e+01   4.4679999999999997e-01
   7.6044999999999998e+00  -2.0445000000000002e+00   1.9730269999999999e+02   2.4251000000000000e+00   2.1334499999999998e+01  -1.7979999999999999e-01  -1.8776900000000001e+01  -1.8899999999999999e+00   3.1150139999999999e+02   7.3209999999999997e-01  -3.7073700000000002e+01   4.2909999999999998e-01
   7.1196000000000002e+00  -2.0884000000000000e+00   1.9387139999999999e+02   2.2723000000000000e+00   2.1134699999999999e+01  -2.0169999999999999e-01  -1.9109800000000000e+01  -2.0457000000000001e+00   3.1306849999999997e+02   4.6239999999999998e-01  -3.7227699999999999e+01   3.6270000000000002e-01
   6.8771000000000004e+00  -1.9346000000000001e+00   1.9284190000000001e+02   2.1959000000000000e+00   2.0934799999999999e+01  -1.6660000000000000e-01  -1.9220800000000001e+01  -2.1124000000000001e+00   3.1515789999999998e+02   3.8529999999999998e-01  -3.7535600000000002e+01   3.2290000000000002e-01
   6.8551000000000002e+00  -1.9564999999999999e+00   1.9052580000000000e+02   2.1385999999999998e+00   2.0820599999999999e+01  -1.7979999999999999e-01  -1.9820100000000000e+01  -2.6682999999999999e+00   3.1750850000000003e+02   1.5409999999999999e-01  -3.7785800000000002e+01   2.6979999999999998e-01
   6.4363000000000001e+00  -1.8246000000000000e+00   1.8889590000000001e+02   2.0432000000000001e+00   2.0687400000000000e+01  -1.9289999999999999e-01  -2.0108599999999999e+01  -2.7349999999999999e+00   3.1846620000000001e+02  -9.5999999999999992e-03  -3.8151400000000002e+01   2.6540000000000002e-01
   5.9292999999999996e+00  -2.0005000000000002e+00   1.8726599999999999e+02   1.9286000000000001e+00   2.0411500000000000e+01  -1.5790000000000001e-01  -2.0108599999999999e+01  -2.9796000000000000e+00   3.2177449999999999e+02  -1.1559999999999999e-01  -3.8286099999999998e+01   1.7690000000000000e-01
   5.2900999999999998e+00  -1.9784999999999999e+00   1.8503559999999999e+02   1.8998999999999999e+00   2.0211600000000001e+01  -1.2720000000000001e-01  -2.0419300000000000e+01  -3.2242000000000002e+00   3.2299329999999998e+02  -1.7340000000000000e-01  -3.8517000000000003e+01   1.4160000000000000e-01
   5.3121999999999998e+00  -1.8686000000000000e+00   1.8177580000000000e+02   1.8713000000000000e+00   2.0040400000000002e+01  -2.0610000000000001e-01  -2.0818899999999999e+01  -3.3576000000000001e+00   3.2604039999999998e+02  -3.8529999999999998e-01  -3.8738300000000002e+01   9.2899999999999996e-02
   5.0255999999999998e+00  -2.0225000000000000e+00   1.8066069999999999e+02   1.6803999999999999e+00   1.9907100000000000e+01  -1.4910000000000001e-01  -2.0974200000000000e+01  -3.5131999999999999e+00   3.2717219999999998e+02  -5.2980000000000005e-01  -3.8969299999999997e+01   7.0800000000000002e-02
   4.7169999999999996e+00  -1.9564999999999999e+00   1.7851609999999999e+02   1.5944000000000000e+00   1.9764399999999998e+01  -1.7979999999999999e-01  -2.1129600000000000e+01  -3.5798999999999999e+00   3.2856520000000000e+02  -6.9359999999999999e-01  -3.9084699999999998e+01   4.4000000000000003e-03
   4.2762000000000002e+00  -1.6927000000000001e+00   1.7551360000000000e+02   1.6899000000000000e+00   1.9650200000000002e+01  -2.3240000000000000e-01  -2.1773199999999999e+01  -4.1135999999999999e+00   3.3108990000000000e+02  -7.8029999999999999e-01  -3.9431100000000001e+01  -3.5400000000000001e-02
   4.1660000000000004e+00  -1.8466000000000000e+00   1.7371220000000000e+02   1.5467000000000000e+00   1.9593100000000000e+01  -2.5000000000000000e-01  -2.1617899999999999e+01  -4.2248000000000001e+00   3.3291820000000001e+02  -9.8250000000000004e-01  -3.9594700000000003e+01  -1.1060000000000000e-01
   3.6589999999999998e+00  -1.9346000000000001e+00   1.7379790000000000e+02   1.4417000000000000e+00   1.9383800000000001e+01  -1.8859999999999999e-01  -2.2128399999999999e+01  -4.4916000000000000e+00   3.3396289999999999e+02  -1.1173999999999999e+00  -3.9729399999999998e+01  -1.3270000000000001e-01
   3.5047000000000001e+00  -1.7146999999999999e+00   1.7122440000000000e+02   1.4512000000000000e+00   1.9269600000000001e+01  -1.8420000000000000e-01  -2.2616599999999998e+01  -4.8696000000000002e+00   3.3605230000000000e+02  -1.2715000000000001e+00  -4.0018099999999997e+01  -1.7249999999999999e-01
   3.4826999999999999e+00  -1.7806999999999999e+00   1.7045240000000001e+02   1.3462000000000001e+00   1.9183900000000001e+01  -2.0610000000000001e-01  -2.3104900000000001e+01  -5.1142000000000003e+00   3.3796769999999998e+02  -1.3197000000000001e+00  -4.0210500000000003e+01  -2.4329999999999999e-01
   3.2843000000000000e+00  -1.9126000000000001e+00   1.7079550000000000e+02   1.3462000000000001e+00   1.9022200000000002e+01  -1.6230000000000000e-01  -2.2927399999999999e+01  -5.3810000000000002e+00   3.3988299999999998e+02  -1.4064000000000001e+00  -4.0393300000000004e+01  -2.4329999999999999e-01
   2.9756999999999998e+00  -2.0884000000000000e+00   1.6959450000000001e+02   1.2985000000000000e+00   1.8888900000000000e+01  -1.4030000000000001e-01  -2.3260300000000001e+01  -5.6256000000000004e+00   3.4127600000000001e+02  -1.5798000000000001e+00  -4.0720500000000001e+01  -2.7429999999999999e-01
   2.9096000000000002e+00  -1.8246000000000000e+00   1.6813620000000000e+02   1.2794000000000001e+00   1.8841400000000000e+01  -1.7100000000000001e-01  -2.3548800000000000e+01  -5.9368999999999996e+00   3.4319130000000001e+02  -1.7242999999999999e+00  -4.0893700000000003e+01  -3.5830000000000001e-01
   2.9096000000000002e+00  -2.0884000000000000e+00   1.6719260000000000e+02   1.1552000000000000e+00   1.8831800000000001e+01  -1.3589999999999999e-01  -2.3704200000000000e+01  -5.8701999999999996e+00   3.4545490000000001e+02  -1.8784000000000001e+00  -4.1066899999999997e+01  -4.1580000000000000e-01
   2.7111999999999998e+00  -2.0665000000000000e+00   1.6667789999999999e+02   1.1361000000000001e+00   1.8841400000000000e+01  -1.7540000000000000e-01  -2.4014900000000001e+01  -6.0926000000000000e+00   3.4676080000000002e+02  -2.0903000000000000e+00  -4.1355499999999999e+01  -5.0870000000000004e-01
   2.5569000000000002e+00  -2.0005000000000002e+00   1.6539109999999999e+02   1.1171000000000000e+00   1.8793800000000001e+01  -1.6230000000000000e-01  -2.4636399999999998e+01  -6.6485000000000003e+00   3.4858900000000000e+02  -2.2444000000000002e+00  -4.1567200000000000e+01  -5.3520000000000001e-01
   2.5348000000000002e+00  -2.0884000000000000e+00   1.6358969999999999e+02   1.0216000000000001e+00   1.8727200000000000e+01  -2.0169999999999999e-01  -2.4680800000000001e+01  -6.7374000000000001e+00   3.4989490000000001e+02  -2.2732999999999999e+00  -4.1644199999999998e+01  -5.4849999999999999e-01
   2.3144000000000000e+00  -2.1764000000000001e+00   1.6393279999999999e+02   1.0216000000000001e+00   1.8689100000000000e+01  -8.3299999999999999e-02  -2.4836099999999998e+01  -7.0709000000000000e+00   3.5128789999999998e+02  -2.4466999999999999e+00  -4.1894399999999997e+01  -5.7950000000000002e-01
   2.2924000000000002e+00  -2.3302999999999998e+00   1.6281760000000000e+02   9.2610000000000003e-01   1.8613000000000000e+01  -1.6660000000000000e-01  -2.5169100000000000e+01  -7.4711999999999996e+00   3.5250670000000002e+02  -2.5623000000000000e+00  -4.2019399999999997e+01  -6.1929999999999996e-01
   2.0720000000000001e+00  -2.1324000000000001e+00   1.6281760000000000e+02   8.0200000000000005e-01   1.8574900000000000e+01  -1.4030000000000001e-01  -2.5546399999999998e+01  -7.5378999999999996e+00   3.5355140000000000e+02  -2.7452999999999999e+00  -4.2308100000000003e+01  -6.2809999999999999e-01
   1.9838000000000000e+00  -2.5720999999999998e+00   1.6290340000000000e+02   7.7329999999999999e-01   1.8498799999999999e+01  -7.8899999999999998e-02  -2.5635200000000001e+01  -7.7157999999999998e+00   3.5485739999999998e+02  -2.8609000000000000e+00  -4.2317700000000002e+01  -7.0330000000000004e-01
   2.1821999999999999e+00  -2.4841000000000002e+00   1.6376120000000000e+02   7.6380000000000003e-01   1.8546399999999998e+01  -8.3299999999999999e-02  -2.5812700000000000e+01  -7.8714000000000004e+00   3.5564089999999999e+02  -2.8609000000000000e+00  -4.2452399999999997e+01  -7.1220000000000006e-01
   2.0939999999999999e+00  -2.3961999999999999e+00   1.6264609999999999e+02   7.4470000000000003e-01   1.8546399999999998e+01  -1.1400000000000000e-01  -2.5923700000000000e+01  -8.0271000000000008e+00   3.5625029999999998e+02  -2.9862000000000002e+00  -4.2510199999999998e+01  -8.0059999999999998e-01
   2.0278999999999998e+00  -2.5941000000000001e+00   1.6393279999999999e+02   6.6830000000000001e-01   1.8546399999999998e+01  -1.7500000000000002e-02  -2.6145600000000002e+01  -8.3384000000000000e+00   3.5685969999999998e+02  -3.1114000000000002e+00  -4.2519799999999996e+01  -7.8300000000000003e-01
   1.9838000000000000e+00  -2.7040000000000002e+00   1.6393279999999999e+02   7.0650000000000002e-01   1.8708100000000002e+01  -7.4499999999999997e-02  -2.6167800000000000e+01  -8.2493999999999996e+00   3.5746920000000000e+02  -3.3329000000000000e+00  -4.2577500000000001e+01  -8.6260000000000003e-01
   2.0720000000000001e+00  -2.8578999999999999e+00   1.6384700000000001e+02   6.6830000000000001e-01   1.8774699999999999e+01  -8.3299999999999999e-02  -2.6323200000000000e+01  -8.6941000000000006e+00   3.5816559999999998e+02  -3.4003999999999999e+00  -4.2673699999999997e+01  -8.3599999999999997e-01
   2.2483000000000000e+00  -2.7919000000000000e+00   1.6376120000000000e+02   6.6830000000000001e-01   1.8736699999999999e+01  -3.0700000000000002e-02  -2.6478600000000000e+01  -8.7164000000000001e+00   3.5729500000000002e+02  -3.4870999999999999e+00  -4.2741100000000003e+01  -9.2010000000000003e-01
   2.3144000000000000e+00  -3.1436999999999999e+00   1.6582010000000000e+02   5.3469999999999995e-01   1.8746200000000002e+01  -8.8000000000000005e-03  -2.6611699999999999e+01  -8.6273999999999997e+00   3.5755619999999999e+02  -3.5834000000000001e+00  -4.2760300000000001e+01  -8.9800000000000002e-01
   2.4245999999999999e+00  -3.2096000000000000e+00   1.6624900000000000e+02   5.9189999999999998e-01   1.8898499999999999e+01  -1.7500000000000002e-02  -2.6722700000000000e+01  -8.9832000000000001e+00   3.5685969999999998e+02  -3.6316000000000002e+00  -4.2741100000000003e+01  -8.7580000000000002e-01
   2.4687000000000001e+00  -3.6273000000000000e+00   1.6770730000000000e+02   5.2510000000000001e-01   1.8984100000000002e+01   7.4499999999999997e-02  -2.6722700000000000e+01  -9.2500000000000000e+00   3.5729500000000002e+02  -3.5930000000000000e+00  -4.2721899999999998e+01  -9.1120000000000001e-01
   2.6671000000000000e+00  -3.6932000000000000e+00   1.6968029999999999e+02   4.6779999999999999e-01   1.9069700000000001e+01   1.3589999999999999e-01  -2.6656099999999999e+01  -9.0944000000000003e+00   3.5703390000000002e+02  -3.7279000000000000e+00  -4.2702599999999997e+01  -9.0239999999999998e-01
   2.7772999999999999e+00  -3.9790000000000001e+00   1.7173910000000001e+02   3.6280000000000001e-01   1.9155400000000000e+01   1.6660000000000000e-01  -2.6900300000000001e+01  -9.3167000000000009e+00   3.5590210000000002e+02  -3.8050000000000002e+00  -4.2664099999999998e+01  -9.2449999999999999e-01
   3.1520000000000001e+00  -4.0229999999999997e+00   1.7208230000000000e+02   4.8690000000000000e-01   1.9402799999999999e+01   1.5350000000000000e-01  -2.6811499999999999e+01  -9.4056999999999995e+00   3.5564089999999999e+02  -3.8050000000000002e+00  -4.2567900000000002e+01  -9.9090000000000000e-01
   3.2402000000000002e+00  -4.1989000000000001e+00   1.7354060000000001e+02   4.2009999999999997e-01   1.9459900000000001e+01   1.6230000000000000e-01  -2.6833700000000000e+01  -9.3167000000000009e+00   3.5494439999999997e+02  -3.9013000000000000e+00  -4.2414000000000001e+01  -9.9529999999999996e-01
   3.5488000000000000e+00  -4.2648000000000001e+00   1.7517050000000000e+02   3.4370000000000001e-01   1.9593100000000000e+01   2.5000000000000000e-01  -2.6411999999999999e+01  -9.4946000000000002e+00   3.5381259999999997e+02  -4.0072000000000001e+00  -4.2298499999999997e+01  -1.0528000000000000e+00
   3.5929000000000002e+00  -4.4626999999999999e+00   1.7705770000000001e+02   3.6280000000000001e-01   1.9802499999999998e+01   1.9289999999999999e-01  -2.6944700000000001e+01  -9.7614999999999998e+00   3.5285500000000002e+02  -4.0265000000000004e+00  -4.2308100000000003e+01  -9.9970000000000003e-01
   3.9015000000000000e+00  -4.6384999999999996e+00   1.7851609999999999e+02   3.6280000000000001e-01   2.0087900000000001e+01   2.0169999999999999e-01  -2.6744900000000001e+01  -9.7836999999999996e+00   3.5233260000000001e+02  -4.1227999999999998e+00  -4.2106000000000002e+01  -1.0085999999999999e+00
   4.1219000000000001e+00  -4.8144000000000000e+00   1.8134690000000001e+02   2.8639999999999999e-01   2.0183100000000000e+01   3.0259999999999998e-01  -2.6523000000000000e+01  -9.8282000000000007e+00   3.5076549999999997e+02  -4.1516999999999999e+00  -4.2067599999999999e+01  -1.0528000000000000e+00
   4.3864000000000001e+00  -4.8144000000000000e+00   1.8366309999999999e+02   3.2460000000000000e-01   2.0430499999999999e+01   2.9820000000000002e-01  -2.6678300000000000e+01  -1.0183900000000000e+01   3.4937259999999998e+02  -4.2384000000000004e+00  -4.1961700000000000e+01  -9.9970000000000003e-01
   4.5848000000000004e+00  -5.1002000000000001e+00   1.8649390000000000e+02   3.0549999999999999e-01   2.0677900000000001e+01   3.4639999999999999e-01  -2.6545100000000001e+01  -1.0250600000000000e+01   3.4710899999999998e+02  -4.1227999999999998e+00  -4.1836599999999997e+01  -1.0174000000000001e+00
   4.5848000000000004e+00  -5.1661000000000001e+00   1.8863849999999999e+02   2.6729999999999998e-01   2.0811100000000000e+01   3.9910000000000001e-01  -2.6234400000000001e+01  -1.0295100000000000e+01   3.4754430000000002e+02  -4.1710000000000003e+00  -4.1682699999999997e+01  -1.0395000000000001e+00
   4.8712999999999997e+00  -5.5399000000000003e+00   1.9164099999999999e+02   1.9089999999999999e-01   2.0972899999999999e+01   4.2980000000000002e-01  -2.6256599999999999e+01  -1.0739800000000001e+01   3.4536779999999999e+02  -4.3059000000000003e+00  -4.1538300000000000e+01  -1.0439000000000001e+00
   5.0476000000000001e+00  -5.7596999999999996e+00   1.9369980000000001e+02   2.5779999999999997e-01   2.1334499999999998e+01   3.7709999999999999e-01  -2.5990300000000001e+01  -1.0561900000000000e+01   3.4406189999999998e+02  -4.2576999999999998e+00  -4.1374800000000000e+01  -1.0395000000000001e+00
   5.3562000000000003e+00  -6.0895000000000001e+00   1.9670220000000000e+02   9.5500000000000002e-02   2.1553400000000000e+01   4.8680000000000001e-01  -2.5857099999999999e+01  -1.0539700000000000e+01   3.4319130000000001e+02  -4.3925999999999998e+00  -4.1249699999999997e+01  -1.0970000000000000e+00
   5.5545999999999998e+00  -6.2873000000000001e+00   1.9876100000000000e+02   5.7299999999999997e-02   2.1829300000000000e+01   5.1749999999999996e-01  -2.5679500000000001e+01  -1.0695399999999999e+01   3.4057950000000000e+02  -4.3540000000000001e+00  -4.1009099999999997e+01  -1.1013999999999999e+00
   5.8852000000000002e+00  -6.2652999999999999e+00   2.0013360000000000e+02   1.9089999999999999e-01   2.2181400000000000e+01   5.2180000000000004e-01  -2.5635200000000001e+01  -1.0917700000000000e+01   3.3944770000000000e+02  -4.3348000000000004e+00  -4.0816699999999997e+01  -1.0528000000000000e+00
   5.8852000000000002e+00  -6.8808999999999996e+00   2.0279290000000000e+02   1.1459999999999999e-01   2.2362200000000001e+01   5.4379999999999995e-01  -2.5035900000000002e+01  -1.0784300000000000e+01   3.3753240000000000e+02  -4.4406999999999996e+00  -4.0576099999999997e+01  -1.0838000000000001e+00
   6.2159000000000004e+00  -6.8589000000000002e+00   2.0570949999999999e+02   9.5500000000000002e-02   2.2485900000000001e+01   5.8320000000000005e-01  -2.4969300000000000e+01  -1.0873200000000001e+01   3.3561700000000002e+02  -4.3636999999999997e+00  -4.0402900000000002e+01  -1.0484000000000000e+00
   6.1718000000000002e+00  -7.2766000000000002e+00   2.0751100000000000e+02   1.3370000000000001e-01   2.2790400000000002e+01   5.9199999999999997e-01  -2.4969300000000000e+01  -1.0984400000000001e+01   3.3248289999999997e+02  -4.3829000000000002e+00  -4.0191299999999998e+01  -1.0792999999999999e+00
   6.2820000000000000e+00  -7.3864999999999998e+00   2.0965559999999999e+02   8.5900000000000004e-02   2.2990300000000001e+01   6.5339999999999998e-01  -2.4836099999999998e+01  -1.1028900000000000e+01   3.3039339999999999e+02  -4.3059000000000003e+00  -3.9883400000000002e+01  -1.0306999999999999e+00
   6.3261000000000003e+00  -7.6722999999999999e+00   2.1291540000000001e+02   0.0000000000000000e+00   2.3152000000000001e+01   7.6739999999999997e-01  -2.4192499999999999e+01  -1.1073399999999999e+01   3.2769459999999998e+02  -4.3059000000000003e+00  -3.9556199999999997e+01  -1.0395000000000001e+00
   6.7449000000000003e+00  -8.1559000000000008e+00   2.1548890000000000e+02   4.7699999999999999e-02   2.3408999999999999e+01   8.0249999999999999e-01  -2.4059300000000000e+01  -1.1384700000000000e+01   3.2508280000000002e+02  -4.2481000000000000e+00  -3.9373399999999997e+01  -1.0571999999999999e+00
   6.8771000000000004e+00  -8.3757000000000001e+00   2.1806240000000000e+02  -2.8600000000000000e-02   2.3722999999999999e+01   8.4199999999999997e-01  -2.3770800000000001e+01  -1.1340199999999999e+01   3.2247100000000000e+02  -4.2095000000000002e+00  -3.8988500000000002e+01  -1.0439000000000001e+00
   7.0975999999999999e+00  -8.9033999999999995e+00   2.2080750000000000e+02  -1.3370000000000001e-01   2.3941800000000001e+01   8.9459999999999995e-01  -2.3437899999999999e+01  -1.0939900000000000e+01   3.1959800000000001e+02  -4.1710000000000003e+00  -3.8776800000000001e+01  -1.0528000000000000e+00
   7.0975999999999999e+00  -9.1232000000000006e+00   2.2252310000000000e+02  -8.5900000000000004e-02   2.4265400000000000e+01   9.5599999999999996e-01  -2.3193700000000000e+01  -1.1051100000000000e+01   3.1864030000000002e+02  -4.2481000000000000e+00  -3.8478499999999997e+01  -1.0616000000000001e+00
   7.4501999999999997e+00  -9.4969000000000001e+00   2.2466770000000000e+02  -1.6230000000000000e-01   2.4550899999999999e+01   9.8670000000000002e-01  -2.3127099999999999e+01  -1.1251200000000001e+01   3.1585440000000000e+02  -4.1036000000000001e+00  -3.8257199999999997e+01  -1.0262000000000000e+00
   7.4943000000000000e+00  -9.9146000000000001e+00   2.2724119999999999e+02  -1.5279999999999999e-01   2.4855399999999999e+01   1.0919000000000001e+00  -2.2860800000000001e+01  -1.1184500000000000e+01   3.1289429999999999e+02  -4.1227999999999998e+00  -3.7891599999999997e+01  -1.0439000000000001e+00
   7.7367999999999997e+00  -1.0596100000000000e+01   2.3067259999999999e+02  -1.9089999999999999e-01   2.5007600000000000e+01   1.1226000000000000e+00  -2.2705400000000001e+01  -1.1273500000000000e+01   3.1002140000000003e+02  -4.0747000000000000e+00  -3.7660699999999999e+01  -1.0571999999999999e+00
   7.9131000000000000e+00  -1.0728000000000000e+01   2.3316030000000001e+02  -1.5279999999999999e-01   2.5378699999999998e+01   1.2191000000000001e+00  -2.2572299999999998e+01  -1.1540300000000000e+01   3.0697420000000000e+02  -4.0650000000000004e+00  -3.7352800000000002e+01  -1.0129999999999999e+00
   8.1114999999999995e+00  -1.0881900000000000e+01   2.3530490000000000e+02  -2.6729999999999998e-01   2.5616599999999998e+01   1.2585999999999999e+00  -2.2416899999999998e+01  -1.1562500000000000e+01   3.0427539999999999e+02  -3.9013000000000000e+00  -3.7141100000000002e+01  -1.0262000000000000e+00
   8.1555999999999997e+00  -1.1299600000000000e+01   2.4002300000000000e+02  -2.0050000000000001e-01   2.5787900000000000e+01   1.3856999999999999e+00  -2.2172699999999999e+01  -1.1562500000000000e+01   3.0140240000000000e+02  -3.9205000000000001e+00  -3.6717700000000001e+01  -1.0749000000000000e+00
   8.3980999999999995e+00  -1.1695300000000000e+01   2.4225340000000000e+02  -1.5279999999999999e-01   2.6006799999999998e+01   1.4427000000000001e+00  -2.1906400000000001e+01  -1.1784900000000000e+01   2.9931290000000001e+02  -3.8820000000000001e+00  -3.6496400000000001e+01  -1.0792999999999999e+00
   8.4862000000000002e+00  -1.1871100000000000e+01   2.4439800000000000e+02  -1.5279999999999999e-01   2.6416000000000000e+01   1.4471000000000001e+00  -2.1884200000000000e+01  -1.1696000000000000e+01   2.9652699999999999e+02  -3.8820000000000001e+00  -3.6207700000000003e+01  -1.0571999999999999e+00
   8.6404999999999994e+00  -1.2222899999999999e+01   2.4765780000000001e+02  -9.5500000000000002e-02   2.6568200000000001e+01   1.4822000000000000e+00  -2.1506900000000002e+01  -1.1851599999999999e+01   2.9426350000000002e+02  -3.7568000000000001e+00  -3.5871000000000002e+01  -1.0616000000000001e+00
   8.8169000000000004e+00  -1.1981100000000000e+01   2.4980240000000001e+02  -1.0500000000000000e-01   2.6806100000000001e+01   1.5261000000000000e+00  -2.1395900000000001e+01  -1.1606999999999999e+01   2.9104219999999998e+02  -3.7279000000000000e+00  -3.5524600000000000e+01  -1.1191000000000000e+00
   9.1254000000000008e+00  -1.2354799999999999e+01   2.5254750000000001e+02   1.6230000000000000e-01   2.7139199999999999e+01   1.5610999999999999e+00  -2.1018599999999999e+01  -1.1851599999999999e+01   2.8912689999999998e+02  -3.7279000000000000e+00  -3.5197400000000002e+01  -1.0926000000000000e+00
   9.2576999999999998e+00  -1.2266800000000000e+01   2.5434889999999999e+02   2.1959999999999999e-01   2.7310400000000001e+01   1.5347999999999999e+00  -2.1062999999999999e+01  -1.1918300000000000e+01   2.8703750000000002e+02  -3.6701000000000001e+00  -3.4976100000000002e+01  -1.1279999999999999e+00
   9.3238000000000003e+00  -1.2530600000000000e+01   2.5717980000000000e+02   2.3870000000000000e-01   2.7624500000000001e+01   1.6093999999999999e+00  -2.0974200000000000e+01  -1.2185100000000000e+01   2.8364210000000003e+02  -3.6122999999999998e+00  -3.4677799999999998e+01  -1.1147000000000000e+00
   9.7425999999999995e+00  -1.2574600000000000e+01   2.5932440000000003e+02   4.0100000000000002e-01   2.7681600000000000e+01   1.6269000000000000e+00  -2.0796700000000001e+01  -1.2274100000000001e+01   2.8120440000000002e+02  -3.4870999999999999e+00  -3.4398800000000001e+01  -1.1279999999999999e+00
   9.8528000000000002e+00  -1.2662500000000000e+01   2.6215519999999998e+02   4.5829999999999999e-01   2.7986100000000000e+01   1.6839000000000000e+00  -2.0663499999999999e+01  -1.2629899999999999e+01   2.7833139999999997e+02  -3.4582000000000002e+00  -3.4216000000000001e+01  -1.1191000000000000e+00
   1.0073300000000000e+01  -1.2706500000000000e+01   2.6464299999999997e+02   6.0150000000000003e-01   2.8109800000000000e+01   1.6927000000000001e+00  -2.0596900000000002e+01  -1.2518700000000001e+01   2.7519729999999998e+02  -3.4967000000000001e+00  -3.3850299999999997e+01  -1.1500999999999999e+00
   1.0249599999999999e+01  -1.2816400000000000e+01   2.6850319999999999e+02   7.8290000000000004e-01   2.8347700000000000e+01   1.7760000000000000e+00  -2.0130800000000001e+01  -1.2696600000000000e+01   2.7319490000000002e+02  -3.3811000000000000e+00  -3.3542400000000001e+01  -1.1500999999999999e+00
   1.0359800000000000e+01  -1.3256100000000000e+01   2.6996159999999998e+02   9.4520000000000004e-01   2.8690200000000001e+01   1.8286000000000000e+00  -2.0019800000000000e+01  -1.2741000000000000e+01   2.7075720000000001e+02  -3.2751000000000001e+00  -3.3186399999999999e+01  -1.1721999999999999e+00
   1.0580200000000000e+01  -1.3102200000000000e+01   2.7304980000000000e+02   1.0598000000000001e+00   2.8880600000000001e+01   1.8769000000000000e+00  -1.9642499999999998e+01  -1.2785500000000001e+01   2.6753600000000000e+02  -3.1884999999999999e+00  -3.2955500000000001e+01  -1.1988000000000001e+00
   1.0977000000000000e+01  -1.3739699999999999e+01   2.7699579999999997e+02   1.2030000000000001e+00   2.9166000000000000e+01   1.9162999999999999e+00  -1.9331800000000001e+01  -1.3007899999999999e+01   2.6527240000000000e+02  -3.1596000000000002e+00  -3.2532100000000000e+01  -1.1942999999999999e+00
   1.0866800000000000e+01  -1.3981600000000000e+01   2.7922620000000001e+02   1.4417000000000000e+00   2.9537199999999999e+01   1.9514000000000000e+00  -1.9109800000000000e+01  -1.3230200000000000e+01   2.6152879999999999e+02  -3.1499000000000001e+00  -3.2320399999999999e+01  -1.2385999999999999e+00
   1.1131300000000000e+01  -1.4179399999999999e+01   2.8188549999999998e+02   1.5276000000000001e+00   2.9870200000000001e+01   2.0478999999999998e+00  -1.9087599999999998e+01  -1.3519299999999999e+01   2.5935230000000001e+02  -2.9958000000000000e+00  -3.1916300000000000e+01  -1.2563000000000000e+00
   1.1461900000000000e+01  -1.4443199999999999e+01   2.8626049999999998e+02   1.5370999999999999e+00   3.0117599999999999e+01   2.0960999999999999e+00  -1.8821300000000001e+01  -1.3586000000000000e+01   2.5586990000000000e+02  -2.9091000000000000e+00  -3.1666100000000000e+01  -1.2871999999999999e+00
   1.1770500000000000e+01  -1.4948800000000000e+01   2.8952030000000002e+02   1.8522000000000001e+00   3.0460200000000000e+01   2.1004999999999998e+00  -1.8821300000000001e+01  -1.4186400000000001e+01   2.5308400000000000e+02  -2.9091000000000000e+00  -3.1290900000000001e+01  -1.3314999999999999e+00
   1.1814600000000000e+01  -1.5432499999999999e+01   2.9346629999999999e+02   1.9572000000000001e+00   3.0755199999999999e+01   2.2934999999999999e+00  -1.8532800000000002e+01  -1.4052899999999999e+01   2.5055920000000000e+02  -2.8031000000000001e+00  -3.1031099999999999e+01  -1.3005000000000000e+00
   1.1902799999999999e+01  -1.5960100000000001e+01   2.9947120000000001e+02   2.1768000000000001e+00   3.1135800000000000e+01   2.3285999999999998e+00  -1.8066700000000001e+01  -1.4408700000000000e+01   2.4733799999999999e+02  -2.5720000000000001e+00  -3.0655799999999999e+01  -1.3447000000000000e+00
   1.2255400000000000e+01  -1.6201899999999998e+01   3.0367460000000000e+02   2.3391000000000002e+00   3.1678200000000000e+01   2.4382000000000001e+00  -1.7911300000000001e+01  -1.4519900000000000e+01   2.4394270000000000e+02  -2.3793000000000002e+00  -3.0338300000000000e+01  -1.3314999999999999e+00
   1.2784400000000000e+01  -1.6289800000000000e+01   3.0813540000000000e+02   2.7401000000000000e+00   3.2106400000000001e+01   2.4689000000000001e+00  -1.7600600000000000e+01  -1.4542100000000000e+01   2.4133090000000001e+02  -2.0613999999999999e+00  -2.9789800000000000e+01  -1.3270000000000000e+00
   1.3048900000000000e+01  -1.6619599999999998e+01   3.1491230000000002e+02   2.8833000000000002e+00   3.2658299999999997e+01   2.5872999999999999e+00  -1.7489599999999999e+01  -1.4386500000000000e+01   2.3767429999999999e+02  -1.7821000000000000e+00  -2.9279900000000001e+01  -1.3138000000000001e+00
   1.3577999999999999e+01  -1.6861400000000000e+01   3.2108870000000002e+02   3.2269999999999999e+00   3.3200800000000001e+01   2.6179999999999999e+00  -1.7045700000000000e+01  -1.4253100000000000e+01   2.3419190000000000e+02  -1.4641999999999999e+00  -2.8875699999999998e+01  -1.3048999999999999e+00
   1.4084899999999999e+01  -1.6971299999999999e+01   3.2623570000000001e+02   3.4847999999999999e+00   3.3885899999999999e+01   2.6661999999999999e+00  -1.7090100000000000e+01  -1.4319800000000001e+01   2.2983890000000000e+02  -1.0306999999999999e+00  -2.8327300000000001e+01  -1.3270000000000000e+00
   1.4900499999999999e+01  -1.7147200000000002e+01   3.3266950000000003e+02   3.7999000000000001e+00   3.4561500000000002e+01   2.6924999999999999e+00  -1.6690600000000000e+01  -1.4119600000000000e+01   2.2557300000000001e+02  -6.7430000000000001e-01  -2.7672999999999998e+01  -1.2120000000000000e+00
   1.5363400000000000e+01  -1.7520900000000001e+01   3.3970380000000000e+02   3.9335000000000000e+00   3.5094400000000000e+01   2.8460000000000001e+00  -1.6402100000000001e+01  -1.3808299999999999e+01   2.2174230000000000e+02  -1.0600000000000000e-01  -2.7095700000000001e+01  -1.1721999999999999e+00
   1.6685900000000000e+01  -1.7850700000000000e+01   3.4562290000000002e+02   4.2964000000000002e+00   3.5750999999999998e+01   2.8855000000000000e+00  -1.6291100000000000e+01  -1.3452600000000000e+01   2.1564810000000000e+02   4.6239999999999998e-01  -2.6412500000000001e+01  -1.0262000000000000e+00
   1.7369199999999999e+01  -1.8312300000000000e+01   3.5574540000000002e+02   4.5255000000000001e+00   3.6493200000000002e+01   2.9512999999999998e+00  -1.6135700000000000e+01  -1.2785500000000001e+01   2.0990209999999999e+02   1.1558999999999999e+00  -2.5729299999999999e+01  -8.3160000000000001e-01
   1.8471299999999999e+01  -1.8774000000000001e+01   3.6432369999999997e+02   4.7450999999999999e+00   3.7292600000000000e+01   3.0520999999999998e+00  -1.5558700000000000e+01  -1.1918300000000000e+01   2.0502680000000001e+02   1.7917000000000001e+00  -2.4767099999999999e+01  -7.4760000000000004e-01
   1.9529299999999999e+01  -1.9389500000000002e+01   3.7453199999999998e+02   4.9837999999999996e+00   3.8215600000000002e+01   3.2012000000000000e+00  -1.5358900000000000e+01  -1.1206799999999999e+01   1.9875839999999999e+02   2.4756000000000000e+00  -2.4055099999999999e+01  -5.7060000000000000e-01
   2.1028199999999998e+01  -2.0005099999999999e+01   3.8276720000000000e+02   5.2988000000000000e+00   3.8995899999999999e+01   3.2012000000000000e+00  -1.4826200000000000e+01  -1.0295100000000000e+01   1.9196770000000001e+02   3.2559000000000000e+00  -2.3169899999999998e+01  -3.9810000000000001e-01
   2.2350700000000000e+01  -2.0510700000000000e+01   3.9340440000000001e+02   5.3943000000000003e+00   3.9947499999999998e+01   3.3898000000000001e+00  -1.4093800000000000e+01  -9.2500000000000000e+00   1.8474170000000001e+02   3.9493999999999998e+00  -2.2294300000000000e+01  -2.0790000000000000e-01
   2.3629200000000001e+01  -2.1434000000000001e+01   4.0318380000000002e+02   5.6330000000000000e+00   4.0880000000000003e+01   3.4731000000000001e+00  -1.3538900000000000e+01  -8.2493999999999996e+00   1.7847340000000000e+02   4.7682000000000002e+00  -2.1332100000000001e+01  -3.1000000000000000e-02
   2.4753299999999999e+01  -2.2159500000000001e+01   4.1253420000000000e+02   5.8907999999999996e+00   4.1812600000000003e+01   3.5739999999999998e+00  -1.3006200000000000e+01  -7.5378999999999996e+00   1.7142150000000001e+02   5.5869999999999997e+00  -2.0427600000000002e+01   1.9910000000000000e-01
   2.6252199999999998e+01  -2.2972799999999999e+01   4.2188470000000001e+02   6.1677000000000000e+00   4.2783200000000001e+01   3.7054999999999998e+00  -1.2451400000000000e+01  -6.2260000000000000e+00   1.6358609999999999e+02   6.4058000000000002e+00  -1.9484600000000000e+01   4.3350000000000000e-01
   2.7486499999999999e+01  -2.4291899999999998e+01   4.3226450000000000e+02   6.3109000000000002e+00   4.3525399999999998e+01   3.8590000000000000e+00  -1.1874300000000000e+01  -5.0475000000000003e+00   1.5679540000000000e+02   7.1764000000000001e+00  -1.8483899999999998e+01   7.0330000000000004e-01
   2.8853100000000001e+01  -2.4973400000000002e+01   4.4024239999999998e+02   6.5495999999999999e+00   4.4334299999999999e+01   3.9599000000000002e+00  -1.1430400000000001e+01  -3.8022999999999998e+00   1.4800229999999999e+02   8.0723000000000003e+00  -1.7454400000000000e+01   9.5099999999999996e-01
   2.9690799999999999e+01  -2.5940600000000000e+01   4.4796289999999999e+02   6.7977999999999996e+00   4.4914700000000003e+01   4.1353000000000000e+00  -1.0853300000000001e+01  -1.9123000000000001e+00   1.4095050000000001e+02   9.0356000000000005e+00  -1.6501799999999999e+01   1.3270000000000000e+00
   3.0440200000000001e+01  -2.7039800000000000e+01   4.5559769999999997e+02   6.8742000000000001e+00   4.5580900000000000e+01   4.2887000000000004e+00  -1.0187500000000000e+01   6.0040000000000004e-01   1.3285390000000001e+02   9.6905999999999999e+00  -1.5635800000000000e+01   1.5969000000000000e+00
   3.1079400000000000e+01  -2.8204899999999999e+01   4.6185989999999998e+02   7.1509999999999998e+00   4.6056600000000003e+01   4.4070999999999998e+00  -1.0387200000000000e+01   1.2452000000000001e+00   1.2815260000000001e+02   1.0307100000000000e+01  -1.4875700000000000e+01   1.7694000000000001e+00
   3.1586400000000001e+01  -2.8754500000000000e+01   4.6717849999999999e+02   7.3323999999999998e+00   4.6646599999999999e+01   4.4861000000000004e+00  -1.0786700000000000e+01   1.6232000000000000e+00   1.2336430000000000e+02   1.0817600000000001e+01  -1.4250200000000000e+01   1.8490000000000000e+00
   3.2115400000000001e+01  -2.9897700000000000e+01   4.7361230000000000e+02   7.6093000000000002e+00   4.7065300000000001e+01   4.5913000000000004e+00  -9.6104000000000003e+00   2.4237000000000002e+00   1.2327719999999999e+02   1.1116199999999999e+01  -1.4211800000000000e+01   1.9065000000000001e+00
   3.2688499999999998e+01  -3.0513200000000001e+01   4.7772989999999999e+02   7.7239000000000004e+00   4.7569699999999997e+01   4.6089000000000002e+00  -7.6794000000000002e+00   2.2235999999999998e+00   1.2049130000000000e+02   1.1183700000000000e+01  -1.4202100000000000e+01   1.8136000000000001e+00
   3.3173400000000001e+01  -3.1590399999999999e+01   4.8261959999999999e+02   8.0198999999999998e+00   4.8055000000000000e+01   4.6833999999999998e+00  -6.3033999999999999e+00   2.0234000000000001e+00   1.1996890000000000e+02   1.1125900000000000e+01  -1.4211800000000000e+01   1.8490000000000000e+00
   3.3614199999999997e+01  -3.2161999999999999e+01   4.8699450000000002e+02   8.0579999999999998e+00   4.8616399999999999e+01   4.7404000000000002e+00  -6.4142999999999999e+00   2.9350999999999998e+00   1.1657360000000000e+02   1.1087300000000001e+01  -1.3769100000000000e+01   1.9065000000000001e+00
   3.3503999999999998e+01  -3.3217199999999998e+01   4.9248469999999998e+02   8.1534999999999993e+00   4.9006599999999999e+01   4.8719999999999999e+00  -5.7263000000000002e+00   2.7795000000000001e+00   1.1178530000000001e+02   1.0933199999999999e+01  -1.3374599999999999e+01   1.8402000000000001e+00
   3.3878799999999998e+01  -3.4184500000000000e+01   4.9600180000000000e+02   8.4017999999999997e+00   4.9444299999999998e+01   4.9202000000000004e+00  -4.9939000000000000e+00   2.2458000000000000e+00   1.0673580000000000e+02   1.0644200000000000e+01  -1.2932000000000000e+01   1.7206999999999999e+00
   3.4275500000000001e+01  -3.4953899999999997e+01   5.0149200000000002e+02   8.4495000000000005e+00   4.9910600000000002e+01   4.9728000000000003e+00  -4.9939000000000000e+00   1.6010000000000000e+00   1.0151220000000001e+02   1.0258900000000001e+01  -1.2316200000000000e+01   1.6146000000000000e+00
   3.4628200000000000e+01  -3.5613399999999999e+01   5.0638170000000002e+02   8.5259000000000000e+00   5.0329300000000003e+01   5.0518000000000001e+00  -4.7496999999999998e+00   1.5343000000000000e+00   9.5330900000000000e+01   9.8351000000000006e+00  -1.1507999999999999e+01   1.5217000000000001e+00
   3.5113100000000003e+01  -3.6404800000000002e+01   5.1109980000000002e+02   8.6118000000000006e+00   5.0690899999999999e+01   5.0999999999999996e+00  -4.7275000000000000e+00   1.4008000000000000e+00   9.0107299999999995e+01   9.3823000000000008e+00  -1.0805600000000000e+01   1.4641999999999999e+00
   3.5730300000000000e+01  -3.7042299999999997e+01   5.1496010000000001e+02   8.8790999999999993e+00   5.1242800000000003e+01   5.1176000000000004e+00  -4.7718999999999996e+00   1.5565000000000000e+00   8.3316599999999994e+01   8.8140000000000001e+00  -9.9877000000000002e+00   1.3801000000000001e+00
   3.5994799999999998e+01  -3.7987600000000000e+01   5.1967819999999995e+02   8.8887000000000000e+00   5.1585299999999997e+01   5.1788999999999996e+00  -4.2835999999999999e+00   1.7788999999999999e+00   7.6525899999999993e+01   8.3420000000000005e+00  -9.2852999999999994e+00   1.2961000000000000e+00
   3.6744199999999999e+01  -3.8801000000000002e+01   5.2285220000000004e+02   9.0319000000000003e+00   5.1889899999999997e+01   5.2096000000000000e+00  -4.1726000000000001e+00   2.5792999999999999e+00   7.0170500000000004e+01   7.7640000000000002e+00  -8.2556999999999992e+00   1.2784000000000000e+00
   3.7251199999999997e+01  -3.9680399999999999e+01   5.2491099999999994e+02   9.1273999999999997e+00   5.2165799999999997e+01   5.2534999999999998e+00  -4.0395000000000003e+00   2.5125999999999999e+00   6.3553899999999999e+01   7.1185999999999998e+00  -7.4763000000000002e+00   1.3314999999999999e+00
   3.7912500000000001e+01  -4.0317900000000002e+01   5.2679819999999995e+02   9.1942000000000004e+00   5.2308599999999998e+01   5.2534999999999998e+00  -3.8841000000000001e+00   2.9573000000000000e+00   5.5892600000000002e+01   6.6081000000000003e+00  -6.6006999999999998e+00   1.2297000000000000e+00
   3.8287199999999999e+01  -4.1175300000000000e+01   5.2962909999999999e+02   9.2133000000000003e+00   5.2356099999999998e+01   5.3148999999999997e+00  -3.8618999999999999e+00   3.1575000000000002e+00   4.9711399999999998e+01   5.9337999999999997e+00  -5.8693999999999997e+00   1.2606999999999999e+00
   3.8551699999999997e+01  -4.1922699999999999e+01   5.2851390000000004e+02   9.2992000000000008e+00   5.2432299999999998e+01   5.3762999999999996e+00  -3.5733999999999999e+00   3.5131999999999999e+00   4.2572400000000002e+01   5.3461999999999996e+00  -5.0515999999999996e+00   1.2032000000000000e+00
   3.9036600000000000e+01  -4.2626199999999997e+01   5.2971489999999994e+02   9.3565000000000005e+00   5.2241900000000001e+01   5.3719000000000001e+00  -3.7286999999999999e+00   3.6911000000000000e+00   3.7784100000000002e+01   4.7297000000000002e+00  -4.2817999999999996e+00   1.2474000000000001e+00
   3.8926400000000001e+01  -4.3329700000000003e+01   5.2851390000000004e+02   9.3469999999999995e+00   5.2232399999999998e+01   5.4114000000000004e+00  -3.5068000000000001e+00   4.6695000000000002e+00   3.1515799999999999e+01   4.2672999999999996e+00  -3.4927999999999999e+00   1.3048999999999999e+00
   3.9323200000000000e+01  -4.3945200000000000e+01   5.2791340000000002e+02   9.4423999999999992e+00   5.2051600000000001e+01   5.4377000000000004e+00  -3.4845999999999999e+00   5.2920999999999996e+00   2.7946300000000001e+01   3.8146000000000000e+00  -2.9443000000000001e+00   1.3048999999999999e+00
   3.9146799999999999e+01  -4.4362900000000003e+01   5.2611199999999997e+02   9.5952000000000002e+00   5.2061100000000003e+01   5.4333000000000000e+00  -3.1739000000000002e+00   6.4482999999999997e+00   2.3680399999999999e+01   3.4196000000000000e+00  -2.5594999999999999e+00   1.3226000000000000e+00
   3.9301099999999998e+01  -4.4780600000000000e+01   5.2602620000000002e+02   9.6143000000000001e+00   5.1880299999999998e+01   5.4200999999999997e+00  -2.6634000000000002e+00   7.5601000000000003e+00   2.0894400000000001e+01   3.0920999999999998e+00  -2.0590999999999999e+00   1.3669000000000000e+00
   3.8926400000000001e+01  -4.5396099999999997e+01   5.2405309999999997e+02   9.6620000000000008e+00   5.1699500000000000e+01   5.3586999999999998e+00  -2.1528999999999998e+00   7.0487000000000002e+00   1.8717900000000000e+01   2.6682999999999999e+00  -1.7416000000000000e+00   1.1899000000000000e+00
   3.8617800000000003e+01  -4.6121600000000001e+01   5.2139380000000006e+02   9.7193000000000005e+00   5.1528300000000002e+01   5.3544000000000000e+00  -1.8422000000000001e+00   5.2476000000000003e+00   1.4800200000000000e+01   2.0228999999999999e+00  -1.3952000000000000e+00   9.8199999999999998e-01
   3.8441499999999998e+01  -4.6649200000000000e+01   5.1701890000000003e+02   9.7193000000000005e+00   5.1318899999999999e+01   5.3456000000000001e+00  -1.5980000000000001e+00   3.8690000000000002e+00   1.1579000000000001e+01   1.4257000000000000e+00  -9.6220000000000006e-01   6.8559999999999999e-01
   3.8265099999999997e+01  -4.6978900000000003e+01   5.1513160000000005e+02   9.8625000000000007e+00   5.0947800000000001e+01   5.2972999999999999e+00  -1.1096999999999999e+00   2.2235999999999998e+00   8.8801000000000005e+00   1.0500000000000000e+00  -4.8110000000000003e-01   5.2200000000000002e-01
   3.7802300000000002e+01  -4.7308700000000002e+01   5.1041350000000000e+02   9.9007000000000005e+00   5.0605200000000004e+01   5.3017000000000003e+00  -1.1096999999999999e+00   6.6710000000000003e-01   4.1788999999999996e+00   4.1420000000000001e-01  -1.4430000000000001e-01   2.5209999999999999e-01
   3.7229199999999999e+01  -4.7858300000000000e+01   5.0595280000000002e+02   9.9292999999999996e+00   5.0281700000000001e+01   5.2579000000000002e+00  -1.3317000000000001e+00   2.2200000000000001e-02   3.7435999999999998e+00   2.9859999999999998e-01  -6.7400000000000002e-02   2.0349999999999999e-01
   3.6832400000000000e+01  -4.8078099999999999e+01   5.0286450000000002e+02   1.0024800000000001e+01   4.9758299999999998e+01   5.2491000000000003e+00  -1.3317000000000001e+00   2.0010000000000000e-01   3.7435999999999998e+00   2.6010000000000000e-01  -1.9199999999999998e-02   1.9020000000000001e-01
   3.6281300000000002e+01  -4.8803600000000003e+01   4.9900430000000000e+02   9.8911999999999995e+00   4.9263500000000001e+01   5.2359999999999998e+00  -1.2206999999999999e+00  -1.5559999999999999e-01   3.9177000000000000e+00   2.6010000000000000e-01   1.9199999999999998e-02   2.4770000000000000e-01
   3.5818500000000000e+01  -4.8957500000000003e+01   4.9402879999999999e+02   9.9389000000000003e+00   4.9120699999999999e+01   5.1920999999999999e+00  -1.1762999999999999e+00   2.2200000000000001e-02   3.6564999999999999e+00   3.1790000000000002e-01   1.9199999999999998e-02   1.9910000000000000e-01
   3.5597999999999999e+01  -4.9529000000000003e+01   4.9051170000000002e+02   1.0015300000000000e+01   4.8730600000000003e+01   5.1788999999999996e+00  -1.0875999999999999e+00   8.8900000000000007e-02   3.6564999999999999e+00   2.6010000000000000e-01  -9.5999999999999992e-03   1.8140000000000001e-01
   3.5135199999999998e+01  -4.9880800000000001e+01   4.8699450000000002e+02   1.0082100000000001e+01   4.8435600000000001e+01   5.1262999999999996e+00  -9.3220000000000003e-01   2.4460000000000001e-01   4.0918000000000001e+00   2.3119999999999999e-01   9.6199999999999994e-02   1.9910000000000000e-01
   3.4562100000000001e+01  -5.0210500000000003e+01   4.8322010000000000e+02   1.0110700000000000e+01   4.8216700000000003e+01   5.0648999999999997e+00  -1.3761000000000001e+00  -2.2200000000000001e-02   4.6142000000000003e+00   2.9859999999999998e-01   9.5999999999999992e-03   1.9460000000000000e-01
   3.4407800000000002e+01  -5.0034599999999998e+01   4.8098970000000003e+02   1.0311199999999999e+01   4.8121600000000001e+01   5.0122999999999998e+00  -1.3539000000000001e+00   3.5580000000000001e-01   4.4401000000000002e+00   2.5050000000000000e-01   9.5999999999999992e-03   2.3000000000000001e-01
   3.4099200000000003e+01  -5.0342399999999998e+01   4.7927400000000000e+02   1.0444900000000001e+01   4.7817100000000003e+01   5.0167000000000002e+00  -1.2650999999999999e+00   1.3339999999999999e-01   3.6564999999999999e+00   3.3710000000000001e-01   4.8099999999999997e-02   1.9020000000000001e-01
   3.3966900000000003e+01  -5.0672199999999997e+01   4.7661470000000003e+02   1.0616800000000000e+01   4.7750500000000002e+01   4.9859999999999998e+00  -1.4205000000000001e+00   4.4499999999999998e-02   3.6564999999999999e+00   2.6970000000000000e-01   9.5999999999999992e-03   2.0349999999999999e-01
   3.3503999999999998e+01  -5.0804099999999998e+01   4.7421280000000002e+02   1.0607200000000001e+01   4.7579200000000000e+01   4.9553000000000003e+00  -1.3761000000000001e+00   6.6699999999999995e-02   3.3083000000000000e+00   2.8899999999999998e-01  -4.8099999999999997e-02   1.9910000000000000e-01
   3.3393799999999999e+01  -5.1419600000000003e+01   4.7352650000000000e+02   1.0693099999999999e+01   4.7284199999999998e+01   4.9553000000000003e+00  -1.3317000000000001e+00   2.2239999999999999e-01   3.5695000000000001e+00   2.3119999999999999e-01   5.7700000000000001e-02   2.1229999999999999e-01
   3.2997100000000003e+01  -5.1639400000000002e+01   4.7163929999999999e+02   1.0826800000000000e+01   4.7055799999999998e+01   4.9684999999999997e+00  -1.4649000000000001e+00  -8.8900000000000007e-02   3.4824000000000002e+00   1.9270000000000001e-01  -2.8899999999999999e-02   2.5209999999999999e-01
   3.2997100000000003e+01  -5.1925199999999997e+01   4.7035250000000002e+02   1.1008200000000000e+01   4.7046300000000002e+01   4.8895000000000000e+00  -1.1096999999999999e+00   6.6699999999999995e-02   3.8306000000000000e+00   2.0230000000000001e-01  -2.8899999999999999e-02   1.8579999999999999e-01
   3.2710500000000003e+01  -5.2232999999999997e+01   4.6906569999999999e+02   1.1132300000000001e+01   4.6922600000000003e+01   4.9202000000000004e+00  -1.1096999999999999e+00   4.0020000000000000e-01   3.9177000000000000e+00   2.3119999999999999e-01   7.6999999999999999e-02   1.9020000000000001e-01
   3.2644399999999997e+01  -5.2562800000000003e+01   4.6786480000000000e+02   1.1399699999999999e+01   4.6779899999999998e+01   4.9027000000000003e+00  -1.0431999999999999e+00   4.4499999999999998e-02   4.1788999999999996e+00   1.9270000000000001e-01   1.5400000000000000e-01   1.9460000000000000e-01
   3.2335799999999999e+01  -5.2694699999999997e+01   4.6692110000000002e+02   1.1657400000000001e+01   4.6903599999999997e+01   4.8719999999999999e+00  -9.7660000000000002e-01   2.4460000000000001e-01   4.1788999999999996e+00   3.0819999999999997e-01   4.8099999999999997e-02   2.3890000000000000e-01
   3.2159500000000001e+01  -5.3288200000000003e+01   4.6683539999999999e+02   1.1905700000000000e+01   4.6856000000000002e+01   4.8413000000000004e+00  -1.1762999999999999e+00   4.0020000000000000e-01   4.0918000000000001e+00   2.0230000000000001e-01  -9.5999999999999992e-03   1.9460000000000000e-01
   3.1917000000000002e+01  -5.3508099999999999e+01   4.6623489999999998e+02   1.2144399999999999e+01   4.6694200000000002e+01   4.8851000000000004e+00  -1.1096999999999999e+00   3.1130000000000002e-01   3.9177000000000000e+00   2.6010000000000000e-01   6.7400000000000002e-02   2.4770000000000000e-01
   3.2203600000000002e+01  -5.3903799999999997e+01   4.6589170000000001e+02   1.2574000000000000e+01   4.6703699999999998e+01   4.8018000000000001e+00  -1.3539000000000001e+00   1.5559999999999999e-01   4.2659000000000002e+00   2.5050000000000000e-01  -2.8899999999999999e-02   2.3440000000000000e-01
   3.1939000000000000e+01  -5.4167600000000000e+01   4.6614909999999998e+02   1.2831799999999999e+01   4.6751300000000001e+01   4.7710999999999997e+00  -1.3095000000000001e+00  -6.6699999999999995e-02   3.4824000000000002e+00   2.6970000000000000e-01  -4.8099999999999997e-02   2.1229999999999999e-01
   3.1872900000000001e+01  -5.4387400000000000e+01   4.6700689999999997e+02   1.3185000000000000e+01   4.6713200000000001e+01   4.7843000000000000e+00  -1.2206999999999999e+00  -4.4499999999999998e-02   3.5695000000000001e+00   3.1790000000000002e-01   6.7400000000000002e-02   2.2120000000000001e-01
   3.1850899999999999e+01  -5.5090899999999998e+01   4.6700689999999997e+02   1.3481000000000000e+01   4.6722799999999999e+01   4.7447999999999997e+00  -1.3539000000000001e+00  -8.8900000000000007e-02   4.4401000000000002e+00   2.4079999999999999e-01  -9.5999999999999992e-03   2.2120000000000001e-01
   3.2049300000000002e+01  -5.5618499999999997e+01   4.6726429999999999e+02   1.3967900000000000e+01   4.6827399999999997e+01   4.7229000000000001e+00  -1.0209999999999999e+00   2.2200000000000001e-02   3.7435999999999998e+00   2.1190000000000001e-01   1.9199999999999998e-02   2.3440000000000000e-01
   3.2071300000000001e+01  -5.5882300000000001e+01   4.6880840000000001e+02   1.4282999999999999e+01   4.6798900000000003e+01   4.6395999999999997e+00  -1.1318999999999999e+00   2.2239999999999999e-01   4.1788999999999996e+00   3.3710000000000001e-01   0.0000000000000000e+00   1.9460000000000000e-01
   3.2203600000000002e+01  -5.6563800000000001e+01   4.6992360000000002e+02   1.4989500000000000e+01   4.6951099999999997e+01   4.5913000000000004e+00  -1.0209999999999999e+00   1.3339999999999999e-01   3.6564999999999999e+00   1.1559999999999999e-01   1.2509999999999999e-01   2.3890000000000000e-01
   3.2710500000000003e+01  -5.6475800000000000e+01   4.7018090000000001e+02   1.5466900000000001e+01   4.7131900000000002e+01   4.5167999999999999e+00  -1.3539000000000001e+00   2.6679999999999998e-01   4.1788999999999996e+00   3.3710000000000001e-01   8.6599999999999996e-02   2.3440000000000000e-01
   3.2930900000000001e+01  -5.6981499999999997e+01   4.7112450000000001e+02   1.6087499999999999e+01   4.7208100000000002e+01   4.4158999999999997e+00  -1.1540999999999999e+00   1.5559999999999999e-01   3.8306000000000000e+00   2.0230000000000001e-01   1.4430000000000001e-01   2.0790000000000000e-01
   3.2975000000000001e+01  -5.7575000000000003e+01   4.7301179999999999e+02   1.6440700000000000e+01   4.7312700000000000e+01   4.3807999999999998e+00  -1.1762999999999999e+00  -6.6699999999999995e-02   4.1788999999999996e+00   2.4079999999999999e-01   4.8099999999999997e-02   1.9460000000000000e-01
   3.3548099999999998e+01  -5.7948700000000002e+01   4.7361230000000000e+02   1.7175899999999999e+01   4.7407899999999998e+01   4.2624000000000004e+00  -1.4649000000000001e+00   1.3339999999999999e-01   4.5270999999999999e+00   1.8300000000000000e-01  -2.8899999999999999e-02   2.5209999999999999e-01
   3.3614199999999997e+01  -5.8388399999999997e+01   4.7592840000000001e+02   1.7672300000000000e+01   4.7493499999999997e+01   4.1616000000000000e+00  -1.5093000000000001e+00   1.1119999999999999e-01   3.9177000000000000e+00   2.5050000000000000e-01  -4.8099999999999997e-02   2.2120000000000001e-01
   3.4033000000000001e+01  -5.8872000000000000e+01   4.7704360000000003e+02   1.8321600000000000e+01   4.7503100000000003e+01   4.1308999999999996e+00  -1.2873000000000001e+00   8.8900000000000007e-02   4.6142000000000003e+00   2.5050000000000000e-01   8.6599999999999996e-02   2.3440000000000000e-01
   3.4628200000000000e+01  -5.9311700000000002e+01   4.7824459999999999e+02   1.8942100000000000e+01   4.7588700000000003e+01   4.0694999999999997e+00  -1.3983000000000001e+00   6.6699999999999995e-02   3.5695000000000001e+00   3.4680000000000000e-01   0.0000000000000000e+00   2.4329999999999999e-01
   3.5135199999999998e+01  -5.9355699999999999e+01   4.7910239999999999e+02   1.9686800000000002e+01   4.7683900000000001e+01   3.9379000000000000e+00  -1.1984999999999999e+00   4.4499999999999998e-02   3.6564999999999999e+00   3.2750000000000001e-01  -2.8899999999999999e-02   2.1229999999999999e-01
   3.5576000000000001e+01  -5.9597499999999997e+01   4.8193329999999997e+02   2.0441099999999999e+01   4.7712400000000002e+01   3.8239000000000001e+00  -1.2873000000000001e+00   2.6679999999999998e-01   4.0918000000000001e+00   2.1190000000000001e-01   2.8899999999999999e-02   2.3440000000000000e-01
   3.6501800000000003e+01  -5.9927300000000002e+01   4.8116129999999998e+02   2.1329000000000001e+01   4.7883699999999997e+01   3.5914999999999999e+00  -9.7660000000000002e-01   1.3339999999999999e-01   4.4401000000000002e+00   3.3710000000000001e-01   1.0580000000000001e-01   1.9910000000000000e-01
   3.7030799999999999e+01  -6.0103099999999998e+01   4.8150439999999998e+02   2.2102300000000000e+01   4.7950299999999999e+01   3.4643000000000002e+00  -1.4871000000000001e+00   2.4460000000000001e-01   4.4401000000000002e+00   2.2159999999999999e-01  -9.5999999999999992e-03   2.1679999999999999e-01
   3.7692000000000000e+01  -6.0191099999999999e+01   4.8124700000000001e+02   2.2990300000000001e+01   4.7883699999999997e+01   3.2538000000000000e+00  -8.4340000000000004e-01   2.0010000000000000e-01   3.4824000000000002e+00   2.5050000000000000e-01   7.6999999999999999e-02   1.8140000000000001e-01
   3.7846299999999999e+01  -6.0454900000000002e+01   4.8399209999999999e+02   2.3830400000000001e+01   4.7969299999999997e+01   3.1398000000000001e+00  -1.0431999999999999e+00   1.5559999999999999e-01   4.1788999999999996e+00   2.4079999999999999e-01  -9.5999999999999992e-03   1.9020000000000001e-01
   3.8794100000000000e+01  -6.0498800000000003e+01   4.8433530000000002e+02   2.4813800000000001e+01   4.8150100000000002e+01   2.8811000000000000e+00  -1.0653999999999999e+00   1.3339999999999999e-01   3.9177000000000000e+00   3.0819999999999997e-01  -1.9199999999999998e-02   2.3000000000000001e-01
   3.9124800000000000e+01  -6.1004500000000000e+01   4.8742349999999999e+02   2.5768599999999999e+01   4.8283400000000000e+01   2.8065000000000002e+00  -1.3983000000000001e+00  -6.6699999999999995e-02   4.0048000000000004e+00   3.2750000000000001e-01  -1.9199999999999998e-02   2.4329999999999999e-01
   3.9521500000000003e+01  -6.1092399999999998e+01   4.8973960000000000e+02   2.6828299999999999e+01   4.8426099999999998e+01   2.5347000000000000e+00  -1.2873000000000001e+00   1.5559999999999999e-01   3.8306000000000000e+00   2.1190000000000001e-01   0.0000000000000000e+00   2.3890000000000000e-01
   4.0204799999999999e+01  -6.1510100000000001e+01   4.9342829999999998e+02   2.7935800000000000e+01   4.8597400000000000e+01   2.4030999999999998e+00  -1.2650999999999999e+00   1.5559999999999999e-01   4.1788999999999996e+00   2.1190000000000001e-01  -9.5999999999999992e-03   2.4770000000000000e-01
   4.0910200000000003e+01  -6.1510100000000001e+01   4.9574450000000002e+02   2.9282000000000000e+01   4.8959000000000003e+01   2.1530999999999998e+00  -1.1762999999999999e+00   1.3339999999999999e-01   2.5247000000000002e+00   2.7939999999999998e-01   5.7700000000000001e-02   1.8140000000000001e-01
   4.1659599999999998e+01  -6.1664000000000001e+01   4.9977629999999999e+02   3.0370400000000000e+01   4.9082700000000003e+01   1.9997000000000000e+00  -1.3317000000000001e+00   1.3339999999999999e-01   3.4824000000000002e+00   2.0230000000000001e-01   5.7700000000000001e-02   2.1229999999999999e-01
   4.2232700000000001e+01  -6.2213600000000000e+01   5.0243560000000002e+02   3.1630700000000001e+01   4.9425300000000000e+01   1.7497000000000000e+00  -1.1540999999999999e+00   1.3339999999999999e-01   4.4401000000000002e+00   1.6380000000000000e-01   8.6599999999999996e-02   1.9460000000000000e-01
   4.3246699999999997e+01  -6.2367400000000004e+01   5.0518070000000000e+02   3.3005499999999998e+01   4.9758299999999998e+01   1.5304000000000000e+00  -1.1984999999999999e+00   1.1119999999999999e-01   4.7882999999999996e+00   2.6970000000000000e-01  -2.8899999999999999e-02   2.5209999999999999e-01
   4.3863799999999998e+01  -6.2521299999999997e+01   5.0706799999999998e+02   3.4284900000000000e+01   4.9777299999999997e+01   1.3287000000000000e+00  -1.2650999999999999e+00   3.3350000000000002e-01   3.8306000000000000e+00   1.8300000000000000e-01   6.7400000000000002e-02   2.3000000000000001e-01
   4.4745500000000000e+01  -6.3005000000000003e+01   5.0869779999999997e+02   3.5497399999999999e+01   4.9777299999999997e+01   1.1620999999999999e+00  -1.2428999999999999e+00   2.2200000000000001e-02   4.1788999999999996e+00   1.9270000000000001e-01   4.8099999999999997e-02   1.8140000000000001e-01
   4.5715400000000002e+01  -6.3554600000000001e+01   5.0946990000000000e+02   3.6843600000000002e+01   4.9901000000000003e+01   9.4720000000000004e-01  -1.1762999999999999e+00   1.3339999999999999e-01   3.5695000000000001e+00   2.2159999999999999e-01   6.7400000000000002e-02   2.1229999999999999e-01
   4.6134200000000000e+01  -6.4280000000000001e+01   5.1161450000000002e+02   3.7998899999999999e+01   4.9824900000000000e+01   7.8059999999999996e-01  -1.3761000000000001e+00   6.6699999999999995e-02   3.3083000000000000e+00   1.8300000000000000e-01  -9.5999999999999992e-03   2.4770000000000000e-01
   4.6817500000000003e+01  -6.4873599999999996e+01   5.1315859999999998e+02   3.9325899999999997e+01   4.9958100000000002e+01   6.1829999999999996e-01  -1.1984999999999999e+00   1.1119999999999999e-01   3.6564999999999999e+00   2.5050000000000000e-01   3.8500000000000000e-02   2.1229999999999999e-01
   4.7412599999999998e+01  -6.5313199999999995e+01   5.1496010000000001e+02   4.0528900000000000e+01   4.9843899999999998e+01   4.5169999999999999e-01  -1.3983000000000001e+00  -6.6699999999999995e-02   3.7435999999999998e+00   3.3710000000000001e-01  -6.7400000000000002e-02   2.4329999999999999e-01
   4.7897500000000001e+01  -6.5774900000000002e+01   5.1538900000000001e+02   4.1808300000000003e+01   5.0081800000000001e+01   1.9730000000000000e-01  -1.2650999999999999e+00   1.7790000000000000e-01   2.7858999999999998e+00   1.3489999999999999e-01   7.6999999999999999e-02   2.1679999999999999e-01
   4.8250200000000000e+01  -6.5994699999999995e+01   5.1839139999999998e+02   4.3058999999999997e+01   5.0158000000000001e+01   1.0520000000000000e-01  -1.1762999999999999e+00   4.4499999999999998e-02   3.7435999999999998e+00   2.2159999999999999e-01   8.6599999999999996e-02   1.9460000000000000e-01
   4.8558799999999998e+01  -6.6962000000000003e+01   5.1924929999999995e+02   4.4366999999999997e+01   5.0424399999999999e+01  -4.4000000000000003e-03  -1.1318999999999999e+00   4.2249999999999999e-01   4.6142000000000003e+00   2.6970000000000000e-01   6.7400000000000002e-02   2.0349999999999999e-01
   4.8360399999999998e+01  -6.7137900000000002e+01   5.2053599999999994e+02   4.5780000000000001e+01   5.0576700000000002e+01  -1.4910000000000001e-01  -1.0875999999999999e+00   1.3339999999999999e-01   3.8306000000000000e+00   2.5050000000000000e-01  -9.5999999999999992e-03   2.4329999999999999e-01
   4.8889400000000002e+01  -6.7335700000000003e+01   5.2156539999999995e+02   4.7088000000000001e+01   5.0909700000000001e+01  -3.7709999999999999e-01  -9.9880000000000002e-01   2.4460000000000001e-01   3.1341999999999999e+00   2.9859999999999998e-01   3.8500000000000000e-02   1.9910000000000000e-01
   4.8668999999999997e+01  -6.7621499999999997e+01   5.2388160000000005e+02   4.8271900000000002e+01   5.1061999999999998e+01  -3.9470000000000000e-01  -1.2873000000000001e+00   1.5559999999999999e-01   4.3529999999999998e+00   1.6380000000000000e-01   9.5999999999999992e-03   2.1229999999999999e-01
   4.8999699999999997e+01  -6.8105199999999996e+01   5.2688400000000001e+02   4.9656300000000002e+01   5.1442599999999999e+01  -4.9109999999999998e-01  -1.2650999999999999e+00  -1.3339999999999999e-01   4.2659000000000002e+00   2.6970000000000000e-01   0.0000000000000000e+00   2.6100000000000001e-01
   4.8448599999999999e+01  -6.9665999999999997e+01   5.3100160000000005e+02   5.0906999999999996e+01   5.1927900000000001e+01  -4.3850000000000000e-01  -1.3761000000000001e+00  -8.8900000000000007e-02   3.8306000000000000e+00   2.8899999999999998e-01  -4.8099999999999997e-02   2.7429999999999999e-01
   4.8514699999999998e+01  -7.0501400000000004e+01   5.3571969999999999e+02   5.2157699999999998e+01   5.2555999999999997e+01  -4.6479999999999999e-01  -1.1984999999999999e+00   0.0000000000000000e+00   3.9177000000000000e+00   2.7939999999999998e-01   6.7400000000000002e-02   2.5209999999999999e-01
   4.7743299999999998e+01  -7.2194100000000006e+01   5.4181039999999996e+02   5.3036099999999998e+01   5.3136400000000002e+01  -3.0700000000000000e-01  -1.2650999999999999e+00  -8.8900000000000007e-02   4.0918000000000001e+00   2.6970000000000000e-01  -3.8500000000000000e-02   2.5209999999999999e-01
   4.7831400000000002e+01  -7.4810199999999995e+01   5.4481280000000004e+02   5.3866700000000002e+01   5.3755000000000003e+01  -1.4470000000000000e-01  -9.7660000000000002e-01   1.3339999999999999e-01   3.5695000000000001e+00   3.9489999999999997e-01  -2.8899999999999999e-02   1.9910000000000000e-01
   4.7456699999999998e+01  -7.6370999999999995e+01   5.4995979999999997e+02   5.4640099999999997e+01   5.4173699999999997e+01   1.3200000000000000e-02  -1.1984999999999999e+00   2.2200000000000001e-02   3.2212000000000001e+00   1.5409999999999999e-01   5.7700000000000001e-02   2.2120000000000001e-01
   4.6971800000000002e+01  -7.8239599999999996e+01   5.5193290000000002e+02   5.5231999999999999e+01   5.4544800000000002e+01   1.3159999999999999e-01  -1.0653999999999999e+00   2.6679999999999998e-01   3.8306000000000000e+00   2.1190000000000001e-01   2.8899999999999999e-02   2.3000000000000001e-01
   4.6398699999999998e+01  -8.0459900000000005e+01   5.5261910000000000e+02   5.5776200000000003e+01   5.4858800000000002e+01   3.4639999999999999e-01  -1.1762999999999999e+00   3.7800000000000000e-01   4.0048000000000004e+00   2.8899999999999998e-01  -9.5999999999999992e-03   2.2120000000000001e-01
   4.6597099999999998e+01  -8.2372500000000002e+01   5.5253340000000003e+02   5.6177199999999999e+01   5.4954000000000001e+01   5.2620000000000000e-01  -1.0875999999999999e+00   2.8910000000000002e-01   4.1788999999999996e+00   1.6380000000000000e-01   7.6999999999999999e-02   1.7249999999999999e-01
   4.6376600000000003e+01  -8.4175200000000004e+01   5.5210440000000006e+02   5.6463600000000000e+01   5.4820700000000002e+01   7.4990000000000001e-01  -1.1762999999999999e+00   0.0000000000000000e+00   4.1788999999999996e+00   1.7340000000000000e-01   4.8099999999999997e-02   2.3440000000000000e-01
   4.6685200000000002e+01  -8.5538100000000000e+01   5.4781529999999998e+02   5.6625900000000001e+01   5.4601900000000001e+01   9.6470000000000000e-01  -1.4871000000000001e+00   8.8900000000000007e-02   3.1341999999999999e+00   1.7340000000000000e-01   9.5999999999999992e-03   2.0790000000000000e-01
   4.6464799999999997e+01  -8.7164900000000003e+01   5.4438390000000004e+02   5.6587699999999998e+01   5.4164099999999998e+01   1.2016000000000000e+00  -1.2428999999999999e+00   2.2200000000000001e-02   3.8306000000000000e+00   2.0230000000000001e-01  -5.7700000000000001e-02   2.6100000000000001e-01
   4.6486899999999999e+01  -8.8198200000000000e+01   5.3880799999999999e+02   5.6539999999999999e+01   5.3631300000000003e+01   1.4690000000000001e+00  -1.2428999999999999e+00   1.5559999999999999e-01   4.0048000000000004e+00   2.3119999999999999e-01   0.0000000000000000e+00   2.2559999999999999e-01
   4.5847600000000000e+01  -8.8813699999999997e+01   5.3280309999999997e+02   5.6320399999999999e+01   5.3050800000000002e+01   1.7015000000000000e+00  -1.2650999999999999e+00   2.2200000000000001e-02   3.1341999999999999e+00   3.0819999999999997e-01   2.8899999999999999e-02   2.4329999999999999e-01
   4.5208399999999997e+01  -8.9473200000000006e+01   5.2371000000000004e+02   5.5938499999999998e+01   5.2451300000000003e+01   1.8769000000000000e+00  -1.2650999999999999e+00   1.5559999999999999e-01   2.7858999999999998e+00   1.7340000000000000e-01   7.6999999999999999e-02   1.6370000000000001e-01
   4.4481000000000002e+01  -8.9868899999999996e+01   5.1435960000000000e+02   5.5432499999999997e+01   5.1566299999999998e+01   2.1004999999999998e+00  -1.1762999999999999e+00   4.6689999999999998e-01   4.7012999999999998e+00   2.3119999999999999e-01   9.5999999999999992e-03   2.8310000000000002e-01
   4.3621400000000001e+01  -8.9407300000000006e+01   5.0406549999999999e+02   5.4859600000000000e+01   5.0690899999999999e+01   2.3285999999999998e+00  -1.4205000000000001e+00  -8.8900000000000007e-02   3.5695000000000001e+00   2.6970000000000000e-01   8.6599999999999996e-02   2.0790000000000000e-01
   4.2849899999999998e+01  -8.9121499999999997e+01   4.9239890000000003e+02   5.4210400000000000e+01   4.9843899999999998e+01   2.3812000000000002e+00  -1.1096999999999999e+00  -2.0010000000000000e-01   5.2236000000000002e+00   3.1790000000000002e-01   3.8500000000000000e-02   1.7690000000000000e-01
   4.1637599999999999e+01  -8.8681799999999996e+01   4.8210489999999999e+02   5.3523000000000003e+01   4.8901899999999998e+01   2.6179999999999999e+00  -9.5440000000000003e-01   4.8920000000000002e-01   3.1341999999999999e+00   2.6010000000000000e-01   9.5999999999999992e-03   1.7249999999999999e-01
   4.0689799999999998e+01  -8.7758499999999998e+01   4.6880840000000001e+02   5.2692399999999999e+01   4.7759999999999998e+01   2.8372000000000002e+00  -1.5093000000000001e+00   2.2200000000000001e-02   4.1788999999999996e+00   2.5050000000000000e-01  -1.9199999999999998e-02   2.6540000000000002e-01
   3.9477499999999999e+01  -8.6989099999999993e+01   4.5628399999999999e+02   5.1823599999999999e+01   4.6637099999999997e+01   2.9820000000000002e+00  -7.9900000000000004e-01   2.6679999999999998e-01   3.6564999999999999e+00   2.2159999999999999e-01   3.8500000000000000e-02   2.1679999999999999e-01
   3.8353299999999997e+01  -8.6219600000000000e+01   4.4307330000000002e+02   5.0763800000000003e+01   4.5352499999999999e+01   3.1793000000000000e+00  -1.4649000000000001e+00  -1.5559999999999999e-01   2.7858999999999998e+00   2.2159999999999999e-01   5.7700000000000001e-02   2.5659999999999999e-01
   3.7052799999999998e+01  -8.5010499999999993e+01   4.3114929999999998e+02   4.9618099999999998e+01   4.3944099999999999e+01   3.3809999999999998e+00  -1.0653999999999999e+00   2.4460000000000001e-01   3.5695000000000001e+00   2.6970000000000000e-01   4.8099999999999997e-02   1.6810000000000000e-01
   3.5708300000000001e+01  -8.4043300000000002e+01   4.1648030000000000e+02   4.8587000000000003e+01   4.2640500000000003e+01   3.5388999999999999e+00  -1.4205000000000001e+00  -8.8900000000000007e-02   3.4824000000000002e+00   2.6010000000000000e-01  -9.6199999999999994e-02   2.5659999999999999e-01
   3.4341600000000000e+01  -8.2174700000000001e+01   4.0206860000000000e+02   4.7364899999999999e+01   4.1384399999999999e+01   3.6573000000000002e+00  -1.3095000000000001e+00   2.2239999999999999e-01   3.2212000000000001e+00   2.1190000000000001e-01   6.7400000000000002e-02   2.4770000000000000e-01
   3.2975000000000001e+01  -8.0745699999999999e+01   3.8722800000000001e+02   4.6037799999999997e+01   3.9785699999999999e+01   3.8239000000000001e+00  -1.1540999999999999e+00  -4.4499999999999998e-02   4.3529999999999998e+00   2.5050000000000000e-01  -1.9199999999999998e-02   2.0790000000000000e-01
   3.1608400000000000e+01  -7.8789199999999994e+01   3.7075749999999999e+02   4.4615200000000002e+01   3.8329799999999999e+01   3.9159999999999999e+00  -1.0653999999999999e+00   2.2239999999999999e-01   4.1788999999999996e+00   2.2159999999999999e-01   2.8899999999999999e-02   2.0790000000000000e-01
   2.9933199999999999e+01  -7.6415000000000006e+01   3.5265710000000001e+02   4.3106699999999996e+01   3.6712100000000000e+01   3.9116000000000000e+00  -1.1984999999999999e+00   1.1119999999999999e-01   3.8306000000000000e+00   2.3119999999999999e-01   7.6999999999999999e-02   2.0790000000000000e-01
   2.8544599999999999e+01  -7.4326499999999996e+01   3.3421359999999999e+02   4.1330900000000000e+01   3.4856499999999997e+01   3.9773999999999998e+00  -1.1540999999999999e+00   2.0010000000000000e-01   3.3953000000000002e+00   1.9270000000000001e-01  -9.5999999999999992e-03   2.3000000000000001e-01
   2.6803200000000000e+01  -7.1402699999999996e+01   3.1585590000000002e+02   3.9459600000000002e+01   3.2953299999999999e+01   3.9466999999999999e+00  -1.1984999999999999e+00   2.6679999999999998e-01   3.7435999999999998e+00   2.5050000000000000e-01   2.8899999999999999e-02   1.9020000000000001e-01
   2.5480699999999999e+01  -6.8764700000000005e+01   2.9561090000000002e+02   3.7454599999999999e+01   3.1002600000000001e+01   3.8765000000000001e+00  -1.1318999999999999e+00  -4.4499999999999998e-02   4.4401000000000002e+00   2.9859999999999998e-01  -2.8899999999999999e-02   1.9910000000000000e-01
   2.3959800000000001e+01  -6.5774900000000002e+01   2.7562329999999997e+02   3.5182400000000001e+01   2.8842500000000001e+01   3.8721999999999999e+00  -1.2428999999999999e+00  -6.6699999999999995e-02   3.8306000000000000e+00   2.6010000000000000e-01  -9.5999999999999992e-03   2.5209999999999999e-01
   2.2725400000000000e+01  -6.3444600000000001e+01   2.5434889999999999e+02   3.2785899999999998e+01   2.6396899999999999e+01   3.7669000000000001e+00  -1.1540999999999999e+00   6.6699999999999995e-02   3.3083000000000000e+00   2.6970000000000000e-01   5.7700000000000001e-02   2.0790000000000000e-01
   2.1469000000000001e+01  -6.0256999999999998e+01   2.3281720000000001e+02   3.0418199999999999e+01   2.4094100000000001e+01   3.6617000000000002e+00  -1.3095000000000001e+00  -1.1119999999999999e-01   3.6564999999999999e+00   2.4079999999999999e-01  -9.5999999999999992e-03   2.2559999999999999e-01
   2.0190600000000000e+01  -5.6431899999999999e+01   2.0965559999999999e+02   2.7993099999999998e+01   2.1876899999999999e+01   3.3898000000000001e+00  -1.1984999999999999e+00   4.4499999999999998e-02   3.2212000000000001e+00   3.5639999999999999e-01  -3.8500000000000000e-02   2.3890000000000000e-01
   1.8405200000000001e+01  -5.1705399999999997e+01   1.8846700000000001e+02   2.5472600000000000e+01   1.9516999999999999e+01   3.1661000000000001e+00  -9.1000000000000003e-01   8.8900000000000007e-02   3.9177000000000000e+00   3.1790000000000002e-01   1.9199999999999998e-02   2.4329999999999999e-01
   1.6641800000000000e+01  -4.6209499999999998e+01   1.6693520000000001e+02   2.3171700000000001e+01   1.7404499999999999e+01   2.8022000000000000e+00  -9.3220000000000003e-01   1.5559999999999999e-01   4.3529999999999998e+00   2.0230000000000001e-01   0.0000000000000000e+00   2.3890000000000000e-01
   1.4525800000000000e+01  -4.0295900000000003e+01   1.4789120000000000e+02   2.1013900000000000e+01   1.5510800000000000e+01   2.4030999999999998e+00  -1.1762999999999999e+00   1.5559999999999999e-01   5.1365999999999996e+00   2.9859999999999998e-01  -9.5999999999999992e-03   2.3000000000000001e-01
   1.2101100000000001e+01  -3.4580199999999998e+01   1.2936189999999999e+02   1.8980300000000000e+01   1.3636200000000001e+01   2.0653999999999999e+00  -9.9880000000000002e-01   2.0010000000000000e-01   3.9177000000000000e+00   2.6970000000000000e-01   1.0580000000000001e-01   1.8140000000000001e-01
   1.0271599999999999e+01  -2.9501999999999999e+01   1.1434980000000000e+02   1.6822600000000001e+01   1.1856700000000000e+01   1.7145999999999999e+00  -9.7660000000000002e-01  -6.6699999999999995e-02   4.2659000000000002e+00   1.7340000000000000e-01   2.8899999999999999e-02   2.6100000000000001e-01
   8.4420999999999999e+00  -2.4753499999999999e+01   9.7793499999999995e+01   1.5027699999999999e+01   1.0343700000000000e+01   1.3726000000000000e+00  -1.4427000000000001e+00  -6.6699999999999995e-02   3.8306000000000000e+00   2.6010000000000000e-01  -9.5999999999999992e-03   1.9910000000000000e-01
   6.5465000000000000e+00  -2.1082300000000000e+01   8.4668599999999998e+01   1.3013199999999999e+01   8.8591999999999995e+00   1.2146999999999999e+00  -1.2206999999999999e+00  -4.4499999999999998e-02   2.6989000000000001e+00   1.7340000000000000e-01   9.5999999999999992e-03   2.4329999999999999e-01
   6.0395000000000003e+00  -1.8664100000000001e+01   7.1972600000000000e+01   1.1113200000000001e+01   7.5461000000000000e+00   9.9980000000000002e-01  -1.1096999999999999e+00   1.7790000000000000e-01   3.5695000000000001e+00   2.6010000000000000e-01   2.8899999999999999e-02   2.0349999999999999e-01
   4.8052000000000001e+00  -1.5982100000000001e+01   5.9619700000000002e+01   9.1942000000000004e+00   6.0900999999999996e+00   9.2530000000000001e-01  -1.3539000000000001e+00  -2.2200000000000001e-02   2.9600000000000000e+00   2.3119999999999999e-01   1.9199999999999998e-02   2.5209999999999999e-01
   3.8353000000000002e+00  -1.3190200000000001e+01   4.7181100000000001e+01   7.4851999999999999e+00   4.9101999999999997e+00   7.7620000000000000e-01  -1.0875999999999999e+00   2.2200000000000001e-02   3.3953000000000002e+00   2.6010000000000000e-01   1.0580000000000001e-01   1.8140000000000001e-01
   2.5348000000000002e+00  -1.0398199999999999e+01   3.7230200000000004e+01   6.0053000000000001e+00   3.8919999999999999e+00   6.0950000000000004e-01  -1.1540999999999999e+00   0.0000000000000000e+00   3.6564999999999999e+00   2.3119999999999999e-01  -3.8500000000000000e-02   2.0349999999999999e-01
   2.2703000000000002e+00  -7.8041999999999998e+00   2.8737600000000000e+01   4.6973000000000003e+00   3.0165000000000002e+00   4.4290000000000002e-01  -1.0875999999999999e+00   2.4460000000000001e-01   4.5270999999999999e+00   2.6010000000000000e-01   3.8500000000000000e-02   1.9460000000000000e-01
   1.8075000000000001e+00  -5.9356000000000000e+00   1.9901800000000001e+01   3.3702000000000001e+00   2.2077000000000000e+00   2.5000000000000000e-01  -1.1540999999999999e+00   1.5559999999999999e-01   3.4824000000000002e+00   1.4449999999999999e-01   5.7700000000000001e-02   2.6100000000000001e-01
   9.0369999999999995e-01  -3.6713000000000000e+00   1.3039099999999999e+01   2.4251000000000000e+00   1.5987000000000000e+00   1.7540000000000000e-01  -1.1318999999999999e+00   3.3350000000000002e-01   3.3083000000000000e+00   2.9859999999999998e-01   7.6999999999999999e-02   1.8140000000000001e-01
   8.8200000000000001e-02  -1.8466000000000000e+00   7.8063000000000002e+00   1.3080000000000001e+00   9.8009999999999997e-01   2.0169999999999999e-01  -1.0653999999999999e+00   2.2239999999999999e-01   3.7435999999999998e+00   2.0230000000000001e-01  -2.8899999999999999e-02   1.9460000000000000e-01
  -2.2040000000000001e-01   1.5390000000000001e-01   6.0050000000000003e-01   5.4420000000000002e-01   2.6640000000000003e-01  -3.5099999999999999e-02  -1.2650999999999999e+00  -4.4499999999999998e-02   4.4401000000000002e+00   2.3119999999999999e-01   1.9199999999999998e-02   2.1229999999999999e-01
   1.7630000000000001e-01  -6.5949999999999998e-01   6.0050000000000003e-01   2.1959999999999999e-01   1.9030000000000000e-01   4.8200000000000000e-02  -1.3761000000000001e+00  -6.6699999999999995e-02   3.3083000000000000e+00   2.0230000000000001e-01   9.6199999999999994e-02   2.7429999999999999e-01
  -4.6289999999999998e-01  -4.1770000000000002e-01   6.8630000000000002e-01   2.7689999999999998e-01   1.7130000000000001e-01   3.5099999999999999e-02  -1.3317000000000001e+00   1.5559999999999999e-01   3.1341999999999999e+00   2.2159999999999999e-01   6.7400000000000002e-02   2.1229999999999999e-01
  -8.8200000000000001e-02  -3.7369999999999998e-01   1.4582999999999999e+00   1.2410000000000000e-01   9.4999999999999998e-03   1.4470000000000000e-01  -1.4649000000000001e+00   6.6699999999999995e-02   3.7435999999999998e+00   2.4079999999999999e-01   7.6999999999999999e-02   2.5659999999999999e-01
  -1.1020000000000001e-01  -3.2979999999999998e-01   3.4310000000000002e-01   2.7689999999999998e-01   2.0930000000000001e-01   1.3200000000000000e-02  -1.0653999999999999e+00  -2.2200000000000001e-02   3.2212000000000001e+00   2.7939999999999998e-01  -4.8099999999999997e-02   2.2120000000000001e-01
  -3.5270000000000001e-01  -3.9570000000000000e-01   1.1152000000000000e+00   2.0999999999999999e-01   1.4269999999999999e-01   8.7700000000000000e-02  -1.3317000000000001e+00   6.6699999999999995e-02   3.9177000000000000e+00   2.7939999999999998e-01   5.7700000000000001e-02   2.2120000000000001e-01
  -2.6450000000000001e-01  -3.0780000000000002e-01  -1.7160000000000000e-01   1.9089999999999999e-01   1.0470000000000000e-01   4.3900000000000002e-02  -1.0209999999999999e+00   3.3350000000000002e-01   3.6564999999999999e+00   3.5639999999999999e-01   0.0000000000000000e+00   1.8579999999999999e-01
  -2.2040000000000001e-01  -2.8580000000000000e-01   3.4310000000000002e-01   2.0050000000000001e-01   1.6180000000000000e-01   4.8200000000000000e-02  -1.0431999999999999e+00   1.5559999999999999e-01   3.8306000000000000e+00   2.2159999999999999e-01  -3.8500000000000000e-02   2.5659999999999999e-01
  -4.4100000000000000e-02  -1.3189999999999999e-01  -9.4359999999999999e-01   3.1509999999999999e-01   1.7130000000000001e-01  -1.7500000000000002e-02  -1.0875999999999999e+00   3.5580000000000001e-01   3.5695000000000001e+00   2.2159999999999999e-01   2.8899999999999999e-02   1.7690000000000000e-01
  -8.8200000000000001e-02  -1.7590000000000000e-01   1.2010000000000001e+00   1.9089999999999999e-01   1.3320000000000001e-01   8.3299999999999999e-02  -1.1540999999999999e+00   2.2200000000000001e-02   4.3529999999999998e+00   2.2159999999999999e-01  -2.8899999999999999e-02   2.0790000000000000e-01
  -2.1999999999999999e-02  -3.0780000000000002e-01  -8.5780000000000001e-01   2.8639999999999999e-01   1.4269999999999999e-01   4.3900000000000002e-02  -1.0431999999999999e+00   2.2200000000000001e-02   2.7858999999999998e+00   2.3119999999999999e-01  -9.5999999999999992e-03   1.9020000000000001e-01
   4.4100000000000000e-02  -2.1980000000000000e-01   2.5740000000000002e-01   1.9089999999999999e-01   1.3320000000000001e-01   5.7000000000000002e-02  -1.2650999999999999e+00   1.3339999999999999e-01   3.1341999999999999e+00   2.1190000000000001e-01   4.8099999999999997e-02   2.0790000000000000e-01
  -1.3230000000000000e-01  -8.7900000000000006e-02   7.7210000000000001e-01   2.4820000000000000e-01   1.2370000000000000e-01   4.3900000000000002e-02  -1.2873000000000001e+00   1.7790000000000000e-01   4.2659000000000002e+00   2.3119999999999999e-01   5.7700000000000001e-02   1.7690000000000000e-01
  -4.4100000000000000e-02  -5.0560000000000005e-01   1.3725000000000001e+00   2.3870000000000000e-01   1.1420000000000000e-01   1.2280000000000001e-01  -1.1096999999999999e+00   2.2200000000000001e-02   3.2212000000000001e+00   2.1190000000000001e-01  -3.8500000000000000e-02   2.4329999999999999e-01
  -1.5429999999999999e-01  -4.8359999999999997e-01   4.2890000000000000e-01   1.5279999999999999e-01   1.4269999999999999e-01   6.5799999999999997e-02  -1.1318999999999999e+00  -2.2200000000000001e-02   3.2212000000000001e+00   2.8899999999999998e-01   4.8099999999999997e-02   1.7249999999999999e-01
  -2.6450000000000001e-01  -5.0560000000000005e-01   1.6298999999999999e+00   2.0050000000000001e-01   7.6100000000000001e-02   7.8899999999999998e-02  -1.0875999999999999e+00   8.8900000000000007e-02   4.0048000000000004e+00   2.9859999999999998e-01   5.7700000000000001e-02   2.1679999999999999e-01
  -1.9839999999999999e-01  -3.0780000000000002e-01   1.7160000000000000e-01   2.3870000000000000e-01   1.1420000000000000e-01   1.0090000000000000e-01  -1.0209999999999999e+00   2.6679999999999998e-01   4.3529999999999998e+00   1.5409999999999999e-01   6.7400000000000002e-02   2.0349999999999999e-01
   4.4100000000000000e-02  -3.2979999999999998e-01   7.7210000000000001e-01   2.2910000000000000e-01   1.1420000000000000e-01   3.0700000000000002e-02  -1.0431999999999999e+00  -2.2200000000000001e-02   3.3083000000000000e+00   2.5050000000000000e-01   6.7400000000000002e-02   2.0790000000000000e-01
  -4.4100000000000000e-02  -4.6170000000000000e-01  -4.2890000000000000e-01   2.6729999999999998e-01   1.8079999999999999e-01  -2.6300000000000000e-02  -1.2206999999999999e+00   2.2239999999999999e-01   3.8306000000000000e+00   2.4079999999999999e-01   3.8500000000000000e-02   2.1679999999999999e-01
  -2.6450000000000001e-01  -4.6170000000000000e-01   7.7210000000000001e-01   1.7190000000000000e-01   1.2370000000000000e-01   5.7000000000000002e-02  -1.1540999999999999e+00   6.6699999999999995e-02   4.7882999999999996e+00   2.6010000000000000e-01   4.8099999999999997e-02   2.3000000000000001e-01
   2.1999999999999999e-02  -1.3189999999999999e-01  -8.5780000000000001e-01   2.3870000000000000e-01   1.8079999999999999e-01   1.7500000000000002e-02  -1.1762999999999999e+00   2.6679999999999998e-01   3.1341999999999999e+00   2.6970000000000000e-01   4.8099999999999997e-02   2.2120000000000001e-01
  -1.7630000000000001e-01  -4.3969999999999998e-01   3.4310000000000002e-01   2.0999999999999999e-01   8.5599999999999996e-02   7.4499999999999997e-02  -1.1984999999999999e+00  -1.3339999999999999e-01   3.3953000000000002e+00   2.8899999999999998e-01  -6.7400000000000002e-02   2.1679999999999999e-01
  -1.1020000000000001e-01  -3.0780000000000002e-01   7.7210000000000001e-01   2.1959999999999999e-01   1.1420000000000000e-01   3.0700000000000002e-02  -1.3095000000000001e+00   1.1119999999999999e-01   3.6564999999999999e+00   2.7939999999999998e-01   5.7700000000000001e-02   2.2120000000000001e-01
  -1.9839999999999999e-01  -3.7369999999999998e-01   1.2867999999999999e+00   1.8140000000000001e-01   4.7600000000000003e-02   1.1840000000000001e-01  -1.3539000000000001e+00   0.0000000000000000e+00   3.2212000000000001e+00   2.4079999999999999e-01  -2.8899999999999999e-02   2.3000000000000001e-01
  -8.8200000000000001e-02  -1.3189999999999999e-01   3.4310000000000002e-01   2.3870000000000000e-01   1.9030000000000000e-01   5.7000000000000002e-02  -1.2428999999999999e+00  -6.6699999999999995e-02   3.7435999999999998e+00   2.6970000000000000e-01  -1.9199999999999998e-02   2.3000000000000001e-01
  -1.9839999999999999e-01  -3.2979999999999998e-01   1.6298999999999999e+00   1.8140000000000001e-01   1.9000000000000000e-02   8.3299999999999999e-02  -1.2650999999999999e+00   6.6699999999999995e-02   3.3953000000000002e+00   2.1190000000000001e-01   5.7700000000000001e-02   2.3000000000000001e-01
  -1.7630000000000001e-01  -3.2979999999999998e-01   7.7210000000000001e-01   2.4820000000000000e-01   1.6180000000000000e-01   7.4499999999999997e-02  -1.0653999999999999e+00   3.7800000000000000e-01   4.1788999999999996e+00   2.6010000000000000e-01  -9.5999999999999992e-03   2.1229999999999999e-01
  -2.2040000000000001e-01  -3.7369999999999998e-01   1.7160000000000000e-01   2.6729999999999998e-01   1.9030000000000000e-01   3.5099999999999999e-02  -1.1096999999999999e+00  -6.6699999999999995e-02   3.8306000000000000e+00   3.3710000000000001e-01   4.8099999999999997e-02   2.0790000000000000e-01
  -2.4249999999999999e-01  -2.8580000000000000e-01   5.1470000000000005e-01   1.7190000000000000e-01   1.7130000000000001e-01   3.0700000000000002e-02  -1.0209999999999999e+00   6.6699999999999995e-02   3.4824000000000002e+00   1.8300000000000000e-01   9.5999999999999992e-03   1.9020000000000001e-01
  -1.9839999999999999e-01  -3.5170000000000001e-01   4.2890000000000000e-01   2.1959999999999999e-01   1.3320000000000001e-01   5.2600000000000001e-02  -1.4205000000000001e+00   1.3339999999999999e-01   4.7882999999999996e+00   2.4079999999999999e-01   1.5400000000000000e-01   2.0790000000000000e-01
  -1.3230000000000000e-01  -4.1770000000000002e-01  -3.4310000000000002e-01   2.6729999999999998e-01   1.6180000000000000e-01   3.0700000000000002e-02  -1.3095000000000001e+00   1.1119999999999999e-01   3.0470999999999999e+00   2.4079999999999999e-01   7.6999999999999999e-02   2.1229999999999999e-01
  -3.7469999999999998e-01  -3.9570000000000000e-01   8.5780000000000001e-01   2.0050000000000001e-01   5.7099999999999998e-02   5.2600000000000001e-02  -1.4205000000000001e+00  -6.6699999999999995e-02   4.4401000000000002e+00   2.6010000000000000e-01  -9.5999999999999992e-03   2.3890000000000000e-01
  -2.8649999999999998e-01  -3.5170000000000001e-01   1.1152000000000000e+00   1.2410000000000000e-01   1.4269999999999999e-01   8.3299999999999999e-02  -1.3095000000000001e+00   2.0010000000000000e-01   3.0470999999999999e+00   1.9270000000000001e-01   8.6599999999999996e-02   2.4770000000000000e-01
  -1.1020000000000001e-01  -3.7369999999999998e-01   9.4359999999999999e-01   8.5900000000000004e-02   6.6600000000000006e-02   8.3299999999999999e-02  -1.4205000000000001e+00   0.0000000000000000e+00   2.9600000000000000e+00   2.5050000000000000e-01   3.8500000000000000e-02   2.4329999999999999e-01
  -1.7630000000000001e-01  -1.9789999999999999e-01   6.0050000000000003e-01   2.0999999999999999e-01   4.7600000000000003e-02   3.0700000000000002e-02  -1.1540999999999999e+00  -8.8900000000000007e-02   3.6564999999999999e+00   2.5050000000000000e-01   9.6199999999999994e-02   2.1679999999999999e-01
  -3.7469999999999998e-01  -3.7369999999999998e-01   1.8015000000000001e+00   2.3870000000000000e-01   1.4269999999999999e-01   7.0199999999999999e-02  -1.1318999999999999e+00   1.3339999999999999e-01   3.4824000000000002e+00   2.4079999999999999e-01   1.7319999999999999e-01   2.4329999999999999e-01
   1.5429999999999999e-01  -3.2979999999999998e-01   3.4310000000000002e-01   2.1959999999999999e-01   6.6600000000000006e-02   7.4499999999999997e-02  -9.5440000000000003e-01   1.5559999999999999e-01   4.1788999999999996e+00   1.9270000000000001e-01   6.7400000000000002e-02   1.8579999999999999e-01
  -3.3060000000000000e-01  -4.1770000000000002e-01   0.0000000000000000e+00   2.5779999999999997e-01   8.5599999999999996e-02   2.1899999999999999e-02  -1.1984999999999999e+00   8.8900000000000007e-02   4.0048000000000004e+00   2.3119999999999999e-01   1.0580000000000001e-01   2.3440000000000000e-01
  -4.4100000000000000e-02  -3.7369999999999998e-01  -9.4359999999999999e-01   1.1459999999999999e-01   1.8079999999999999e-01   3.9500000000000000e-02  -1.1096999999999999e+00   2.2239999999999999e-01   3.9177000000000000e+00   2.6970000000000000e-01   7.6999999999999999e-02   1.7690000000000000e-01
  -1.1020000000000001e-01  -1.7590000000000000e-01  -2.5740000000000002e-01   1.7190000000000000e-01   1.7130000000000001e-01   3.0700000000000002e-02  -1.1540999999999999e+00   8.8900000000000007e-02   4.1788999999999996e+00   2.4079999999999999e-01  -5.7700000000000001e-02   2.1679999999999999e-01
  -6.6100000000000006e-02  -1.9789999999999999e-01   6.8630000000000002e-01   2.9599999999999999e-01   2.1890000000000001e-01   3.5099999999999999e-02  -1.5093000000000001e+00   1.5559999999999999e-01   3.8306000000000000e+00   1.4449999999999999e-01   4.8099999999999997e-02   2.5659999999999999e-01
  -2.4249999999999999e-01  -3.2979999999999998e-01  -2.5740000000000002e-01   2.0999999999999999e-01   1.1420000000000000e-01   4.3900000000000002e-02  -1.3317000000000001e+00  -4.4499999999999998e-02   4.3529999999999998e+00   2.7939999999999998e-01  -3.8500000000000000e-02   2.3440000000000000e-01
  -8.8200000000000001e-02  -2.1980000000000000e-01  -8.5800000000000001e-02   2.0050000000000001e-01   7.6100000000000001e-02   5.2600000000000001e-02  -1.2428999999999999e+00   2.2200000000000001e-02   4.0048000000000004e+00   2.5050000000000000e-01   2.8899999999999999e-02   2.1679999999999999e-01
  -2.1999999999999999e-02  -5.2759999999999996e-01   1.2010000000000001e+00   1.4319999999999999e-01   6.6600000000000006e-02   5.2600000000000001e-02  -1.2650999999999999e+00  -2.2200000000000001e-02   3.2212000000000001e+00   3.2750000000000001e-01  -9.5999999999999992e-03   2.8749999999999998e-01
  -2.6450000000000001e-01  -1.7590000000000000e-01   2.5740000000000002e-01   2.5779999999999997e-01   1.6180000000000000e-01   3.9500000000000000e-02  -1.1984999999999999e+00  -1.3339999999999999e-01   3.2212000000000001e+00   2.4079999999999999e-01   1.9199999999999998e-02   2.3000000000000001e-01
  -2.2040000000000001e-01  -5.4959999999999998e-01   9.4359999999999999e-01   5.7299999999999997e-02   1.1420000000000000e-01   8.7700000000000000e-02  -1.1762999999999999e+00  -8.8900000000000007e-02   3.5695000000000001e+00   2.1190000000000001e-01  -1.9199999999999998e-02   1.9460000000000000e-01
  -1.9839999999999999e-01  -1.7590000000000000e-01   6.0050000000000003e-01   1.2410000000000000e-01   7.6100000000000001e-02   5.7000000000000002e-02  -1.0431999999999999e+00   3.1130000000000002e-01   3.8306000000000000e+00   1.9270000000000001e-01   1.4430000000000001e-01   2.1679999999999999e-01
   6.6100000000000006e-02  -2.6379999999999998e-01   0.0000000000000000e+00   2.2910000000000000e-01   1.6180000000000000e-01   5.2600000000000001e-02  -1.2428999999999999e+00  -1.5559999999999999e-01   3.7435999999999998e+00   3.1790000000000002e-01  -1.9199999999999998e-02   1.9910000000000000e-01
   8.8200000000000001e-02  -1.7590000000000000e-01   5.1470000000000005e-01   1.3370000000000001e-01   1.9030000000000000e-01   2.6300000000000000e-02  -9.9880000000000002e-01   4.2249999999999999e-01   4.3529999999999998e+00   1.2520000000000001e-01   1.1550000000000001e-01   1.5479999999999999e-01
  -2.4249999999999999e-01  -3.5170000000000001e-01   8.5800000000000001e-02   2.2910000000000000e-01   1.6180000000000000e-01   6.5799999999999997e-02  -1.2428999999999999e+00   1.1119999999999999e-01   3.4824000000000002e+00   1.9270000000000001e-01   0.0000000000000000e+00   1.9460000000000000e-01
   0.0000000000000000e+00  -3.0780000000000002e-01   1.7160000000000000e-01   2.4820000000000000e-01   1.8079999999999999e-01   2.1899999999999999e-02  -1.2650999999999999e+00   2.2200000000000001e-02   3.3083000000000000e+00   2.2159999999999999e-01  -3.8500000000000000e-02   2.3440000000000000e-01
  -2.2040000000000001e-01  -6.6000000000000003e-02   2.5740000000000002e-01   2.1959999999999999e-01   2.0930000000000001e-01   4.8200000000000000e-02  -1.2428999999999999e+00  -1.5559999999999999e-01   3.8306000000000000e+00   2.3119999999999999e-01   3.8500000000000000e-02   2.5659999999999999e-01
  -3.7469999999999998e-01  -4.1770000000000002e-01   5.1470000000000005e-01   1.9089999999999999e-01   9.5200000000000007e-02   6.5799999999999997e-02  -1.3317000000000001e+00   1.1119999999999999e-01   3.2212000000000001e+00   2.5050000000000000e-01  -6.7400000000000002e-02   2.2559999999999999e-01
  -1.7630000000000001e-01  -2.1980000000000000e-01   1.2010000000000001e+00   1.5279999999999999e-01   3.8100000000000002e-02   1.0520000000000000e-01  -1.3095000000000001e+00  -4.4499999999999998e-02   3.3953000000000002e+00   1.9270000000000001e-01   1.9199999999999998e-02   2.6100000000000001e-01
  -2.8649999999999998e-01  -2.4179999999999999e-01   6.8630000000000002e-01   2.0050000000000001e-01   1.3320000000000001e-01   6.1400000000000003e-02  -1.4205000000000001e+00  -2.2200000000000001e-02   3.3083000000000000e+00   3.6599999999999999e-01   2.8899999999999999e-02   2.3440000000000000e-01
  -4.4080000000000003e-01  -2.1980000000000000e-01   1.8015000000000001e+00   1.4319999999999999e-01   1.3320000000000001e-01   8.3299999999999999e-02  -1.0875999999999999e+00   1.3339999999999999e-01   4.0048000000000004e+00   2.1190000000000001e-01  -2.8899999999999999e-02   2.4329999999999999e-01
   0.0000000000000000e+00  -5.4959999999999998e-01   3.4310000000000002e-01   1.9089999999999999e-01   6.6600000000000006e-02   5.2600000000000001e-02  -8.8780000000000003e-01   2.2200000000000001e-02   4.3529999999999998e+00   2.4079999999999999e-01   4.8099999999999997e-02   2.1229999999999999e-01
  -2.1999999999999999e-02  -3.0780000000000002e-01   1.7160000000000000e-01   2.0050000000000001e-01   1.4269999999999999e-01   1.7500000000000002e-02  -1.0431999999999999e+00   1.1119999999999999e-01   4.0048000000000004e+00   2.4079999999999999e-01   9.6199999999999994e-02   1.9910000000000000e-01
   1.3230000000000000e-01  -6.1550000000000005e-01  -8.5800000000000001e-02   1.6230000000000000e-01   1.4269999999999999e-01   8.7700000000000000e-02  -1.0431999999999999e+00   1.5559999999999999e-01   3.7435999999999998e+00   3.2750000000000001e-01   9.6199999999999994e-02   2.2120000000000001e-01
  -2.6450000000000001e-01  -3.5170000000000001e-01  -1.7160000000000000e-01   2.2910000000000000e-01   1.6180000000000000e-01   3.9500000000000000e-02  -1.0209999999999999e+00   2.2200000000000001e-02   4.0918000000000001e+00   2.5050000000000000e-01  -2.8899999999999999e-02   2.2559999999999999e-01
  -8.8200000000000001e-02  -3.7369999999999998e-01  -7.7210000000000001e-01   2.0050000000000001e-01   1.3320000000000001e-01  -4.4000000000000003e-03  -1.3095000000000001e+00  -1.5559999999999999e-01   3.8306000000000000e+00   2.0230000000000001e-01  -1.9199999999999998e-02   2.2559999999999999e-01
  -2.4249999999999999e-01  -3.9570000000000000e-01   8.5800000000000001e-02   2.6729999999999998e-01   1.2370000000000000e-01   5.7000000000000002e-02  -1.1762999999999999e+00  -4.4499999999999998e-02   3.2212000000000001e+00   1.3489999999999999e-01  -4.8099999999999997e-02   1.8579999999999999e-01
  -3.5270000000000001e-01  -1.7590000000000000e-01   6.0050000000000003e-01   9.5500000000000002e-02   5.7099999999999998e-02   1.0960000000000000e-01  -1.1984999999999999e+00   2.2200000000000001e-02   3.8306000000000000e+00   1.5409999999999999e-01  -7.6999999999999999e-02   2.4329999999999999e-01
  -2.8649999999999998e-01  -4.6170000000000000e-01   6.0050000000000003e-01   1.8140000000000001e-01   9.5200000000000007e-02   7.8899999999999998e-02  -1.1762999999999999e+00  -1.3339999999999999e-01   2.6118000000000001e+00   2.7939999999999998e-01  -7.6999999999999999e-02   2.2559999999999999e-01
  -6.6100000000000006e-02  -4.6170000000000000e-01   7.7210000000000001e-01   1.8140000000000001e-01   1.0470000000000000e-01   7.8899999999999998e-02  -1.2650999999999999e+00   2.2200000000000001e-02   3.3953000000000002e+00   2.6010000000000000e-01   8.6599999999999996e-02   2.2120000000000001e-01
  -2.4249999999999999e-01  -4.1770000000000002e-01   1.7157000000000000e+00   1.4319999999999999e-01   1.3320000000000001e-01   8.7700000000000000e-02  -1.1096999999999999e+00   2.2200000000000001e-02   3.5695000000000001e+00   2.5050000000000000e-01   4.8099999999999997e-02   2.3000000000000001e-01
  -1.5429999999999999e-01  -2.8580000000000000e-01   6.8630000000000002e-01   1.4319999999999999e-01  -9.4999999999999998e-03   7.0199999999999999e-02  -1.3539000000000001e+00   8.8900000000000007e-02   3.2212000000000001e+00   2.9859999999999998e-01   9.6199999999999994e-02   1.8579999999999999e-01
  -6.6100000000000006e-02  -2.1980000000000000e-01  -1.7160000000000000e-01   1.8140000000000001e-01   1.8079999999999999e-01   6.5799999999999997e-02  -1.2206999999999999e+00   4.4499999999999998e-02   3.3083000000000000e+00   2.9859999999999998e-01  -3.8500000000000000e-02   2.1229999999999999e-01
  -1.9839999999999999e-01  -1.7590000000000000e-01   2.5740000000000002e-01   2.3870000000000000e-01   1.7130000000000001e-01   1.7500000000000002e-02  -8.8780000000000003e-01   3.3350000000000002e-01   4.0048000000000004e+00   1.9270000000000001e-01   1.1550000000000001e-01   1.9460000000000000e-01
  -1.9839999999999999e-01  -2.6379999999999998e-01   6.0050000000000003e-01   1.6230000000000000e-01   5.7099999999999998e-02   7.0199999999999999e-02  -1.0431999999999999e+00   8.8900000000000007e-02   4.2659000000000002e+00   2.4079999999999999e-01   5.7700000000000001e-02   2.4770000000000000e-01
  -1.5429999999999999e-01  -2.8580000000000000e-01  -3.4310000000000002e-01   1.9089999999999999e-01   1.8079999999999999e-01   1.7500000000000002e-02  -1.1540999999999999e+00   0.0000000000000000e+00   3.2212000000000001e+00   2.5050000000000000e-01   5.7700000000000001e-02   2.3000000000000001e-01
  -1.7630000000000001e-01  -2.6379999999999998e-01   2.5740000000000002e-01   2.1959999999999999e-01   1.8079999999999999e-01   3.5099999999999999e-02  -1.2650999999999999e+00  -4.4499999999999998e-02   4.0048000000000004e+00   2.5050000000000000e-01   9.5999999999999992e-03   2.5659999999999999e-01
  -1.5429999999999999e-01  -2.6379999999999998e-01   1.2867999999999999e+00   1.6230000000000000e-01   2.8500000000000001e-02   7.8899999999999998e-02  -1.1984999999999999e+00  -1.1119999999999999e-01   2.8730000000000002e+00   2.6970000000000000e-01   3.8500000000000000e-02   1.9910000000000000e-01
  -2.6450000000000001e-01  -3.5170000000000001e-01   1.0294000000000001e+00   1.7190000000000000e-01  -9.4999999999999998e-03   8.3299999999999999e-02  -1.3983000000000001e+00  -1.7790000000000000e-01   3.6564999999999999e+00   2.6010000000000000e-01  -9.5999999999999992e-03   2.5209999999999999e-01
   8.8200000000000001e-02  -2.1980000000000000e-01   7.7210000000000001e-01   2.0999999999999999e-01   1.4269999999999999e-01   2.6300000000000000e-02  -1.1096999999999999e+00  -2.0010000000000000e-01   3.4824000000000002e+00   2.7939999999999998e-01   6.7400000000000002e-02   2.2120000000000001e-01
  -2.4249999999999999e-01  -3.5170000000000001e-01   1.2867999999999999e+00   1.1459999999999999e-01   2.8500000000000001e-02   1.0090000000000000e-01  -1.1318999999999999e+00   1.3339999999999999e-01   3.6564999999999999e+00   1.5409999999999999e-01   1.0580000000000001e-01   2.4770000000000000e-01
  -8.8200000000000001e-02  -6.5949999999999998e-01   3.4310000000000002e-01   2.0050000000000001e-01   1.1420000000000000e-01   6.5799999999999997e-02  -1.1540999999999999e+00   4.4499999999999998e-02   3.1341999999999999e+00   2.9859999999999998e-01   3.8500000000000000e-02   2.2120000000000001e-01
  -1.7630000000000001e-01  -2.4179999999999999e-01   4.2890000000000000e-01   2.3870000000000000e-01   1.9980000000000001e-01   6.5799999999999997e-02  -1.2206999999999999e+00   1.7790000000000000e-01   4.1788999999999996e+00   2.0230000000000001e-01  -9.5999999999999992e-03   2.4770000000000000e-01
  -1.3230000000000000e-01  -3.5170000000000001e-01  -7.7210000000000001e-01   2.4820000000000000e-01   1.3320000000000001e-01   8.8000000000000005e-03  -1.1540999999999999e+00   2.2200000000000001e-02   4.7012999999999998e+00   1.7340000000000000e-01   7.6999999999999999e-02   1.9020000000000001e-01
  -2.8649999999999998e-01  -4.3969999999999998e-01   9.4359999999999999e-01   2.2910000000000000e-01   1.2370000000000000e-01   9.2100000000000001e-02  -1.0875999999999999e+00   4.4499999999999998e-02   4.2659000000000002e+00   9.6299999999999997e-02   6.7400000000000002e-02   2.2120000000000001e-01
  -8.8200000000000001e-02  -3.0780000000000002e-01  -9.4359999999999999e-01   2.6729999999999998e-01   1.9030000000000000e-01   8.8000000000000005e-03  -1.2206999999999999e+00  -4.4499999999999998e-02   2.9600000000000000e+00   2.3119999999999999e-01   0.0000000000000000e+00   2.5209999999999999e-01
   4.4100000000000000e-02  -3.5170000000000001e-01   0.0000000000000000e+00   1.5279999999999999e-01   2.2839999999999999e-01   1.7500000000000002e-02  -1.4871000000000001e+00   4.4499999999999998e-02   4.0918000000000001e+00   2.2159999999999999e-01  -4.8099999999999997e-02   1.9460000000000000e-01
  -1.1020000000000001e-01  -3.2979999999999998e-01  -8.5800000000000001e-02   1.3370000000000001e-01   3.8100000000000002e-02   8.7700000000000000e-02  -1.0875999999999999e+00   1.3339999999999999e-01   3.3953000000000002e+00   2.4079999999999999e-01   9.5999999999999992e-03   2.3890000000000000e-01
  -2.8649999999999998e-01  -3.0780000000000002e-01   1.0294000000000001e+00   2.0999999999999999e-01   5.7099999999999998e-02   8.7700000000000000e-02  -1.1540999999999999e+00  -1.1119999999999999e-01   3.8306000000000000e+00   2.1190000000000001e-01  -1.9199999999999998e-02   2.5209999999999999e-01
   2.1999999999999999e-02  -3.5170000000000001e-01   0.0000000000000000e+00   2.0050000000000001e-01   9.5200000000000007e-02   5.2600000000000001e-02  -1.2428999999999999e+00   0.0000000000000000e+00   2.7858999999999998e+00   2.9859999999999998e-01   0.0000000000000000e+00   1.8579999999999999e-01
  -2.2040000000000001e-01  -3.7369999999999998e-01   1.2010000000000001e+00   1.7190000000000000e-01  -9.4999999999999998e-03   8.3299999999999999e-02  -9.3220000000000003e-01   1.1119999999999999e-01   3.4824000000000002e+00   2.6010000000000000e-01   4.8099999999999997e-02   2.2120000000000001e-01
  -4.4100000000000000e-02  -5.0560000000000005e-01   2.5740000000000002e-01   2.5779999999999997e-01   2.8500000000000001e-02   7.4499999999999997e-02  -1.1540999999999999e+00   1.5559999999999999e-01   3.3083000000000000e+00   2.4079999999999999e-01   4.8099999999999997e-02   1.9460000000000000e-01
  -2.6450000000000001e-01  -2.1980000000000000e-01   3.4310000000000002e-01   2.1959999999999999e-01   1.5229999999999999e-01   6.5799999999999997e-02  -1.2650999999999999e+00   1.5559999999999999e-01   3.4824000000000002e+00   2.0230000000000001e-01   0.0000000000000000e+00   2.2559999999999999e-01
  -3.0859999999999999e-01  -2.4179999999999999e-01   5.1470000000000005e-01   2.9599999999999999e-01   1.1420000000000000e-01   1.7500000000000002e-02  -1.0431999999999999e+00   8.8900000000000007e-02   3.9177000000000000e+00   2.4079999999999999e-01   6.7400000000000002e-02   1.7249999999999999e-01
  -1.9839999999999999e-01  -4.1770000000000002e-01   6.8630000000000002e-01   1.4319999999999999e-01   4.7600000000000003e-02   9.6500000000000002e-02  -1.1984999999999999e+00   2.2200000000000001e-02   3.3083000000000000e+00   2.9859999999999998e-01   0.0000000000000000e+00   2.1229999999999999e-01
   2.1999999999999999e-02  -3.5170000000000001e-01   8.5800000000000001e-02   2.5779999999999997e-01   1.8079999999999999e-01   3.5099999999999999e-02  -1.0653999999999999e+00  -6.6699999999999995e-02   3.6564999999999999e+00   2.3119999999999999e-01   2.8899999999999999e-02   2.2120000000000001e-01
  -1.1020000000000001e-01  -2.1980000000000000e-01   1.1152000000000000e+00   1.2410000000000000e-01   7.6100000000000001e-02   1.0090000000000000e-01  -1.2873000000000001e+00   2.2200000000000001e-02   3.5695000000000001e+00   2.9859999999999998e-01  -8.6599999999999996e-02   2.1679999999999999e-01
  -1.9839999999999999e-01  -4.6170000000000000e-01   1.7160000000000000e-01   1.0500000000000000e-01   7.6100000000000001e-02   4.8200000000000000e-02  -1.2873000000000001e+00  -2.2200000000000001e-02   3.3953000000000002e+00   2.7939999999999998e-01   9.6199999999999994e-02   2.1229999999999999e-01
  -2.4249999999999999e-01  -4.1770000000000002e-01   1.1152000000000000e+00   1.3370000000000001e-01  -9.4999999999999998e-03   1.0520000000000000e-01  -1.2428999999999999e+00  -6.6699999999999995e-02   4.0918000000000001e+00   2.6010000000000000e-01   8.6599999999999996e-02   3.0080000000000001e-01
  -1.5429999999999999e-01  -3.9570000000000000e-01   2.5740000000000002e-01   2.2910000000000000e-01   1.0470000000000000e-01   3.9500000000000000e-02  -9.1000000000000003e-01   2.6679999999999998e-01   3.2212000000000001e+00   3.3710000000000001e-01  -5.7700000000000001e-02   1.9460000000000000e-01
  -3.3060000000000000e-01  -1.7590000000000000e-01   1.2010000000000001e+00   5.7299999999999997e-02  -9.4999999999999998e-03   1.2280000000000001e-01  -1.1540999999999999e+00   4.4499999999999998e-02   3.9177000000000000e+00   9.6299999999999997e-02   0.0000000000000000e+00   2.0790000000000000e-01
  -2.8649999999999998e-01  -3.2979999999999998e-01   1.0294000000000001e+00   2.0050000000000001e-01   8.5599999999999996e-02   7.4499999999999997e-02  -1.1096999999999999e+00   2.2239999999999999e-01   3.5695000000000001e+00   1.7340000000000000e-01   1.0580000000000001e-01   1.9460000000000000e-01
  -2.4249999999999999e-01  -1.3189999999999999e-01   4.2890000000000000e-01   1.8140000000000001e-01   1.6180000000000000e-01   3.0700000000000002e-02  -1.0431999999999999e+00  -1.7790000000000000e-01   4.1788999999999996e+00   3.0819999999999997e-01   3.8500000000000000e-02   2.3000000000000001e-01
  -2.1999999999999999e-02  -3.0780000000000002e-01  -1.7160000000000000e-01   2.3870000000000000e-01   1.4269999999999999e-01   2.6300000000000000e-02  -1.0653999999999999e+00   1.7790000000000000e-01   3.7435999999999998e+00   2.0230000000000001e-01   6.7400000000000002e-02   2.0349999999999999e-01
  -1.1020000000000001e-01  -1.7590000000000000e-01   3.4310000000000002e-01   2.0050000000000001e-01   3.8100000000000002e-02   6.1400000000000003e-02  -1.2650999999999999e+00   0.0000000000000000e+00   4.5270999999999999e+00   2.3119999999999999e-01   1.9199999999999998e-02   2.6540000000000002e-01
  -1.5429999999999999e-01  -2.4179999999999999e-01  -9.4359999999999999e-01   1.5279999999999999e-01   1.4269999999999999e-01  -8.8000000000000005e-03  -1.0653999999999999e+00  -4.4499999999999998e-02   2.9600000000000000e+00   2.4079999999999999e-01   4.8099999999999997e-02   2.1679999999999999e-01
  -8.8200000000000001e-02  -1.7590000000000000e-01   1.7160000000000000e-01   9.5500000000000002e-02   1.3320000000000001e-01   4.3900000000000002e-02  -1.2428999999999999e+00  -4.4499999999999998e-02   3.4824000000000002e+00   2.9859999999999998e-01  -3.8500000000000000e-02   2.5209999999999999e-01
  -2.4249999999999999e-01  -1.7590000000000000e-01   2.5740000000000002e-01   1.4319999999999999e-01   8.5599999999999996e-02   6.5799999999999997e-02  -1.1540999999999999e+00   1.7790000000000000e-01   3.8306000000000000e+00   2.9859999999999998e-01   6.7400000000000002e-02   1.9910000000000000e-01
  -1.9839999999999999e-01  -2.6379999999999998e-01   2.1446000000000001e+00   1.7190000000000000e-01   6.6600000000000006e-02   1.0520000000000000e-01  -1.3095000000000001e+00   6.6699999999999995e-02   3.5695000000000001e+00   2.3119999999999999e-01   0.0000000000000000e+00   2.4770000000000000e-01
   0.0000000000000000e+00  -3.0780000000000002e-01   0.0000000000000000e+00   1.7190000000000000e-01   1.5229999999999999e-01   9.6500000000000002e-02  -1.2873000000000001e+00   0.0000000000000000e+00   3.6564999999999999e+00   2.5050000000000000e-01   9.5999999999999992e-03   2.1229999999999999e-01
  -4.4080000000000003e-01  -4.3969999999999998e-01   1.2010000000000001e+00   1.1459999999999999e-01   4.7600000000000003e-02   1.2720000000000001e-01  -1.1096999999999999e+00   1.1119999999999999e-01   3.3953000000000002e+00   2.2159999999999999e-01  -9.5999999999999992e-03   2.3890000000000000e-01
  -2.1999999999999999e-02  -4.3969999999999998e-01   6.0050000000000003e-01   1.2410000000000000e-01   1.0470000000000000e-01   6.1400000000000003e-02  -1.0431999999999999e+00   2.0010000000000000e-01   3.1341999999999999e+00   2.6970000000000000e-01  -1.9199999999999998e-02   2.0349999999999999e-01
  -1.1020000000000001e-01  -4.1770000000000002e-01   5.1470000000000005e-01   2.0050000000000001e-01   1.4269999999999999e-01   7.4499999999999997e-02  -1.0653999999999999e+00   0.0000000000000000e+00   4.0048000000000004e+00   2.8899999999999998e-01   6.7400000000000002e-02   2.4329999999999999e-01
  -4.4100000000000000e-02  -1.3189999999999999e-01   0.0000000000000000e+00   2.6729999999999998e-01   1.4269999999999999e-01   5.7000000000000002e-02  -1.2206999999999999e+00   3.5580000000000001e-01   3.9177000000000000e+00   2.2159999999999999e-01   3.8500000000000000e-02   2.0349999999999999e-01
  -3.0859999999999999e-01  -3.2979999999999998e-01   1.2010000000000001e+00   1.9089999999999999e-01   1.2370000000000000e-01   9.2100000000000001e-02  -1.1762999999999999e+00   1.7790000000000000e-01   4.4401000000000002e+00   1.2520000000000001e-01   4.8099999999999997e-02   2.4770000000000000e-01
  -1.7630000000000001e-01  -2.6379999999999998e-01   2.5740000000000002e-01   1.9089999999999999e-01   1.9030000000000000e-01   3.0700000000000002e-02  -1.3317000000000001e+00  -2.2200000000000001e-02   3.3083000000000000e+00   2.4079999999999999e-01   1.9199999999999998e-02   2.1679999999999999e-01
  -1.5429999999999999e-01  -2.1980000000000000e-01   7.7210000000000001e-01   2.5779999999999997e-01   1.9030000000000000e-01   2.6300000000000000e-02  -1.3317000000000001e+00   8.8900000000000007e-02   3.8306000000000000e+00   1.8300000000000000e-01   2.8899999999999999e-02   2.6100000000000001e-01
  -2.2040000000000001e-01  -2.4179999999999999e-01   1.7160000000000000e-01   2.6729999999999998e-01   1.0470000000000000e-01   7.4499999999999997e-02  -1.1318999999999999e+00   1.3339999999999999e-01   3.3083000000000000e+00   2.5050000000000000e-01   4.8099999999999997e-02   2.3440000000000000e-01
  -3.0859999999999999e-01  -3.5170000000000001e-01   6.0050000000000003e-01   1.8140000000000001e-01   9.5200000000000007e-02   9.2100000000000001e-02  -1.2428999999999999e+00   4.4499999999999998e-02   3.5695000000000001e+00   2.5050000000000000e-01   0.0000000000000000e+00   2.5209999999999999e-01
  -3.0859999999999999e-01  -6.6000000000000003e-02   0.0000000000000000e+00   2.2910000000000000e-01   8.5599999999999996e-02   6.5799999999999997e-02  -1.0875999999999999e+00  -4.4499999999999998e-02   3.1341999999999999e+00   2.4079999999999999e-01  -2.8899999999999999e-02   2.3440000000000000e-01
  -4.6289999999999998e-01  -4.8359999999999997e-01   0.0000000000000000e+00   1.1459999999999999e-01   4.7600000000000003e-02   4.3900000000000002e-02  -1.2650999999999999e+00   1.5559999999999999e-01   4.2659000000000002e+00   2.8899999999999998e-01   1.9199999999999998e-02   2.1679999999999999e-01
   2.1999999999999999e-02  -1.0990000000000000e-01   0.0000000000000000e+00   8.5900000000000004e-02   1.6180000000000000e-01   6.1400000000000003e-02  -1.1984999999999999e+00   2.2239999999999999e-01   3.6564999999999999e+00   2.6970000000000000e-01   4.8099999999999997e-02   2.0349999999999999e-01
  -6.6100000000000006e-02  -2.1980000000000000e-01   0.0000000000000000e+00   2.2910000000000000e-01   6.6600000000000006e-02   1.3200000000000000e-02  -1.2650999999999999e+00  -1.1119999999999999e-01   3.7435999999999998e+00   2.6010000000000000e-01   4.8099999999999997e-02   2.3000000000000001e-01
  -2.2040000000000001e-01  -6.6000000000000003e-02   4.2890000000000000e-01   2.9599999999999999e-01   1.3320000000000001e-01   3.0700000000000002e-02  -1.0875999999999999e+00   2.0010000000000000e-01   4.1788999999999996e+00   2.6010000000000000e-01   1.7319999999999999e-01   1.9460000000000000e-01
  -2.2040000000000001e-01  -4.8359999999999997e-01  -1.7160000000000000e-01   1.1459999999999999e-01   7.6100000000000001e-02   7.0199999999999999e-02  -1.0875999999999999e+00   8.8900000000000007e-02   4.0048000000000004e+00   3.0819999999999997e-01   6.7400000000000002e-02   1.8579999999999999e-01
  -1.1020000000000001e-01   2.1999999999999999e-02  -2.5740000000000002e-01   1.6230000000000000e-01   1.8079999999999999e-01   1.3200000000000000e-02  -1.1096999999999999e+00   1.5559999999999999e-01   3.3953000000000002e+00   3.5639999999999999e-01  -2.8899999999999999e-02   2.1229999999999999e-01
  -2.8649999999999998e-01  -2.4179999999999999e-01  -8.5800000000000001e-02   1.3370000000000001e-01   1.5229999999999999e-01   4.3900000000000002e-02  -1.2873000000000001e+00  -4.4499999999999998e-02   3.9177000000000000e+00   2.6010000000000000e-01  -1.9199999999999998e-02   2.1679999999999999e-01
  -2.4249999999999999e-01  -1.9789999999999999e-01   1.7160000000000000e-01   2.3870000000000000e-01   1.4269999999999999e-01   3.9500000000000000e-02  -1.2206999999999999e+00   8.8900000000000007e-02   3.3083000000000000e+00   2.7939999999999998e-01  -3.8500000000000000e-02   2.5659999999999999e-01
  -1.5429999999999999e-01  -3.7369999999999998e-01  -8.5800000000000001e-02   2.8639999999999999e-01   1.9000000000000000e-02   9.2100000000000001e-02  -1.2206999999999999e+00  -1.1119999999999999e-01   3.1341999999999999e+00   2.0230000000000001e-01  -3.8500000000000000e-02   2.1229999999999999e-01
  -2.2040000000000001e-01  -2.8580000000000000e-01   6.8630000000000002e-01   1.8140000000000001e-01   8.5599999999999996e-02   6.1400000000000003e-02  -1.1762999999999999e+00   6.6699999999999995e-02   3.4824000000000002e+00   2.0230000000000001e-01   4.8099999999999997e-02   2.0790000000000000e-01
  -2.8649999999999998e-01  -3.9570000000000000e-01   9.4359999999999999e-01   1.3370000000000001e-01   7.6100000000000001e-02   9.6500000000000002e-02  -1.2206999999999999e+00   8.8900000000000007e-02   3.3083000000000000e+00   2.8899999999999998e-01   4.8099999999999997e-02   2.1229999999999999e-01
  -1.7630000000000001e-01  -4.6170000000000000e-01   1.2867999999999999e+00   1.6230000000000000e-01   9.5200000000000007e-02   6.1400000000000003e-02  -9.9880000000000002e-01   1.3339999999999999e-01   3.9177000000000000e+00   2.8899999999999998e-01   9.5999999999999992e-03   2.1229999999999999e-01
  -3.0859999999999999e-01  -3.9570000000000000e-01   5.1470000000000005e-01   2.4820000000000000e-01   1.0470000000000000e-01   7.4499999999999997e-02  -1.3761000000000001e+00   1.1119999999999999e-01   3.9177000000000000e+00   2.6970000000000000e-01   2.8899999999999999e-02   2.2559999999999999e-01
  -1.9839999999999999e-01  -2.6379999999999998e-01  -2.5740000000000002e-01   1.1459999999999999e-01   7.6100000000000001e-02   2.1899999999999999e-02  -1.0431999999999999e+00   3.5580000000000001e-01   3.8306000000000000e+00   2.7939999999999998e-01   9.6199999999999994e-02   1.9910000000000000e-01
  -1.5429999999999999e-01  -8.7900000000000006e-02   7.7210000000000001e-01   2.0999999999999999e-01   7.6100000000000001e-02   7.8899999999999998e-02  -1.0875999999999999e+00   1.3339999999999999e-01   3.9177000000000000e+00   2.6970000000000000e-01   7.6999999999999999e-02   2.3000000000000001e-01
  -2.2040000000000001e-01  -4.8359999999999997e-01  -7.7210000000000001e-01   2.3870000000000000e-01   1.2370000000000000e-01  -4.4000000000000003e-03  -1.1540999999999999e+00  -2.2200000000000001e-02   3.3953000000000002e+00   2.5050000000000000e-01   3.8500000000000000e-02   2.3440000000000000e-01
  -2.2040000000000001e-01  -3.2979999999999998e-01  -4.2890000000000000e-01   2.4820000000000000e-01   1.2370000000000000e-01   3.5099999999999999e-02  -1.1096999999999999e+00   2.0010000000000000e-01   3.0470999999999999e+00   2.4079999999999999e-01  -4.8099999999999997e-02   2.2120000000000001e-01
  -6.6100000000000006e-02  -4.1770000000000002e-01   2.5740000000000002e-01   2.3870000000000000e-01   1.2370000000000000e-01   7.0199999999999999e-02  -1.3095000000000001e+00  -6.6699999999999995e-02   3.3953000000000002e+00   3.4680000000000000e-01  -5.7700000000000001e-02   2.1679999999999999e-01
  -3.7469999999999998e-01  -3.2979999999999998e-01   1.1152000000000000e+00   1.0500000000000000e-01   6.6600000000000006e-02   1.0960000000000000e-01  -1.1096999999999999e+00  -8.8900000000000007e-02   2.7858999999999998e+00   2.4079999999999999e-01   1.9199999999999998e-02   2.3440000000000000e-01
  -1.5429999999999999e-01  -5.2759999999999996e-01  -5.1470000000000005e-01   2.5779999999999997e-01   1.2370000000000000e-01   7.0199999999999999e-02  -1.0653999999999999e+00  -6.6699999999999995e-02   3.1341999999999999e+00   2.4079999999999999e-01  -5.7700000000000001e-02   2.3000000000000001e-01
  -3.3060000000000000e-01  -4.1770000000000002e-01   8.5780000000000001e-01   1.6230000000000000e-01   7.6100000000000001e-02   8.7700000000000000e-02  -1.0875999999999999e+00  -6.6699999999999995e-02   3.6564999999999999e+00   3.0819999999999997e-01   0.0000000000000000e+00   1.9460000000000000e-01
  -1.1020000000000001e-01  -3.2979999999999998e-01  -1.7160000000000000e-01   2.0999999999999999e-01   7.6100000000000001e-02   8.7700000000000000e-02  -9.3220000000000003e-01   1.1119999999999999e-01   3.6564999999999999e+00   2.8899999999999998e-01   1.9199999999999998e-02   2.2559999999999999e-01
   4.4100000000000000e-02  -6.6000000000000003e-02  -1.7160000000000000e-01   2.2910000000000000e-01   1.3320000000000001e-01   8.7700000000000000e-02  -1.1540999999999999e+00   1.7790000000000000e-01   3.1341999999999999e+00   2.7939999999999998e-01   1.9199999999999998e-02   1.8579999999999999e-01
   2.1999999999999999e-02  -2.8580000000000000e-01  -2.5740000000000002e-01   2.8639999999999999e-01   1.2370000000000000e-01   6.1400000000000003e-02  -8.2120000000000004e-01   1.1119999999999999e-01   3.3953000000000002e+00   2.0230000000000001e-01   1.9199999999999998e-02   1.9020000000000001e-01
  -2.4249999999999999e-01  -3.2979999999999998e-01  -8.5800000000000001e-02   1.1459999999999999e-01   5.7099999999999998e-02   7.0199999999999999e-02  -9.9880000000000002e-01   1.3339999999999999e-01   3.5695000000000001e+00   1.8300000000000000e-01   7.6999999999999999e-02   1.7249999999999999e-01
   2.4249999999999999e-01  -2.1980000000000000e-01  -4.2890000000000000e-01   3.5330000000000000e-01   1.2370000000000000e-01   5.7000000000000002e-02  -1.1762999999999999e+00   4.4499999999999998e-02   3.3083000000000000e+00   1.7340000000000000e-01   3.8500000000000000e-02   2.1679999999999999e-01
  -1.5429999999999999e-01  -3.5170000000000001e-01  -3.4310000000000002e-01   2.0999999999999999e-01   1.5229999999999999e-01   3.5099999999999999e-02  -1.1318999999999999e+00   0.0000000000000000e+00   3.9177000000000000e+00   2.6970000000000000e-01  -8.6599999999999996e-02   2.2120000000000001e-01
  -2.2040000000000001e-01  -2.1980000000000000e-01   7.7210000000000001e-01   1.4319999999999999e-01   7.6100000000000001e-02   5.2600000000000001e-02  -1.1984999999999999e+00   2.2200000000000001e-02   3.4824000000000002e+00   1.3489999999999999e-01   3.8500000000000000e-02   2.3890000000000000e-01
  -1.7630000000000001e-01  -1.9789999999999999e-01   6.0050000000000003e-01   9.5500000000000002e-02   2.8500000000000001e-02   9.2100000000000001e-02  -1.3095000000000001e+00  -1.5559999999999999e-01   3.4824000000000002e+00   2.6970000000000000e-01   9.5999999999999992e-03   2.7870000000000000e-01
  -1.7630000000000001e-01  -2.4179999999999999e-01   6.8630000000000002e-01   2.2910000000000000e-01   1.0470000000000000e-01   7.8899999999999998e-02  -1.0431999999999999e+00  -4.4499999999999998e-02   3.3083000000000000e+00   2.6970000000000000e-01  -4.8099999999999997e-02   2.2120000000000001e-01
  -2.6450000000000001e-01  -1.7590000000000000e-01   1.0294000000000001e+00   1.3370000000000001e-01   2.8500000000000001e-02   9.2100000000000001e-02  -1.0431999999999999e+00   1.3339999999999999e-01   3.2212000000000001e+00   2.3119999999999999e-01   6.7400000000000002e-02   1.9910000000000000e-01
  -2.8649999999999998e-01  -2.6379999999999998e-01   3.4310000000000002e-01   1.7190000000000000e-01   5.7099999999999998e-02   1.0090000000000000e-01  -1.0209999999999999e+00   1.7790000000000000e-01   3.2212000000000001e+00   1.9270000000000001e-01   2.8899999999999999e-02   2.0790000000000000e-01
  -8.8200000000000001e-02  -3.5170000000000001e-01   8.5800000000000001e-02   1.3370000000000001e-01   2.0930000000000001e-01   3.0700000000000002e-02  -1.1984999999999999e+00   2.2239999999999999e-01   4.0048000000000004e+00   1.9270000000000001e-01  -1.9199999999999998e-02   2.2559999999999999e-01
   0.0000000000000000e+00  -1.9789999999999999e-01  -5.1470000000000005e-01   2.0050000000000001e-01   1.4269999999999999e-01   5.7000000000000002e-02  -7.7680000000000005e-01   2.2239999999999999e-01   3.6564999999999999e+00   2.5050000000000000e-01   8.6599999999999996e-02   1.8579999999999999e-01
  -1.1020000000000001e-01  -2.8580000000000000e-01   8.5780000000000001e-01   1.6230000000000000e-01   7.6100000000000001e-02   3.9500000000000000e-02  -1.1984999999999999e+00   1.7790000000000000e-01   4.2659000000000002e+00   2.3119999999999999e-01   4.8099999999999997e-02   1.7690000000000000e-01
  -1.9839999999999999e-01  -3.0780000000000002e-01  -6.8630000000000002e-01   1.8140000000000001e-01   1.6180000000000000e-01   0.0000000000000000e+00  -1.0653999999999999e+00  -1.1119999999999999e-01   3.5695000000000001e+00   2.7939999999999998e-01   1.0580000000000001e-01   2.3000000000000001e-01
  -2.8649999999999998e-01  -8.7900000000000006e-02   0.0000000000000000e+00   8.5900000000000004e-02   1.4269999999999999e-01   4.8200000000000000e-02  -1.4427000000000001e+00  -2.2200000000000001e-02   3.5695000000000001e+00   3.1790000000000002e-01   9.5999999999999992e-03   2.9189999999999999e-01
  -1.5429999999999999e-01  -2.6379999999999998e-01   6.8630000000000002e-01   2.3870000000000000e-01   2.8500000000000001e-02   4.3900000000000002e-02  -1.3095000000000001e+00   2.2200000000000001e-02   3.8306000000000000e+00   2.3119999999999999e-01  -9.5999999999999992e-03   2.3440000000000000e-01
  -4.8490000000000000e-01  -2.4179999999999999e-01   3.4310000000000002e-01   1.5279999999999999e-01   1.9000000000000000e-02   1.0960000000000000e-01  -1.2873000000000001e+00  -8.8900000000000007e-02   3.5695000000000001e+00   2.6010000000000000e-01   3.8500000000000000e-02   2.6979999999999998e-01
  -8.8200000000000001e-02  -1.9789999999999999e-01   0.0000000000000000e+00   1.6230000000000000e-01   5.7099999999999998e-02   4.3900000000000002e-02  -1.1762999999999999e+00   4.4499999999999998e-02   3.3083000000000000e+00   3.1790000000000002e-01   2.8899999999999999e-02   2.5209999999999999e-01
  -2.2040000000000001e-01  -4.8359999999999997e-01   9.4359999999999999e-01   1.4319999999999999e-01   4.7600000000000003e-02   1.0960000000000000e-01  -1.1540999999999999e+00   2.2239999999999999e-01   4.0048000000000004e+00   3.4680000000000000e-01   1.3469999999999999e-01   2.4770000000000000e-01
   8.8200000000000001e-02  -3.2979999999999998e-01   5.1470000000000005e-01   2.2910000000000000e-01   6.6600000000000006e-02   6.1400000000000003e-02  -1.1096999999999999e+00   1.7790000000000000e-01   3.8306000000000000e+00   3.2750000000000001e-01   5.7700000000000001e-02   2.4770000000000000e-01
  -2.1999999999999999e-02  -2.4179999999999999e-01   8.5800000000000001e-02   1.5279999999999999e-01   1.5229999999999999e-01   7.0199999999999999e-02  -1.0875999999999999e+00   2.6679999999999998e-01   4.2659000000000002e+00   2.4079999999999999e-01   2.8899999999999999e-02   2.3000000000000001e-01
   8.8200000000000001e-02  -3.2979999999999998e-01   2.5740000000000002e-01   2.5779999999999997e-01   1.9030000000000000e-01   2.1899999999999999e-02  -1.0875999999999999e+00   1.5559999999999999e-01   4.0048000000000004e+00   2.1190000000000001e-01   8.6599999999999996e-02   1.9020000000000001e-01
  -1.7630000000000001e-01  -1.7590000000000000e-01   3.4310000000000002e-01   1.9089999999999999e-01   1.7130000000000001e-01   6.5799999999999997e-02  -1.3095000000000001e+00   8.8900000000000007e-02   3.5695000000000001e+00   2.4079999999999999e-01   1.5400000000000000e-01   1.9020000000000001e-01
  -1.7630000000000001e-01  -6.6000000000000003e-02  -1.0294000000000001e+00   2.9599999999999999e-01   9.5200000000000007e-02   1.3200000000000000e-02  -1.1762999999999999e+00   4.4499999999999998e-02   3.8306000000000000e+00   2.8899999999999998e-01  -5.7700000000000001e-02   2.2120000000000001e-01
  -8.8200000000000001e-02  -2.6379999999999998e-01   6.8630000000000002e-01   2.0999999999999999e-01   1.2370000000000000e-01   6.1400000000000003e-02  -1.1540999999999999e+00   0.0000000000000000e+00   3.8306000000000000e+00   2.4079999999999999e-01  -7.6999999999999999e-02   2.4770000000000000e-01
  -1.5429999999999999e-01  -2.6379999999999998e-01   7.7210000000000001e-01   1.4319999999999999e-01   1.0470000000000000e-01   3.9500000000000000e-02  -1.0209999999999999e+00   2.0010000000000000e-01   3.6564999999999999e+00   2.5050000000000000e-01  -9.5999999999999992e-03   2.2559999999999999e-01
  -2.6450000000000001e-01  -4.3969999999999998e-01   6.0050000000000003e-01   1.5279999999999999e-01   1.2370000000000000e-01   6.1400000000000003e-02  -1.2206999999999999e+00  -1.3339999999999999e-01   3.9177000000000000e+00   2.2159999999999999e-01   9.5999999999999992e-03   2.5209999999999999e-01
  -4.4100000000000000e-02  -2.6379999999999998e-01   6.8630000000000002e-01   1.8140000000000001e-01   1.1420000000000000e-01   4.8200000000000000e-02  -1.0653999999999999e+00  -4.4499999999999998e-02   2.7858999999999998e+00   2.7939999999999998e-01   0.0000000000000000e+00   2.6979999999999998e-01
  -1.7630000000000001e-01  -4.1770000000000002e-01   1.7160000000000000e-01   1.9089999999999999e-01   7.6100000000000001e-02   7.8899999999999998e-02  -1.0875999999999999e+00   1.1119999999999999e-01   3.0470999999999999e+00   1.7340000000000000e-01   0.0000000000000000e+00   2.1229999999999999e-01
  -4.4100000000000000e-02  -2.4179999999999999e-01   6.8630000000000002e-01   1.8140000000000001e-01   1.9000000000000000e-02   6.5799999999999997e-02  -1.1984999999999999e+00   4.4499999999999998e-02   4.0048000000000004e+00   2.6010000000000000e-01   1.1550000000000001e-01   2.4770000000000000e-01
  -1.9839999999999999e-01  -2.6379999999999998e-01   1.7160000000000000e-01   2.1959999999999999e-01   7.6100000000000001e-02   6.5799999999999997e-02  -1.2206999999999999e+00   1.1119999999999999e-01   4.8754000000000000e+00   2.2159999999999999e-01   4.8099999999999997e-02   2.0790000000000000e-01
   2.1999999999999999e-02  -2.1980000000000000e-01   0.0000000000000000e+00   1.1459999999999999e-01   1.3320000000000001e-01   7.0199999999999999e-02  -1.2206999999999999e+00  -2.2200000000000001e-02   3.6564999999999999e+00   1.9270000000000001e-01   1.9199999999999998e-02   2.0790000000000000e-01
  -2.2040000000000001e-01  -4.3969999999999998e-01  -4.2890000000000000e-01   1.1459999999999999e-01   6.6600000000000006e-02   7.8899999999999998e-02  -1.0653999999999999e+00   3.5580000000000001e-01   4.0048000000000004e+00   2.2159999999999999e-01  -1.9199999999999998e-02   2.1679999999999999e-01
  -1.9839999999999999e-01  -2.1980000000000000e-01  -6.0050000000000003e-01   2.7689999999999998e-01   1.1420000000000000e-01   5.2600000000000001e-02  -1.0209999999999999e+00   1.3339999999999999e-01   3.4824000000000002e+00   2.5050000000000000e-01   9.5999999999999992e-03   1.9460000000000000e-01
  -3.7469999999999998e-01  -4.1770000000000002e-01  -1.7160000000000000e-01   2.0999999999999999e-01   4.7600000000000003e-02   2.6300000000000000e-02  -1.2873000000000001e+00   2.2200000000000001e-02   3.6564999999999999e+00   2.6010000000000000e-01  -4.8099999999999997e-02   2.4329999999999999e-01
  -2.6450000000000001e-01  -2.6379999999999998e-01   3.4310000000000002e-01   1.2410000000000000e-01   1.2370000000000000e-01   8.3299999999999999e-02  -1.0209999999999999e+00  -4.4499999999999998e-02   4.0048000000000004e+00   2.0230000000000001e-01  -9.5999999999999992e-03   2.3440000000000000e-01
  -1.1020000000000001e-01  -3.2979999999999998e-01   5.1470000000000005e-01   1.7190000000000000e-01   3.8100000000000002e-02   8.7700000000000000e-02  -1.2206999999999999e+00  -1.5559999999999999e-01   3.0470999999999999e+00   1.6380000000000000e-01  -6.7400000000000002e-02   2.4770000000000000e-01
  -1.5429999999999999e-01  -3.0780000000000002e-01   6.8630000000000002e-01   1.9089999999999999e-01   1.1420000000000000e-01   6.1400000000000003e-02  -1.1540999999999999e+00   1.3339999999999999e-01   3.0470999999999999e+00   2.7939999999999998e-01  -2.8899999999999999e-02   1.9910000000000000e-01
  -3.9679999999999999e-01  -4.1770000000000002e-01   1.4582999999999999e+00   1.5279999999999999e-01   5.7099999999999998e-02   1.4030000000000001e-01  -1.3317000000000001e+00  -1.7790000000000000e-01   3.4824000000000002e+00   2.7939999999999998e-01   1.9199999999999998e-02   2.2559999999999999e-01
  -1.1020000000000001e-01  -1.5390000000000001e-01   3.4310000000000002e-01   1.6230000000000000e-01   9.5200000000000007e-02   9.2100000000000001e-02  -1.1318999999999999e+00   1.5559999999999999e-01   3.5695000000000001e+00   2.5050000000000000e-01   4.8099999999999997e-02   2.3000000000000001e-01
  -3.3060000000000000e-01  -4.3969999999999998e-01  -8.5800000000000001e-02   2.6729999999999998e-01   6.6600000000000006e-02   8.7700000000000000e-02  -1.1540999999999999e+00   2.2200000000000001e-02   3.6564999999999999e+00   2.2159999999999999e-01   1.3469999999999999e-01   2.3000000000000001e-01
  -1.3230000000000000e-01  -3.0780000000000002e-01   0.0000000000000000e+00   1.0500000000000000e-01   1.0470000000000000e-01   5.2600000000000001e-02  -9.3220000000000003e-01   2.2239999999999999e-01   3.8306000000000000e+00   2.1190000000000001e-01   5.7700000000000001e-02   2.3440000000000000e-01
  -6.6100000000000006e-02  -3.0780000000000002e-01   1.3725000000000001e+00   2.0999999999999999e-01   1.1420000000000000e-01   5.2600000000000001e-02  -1.3095000000000001e+00   1.1119999999999999e-01   3.8306000000000000e+00   2.5050000000000000e-01   9.6199999999999994e-02   2.3890000000000000e-01
  -4.4100000000000000e-02   2.1999999999999999e-02  -1.7160000000000000e-01   1.8140000000000001e-01   7.6100000000000001e-02   3.0700000000000002e-02  -1.3317000000000001e+00   8.8900000000000007e-02   4.4401000000000002e+00   2.9859999999999998e-01  -1.9199999999999998e-02   2.3000000000000001e-01
  -1.9839999999999999e-01  -3.5170000000000001e-01   6.8630000000000002e-01   1.8140000000000001e-01   1.2370000000000000e-01   7.8899999999999998e-02  -1.2428999999999999e+00   1.3339999999999999e-01   3.3083000000000000e+00   2.3119999999999999e-01  -6.7400000000000002e-02   2.1229999999999999e-01
  -3.5270000000000001e-01  -2.8580000000000000e-01   7.7210000000000001e-01   1.3370000000000001e-01   6.6600000000000006e-02   6.5799999999999997e-02  -1.3095000000000001e+00   1.3339999999999999e-01   2.9600000000000000e+00   2.0230000000000001e-01  -2.8899999999999999e-02   2.3440000000000000e-01
  -2.4249999999999999e-01  -2.4179999999999999e-01  -8.5800000000000001e-02   2.3870000000000000e-01   4.7600000000000003e-02   7.8899999999999998e-02  -1.2873000000000001e+00   1.1119999999999999e-01   3.4824000000000002e+00   3.2750000000000001e-01   9.5999999999999992e-03   2.3440000000000000e-01
  -2.6450000000000001e-01  -1.7590000000000000e-01   3.4310000000000002e-01   2.0999999999999999e-01   8.5599999999999996e-02   5.2600000000000001e-02  -1.3539000000000001e+00  -1.1119999999999999e-01   3.2212000000000001e+00   1.7340000000000000e-01  -9.6199999999999994e-02   2.2559999999999999e-01
  -3.0859999999999999e-01  -3.2979999999999998e-01   1.3725000000000001e+00   1.4319999999999999e-01   2.8500000000000001e-02   1.0520000000000000e-01  -1.0875999999999999e+00   1.7790000000000000e-01   3.9177000000000000e+00   1.9270000000000001e-01  -3.8500000000000000e-02   2.3440000000000000e-01
  -1.5429999999999999e-01  -2.1980000000000000e-01   1.2010000000000001e+00   1.3370000000000001e-01   6.6600000000000006e-02   1.1400000000000000e-01  -1.1762999999999999e+00   3.5580000000000001e-01   3.6564999999999999e+00   2.3119999999999999e-01   9.5999999999999992e-03   2.0349999999999999e-01
  -1.7630000000000001e-01  -3.9570000000000000e-01   8.5780000000000001e-01   1.7190000000000000e-01   5.7099999999999998e-02   2.1899999999999999e-02  -1.1984999999999999e+00   4.4499999999999998e-02   3.8306000000000000e+00   2.8899999999999998e-01   1.3469999999999999e-01   2.6100000000000001e-01
  -2.4249999999999999e-01  -4.1770000000000002e-01  -1.7160000000000000e-01   1.1459999999999999e-01   1.5229999999999999e-01   3.0700000000000002e-02  -1.0431999999999999e+00   2.8910000000000002e-01   3.4824000000000002e+00   2.1190000000000001e-01   5.7700000000000001e-02   1.6810000000000000e-01
  -8.8200000000000001e-02  -4.1770000000000002e-01   6.0050000000000003e-01   1.7190000000000000e-01   1.9000000000000000e-02   3.9500000000000000e-02  -1.1762999999999999e+00   2.8910000000000002e-01   4.0048000000000004e+00   1.6380000000000000e-01   7.6999999999999999e-02   1.8140000000000001e-01
  -1.5429999999999999e-01  -1.0990000000000000e-01  -9.4359999999999999e-01   1.5279999999999999e-01   1.9980000000000001e-01   2.6300000000000000e-02  -1.1096999999999999e+00   4.4499999999999998e-02   3.1341999999999999e+00   2.5050000000000000e-01   3.8500000000000000e-02   2.2559999999999999e-01
  -1.5429999999999999e-01  -4.3969999999999998e-01  -2.5740000000000002e-01   1.7190000000000000e-01   1.3320000000000001e-01   2.1899999999999999e-02  -1.5093000000000001e+00  -4.4499999999999998e-02   3.8306000000000000e+00   2.3119999999999999e-01   0.0000000000000000e+00   2.3440000000000000e-01
  -3.9679999999999999e-01  -3.0780000000000002e-01   2.5740000000000002e-01   1.7190000000000000e-01   7.6100000000000001e-02   7.8899999999999998e-02  -1.0431999999999999e+00   4.4499999999999998e-02   3.4824000000000002e+00   3.1790000000000002e-01   5.7700000000000001e-02   2.5209999999999999e-01
  -1.9839999999999999e-01  -2.8580000000000000e-01  -3.4310000000000002e-01   1.2410000000000000e-01   1.1420000000000000e-01   8.7700000000000000e-02  -1.2873000000000001e+00  -8.8900000000000007e-02   3.9177000000000000e+00   2.1190000000000001e-01  -3.8500000000000000e-02   2.3440000000000000e-01
  -1.7630000000000001e-01  -2.4179999999999999e-01   8.5800000000000001e-02   1.8140000000000001e-01   1.0470000000000000e-01   3.9500000000000000e-02  -1.3095000000000001e+00  -8.8900000000000007e-02   3.0470999999999999e+00   2.3119999999999999e-01  -1.0580000000000001e-01   2.3000000000000001e-01
  -3.9679999999999999e-01  -2.1980000000000000e-01   6.0050000000000003e-01   1.4319999999999999e-01   7.6100000000000001e-02   9.2100000000000001e-02  -1.2650999999999999e+00   1.1119999999999999e-01   3.3953000000000002e+00   2.9859999999999998e-01   6.7400000000000002e-02   1.8579999999999999e-01
  -2.4249999999999999e-01  -3.7369999999999998e-01   8.5780000000000001e-01   9.5500000000000002e-02   5.7099999999999998e-02   7.4499999999999997e-02  -9.1000000000000003e-01   1.1119999999999999e-01   3.9177000000000000e+00   1.5409999999999999e-01   4.8099999999999997e-02   2.1229999999999999e-01
  -2.1999999999999999e-02  -2.6379999999999998e-01   2.5740000000000002e-01   1.4319999999999999e-01   1.3320000000000001e-01   5.7000000000000002e-02  -1.1984999999999999e+00   1.1119999999999999e-01   4.0048000000000004e+00   2.9859999999999998e-01   1.9199999999999998e-02   1.9910000000000000e-01
  -3.3060000000000000e-01  -2.1980000000000000e-01  -3.4310000000000002e-01   2.2910000000000000e-01   1.9030000000000000e-01   9.2100000000000001e-02  -1.2428999999999999e+00   1.7790000000000000e-01   3.9177000000000000e+00   2.5050000000000000e-01   1.3469999999999999e-01   2.0349999999999999e-01
  -3.3060000000000000e-01  -4.3969999999999998e-01  -2.5740000000000002e-01   1.6230000000000000e-01   1.4269999999999999e-01   1.0520000000000000e-01  -1.1762999999999999e+00   2.4460000000000001e-01   3.4824000000000002e+00   2.5050000000000000e-01   9.5999999999999992e-03   1.8140000000000001e-01
  -1.7630000000000001e-01  -1.7590000000000000e-01  -8.5780000000000001e-01   2.6729999999999998e-01   2.0930000000000001e-01   4.8200000000000000e-02  -1.2650999999999999e+00   0.0000000000000000e+00   4.0918000000000001e+00   2.2159999999999999e-01   1.9199999999999998e-02   2.2559999999999999e-01
  -6.6100000000000006e-02  -2.6379999999999998e-01  -2.5740000000000002e-01   1.6230000000000000e-01   1.6180000000000000e-01   7.8899999999999998e-02  -1.2428999999999999e+00  -1.3339999999999999e-01   3.9177000000000000e+00   2.1190000000000001e-01  -4.8099999999999997e-02   2.2120000000000001e-01
  -8.8200000000000001e-02  -6.3749999999999996e-01   6.8630000000000002e-01   1.6230000000000000e-01   6.6600000000000006e-02   7.4499999999999997e-02  -1.2428999999999999e+00   2.2200000000000001e-02   2.9600000000000000e+00   2.3119999999999999e-01   4.8099999999999997e-02   2.4329999999999999e-01
  -1.5429999999999999e-01  -8.7900000000000006e-02   6.0050000000000003e-01   1.5279999999999999e-01   1.3320000000000001e-01   6.5799999999999997e-02  -1.1984999999999999e+00   0.0000000000000000e+00   2.6118000000000001e+00   2.7939999999999998e-01  -3.8500000000000000e-02   2.1679999999999999e-01
  -2.1999999999999999e-02  -5.7160000000000000e-01   1.2010000000000001e+00   1.3370000000000001e-01   7.6100000000000001e-02   7.4499999999999997e-02  -1.2873000000000001e+00   0.0000000000000000e+00   2.6118000000000001e+00   2.2159999999999999e-01  -1.9199999999999998e-02   2.7429999999999999e-01
  -4.4100000000000000e-02  -3.7369999999999998e-01   1.8872000000000000e+00   6.6799999999999998e-02   4.7600000000000003e-02   1.1840000000000001e-01  -1.1984999999999999e+00   3.5580000000000001e-01   2.8730000000000002e+00   2.7939999999999998e-01   8.6599999999999996e-02   2.1679999999999999e-01
  -2.1999999999999999e-02  -5.2759999999999996e-01   4.2890000000000000e-01   2.1959999999999999e-01   1.1420000000000000e-01   6.5799999999999997e-02  -9.7660000000000002e-01   1.3339999999999999e-01   3.3083000000000000e+00   2.3119999999999999e-01   6.7400000000000002e-02   2.2120000000000001e-01
  -1.9839999999999999e-01  -3.5170000000000001e-01   6.0050000000000003e-01   1.9089999999999999e-01   1.3320000000000001e-01   5.7000000000000002e-02  -1.0875999999999999e+00   8.8900000000000007e-02   3.0470999999999999e+00   2.0230000000000001e-01   2.8899999999999999e-02   2.3000000000000001e-01
  -1.5429999999999999e-01  -3.0780000000000002e-01   8.5800000000000001e-02   1.7190000000000000e-01   1.6180000000000000e-01   4.8200000000000000e-02  -9.7660000000000002e-01   6.6699999999999995e-02   3.8306000000000000e+00   3.0819999999999997e-01  -9.5999999999999992e-03   2.2120000000000001e-01
  -1.7630000000000001e-01  -2.8580000000000000e-01   5.1470000000000005e-01   1.7190000000000000e-01   1.1420000000000000e-01   9.6500000000000002e-02  -9.9880000000000002e-01   1.5559999999999999e-01   3.6564999999999999e+00   3.3710000000000001e-01   9.6199999999999994e-02   1.8140000000000001e-01
  -1.3230000000000000e-01  -2.1980000000000000e-01  -8.5800000000000001e-02   2.5779999999999997e-01   1.5229999999999999e-01   4.3900000000000002e-02  -1.2428999999999999e+00   0.0000000000000000e+00   2.9600000000000000e+00   2.3119999999999999e-01   1.9199999999999998e-02   2.3890000000000000e-01
   0.0000000000000000e+00  -3.0780000000000002e-01   7.7210000000000001e-01   2.0999999999999999e-01   1.2370000000000000e-01   1.3200000000000000e-02  -1.1096999999999999e+00   0.0000000000000000e+00   3.4824000000000002e+00   2.6010000000000000e-01   5.7700000000000001e-02   2.2120000000000001e-01
  -2.6450000000000001e-01  -2.1980000000000000e-01   2.5740000000000002e-01   1.8140000000000001e-01   4.7600000000000003e-02   7.0199999999999999e-02  -1.0431999999999999e+00  -6.6699999999999995e-02   3.2212000000000001e+00   2.5050000000000000e-01   9.5999999999999992e-03   1.6810000000000000e-01
  -6.6100000000000006e-02  -6.6000000000000003e-02   4.2890000000000000e-01   1.5279999999999999e-01   9.5200000000000007e-02   7.4499999999999997e-02  -1.3761000000000001e+00  -1.1119999999999999e-01   3.2212000000000001e+00   2.6970000000000000e-01   0.0000000000000000e+00   2.6100000000000001e-01
  -2.4249999999999999e-01  -2.8580000000000000e-01   1.7160000000000000e-01   1.8140000000000001e-01   1.8079999999999999e-01   6.5799999999999997e-02  -1.2206999999999999e+00  -1.1119999999999999e-01   2.6989000000000001e+00   2.6970000000000000e-01   0.0000000000000000e+00   2.2120000000000001e-01
  -3.0859999999999999e-01  -2.4179999999999999e-01   1.6298999999999999e+00   1.4319999999999999e-01   7.6100000000000001e-02   1.0090000000000000e-01  -1.1540999999999999e+00   2.2200000000000001e-02   2.8730000000000002e+00   2.7939999999999998e-01   8.6599999999999996e-02   1.9460000000000000e-01
  -1.7630000000000001e-01  -2.8580000000000000e-01   4.2890000000000000e-01   1.6230000000000000e-01   6.6600000000000006e-02   9.2100000000000001e-02  -1.2428999999999999e+00   1.3339999999999999e-01   3.1341999999999999e+00   3.1790000000000002e-01   3.8500000000000000e-02   2.2120000000000001e-01
  -2.2040000000000001e-01  -2.8580000000000000e-01   0.0000000000000000e+00   1.8140000000000001e-01   1.0470000000000000e-01   2.6300000000000000e-02  -9.9880000000000002e-01   8.8900000000000007e-02   3.4824000000000002e+00   2.6010000000000000e-01   9.5999999999999992e-03   2.2120000000000001e-01
  -8.8200000000000001e-02  -2.6379999999999998e-01   4.2890000000000000e-01   1.9089999999999999e-01   1.4269999999999999e-01   5.2600000000000001e-02  -1.2428999999999999e+00   2.4460000000000001e-01   3.9177000000000000e+00   2.9859999999999998e-01   7.6999999999999999e-02   2.3000000000000001e-01
  -1.5429999999999999e-01  -3.5170000000000001e-01   1.7157000000000000e+00   1.1459999999999999e-01   8.5599999999999996e-02   5.2600000000000001e-02  -1.0209999999999999e+00   2.4460000000000001e-01   4.1788999999999996e+00   2.0230000000000001e-01   4.8099999999999997e-02   2.4770000000000000e-01
  -6.6100000000000006e-02  -2.8580000000000000e-01  -5.1470000000000005e-01   1.8140000000000001e-01   2.1890000000000001e-01   3.9500000000000000e-02  -1.3095000000000001e+00   0.0000000000000000e+00   3.5695000000000001e+00   3.0819999999999997e-01   9.5999999999999992e-03   2.6100000000000001e-01
   2.1999999999999999e-02  -1.3189999999999999e-01  -8.5800000000000001e-02   1.1459999999999999e-01   1.2370000000000000e-01   5.7000000000000002e-02  -1.2650999999999999e+00  -4.4499999999999998e-02   3.9177000000000000e+00   2.0230000000000001e-01  -1.9199999999999998e-02   2.3000000000000001e-01
  -1.7630000000000001e-01  -2.8580000000000000e-01   9.4359999999999999e-01   1.8140000000000001e-01  -4.7600000000000003e-02   4.8200000000000000e-02  -1.3095000000000001e+00   1.1119999999999999e-01   3.3083000000000000e+00   2.5050000000000000e-01   6.7400000000000002e-02   2.0790000000000000e-01
  -2.8649999999999998e-01  -3.7369999999999998e-01   6.8630000000000002e-01   5.7299999999999997e-02  -1.9000000000000000e-02   9.6500000000000002e-02  -1.3761000000000001e+00   8.8900000000000007e-02   2.6989000000000001e+00   2.7939999999999998e-01   6.7400000000000002e-02   2.2559999999999999e-01
  -3.0859999999999999e-01  -3.0780000000000002e-01   2.5740000000000002e-01   1.7190000000000000e-01   1.0470000000000000e-01   9.6500000000000002e-02  -1.0431999999999999e+00  -4.4499999999999998e-02   2.9600000000000000e+00   2.3119999999999999e-01  -3.8500000000000000e-02   2.4329999999999999e-01
  -3.5270000000000001e-01  -3.5170000000000001e-01   1.3725000000000001e+00   8.5900000000000004e-02   4.7600000000000003e-02   1.0960000000000000e-01  -1.2873000000000001e+00   3.5580000000000001e-01   4.0918000000000001e+00   2.8899999999999998e-01   5.7700000000000001e-02   2.1679999999999999e-01
  -1.1020000000000001e-01  -3.2979999999999998e-01   4.2890000000000000e-01   1.2410000000000000e-01  -9.4999999999999998e-03   5.2600000000000001e-02  -1.0209999999999999e+00   2.2200000000000001e-02   3.3953000000000002e+00   2.4079999999999999e-01   5.7700000000000001e-02   2.1229999999999999e-01
  -2.4249999999999999e-01  -3.7369999999999998e-01  -1.7160000000000000e-01   2.1959999999999999e-01   7.6100000000000001e-02   8.3299999999999999e-02  -1.2428999999999999e+00   6.6699999999999995e-02   4.3529999999999998e+00   2.3119999999999999e-01   1.2509999999999999e-01   2.3000000000000001e-01
  -2.8649999999999998e-01  -3.9570000000000000e-01  -4.2890000000000000e-01   1.5279999999999999e-01   5.7099999999999998e-02   2.6300000000000000e-02  -9.7660000000000002e-01   2.4460000000000001e-01   3.6564999999999999e+00   2.0230000000000001e-01   5.7700000000000001e-02   2.1229999999999999e-01
  -1.3230000000000000e-01   4.3999999999999997e-02   0.0000000000000000e+00   1.3370000000000001e-01   4.7600000000000003e-02   6.5799999999999997e-02  -1.1984999999999999e+00   2.2200000000000001e-02   5.1365999999999996e+00   2.8899999999999998e-01   9.6199999999999994e-02   2.3890000000000000e-01
  -2.1999999999999999e-02  -2.6379999999999998e-01  -3.4310000000000002e-01   2.2910000000000000e-01   1.0470000000000000e-01  -4.4000000000000003e-03  -1.2873000000000001e+00   8.8900000000000007e-02   4.0048000000000004e+00   1.7340000000000000e-01  -1.1550000000000001e-01   2.5659999999999999e-01
  -6.6100000000000006e-02  -1.7590000000000000e-01   0.0000000000000000e+00   2.0050000000000001e-01   8.5599999999999996e-02   6.5799999999999997e-02  -1.2650999999999999e+00   6.6699999999999995e-02   3.6564999999999999e+00   2.6010000000000000e-01   5.7700000000000001e-02   2.5659999999999999e-01
  -1.7630000000000001e-01  -1.9789999999999999e-01   6.0050000000000003e-01   1.6230000000000000e-01   8.5599999999999996e-02   5.7000000000000002e-02  -1.1762999999999999e+00   1.3339999999999999e-01   3.6564999999999999e+00   2.6970000000000000e-01   5.7700000000000001e-02   2.2559999999999999e-01
  -8.8200000000000001e-02  -3.7369999999999998e-01   4.2890000000000000e-01   1.6230000000000000e-01   1.9000000000000000e-02   1.0090000000000000e-01  -1.1096999999999999e+00   1.3339999999999999e-01   3.3953000000000002e+00   2.5050000000000000e-01   9.5999999999999992e-03   2.3890000000000000e-01
  -1.7630000000000001e-01  -3.5170000000000001e-01   4.2890000000000000e-01   2.5779999999999997e-01   1.4269999999999999e-01   5.2600000000000001e-02  -1.2428999999999999e+00  -2.2200000000000001e-02   3.0470999999999999e+00   2.9859999999999998e-01   6.7400000000000002e-02   2.3440000000000000e-01
  -1.1020000000000001e-01  -2.1980000000000000e-01   1.2867999999999999e+00   1.3370000000000001e-01   5.7099999999999998e-02   8.7700000000000000e-02  -1.0431999999999999e+00   1.3339999999999999e-01   2.8730000000000002e+00   2.4079999999999999e-01   8.6599999999999996e-02   2.3440000000000000e-01
  -2.8649999999999998e-01  -2.8580000000000000e-01   8.5800000000000001e-02   2.0050000000000001e-01   1.6180000000000000e-01   9.2100000000000001e-02  -1.1540999999999999e+00   1.7790000000000000e-01   3.3083000000000000e+00   2.7939999999999998e-01   6.7400000000000002e-02   2.3000000000000001e-01
  -1.1020000000000001e-01  -5.4959999999999998e-01   3.4310000000000002e-01   2.8639999999999999e-01   6.6600000000000006e-02   7.4499999999999997e-02  -1.1984999999999999e+00   2.6679999999999998e-01   4.2659000000000002e+00   2.6010000000000000e-01   1.1550000000000001e-01   2.3890000000000000e-01
  -3.0859999999999999e-01   0.0000000000000000e+00   0.0000000000000000e+00   2.0999999999999999e-01   5.7099999999999998e-02   7.8899999999999998e-02  -1.1540999999999999e+00   1.7790000000000000e-01   3.4824000000000002e+00   2.7939999999999998e-01   9.5999999999999992e-03   1.7690000000000000e-01
  -2.4249999999999999e-01  -4.1770000000000002e-01   8.5780000000000001e-01   2.1959999999999999e-01   4.7600000000000003e-02   8.3299999999999999e-02  -9.9880000000000002e-01   2.2239999999999999e-01   3.7435999999999998e+00   2.1190000000000001e-01   4.8099999999999997e-02   2.1229999999999999e-01
  -1.1020000000000001e-01  -1.5390000000000001e-01  -2.5740000000000002e-01   1.9089999999999999e-01   1.0470000000000000e-01   1.7500000000000002e-02  -1.0875999999999999e+00   2.2200000000000001e-02   2.9600000000000000e+00   2.2159999999999999e-01   0.0000000000000000e+00   2.1679999999999999e-01
  -4.4100000000000000e-02  -1.9789999999999999e-01  -6.8630000000000002e-01   2.4820000000000000e-01   6.6600000000000006e-02   3.0700000000000002e-02  -1.2873000000000001e+00   6.6699999999999995e-02   3.4824000000000002e+00   2.4079999999999999e-01  -1.9199999999999998e-02   2.3000000000000001e-01
  -1.9839999999999999e-01  -2.1980000000000000e-01   8.5800000000000001e-02   2.3870000000000000e-01   8.5599999999999996e-02   7.8899999999999998e-02  -1.0209999999999999e+00   1.5559999999999999e-01   2.8730000000000002e+00   2.7939999999999998e-01   5.7700000000000001e-02   2.2120000000000001e-01
  -1.9839999999999999e-01  -3.9570000000000000e-01   1.4582999999999999e+00   2.4820000000000000e-01   9.5200000000000007e-02   6.5799999999999997e-02  -1.3095000000000001e+00  -2.0010000000000000e-01   3.0470999999999999e+00   2.5050000000000000e-01  -9.5999999999999992e-03   2.1229999999999999e-01
  -2.4249999999999999e-01  -5.0560000000000005e-01   6.0050000000000003e-01   2.1959999999999999e-01   1.1420000000000000e-01   2.1899999999999999e-02  -1.2873000000000001e+00  -2.4460000000000001e-01   2.1764999999999999e+00   2.9859999999999998e-01   1.9199999999999998e-02   2.4329999999999999e-01
  -3.0859999999999999e-01  -4.1770000000000002e-01   1.3725000000000001e+00   9.5500000000000002e-02   4.7600000000000003e-02   1.1400000000000000e-01  -1.0209999999999999e+00   1.5559999999999999e-01   4.1788999999999996e+00   2.6010000000000000e-01  -3.8500000000000000e-02   2.0349999999999999e-01
  -1.9839999999999999e-01  -1.9789999999999999e-01   8.5780000000000001e-01   2.0050000000000001e-01   9.4999999999999998e-03   1.0520000000000000e-01  -7.9900000000000004e-01   1.3339999999999999e-01   3.2212000000000001e+00   2.1190000000000001e-01   1.6360000000000000e-01   2.3890000000000000e-01
  -1.7630000000000001e-01  -4.8359999999999997e-01   4.2890000000000000e-01   2.1959999999999999e-01   1.7130000000000001e-01   6.1400000000000003e-02  -1.0653999999999999e+00   0.0000000000000000e+00   3.9177000000000000e+00   1.7340000000000000e-01   0.0000000000000000e+00   2.2559999999999999e-01
  -2.6450000000000001e-01  -4.1770000000000002e-01   6.8630000000000002e-01   1.6230000000000000e-01   6.6600000000000006e-02   5.7000000000000002e-02  -9.5440000000000003e-01   2.2239999999999999e-01   3.6564999999999999e+00   2.6970000000000000e-01   6.7400000000000002e-02   2.2559999999999999e-01
  -1.7630000000000001e-01  -1.9789999999999999e-01   7.7210000000000001e-01   1.5279999999999999e-01   0.0000000000000000e+00   5.2600000000000001e-02  -1.2873000000000001e+00  -2.2200000000000001e-02   3.6564999999999999e+00   2.1190000000000001e-01   3.8500000000000000e-02   2.0349999999999999e-01
  -1.1020000000000001e-01  -3.0780000000000002e-01  -7.7210000000000001e-01   2.2910000000000000e-01   1.7130000000000001e-01   3.5099999999999999e-02  -1.1762999999999999e+00   2.2200000000000001e-02   3.3953000000000002e+00   2.6970000000000000e-01  -2.8899999999999999e-02   2.1229999999999999e-01
  -4.4100000000000000e-02  -8.7900000000000006e-02   2.5740000000000002e-01   1.9089999999999999e-01   1.1420000000000000e-01   6.1400000000000003e-02  -1.1318999999999999e+00  -4.4499999999999998e-02   4.0918000000000001e+00   2.3119999999999999e-01  -7.6999999999999999e-02   2.0790000000000000e-01
  -1.7630000000000001e-01  -2.6379999999999998e-01   8.5780000000000001e-01   1.8140000000000001e-01   4.7600000000000003e-02   4.8200000000000000e-02  -1.1540999999999999e+00   1.7790000000000000e-01   4.0918000000000001e+00   2.6010000000000000e-01  -2.8899999999999999e-02   2.2120000000000001e-01
   0.0000000000000000e+00  -1.9789999999999999e-01   8.5780000000000001e-01   1.4319999999999999e-01   1.3320000000000001e-01   1.3589999999999999e-01  -1.2428999999999999e+00  -2.4460000000000001e-01   3.4824000000000002e+00   2.6010000000000000e-01   2.8899999999999999e-02   2.3000000000000001e-01
  -2.2040000000000001e-01  -3.0780000000000002e-01   4.2890000000000000e-01   1.0500000000000000e-01   1.5229999999999999e-01   7.8899999999999998e-02  -1.2873000000000001e+00   4.4499999999999998e-02   3.5695000000000001e+00   2.7939999999999998e-01   9.5999999999999992e-03   2.3890000000000000e-01
  -2.2040000000000001e-01  -5.7160000000000000e-01   1.2867999999999999e+00   1.6230000000000000e-01   0.0000000000000000e+00   1.1400000000000000e-01  -1.0209999999999999e+00  -4.4499999999999998e-02   3.8306000000000000e+00   2.7939999999999998e-01   9.6199999999999994e-02   2.3000000000000001e-01
  -3.5270000000000001e-01  -3.2979999999999998e-01   1.0294000000000001e+00   1.0500000000000000e-01   1.8079999999999999e-01   1.0090000000000000e-01  -1.0653999999999999e+00   1.7790000000000000e-01   4.0048000000000004e+00   2.6010000000000000e-01   1.3469999999999999e-01   2.1229999999999999e-01
  -6.6100000000000006e-02  -3.2979999999999998e-01   3.4310000000000002e-01   1.9089999999999999e-01   7.6100000000000001e-02   7.4499999999999997e-02  -1.2206999999999999e+00   2.2200000000000001e-02   3.4824000000000002e+00   2.3119999999999999e-01  -9.6199999999999994e-02   2.5659999999999999e-01
  -1.3230000000000000e-01  -1.7590000000000000e-01   5.1470000000000005e-01   7.6399999999999996e-02   1.4269999999999999e-01   9.6500000000000002e-02  -1.1096999999999999e+00   2.8910000000000002e-01   3.8306000000000000e+00   2.3119999999999999e-01   3.8500000000000000e-02   1.7249999999999999e-01
  -3.9679999999999999e-01  -2.1980000000000000e-01   3.4310000000000002e-01   1.1459999999999999e-01   1.7130000000000001e-01   7.0199999999999999e-02  -9.9880000000000002e-01   2.8910000000000002e-01   3.8306000000000000e+00   2.6010000000000000e-01   9.5999999999999992e-03   2.1229999999999999e-01
  -2.6450000000000001e-01  -4.3999999999999997e-02  -3.4310000000000002e-01   1.2410000000000000e-01   1.5229999999999999e-01   5.2600000000000001e-02  -1.2873000000000001e+00   2.2200000000000001e-02   4.1788999999999996e+00   2.3119999999999999e-01   1.9199999999999998e-02   2.3890000000000000e-01
  -1.5429999999999999e-01  -2.1980000000000000e-01   1.7160000000000000e-01   1.3370000000000001e-01   1.3320000000000001e-01   3.0700000000000002e-02  -1.1762999999999999e+00   2.0010000000000000e-01   3.8306000000000000e+00   3.1790000000000002e-01   0.0000000000000000e+00   2.2559999999999999e-01
  -1.9839999999999999e-01  -3.2979999999999998e-01   5.1470000000000005e-01   2.3870000000000000e-01   1.5229999999999999e-01   8.7700000000000000e-02  -1.1984999999999999e+00   8.8900000000000007e-02   3.3083000000000000e+00   1.6380000000000000e-01   1.9199999999999998e-02   1.5920000000000001e-01
  -1.7630000000000001e-01  -3.5170000000000001e-01   1.7160000000000000e-01   2.0999999999999999e-01   6.6600000000000006e-02   4.3900000000000002e-02  -1.1318999999999999e+00   0.0000000000000000e+00   4.0048000000000004e+00   3.3710000000000001e-01  -9.5999999999999992e-03   2.7870000000000000e-01
   2.1999999999999999e-02  -2.4179999999999999e-01   6.0050000000000003e-01   1.6230000000000000e-01   8.5599999999999996e-02   6.5799999999999997e-02  -1.3761000000000001e+00  -1.1119999999999999e-01   3.7435999999999998e+00   2.7939999999999998e-01  -1.9199999999999998e-02   2.3440000000000000e-01
   2.1999999999999999e-02  -4.3969999999999998e-01   1.8872000000000000e+00   1.5279999999999999e-01   2.8500000000000001e-02   7.8899999999999998e-02  -1.1984999999999999e+00  -8.8900000000000007e-02   4.0918000000000001e+00   2.1190000000000001e-01   7.6999999999999999e-02   2.0349999999999999e-01
  -2.8649999999999998e-01  -3.5170000000000001e-01   1.3725000000000001e+00   1.8140000000000001e-01   5.7099999999999998e-02   1.1840000000000001e-01  -1.1318999999999999e+00   8.8900000000000007e-02   3.3953000000000002e+00   2.9859999999999998e-01   6.7400000000000002e-02   2.3440000000000000e-01
   4.4100000000000000e-02  -8.7900000000000006e-02  -6.0050000000000003e-01   1.9089999999999999e-01   1.2370000000000000e-01  -4.4000000000000003e-03  -9.5440000000000003e-01   1.5559999999999999e-01   3.7435999999999998e+00   2.2159999999999999e-01   5.7700000000000001e-02   1.9910000000000000e-01
  -1.9839999999999999e-01  -3.9570000000000000e-01   6.0050000000000003e-01   2.5779999999999997e-01   1.4269999999999999e-01   5.7000000000000002e-02  -9.7660000000000002e-01   2.6679999999999998e-01   3.7435999999999998e+00   2.5050000000000000e-01   1.1550000000000001e-01   2.0349999999999999e-01
  -4.4100000000000000e-02  -2.8580000000000000e-01   5.1470000000000005e-01   1.9089999999999999e-01   3.8100000000000002e-02   3.9500000000000000e-02  -1.1762999999999999e+00   8.8900000000000007e-02   4.1788999999999996e+00   2.6970000000000000e-01   7.6999999999999999e-02   2.0790000000000000e-01
  -1.9839999999999999e-01  -1.5390000000000001e-01   0.0000000000000000e+00   1.9089999999999999e-01   1.9980000000000001e-01   1.7500000000000002e-02  -1.1984999999999999e+00   2.2239999999999999e-01   4.5270999999999999e+00   2.5050000000000000e-01   9.6199999999999994e-02   2.5659999999999999e-01
  -8.8200000000000001e-02  -6.6000000000000003e-02  -2.5740000000000002e-01   2.0050000000000001e-01   2.2839999999999999e-01   8.8000000000000005e-03  -1.2873000000000001e+00  -6.6699999999999995e-02   3.4824000000000002e+00   1.9270000000000001e-01  -5.7700000000000001e-02   1.9910000000000000e-01
  -1.1020000000000001e-01  -2.4179999999999999e-01   3.4310000000000002e-01   2.0999999999999999e-01   7.6100000000000001e-02   1.1840000000000001e-01  -1.0875999999999999e+00   6.6699999999999995e-02   3.7435999999999998e+00   2.6970000000000000e-01   9.5999999999999992e-03   1.9460000000000000e-01
  -1.7630000000000001e-01  -4.1770000000000002e-01  -1.7160000000000000e-01   1.5279999999999999e-01   7.6100000000000001e-02   3.5099999999999999e-02  -1.2650999999999999e+00  -1.1119999999999999e-01   3.2212000000000001e+00   1.5409999999999999e-01   4.8099999999999997e-02   2.4329999999999999e-01
  -1.5429999999999999e-01  -4.3969999999999998e-01   8.5800000000000001e-02   1.3370000000000001e-01   8.5599999999999996e-02   1.0090000000000000e-01  -1.3095000000000001e+00  -4.4499999999999998e-02   3.9177000000000000e+00   1.8300000000000000e-01  -6.7400000000000002e-02   2.3440000000000000e-01
  -1.9839999999999999e-01  -3.7369999999999998e-01   1.2010000000000001e+00   2.0050000000000001e-01   7.6100000000000001e-02   1.2720000000000001e-01  -1.0431999999999999e+00   1.1119999999999999e-01   3.0470999999999999e+00   2.3119999999999999e-01  -2.8899999999999999e-02   2.1679999999999999e-01
  -1.5429999999999999e-01  -2.6379999999999998e-01   6.8630000000000002e-01   1.8140000000000001e-01   7.6100000000000001e-02   7.8899999999999998e-02  -1.1762999999999999e+00   2.0010000000000000e-01   3.5695000000000001e+00   2.4079999999999999e-01   7.6999999999999999e-02   2.3440000000000000e-01
  -4.4100000000000000e-02  -3.0780000000000002e-01   1.7160000000000000e-01   1.9089999999999999e-01   7.6100000000000001e-02   6.1400000000000003e-02  -1.0653999999999999e+00   1.7790000000000000e-01   3.7435999999999998e+00   2.6010000000000000e-01   8.6599999999999996e-02   2.2559999999999999e-01
   4.4100000000000000e-02  -1.3189999999999999e-01   4.2890000000000000e-01   1.9089999999999999e-01   8.5599999999999996e-02   6.5799999999999997e-02  -1.0431999999999999e+00   4.4499999999999998e-02   4.2659000000000002e+00   2.4079999999999999e-01   1.7319999999999999e-01   2.0790000000000000e-01
  -1.7630000000000001e-01  -3.0780000000000002e-01   5.1470000000000005e-01   1.6230000000000000e-01   1.6180000000000000e-01   9.2100000000000001e-02  -1.0431999999999999e+00   8.8900000000000007e-02   4.0048000000000004e+00   2.3119999999999999e-01   1.9199999999999998e-02   1.9910000000000000e-01
  -2.4249999999999999e-01  -2.8580000000000000e-01  -4.2890000000000000e-01   2.3870000000000000e-01   1.9030000000000000e-01   2.1899999999999999e-02  -1.1318999999999999e+00   2.2200000000000001e-02   3.8306000000000000e+00   2.3119999999999999e-01  -1.9199999999999998e-02   2.4770000000000000e-01
  -1.5429999999999999e-01  -1.0990000000000000e-01   2.5740000000000002e-01   1.5279999999999999e-01   1.5229999999999999e-01   3.9500000000000000e-02  -1.3095000000000001e+00  -1.5559999999999999e-01   3.9177000000000000e+00   2.3119999999999999e-01   4.8099999999999997e-02   1.8579999999999999e-01
  -1.1020000000000001e-01  -4.1770000000000002e-01  -1.7160000000000000e-01   2.4820000000000000e-01   6.6600000000000006e-02   1.0960000000000000e-01  -1.1096999999999999e+00   8.8900000000000007e-02   3.8306000000000000e+00   2.3119999999999999e-01   6.7400000000000002e-02   2.1679999999999999e-01
  -1.7630000000000001e-01  -2.1999999999999999e-02   4.2890000000000000e-01   1.4319999999999999e-01   1.1420000000000000e-01   5.2600000000000001e-02  -1.2650999999999999e+00   2.2200000000000001e-02   3.5695000000000001e+00   2.1190000000000001e-01  -2.8899999999999999e-02   2.7870000000000000e-01
  -6.6100000000000006e-02  -3.7369999999999998e-01  -2.5740000000000002e-01   2.2910000000000000e-01   5.7099999999999998e-02   5.2600000000000001e-02  -1.2428999999999999e+00  -8.8900000000000007e-02   3.1341999999999999e+00   2.3119999999999999e-01  -3.8500000000000000e-02   2.3440000000000000e-01
  -4.4100000000000000e-02  -4.3969999999999998e-01   9.4359999999999999e-01   1.6230000000000000e-01   3.8100000000000002e-02   1.2280000000000001e-01  -1.1096999999999999e+00  -1.3339999999999999e-01   3.0470999999999999e+00   2.8899999999999998e-01   6.7400000000000002e-02   2.0790000000000000e-01
  -3.0859999999999999e-01  -5.7160000000000000e-01   4.2890000000000000e-01   1.0500000000000000e-01   7.6100000000000001e-02   1.0960000000000000e-01  -1.1984999999999999e+00   0.0000000000000000e+00   2.8730000000000002e+00   2.3119999999999999e-01   0.0000000000000000e+00   2.3890000000000000e-01
   0.0000000000000000e+00  -2.8580000000000000e-01   6.0050000000000003e-01   1.4319999999999999e-01   1.0470000000000000e-01   8.7700000000000000e-02  -9.1000000000000003e-01  -6.6699999999999995e-02   3.2212000000000001e+00   2.4079999999999999e-01   9.5999999999999992e-03   2.3890000000000000e-01
  -1.9839999999999999e-01  -2.6379999999999998e-01   3.4310000000000002e-01   2.6729999999999998e-01   9.5200000000000007e-02   9.2100000000000001e-02  -1.0875999999999999e+00   4.4499999999999998e-02   4.1788999999999996e+00   1.9270000000000001e-01  -9.5999999999999992e-03   1.9910000000000000e-01
   4.4100000000000000e-02  -3.0780000000000002e-01   1.1152000000000000e+00   1.2410000000000000e-01   1.1420000000000000e-01   7.4499999999999997e-02  -9.7660000000000002e-01   2.8910000000000002e-01   3.7435999999999998e+00   2.1190000000000001e-01   5.7700000000000001e-02   2.0349999999999999e-01
   8.8200000000000001e-02  -1.3189999999999999e-01  -6.8630000000000002e-01   2.2910000000000000e-01   1.3320000000000001e-01   5.7000000000000002e-02  -1.2428999999999999e+00   0.0000000000000000e+00   3.3083000000000000e+00   2.6010000000000000e-01   1.0580000000000001e-01   2.3440000000000000e-01
  -6.6100000000000006e-02  -2.6379999999999998e-01   0.0000000000000000e+00   1.7190000000000000e-01   1.2370000000000000e-01   4.3900000000000002e-02  -1.2206999999999999e+00   8.8900000000000007e-02   3.5695000000000001e+00   2.4079999999999999e-01   8.6599999999999996e-02   2.0349999999999999e-01
  -8.8200000000000001e-02  -2.4179999999999999e-01   9.4359999999999999e-01   1.3370000000000001e-01   9.4999999999999998e-03   7.4499999999999997e-02  -1.0653999999999999e+00   1.5559999999999999e-01   3.3083000000000000e+00   2.4079999999999999e-01   9.6199999999999994e-02   2.3000000000000001e-01
  -2.4249999999999999e-01  -1.9789999999999999e-01  -8.5780000000000001e-01   1.4319999999999999e-01   5.7099999999999998e-02   6.5799999999999997e-02  -1.3317000000000001e+00   2.2200000000000001e-02   3.6564999999999999e+00   2.6010000000000000e-01   9.5999999999999992e-03   2.6100000000000001e-01
  -1.1020000000000001e-01  -2.1980000000000000e-01   8.5800000000000001e-02   2.4820000000000000e-01   4.7600000000000003e-02   5.7000000000000002e-02  -1.1096999999999999e+00   1.1119999999999999e-01   3.4824000000000002e+00   3.0819999999999997e-01   2.8899999999999999e-02   2.3440000000000000e-01
  -3.9679999999999999e-01  -3.0780000000000002e-01   6.8630000000000002e-01   1.3370000000000001e-01   4.7600000000000003e-02   6.5799999999999997e-02  -1.1540999999999999e+00   8.8900000000000007e-02   3.4824000000000002e+00   3.1790000000000002e-01   5.7700000000000001e-02   2.1229999999999999e-01
  -1.5429999999999999e-01  -3.0780000000000002e-01   3.4310000000000002e-01   2.0050000000000001e-01   9.5200000000000007e-02   9.2100000000000001e-02  -1.1318999999999999e+00   2.4460000000000001e-01   3.3953000000000002e+00   2.6010000000000000e-01   0.0000000000000000e+00   2.3440000000000000e-01
  -1.5429999999999999e-01  -3.7369999999999998e-01   8.5800000000000001e-02   2.2910000000000000e-01   1.3320000000000001e-01   7.0199999999999999e-02  -1.2206999999999999e+00  -4.4499999999999998e-02   3.3953000000000002e+00   2.6010000000000000e-01   8.6599999999999996e-02   1.9460000000000000e-01
  -4.4100000000000000e-02  -3.0780000000000002e-01   9.4359999999999999e-01   9.5500000000000002e-02   1.4269999999999999e-01   6.5799999999999997e-02  -1.0431999999999999e+00   2.0010000000000000e-01   3.6564999999999999e+00   1.5409999999999999e-01   6.7400000000000002e-02   1.9460000000000000e-01
  -1.9839999999999999e-01  -3.7369999999999998e-01   7.7210000000000001e-01   2.2910000000000000e-01   4.7600000000000003e-02   7.4499999999999997e-02  -9.9880000000000002e-01   1.7790000000000000e-01   3.9177000000000000e+00   8.6699999999999999e-02   9.6199999999999994e-02   2.1679999999999999e-01
   0.0000000000000000e+00  -1.9789999999999999e-01  -3.4310000000000002e-01   2.8639999999999999e-01   1.6180000000000000e-01   3.9500000000000000e-02  -1.0653999999999999e+00   1.3339999999999999e-01   3.0470999999999999e+00   2.6970000000000000e-01   3.8500000000000000e-02   2.2559999999999999e-01
  -1.9839999999999999e-01  -2.4179999999999999e-01   6.0050000000000003e-01   1.9089999999999999e-01   7.6100000000000001e-02   3.5099999999999999e-02  -1.3095000000000001e+00   2.2200000000000001e-02   3.3083000000000000e+00   2.6010000000000000e-01   1.9199999999999998e-02   2.7429999999999999e-01
  -2.2040000000000001e-01  -4.6170000000000000e-01   8.5800000000000001e-02   1.6230000000000000e-01   1.1420000000000000e-01   5.2600000000000001e-02  -1.2206999999999999e+00  -6.6699999999999995e-02   4.2659000000000002e+00   2.1190000000000001e-01   1.1550000000000001e-01   2.0349999999999999e-01
  -1.5429999999999999e-01  -3.7369999999999998e-01   8.5800000000000001e-02   1.5279999999999999e-01   1.4269999999999999e-01   2.6300000000000000e-02  -1.1318999999999999e+00  -2.2200000000000001e-02   3.2212000000000001e+00   2.4079999999999999e-01   2.8899999999999999e-02   2.6100000000000001e-01
  -4.4100000000000000e-02  -1.7590000000000000e-01  -8.5800000000000001e-02   2.3870000000000000e-01   1.7130000000000001e-01   4.8200000000000000e-02  -1.2206999999999999e+00   2.2200000000000001e-02   2.7858999999999998e+00   3.5639999999999999e-01   1.9199999999999998e-02   1.9910000000000000e-01
  -2.6450000000000001e-01  -3.0780000000000002e-01   1.1152000000000000e+00   2.5779999999999997e-01   2.8500000000000001e-02   1.3159999999999999e-01  -8.6560000000000004e-01   1.3339999999999999e-01   3.5695000000000001e+00   1.7340000000000000e-01  -9.5999999999999992e-03   2.2559999999999999e-01
  -2.2040000000000001e-01  -3.9570000000000000e-01   7.7210000000000001e-01   1.8140000000000001e-01  -9.4999999999999998e-03   3.5099999999999999e-02  -1.0209999999999999e+00   2.2239999999999999e-01   3.5695000000000001e+00   1.9270000000000001e-01   1.9199999999999998e-02   2.4329999999999999e-01
  -1.5429999999999999e-01  -2.8580000000000000e-01   8.5800000000000001e-02   2.7689999999999998e-01   1.0470000000000000e-01   6.1400000000000003e-02  -1.2428999999999999e+00   2.2200000000000001e-02   4.0918000000000001e+00   2.7939999999999998e-01   2.8899999999999999e-02   2.5659999999999999e-01
  -1.7630000000000001e-01  -2.6379999999999998e-01  -7.7210000000000001e-01   2.3870000000000000e-01   0.0000000000000000e+00   3.5099999999999999e-02  -1.2206999999999999e+00   2.4460000000000001e-01   3.7435999999999998e+00   1.7340000000000000e-01   7.6999999999999999e-02   2.2120000000000001e-01
  -2.6450000000000001e-01  -3.2979999999999998e-01   4.2890000000000000e-01   1.6230000000000000e-01   1.1420000000000000e-01   8.7700000000000000e-02  -1.2650999999999999e+00   1.7790000000000000e-01   4.1788999999999996e+00   1.3489999999999999e-01   1.3469999999999999e-01   2.4329999999999999e-01
   8.8200000000000001e-02  -1.9789999999999999e-01  -5.1470000000000005e-01   2.6729999999999998e-01   1.9980000000000001e-01  -8.8000000000000005e-03  -1.2650999999999999e+00   1.1119999999999999e-01   3.1341999999999999e+00   2.4079999999999999e-01   1.9199999999999998e-02   2.0349999999999999e-01
  -2.8649999999999998e-01  -6.6000000000000003e-02   8.5800000000000001e-02   2.0050000000000001e-01   1.1420000000000000e-01   3.9500000000000000e-02  -1.1762999999999999e+00   4.4499999999999998e-02   3.0470999999999999e+00   2.6970000000000000e-01   1.0580000000000001e-01   2.3440000000000000e-01
  -1.1020000000000001e-01  -3.9570000000000000e-01  -8.5800000000000001e-02   2.4820000000000000e-01   1.4269999999999999e-01   8.3299999999999999e-02  -1.2428999999999999e+00  -1.3339999999999999e-01   4.3529999999999998e+00   2.5050000000000000e-01   0.0000000000000000e+00   2.1679999999999999e-01
  -3.0859999999999999e-01  -3.0780000000000002e-01   3.4310000000000002e-01   1.6230000000000000e-01   1.1420000000000000e-01   6.1400000000000003e-02  -1.1540999999999999e+00   4.4499999999999998e-02   3.2212000000000001e+00   1.8300000000000000e-01   8.6599999999999996e-02   2.5659999999999999e-01
  -8.8200000000000001e-02  -4.1770000000000002e-01  -8.5780000000000001e-01   2.1959999999999999e-01   1.5229999999999999e-01   4.3900000000000002e-02  -1.1984999999999999e+00   6.6699999999999995e-02   4.0048000000000004e+00   2.7939999999999998e-01  -9.5999999999999992e-03   2.6979999999999998e-01
  -1.9839999999999999e-01  -5.9360000000000002e-01   1.2010000000000001e+00   2.7689999999999998e-01   3.8100000000000002e-02   7.8899999999999998e-02  -1.0431999999999999e+00  -1.1119999999999999e-01   3.8306000000000000e+00   2.0230000000000001e-01   5.7700000000000001e-02   2.3000000000000001e-01
  -1.9839999999999999e-01  -4.8359999999999997e-01   1.1152000000000000e+00   1.7190000000000000e-01   9.4999999999999998e-03   1.0960000000000000e-01  -1.2873000000000001e+00   8.8900000000000007e-02   3.5695000000000001e+00   2.8899999999999998e-01   2.8899999999999999e-02   2.2120000000000001e-01
   2.1999999999999999e-02  -2.8580000000000000e-01   0.0000000000000000e+00   1.6230000000000000e-01   4.7600000000000003e-02   8.3299999999999999e-02  -1.2650999999999999e+00   2.2200000000000001e-02   2.6989000000000001e+00   2.3119999999999999e-01   9.5999999999999992e-03   2.1679999999999999e-01
  -1.5429999999999999e-01  -1.5390000000000001e-01  -2.5740000000000002e-01   1.4319999999999999e-01   1.1420000000000000e-01   6.1400000000000003e-02  -1.1540999999999999e+00  -2.2200000000000001e-02   3.2212000000000001e+00   2.1190000000000001e-01   9.6199999999999994e-02   2.6540000000000002e-01
  -1.9839999999999999e-01  -4.8359999999999997e-01   8.5800000000000001e-02   1.6230000000000000e-01   5.7099999999999998e-02   1.3200000000000000e-02  -1.0209999999999999e+00   2.2239999999999999e-01   3.4824000000000002e+00   2.8899999999999998e-01   7.6999999999999999e-02   1.7690000000000000e-01
  -8.8200000000000001e-02  -2.8580000000000000e-01  -7.7210000000000001e-01   1.7190000000000000e-01   1.1420000000000000e-01   3.5099999999999999e-02  -1.0209999999999999e+00   4.4499999999999998e-02   4.0048000000000004e+00   2.8899999999999998e-01   2.8899999999999999e-02   2.1679999999999999e-01
  -8.8200000000000001e-02  -3.2979999999999998e-01   1.7160000000000000e-01   2.2910000000000000e-01   1.6180000000000000e-01   4.8200000000000000e-02  -1.3983000000000001e+00  -1.7790000000000000e-01   3.9177000000000000e+00   2.4079999999999999e-01  -2.8899999999999999e-02   2.0790000000000000e-01
  -3.5270000000000001e-01  -3.9570000000000000e-01   3.4310000000000002e-01   2.0999999999999999e-01   9.5200000000000007e-02   8.3299999999999999e-02  -1.1096999999999999e+00   1.7790000000000000e-01   3.6564999999999999e+00   2.7939999999999998e-01  -9.5999999999999992e-03   2.0790000000000000e-01
  -2.8649999999999998e-01  -3.5170000000000001e-01  -8.5800000000000001e-02   1.5279999999999999e-01   8.5599999999999996e-02   1.0960000000000000e-01  -1.3983000000000001e+00   4.4499999999999998e-02   2.5247000000000002e+00   2.4079999999999999e-01  -6.7400000000000002e-02   1.7690000000000000e-01
  -1.9839999999999999e-01  -2.8580000000000000e-01   4.2890000000000000e-01   1.6230000000000000e-01   1.2370000000000000e-01   7.8899999999999998e-02  -1.2428999999999999e+00   0.0000000000000000e+00   2.8730000000000002e+00   2.5050000000000000e-01   1.9199999999999998e-02   2.4770000000000000e-01
  -2.4249999999999999e-01  -5.0560000000000005e-01   1.0294000000000001e+00   2.0050000000000001e-01   6.6600000000000006e-02   1.3159999999999999e-01  -1.0875999999999999e+00  -8.8900000000000007e-02   3.7435999999999998e+00   2.6010000000000000e-01   0.0000000000000000e+00   2.1679999999999999e-01
  -6.6100000000000006e-02  -3.2979999999999998e-01   4.2890000000000000e-01   1.0500000000000000e-01   7.6100000000000001e-02   9.2100000000000001e-02  -1.0653999999999999e+00   4.4499999999999998e-02   3.3953000000000002e+00   2.7939999999999998e-01   2.8899999999999999e-02   2.1679999999999999e-01
  -1.3230000000000000e-01  -3.7369999999999998e-01   8.5800000000000001e-02   1.1459999999999999e-01   8.5599999999999996e-02   1.1400000000000000e-01  -1.3539000000000001e+00  -2.0010000000000000e-01   3.6564999999999999e+00   2.4079999999999999e-01   6.7400000000000002e-02   2.5209999999999999e-01
  -2.6450000000000001e-01  -2.6379999999999998e-01   1.7160000000000000e-01   1.7190000000000000e-01   7.6100000000000001e-02   8.3299999999999999e-02  -1.0653999999999999e+00   8.8900000000000007e-02   4.0048000000000004e+00   2.6970000000000000e-01   2.8899999999999999e-02   1.9910000000000000e-01
  -2.4249999999999999e-01  -4.3969999999999998e-01   4.2890000000000000e-01   1.8140000000000001e-01   5.7099999999999998e-02   9.6500000000000002e-02  -1.1318999999999999e+00   1.1119999999999999e-01   3.5695000000000001e+00   2.6970000000000000e-01   8.6599999999999996e-02   2.1229999999999999e-01
  -1.3230000000000000e-01  -1.5390000000000001e-01  -5.1470000000000005e-01   1.3370000000000001e-01   1.3320000000000001e-01   4.3900000000000002e-02  -1.1984999999999999e+00   6.6699999999999995e-02   4.0918000000000001e+00   3.1790000000000002e-01   7.6999999999999999e-02   2.3000000000000001e-01
  -8.8200000000000001e-02  -2.4179999999999999e-01   1.7160000000000000e-01   1.7190000000000000e-01   1.0470000000000000e-01   2.1899999999999999e-02  -1.4205000000000001e+00   2.4460000000000001e-01   2.7858999999999998e+00   2.8899999999999998e-01   9.6199999999999994e-02   2.3440000000000000e-01
  -2.6450000000000001e-01  -2.1999999999999999e-02   6.8630000000000002e-01   1.2410000000000000e-01   7.6100000000000001e-02   7.4499999999999997e-02  -1.2428999999999999e+00   2.2200000000000001e-02   3.3083000000000000e+00   2.1190000000000001e-01   4.8099999999999997e-02   2.8749999999999998e-01
  -3.9679999999999999e-01  -3.5170000000000001e-01  -2.5740000000000002e-01   1.4319999999999999e-01   1.5229999999999999e-01   6.5799999999999997e-02  -1.1540999999999999e+00  -4.4499999999999998e-02   3.3083000000000000e+00   2.4079999999999999e-01   0.0000000000000000e+00   2.4770000000000000e-01
  -1.9839999999999999e-01  -2.4179999999999999e-01  -1.7160000000000000e-01   1.5279999999999999e-01   9.5200000000000007e-02   8.3299999999999999e-02  -1.1762999999999999e+00  -2.2200000000000001e-02   3.8306000000000000e+00   1.8300000000000000e-01   1.9199999999999998e-02   2.3890000000000000e-01
  -1.7630000000000001e-01  -1.7590000000000000e-01   1.0294000000000001e+00   2.0050000000000001e-01   4.7600000000000003e-02   1.0960000000000000e-01  -1.1318999999999999e+00   1.3339999999999999e-01   3.6564999999999999e+00   3.0819999999999997e-01   7.6999999999999999e-02   2.2559999999999999e-01
  -3.7469999999999998e-01  -3.7369999999999998e-01   4.2890000000000000e-01   1.7190000000000000e-01   0.0000000000000000e+00   9.2100000000000001e-02  -1.1096999999999999e+00   2.4460000000000001e-01   3.3083000000000000e+00   2.9859999999999998e-01   0.0000000000000000e+00   2.1229999999999999e-01
  -1.5429999999999999e-01  -3.0780000000000002e-01   0.0000000000000000e+00   2.2910000000000000e-01   1.1420000000000000e-01   6.1400000000000003e-02  -9.7660000000000002e-01   3.7800000000000000e-01   4.0048000000000004e+00   2.2159999999999999e-01   1.3469999999999999e-01   2.5209999999999999e-01
  -8.8200000000000001e-02  -4.1770000000000002e-01  -2.5740000000000002e-01   2.5779999999999997e-01   1.1420000000000000e-01   5.7000000000000002e-02  -1.1096999999999999e+00   8.8900000000000007e-02   3.3953000000000002e+00   1.0600000000000000e-01   0.0000000000000000e+00   2.4770000000000000e-01
  -3.3060000000000000e-01  -1.5390000000000001e-01   1.7160000000000000e-01   1.6230000000000000e-01   2.8500000000000001e-02   3.9500000000000000e-02  -1.1096999999999999e+00   1.1119999999999999e-01   3.8306000000000000e+00   2.8899999999999998e-01   7.6999999999999999e-02   2.3000000000000001e-01
  -4.4100000000000000e-02  -3.7369999999999998e-01  -6.0050000000000003e-01   2.0050000000000001e-01   1.8079999999999999e-01   2.1899999999999999e-02  -1.2428999999999999e+00   0.0000000000000000e+00   4.1788999999999996e+00   2.1190000000000001e-01   5.7700000000000001e-02   2.4329999999999999e-01
  -1.7630000000000001e-01  -8.7900000000000006e-02  -7.7210000000000001e-01   1.9089999999999999e-01   1.4269999999999999e-01   2.6300000000000000e-02  -1.4205000000000001e+00   0.0000000000000000e+00   2.8730000000000002e+00   3.1790000000000002e-01   5.7700000000000001e-02   2.1229999999999999e-01
  -3.0859999999999999e-01  -4.8359999999999997e-01   2.5740000000000002e-01   2.1959999999999999e-01   5.7099999999999998e-02   7.4499999999999997e-02  -1.0431999999999999e+00   0.0000000000000000e+00   2.7858999999999998e+00   2.6970000000000000e-01   9.5999999999999992e-03   2.1229999999999999e-01
  -1.9839999999999999e-01  -2.4179999999999999e-01  -2.5740000000000002e-01   2.0050000000000001e-01   1.3320000000000001e-01   0.0000000000000000e+00  -1.3095000000000001e+00   2.2200000000000001e-02   3.5695000000000001e+00   3.6599999999999999e-01  -5.7700000000000001e-02   2.5209999999999999e-01
  -1.9839999999999999e-01  -3.2979999999999998e-01   1.7160000000000000e-01   1.7190000000000000e-01   1.5229999999999999e-01   2.6300000000000000e-02  -1.2650999999999999e+00  -2.0010000000000000e-01   3.3953000000000002e+00   2.6010000000000000e-01  -7.6999999999999999e-02   1.9910000000000000e-01
  -8.8200000000000001e-02  -3.5170000000000001e-01  -4.2890000000000000e-01   1.0500000000000000e-01   4.7600000000000003e-02   9.2100000000000001e-02  -1.1540999999999999e+00   1.3339999999999999e-01   2.6989000000000001e+00   2.9859999999999998e-01   2.8899999999999999e-02   2.0790000000000000e-01
  -1.9839999999999999e-01  -3.7369999999999998e-01   1.2867999999999999e+00   2.2910000000000000e-01   5.7099999999999998e-02   7.8899999999999998e-02  -1.1984999999999999e+00   0.0000000000000000e+00   2.6989000000000001e+00   2.3119999999999999e-01   5.7700000000000001e-02   2.0790000000000000e-01
  -1.7630000000000001e-01  -2.4179999999999999e-01  -2.5740000000000002e-01   2.3870000000000000e-01   1.2370000000000000e-01  -8.8000000000000005e-03  -1.0875999999999999e+00   8.8900000000000007e-02   3.3953000000000002e+00   2.2159999999999999e-01   0.0000000000000000e+00   2.1679999999999999e-01
  -1.5429999999999999e-01  -1.9789999999999999e-01   8.5800000000000001e-02   9.5500000000000002e-02   8.5599999999999996e-02   3.5099999999999999e-02  -8.6560000000000004e-01   3.1130000000000002e-01   3.6564999999999999e+00   2.0230000000000001e-01   7.6999999999999999e-02   1.9020000000000001e-01
  -3.5270000000000001e-01  -6.6000000000000003e-02   3.4310000000000002e-01   1.1459999999999999e-01   1.3320000000000001e-01   7.4499999999999997e-02  -1.2650999999999999e+00   5.1139999999999997e-01   3.5695000000000001e+00   2.3119999999999999e-01   0.0000000000000000e+00   1.9020000000000001e-01
  -8.8200000000000001e-02  -3.2979999999999998e-01   3.4310000000000002e-01   1.7190000000000000e-01   1.7130000000000001e-01   3.9500000000000000e-02  -9.3220000000000003e-01   1.7790000000000000e-01   4.1788999999999996e+00   2.0230000000000001e-01   4.8099999999999997e-02   2.4329999999999999e-01
  -1.1020000000000001e-01  -2.4179999999999999e-01   0.0000000000000000e+00   2.2910000000000000e-01   1.4269999999999999e-01   2.6300000000000000e-02  -1.2206999999999999e+00   2.2200000000000001e-02   2.7858999999999998e+00   2.9859999999999998e-01   7.6999999999999999e-02   1.8579999999999999e-01
  -2.4249999999999999e-01  -1.5390000000000001e-01   5.1470000000000005e-01   1.4319999999999999e-01   9.4999999999999998e-03   6.1400000000000003e-02  -1.1540999999999999e+00   2.8910000000000002e-01   4.0918000000000001e+00   2.1190000000000001e-01   0.0000000000000000e+00   2.3440000000000000e-01
  -1.3230000000000000e-01  -6.6000000000000003e-02   6.0050000000000003e-01   1.5279999999999999e-01   6.6600000000000006e-02   4.8200000000000000e-02  -1.2650999999999999e+00   4.4499999999999998e-02   3.7435999999999998e+00   2.5050000000000000e-01  -6.7400000000000002e-02   2.3440000000000000e-01
  -1.5429999999999999e-01  -3.2979999999999998e-01   0.0000000000000000e+00   2.9599999999999999e-01   1.2370000000000000e-01   7.0199999999999999e-02  -1.1762999999999999e+00   0.0000000000000000e+00   2.8730000000000002e+00   2.7939999999999998e-01   5.7700000000000001e-02   2.3440000000000000e-01
  -2.4249999999999999e-01  -3.0780000000000002e-01   6.8630000000000002e-01   1.2410000000000000e-01   1.9000000000000000e-02   1.1840000000000001e-01  -1.1540999999999999e+00   6.6699999999999995e-02   3.1341999999999999e+00   2.0230000000000001e-01  -4.8099999999999997e-02   2.3000000000000001e-01
  -2.2040000000000001e-01  -5.7160000000000000e-01   1.3725000000000001e+00   1.2410000000000000e-01  -3.8100000000000002e-02   7.0199999999999999e-02  -1.2873000000000001e+00   6.6699999999999995e-02   2.7858999999999998e+00   1.9270000000000001e-01   3.8500000000000000e-02   2.2559999999999999e-01
  -2.2040000000000001e-01  -1.7590000000000000e-01   1.7160000000000000e-01   2.0050000000000001e-01   1.5229999999999999e-01   5.2600000000000001e-02  -1.1540999999999999e+00  -6.6699999999999995e-02   4.1788999999999996e+00   2.6970000000000000e-01  -4.8099999999999997e-02   2.3440000000000000e-01
  -1.5429999999999999e-01  -2.8580000000000000e-01  -8.5800000000000001e-02   1.8140000000000001e-01   1.2370000000000000e-01   2.6300000000000000e-02  -1.0875999999999999e+00   1.5559999999999999e-01   4.1788999999999996e+00   1.9270000000000001e-01   1.1550000000000001e-01   2.1229999999999999e-01
  -2.6450000000000001e-01  -3.9570000000000000e-01  -8.5800000000000001e-02   1.5279999999999999e-01   7.6100000000000001e-02   6.1400000000000003e-02  -1.0653999999999999e+00   8.8900000000000007e-02   2.9600000000000000e+00   2.1190000000000001e-01   4.8099999999999997e-02   2.4770000000000000e-01
  -8.8200000000000001e-02  -4.3969999999999998e-01  -2.5740000000000002e-01   1.9089999999999999e-01   1.8079999999999999e-01   3.5099999999999999e-02  -1.2650999999999999e+00  -8.8900000000000007e-02   3.9177000000000000e+00   2.2159999999999999e-01   1.9199999999999998e-02   2.1679999999999999e-01
  -2.4249999999999999e-01  -2.8580000000000000e-01  -1.7160000000000000e-01   2.0999999999999999e-01   1.0470000000000000e-01   1.0090000000000000e-01  -1.1318999999999999e+00   1.3339999999999999e-01   3.1341999999999999e+00   3.1790000000000002e-01   2.8899999999999999e-02   2.1679999999999999e-01
  -3.0859999999999999e-01  -2.6379999999999998e-01   7.7210000000000001e-01   1.1459999999999999e-01   1.4269999999999999e-01   9.2100000000000001e-02  -1.2428999999999999e+00   1.1119999999999999e-01   2.9600000000000000e+00   2.6010000000000000e-01  -3.8500000000000000e-02   2.2559999999999999e-01
  -6.6100000000000006e-02  -3.0780000000000002e-01   0.0000000000000000e+00   1.6230000000000000e-01   1.2370000000000000e-01   4.8200000000000000e-02  -1.3317000000000001e+00   1.1119999999999999e-01   4.3529999999999998e+00   2.9859999999999998e-01   2.8899999999999999e-02   2.5659999999999999e-01
  -1.3230000000000000e-01  -1.9789999999999999e-01   6.0050000000000003e-01   1.6230000000000000e-01   0.0000000000000000e+00   1.0520000000000000e-01  -1.1318999999999999e+00  -2.2200000000000001e-02   3.0470999999999999e+00   2.5050000000000000e-01  -9.5999999999999992e-03   2.5659999999999999e-01
  -1.9839999999999999e-01  -5.2759999999999996e-01   1.3725000000000001e+00   1.6230000000000000e-01   5.7099999999999998e-02   1.0090000000000000e-01  -1.0431999999999999e+00   2.0010000000000000e-01   3.5695000000000001e+00   3.3710000000000001e-01   9.6199999999999994e-02   2.0790000000000000e-01
  -3.3060000000000000e-01  -3.5170000000000001e-01   6.0050000000000003e-01   1.1459999999999999e-01   4.7600000000000003e-02   1.1840000000000001e-01  -1.1540999999999999e+00  -1.1119999999999999e-01   3.3083000000000000e+00   2.6010000000000000e-01   8.6599999999999996e-02   2.3440000000000000e-01
  -1.9839999999999999e-01  -4.1770000000000002e-01   8.5800000000000001e-02   1.5279999999999999e-01   1.9980000000000001e-01   7.4499999999999997e-02  -1.1762999999999999e+00   1.3339999999999999e-01   2.6989000000000001e+00   2.5050000000000000e-01   7.6999999999999999e-02   2.6100000000000001e-01
  -1.5429999999999999e-01  -1.9789999999999999e-01   6.0050000000000003e-01   1.8140000000000001e-01   1.4269999999999999e-01   1.0520000000000000e-01  -9.9880000000000002e-01   2.0010000000000000e-01   3.3083000000000000e+00   2.4079999999999999e-01   1.3469999999999999e-01   1.9460000000000000e-01
  -3.0859999999999999e-01  -2.6379999999999998e-01   2.5740000000000002e-01   1.2410000000000000e-01   4.7600000000000003e-02   3.0700000000000002e-02  -1.1762999999999999e+00   1.1119999999999999e-01   3.5695000000000001e+00   2.1190000000000001e-01   1.3469999999999999e-01   1.6370000000000001e-01
  -2.6450000000000001e-01  -2.4179999999999999e-01  -1.7160000000000000e-01   2.0050000000000001e-01   1.0470000000000000e-01   3.5099999999999999e-02  -1.1096999999999999e+00   6.6699999999999995e-02   3.6564999999999999e+00   2.3119999999999999e-01  -9.5999999999999992e-03   2.5659999999999999e-01
  -1.3230000000000000e-01  -1.7590000000000000e-01   1.7160000000000000e-01   1.5279999999999999e-01   1.3320000000000001e-01   6.1400000000000003e-02  -1.2206999999999999e+00   1.7790000000000000e-01   3.6564999999999999e+00   1.4449999999999999e-01   2.8899999999999999e-02   2.3440000000000000e-01
  -1.1020000000000001e-01  -3.7369999999999998e-01   2.5740000000000002e-01   7.6399999999999996e-02   1.4269999999999999e-01   9.6500000000000002e-02  -1.1318999999999999e+00   2.8910000000000002e-01   3.7435999999999998e+00   2.1190000000000001e-01   3.8500000000000000e-02   2.6540000000000002e-01
  -2.6450000000000001e-01  -1.7590000000000000e-01   2.5740000000000002e-01   2.0999999999999999e-01   1.5229999999999999e-01   7.0199999999999999e-02  -1.5315000000000001e+00   2.2200000000000001e-02   3.3083000000000000e+00   1.8300000000000000e-01  -9.5999999999999992e-03   2.0790000000000000e-01
  -2.1999999999999999e-02  -3.0780000000000002e-01  -1.7160000000000000e-01   1.0500000000000000e-01   7.6100000000000001e-02   9.6500000000000002e-02  -1.2428999999999999e+00  -1.7790000000000000e-01   3.0470999999999999e+00   2.8899999999999998e-01  -6.7400000000000002e-02   2.6540000000000002e-01
  -1.1020000000000001e-01  -3.5170000000000001e-01   2.5740000000000002e-01   1.0500000000000000e-01   6.6600000000000006e-02   1.4030000000000001e-01  -1.2428999999999999e+00  -2.2200000000000001e-02   2.9600000000000000e+00   2.1190000000000001e-01   7.6999999999999999e-02   2.1679999999999999e-01
  -2.6450000000000001e-01  -1.7590000000000000e-01   8.5800000000000001e-02   1.6230000000000000e-01   0.0000000000000000e+00   6.5799999999999997e-02  -1.0653999999999999e+00  -8.8900000000000007e-02   3.8306000000000000e+00   2.1190000000000001e-01   8.6599999999999996e-02   2.3890000000000000e-01
   6.6100000000000006e-02  -3.0780000000000002e-01  -2.5740000000000002e-01   1.9089999999999999e-01   1.1420000000000000e-01   9.6500000000000002e-02  -1.3095000000000001e+00   0.0000000000000000e+00   3.3083000000000000e+00   2.9859999999999998e-01   1.0580000000000001e-01   2.3440000000000000e-01
  -2.4249999999999999e-01  -2.6379999999999998e-01  -4.2890000000000000e-01   1.2410000000000000e-01   4.7600000000000003e-02   7.0199999999999999e-02  -9.3220000000000003e-01   0.0000000000000000e+00   3.7435999999999998e+00   2.2159999999999999e-01   4.8099999999999997e-02   2.0349999999999999e-01
  -2.4249999999999999e-01  -4.3969999999999998e-01   1.7160000000000000e-01   9.5500000000000002e-02   1.4269999999999999e-01   9.2100000000000001e-02  -1.1318999999999999e+00   1.7790000000000000e-01   3.3083000000000000e+00   1.4449999999999999e-01   1.1550000000000001e-01   2.0790000000000000e-01
  -1.3230000000000000e-01  -6.6000000000000003e-02  -4.2890000000000000e-01   2.0050000000000001e-01   1.1420000000000000e-01   1.3200000000000000e-02  -1.1762999999999999e+00   2.4460000000000001e-01   3.6564999999999999e+00   2.5050000000000000e-01   9.5999999999999992e-03   2.1229999999999999e-01
  -3.3060000000000000e-01   6.6000000000000003e-02  -1.7160000000000000e-01   1.9089999999999999e-01   7.6100000000000001e-02   5.2600000000000001e-02  -1.0875999999999999e+00   2.0010000000000000e-01   3.3953000000000002e+00   2.2159999999999999e-01   3.8500000000000000e-02   2.2120000000000001e-01
  -2.8649999999999998e-01  -2.4179999999999999e-01  -1.7160000000000000e-01   8.5900000000000004e-02   3.8100000000000002e-02   7.8899999999999998e-02  -1.2206999999999999e+00  -4.4499999999999998e-02   3.4824000000000002e+00   2.1190000000000001e-01   6.7400000000000002e-02   1.9910000000000000e-01
  -8.8200000000000001e-02  -2.6379999999999998e-01   0.0000000000000000e+00   1.7190000000000000e-01   2.8500000000000001e-02   7.8899999999999998e-02  -1.2206999999999999e+00  -4.4499999999999998e-02   3.5695000000000001e+00   2.4079999999999999e-01   9.6199999999999994e-02   2.1679999999999999e-01
  -4.4100000000000000e-02  -3.7369999999999998e-01   0.0000000000000000e+00   1.9089999999999999e-01   7.6100000000000001e-02   2.6300000000000000e-02  -1.1984999999999999e+00  -2.4460000000000001e-01   3.3083000000000000e+00   2.2159999999999999e-01  -5.7700000000000001e-02   2.2120000000000001e-01
  -2.4249999999999999e-01  -5.2759999999999996e-01   1.2867999999999999e+00   1.2410000000000000e-01   1.9000000000000000e-02   1.4910000000000001e-01  -1.1984999999999999e+00   2.2200000000000001e-02   3.6564999999999999e+00   2.1190000000000001e-01   1.0580000000000001e-01   2.3000000000000001e-01
  -2.8649999999999998e-01  -2.1980000000000000e-01   4.2890000000000000e-01   1.5279999999999999e-01   5.7099999999999998e-02   1.1840000000000001e-01  -9.9880000000000002e-01  -2.4460000000000001e-01   2.9600000000000000e+00   2.6970000000000000e-01   2.8899999999999999e-02   2.5209999999999999e-01
   1.3230000000000000e-01  -1.0990000000000000e-01   0.0000000000000000e+00   2.3870000000000000e-01   5.7099999999999998e-02   3.9500000000000000e-02  -1.1540999999999999e+00   2.0010000000000000e-01   3.3083000000000000e+00   3.1790000000000002e-01   8.6599999999999996e-02   2.5659999999999999e-01
  -2.6450000000000001e-01  -2.1980000000000000e-01   8.5780000000000001e-01   2.2910000000000000e-01   9.5200000000000007e-02   1.1400000000000000e-01  -9.3220000000000003e-01   1.7790000000000000e-01   4.4401000000000002e+00   2.9859999999999998e-01   5.7700000000000001e-02   2.7429999999999999e-01
  -2.4249999999999999e-01  -4.6170000000000000e-01   1.7160000000000000e-01   6.6799999999999998e-02   1.0470000000000000e-01   7.4499999999999997e-02  -9.5440000000000003e-01   1.3339999999999999e-01   3.3083000000000000e+00   2.6970000000000000e-01   1.3469999999999999e-01   2.2559999999999999e-01
  -1.5429999999999999e-01  -3.0780000000000002e-01  -7.7210000000000001e-01   1.5279999999999999e-01   1.9980000000000001e-01   2.6300000000000000e-02  -1.2873000000000001e+00   8.8900000000000007e-02   4.0918000000000001e+00   2.2159999999999999e-01   5.7700000000000001e-02   2.5659999999999999e-01
  -1.9839999999999999e-01  -3.2979999999999998e-01   1.7160000000000000e-01   2.6729999999999998e-01   1.3320000000000001e-01   8.8000000000000005e-03  -1.1318999999999999e+00  -2.2200000000000001e-02   3.0470999999999999e+00   2.1190000000000001e-01   2.8899999999999999e-02   2.1229999999999999e-01
  -3.0859999999999999e-01  -1.5390000000000001e-01   4.2890000000000000e-01   1.7190000000000000e-01   5.7099999999999998e-02   3.9500000000000000e-02  -1.2206999999999999e+00   1.5559999999999999e-01   3.2212000000000001e+00   2.2159999999999999e-01   6.7400000000000002e-02   2.3440000000000000e-01
   0.0000000000000000e+00  -4.3969999999999998e-01  -8.5800000000000001e-02   1.7190000000000000e-01   0.0000000000000000e+00   4.8200000000000000e-02  -1.2206999999999999e+00  -4.4499999999999998e-02   3.3953000000000002e+00   1.6380000000000000e-01  -4.8099999999999997e-02   2.2559999999999999e-01
  -2.8649999999999998e-01  -1.0990000000000000e-01   8.5800000000000001e-02   2.0999999999999999e-01   9.5200000000000007e-02   3.5099999999999999e-02  -1.3539000000000001e+00   4.4499999999999998e-02   2.7858999999999998e+00   3.7569999999999998e-01  -8.6599999999999996e-02   2.6100000000000001e-01
  -3.3060000000000000e-01  -5.2759999999999996e-01   3.4310000000000002e-01   7.6399999999999996e-02  -6.6600000000000006e-02   6.1400000000000003e-02  -1.1540999999999999e+00  -2.2200000000000001e-02   3.5695000000000001e+00   3.4680000000000000e-01   9.5999999999999992e-03   2.3890000000000000e-01
  -2.6450000000000001e-01  -3.9570000000000000e-01   1.5441000000000000e+00   2.7689999999999998e-01   0.0000000000000000e+00   1.1400000000000000e-01  -1.1540999999999999e+00   2.2200000000000001e-02   2.9600000000000000e+00   2.6970000000000000e-01  -5.7700000000000001e-02   2.2559999999999999e-01
  -2.4249999999999999e-01  -3.7369999999999998e-01   9.4359999999999999e-01   1.9089999999999999e-01   5.7099999999999998e-02   6.5799999999999997e-02  -1.1096999999999999e+00  -4.4499999999999998e-02   3.8306000000000000e+00   2.9859999999999998e-01   3.8500000000000000e-02   2.3440000000000000e-01
   0.0000000000000000e+00  -3.2979999999999998e-01   8.5800000000000001e-02   1.8140000000000001e-01   1.3320000000000001e-01   7.4499999999999997e-02  -1.1984999999999999e+00   2.2200000000000001e-02   3.4824000000000002e+00   3.0819999999999997e-01   1.0580000000000001e-01   2.1679999999999999e-01
  -2.2040000000000001e-01  -4.6170000000000000e-01  -8.5800000000000001e-02   2.0050000000000001e-01   1.0470000000000000e-01   9.6500000000000002e-02  -1.2428999999999999e+00   8.8900000000000007e-02   3.3083000000000000e+00   1.6380000000000000e-01   1.0580000000000001e-01   2.3440000000000000e-01
  -1.1020000000000001e-01  -2.1980000000000000e-01   8.5800000000000001e-02   2.0050000000000001e-01   1.0470000000000000e-01   5.7000000000000002e-02  -1.0431999999999999e+00   1.7790000000000000e-01   3.2212000000000001e+00   2.1190000000000001e-01  -2.8899999999999999e-02   2.4770000000000000e-01
  -2.1999999999999999e-02  -2.1980000000000000e-01  -1.7160000000000000e-01   2.0050000000000001e-01   1.0470000000000000e-01   4.8200000000000000e-02  -1.1318999999999999e+00   4.4499999999999998e-02   3.4824000000000002e+00   2.4079999999999999e-01   2.8899999999999999e-02   2.3890000000000000e-01
  -1.5429999999999999e-01  -1.7590000000000000e-01  -8.5800000000000001e-02   1.5279999999999999e-01   9.5200000000000007e-02   6.5799999999999997e-02  -1.0653999999999999e+00  -8.8900000000000007e-02   4.1788999999999996e+00   2.4079999999999999e-01  -1.9199999999999998e-02   2.5209999999999999e-01
  -1.5429999999999999e-01  -6.6000000000000003e-02  -7.7210000000000001e-01   2.0999999999999999e-01   9.5200000000000007e-02   6.5799999999999997e-02  -1.2650999999999999e+00   2.2200000000000001e-02   3.3953000000000002e+00   2.1190000000000001e-01   2.8899999999999999e-02   2.3000000000000001e-01
  -1.3230000000000000e-01  -4.6170000000000000e-01   8.5800000000000001e-02   1.5279999999999999e-01   1.7130000000000001e-01   6.1400000000000003e-02  -1.1984999999999999e+00  -1.1119999999999999e-01   2.8730000000000002e+00   2.7939999999999998e-01   9.5999999999999992e-03   2.7870000000000000e-01
  -2.4249999999999999e-01  -4.6170000000000000e-01   3.4310000000000002e-01   6.6799999999999998e-02   1.1420000000000000e-01   1.2280000000000001e-01  -1.0431999999999999e+00   1.5559999999999999e-01   3.3953000000000002e+00   2.2159999999999999e-01   5.7700000000000001e-02   2.5659999999999999e-01
  -1.3230000000000000e-01  -2.6379999999999998e-01   8.5780000000000001e-01   1.0500000000000000e-01  -9.4999999999999998e-03   1.0520000000000000e-01  -1.1762999999999999e+00   8.8900000000000007e-02   3.3953000000000002e+00   2.5050000000000000e-01  -9.5999999999999992e-03   2.0790000000000000e-01
  -4.4100000000000000e-02  -2.6379999999999998e-01  -1.7160000000000000e-01   1.9089999999999999e-01   1.4269999999999999e-01   8.7700000000000000e-02  -1.3095000000000001e+00   2.2200000000000001e-02   3.4824000000000002e+00   2.3119999999999999e-01  -1.9199999999999998e-02   2.3890000000000000e-01
  -1.3230000000000000e-01  -4.1770000000000002e-01   1.7160000000000000e-01   1.0500000000000000e-01   9.5200000000000007e-02   1.0520000000000000e-01  -1.1540999999999999e+00   1.5559999999999999e-01   3.3953000000000002e+00   2.6970000000000000e-01   5.7700000000000001e-02   1.9020000000000001e-01
  -1.3230000000000000e-01  -3.7369999999999998e-01  -8.5800000000000001e-02   8.5900000000000004e-02   1.5229999999999999e-01   9.2100000000000001e-02  -1.1318999999999999e+00   2.6679999999999998e-01   3.7435999999999998e+00   2.6010000000000000e-01   7.6999999999999999e-02   2.1679999999999999e-01
  -1.5429999999999999e-01  -3.0780000000000002e-01  -6.8630000000000002e-01   9.5500000000000002e-02   1.7130000000000001e-01   2.6300000000000000e-02  -1.2428999999999999e+00  -2.2200000000000001e-02   4.4401000000000002e+00   2.3119999999999999e-01   8.6599999999999996e-02   2.0349999999999999e-01
  -1.1020000000000001e-01  -3.7369999999999998e-01   0.0000000000000000e+00   2.2910000000000000e-01   1.6180000000000000e-01   1.3200000000000000e-02  -1.0875999999999999e+00   2.0010000000000000e-01   3.3083000000000000e+00   2.0230000000000001e-01   1.9199999999999998e-02   2.5209999999999999e-01
  -8.8200000000000001e-02  -2.1980000000000000e-01   2.5740000000000002e-01   1.5279999999999999e-01   1.7130000000000001e-01   6.1400000000000003e-02  -1.2428999999999999e+00   6.6699999999999995e-02   2.6989000000000001e+00   2.6010000000000000e-01  -9.5999999999999992e-03   2.3000000000000001e-01
  -8.8200000000000001e-02  -1.7590000000000000e-01  -1.7160000000000000e-01   2.1959999999999999e-01   1.0470000000000000e-01   8.8000000000000005e-03  -1.1540999999999999e+00   2.2200000000000001e-02   3.3083000000000000e+00   1.6380000000000000e-01   3.8500000000000000e-02   2.2559999999999999e-01
  -1.7630000000000001e-01  -1.9789999999999999e-01   6.0050000000000003e-01   2.0050000000000001e-01   1.2370000000000000e-01   7.4499999999999997e-02  -1.2873000000000001e+00   1.5559999999999999e-01   3.2212000000000001e+00   2.3119999999999999e-01  -9.5999999999999992e-03   2.6979999999999998e-01
  -1.5429999999999999e-01  -3.5170000000000001e-01   2.5740000000000002e-01   1.7190000000000000e-01   9.5200000000000007e-02   5.7000000000000002e-02  -1.2873000000000001e+00   0.0000000000000000e+00   3.1341999999999999e+00   2.2159999999999999e-01   8.6599999999999996e-02   1.9020000000000001e-01
  -1.5429999999999999e-01  -3.5170000000000001e-01   1.2867999999999999e+00   1.6230000000000000e-01   4.7600000000000003e-02   9.2100000000000001e-02  -9.7660000000000002e-01  -8.8900000000000007e-02   3.3953000000000002e+00   3.0819999999999997e-01   2.8899999999999999e-02   2.1229999999999999e-01
  -2.2040000000000001e-01  -4.1770000000000002e-01   0.0000000000000000e+00   2.4820000000000000e-01   7.6100000000000001e-02   5.2600000000000001e-02  -1.1762999999999999e+00   4.4499999999999998e-02   3.4824000000000002e+00   2.2159999999999999e-01  -5.7700000000000001e-02   2.4329999999999999e-01
  -6.6100000000000006e-02  -4.3969999999999998e-01   2.5740000000000002e-01   1.8140000000000001e-01   8.5599999999999996e-02   9.2100000000000001e-02  -1.0431999999999999e+00   1.3339999999999999e-01   3.5695000000000001e+00   1.9270000000000001e-01   1.2509999999999999e-01   2.2120000000000001e-01
  -3.9679999999999999e-01  -3.2979999999999998e-01  -2.5740000000000002e-01   1.6230000000000000e-01   8.5599999999999996e-02   3.0700000000000002e-02  -1.0653999999999999e+00   1.1119999999999999e-01   3.7435999999999998e+00   3.3710000000000001e-01   5.7700000000000001e-02   1.9020000000000001e-01
  -2.6450000000000001e-01  -2.1980000000000000e-01   7.7210000000000001e-01   2.5779999999999997e-01   1.9980000000000001e-01   5.2600000000000001e-02  -1.2873000000000001e+00  -8.8900000000000007e-02   3.8306000000000000e+00   2.8899999999999998e-01   1.1550000000000001e-01   1.9460000000000000e-01
  -1.3230000000000000e-01  -2.6379999999999998e-01  -6.0050000000000003e-01   2.4820000000000000e-01   1.8079999999999999e-01   3.5099999999999999e-02  -1.1984999999999999e+00   2.0010000000000000e-01   3.4824000000000002e+00   1.8300000000000000e-01  -9.5999999999999992e-03   2.0349999999999999e-01
  -1.5429999999999999e-01  -2.4179999999999999e-01   8.5780000000000001e-01   1.8140000000000001e-01   4.7600000000000003e-02   6.5799999999999997e-02  -1.1762999999999999e+00   1.7790000000000000e-01   3.1341999999999999e+00   2.6970000000000000e-01   4.8099999999999997e-02   2.4329999999999999e-01
  -3.7469999999999998e-01  -1.5390000000000001e-01  -1.7160000000000000e-01   2.2910000000000000e-01   1.5229999999999999e-01   7.0199999999999999e-02  -1.1984999999999999e+00  -1.1119999999999999e-01   3.0470999999999999e+00   2.6010000000000000e-01   9.5999999999999992e-03   2.6100000000000001e-01
  -6.6100000000000006e-02  -4.8359999999999997e-01  -2.5740000000000002e-01   1.4319999999999999e-01   1.3320000000000001e-01   6.5799999999999997e-02  -1.3539000000000001e+00   8.8900000000000007e-02   3.7435999999999998e+00   2.6970000000000000e-01   1.9199999999999998e-02   2.5659999999999999e-01
  -2.8649999999999998e-01  -4.3969999999999998e-01   1.1152000000000000e+00   1.3370000000000001e-01   8.5599999999999996e-02   8.7700000000000000e-02  -9.9880000000000002e-01   2.2239999999999999e-01   2.6118000000000001e+00   3.5639999999999999e-01   2.8899999999999999e-02   2.5209999999999999e-01
  -3.5270000000000001e-01  -3.0780000000000002e-01   1.2010000000000001e+00   2.0050000000000001e-01   0.0000000000000000e+00   7.0199999999999999e-02  -1.2428999999999999e+00   1.1119999999999999e-01   2.2635999999999998e+00   3.3710000000000001e-01   7.6999999999999999e-02   2.5659999999999999e-01
  -2.4249999999999999e-01  -2.4179999999999999e-01  -2.5740000000000002e-01   1.6230000000000000e-01   1.9980000000000001e-01   3.0700000000000002e-02  -1.2650999999999999e+00   2.2200000000000001e-02   3.3953000000000002e+00   2.2159999999999999e-01   7.6999999999999999e-02   2.2559999999999999e-01
  -3.3060000000000000e-01  -4.8359999999999997e-01   8.5800000000000001e-02   1.8140000000000001e-01   0.0000000000000000e+00   8.3299999999999999e-02  -1.1318999999999999e+00  -4.4499999999999998e-02   3.3953000000000002e+00   1.8300000000000000e-01   8.6599999999999996e-02   2.2559999999999999e-01
  -8.8200000000000001e-02  -2.1980000000000000e-01   0.0000000000000000e+00   1.5279999999999999e-01   4.7600000000000003e-02   9.2100000000000001e-02  -8.8780000000000003e-01   2.6679999999999998e-01   3.9177000000000000e+00   3.1790000000000002e-01   5.7700000000000001e-02   2.0790000000000000e-01
  -2.4249999999999999e-01  -2.6379999999999998e-01  -1.7160000000000000e-01   2.2910000000000000e-01   1.1420000000000000e-01   7.4499999999999997e-02  -1.1762999999999999e+00   6.6699999999999995e-02   3.5695000000000001e+00   2.6010000000000000e-01   1.9199999999999998e-02   2.3440000000000000e-01
  -1.9839999999999999e-01  -1.9789999999999999e-01  -6.8630000000000002e-01   1.8140000000000001e-01   1.5229999999999999e-01   3.5099999999999999e-02  -1.1096999999999999e+00   3.1130000000000002e-01   3.2212000000000001e+00   2.6010000000000000e-01   8.6599999999999996e-02   2.2120000000000001e-01
  -2.8649999999999998e-01  -2.4179999999999999e-01   6.0050000000000003e-01   1.9089999999999999e-01   6.6600000000000006e-02   9.2100000000000001e-02  -1.1096999999999999e+00   1.3339999999999999e-01   3.3083000000000000e+00   2.3119999999999999e-01  -1.9199999999999998e-02   2.1679999999999999e-01
  -2.2040000000000001e-01  -3.7369999999999998e-01   0.0000000000000000e+00   1.4319999999999999e-01   1.4269999999999999e-01   6.1400000000000003e-02  -1.2206999999999999e+00  -1.1119999999999999e-01   3.0470999999999999e+00   3.0819999999999997e-01   4.8099999999999997e-02   2.3000000000000001e-01
  -1.7630000000000001e-01  -3.2979999999999998e-01   8.5780000000000001e-01   1.3370000000000001e-01   4.7600000000000003e-02   6.1400000000000003e-02  -1.2428999999999999e+00   8.8900000000000007e-02   2.5247000000000002e+00   2.4079999999999999e-01   9.5999999999999992e-03   1.9910000000000000e-01
  -2.8649999999999998e-01  -1.9789999999999999e-01   3.4310000000000002e-01   1.3370000000000001e-01   1.9000000000000000e-02   7.4499999999999997e-02  -1.1540999999999999e+00   8.8900000000000007e-02   3.8306000000000000e+00   2.7939999999999998e-01  -2.8899999999999999e-02   2.3440000000000000e-01
  -1.7630000000000001e-01  -3.9570000000000000e-01   6.8630000000000002e-01   2.3870000000000000e-01   0.0000000000000000e+00   1.0520000000000000e-01  -1.2428999999999999e+00  -1.3339999999999999e-01   3.9177000000000000e+00   2.4079999999999999e-01   0.0000000000000000e+00   2.3890000000000000e-01
  -1.1020000000000001e-01  -3.2979999999999998e-01   2.5740000000000002e-01   1.4319999999999999e-01   1.6180000000000000e-01   4.3900000000000002e-02  -1.1762999999999999e+00   2.2200000000000001e-02   3.4824000000000002e+00   2.1190000000000001e-01  -1.9199999999999998e-02   2.1679999999999999e-01
  -2.4249999999999999e-01  -3.0780000000000002e-01   5.1470000000000005e-01   1.7190000000000000e-01   1.6180000000000000e-01   9.2100000000000001e-02  -1.0209999999999999e+00   6.6699999999999995e-02   4.4401000000000002e+00   2.7939999999999998e-01   6.7400000000000002e-02   2.1229999999999999e-01
  -8.8200000000000001e-02  -2.6379999999999998e-01   7.7210000000000001e-01   1.5279999999999999e-01   1.2370000000000000e-01   8.3299999999999999e-02  -1.0431999999999999e+00   3.5580000000000001e-01   3.5695000000000001e+00   3.0819999999999997e-01   8.6599999999999996e-02   2.0349999999999999e-01
  -2.4249999999999999e-01  -8.7900000000000006e-02  -2.5740000000000002e-01   2.5779999999999997e-01   1.4269999999999999e-01   4.3900000000000002e-02  -1.2206999999999999e+00   6.6699999999999995e-02   4.0048000000000004e+00   2.1190000000000001e-01   0.0000000000000000e+00   2.4770000000000000e-01
  -6.6100000000000006e-02  -2.6379999999999998e-01  -9.4359999999999999e-01   1.5279999999999999e-01   2.0930000000000001e-01   3.5099999999999999e-02  -1.2206999999999999e+00   8.8900000000000007e-02   2.9600000000000000e+00   2.2159999999999999e-01   3.8500000000000000e-02   2.1229999999999999e-01
  -2.2040000000000001e-01  -3.5170000000000001e-01   4.2890000000000000e-01   1.2410000000000000e-01   7.6100000000000001e-02   7.0199999999999999e-02  -1.2873000000000001e+00  -2.2200000000000001e-02   3.5695000000000001e+00   2.8899999999999998e-01   6.7400000000000002e-02   2.1679999999999999e-01
  -3.0859999999999999e-01  -2.4179999999999999e-01  -5.1470000000000005e-01   8.5900000000000004e-02   8.5599999999999996e-02   7.4499999999999997e-02  -1.1318999999999999e+00   6.6699999999999995e-02   3.0470999999999999e+00   2.0230000000000001e-01  -3.8500000000000000e-02   2.2120000000000001e-01
  -6.6100000000000006e-02  -2.1980000000000000e-01   0.0000000000000000e+00   1.6230000000000000e-01   1.1420000000000000e-01   7.0199999999999999e-02  -1.1984999999999999e+00  -6.6699999999999995e-02   3.3953000000000002e+00   3.0819999999999997e-01   7.6999999999999999e-02   2.3000000000000001e-01
  -2.6450000000000001e-01  -2.6379999999999998e-01   6.8630000000000002e-01   1.9089999999999999e-01   9.4999999999999998e-03   8.7700000000000000e-02  -1.1540999999999999e+00   2.2239999999999999e-01   3.6564999999999999e+00   2.2159999999999999e-01   1.4430000000000001e-01   2.3000000000000001e-01
  -3.5270000000000001e-01  -5.0560000000000005e-01   7.7210000000000001e-01   1.5279999999999999e-01  -4.7600000000000003e-02   1.1400000000000000e-01  -1.1096999999999999e+00   2.2200000000000001e-02   3.5695000000000001e+00   2.6010000000000000e-01   1.9199999999999998e-02   2.5659999999999999e-01
  -1.5429999999999999e-01  -1.5390000000000001e-01  -1.7160000000000000e-01   1.6230000000000000e-01   2.8500000000000001e-02   7.4499999999999997e-02  -1.1540999999999999e+00  -8.8900000000000007e-02   3.6564999999999999e+00   1.8300000000000000e-01   6.7400000000000002e-02   2.3890000000000000e-01
  -1.7630000000000001e-01  -4.1770000000000002e-01   6.0050000000000003e-01   2.4820000000000000e-01   1.0470000000000000e-01   7.4499999999999997e-02  -1.1096999999999999e+00  -1.3339999999999999e-01   3.3953000000000002e+00   2.5050000000000000e-01  -9.5999999999999992e-03   2.2559999999999999e-01
  -1.9839999999999999e-01  -3.0780000000000002e-01   4.2890000000000000e-01   1.0500000000000000e-01   8.5599999999999996e-02   8.7700000000000000e-02  -1.0431999999999999e+00   2.4460000000000001e-01   3.3953000000000002e+00   1.5409999999999999e-01   1.9199999999999998e-02   2.3440000000000000e-01
   4.4100000000000000e-02  -2.8580000000000000e-01  -4.2890000000000000e-01   2.0999999999999999e-01   1.5229999999999999e-01   3.9500000000000000e-02  -1.1096999999999999e+00  -8.8900000000000007e-02   3.5695000000000001e+00   2.4079999999999999e-01   8.6599999999999996e-02   2.1229999999999999e-01
  -2.8649999999999998e-01  -3.5170000000000001e-01  -4.2890000000000000e-01   9.5500000000000002e-02   7.6100000000000001e-02   3.5099999999999999e-02  -1.1984999999999999e+00   8.8900000000000007e-02   4.2659000000000002e+00   2.0230000000000001e-01   5.7700000000000001e-02   2.0790000000000000e-01
  -2.4249999999999999e-01  -4.1770000000000002e-01   8.5800000000000001e-02   1.9089999999999999e-01   0.0000000000000000e+00   8.3299999999999999e-02  -1.2206999999999999e+00   6.6699999999999995e-02   3.9177000000000000e+00   2.8899999999999998e-01  -3.8500000000000000e-02   1.9910000000000000e-01
  -1.9839999999999999e-01  -1.9789999999999999e-01   1.7160000000000000e-01   2.2910000000000000e-01   1.2370000000000000e-01   5.7000000000000002e-02  -1.0209999999999999e+00  -8.8900000000000007e-02   1.9153000000000000e+00   2.3119999999999999e-01  -4.8099999999999997e-02   2.3890000000000000e-01
  -2.8649999999999998e-01  -2.8580000000000000e-01  -7.7210000000000001e-01   2.0999999999999999e-01   5.7099999999999998e-02   7.8899999999999998e-02  -1.1762999999999999e+00  -1.7790000000000000e-01   3.2212000000000001e+00   2.6010000000000000e-01  -3.8500000000000000e-02   2.7429999999999999e-01
  -2.2040000000000001e-01  -2.1980000000000000e-01   4.2890000000000000e-01   1.8140000000000001e-01   1.0470000000000000e-01   9.6500000000000002e-02  -9.5440000000000003e-01   8.8900000000000007e-02   3.8306000000000000e+00   2.3119999999999999e-01   1.9199999999999998e-02   2.1229999999999999e-01
  -2.8649999999999998e-01  -3.5170000000000001e-01   4.2890000000000000e-01   8.5900000000000004e-02   9.4999999999999998e-03   9.6500000000000002e-02  -1.2428999999999999e+00   2.2200000000000001e-02   3.0470999999999999e+00   2.6970000000000000e-01  -9.5999999999999992e-03   2.0790000000000000e-01
  -2.4249999999999999e-01  -3.2979999999999998e-01  -5.1470000000000005e-01   2.3870000000000000e-01   1.3320000000000001e-01   6.1400000000000003e-02  -1.1096999999999999e+00   2.0010000000000000e-01   3.4824000000000002e+00   2.9859999999999998e-01   9.5999999999999992e-03   2.3440000000000000e-01
  -2.4249999999999999e-01  -5.2759999999999996e-01   7.7210000000000001e-01   1.7190000000000000e-01   8.5599999999999996e-02   8.7700000000000000e-02  -1.0653999999999999e+00   1.5559999999999999e-01   3.5695000000000001e+00   1.5409999999999999e-01  -4.8099999999999997e-02   2.0349999999999999e-01
  -2.2040000000000001e-01  -2.4179999999999999e-01   2.5740000000000002e-01   1.9089999999999999e-01   1.4269999999999999e-01   9.6500000000000002e-02  -1.2650999999999999e+00   2.2239999999999999e-01   3.3083000000000000e+00   1.8300000000000000e-01   9.6199999999999994e-02   2.0790000000000000e-01
  -1.3230000000000000e-01  -4.3999999999999997e-02  -1.3725000000000001e+00   1.9089999999999999e-01   9.5200000000000007e-02   8.8000000000000005e-03  -1.1762999999999999e+00  -1.1119999999999999e-01   3.3953000000000002e+00   2.7939999999999998e-01   5.7700000000000001e-02   2.3000000000000001e-01
  -2.2040000000000001e-01  -4.3999999999999997e-02  -2.5740000000000002e-01   1.0500000000000000e-01   1.8079999999999999e-01   3.0700000000000002e-02  -1.0209999999999999e+00   8.8900000000000007e-02   3.3953000000000002e+00   2.3119999999999999e-01   8.6599999999999996e-02   2.2559999999999999e-01
  -4.4100000000000000e-02  -3.5170000000000001e-01   2.5740000000000002e-01   2.1959999999999999e-01   1.4269999999999999e-01   7.8899999999999998e-02  -1.1540999999999999e+00   6.6699999999999995e-02   3.9177000000000000e+00   2.8899999999999998e-01   0.0000000000000000e+00   2.1229999999999999e-01
  -2.2040000000000001e-01  -3.2979999999999998e-01   2.5740000000000002e-01   1.2410000000000000e-01   8.5599999999999996e-02   3.9500000000000000e-02  -1.1096999999999999e+00   4.4499999999999998e-02   3.3953000000000002e+00   2.9859999999999998e-01  -5.7700000000000001e-02   2.2559999999999999e-01
  -1.3230000000000000e-01  -1.3189999999999999e-01   6.8630000000000002e-01   2.3870000000000000e-01   1.2370000000000000e-01   1.0520000000000000e-01  -1.2206999999999999e+00  -3.3350000000000002e-01   3.3953000000000002e+00   2.5050000000000000e-01   1.9199999999999998e-02   2.4770000000000000e-01
  -6.6100000000000006e-02  -4.1770000000000002e-01   7.7210000000000001e-01   2.3870000000000000e-01   0.0000000000000000e+00   1.0090000000000000e-01  -1.2428999999999999e+00   1.7790000000000000e-01   4.1788999999999996e+00   2.9859999999999998e-01   1.0580000000000001e-01   1.9910000000000000e-01
  -1.1020000000000001e-01  -3.7369999999999998e-01   6.0050000000000003e-01   1.8140000000000001e-01   4.7600000000000003e-02   1.1400000000000000e-01  -1.1540999999999999e+00   2.0010000000000000e-01   3.2212000000000001e+00   2.8899999999999998e-01   3.8500000000000000e-02   2.4770000000000000e-01
   4.4100000000000000e-02  -2.4179999999999999e-01   6.8630000000000002e-01   1.0500000000000000e-01   5.7099999999999998e-02   8.7700000000000000e-02  -1.1540999999999999e+00   2.2200000000000001e-02   3.3953000000000002e+00   2.5050000000000000e-01   3.8500000000000000e-02   2.0349999999999999e-01
  -1.9839999999999999e-01  -3.5170000000000001e-01   4.2890000000000000e-01   1.2410000000000000e-01   9.4999999999999998e-03   6.5799999999999997e-02  -9.5440000000000003e-01   1.7790000000000000e-01   4.2659000000000002e+00   2.4079999999999999e-01   7.6999999999999999e-02   1.9020000000000001e-01
  -2.2040000000000001e-01  -4.1770000000000002e-01   6.0050000000000003e-01   1.5279999999999999e-01  -9.4999999999999998e-03   5.2600000000000001e-02  -1.0209999999999999e+00   1.5559999999999999e-01   2.6118000000000001e+00   1.4449999999999999e-01   1.0580000000000001e-01   1.9020000000000001e-01
  -2.2040000000000001e-01  -4.3969999999999998e-01   3.4310000000000002e-01   2.1959999999999999e-01   1.7130000000000001e-01   4.3900000000000002e-02  -1.1318999999999999e+00  -2.2200000000000001e-02   2.7858999999999998e+00   2.6970000000000000e-01   5.7700000000000001e-02   2.2120000000000001e-01
  -2.1999999999999999e-02  -2.4179999999999999e-01   0.0000000000000000e+00   2.0050000000000001e-01   1.4269999999999999e-01   6.1400000000000003e-02  -1.3539000000000001e+00   2.2200000000000001e-02   3.0470999999999999e+00   2.7939999999999998e-01   9.6199999999999994e-02   1.8140000000000001e-01
  -8.8200000000000001e-02  -3.7369999999999998e-01  -1.7160000000000000e-01   1.7190000000000000e-01   6.6600000000000006e-02   8.7700000000000000e-02  -1.2206999999999999e+00  -6.6699999999999995e-02   3.3083000000000000e+00   3.2750000000000001e-01   1.9199999999999998e-02   2.3000000000000001e-01
  -4.4100000000000000e-02  -3.9570000000000000e-01  -5.1470000000000005e-01   1.6230000000000000e-01   1.1420000000000000e-01   7.0199999999999999e-02  -1.2650999999999999e+00  -6.6699999999999995e-02   3.3953000000000002e+00   2.6010000000000000e-01  -9.5999999999999992e-03   2.3440000000000000e-01
  -1.3230000000000000e-01  -1.0990000000000000e-01   2.5740000000000002e-01   2.0999999999999999e-01   9.4999999999999998e-03   1.0090000000000000e-01  -1.0209999999999999e+00   6.6699999999999995e-02   3.9177000000000000e+00   2.4079999999999999e-01  -1.9199999999999998e-02   2.4770000000000000e-01
  -3.7469999999999998e-01  -4.6170000000000000e-01   8.5780000000000001e-01   9.5500000000000002e-02   2.8500000000000001e-02   1.0090000000000000e-01  -1.2206999999999999e+00  -2.2200000000000001e-02   3.4824000000000002e+00   2.3119999999999999e-01  -2.8899999999999999e-02   2.3890000000000000e-01
  -1.1020000000000001e-01  -4.6170000000000000e-01   1.0294000000000001e+00   1.1459999999999999e-01   6.6600000000000006e-02   8.7700000000000000e-02  -1.1540999999999999e+00  -1.7790000000000000e-01   2.8730000000000002e+00   1.7340000000000000e-01   1.0580000000000001e-01   2.4329999999999999e-01
  -1.1020000000000001e-01  -1.9789999999999999e-01   2.5740000000000002e-01   1.9089999999999999e-01   8.5599999999999996e-02   1.0090000000000000e-01  -1.3095000000000001e+00  -4.4499999999999998e-02   3.0470999999999999e+00   2.1190000000000001e-01   0.0000000000000000e+00   2.2120000000000001e-01
  -2.8649999999999998e-01  -3.0780000000000002e-01   9.4359999999999999e-01   0.0000000000000000e+00   3.8100000000000002e-02   7.0199999999999999e-02  -1.1540999999999999e+00   8.8900000000000007e-02   3.4824000000000002e+00   1.7340000000000000e-01   7.6999999999999999e-02   2.3890000000000000e-01
  -2.8649999999999998e-01  -4.1770000000000002e-01   3.4310000000000002e-01   1.9089999999999999e-01   2.8500000000000001e-02   7.0199999999999999e-02  -1.0875999999999999e+00   4.2249999999999999e-01   3.3953000000000002e+00   2.4079999999999999e-01   1.0580000000000001e-01   1.9460000000000000e-01
  -1.1020000000000001e-01  -3.0780000000000002e-01  -6.8630000000000002e-01   1.5279999999999999e-01   7.6100000000000001e-02   3.0700000000000002e-02  -1.2873000000000001e+00   6.6699999999999995e-02   3.7435999999999998e+00   1.6380000000000000e-01   3.8500000000000000e-02   2.3000000000000001e-01
  -1.5429999999999999e-01  -1.5390000000000001e-01   4.2890000000000000e-01   1.4319999999999999e-01   1.3320000000000001e-01   7.0199999999999999e-02  -8.8780000000000003e-01   2.8910000000000002e-01   3.3953000000000002e+00   2.6010000000000000e-01   8.6599999999999996e-02   2.3000000000000001e-01
  -3.5270000000000001e-01  -2.6379999999999998e-01   4.2890000000000000e-01   1.2410000000000000e-01   7.6100000000000001e-02   9.6500000000000002e-02  -1.2650999999999999e+00   0.0000000000000000e+00   4.1788999999999996e+00   2.3119999999999999e-01   5.7700000000000001e-02   2.5209999999999999e-01
  -4.4100000000000000e-02  -4.3969999999999998e-01   3.4310000000000002e-01   1.6230000000000000e-01   1.5229999999999999e-01   4.3900000000000002e-02  -1.1762999999999999e+00  -8.8900000000000007e-02   4.0048000000000004e+00   2.8899999999999998e-01  -3.8500000000000000e-02   2.3000000000000001e-01
   2.1999999999999999e-02  -3.0780000000000002e-01  -8.5800000000000001e-02   7.6399999999999996e-02   6.6600000000000006e-02   9.6500000000000002e-02  -1.2873000000000001e+00   6.6699999999999995e-02   4.0918000000000001e+00   2.4079999999999999e-01   9.5999999999999992e-03   2.2120000000000001e-01
  -1.5429999999999999e-01  -4.3969999999999998e-01   6.0050000000000003e-01   1.1459999999999999e-01   9.4999999999999998e-03   1.0960000000000000e-01  -1.1096999999999999e+00   1.7790000000000000e-01   3.5695000000000001e+00   3.0819999999999997e-01   3.8500000000000000e-02   2.1679999999999999e-01
  -1.5429999999999999e-01  -2.6379999999999998e-01   0.0000000000000000e+00   1.5279999999999999e-01   1.9000000000000000e-02   8.7700000000000000e-02  -1.0653999999999999e+00  -2.2200000000000001e-02   3.3953000000000002e+00   1.5409999999999999e-01   9.6199999999999994e-02   2.2120000000000001e-01
   2.1999999999999999e-02  -2.8580000000000000e-01   7.7210000000000001e-01   2.0050000000000001e-01   4.7600000000000003e-02   6.5799999999999997e-02  -1.1096999999999999e+00   1.7790000000000000e-01   4.2659000000000002e+00   2.7939999999999998e-01   3.8500000000000000e-02   2.1679999999999999e-01
  -3.7469999999999998e-01  -3.5170000000000001e-01   1.0294000000000001e+00   1.6230000000000000e-01   2.8500000000000001e-02   7.4499999999999997e-02  -1.1096999999999999e+00   1.1119999999999999e-01   3.3953000000000002e+00   2.4079999999999999e-01   1.3469999999999999e-01   2.3890000000000000e-01
  -1.3230000000000000e-01  -2.6379999999999998e-01   6.8630000000000002e-01   2.6729999999999998e-01   8.5599999999999996e-02   4.8200000000000000e-02  -1.0653999999999999e+00   1.3339999999999999e-01   3.4824000000000002e+00   2.3119999999999999e-01   8.6599999999999996e-02   1.9910000000000000e-01
  -1.3230000000000000e-01  -1.3189999999999999e-01  -2.5740000000000002e-01   2.0999999999999999e-01   1.1420000000000000e-01   1.7500000000000002e-02  -1.0431999999999999e+00  -6.6699999999999995e-02   4.0918000000000001e+00   3.1790000000000002e-01   0.0000000000000000e+00   2.6100000000000001e-01
  -1.3230000000000000e-01  -1.7590000000000000e-01  -1.7160000000000000e-01   2.0999999999999999e-01   1.3320000000000001e-01   3.0700000000000002e-02  -1.1096999999999999e+00   2.0010000000000000e-01   3.7435999999999998e+00   2.2159999999999999e-01   9.5999999999999992e-03   1.9460000000000000e-01
  -1.9839999999999999e-01  -4.3969999999999998e-01  -3.4310000000000002e-01   1.7190000000000000e-01   1.0470000000000000e-01   7.0199999999999999e-02  -1.2428999999999999e+00   0.0000000000000000e+00   3.5695000000000001e+00   2.3119999999999999e-01   6.7400000000000002e-02   2.3890000000000000e-01
   4.4100000000000000e-02  -1.0990000000000000e-01  -9.4359999999999999e-01   1.8140000000000001e-01   1.2370000000000000e-01   1.7500000000000002e-02  -1.3317000000000001e+00  -6.6699999999999995e-02   3.3953000000000002e+00   2.7939999999999998e-01   1.9199999999999998e-02   2.0790000000000000e-01
  -1.3230000000000000e-01  -1.5390000000000001e-01   2.5740000000000002e-01   1.3370000000000001e-01   1.6180000000000000e-01   3.9500000000000000e-02  -1.1540999999999999e+00   4.4499999999999998e-02   4.0918000000000001e+00   2.4079999999999999e-01   3.8500000000000000e-02   1.9910000000000000e-01
  -1.9839999999999999e-01  -4.8359999999999997e-01  -5.1470000000000005e-01   9.5500000000000002e-02  -3.8100000000000002e-02   7.8899999999999998e-02  -1.1762999999999999e+00   8.8900000000000007e-02   3.3083000000000000e+00   2.2159999999999999e-01   6.7400000000000002e-02   2.0790000000000000e-01
  -2.2040000000000001e-01  -2.1980000000000000e-01   6.8630000000000002e-01   6.6799999999999998e-02   1.9000000000000000e-02   1.4910000000000001e-01  -1.2428999999999999e+00   4.4499999999999998e-02   3.3083000000000000e+00   3.4680000000000000e-01   5.7700000000000001e-02   2.4770000000000000e-01
  -1.9839999999999999e-01  -4.3969999999999998e-01  -9.4359999999999999e-01   2.5779999999999997e-01   1.7130000000000001e-01   8.3299999999999999e-02  -9.3220000000000003e-01   4.4499999999999998e-02   3.7435999999999998e+00   2.9859999999999998e-01   8.6599999999999996e-02   2.3440000000000000e-01
  -4.4100000000000000e-02  -3.5170000000000001e-01   4.2890000000000000e-01   1.2410000000000000e-01  -2.8500000000000001e-02   1.1400000000000000e-01  -9.7660000000000002e-01   1.1119999999999999e-01   3.3083000000000000e+00   1.9270000000000001e-01   9.6199999999999994e-02   2.1229999999999999e-01
  -8.8200000000000001e-02  -3.2979999999999998e-01  -8.5800000000000001e-02   1.6230000000000000e-01   9.5200000000000007e-02   7.0199999999999999e-02  -1.1762999999999999e+00   1.1119999999999999e-01   3.5695000000000001e+00   2.7939999999999998e-01   1.0580000000000001e-01   2.1679999999999999e-01
  -1.9839999999999999e-01  -2.4179999999999999e-01  -4.2890000000000000e-01   1.7190000000000000e-01   1.6180000000000000e-01   1.7500000000000002e-02  -1.2206999999999999e+00  -6.6699999999999995e-02   3.6564999999999999e+00   2.0230000000000001e-01   3.8500000000000000e-02   2.3000000000000001e-01
   2.1999999999999999e-02  -1.7590000000000000e-01  -5.1470000000000005e-01   1.6230000000000000e-01   1.2370000000000000e-01   5.7000000000000002e-02  -9.9880000000000002e-01   3.5580000000000001e-01   3.7435999999999998e+00   2.3119999999999999e-01   3.8500000000000000e-02   2.1679999999999999e-01
  -2.8649999999999998e-01  -3.5170000000000001e-01   0.0000000000000000e+00   1.5279999999999999e-01   1.4269999999999999e-01   5.7000000000000002e-02  -1.1984999999999999e+00   1.1119999999999999e-01   3.9177000000000000e+00   1.9270000000000001e-01  -3.8500000000000000e-02   2.0349999999999999e-01
  -1.7630000000000001e-01  -2.6379999999999998e-01   2.5740000000000002e-01   2.2910000000000000e-01   4.7600000000000003e-02   4.3900000000000002e-02  -1.2206999999999999e+00   8.8900000000000007e-02   2.7858999999999998e+00   2.6010000000000000e-01   5.7700000000000001e-02   2.4770000000000000e-01
  -1.5429999999999999e-01  -3.5170000000000001e-01  -4.2890000000000000e-01   1.4319999999999999e-01   1.2370000000000000e-01   6.1400000000000003e-02  -1.2428999999999999e+00  -1.1119999999999999e-01   3.3953000000000002e+00   2.0230000000000001e-01  -1.9199999999999998e-02   2.5209999999999999e-01
  -2.2040000000000001e-01  -2.8580000000000000e-01   6.0050000000000003e-01   1.5279999999999999e-01   1.9000000000000000e-02   1.2720000000000001e-01  -1.1984999999999999e+00   1.3339999999999999e-01   2.7858999999999998e+00   2.5050000000000000e-01   3.8500000000000000e-02   2.2559999999999999e-01
  -4.1880000000000001e-01  -4.3969999999999998e-01   1.0294000000000001e+00   1.2410000000000000e-01  -5.7099999999999998e-02   1.0960000000000000e-01  -1.3095000000000001e+00  -1.5559999999999999e-01   3.5695000000000001e+00   2.4079999999999999e-01  -1.9199999999999998e-02   2.6979999999999998e-01
  -1.9839999999999999e-01  -3.2979999999999998e-01  -6.8630000000000002e-01   1.9089999999999999e-01   1.0470000000000000e-01   5.7000000000000002e-02  -1.3539000000000001e+00   8.8900000000000007e-02   3.5695000000000001e+00   2.5050000000000000e-01   3.8500000000000000e-02   2.3440000000000000e-01
  -3.3060000000000000e-01  -4.6170000000000000e-01   6.0050000000000003e-01   1.3370000000000001e-01   1.9000000000000000e-02   9.6500000000000002e-02  -9.7660000000000002e-01  -1.5559999999999999e-01   3.8306000000000000e+00   2.5050000000000000e-01   2.8899999999999999e-02   2.5209999999999999e-01
  -1.9839999999999999e-01  -3.7369999999999998e-01   6.8630000000000002e-01   1.6230000000000000e-01   1.5229999999999999e-01   5.7000000000000002e-02  -1.0875999999999999e+00   2.4460000000000001e-01   3.4824000000000002e+00   2.1190000000000001e-01   1.1550000000000001e-01   1.9460000000000000e-01
  -2.2040000000000001e-01  -2.6379999999999998e-01   4.2890000000000000e-01   1.6230000000000000e-01  -9.4999999999999998e-03   5.2600000000000001e-02  -1.0209999999999999e+00  -4.4499999999999998e-02   3.3083000000000000e+00   2.5050000000000000e-01  -5.7700000000000001e-02   2.3890000000000000e-01
  -4.4100000000000000e-02  -3.9570000000000000e-01  -4.2890000000000000e-01   1.7190000000000000e-01   2.6640000000000003e-01   4.8200000000000000e-02  -1.2206999999999999e+00   2.6679999999999998e-01   4.0048000000000004e+00   2.5050000000000000e-01   4.8099999999999997e-02   2.2120000000000001e-01
  -2.6450000000000001e-01  -4.1770000000000002e-01   0.0000000000000000e+00   1.9089999999999999e-01   7.6100000000000001e-02   8.7700000000000000e-02  -1.0209999999999999e+00   0.0000000000000000e+00   3.8306000000000000e+00   2.3119999999999999e-01   9.5999999999999992e-03   2.6540000000000002e-01
  -2.2040000000000001e-01  -2.6379999999999998e-01  -3.4310000000000002e-01   1.6230000000000000e-01   8.5599999999999996e-02   8.8000000000000005e-03  -1.0653999999999999e+00   1.1119999999999999e-01   2.7858999999999998e+00   2.6970000000000000e-01   5.7700000000000001e-02   2.3000000000000001e-01
  -1.9839999999999999e-01   0.0000000000000000e+00   8.5800000000000001e-02   1.3370000000000001e-01   1.1420000000000000e-01   7.0199999999999999e-02  -1.3095000000000001e+00  -2.2239999999999999e-01   3.5695000000000001e+00   2.5050000000000000e-01   3.8500000000000000e-02   2.2120000000000001e-01
  -6.6100000000000006e-02  -1.5390000000000001e-01   1.0294000000000001e+00   1.4319999999999999e-01  -9.4999999999999998e-03   1.0960000000000000e-01  -1.0209999999999999e+00   3.1130000000000002e-01   2.7858999999999998e+00   2.6970000000000000e-01   3.8500000000000000e-02   2.1229999999999999e-01
  -2.8649999999999998e-01  -5.4959999999999998e-01   1.0294000000000001e+00   1.0500000000000000e-01  -5.7099999999999998e-02   1.0090000000000000e-01  -1.1318999999999999e+00  -2.2200000000000001e-02   3.3083000000000000e+00   2.5050000000000000e-01   0.0000000000000000e+00   2.4329999999999999e-01
  -1.5429999999999999e-01  -3.2979999999999998e-01   0.0000000000000000e+00   1.6230000000000000e-01   1.7130000000000001e-01   5.7000000000000002e-02  -1.0431999999999999e+00   1.3339999999999999e-01   3.6564999999999999e+00   2.8899999999999998e-01   9.5999999999999992e-03   2.1229999999999999e-01
  -1.7630000000000001e-01  -5.4959999999999998e-01   5.1470000000000005e-01   1.6230000000000000e-01   2.8500000000000001e-02   1.2720000000000001e-01  -1.0209999999999999e+00   1.1119999999999999e-01   3.3083000000000000e+00   2.2159999999999999e-01   1.1550000000000001e-01   1.5040000000000001e-01
  -1.9839999999999999e-01  -2.1980000000000000e-01   8.5800000000000001e-02   1.2410000000000000e-01   1.2370000000000000e-01   5.7000000000000002e-02  -1.1096999999999999e+00   2.4460000000000001e-01   3.3953000000000002e+00   1.8300000000000000e-01   5.7700000000000001e-02   2.0349999999999999e-01
   2.1999999999999999e-02  -6.6000000000000003e-02   1.7160000000000000e-01   2.0050000000000001e-01   1.9980000000000001e-01   7.0199999999999999e-02  -1.0653999999999999e+00  -8.8900000000000007e-02   3.9177000000000000e+00   2.5050000000000000e-01   6.7400000000000002e-02   2.2120000000000001e-01
  -8.8200000000000001e-02  -3.5170000000000001e-01  -8.5800000000000001e-02   2.0050000000000001e-01   1.2370000000000000e-01   5.2600000000000001e-02  -1.0875999999999999e+00   4.0020000000000000e-01   3.4824000000000002e+00   1.8300000000000000e-01   4.8099999999999997e-02   1.9910000000000000e-01
   0.0000000000000000e+00  -5.2759999999999996e-01   5.1470000000000005e-01   1.7190000000000000e-01   7.6100000000000001e-02   8.7700000000000000e-02  -1.1096999999999999e+00   2.4460000000000001e-01   3.8306000000000000e+00   2.3119999999999999e-01   1.2509999999999999e-01   2.0349999999999999e-01
  -1.5429999999999999e-01  -2.1980000000000000e-01  -1.7160000000000000e-01   2.3870000000000000e-01   5.7099999999999998e-02   4.8200000000000000e-02  -1.3983000000000001e+00   0.0000000000000000e+00   3.2212000000000001e+00   2.1190000000000001e-01  -2.8899999999999999e-02   2.2120000000000001e-01
  -1.9839999999999999e-01  -3.0780000000000002e-01   0.0000000000000000e+00   2.2910000000000000e-01   1.2370000000000000e-01   3.9500000000000000e-02  -1.2873000000000001e+00  -2.2200000000000001e-02   3.6564999999999999e+00   2.6010000000000000e-01   1.9199999999999998e-02   2.4329999999999999e-01
  -1.3230000000000000e-01  -1.9789999999999999e-01   7.7210000000000001e-01   5.7299999999999997e-02   0.0000000000000000e+00   1.1840000000000001e-01  -1.1096999999999999e+00   0.0000000000000000e+00   2.8730000000000002e+00   2.2159999999999999e-01   2.8899999999999999e-02   2.3890000000000000e-01
  -2.4249999999999999e-01  -2.8580000000000000e-01   1.3725000000000001e+00   7.6399999999999996e-02   3.8100000000000002e-02   1.4470000000000000e-01  -1.1984999999999999e+00  -1.1119999999999999e-01   3.6564999999999999e+00   2.3119999999999999e-01  -1.9199999999999998e-02   2.2559999999999999e-01
  -1.7630000000000001e-01  -1.9789999999999999e-01   7.7210000000000001e-01   1.7190000000000000e-01   5.7099999999999998e-02   7.4499999999999997e-02  -1.2873000000000001e+00   2.6679999999999998e-01   3.3083000000000000e+00   2.9859999999999998e-01   4.8099999999999997e-02   2.1679999999999999e-01
  -2.8649999999999998e-01  -5.0560000000000005e-01  -8.5800000000000001e-02   1.3370000000000001e-01   4.7600000000000003e-02   4.8200000000000000e-02  -9.9880000000000002e-01  -2.2200000000000001e-02   3.7435999999999998e+00   3.3710000000000001e-01   0.0000000000000000e+00   1.7690000000000000e-01
  -1.7630000000000001e-01  -3.9570000000000000e-01   8.5780000000000001e-01   1.6230000000000000e-01   4.7600000000000003e-02   7.8899999999999998e-02  -7.7680000000000005e-01   1.3339999999999999e-01   3.9177000000000000e+00   2.0230000000000001e-01   6.7400000000000002e-02   2.1229999999999999e-01
  -1.1020000000000001e-01  -2.1980000000000000e-01  -8.5780000000000001e-01   1.1459999999999999e-01   5.7099999999999998e-02   2.6300000000000000e-02  -1.1540999999999999e+00  -1.7790000000000000e-01   4.1788999999999996e+00   2.7939999999999998e-01  -2.8899999999999999e-02   2.1229999999999999e-01
  -1.5429999999999999e-01  -1.5390000000000001e-01  -6.0050000000000003e-01   1.6230000000000000e-01   1.6180000000000000e-01   3.5099999999999999e-02  -1.0653999999999999e+00   2.2239999999999999e-01   3.6564999999999999e+00   1.7340000000000000e-01   7.6999999999999999e-02   1.9020000000000001e-01
  -3.9679999999999999e-01  -4.1770000000000002e-01   3.4310000000000002e-01   1.6230000000000000e-01   1.6180000000000000e-01   4.8200000000000000e-02  -1.1984999999999999e+00   4.4499999999999998e-02   3.7435999999999998e+00   2.6010000000000000e-01   7.6999999999999999e-02   1.9460000000000000e-01
  -8.8200000000000001e-02  -3.5170000000000001e-01   0.0000000000000000e+00   2.6729999999999998e-01   1.2370000000000000e-01   7.0199999999999999e-02  -1.3095000000000001e+00   1.3339999999999999e-01   2.8730000000000002e+00   2.7939999999999998e-01  -3.8500000000000000e-02   2.6100000000000001e-01
  -2.2040000000000001e-01  -3.7369999999999998e-01  -2.5740000000000002e-01   1.7190000000000000e-01   9.5200000000000007e-02   5.7000000000000002e-02  -1.3095000000000001e+00  -1.5559999999999999e-01   3.3953000000000002e+00   2.4079999999999999e-01  -4.8099999999999997e-02   2.1679999999999999e-01
  -6.6100000000000006e-02  -4.6170000000000000e-01   8.5780000000000001e-01   1.8140000000000001e-01   8.5599999999999996e-02   1.0090000000000000e-01  -1.2873000000000001e+00  -4.4499999999999998e-02   3.2212000000000001e+00   2.4079999999999999e-01   9.5999999999999992e-03   2.5659999999999999e-01
  -1.7630000000000001e-01  -3.2979999999999998e-01   8.5800000000000001e-02   1.9089999999999999e-01   3.8100000000000002e-02   1.0520000000000000e-01  -1.2206999999999999e+00  -1.3339999999999999e-01   2.9600000000000000e+00   2.7939999999999998e-01  -6.7400000000000002e-02   2.4770000000000000e-01
  -1.7630000000000001e-01  -1.7590000000000000e-01   1.7160000000000000e-01   1.7190000000000000e-01   9.5200000000000007e-02   9.6500000000000002e-02  -1.1984999999999999e+00   8.8900000000000007e-02   3.6564999999999999e+00   3.0819999999999997e-01   1.9199999999999998e-02   2.2120000000000001e-01
  -3.9679999999999999e-01  -2.4179999999999999e-01   6.8630000000000002e-01   8.5900000000000004e-02   6.6600000000000006e-02   9.6500000000000002e-02  -1.1096999999999999e+00   1.7790000000000000e-01   3.4824000000000002e+00   2.0230000000000001e-01   3.8500000000000000e-02   2.5209999999999999e-01
  -2.2040000000000001e-01  -3.5170000000000001e-01   1.1152000000000000e+00   1.8140000000000001e-01   6.6600000000000006e-02   1.0960000000000000e-01  -1.1984999999999999e+00   2.4460000000000001e-01   3.8306000000000000e+00   1.8300000000000000e-01   1.2509999999999999e-01   2.2120000000000001e-01
  -6.6100000000000006e-02  -3.2979999999999998e-01   0.0000000000000000e+00   1.4319999999999999e-01   1.8079999999999999e-01   6.1400000000000003e-02  -1.1984999999999999e+00  -4.4499999999999998e-02   3.6564999999999999e+00   2.0230000000000001e-01   1.0580000000000001e-01   2.5209999999999999e-01
  -4.4100000000000000e-02  -2.1980000000000000e-01  -6.8630000000000002e-01   1.1459999999999999e-01   1.5229999999999999e-01   5.7000000000000002e-02  -1.1318999999999999e+00   2.6679999999999998e-01   3.8306000000000000e+00   1.6380000000000000e-01   3.8500000000000000e-02   2.1229999999999999e-01
  -1.3230000000000000e-01  -3.9570000000000000e-01   3.4310000000000002e-01   1.4319999999999999e-01   7.6100000000000001e-02   9.6500000000000002e-02  -1.0875999999999999e+00   1.7790000000000000e-01   3.5695000000000001e+00   2.1190000000000001e-01   0.0000000000000000e+00   2.4329999999999999e-01
  -1.7630000000000001e-01  -2.4179999999999999e-01  -5.1470000000000005e-01   2.3870000000000000e-01   1.0470000000000000e-01   9.6500000000000002e-02  -1.3761000000000001e+00  -1.7790000000000000e-01   3.7435999999999998e+00   2.4079999999999999e-01   1.0580000000000001e-01   2.5209999999999999e-01
  -4.4100000000000000e-02  -3.2979999999999998e-01  -8.5800000000000001e-02   2.0999999999999999e-01   1.6180000000000000e-01   8.3299999999999999e-02  -1.1318999999999999e+00  -1.1119999999999999e-01   3.3953000000000002e+00   2.4079999999999999e-01  -1.9199999999999998e-02   2.6100000000000001e-01
  -2.1999999999999999e-02  -5.2759999999999996e-01   1.0294000000000001e+00   7.6399999999999996e-02   2.8500000000000001e-02   9.2100000000000001e-02  -1.1984999999999999e+00   1.1119999999999999e-01   2.8730000000000002e+00   2.3119999999999999e-01   3.8500000000000000e-02   2.3440000000000000e-01
  -2.4249999999999999e-01  -3.7369999999999998e-01   1.8015000000000001e+00   1.0500000000000000e-01   3.8100000000000002e-02   1.0960000000000000e-01  -1.1096999999999999e+00   0.0000000000000000e+00   3.1341999999999999e+00   2.7939999999999998e-01   2.8899999999999999e-02   2.3000000000000001e-01
  -1.1020000000000001e-01  -4.3969999999999998e-01   4.2890000000000000e-01   1.6230000000000000e-01   9.5200000000000007e-02   7.0199999999999999e-02  -1.1984999999999999e+00  -8.8900000000000007e-02   4.0048000000000004e+00   2.5050000000000000e-01   1.9199999999999998e-02   2.3440000000000000e-01
   6.6100000000000006e-02  -3.9570000000000000e-01   6.0050000000000003e-01   1.9089999999999999e-01   5.7099999999999998e-02   1.0520000000000000e-01  -1.0653999999999999e+00   0.0000000000000000e+00   4.0048000000000004e+00   2.4079999999999999e-01   4.8099999999999997e-02   1.9460000000000000e-01
  -2.6450000000000001e-01  -2.8580000000000000e-01   3.4310000000000002e-01   1.6230000000000000e-01   7.6100000000000001e-02   6.1400000000000003e-02  -9.7660000000000002e-01  -4.4499999999999998e-02   3.8306000000000000e+00   2.3119999999999999e-01   8.6599999999999996e-02   1.9460000000000000e-01
  -2.4249999999999999e-01  -3.9570000000000000e-01  -3.4310000000000002e-01   2.2910000000000000e-01   1.3320000000000001e-01   3.5099999999999999e-02  -1.1096999999999999e+00  -1.3339999999999999e-01   3.6564999999999999e+00   3.0819999999999997e-01  -3.8500000000000000e-02   2.0790000000000000e-01
  -6.6100000000000006e-02  -2.4179999999999999e-01   1.7160000000000000e-01   2.5779999999999997e-01   1.3320000000000001e-01   4.3900000000000002e-02  -1.0653999999999999e+00   1.3339999999999999e-01   3.5695000000000001e+00   2.4079999999999999e-01   4.8099999999999997e-02   2.0790000000000000e-01
  -2.6450000000000001e-01  -1.3189999999999999e-01   0.0000000000000000e+00   1.4319999999999999e-01   6.6600000000000006e-02   8.3299999999999999e-02  -1.1318999999999999e+00  -6.6699999999999995e-02   3.6564999999999999e+00   2.0230000000000001e-01   4.8099999999999997e-02   2.5659999999999999e-01
  -1.5429999999999999e-01  -1.3189999999999999e-01   2.5740000000000002e-01   2.5779999999999997e-01   2.0930000000000001e-01   6.1400000000000003e-02  -1.2650999999999999e+00  -2.2200000000000001e-02   3.8306000000000000e+00   1.8300000000000000e-01   0.0000000000000000e+00   2.5209999999999999e-01
  -2.2040000000000001e-01  -2.6379999999999998e-01   8.5800000000000001e-02   1.4319999999999999e-01   2.8500000000000001e-02   5.7000000000000002e-02  -1.3095000000000001e+00  -1.7790000000000000e-01   2.6118000000000001e+00   2.0230000000000001e-01   2.8899999999999999e-02   2.6979999999999998e-01
  -1.7630000000000001e-01  -1.5390000000000001e-01   7.7210000000000001e-01   2.0050000000000001e-01   2.8500000000000001e-02   1.1840000000000001e-01  -1.1762999999999999e+00   2.6679999999999998e-01   3.7435999999999998e+00   1.9270000000000001e-01   6.7400000000000002e-02   2.1679999999999999e-01
  -2.4249999999999999e-01  -3.2979999999999998e-01   5.1470000000000005e-01   1.1459999999999999e-01   2.8500000000000001e-02   1.1840000000000001e-01  -1.2428999999999999e+00   4.4499999999999998e-02   3.3083000000000000e+00   2.2159999999999999e-01   1.9199999999999998e-02   2.3440000000000000e-01
  -1.5429999999999999e-01  -2.1980000000000000e-01   8.5800000000000001e-02   1.0500000000000000e-01   2.0930000000000001e-01   7.4499999999999997e-02  -1.0209999999999999e+00   1.3339999999999999e-01   3.4824000000000002e+00   1.9270000000000001e-01   3.8500000000000000e-02   2.3000000000000001e-01
  -2.6450000000000001e-01  -3.7369999999999998e-01   7.7210000000000001e-01   5.7299999999999997e-02   1.6180000000000000e-01   7.8899999999999998e-02  -1.2428999999999999e+00   2.2239999999999999e-01   3.5695000000000001e+00   1.8300000000000000e-01   6.7400000000000002e-02   2.3440000000000000e-01
  -3.3060000000000000e-01  -2.1980000000000000e-01   8.5780000000000001e-01   1.8140000000000001e-01   9.5200000000000007e-02   7.0199999999999999e-02  -1.1318999999999999e+00   2.6679999999999998e-01   4.0048000000000004e+00   2.3119999999999999e-01   2.8899999999999999e-02   2.0349999999999999e-01
  -1.9839999999999999e-01  -2.6379999999999998e-01  -8.5800000000000001e-02   1.4319999999999999e-01   6.6600000000000006e-02   1.7500000000000002e-02  -1.1318999999999999e+00   6.6699999999999995e-02   3.6564999999999999e+00   1.6380000000000000e-01  -4.8099999999999997e-02   2.5209999999999999e-01
  -8.8200000000000001e-02  -1.7590000000000000e-01  -7.7210000000000001e-01   2.2910000000000000e-01   1.4269999999999999e-01   4.3900000000000002e-02  -1.1096999999999999e+00   3.1130000000000002e-01   3.8306000000000000e+00   2.0230000000000001e-01   5.7700000000000001e-02   2.0790000000000000e-01
  -2.2040000000000001e-01  -2.1980000000000000e-01   3.4310000000000002e-01   1.3370000000000001e-01   2.8500000000000001e-02   7.0199999999999999e-02  -1.1318999999999999e+00   1.5559999999999999e-01   3.5695000000000001e+00   1.5409999999999999e-01   1.0580000000000001e-01   2.3890000000000000e-01
  -1.7630000000000001e-01  -2.4179999999999999e-01  -6.8630000000000002e-01   2.7689999999999998e-01   6.6600000000000006e-02  -8.8000000000000005e-03  -1.2650999999999999e+00  -2.2239999999999999e-01   3.7435999999999998e+00   2.7939999999999998e-01   2.8899999999999999e-02   2.2559999999999999e-01
  -2.4249999999999999e-01  -2.6379999999999998e-01  -3.4310000000000002e-01   2.0050000000000001e-01   1.2370000000000000e-01   8.7700000000000000e-02  -1.4871000000000001e+00  -6.6699999999999995e-02   2.8730000000000002e+00   3.3710000000000001e-01   4.8099999999999997e-02   2.4770000000000000e-01
  -1.9839999999999999e-01  -2.1980000000000000e-01   6.8630000000000002e-01   1.5279999999999999e-01   5.7099999999999998e-02   1.0520000000000000e-01  -1.1318999999999999e+00   2.4460000000000001e-01   3.3953000000000002e+00   2.7939999999999998e-01   4.8099999999999997e-02   2.3440000000000000e-01
  -1.1020000000000001e-01  -3.5170000000000001e-01   4.2890000000000000e-01   1.1459999999999999e-01   2.8500000000000001e-02   1.1840000000000001e-01  -1.2206999999999999e+00   1.3339999999999999e-01   3.1341999999999999e+00   2.8899999999999998e-01   3.8500000000000000e-02   2.4770000000000000e-01
  -1.1020000000000001e-01  -3.7369999999999998e-01  -2.5740000000000002e-01   2.0050000000000001e-01   6.6600000000000006e-02   2.6300000000000000e-02  -1.1540999999999999e+00  -6.6699999999999995e-02   3.1341999999999999e+00   2.0230000000000001e-01   9.5999999999999992e-03   2.4770000000000000e-01
  -2.1999999999999999e-02  -3.5170000000000001e-01  -8.5800000000000001e-02   1.2410000000000000e-01   2.8500000000000001e-02   1.2280000000000001e-01  -1.0875999999999999e+00   0.0000000000000000e+00   3.9177000000000000e+00   2.0230000000000001e-01   2.8899999999999999e-02   2.0790000000000000e-01
  -1.7630000000000001e-01  -3.2979999999999998e-01   4.2890000000000000e-01   1.5279999999999999e-01   1.1420000000000000e-01   5.2600000000000001e-02  -1.0653999999999999e+00   2.4460000000000001e-01   4.0048000000000004e+00   2.6970000000000000e-01   5.7700000000000001e-02   1.6810000000000000e-01
  -3.7469999999999998e-01  -3.5170000000000001e-01   0.0000000000000000e+00   1.4319999999999999e-01   1.2370000000000000e-01   3.9500000000000000e-02  -1.1318999999999999e+00   4.4499999999999998e-02   2.9600000000000000e+00   2.4079999999999999e-01   7.6999999999999999e-02   2.8310000000000002e-01
  -4.4100000000000000e-02  -1.7590000000000000e-01  -9.4359999999999999e-01   1.9089999999999999e-01   1.3320000000000001e-01   2.1899999999999999e-02  -1.0875999999999999e+00   2.0010000000000000e-01   3.3953000000000002e+00   2.9859999999999998e-01   8.6599999999999996e-02   1.9020000000000001e-01
  -2.4249999999999999e-01  -1.5390000000000001e-01   9.4359999999999999e-01   8.5900000000000004e-02   1.4269999999999999e-01   6.5799999999999997e-02  -1.1540999999999999e+00   8.8900000000000007e-02   2.8730000000000002e+00   2.7939999999999998e-01   3.8500000000000000e-02   2.1679999999999999e-01
  -1.9839999999999999e-01  -4.1770000000000002e-01  -6.8630000000000002e-01   1.6230000000000000e-01   1.6180000000000000e-01   3.9500000000000000e-02  -1.2206999999999999e+00   1.1119999999999999e-01   2.5247000000000002e+00   2.1190000000000001e-01  -6.7400000000000002e-02   2.3890000000000000e-01
  -1.9839999999999999e-01  -3.0780000000000002e-01  -8.5800000000000001e-02   1.9089999999999999e-01   1.3320000000000001e-01   8.7700000000000000e-02  -1.2428999999999999e+00  -4.4499999999999998e-02   3.2212000000000001e+00   2.7939999999999998e-01   5.7700000000000001e-02   2.6540000000000002e-01
  -2.1999999999999999e-02  -3.2979999999999998e-01   6.8630000000000002e-01   1.9089999999999999e-01   8.5599999999999996e-02   7.0199999999999999e-02  -1.2428999999999999e+00   1.7790000000000000e-01   2.6118000000000001e+00   3.3710000000000001e-01   2.8899999999999999e-02   2.3000000000000001e-01
  -5.0700000000000001e-01  -4.3969999999999998e-01   1.4582999999999999e+00   1.8140000000000001e-01   0.0000000000000000e+00   9.2100000000000001e-02  -1.1540999999999999e+00  -8.8900000000000007e-02   3.1341999999999999e+00   1.4449999999999999e-01  -4.8099999999999997e-02   2.6979999999999998e-01
  -2.8649999999999998e-01  -3.9570000000000000e-01  -4.2890000000000000e-01   1.5279999999999999e-01   1.3320000000000001e-01   7.8899999999999998e-02  -1.0875999999999999e+00   0.0000000000000000e+00   3.3083000000000000e+00   2.1190000000000001e-01   7.6999999999999999e-02   2.4770000000000000e-01
  -1.7630000000000001e-01  -3.7369999999999998e-01  -3.4310000000000002e-01   1.5279999999999999e-01  -1.9000000000000000e-02   9.6500000000000002e-02  -1.1984999999999999e+00   0.0000000000000000e+00   3.6564999999999999e+00   1.8300000000000000e-01   9.5999999999999992e-03   2.4329999999999999e-01
  -6.6100000000000006e-02  -1.5390000000000001e-01  -5.1470000000000005e-01   1.5279999999999999e-01   8.5599999999999996e-02   8.7700000000000000e-02  -1.1540999999999999e+00   3.5580000000000001e-01   3.5695000000000001e+00   2.6010000000000000e-01   4.8099999999999997e-02   1.9910000000000000e-01
   0.0000000000000000e+00  -5.4959999999999998e-01   8.5800000000000001e-02   1.3370000000000001e-01   1.2370000000000000e-01   7.4499999999999997e-02  -1.0431999999999999e+00   4.4499999999999998e-02   4.2659000000000002e+00   1.8300000000000000e-01   4.8099999999999997e-02   2.3890000000000000e-01
  -2.4249999999999999e-01  -1.7590000000000000e-01  -8.5780000000000001e-01   2.0999999999999999e-01   8.5599999999999996e-02   6.1400000000000003e-02  -1.1762999999999999e+00   2.0010000000000000e-01   3.8306000000000000e+00   2.5050000000000000e-01   1.1550000000000001e-01   1.9020000000000001e-01
  -1.9839999999999999e-01  -5.0560000000000005e-01  -3.4310000000000002e-01   1.4319999999999999e-01   8.5599999999999996e-02   7.4499999999999997e-02  -9.5440000000000003e-01  -2.2200000000000001e-02   3.4824000000000002e+00   2.9859999999999998e-01   4.8099999999999997e-02   2.3000000000000001e-01
  -4.4100000000000000e-02  -3.9570000000000000e-01  -9.4359999999999999e-01   1.9089999999999999e-01   8.5599999999999996e-02   3.9500000000000000e-02  -1.2206999999999999e+00   2.2200000000000001e-02   3.5695000000000001e+00   2.6970000000000000e-01   6.7400000000000002e-02   2.2559999999999999e-01
  -2.4249999999999999e-01  -5.9360000000000002e-01  -4.2890000000000000e-01   1.7190000000000000e-01   8.5599999999999996e-02   7.8899999999999998e-02  -1.3095000000000001e+00  -2.2200000000000001e-02   3.8306000000000000e+00   2.8899999999999998e-01  -7.6999999999999999e-02   2.1229999999999999e-01
  -6.6100000000000006e-02  -2.1980000000000000e-01   6.8630000000000002e-01   1.4319999999999999e-01   7.6100000000000001e-02   1.1840000000000001e-01  -1.1096999999999999e+00   1.1119999999999999e-01   4.1788999999999996e+00   2.4079999999999999e-01   9.6199999999999994e-02   2.3440000000000000e-01
  -4.4100000000000000e-02  -3.9570000000000000e-01   4.2890000000000000e-01   2.1959999999999999e-01  -4.7600000000000003e-02   9.6500000000000002e-02  -1.2206999999999999e+00  -3.5580000000000001e-01   3.3953000000000002e+00   2.5050000000000000e-01  -1.3469999999999999e-01   2.6540000000000002e-01
  -1.9839999999999999e-01  -3.2979999999999998e-01  -8.5800000000000001e-02   2.1959999999999999e-01   3.8100000000000002e-02   7.4499999999999997e-02  -1.0653999999999999e+00  -2.2200000000000001e-02   3.7435999999999998e+00   2.7939999999999998e-01   2.8899999999999999e-02   2.0790000000000000e-01
  -4.4100000000000000e-02  -3.2979999999999998e-01   5.1470000000000005e-01   1.4319999999999999e-01   9.4999999999999998e-03   9.6500000000000002e-02  -1.2428999999999999e+00   1.1119999999999999e-01   3.5695000000000001e+00   2.3119999999999999e-01   1.0580000000000001e-01   2.1679999999999999e-01
  -3.0859999999999999e-01  -4.6170000000000000e-01   7.7210000000000001e-01   9.5500000000000002e-02   1.0470000000000000e-01   5.7000000000000002e-02  -1.1984999999999999e+00  -6.6699999999999995e-02   3.8306000000000000e+00   2.6010000000000000e-01   1.1550000000000001e-01   2.1679999999999999e-01
  -1.5429999999999999e-01  -2.8580000000000000e-01   0.0000000000000000e+00   1.5279999999999999e-01   1.4269999999999999e-01   7.8899999999999998e-02  -1.1540999999999999e+00   2.2200000000000001e-02   3.4824000000000002e+00   2.0230000000000001e-01  -5.7700000000000001e-02   2.6100000000000001e-01
  -1.1020000000000001e-01  -1.3189999999999999e-01  -2.5740000000000002e-01   1.9089999999999999e-01   1.9030000000000000e-01   4.3900000000000002e-02  -1.1762999999999999e+00   1.3339999999999999e-01   2.8730000000000002e+00   2.4079999999999999e-01   3.8500000000000000e-02   1.8579999999999999e-01
  -4.4100000000000000e-02  -3.5170000000000001e-01   6.8630000000000002e-01   1.7190000000000000e-01   9.5200000000000007e-02   8.3299999999999999e-02  -1.1318999999999999e+00   1.1119999999999999e-01   4.4401000000000002e+00   1.8300000000000000e-01   7.6999999999999999e-02   2.3890000000000000e-01
  -1.5429999999999999e-01  -2.4179999999999999e-01  -5.1470000000000005e-01   1.9089999999999999e-01   1.9030000000000000e-01   2.6300000000000000e-02  -1.1984999999999999e+00   2.4460000000000001e-01   3.2212000000000001e+00   2.9859999999999998e-01   3.8500000000000000e-02   2.6540000000000002e-01
  -1.9839999999999999e-01  -4.3969999999999998e-01  -8.5800000000000001e-02   1.7190000000000000e-01   1.1420000000000000e-01   6.5799999999999997e-02  -1.0431999999999999e+00  -1.1119999999999999e-01   3.3953000000000002e+00   2.6970000000000000e-01   9.6199999999999994e-02   2.0349999999999999e-01
  -1.7630000000000001e-01  -5.0560000000000005e-01   3.4310000000000002e-01   1.8140000000000001e-01   1.3320000000000001e-01   9.2100000000000001e-02  -1.1762999999999999e+00   2.2239999999999999e-01   3.9177000000000000e+00   2.2159999999999999e-01   6.7400000000000002e-02   2.4329999999999999e-01
  -2.6450000000000001e-01  -4.6170000000000000e-01   1.2867999999999999e+00   1.7190000000000000e-01  -2.8500000000000001e-02   1.2280000000000001e-01  -1.1984999999999999e+00   0.0000000000000000e+00   2.5247000000000002e+00   2.5050000000000000e-01   0.0000000000000000e+00   2.6540000000000002e-01
   0.0000000000000000e+00  -2.6379999999999998e-01  -8.5800000000000001e-02   1.5279999999999999e-01   7.6100000000000001e-02   9.6500000000000002e-02  -1.1762999999999999e+00   2.2200000000000001e-02   2.6989000000000001e+00   2.3119999999999999e-01   3.8500000000000000e-02   2.2120000000000001e-01
  -8.8200000000000001e-02  -2.6379999999999998e-01   6.8630000000000002e-01   1.0500000000000000e-01   5.7099999999999998e-02   1.2280000000000001e-01  -1.1096999999999999e+00   1.5559999999999999e-01   3.7435999999999998e+00   2.3119999999999999e-01   3.8500000000000000e-02   2.2120000000000001e-01
  -1.5429999999999999e-01  -5.2759999999999996e-01   8.5800000000000001e-02   1.4319999999999999e-01   9.5200000000000007e-02   7.4499999999999997e-02  -1.2873000000000001e+00   2.0010000000000000e-01   3.3953000000000002e+00   2.6970000000000000e-01   7.6999999999999999e-02   1.9460000000000000e-01
  -1.1020000000000001e-01  -1.5390000000000001e-01   0.0000000000000000e+00   2.5779999999999997e-01   2.0930000000000001e-01   1.7500000000000002e-02  -1.1318999999999999e+00  -6.6699999999999995e-02   3.2212000000000001e+00   2.2159999999999999e-01  -3.8500000000000000e-02   2.3000000000000001e-01
  -4.4100000000000000e-02  -1.5390000000000001e-01  -1.2867999999999999e+00   2.2910000000000000e-01   1.2370000000000000e-01   3.5099999999999999e-02  -1.0431999999999999e+00   2.2239999999999999e-01   3.1341999999999999e+00   1.4449999999999999e-01   4.8099999999999997e-02   1.9460000000000000e-01
