# Supplementary material for: Footwear and Foam Surface Alter Gait Initiation of Typical Subjects
Source: PLoS One. 2015 Aug 13;10(8):e0135821. doi: 10.1371/journal.pone.0135821 (PMC4536224; doi:10.1371/journal.pone.0135821)
Supplement: S1 Dataset — (ZIP) [file pone.0135821.s001.zip › 13_barefoot_av1_01.txt]

   1.4702100000000000e+01  -6.6000000000000003e-02   2.3564810000000000e+02   4.7069000000000001e+00   3.5665399999999998e+01  -6.2709999999999999e-01  -1.6912500000000001e+01  -4.3360000000000003e+00   2.8825630000000001e+02   3.0440000000000000e+00  -3.1617999999999999e+01   8.8000000000000005e-03
   1.4834400000000000e+01  -8.5740000000000005e-01   2.3444710000000001e+02   4.1054000000000004e+00   3.5760500000000000e+01  -4.9109999999999998e-01  -1.7245500000000000e+01  -2.6682999999999999e+00   2.9060690000000000e+02   3.1307000000000000e+00  -3.1791200000000000e+01   4.8700000000000000e-02
   1.4305300000000001e+01  -1.2311000000000001e+00   2.3401820000000001e+02   3.6949000000000001e+00   3.5598700000000001e+01  -3.8590000000000002e-01  -1.6846000000000000e+01  -3.2464000000000000e+00   2.9121629999999999e+02   2.9765000000000001e+00  -3.2137599999999999e+01   3.5400000000000001e-02
   1.3622000000000000e+01  -1.8027000000000000e+00   2.2904270000000000e+02   3.4466000000000001e+00   3.5046799999999998e+01  -2.8070000000000001e-01  -1.7090100000000000e+01  -4.5137999999999998e+00   2.9426350000000002e+02   2.8128000000000002e+00  -3.2484000000000002e+01  -3.1000000000000000e-02
   1.3313400000000000e+01  -2.1103999999999998e+00   2.2406720000000001e+02   2.9310999999999998e+00   3.4380699999999997e+01  -2.1049999999999999e-01  -1.8643699999999999e+01  -3.8022999999999998e+00   2.9765879999999999e+02   2.5430999999999999e+00  -3.2484000000000002e+01  -1.1060000000000000e-01
   1.3313400000000000e+01  -2.7479000000000000e+00   2.1694720000000001e+02   2.6446000000000001e+00   3.3438600000000001e+01  -1.0960000000000000e-01  -1.7955700000000000e+01  -5.6033999999999997e+00   3.0035770000000002e+02   2.2829999999999999e+00  -3.2994000000000000e+01  -2.7429999999999999e-01
   1.3423700000000000e+01  -3.3855000000000000e+00   2.1068500000000000e+02   2.2246000000000001e+00   3.2420499999999997e+01   6.1400000000000003e-02  -1.8510600000000000e+01  -5.8257000000000003e+00   3.0209890000000001e+02   1.8206000000000000e+00  -3.3571300000000001e+01  -3.4499999999999997e-01
   1.2652200000000001e+01  -4.3746999999999998e+00   2.0270710000000000e+02   1.7854000000000001e+00   3.1202400000000001e+01   1.7979999999999999e-01  -1.8643699999999999e+01  -6.2037000000000004e+00   3.0923779999999999e+02   1.3678999999999999e+00  -3.4081299999999999e+01  -4.8220000000000002e-01
   1.1638199999999999e+01  -5.1222000000000003e+00   1.9455760000000001e+02   1.3462000000000001e+00   2.9927299999999999e+01   2.8939999999999999e-01  -1.9997599999999998e+01  -8.1159999999999997e+00   3.1420020000000000e+02   6.6469999999999996e-01  -3.4754800000000003e+01  -6.3700000000000001e-01
   1.0403900000000000e+01  -5.4739000000000004e+00   1.8520720000000000e+02   1.0407000000000000e+00   2.8633199999999999e+01   3.6399999999999999e-01  -2.0241800000000001e+01  -9.0276999999999994e+00   3.2020740000000001e+02  -3.8500000000000000e-02  -3.5524600000000000e+01  -8.0950000000000000e-01
   8.9931999999999999e+00  -5.7596999999999996e+00   1.7431270000000001e+02   6.0150000000000003e-01   2.7196300000000001e+01   4.2980000000000002e-01  -2.0375000000000000e+01  -9.5168999999999997e+00   3.2760750000000002e+02  -7.2250000000000003e-01  -3.6611899999999999e+01  -1.0041000000000000e+00
   7.1417000000000002e+00  -6.8808999999999996e+00   1.6384700000000001e+02   1.3370000000000001e-01   2.5645199999999999e+01   5.5689999999999995e-01  -2.1573499999999999e+01  -1.1384700000000000e+01   3.3474639999999999e+02  -1.5990000000000000e+00  -3.7631799999999998e+01  -1.1634000000000000e+00
   5.2460000000000004e+00  -7.6722999999999999e+00   1.5218039999999999e+02  -1.6230000000000000e-01   2.4084599999999998e+01   7.7620000000000000e-01  -2.2727599999999999e+01  -1.2985600000000000e+01   3.4745720000000000e+02  -2.4466999999999999e+00  -3.8911499999999997e+01  -1.4641999999999999e+00
   3.8353000000000002e+00  -8.0899999999999999e+00   1.4059960000000001e+02  -3.6280000000000001e-01   2.2352699999999999e+01   7.2360000000000002e-01  -2.3415700000000001e+01  -1.3363600000000000e+01   3.5990679999999998e+02  -3.5160000000000000e+00  -4.0691600000000001e+01  -1.6588000000000001e+00
   2.8875000000000002e+00  -8.8813999999999993e+00   1.2936189999999999e+02  -5.6330000000000002e-01   2.0620799999999999e+01   8.4630000000000005e-01  -2.3637599999999999e+01  -1.5209199999999999e+01   3.7148579999999998e+02  -4.5755999999999997e+00  -4.2250399999999999e+01  -1.9065000000000001e+00
   1.2784000000000000e+00  -8.9033999999999995e+00   1.1735220000000000e+02  -8.6880000000000002e-01   1.8984100000000002e+01   8.2879999999999998e-01  -2.3681999999999999e+01  -1.5609400000000001e+01   3.8236840000000001e+02  -5.5195999999999996e+00  -4.3501199999999997e+01  -2.0525000000000002e+00
   1.7630000000000001e-01  -8.7274999999999991e+00   1.0654349999999999e+02  -8.8790000000000002e-01   1.7509100000000000e+01   7.2789999999999999e-01  -2.4192499999999999e+01  -1.5542700000000000e+01   3.8942020000000002e+02  -6.3384000000000000e+00  -4.4511600000000001e+01  -2.2559999999999998e+00
  -1.1021000000000001e+00  -8.0020000000000007e+00   9.6163600000000002e+01  -9.4520000000000004e-01   1.5824800000000000e+01   6.1829999999999996e-01  -2.4170300000000001e+01  -1.7566199999999998e+01   3.9551450000000000e+02  -7.2630999999999997e+00  -4.5579599999999999e+01  -2.4639000000000002e+00
  -1.8514999999999999e+00  -7.3425000000000002e+00   8.5612200000000001e+01  -1.0216000000000001e+00   1.4207100000000001e+01   6.0080000000000000e-01  -2.4281300000000002e+01  -1.8299900000000001e+01   4.0326280000000003e+02  -8.0336999999999996e+00  -4.6512900000000002e+01  -2.7292999999999998e+00
  -3.4165000000000001e+00  -6.9248000000000003e+00   7.6090199999999996e+01  -1.0598000000000001e+00   1.2760700000000000e+01   5.3500000000000003e-01  -2.4947099999999999e+01  -1.9056000000000001e+01   4.0979230000000001e+02  -9.0162999999999993e+00  -4.7369300000000003e+01  -2.9548999999999999e+00
  -3.7911999999999999e+00  -6.1334000000000000e+00   6.7168700000000001e+01  -9.9290000000000000e-01   1.1580800000000000e+01   4.4290000000000002e-01  -2.5768300000000000e+01  -2.1501899999999999e+01   4.1370999999999998e+02  -9.8254000000000001e+00  -4.8100600000000000e+01  -3.2778000000000000e+00
  -4.5186000000000002e+00  -5.4080000000000004e+00   5.9019199999999998e+01  -1.0598000000000001e+00   1.0286600000000000e+01   3.1140000000000001e-01  -2.6744900000000001e+01  -2.2124500000000001e+01   4.1701830000000001e+02  -1.0403400000000000e+01  -4.8292999999999999e+01  -3.5299000000000000e+00
  -4.0777999999999999e+00  -3.9569999999999999e+00   5.3185899999999997e+01  -1.0024999999999999e+00   9.1638000000000002e+00   1.4030000000000001e-01  -2.8476099999999999e+01  -2.2658100000000001e+01   4.1632180000000000e+02  -1.1087300000000001e+01  -4.8475800000000000e+01  -3.7688000000000001e+00
  -3.7471999999999999e+00  -3.4075000000000002e+00   4.7009500000000003e+01  -8.9749999999999996e-01   8.0409000000000006e+00  -2.6300000000000000e-02  -3.0096299999999999e+01  -2.4437000000000001e+01   4.1797600000000000e+02  -1.1780900000000001e+01  -4.8658700000000003e+01  -4.0739999999999998e+00
  -3.5929000000000002e+00  -2.7040000000000002e+00   4.1776699999999998e+01  -8.4970000000000001e-01   7.2891000000000004e+00  -1.4470000000000000e-01  -3.1783200000000001e+01  -2.3769900000000000e+01   4.1867250000000001e+02  -1.2330000000000000e+01  -4.8860700000000001e+01  -4.2641999999999998e+00
  -3.2181999999999999e+00  -1.7586999999999999e+00   3.7144399999999997e+01  -7.8290000000000004e-01   6.5183000000000000e+00  -2.8499999999999998e-01  -3.3758499999999998e+01  -2.3925599999999999e+01   4.2128429999999997e+02  -1.3013900000000000e+01  -4.9389899999999997e+01  -4.5164000000000000e+00
  -2.6890999999999998e+00  -1.0992000000000000e+00   3.3112499999999997e+01  -6.3009999999999999e-01   5.7855999999999996e+00  -3.4200000000000003e-01  -3.5134599999999999e+01  -2.4926200000000001e+01   4.2685610000000003e+02  -1.3794200000000000e+01  -5.0381000000000000e+01  -4.7728999999999999e+00
  -2.7993999999999999e+00  -2.1980000000000000e-01   2.9509599999999999e+01  -5.3469999999999995e-01   5.1481000000000003e+00  -5.4379999999999995e-01  -3.6665999999999997e+01  -2.4592600000000001e+01   4.3260210000000001e+02  -1.4709300000000001e+01  -5.1218100000000000e+01  -4.9984999999999999e+00
  -2.7111999999999998e+00   6.3749999999999996e-01   2.6421399999999998e+01  -4.5829999999999999e-01   4.7294000000000000e+00  -6.0519999999999996e-01  -3.7243099999999998e+01  -2.4614899999999999e+01   4.3817399999999998e+02  -1.5393200000000000e+01  -5.2161099999999998e+01  -5.1090999999999998e+00
  -2.3144000000000000e+00   1.0551999999999999e+00   2.3419000000000000e+01  -4.3919999999999998e-01   4.2725999999999997e+00  -6.0080000000000000e-01  -3.7620399999999997e+01  -2.4170200000000001e+01   4.4209170000000000e+02  -1.6115700000000000e+01  -5.3046300000000002e+01  -5.1532999999999998e+00
  -1.8735999999999999e+00   9.2330000000000001e-01   2.2303799999999999e+01  -3.6280000000000001e-01   3.8824999999999998e+00  -6.1390000000000000e-01  -3.6954599999999999e+01  -2.3480899999999998e+01   4.4583530000000002e+02  -1.6693600000000000e+01  -5.3844900000000003e+01  -5.1843000000000004e+00
  -1.2343999999999999e+00   1.1431000000000000e+00   2.0931200000000000e+01  -2.9599999999999999e-01   3.5589000000000000e+00  -5.9199999999999997e-01  -3.6399700000000003e+01  -2.3013900000000000e+01   4.4983999999999997e+02  -1.7454599999999999e+01  -5.4864899999999999e+01  -5.1311999999999998e+00
  -5.2900000000000003e-01   1.6927000000000001e+00   1.9387100000000000e+01  -1.8140000000000001e-01   3.2353999999999998e+00  -5.7879999999999998e-01  -3.5578499999999998e+01  -2.3303000000000001e+01   4.5584719999999999e+02  -1.8148199999999999e+01  -5.5846299999999999e+01  -5.1665999999999999e+00
   6.6100000000000006e-02   1.8686000000000000e+00   1.7757200000000001e+01  -1.5279999999999999e-01   3.1212000000000000e+00  -6.0950000000000004e-01  -3.4513100000000001e+01  -2.2969400000000000e+01   4.6150610000000000e+02  -1.8851400000000002e+01  -5.7077900000000000e+01  -5.2020000000000000e+00
   9.0369999999999995e-01   2.3302999999999998e+00   1.7585699999999999e+01  -2.1959999999999999e-01   2.9308999999999998e+00  -5.6569999999999998e-01  -3.3359000000000002e+01  -2.3703199999999999e+01   4.6777440000000001e+02  -1.9631599999999999e+01  -5.8117100000000001e+01  -5.2904999999999998e+00
   1.3225000000000000e+00   2.5720999999999998e+00   1.6985199999999999e+01  -1.9089999999999999e-01   2.8357000000000001e+00  -5.6130000000000002e-01  -3.2027299999999997e+01  -2.5326400000000000e+01   4.7299799999999999e+02  -2.0421500000000002e+01  -5.9108199999999997e+01  -5.4055000000000000e+00
   1.5428999999999999e+00   3.2096000000000000e+00   1.7585699999999999e+01  -1.4319999999999999e-01   2.9117999999999999e+00  -6.1390000000000000e-01  -3.1139500000000002e+01  -2.6215800000000002e+01   4.7769929999999999e+02  -2.0922400000000000e+01  -5.9983800000000002e+01  -5.5647000000000002e+00
   1.8514999999999999e+00   3.6493000000000002e+00   1.7414100000000001e+01  -1.3370000000000001e-01   3.0356000000000001e+00  -6.2270000000000003e-01  -3.0251700000000000e+01  -2.7594500000000000e+01   4.8205230000000000e+02  -2.1587100000000000e+01  -6.0801699999999997e+01  -5.6886000000000001e+00
   2.3584999999999998e+00   4.3528000000000002e+00   1.9472899999999999e+01  -1.3370000000000001e-01   3.3401000000000001e+00  -6.3590000000000002e-01  -2.9452700000000000e+01  -2.9195399999999999e+01   4.8553469999999999e+02  -2.2155400000000000e+01  -6.1494500000000002e+01  -5.8433999999999999e+00
   2.7993999999999999e+00   4.6166000000000000e+00   2.2218000000000000e+01  -1.1459999999999999e-01   3.7397000000000000e+00  -7.1919999999999995e-01  -2.9119800000000001e+01  -3.0663000000000000e+01   4.8936540000000002e+02  -2.2704499999999999e+01  -6.2167999999999999e+01  -6.0513000000000003e+00
   3.5708000000000002e+00   5.2541000000000002e+00   2.5563600000000001e+01  -2.6729999999999998e-01   4.3391999999999999e+00  -7.0599999999999996e-01  -2.9008800000000001e+01  -3.2686399999999999e+01   4.9371839999999997e+02  -2.3118700000000000e+01  -6.2851199999999999e+01  -6.1883999999999997e+00
   3.8794000000000000e+00   6.0454999999999997e+00   3.0367500000000000e+01  -5.3469999999999995e-01   5.2051999999999996e+00  -7.5429999999999997e-01  -2.9141999999999999e+01  -3.4554200000000002e+01   4.9624310000000003e+02  -2.3667800000000000e+01  -6.3322600000000001e+01  -6.4583000000000004e+00
   4.0777999999999999e+00   6.1113999999999997e+00   3.8259599999999999e+01  -6.5880000000000005e-01   6.4802999999999997e+00  -6.9730000000000003e-01  -2.9319500000000001e+01  -3.6666600000000003e+01   5.0111849999999998e+02  -2.4149400000000000e+01  -6.3986600000000003e+01  -6.7192999999999996e+00
   4.6288000000000000e+00   6.5071000000000003e+00   4.8725200000000001e+01  -9.5469999999999999e-01   8.3072999999999997e+00  -6.9730000000000003e-01  -2.9940999999999999e+01  -3.8934600000000003e+01   5.0381729999999999e+02  -2.4611799999999999e+01  -6.4496499999999997e+01  -7.0156000000000001e+00
   4.6950000000000003e+00   6.7050000000000001e+00   6.1850099999999998e+01  -1.3556999999999999e+00   1.0581600000000000e+01  -5.3500000000000003e-01  -3.0873200000000001e+01  -4.0602300000000000e+01   5.0581970000000001e+02  -2.5054900000000000e+01  -6.4804400000000001e+01  -7.2103000000000002e+00
   4.0998000000000001e+00   5.5838000000000001e+00   7.8149000000000001e+01  -1.8236000000000001e+00   1.3341200000000001e+01  -3.1569999999999998e-01  -3.1672200000000000e+01  -4.2381200000000000e+01   5.0799619999999999e+02  -2.5286100000000001e+01  -6.4968000000000004e+01  -7.4977999999999998e+00
   3.5266999999999999e+00   3.3414999999999999e+00   9.5648899999999998e+01  -2.3773000000000000e+00   1.6662199999999999e+01   1.1840000000000001e-01  -3.2715299999999999e+01  -4.4026600000000002e+01   5.0877980000000002e+02  -2.5430599999999998e+01  -6.4996899999999997e+01  -7.6525999999999996e+00
   2.3805999999999998e+00   6.3749999999999996e-01   1.1649440000000000e+02  -3.2652000000000001e+00   2.0240200000000002e+01   7.3670000000000002e-01  -3.3580900000000000e+01  -4.5605300000000000e+01   5.0747390000000001e+02  -2.5681000000000001e+01  -6.4958399999999997e+01  -7.8693999999999997e+00
   1.0139000000000000e+00  -3.1876000000000002e+00   1.3596729999999999e+02  -4.1722000000000001e+00   2.3837199999999999e+01   1.4822000000000000e+00  -3.4779499999999999e+01  -4.6227899999999998e+01   5.0669029999999998e+02  -2.5623200000000001e+01  -6.4688999999999993e+01  -8.0152999999999999e+00
  -2.1999999999999999e-02  -6.6829999999999998e+00   1.5561179999999999e+02  -4.9169000000000000e+00   2.7338999999999999e+01   2.1356000000000002e+00  -3.5223399999999998e+01  -4.7050699999999999e+01   5.0407850000000002e+02  -2.5584700000000002e+01  -6.4198200000000000e+01  -8.1126000000000005e+00
  -1.0580000000000001e+00  -9.9146000000000001e+00   1.7362639999999999e+02  -5.7285000000000004e+00   3.0698100000000000e+01   2.7231999999999998e+00  -3.5844799999999999e+01  -4.7539800000000000e+01   4.9972550000000001e+02  -2.5411300000000001e+01  -6.3659399999999998e+01  -8.1966999999999999e+00
  -1.8294999999999999e+00  -1.1937099999999999e+01   1.9001110000000000e+02  -6.3681000000000001e+00   3.3686100000000003e+01   3.2406999999999999e+00  -3.6111199999999997e+01  -4.8318100000000001e+01   4.9389249999999998e+02  -2.5045300000000001e+01  -6.2957000000000001e+01  -8.2100000000000009e+00
  -2.2263000000000002e+00  -1.3014300000000000e+01   2.0570949999999999e+02  -6.9886999999999997e+00   3.6426600000000001e+01   3.4994000000000001e+00  -3.6044600000000003e+01  -4.8451500000000003e+01   4.8788529999999997e+02  -2.4900800000000000e+01  -6.2187199999999997e+01  -8.2364999999999995e+00
  -1.9177000000000000e+00  -1.3343999999999999e+01   2.1797659999999999e+02  -7.5328999999999997e+00   3.8710400000000000e+01   3.6090000000000000e+00  -3.6133400000000002e+01  -4.8429299999999998e+01   4.8065929999999997e+02  -2.4438400000000001e+01  -6.1244300000000003e+01  -8.1745999999999999e+00
  -1.6091000000000000e+00  -1.3410000000000000e+01   2.2852799999999999e+02  -7.8861999999999997e+00   4.0661200000000001e+01   3.7406000000000001e+00  -3.6000200000000000e+01  -4.7984600000000000e+01   4.7264980000000003e+02  -2.3947099999999999e+01  -6.0214700000000001e+01  -8.1524999999999999e+00
  -6.3919999999999999e-01  -1.4135400000000001e+01   2.3873630000000000e+02  -8.3063000000000002e+00   4.2250300000000003e+01   3.8458000000000001e+00  -3.5689500000000002e+01  -4.7740000000000002e+01   4.6368259999999998e+02  -2.3349900000000002e+01  -5.8915700000000001e+01  -8.0507000000000009e+00
   1.5649999999999999e+00  -1.5916100000000000e+01   2.4594210000000001e+02  -8.6309000000000005e+00   4.3582500000000003e+01   4.0476000000000001e+00  -3.5356499999999997e+01  -4.7428699999999999e+01   4.5271300000000002e+02  -2.2752700000000001e+01  -5.7453200000000002e+01  -7.9534000000000002e+00
   2.2924000000000002e+00  -1.6355799999999999e+01   2.5597880000000001e+02  -9.0510000000000002e+00   4.5171700000000001e+01   4.2580999999999998e+00  -3.5001399999999997e+01  -4.7184100000000001e+01   4.4148219999999998e+02  -2.2059100000000001e+01  -5.5759700000000002e+01  -7.8605000000000000e+00
   3.5266999999999999e+00  -1.7323100000000000e+01   2.6249840000000000e+02  -9.4232999999999993e+00   4.6484900000000003e+01   4.6307999999999998e+00  -3.4091400000000000e+01  -4.6539200000000001e+01   4.2633380000000000e+02  -2.1384799999999998e+01  -5.3893000000000001e+01  -7.7632000000000003e+00
   3.3062999999999998e+00  -1.9807200000000002e+01   2.7236349999999999e+02  -9.9007000000000005e+00   4.8016900000000000e+01   5.1176000000000004e+00  -3.3203600000000002e+01  -4.6227899999999998e+01   4.1031470000000002e+02  -2.0421500000000002e+01  -5.1891700000000000e+01  -7.6393000000000004e+00
   5.3342000000000001e+00  -2.1719799999999999e+01   2.8291489999999999e+02  -1.0416300000000000e+01   4.9853499999999997e+01   5.6086999999999998e+00  -3.2160499999999999e+01  -4.5671999999999997e+01   3.9333800000000002e+02  -1.9573799999999999e+01  -4.9707500000000003e+01  -7.5376000000000003e+00
   7.6044999999999998e+00  -2.3918099999999999e+01   2.9483890000000002e+02  -1.0970000000000001e+01   5.1737600000000000e+01   6.1524999999999999e+00  -3.0873200000000001e+01  -4.5271799999999999e+01   3.7496830000000000e+02  -1.8678000000000001e+01  -4.7244199999999999e+01  -7.4093000000000000e+00
   8.8169000000000004e+00  -2.7017800000000001e+01   3.0693439999999998e+02  -1.1638299999999999e+01   5.3859600000000000e+01   6.6304999999999996e+00  -2.9186299999999999e+01  -4.4804900000000004e+01   3.5442210000000000e+02  -1.7512400000000000e+01  -4.4732900000000001e+01  -7.3120000000000003e+00
   1.0271599999999999e+01  -2.9633900000000001e+01   3.2160340000000002e+02  -1.2316200000000000e+01   5.6447899999999997e+01   7.2443999999999997e+00  -2.7432900000000000e+01  -4.4382399999999997e+01   3.3309230000000002e+02  -1.6616599999999998e+01  -4.2038699999999999e+01  -7.1173999999999999e+00
   1.2211300000000000e+01  -3.2953400000000002e+01   3.3996109999999999e+02  -1.3013199999999999e+01   5.9435899999999997e+01   7.9504000000000001e+00  -2.5413200000000000e+01  -4.3515200000000000e+01   3.1115309999999999e+02  -1.5393200000000000e+01  -3.9113599999999998e+01  -6.9226999999999999e+00
   1.4084899999999999e+01  -3.6580700000000000e+01   3.5849040000000002e+02  -1.3882000000000000e+01   6.2576099999999997e+01   8.6301000000000005e+00  -2.3371300000000002e+01  -4.2447899999999997e+01   2.8712450000000001e+02  -1.4179500000000001e+01  -3.6063400000000001e+01  -6.6882999999999999e+00
   1.5010700000000000e+01  -3.9724299999999999e+01   3.7976479999999998e+02  -1.4674400000000000e+01   6.6144599999999997e+01   9.3010999999999999e+00  -2.1240600000000001e+01  -4.1269399999999997e+01   2.6126760000000002e+02  -1.2888700000000000e+01  -3.2791899999999998e+01  -6.4139999999999997e+00
   1.6245100000000001e+01  -4.3263700000000000e+01   4.0198280000000000e+02  -1.5619600000000000e+01   6.9979500000000002e+01   9.9983000000000004e+00  -1.8599399999999999e+01  -3.8667800000000000e+01   2.3314720000000000e+02  -1.1511200000000001e+01  -2.9251000000000001e+01  -6.0999999999999996e+00
   1.7126700000000000e+01  -4.6671199999999999e+01   4.2445819999999998e+02  -1.6583900000000000e+01   7.3804800000000000e+01   1.0682399999999999e+01  -1.5913800000000000e+01  -3.5488100000000003e+01   2.0511380000000000e+02  -9.9024999999999999e+00  -2.5565799999999999e+01  -5.4673999999999996e+00
   1.8581499999999998e+01  -4.9638900000000000e+01   4.4616149999999999e+02  -1.7395499999999998e+01   7.7449399999999997e+01   1.1313900000000000e+01  -1.3561100000000000e+01  -3.4398600000000002e+01   1.7499100000000001e+02  -8.4864999999999995e+00  -2.1784300000000002e+01  -4.9630999999999998e+00
   1.9815899999999999e+01  -5.2452800000000003e+01   4.6735010000000000e+02  -1.8130600000000001e+01   8.0875100000000003e+01   1.1818199999999999e+01  -1.2074000000000000e+01  -3.1552399999999999e+01   1.4460700000000000e+02  -7.0608000000000004e+00  -1.7829599999999999e+01  -4.3040000000000003e+00
   2.0962100000000000e+01  -5.4563299999999998e+01   4.8562200000000001e+02  -1.8865800000000000e+01   8.4072400000000002e+01   1.2274200000000000e+01  -9.7213999999999992e+00  -2.6393699999999999e+01   1.1648650000000001e+02  -5.5580999999999996e+00  -1.3903800000000000e+01  -3.5697000000000001e+00
   2.2152300000000000e+01  -5.6695700000000002e+01   5.0217829999999998e+02  -1.9381300000000000e+01   8.6717799999999997e+01   1.2686400000000001e+01  -7.1246000000000000e+00  -2.0190000000000001e+01   8.8453199999999995e+01  -3.9687000000000001e+00  -1.0478400000000001e+01  -2.8443000000000001e+00
   2.3893699999999999e+01  -5.8388399999999997e+01   5.1633259999999996e+02  -1.9839600000000001e+01   8.8849400000000003e+01   1.2905700000000000e+01  -4.7941000000000003e+00  -1.4408700000000000e+01   6.3118600000000001e+01  -2.5815999999999999e+00  -7.5340999999999996e+00  -1.9905999999999999e+00
   2.5194199999999999e+01  -5.9729399999999998e+01   5.2628350000000000e+02  -2.0135600000000000e+01   9.0486099999999993e+01   1.3160100000000000e+01  -1.5093000000000001e+00  -9.8948999999999998e+00   4.3442999999999998e+01  -1.7242999999999999e+00  -4.8879999999999999e+00  -1.4996000000000000e+00
   2.6208100000000002e+01  -6.0850600000000000e+01   5.3520500000000004e+02  -2.0450600000000001e+01   9.1780199999999994e+01   1.3410000000000000e+01  -8.6560000000000004e-01  -7.0265000000000004e+00   2.9687500000000000e+01  -9.6330000000000005e-01  -2.7519000000000000e+00  -8.8029999999999997e-01
   2.7266100000000002e+01  -6.2301499999999997e+01   5.4249670000000003e+02  -2.0689299999999999e+01   9.3007800000000003e+01   1.3589800000000000e+01  -9.9880000000000002e-01  -3.0463000000000000e+00   1.9327400000000001e+01  -3.5639999999999999e-01  -1.2989999999999999e+00  -2.0349999999999999e-01
   2.8236000000000001e+01  -6.3532600000000002e+01   5.4893039999999996e+02  -2.0899400000000000e+01   9.3702399999999997e+01   1.3826599999999999e+01   8.8780000000000003e-01   1.0005999999999999e+00   1.2710800000000001e+01   2.1190000000000001e-01  -5.8689999999999998e-01   1.4599999999999999e-01
   2.8853100000000001e+01  -6.4236000000000004e+01   5.5193290000000002e+02  -2.1013900000000000e+01   9.4320999999999998e+01   1.3945000000000000e+01   2.0863000000000000e+00   3.7578000000000000e+00   8.2706999999999997e+00   6.6469999999999996e-01  -2.8870000000000001e-01   4.6450000000000002e-01
   2.8742899999999999e+01  -6.5203299999999999e+01   5.5647940000000006e+02  -2.1042600000000000e+01   9.4825299999999999e+01   1.3997600000000000e+01   2.6856000000000000e+00   6.4482999999999997e+00   6.0072000000000001e+00   7.6100000000000001e-01  -9.5999999999999992e-03   6.8120000000000003e-01
   2.9051500000000001e+01  -6.5906800000000004e+01   5.5742300000000000e+02  -2.1119000000000000e+01   9.5082200000000000e+01   1.4142300000000001e+01   2.2416999999999998e+00   8.1159999999999997e+00   5.8330000000000002e+00   8.4770000000000001e-01   1.5400000000000000e-01   9.5989999999999998e-01
   2.8963400000000000e+01  -6.6676199999999994e+01   5.5776620000000003e+02  -2.1128499999999999e+01   9.4977599999999995e+01   1.4164300000000001e+01   2.0640999999999998e+00   8.8053000000000008e+00   6.2683000000000000e+00   9.0549999999999997e-01   2.5979999999999998e-01   1.0306999999999999e+00
   2.8786999999999999e+01  -6.7028000000000006e+01   5.5622209999999995e+02  -2.1080800000000000e+01   9.4768199999999993e+01   1.4269500000000001e+01   2.8188000000000000e+00   8.5830000000000002e+00   4.6142000000000003e+00   8.2840000000000003e-01   2.1170000000000000e-01   1.0528000000000000e+00
   2.7817200000000000e+01  -6.7709500000000006e+01   5.5622209999999995e+02  -2.0928000000000001e+01   9.4530299999999997e+01   1.4282700000000000e+01   2.3971000000000000e+00   4.7584000000000000e+00   6.0941999999999998e+00   5.2980000000000005e-01   2.8899999999999999e-02   1.7690000000000000e-01
   2.7332200000000000e+01  -6.8369000000000000e+01   5.5321960000000001e+02  -2.0842099999999999e+01   9.4006900000000002e+01   1.4304600000000001e+01   2.3527000000000000e+00   9.5609999999999995e-01   4.8754000000000000e+00   2.8899999999999998e-01   1.9239999999999999e-01   3.7159999999999999e-01
   2.6582799999999999e+01  -6.8742699999999999e+01   5.5081769999999995e+02  -2.0670200000000001e+01   9.3597800000000007e+01   1.4335300000000000e+01   8.8780000000000003e-01   2.1345999999999998e+00   3.0470999999999999e+00   1.8300000000000000e-01   4.5219999999999999e-01   1.5479999999999999e-01
   2.5679099999999998e+01  -6.9116399999999999e+01   5.4772950000000003e+02  -2.0450600000000001e+01   9.3007800000000003e+01   1.4344099999999999e+01   1.1540999999999999e+00   3.3350000000000002e-01   4.0048000000000004e+00   2.2159999999999999e-01   5.4849999999999999e-01   1.2830000000000000e-01
   2.4819400000000002e+01  -6.9731899999999996e+01   5.4507020000000000e+02  -2.0374300000000002e+01   9.2408299999999997e+01   1.4326499999999999e+01   1.8200000000000001e+00   7.3380000000000001e-01   1.7412000000000001e+00   1.5409999999999999e-01   4.2340000000000000e-01   1.0170000000000000e-01
   2.3871600000000001e+01  -7.0083699999999993e+01   5.4095259999999996e+02  -2.0202400000000001e+01   9.1780199999999994e+01   1.4348400000000000e+01   2.2416999999999998e+00   1.1785000000000001e+00   2.1764999999999999e+00   1.9270000000000001e-01   3.6559999999999998e-01   1.6370000000000001e-01
   2.3254400000000000e+01  -7.0765199999999993e+01   5.3692070000000001e+02  -1.9925500000000000e+01   9.1066599999999994e+01   1.4352800000000000e+01   1.6424000000000001e+00   5.7809999999999995e-01   3.5695000000000001e+00   1.0600000000000000e-01   3.9450000000000002e-01   2.6499999999999999e-02
   2.2725400000000000e+01  -7.0962999999999994e+01   5.3263149999999996e+02  -1.9591400000000000e+01   9.0305300000000003e+01   1.4300200000000000e+01   1.3761000000000001e+00   5.1139999999999997e-01   2.0893999999999999e+00  -7.7100000000000002e-02   4.5219999999999999e-01   1.0170000000000000e-01
   2.2174399999999999e+01  -7.1007000000000005e+01   5.2782759999999996e+02  -1.9371800000000000e+01   8.9429800000000000e+01   1.4322100000000001e+01   1.5536000000000001e+00   3.3350000000000002e-01   2.2635999999999998e+00   9.5999999999999992e-03   4.8110000000000003e-01   6.1899999999999997e-02
   2.2086200000000002e+01  -7.1820400000000006e+01   5.2448209999999995e+02  -1.9142600000000002e+01   8.8630499999999998e+01   1.4313400000000000e+01   1.5536000000000001e+00   4.4469999999999998e-01   3.4824000000000002e+00   4.8200000000000000e-02   4.9070000000000003e-01   7.5200000000000003e-02
   2.1270700000000001e+01  -7.1974299999999999e+01   5.1993550000000005e+02  -1.8884899999999998e+01   8.7888300000000001e+01   1.4300200000000000e+01   1.7756000000000001e+00   6.2260000000000004e-01   2.1764999999999999e+00   1.3489999999999999e-01   4.5219999999999999e-01   5.7500000000000002e-02
   2.0565300000000001e+01  -7.2347999999999999e+01   5.1616099999999994e+02  -1.8646200000000000e+01   8.7184100000000001e+01   1.4300200000000000e+01   2.0640999999999998e+00   4.8920000000000002e-01   2.4377000000000000e+00   9.6299999999999997e-02   4.6189999999999998e-01   9.2899999999999996e-02
   2.0366900000000001e+01  -7.2787700000000001e+01   5.1204340000000002e+02  -1.8292899999999999e+01   8.6337199999999996e+01   1.4282700000000000e+01   1.6868000000000001e+00   2.8910000000000002e-01   2.2635999999999998e+00   9.6299999999999997e-02   4.6189999999999998e-01   7.5200000000000003e-02
   2.0411000000000001e+01  -7.2809600000000003e+01   5.0886939999999998e+02  -1.7825099999999999e+01   8.5537899999999993e+01   1.4142300000000001e+01   1.6424000000000001e+00   6.4480000000000004e-01   3.1341999999999999e+00   1.4449999999999999e-01   5.4849999999999999e-01   7.9600000000000004e-02
   2.0080400000000001e+01  -7.2435900000000004e+01   5.0466600000000000e+02  -1.7433599999999998e+01   8.4586299999999994e+01   1.4120400000000000e+01   1.8422000000000001e+00   3.7800000000000000e-01   3.1341999999999999e+00   9.6299999999999997e-02   3.9450000000000002e-01   1.0620000000000000e-01
   2.0036300000000001e+01  -7.2765699999999995e+01   5.0037680000000000e+02  -1.7023099999999999e+01   8.3796499999999995e+01   1.4032700000000000e+01   1.7756000000000001e+00   6.0040000000000004e-01   1.7412000000000001e+00   1.4449999999999999e-01   4.5219999999999999e-01   6.6400000000000001e-02
   1.9859999999999999e+01  -7.2370000000000005e+01   4.9565870000000001e+02  -1.6545700000000000e+01   8.2854399999999998e+01   1.3962500000000000e+01   1.6868000000000001e+00   7.1150000000000002e-01   2.6989000000000001e+00   1.4449999999999999e-01   4.3300000000000000e-01   8.8499999999999995e-02
   1.9882000000000001e+01  -7.2216099999999997e+01   4.9291359999999997e+02  -1.6192499999999999e+01   8.2121700000000004e+01   1.3813499999999999e+01   1.5093000000000001e+00   3.3350000000000002e-01   3.2212000000000001e+00   7.7100000000000002e-02   4.0410000000000001e-01   8.8499999999999995e-02
   1.9948100000000000e+01  -7.2238100000000003e+01   4.8913909999999998e+02  -1.5724600000000001e+01   8.1255700000000004e+01   1.3708200000000000e+01   1.7978000000000001e+00   4.8920000000000002e-01   2.9600000000000000e+00   1.9270000000000001e-01   4.2340000000000000e-01   9.7299999999999998e-02
   1.9970199999999998e+01  -7.2150099999999995e+01   4.8656560000000002e+02  -1.5275900000000000e+01   8.0589600000000004e+01   1.3655600000000000e+01   1.8200000000000001e+00   4.0020000000000000e-01   2.8730000000000002e+00   1.7340000000000000e-01   4.0410000000000001e-01   1.1940000000000001e-01
   1.9573399999999999e+01  -7.1908299999999997e+01   4.8536470000000003e+02  -1.4817600000000001e+01   8.0227999999999994e+01   1.3484600000000000e+01   1.8422000000000001e+00   6.0040000000000004e-01   2.5247000000000002e+00   1.7340000000000000e-01   4.2340000000000000e-01   8.4000000000000005e-02
   1.9397099999999998e+01  -7.1644499999999994e+01   4.8390629999999999e+02  -1.4340299999999999e+01   7.9780799999999999e+01   1.3344200000000001e+01   1.8200000000000001e+00   7.1150000000000002e-01   2.5247000000000002e+00   7.7100000000000002e-02   4.3300000000000000e-01   8.8499999999999995e-02
   1.9419100000000000e+01  -7.2018199999999993e+01   4.8356319999999999e+02  -1.3862900000000000e+01   7.9438199999999995e+01   1.3282800000000000e+01   1.7756000000000001e+00   5.1139999999999997e-01   3.1341999999999999e+00   7.7100000000000002e-02   4.9070000000000003e-01   5.3100000000000001e-02
   1.9375000000000000e+01  -7.2304000000000002e+01   4.8287689999999998e+02  -1.3299600000000000e+01   7.9019499999999994e+01   1.3217100000000000e+01   1.6868000000000001e+00   6.2260000000000004e-01   2.9600000000000000e+00   9.5999999999999992e-03   4.8110000000000003e-01   8.4000000000000005e-02
   1.9749700000000001e+01  -7.2106200000000001e+01   4.8304849999999999e+02  -1.2736300000000000e+01   7.8676900000000003e+01   1.3142500000000000e+01   1.5093000000000001e+00   5.5589999999999995e-01   2.6989000000000001e+00   9.6299999999999997e-02   4.4259999999999999e-01   9.7299999999999998e-02
   1.9683599999999998e+01  -7.2304000000000002e+01   4.8159019999999998e+02  -1.2316200000000000e+01   7.8239199999999997e+01   1.3068000000000000e+01   1.7534000000000001e+00   4.8920000000000002e-01   2.2635999999999998e+00   1.1559999999999999e-01   4.1370000000000001e-01   1.0620000000000000e-01
   2.0344899999999999e+01  -7.2611800000000002e+01   4.8236219999999997e+02  -1.1657400000000001e+01   7.7982299999999995e+01   1.2967100000000000e+01   1.6202000000000001e+00   8.0049999999999999e-01   2.0893999999999999e+00   1.4449999999999999e-01   4.2340000000000000e-01   7.0800000000000002e-02
   2.0499199999999998e+01  -7.2765699999999995e+01   4.8253379999999999e+02  -1.1113200000000001e+01   7.7611199999999997e+01   1.2875000000000000e+01   1.6868000000000001e+00   6.4480000000000004e-01   3.0470999999999999e+00   1.7340000000000000e-01   4.5219999999999999e-01   9.2899999999999996e-02
   2.0499199999999998e+01  -7.2963499999999996e+01   4.8167599999999999e+02  -1.0664500000000000e+01   7.7316199999999995e+01   1.2879400000000000e+01   1.5758000000000001e+00   5.1139999999999997e-01   2.7858999999999998e+00   1.1559999999999999e-01   5.3879999999999995e-01   7.5200000000000003e-02
   2.0366900000000001e+01  -7.3051500000000004e+01   4.8244799999999998e+02  -1.0063000000000001e+01   7.6916499999999999e+01   1.2787300000000000e+01   1.7090000000000001e+00   6.8930000000000002e-01   2.6118000000000001e+00   1.1559999999999999e-01   4.6189999999999998e-01   7.5200000000000003e-02
   2.0631399999999999e+01  -7.3447199999999995e+01   4.8210489999999999e+02  -9.4041999999999994e+00   7.6868899999999996e+01   1.2721500000000001e+01   1.5536000000000001e+00   6.2260000000000004e-01   3.3083000000000000e+00   5.7799999999999997e-02   3.8490000000000002e-01   9.7299999999999998e-02
   2.0543299999999999e+01  -7.3667000000000002e+01   4.8347739999999999e+02  -8.7167999999999992e+00   7.6840400000000002e+01   1.2677700000000000e+01   1.7312000000000001e+00   6.0040000000000004e-01   2.1764999999999999e+00   1.3489999999999999e-01   4.3300000000000000e-01   7.5200000000000003e-02
   2.0278800000000000e+01  -7.4326499999999996e+01   4.8613670000000002e+02  -8.0867000000000004e+00   7.6849900000000005e+01   1.2633800000000001e+01   1.6868000000000001e+00   5.5589999999999995e-01   3.1341999999999999e+00   1.0600000000000000e-01   4.7149999999999997e-01   1.1500000000000000e-01
   2.0102399999999999e+01  -7.4722200000000001e+01   4.8913909999999998e+02  -7.2465000000000002e+00   7.6954599999999999e+01   1.2598699999999999e+01   1.4427000000000001e+00   5.7809999999999995e-01   3.0470999999999999e+00   4.8200000000000000e-02   4.3300000000000000e-01   8.4000000000000005e-02
   1.9926100000000002e+01  -7.5887299999999996e+01   4.9205579999999998e+02  -6.5781999999999998e+00   7.7125900000000001e+01   1.2682100000000000e+01   1.4427000000000001e+00   3.1130000000000002e-01   2.3506000000000000e+00   1.6380000000000000e-01   4.2340000000000000e-01   7.0800000000000002e-02
   2.0234700000000000e+01  -7.7162400000000005e+01   4.9505820000000000e+02  -5.9767000000000001e+00   7.7087800000000001e+01   1.2695200000000000e+01   1.8200000000000001e+00   6.0040000000000004e-01   2.7858999999999998e+00   5.7799999999999997e-02   4.4259999999999999e-01   1.2830000000000000e-01
   2.0190600000000000e+01  -7.8283600000000007e+01   4.9685969999999998e+02  -5.1269999999999998e+00   7.7078299999999999e+01   1.2690799999999999e+01   1.6424000000000001e+00   4.8920000000000002e-01   2.6989000000000001e+00   1.4449999999999999e-01   4.0410000000000001e-01   9.2899999999999996e-02
   2.0388999999999999e+01  -7.9096999999999994e+01   4.9746019999999999e+02  -4.2964000000000002e+00   7.7030699999999996e+01   1.2708399999999999e+01   1.6646000000000001e+00   4.6689999999999998e-01   2.3506000000000000e+00   1.0600000000000000e-01   4.0410000000000001e-01   1.1060000000000000e-01
   2.0829799999999999e+01  -7.9800399999999996e+01   4.9960480000000001e+02  -3.4752999999999998e+00   7.6888000000000005e+01   1.2695200000000000e+01   1.8644000000000001e+00   8.0049999999999999e-01   2.6989000000000001e+00   1.1559999999999999e-01   4.7149999999999997e-01   8.8499999999999995e-02
   2.1601299999999998e+01  -8.0767700000000005e+01   5.0080570000000000e+02  -2.4727999999999999e+00   7.6535899999999998e+01   1.2616300000000001e+01   1.5315000000000001e+00   4.8920000000000002e-01   2.3506000000000000e+00   1.5409999999999999e-01   5.4849999999999999e-01   7.0800000000000002e-02
   2.2262599999999999e+01  -8.1075500000000005e+01   5.0174939999999998e+02  -1.3653000000000000e+00   7.6240899999999996e+01   1.2532999999999999e+01   1.5093000000000001e+00   5.3369999999999995e-01   2.7858999999999998e+00   6.7400000000000002e-02   4.8110000000000003e-01   6.6400000000000001e-02
   2.2879700000000000e+01  -8.1207400000000007e+01   5.0303609999999998e+02  -2.7689999999999998e-01   7.5945899999999995e+01   1.2344400000000000e+01   1.6202000000000001e+00   4.4469999999999998e-01   2.9600000000000000e+00   1.3489999999999999e-01   4.5219999999999999e-01   6.6400000000000001e-02
   2.3761399999999998e+01  -8.1163399999999996e+01   5.0423710000000000e+02   1.0216000000000001e+00   7.5555700000000002e+01   1.2199700000000000e+01   1.8200000000000001e+00   4.4469999999999998e-01   3.1341999999999999e+00   1.5409999999999999e-01   4.3300000000000000e-01   1.1060000000000000e-01
   2.4621099999999998e+01  -8.1317300000000003e+01   5.0458019999999999e+02   2.1959000000000000e+00   7.4975300000000004e+01   1.2028700000000001e+01   1.6868000000000001e+00   7.3380000000000001e-01   2.4377000000000000e+00   1.7340000000000000e-01   4.1370000000000001e-01   5.7500000000000002e-02
   2.5502700000000001e+01  -8.1800899999999999e+01   5.0449439999999998e+02   3.5038999999999998e+00   7.4537499999999994e+01   1.1862000000000000e+01   1.6646000000000001e+00   6.4480000000000004e-01   2.7858999999999998e+00   1.1559999999999999e-01   4.5219999999999999e-01   8.8499999999999995e-02
   2.6384399999999999e+01  -8.1998800000000003e+01   5.0509490000000000e+02   4.7355000000000000e+00   7.4023700000000005e+01   1.1730499999999999e+01   1.5536000000000001e+00   7.7820000000000000e-01   2.3506000000000000e+00   9.6299999999999997e-02   5.1000000000000001e-01   6.1899999999999997e-02
   2.7222000000000001e+01  -8.2790199999999999e+01   5.0543810000000002e+02   6.2727000000000004e+00   7.3681100000000001e+01   1.1620799999999999e+01   1.8422000000000001e+00   4.4469999999999998e-01   3.0470999999999999e+00   5.7799999999999997e-02   3.2710000000000000e-01   1.1940000000000001e-01
   2.8346200000000000e+01  -8.3647599999999997e+01   5.0878359999999998e+02   7.6093000000000002e+00   7.3471800000000002e+01   1.1480499999999999e+01   1.4205000000000001e+00   4.2249999999999999e-01   1.8283000000000000e+00   1.4449999999999999e-01   4.3300000000000000e-01   8.8499999999999995e-02
   2.9977300000000000e+01  -8.3383799999999994e+01   5.1178609999999998e+02   9.4901999999999997e+00   7.3224400000000003e+01   1.1204200000000000e+01   1.6202000000000001e+00   4.8920000000000002e-01   2.3506000000000000e+00   4.8200000000000000e-02   4.5219999999999999e-01   1.2390000000000000e-01
   3.1674499999999998e+01  -8.3317800000000005e+01   5.1453110000000004e+02   1.1533300000000001e+01   7.2891300000000001e+01   1.0875400000000001e+01   1.7534000000000001e+00   5.7809999999999995e-01   2.0024000000000002e+00   1.5409999999999999e-01   4.6189999999999998e-01   7.9600000000000004e-02
   3.2534199999999998e+01  -8.3251800000000003e+01   5.1813409999999999e+02   1.3748300000000000e+01   7.2672399999999996e+01   1.0485099999999999e+01   1.6646000000000001e+00   4.4469999999999998e-01   2.6118000000000001e+00   1.6380000000000000e-01   4.6189999999999998e-01   5.3100000000000001e-02
   3.3680399999999999e+01  -8.2504400000000004e+01   5.2122230000000002e+02   1.6125599999999999e+01   7.2406000000000006e+01   1.0086000000000000e+01   1.6424000000000001e+00   6.2260000000000004e-01   2.6118000000000001e+00   8.6699999999999999e-02   4.6189999999999998e-01   1.0620000000000000e-01
   3.4716400000000000e+01  -8.1954800000000006e+01   5.2405309999999997e+02   1.8541100000000000e+01   7.2120500000000007e+01   9.5905000000000005e+00   1.4649000000000001e+00   6.8930000000000002e-01   2.7858999999999998e+00   1.1559999999999999e-01   5.0029999999999997e-01   7.0800000000000002e-02
   3.5509900000000002e+01  -8.1581100000000006e+01   5.2696979999999996e+02   2.1042600000000000e+01   7.1834999999999994e+01   9.1168999999999993e+00   1.4427000000000001e+00   5.7809999999999995e-01   2.0893999999999999e+00   8.6699999999999999e-02   4.5219999999999999e-01   1.2390000000000000e-01
   3.5950699999999998e+01  -8.1471199999999996e+01   5.3048689999999999e+02   2.3773199999999999e+01   7.1720900000000000e+01   8.6696000000000009e+00   1.5315000000000001e+00   7.1150000000000002e-01   3.3083000000000000e+00   1.6380000000000000e-01   4.6189999999999998e-01   7.0800000000000002e-02
   3.6082999999999998e+01  -8.1537099999999995e+01   5.3511929999999995e+02   2.6322299999999998e+01   7.1568600000000004e+01   8.2530000000000001e+00   1.7978000000000001e+00   5.3369999999999995e-01   2.1764999999999999e+00   1.6380000000000000e-01   4.5219999999999999e-01   8.8499999999999995e-02
   3.7118899999999996e+01  -8.1097499999999997e+01   5.3889369999999997e+02   2.8919200000000000e+01   7.1435400000000001e+01   7.8101000000000003e+00   1.5980000000000001e+00   6.0040000000000004e-01   2.5247000000000002e+00   9.6299999999999997e-02   4.2340000000000000e-01   1.5479999999999999e-01
   3.7978600000000000e+01  -8.0635800000000003e+01   5.4309709999999995e+02   3.1726199999999999e+01   7.1283100000000005e+01   7.3540000000000001e+00   1.6202000000000001e+00   6.8930000000000002e-01   2.8730000000000002e+00   1.7340000000000000e-01   4.9070000000000003e-01   7.0800000000000002e-02
   3.8728000000000002e+01  -8.0415999999999997e+01   5.4867309999999998e+02   3.4342199999999998e+01   7.1178500000000000e+01   6.9329999999999998e+00   1.6868000000000001e+00   4.4469999999999998e-01   1.9153000000000000e+00   1.3489999999999999e-01   5.1000000000000001e-01   8.4000000000000005e-02
   3.9675800000000002e+01  -7.9866399999999999e+01   5.5210440000000006e+02   3.6986800000000002e+01   7.1111800000000002e+01   6.4507000000000003e+00   1.5758000000000001e+00   5.3369999999999995e-01   2.8730000000000002e+00   1.2520000000000001e-01   4.3300000000000000e-01   1.0620000000000000e-01
   4.0579599999999999e+01  -7.9888400000000004e+01   5.5707989999999995e+02   3.9660100000000000e+01   7.1188000000000002e+01   6.0515999999999996e+00   1.6424000000000001e+00   7.5600000000000001e-01   2.5247000000000002e+00   2.0230000000000001e-01   3.6559999999999998e-01   8.8499999999999995e-02
   4.1681699999999999e+01  -8.0328000000000003e+01   5.6334209999999996e+02   4.1989699999999999e+01   7.1245099999999994e+01   5.6700999999999997e+00   1.6202000000000001e+00   4.6689999999999998e-01   2.6989000000000001e+00   1.7340000000000000e-01   4.4259999999999999e-01   7.9600000000000004e-02
   4.2938099999999999e+01  -8.0833699999999993e+01   5.6917539999999997e+02   4.4252400000000002e+01   7.1501999999999995e+01   5.4333000000000000e+00   1.5536000000000001e+00   4.6689999999999998e-01   2.5247000000000002e+00   1.6380000000000000e-01   4.9070000000000003e-01   9.7299999999999998e-02
   4.3687500000000000e+01  -8.2042800000000000e+01   5.7380769999999995e+02   4.6419699999999999e+01   7.1663799999999995e+01   5.2271999999999998e+00   1.6868000000000001e+00   4.8920000000000002e-01   2.1764999999999999e+00   1.7340000000000000e-01   3.6559999999999998e-01   1.0620000000000000e-01
   4.5428800000000003e+01  -8.1471199999999996e+01   5.7989840000000004e+02   4.8424700000000001e+01   7.2139600000000002e+01   4.8982999999999999e+00   1.6868000000000001e+00   4.8920000000000002e-01   2.6989000000000001e+00   1.2520000000000001e-01   2.8870000000000001e-01   1.0620000000000000e-01
   4.5561100000000003e+01  -8.4724699999999999e+01   5.8667529999999999e+02   4.9961799999999997e+01   7.2586799999999997e+01   5.8543000000000003e+00   1.6202000000000001e+00   6.2260000000000004e-01   2.5247000000000002e+00   1.0600000000000000e-01   4.6189999999999998e-01   9.2899999999999996e-02
   4.1990299999999998e+01  -9.7739000000000004e+01   5.9242280000000005e+02   5.0744700000000002e+01   7.3348100000000002e+01   6.1481000000000003e+00   1.5980000000000001e+00   6.4480000000000004e-01   2.2635999999999998e+00   1.5409999999999999e-01   4.1370000000000001e-01   9.7299999999999998e-02
   4.3665500000000002e+01  -9.1913399999999996e+01   5.9808460000000002e+02   5.2577800000000003e+01   7.4252099999999999e+01   5.8849999999999998e+00   1.5093000000000001e+00   6.8930000000000002e-01   2.4377000000000000e+00   1.6380000000000000e-01   4.8110000000000003e-01   6.6400000000000001e-02
   4.5715400000000002e+01  -9.3078500000000005e+01   6.0614819999999997e+02   5.3914400000000001e+01   7.4804000000000002e+01   6.2446000000000002e+00   1.6202000000000001e+00   6.6710000000000003e-01   2.1764999999999999e+00   1.6380000000000000e-01   4.1370000000000001e-01   1.0620000000000000e-01
   4.5362699999999997e+01  -1.0039900000000000e+02   6.1146680000000003e+02   5.4554099999999998e+01   7.5346400000000003e+01   6.4507000000000003e+00   1.5315000000000001e+00   6.2260000000000004e-01   1.8283000000000000e+00   1.5409999999999999e-01   4.3300000000000000e-01   8.4000000000000005e-02
   4.3907899999999998e+01  -1.0187190000000000e+02   6.1172420000000000e+02   5.5499299999999998e+01   7.5822199999999995e+01   7.0952999999999999e+00   1.6424000000000001e+00   4.4469999999999998e-01   3.0470999999999999e+00   1.5409999999999999e-01   4.3300000000000000e-01   8.8499999999999995e-02
   4.3246699999999997e+01  -1.0413630000000001e+02   6.1455499999999995e+02   5.6081699999999998e+01   7.5888800000000003e+01   7.2267999999999999e+00   1.5980000000000001e+00   4.6689999999999998e-01   2.4377000000000000e+00   1.1559999999999999e-01   4.4259999999999999e-01   1.2830000000000000e-01
   4.5142299999999999e+01  -1.0749970000000000e+02   6.1472659999999996e+02   5.6511400000000002e+01   7.5879300000000001e+01   7.4724000000000004e+00   1.6202000000000001e+00   6.0040000000000004e-01   2.6118000000000001e+00   1.7340000000000000e-01   4.5219999999999999e-01   7.9600000000000004e-02
   4.4613300000000002e+01  -1.0848900000000000e+02   6.1283939999999996e+02   5.7065100000000001e+01   7.5603300000000004e+01   7.8715000000000002e+00   1.5758000000000001e+00   5.5589999999999995e-01   2.9600000000000000e+00   9.6299999999999997e-02   4.4259999999999999e-01   8.4000000000000005e-02
   4.3423000000000002e+01  -1.1231420000000000e+02   6.0846439999999996e+02   5.7065100000000001e+01   7.5289299999999997e+01   8.2660999999999998e+00   1.6646000000000001e+00   5.1139999999999997e-01   1.8283000000000000e+00   1.7340000000000000e-01   4.9070000000000003e-01   1.1060000000000000e-01
   4.3268700000000003e+01  -1.1383100000000000e+02   6.0451829999999995e+02   5.6912300000000002e+01   7.4718299999999999e+01   8.6170000000000009e+00   1.7090000000000001e+00   5.5589999999999995e-01   2.6118000000000001e+00   1.4449999999999999e-01   4.3300000000000000e-01   9.7299999999999998e-02
   4.3577300000000001e+01  -1.1429270000000000e+02   5.9722670000000005e+02   5.6807299999999998e+01   7.3738200000000006e+01   8.8801000000000005e+00   1.4871000000000001e+00   6.4480000000000004e-01   2.2635999999999998e+00   4.8200000000000000e-02   5.0029999999999997e-01   8.4000000000000005e-02
   4.2365000000000002e+01  -1.1602940000000000e+02   5.8676110000000006e+02   5.6244000000000000e+01   7.2691500000000005e+01   9.1958000000000002e+00   1.5758000000000001e+00   4.6689999999999998e-01   2.1764999999999999e+00   2.1190000000000001e-01   4.3300000000000000e-01   7.9600000000000004e-02
   4.0844099999999997e+01  -1.1646910000000000e+02   5.7560919999999999e+02   5.5594799999999999e+01   7.1340199999999996e+01   9.4984000000000002e+00   1.7090000000000001e+00   4.8920000000000002e-01   2.4377000000000000e+00   1.6380000000000000e-01   4.1370000000000001e-01   1.1500000000000000e-01
   3.9587699999999998e+01  -1.1710660000000000e+02   5.6274159999999995e+02   5.4754600000000003e+01   6.9731999999999999e+01   9.7746999999999993e+00   1.5536000000000001e+00   9.3389999999999995e-01   2.3506000000000000e+00   2.1190000000000001e-01   4.7149999999999997e-01   5.7500000000000002e-02
   3.7978600000000000e+01  -1.1638110000000000e+02   5.4850149999999996e+02   5.3704400000000000e+01   6.7895499999999998e+01   9.9588000000000001e+00   1.5758000000000001e+00   4.6689999999999998e-01   2.7858999999999998e+00   1.2520000000000001e-01   3.9450000000000002e-01   3.9800000000000002e-02
   3.7008699999999997e+01  -1.1572160000000000e+02   5.3246000000000004e+02   5.2549199999999999e+01   6.6030400000000000e+01   1.0090400000000001e+01   1.4871000000000001e+00   8.2269999999999999e-01   1.7412000000000001e+00   2.4079999999999999e-01   4.9070000000000003e-01   7.5200000000000003e-02
   3.4253500000000003e+01  -1.1569960000000000e+02   5.1410220000000004e+02   5.1212499999999999e+01   6.4089200000000005e+01   1.0336000000000000e+01   1.4649000000000001e+00   5.1139999999999997e-01   2.1764999999999999e+00   1.2520000000000001e-01   4.6189999999999998e-01   1.3270000000000001e-01
   3.2644399999999997e+01  -1.1295170000000000e+02   4.9608760000000001e+02   4.9885399999999997e+01   6.1900500000000001e+01   1.0379799999999999e+01   1.4871000000000001e+00   6.0040000000000004e-01   2.5247000000000002e+00   2.0230000000000001e-01   4.9070000000000003e-01   5.7500000000000002e-02
   3.1277799999999999e+01  -1.1057740000000000e+02   4.7601420000000002e+02   4.8262400000000000e+01   5.9512000000000000e+01   1.0349100000000000e+01   1.4427000000000001e+00   8.4499999999999997e-01   2.1764999999999999e+00   1.5409999999999999e-01   4.4259999999999999e-01   7.5200000000000003e-02
   2.7993500000000001e+01  -1.0895070000000000e+02   4.5422510000000000e+02   4.6400599999999997e+01   5.7009399999999999e+01   1.0463100000000001e+01   1.6868000000000001e+00   6.4480000000000004e-01   2.5247000000000002e+00   1.4449999999999999e-01   4.0410000000000001e-01   1.1500000000000000e-01
   2.4554900000000000e+01  -1.0576300000000001e+02   4.3037729999999999e+02   4.4548400000000001e+01   5.4354500000000002e+01   1.0445600000000001e+01   1.4649000000000001e+00   5.7809999999999995e-01   2.4377000000000000e+00   2.0230000000000001e-01   4.7149999999999997e-01   1.5479999999999999e-01
   2.1535200000000000e+01  -1.0187190000000000e+02   4.0635780000000000e+02   4.2619799999999998e+01   5.1623399999999997e+01   1.0344700000000000e+01   1.2873000000000001e+00   6.6710000000000003e-01   2.6989000000000001e+00   1.0600000000000000e-01   3.2710000000000000e-01   1.1940000000000001e-01
   1.8317000000000000e+01  -9.8024799999999999e+01   3.8148050000000001e+02   4.0404800000000002e+01   4.8930399999999999e+01   1.0195600000000001e+01   1.7090000000000001e+00   2.2239999999999999e-01   2.4377000000000000e+00   1.7340000000000000e-01   4.5219999999999999e-01   6.1899999999999997e-02
   1.4173100000000000e+01  -9.3122500000000002e+01   3.5626010000000002e+02   3.8247100000000003e+01   4.6085200000000000e+01   9.9675999999999991e+00   1.6202000000000001e+00   6.6710000000000003e-01   2.3506000000000000e+00   1.8300000000000000e-01   4.0410000000000001e-01   6.6400000000000001e-02
   1.0558199999999999e+01  -8.7736500000000007e+01   3.2975290000000001e+02   3.5974800000000002e+01   4.3259000000000000e+01   9.7659000000000002e+00   1.6646000000000001e+00   6.0040000000000004e-01   2.3506000000000000e+00   2.0230000000000001e-01   4.8110000000000003e-01   9.2899999999999996e-02
   6.8331000000000000e+00  -8.3163899999999998e+01   3.0393200000000002e+02   3.3511499999999998e+01   4.0356699999999996e+01   9.6738000000000000e+00   1.6424000000000001e+00   5.7809999999999995e-01   2.8730000000000002e+00   1.9270000000000001e-01   4.3300000000000000e-01   7.5200000000000003e-02
   3.8132999999999999e+00  -7.8239599999999996e+01   2.7768209999999999e+02   3.0838300000000000e+01   3.7178400000000003e+01   9.2966999999999995e+00   1.4427000000000001e+00   7.1150000000000002e-01   3.0470999999999999e+00   1.5409999999999999e-01   4.2340000000000000e-01   1.2830000000000000e-01
   5.2900000000000003e-01  -7.2435900000000004e+01   2.5074600000000001e+02   2.8012200000000000e+01   3.3952500000000001e+01   9.2790999999999997e+00   1.5536000000000001e+00   2.8910000000000002e-01   2.6118000000000001e+00   1.6380000000000000e-01   4.8110000000000003e-01   1.4160000000000000e-01
  -1.6311000000000000e+00  -6.8720699999999994e+01   2.2115060000000000e+02   2.4785200000000000e+01   3.0412600000000001e+01   9.0466999999999995e+00   1.5758000000000001e+00   5.7809999999999995e-01   2.2635999999999998e+00   1.9270000000000001e-01   4.2340000000000000e-01   9.7299999999999998e-02
  -3.4386000000000001e+00  -6.3202800000000003e+01   1.9309930000000000e+02   2.1434000000000001e+01   2.6758500000000002e+01   8.5642999999999994e+00   1.7090000000000001e+00   6.8930000000000002e-01   2.3506000000000000e+00   2.2159999999999999e-01   5.6769999999999998e-01   1.1060000000000000e-01
  -2.7332000000000001e+00  -5.6475800000000000e+01   1.6264609999999999e+02   1.8350200000000001e+01   2.2562000000000001e+01   8.4283999999999999e+00   1.3983000000000001e+00   6.2260000000000004e-01   2.4377000000000000e+00   1.7340000000000000e-01   4.2340000000000000e-01   9.7299999999999998e-02
  -5.1357999999999997e+00  -5.3771900000000002e+01   1.3468049999999999e+02   1.4502599999999999e+01   1.8603500000000000e+01   7.2881999999999998e+00   1.4427000000000001e+00   5.5589999999999995e-01   2.9600000000000000e+00   1.2520000000000001e-01   4.6189999999999998e-01   7.5200000000000003e-02
  -3.7031000000000001e+00  -4.4648699999999998e+01   1.0242580000000000e+02   1.1342400000000000e+01   1.4568700000000000e+01   6.3365999999999998e+00   1.5536000000000001e+00   6.4480000000000004e-01   2.9600000000000000e+00   2.2159999999999999e-01   5.1000000000000001e-01   9.2899999999999996e-02
  -2.2483000000000000e+00  -3.0051600000000001e+01   7.5318200000000004e+01   8.6309000000000005e+00   1.0610200000000001e+01   4.2800000000000002e+00   1.6868000000000001e+00   5.3369999999999995e-01   2.3506000000000000e+00   1.4449999999999999e-01   4.3300000000000000e-01   1.0620000000000000e-01
   2.2040000000000001e-01  -1.9455500000000001e+01   5.2756999999999998e+01   6.3300000000000001e+00   7.2225000000000001e+00   2.7757999999999998e+00   1.5758000000000001e+00   7.7820000000000000e-01   2.5247000000000002e+00   9.6299999999999997e-02   3.5599999999999998e-01   1.1060000000000000e-01
   7.4939999999999996e-01  -9.7606999999999999e+00   3.4828200000000002e+01   4.5350000000000001e+00   4.7389000000000001e+00   1.0874999999999999e+00   1.5536000000000001e+00   5.5589999999999995e-01   2.7858999999999998e+00   1.7340000000000000e-01   4.0410000000000001e-01   7.9600000000000004e-02
  -2.8649999999999998e-01  -5.7160000000000000e-01   2.4705700000000000e+01   3.9049000000000000e+00   3.5493999999999999e+00  -1.7500000000000002e-02   1.6868000000000001e+00   6.4480000000000004e-01   2.1764999999999999e+00   2.1190000000000001e-01   3.8490000000000002e-01   1.2390000000000000e-01
   2.8649999999999998e-01   4.0449999999999999e+00   2.0073399999999999e+01   3.4371000000000000e+00   2.7406000000000001e+00  -5.3500000000000003e-01   1.5536000000000001e+00   6.4480000000000004e-01   2.7858999999999998e+00   1.4449999999999999e-01   3.9450000000000002e-01   1.0170000000000000e-01
   9.0369999999999995e-01   3.6932000000000000e+00   1.6127400000000002e+01   2.9405999999999999e+00   2.2267000000000001e+00  -8.9459999999999995e-01   1.4205000000000001e+00   8.0049999999999999e-01   3.5695000000000001e+00   2.6970000000000000e-01   4.0410000000000001e-01   6.1899999999999997e-02
   1.7413000000000001e+00   5.8475999999999999e+00   1.5183700000000000e+01   2.5874000000000001e+00   1.7319000000000000e+00  -1.0525000000000000e+00   1.9088000000000001e+00   6.4480000000000004e-01   3.3083000000000000e+00   1.6380000000000000e-01   3.1750000000000000e-01   1.2830000000000000e-01
   9.4779999999999998e-01   6.8369000000000000e+00   1.0294100000000000e+01   2.2149999999999999e+00   1.3703000000000001e+00  -1.0085999999999999e+00   1.5536000000000001e+00   4.6689999999999998e-01   2.8730000000000002e+00   1.3489999999999999e-01   3.6559999999999998e-01   7.9600000000000004e-02
   4.4080000000000003e-01   5.3639999999999999e+00   6.8627000000000002e+00   1.6134999999999999e+00   9.6109999999999995e-01  -9.9539999999999995e-01   1.3317000000000001e+00   8.8939999999999997e-01   2.1764999999999999e+00   7.7100000000000002e-02   4.3300000000000000e-01   1.1500000000000000e-01
   6.1719999999999997e-01   4.3967000000000001e+00   4.4607999999999999e+00   1.0789000000000000e+00   5.8050000000000002e-01  -8.2879999999999998e-01   1.6646000000000001e+00   6.6710000000000003e-01   2.7858999999999998e+00   2.2159999999999999e-01   5.1000000000000001e-01   9.2899999999999996e-02
  -6.1719999999999997e-01   1.4729000000000001e+00   1.5441000000000000e+00   2.9599999999999999e-01  -9.5200000000000007e-02   2.1049999999999999e-01   1.5315000000000001e+00   5.1139999999999997e-01   2.5247000000000002e+00   1.5409999999999999e-01   4.8110000000000003e-01   8.8499999999999995e-02
  -1.2564000000000000e+00  -4.3969999999999998e-01   8.5800000000000001e-02   1.4319999999999999e-01   1.0470000000000000e-01  -1.2280000000000001e-01   1.5536000000000001e+00   7.7820000000000000e-01   2.3506000000000000e+00   2.2159999999999999e-01   3.8490000000000002e-01   9.2899999999999996e-02
  -1.5428999999999999e+00   9.2330000000000001e-01  -1.4582999999999999e+00   8.5900000000000004e-02   7.6100000000000001e-02   3.0700000000000002e-02   1.5758000000000001e+00   4.2249999999999999e-01   2.7858999999999998e+00   1.5409999999999999e-01   4.3300000000000000e-01   1.0170000000000000e-01
  -1.1902999999999999e+00   1.4729000000000001e+00   2.5740000000000002e-01   2.5779999999999997e-01  -9.4999999999999998e-03   8.3299999999999999e-02   1.6868000000000001e+00   7.3380000000000001e-01   2.9600000000000000e+00   2.1190000000000001e-01   4.2340000000000000e-01   1.1060000000000000e-01
  -8.1559999999999999e-01   4.3999999999999997e-02   1.7160000000000000e-01   1.1459999999999999e-01  -2.8500000000000001e-02  -9.2100000000000001e-02   1.5536000000000001e+00   7.5600000000000001e-01   2.6118000000000001e+00   1.7340000000000000e-01   3.5599999999999998e-01   8.8499999999999995e-02
  -1.2343999999999999e+00   2.4179999999999999e-01  -4.2890000000000000e-01   2.1959999999999999e-01   6.6600000000000006e-02   7.4499999999999997e-02   1.5315000000000001e+00   6.2260000000000004e-01   2.9600000000000000e+00   1.5409999999999999e-01   4.9070000000000003e-01   9.7299999999999998e-02
  -1.7413000000000001e+00   1.6048000000000000e+00  -3.4310000000000002e-01   3.4370000000000001e-01   1.2370000000000000e-01   6.5799999999999997e-02   1.6646000000000001e+00   5.7809999999999995e-01   2.3506000000000000e+00   1.4449999999999999e-01   4.7149999999999997e-01   9.7299999999999998e-02
  -1.4767999999999999e+00   5.4959999999999998e-01  -2.5740000000000002e-01   1.6230000000000000e-01   9.4999999999999998e-03   4.4000000000000003e-03   1.5980000000000001e+00   6.0040000000000004e-01   2.7858999999999998e+00   1.0600000000000000e-01   3.9450000000000002e-01   1.0170000000000000e-01
  -1.0801000000000001e+00   2.4179999999999999e-01   2.5740000000000002e-01   1.5279999999999999e-01  -9.4999999999999998e-03   9.6500000000000002e-02   1.6202000000000001e+00   6.2260000000000004e-01   2.3506000000000000e+00   1.8300000000000000e-01   4.0410000000000001e-01   9.2899999999999996e-02
  -1.1021000000000001e+00   1.0771999999999999e+00   9.4359999999999999e-01   2.4820000000000000e-01   0.0000000000000000e+00   5.7000000000000002e-02   1.7090000000000001e+00   4.6689999999999998e-01   2.6989000000000001e+00   9.6299999999999997e-02   4.7149999999999997e-01   9.7299999999999998e-02
  -1.6311000000000000e+00   8.5740000000000005e-01  -4.2890000000000000e-01   1.6230000000000000e-01   2.8500000000000001e-02  -3.0700000000000002e-02   1.6202000000000001e+00   8.2269999999999999e-01   2.7858999999999998e+00   8.6699999999999999e-02   4.8110000000000003e-01   1.2830000000000000e-01
  -1.4548000000000001e+00   4.1770000000000002e-01  -3.4310000000000002e-01   1.5279999999999999e-01   7.6100000000000001e-02   7.0199999999999999e-02   1.2650999999999999e+00   7.3380000000000001e-01   2.6989000000000001e+00   7.7100000000000002e-02   4.7149999999999997e-01   1.1940000000000001e-01
  -1.2122999999999999e+00   7.4739999999999995e-01  -8.5800000000000001e-02   8.5900000000000004e-02  -2.8500000000000001e-02   2.1899999999999999e-02   1.5758000000000001e+00   5.5589999999999995e-01   2.4377000000000000e+00   1.9270000000000001e-01   4.5219999999999999e-01   7.9600000000000004e-02
  -1.1241000000000001e+00   9.6730000000000005e-01   2.5740000000000002e-01   2.0999999999999999e-01  -1.9000000000000000e-02  -8.8000000000000005e-03   1.7312000000000001e+00   6.0040000000000004e-01   2.4377000000000000e+00   9.6299999999999997e-02   4.5219999999999999e-01   5.7500000000000002e-02
  -1.4107000000000001e+00   4.8359999999999997e-01   8.5800000000000001e-02   1.6230000000000000e-01  -1.9000000000000000e-02   5.7000000000000002e-02   1.5093000000000001e+00   8.0049999999999999e-01   3.1341999999999999e+00   2.2159999999999999e-01   3.2710000000000000e-01   7.5200000000000003e-02
  -1.3887000000000000e+00   8.3540000000000003e-01  -5.1470000000000005e-01   1.9089999999999999e-01   5.7099999999999998e-02   8.8000000000000005e-03   1.4871000000000001e+00   6.4480000000000004e-01   1.7412000000000001e+00   1.5409999999999999e-01   4.3300000000000000e-01   1.1500000000000000e-01
  -9.2579999999999996e-01   9.4530000000000003e-01   1.7160000000000000e-01   1.9089999999999999e-01   0.0000000000000000e+00  -2.1899999999999999e-02   1.8422000000000001e+00   6.6710000000000003e-01   1.8283000000000000e+00   2.1190000000000001e-01   4.5219999999999999e-01   7.0800000000000002e-02
  -9.4779999999999998e-01   4.8359999999999997e-01   0.0000000000000000e+00   1.7190000000000000e-01  -1.9000000000000000e-02   7.8899999999999998e-02   1.6424000000000001e+00   6.6710000000000003e-01   2.0893999999999999e+00   2.6010000000000000e-01   3.6559999999999998e-01   1.0620000000000000e-01
  -1.1902999999999999e+00   6.3749999999999996e-01   3.4310000000000002e-01   2.2910000000000000e-01   4.7600000000000003e-02   3.0700000000000002e-02   1.5315000000000001e+00   5.5589999999999995e-01   2.4377000000000000e+00   9.6299999999999997e-02   3.7530000000000002e-01   1.3710000000000000e-01
  -1.1681999999999999e+00   9.6730000000000005e-01  -2.5740000000000002e-01   1.2410000000000000e-01  -3.8100000000000002e-02   2.6300000000000000e-02   1.5315000000000001e+00   7.5600000000000001e-01   2.5247000000000002e+00   1.7340000000000000e-01   5.0029999999999997e-01   1.0170000000000000e-01
  -1.1902999999999999e+00   5.9360000000000002e-01  -2.5740000000000002e-01   1.2410000000000000e-01  -6.6600000000000006e-02   7.4499999999999997e-02   1.5536000000000001e+00   6.0040000000000004e-01   3.0470999999999999e+00   5.7799999999999997e-02   4.3300000000000000e-01   1.0620000000000000e-01
  -1.1462000000000001e+00   4.8359999999999997e-01   2.5740000000000002e-01   1.9089999999999999e-01   3.8100000000000002e-02   4.8200000000000000e-02   1.5093000000000001e+00   8.4499999999999997e-01   3.3083000000000000e+00   1.6380000000000000e-01   4.3300000000000000e-01   9.7299999999999998e-02
  -1.4327000000000001e+00   9.6730000000000005e-01  -5.1470000000000005e-01   8.5900000000000004e-02  -5.7099999999999998e-02   8.8000000000000005e-03   1.5758000000000001e+00   5.3369999999999995e-01   2.6118000000000001e+00   1.9270000000000001e-01   4.5219999999999999e-01   5.7500000000000002e-02
  -1.2122999999999999e+00   6.8149999999999999e-01  -1.0294000000000001e+00   2.1959999999999999e-01  -6.6600000000000006e-02   3.0700000000000002e-02   1.6202000000000001e+00   6.2260000000000004e-01   2.6118000000000001e+00   1.8300000000000000e-01   4.8110000000000003e-01   1.0620000000000000e-01
  -1.1681999999999999e+00   5.9360000000000002e-01  -4.2890000000000000e-01   2.0050000000000001e-01  -3.8100000000000002e-02   4.4000000000000003e-03   1.6202000000000001e+00   5.1139999999999997e-01   2.5247000000000002e+00   1.9270000000000001e-01   4.1370000000000001e-01   1.0620000000000000e-01
  -1.3666000000000000e+00   7.9139999999999999e-01  -8.5800000000000001e-02   2.4820000000000000e-01   2.8500000000000001e-02  -1.7500000000000002e-02   1.4649000000000001e+00   6.2260000000000004e-01   2.4377000000000000e+00   2.0230000000000001e-01   4.8110000000000003e-01   8.8499999999999995e-02
  -1.3666000000000000e+00   8.5740000000000005e-01   0.0000000000000000e+00   1.3370000000000001e-01  -2.8500000000000001e-02   3.0700000000000002e-02   1.5536000000000001e+00   7.3380000000000001e-01   2.6118000000000001e+00   1.7340000000000000e-01   4.5219999999999999e-01   1.1060000000000000e-01
  -1.3446000000000000e+00   7.4739999999999995e-01  -3.4310000000000002e-01   1.4319999999999999e-01   4.7600000000000003e-02   3.5099999999999999e-02   1.6424000000000001e+00   7.1150000000000002e-01   2.3506000000000000e+00   1.6380000000000000e-01   3.4639999999999999e-01   1.1500000000000000e-01
  -1.2343999999999999e+00   7.6939999999999997e-01  -8.5800000000000001e-02   2.4820000000000000e-01  -1.9000000000000000e-02   3.0700000000000002e-02   1.5980000000000001e+00   6.0040000000000004e-01   2.5247000000000002e+00   8.6699999999999999e-02   4.6189999999999998e-01   1.1060000000000000e-01
  -1.3446000000000000e+00   5.2759999999999996e-01   2.5740000000000002e-01   1.9089999999999999e-01  -7.6100000000000001e-02   4.8200000000000000e-02   1.5315000000000001e+00   4.8920000000000002e-01   3.1341999999999999e+00   1.3489999999999999e-01   4.8110000000000003e-01   1.0620000000000000e-01
  -1.3225000000000000e+00   7.4739999999999995e-01   1.7160000000000000e-01   1.5279999999999999e-01   5.7099999999999998e-02   4.8200000000000000e-02   1.4649000000000001e+00   6.2260000000000004e-01   2.8730000000000002e+00   1.9270000000000001e-01   4.0410000000000001e-01   9.7299999999999998e-02
  -1.2122999999999999e+00   7.4739999999999995e-01  -1.2010000000000001e+00   1.2410000000000000e-01   9.4999999999999998e-03   6.5799999999999997e-02   1.3539000000000001e+00   6.6710000000000003e-01   2.5247000000000002e+00   1.6380000000000000e-01   3.9450000000000002e-01   1.4160000000000000e-01
  -1.2784000000000000e+00   8.7929999999999997e-01  -2.5740000000000002e-01   2.0050000000000001e-01   1.9000000000000000e-02   1.3200000000000000e-02   1.3761000000000001e+00   6.2260000000000004e-01   3.0470999999999999e+00   1.7340000000000000e-01   5.0029999999999997e-01   6.6400000000000001e-02
  -1.2784000000000000e+00   8.1340000000000001e-01   0.0000000000000000e+00   1.5279999999999999e-01   2.8500000000000001e-02   0.0000000000000000e+00   1.4649000000000001e+00   6.2260000000000004e-01   2.4377000000000000e+00   2.9859999999999998e-01   5.0029999999999997e-01   1.0620000000000000e-01
  -1.4327000000000001e+00   6.3749999999999996e-01   8.5800000000000001e-02   2.3870000000000000e-01  -4.7600000000000003e-02   1.3200000000000000e-02   1.5980000000000001e+00   7.5600000000000001e-01   2.6989000000000001e+00   1.3489999999999999e-01   3.8490000000000002e-01   1.1940000000000001e-01
  -1.3225000000000000e+00   9.0129999999999999e-01   3.4310000000000002e-01   9.5500000000000002e-02  -5.7099999999999998e-02  -4.4000000000000003e-03   1.6868000000000001e+00   4.8920000000000002e-01   2.6118000000000001e+00   1.9270000000000001e-01   4.6189999999999998e-01   1.0170000000000000e-01
  -1.3225000000000000e+00   5.0560000000000005e-01   0.0000000000000000e+00   1.0500000000000000e-01  -9.4999999999999998e-03   7.0199999999999999e-02   1.6424000000000001e+00   4.6689999999999998e-01   1.7412000000000001e+00   1.9270000000000001e-01   4.7149999999999997e-01   1.2390000000000000e-01
  -1.0580000000000001e+00   7.4739999999999995e-01  -8.5800000000000001e-02   1.1459999999999999e-01  -9.5200000000000007e-02   2.6300000000000000e-02   1.4649000000000001e+00   7.3380000000000001e-01   2.1764999999999999e+00   1.6380000000000000e-01   4.5219999999999999e-01   8.8499999999999995e-02
  -1.3666000000000000e+00   6.1550000000000005e-01   4.2890000000000000e-01   9.5500000000000002e-02   5.7099999999999998e-02   8.8000000000000005e-03   1.5758000000000001e+00   6.0040000000000004e-01   3.2212000000000001e+00   1.9300000000000001e-02   4.2340000000000000e-01   1.1940000000000001e-01
  -1.2784000000000000e+00   7.4739999999999995e-01  -3.4310000000000002e-01   6.6799999999999998e-02   9.4999999999999998e-03   4.8200000000000000e-02   1.5315000000000001e+00   7.3380000000000001e-01   2.0024000000000002e+00   1.7340000000000000e-01   4.5219999999999999e-01   6.6400000000000001e-02
  -1.4767999999999999e+00   7.6939999999999997e-01  -8.5800000000000001e-02   1.1459999999999999e-01  -1.9000000000000000e-02   8.8000000000000005e-03   1.5758000000000001e+00   8.2269999999999999e-01   2.7858999999999998e+00   1.5409999999999999e-01   4.4259999999999999e-01   9.7299999999999998e-02
  -1.3005000000000000e+00   7.4739999999999995e-01  -1.1152000000000000e+00   2.0050000000000001e-01   0.0000000000000000e+00   4.3900000000000002e-02   1.6202000000000001e+00   7.1150000000000002e-01   2.8730000000000002e+00   1.6380000000000000e-01   3.4639999999999999e-01   1.2390000000000000e-01
  -1.2564000000000000e+00   7.2550000000000003e-01  -9.4359999999999999e-01   1.7190000000000000e-01   0.0000000000000000e+00   2.6300000000000000e-02   1.6202000000000001e+00   6.8930000000000002e-01   2.6989000000000001e+00   1.0600000000000000e-01   4.4259999999999999e-01   1.0170000000000000e-01
  -1.2343999999999999e+00   8.5740000000000005e-01  -6.0050000000000003e-01   1.8140000000000001e-01  -9.4999999999999998e-03   4.4000000000000003e-03   1.5980000000000001e+00   5.7809999999999995e-01   2.6989000000000001e+00   1.1559999999999999e-01   4.7149999999999997e-01   1.1940000000000001e-01
  -1.4327000000000001e+00   6.1550000000000005e-01  -5.1470000000000005e-01   2.2910000000000000e-01  -3.8100000000000002e-02   7.8899999999999998e-02   1.4871000000000001e+00   7.7820000000000000e-01   2.6118000000000001e+00   9.6299999999999997e-02   4.5219999999999999e-01   9.7299999999999998e-02
  -1.2343999999999999e+00   7.9139999999999999e-01   8.5800000000000001e-02   1.3370000000000001e-01  -2.8500000000000001e-02   1.3200000000000000e-02   1.4649000000000001e+00   9.1169999999999995e-01   2.9600000000000000e+00   2.0230000000000001e-01   4.3300000000000000e-01   1.2830000000000000e-01
  -1.0580000000000001e+00   7.0350000000000001e-01  -2.5740000000000002e-01   9.5500000000000002e-02  -3.8100000000000002e-02   7.8899999999999998e-02   1.6868000000000001e+00   6.0040000000000004e-01   2.4377000000000000e+00   1.4449999999999999e-01   4.1370000000000001e-01   1.1500000000000000e-01
  -9.6989999999999998e-01   4.1770000000000002e-01   8.5800000000000001e-02   1.5279999999999999e-01  -1.0470000000000000e-01   6.1400000000000003e-02   1.7090000000000001e+00   8.0049999999999999e-01   2.9600000000000000e+00   1.5409999999999999e-01   4.5219999999999999e-01   1.1940000000000001e-01
  -1.1902999999999999e+00   5.2759999999999996e-01  -5.1470000000000005e-01   1.9089999999999999e-01  -9.4999999999999998e-03   2.6300000000000000e-02   1.6202000000000001e+00   6.8930000000000002e-01   2.6118000000000001e+00   1.4449999999999999e-01   3.5599999999999998e-01   1.0170000000000000e-01
  -1.2564000000000000e+00   8.3540000000000003e-01   7.7210000000000001e-01   7.6399999999999996e-02  -2.8500000000000001e-02   3.9500000000000000e-02   1.6202000000000001e+00   6.4480000000000004e-01   2.1764999999999999e+00   2.0230000000000001e-01   4.3300000000000000e-01   1.3710000000000000e-01
  -1.3005000000000000e+00   6.5949999999999998e-01  -3.4310000000000002e-01   1.2410000000000000e-01  -1.1420000000000000e-01   8.3299999999999999e-02   1.5536000000000001e+00   4.4469999999999998e-01   3.2212000000000001e+00   2.0230000000000001e-01   4.4259999999999999e-01   1.0170000000000000e-01
  -1.3887000000000000e+00   6.5949999999999998e-01  -8.5800000000000001e-02   1.2410000000000000e-01  -2.8500000000000001e-02   6.1400000000000003e-02   1.4871000000000001e+00   6.0040000000000004e-01   2.6118000000000001e+00   1.5409999999999999e-01   4.4259999999999999e-01   8.8499999999999995e-02
  -1.3005000000000000e+00   7.9139999999999999e-01  -8.5800000000000001e-02   1.9089999999999999e-01  -2.8500000000000001e-02   2.6300000000000000e-02   1.6424000000000001e+00   6.4480000000000004e-01   2.6989000000000001e+00   1.1559999999999999e-01   4.5219999999999999e-01   1.0620000000000000e-01
  -1.2343999999999999e+00   8.5740000000000005e-01  -4.2890000000000000e-01   1.4319999999999999e-01  -7.6100000000000001e-02   4.4000000000000003e-03   1.7090000000000001e+00   8.2269999999999999e-01   2.1764999999999999e+00   1.8300000000000000e-01   5.1000000000000001e-01   9.2899999999999996e-02
  -1.2784000000000000e+00   7.6939999999999997e-01   6.8630000000000002e-01   1.2410000000000000e-01  -4.7600000000000003e-02   1.3200000000000000e-02   1.4427000000000001e+00   8.2269999999999999e-01   2.0024000000000002e+00   1.8300000000000000e-01   4.3300000000000000e-01   4.8700000000000000e-02
  -1.0580000000000001e+00   7.2550000000000003e-01  -6.0050000000000003e-01   1.0500000000000000e-01   9.4999999999999998e-03   4.3900000000000002e-02   1.3761000000000001e+00   8.0049999999999999e-01   1.9153000000000000e+00   2.1190000000000001e-01   3.9450000000000002e-01   8.4000000000000005e-02
  -1.2564000000000000e+00   6.5949999999999998e-01  -5.1470000000000005e-01   1.5279999999999999e-01  -4.7600000000000003e-02   3.0700000000000002e-02   1.7756000000000001e+00   7.3380000000000001e-01   2.7858999999999998e+00   1.5409999999999999e-01   4.1370000000000001e-01   9.7299999999999998e-02
  -1.2122999999999999e+00   7.9139999999999999e-01   8.5780000000000001e-01   2.1959999999999999e-01   9.4999999999999998e-03   8.8000000000000005e-03   1.4871000000000001e+00   6.0040000000000004e-01   2.5247000000000002e+00   7.7100000000000002e-02   3.9450000000000002e-01   7.0800000000000002e-02
  -1.2784000000000000e+00   1.0112000000000001e+00   8.5800000000000001e-02   2.4820000000000000e-01  -1.9000000000000000e-02   3.5099999999999999e-02   1.4649000000000001e+00   7.5600000000000001e-01   2.4377000000000000e+00   1.5409999999999999e-01   4.6189999999999998e-01   1.2390000000000000e-01
  -1.2343999999999999e+00   7.4739999999999995e-01  -2.5740000000000002e-01   7.6399999999999996e-02  -7.6100000000000001e-02   4.8200000000000000e-02   1.4427000000000001e+00   7.1150000000000002e-01   2.9600000000000000e+00   1.6380000000000000e-01   2.6939999999999997e-01   1.1500000000000000e-01
  -1.1902999999999999e+00   6.8149999999999999e-01  -1.7160000000000000e-01   1.1459999999999999e-01  -7.6100000000000001e-02   3.0700000000000002e-02   1.3983000000000001e+00   8.0049999999999999e-01   2.7858999999999998e+00   1.8300000000000000e-01   4.0410000000000001e-01   1.0170000000000000e-01
  -1.2564000000000000e+00   8.7929999999999997e-01  -3.4310000000000002e-01   2.8600000000000000e-02   2.8500000000000001e-02   3.5099999999999999e-02   1.4649000000000001e+00   7.1150000000000002e-01   2.2635999999999998e+00   1.0600000000000000e-01   4.7149999999999997e-01   1.0620000000000000e-01
  -1.2122999999999999e+00   7.0350000000000001e-01  -4.2890000000000000e-01   1.9089999999999999e-01  -1.9000000000000000e-02   8.8000000000000005e-03   1.6868000000000001e+00   8.4499999999999997e-01   2.4377000000000000e+00   2.4079999999999999e-01   4.5219999999999999e-01   9.7299999999999998e-02
  -1.2343999999999999e+00   7.4739999999999995e-01  -3.4310000000000002e-01   1.1459999999999999e-01  -1.9000000000000000e-02   3.9500000000000000e-02   1.4427000000000001e+00   7.7820000000000000e-01   2.4377000000000000e+00   2.3119999999999999e-01   4.0410000000000001e-01   1.1500000000000000e-01
  -1.2564000000000000e+00   7.4739999999999995e-01  -3.4310000000000002e-01   1.9089999999999999e-01   3.8100000000000002e-02   1.7500000000000002e-02   1.6424000000000001e+00   7.1150000000000002e-01   2.9600000000000000e+00   1.2520000000000001e-01   4.5219999999999999e-01   9.7299999999999998e-02
  -1.3666000000000000e+00   8.5740000000000005e-01  -1.7160000000000000e-01   1.0500000000000000e-01   9.4999999999999998e-03   3.9500000000000000e-02   1.6424000000000001e+00   7.1150000000000002e-01   2.1764999999999999e+00   1.4449999999999999e-01   3.3679999999999999e-01   7.9600000000000004e-02
  -1.2564000000000000e+00   8.1340000000000001e-01  -1.7160000000000000e-01   2.0050000000000001e-01   0.0000000000000000e+00   0.0000000000000000e+00   1.8200000000000001e+00   6.8930000000000002e-01   2.2635999999999998e+00   1.6380000000000000e-01   4.8110000000000003e-01   9.7299999999999998e-02
  -1.3446000000000000e+00   7.6939999999999997e-01  -6.0050000000000003e-01   2.4820000000000000e-01  -4.7600000000000003e-02   5.2600000000000001e-02   1.5315000000000001e+00   6.6710000000000003e-01   1.8283000000000000e+00   1.6380000000000000e-01   4.0410000000000001e-01   1.2390000000000000e-01
  -1.3225000000000000e+00   8.3540000000000003e-01  -8.5800000000000001e-02   2.0999999999999999e-01  -5.7099999999999998e-02   2.6300000000000000e-02   1.5093000000000001e+00   5.5589999999999995e-01   2.7858999999999998e+00   1.4449999999999999e-01   3.5599999999999998e-01   1.1940000000000001e-01
  -1.3446000000000000e+00   7.6939999999999997e-01  -6.8630000000000002e-01   3.8199999999999998e-02  -1.9000000000000000e-02   5.7000000000000002e-02   1.6202000000000001e+00   5.7809999999999995e-01   2.7858999999999998e+00   1.4449999999999999e-01   4.3300000000000000e-01   1.1940000000000001e-01
  -1.0801000000000001e+00   7.6939999999999997e-01  -2.5740000000000002e-01   2.0999999999999999e-01  -2.8500000000000001e-02   5.7000000000000002e-02   1.5536000000000001e+00   8.2269999999999999e-01   2.0893999999999999e+00   1.6380000000000000e-01   4.0410000000000001e-01   1.0170000000000000e-01
  -1.4548000000000001e+00   5.4959999999999998e-01  -1.2010000000000001e+00   1.7190000000000000e-01  -9.5200000000000007e-02   4.8200000000000000e-02   1.6424000000000001e+00   6.2260000000000004e-01   3.3953000000000002e+00   1.5409999999999999e-01   3.2710000000000000e-01   7.5200000000000003e-02
  -1.2784000000000000e+00   4.3969999999999998e-01   1.7160000000000000e-01   1.1459999999999999e-01  -8.5599999999999996e-02   3.0700000000000002e-02   1.6646000000000001e+00   5.7809999999999995e-01   2.2635999999999998e+00   1.7340000000000000e-01   5.1000000000000001e-01   8.8499999999999995e-02
  -1.1241000000000001e+00   8.1340000000000001e-01  -8.5800000000000001e-02   8.5900000000000004e-02   5.7099999999999998e-02   2.1899999999999999e-02   1.7090000000000001e+00   8.6719999999999997e-01   3.1341999999999999e+00   2.1190000000000001e-01   4.7149999999999997e-01   1.0620000000000000e-01
  -1.4107000000000001e+00   8.3540000000000003e-01   7.7210000000000001e-01   1.6230000000000000e-01  -6.6600000000000006e-02   7.8899999999999998e-02   1.5758000000000001e+00   4.2249999999999999e-01   2.5247000000000002e+00   2.3119999999999999e-01   4.5219999999999999e-01   7.5200000000000003e-02
  -1.2122999999999999e+00   7.6939999999999997e-01  -5.1470000000000005e-01   1.9089999999999999e-01  -7.6100000000000001e-02   4.3900000000000002e-02   1.5315000000000001e+00   6.4480000000000004e-01   1.9153000000000000e+00   1.7340000000000000e-01   4.4259999999999999e-01   5.3100000000000001e-02
  -1.4327000000000001e+00   7.6939999999999997e-01   6.8630000000000002e-01   2.0999999999999999e-01   0.0000000000000000e+00   9.6500000000000002e-02   1.5315000000000001e+00   7.1150000000000002e-01   1.7412000000000001e+00   1.3489999999999999e-01   4.4259999999999999e-01   9.2899999999999996e-02
  -1.1902999999999999e+00   7.9139999999999999e-01  -1.7160000000000000e-01   2.0050000000000001e-01  -6.6600000000000006e-02   3.5099999999999999e-02   1.6646000000000001e+00   5.1139999999999997e-01   3.3953000000000002e+00   1.8300000000000000e-01   3.4639999999999999e-01   9.2899999999999996e-02
  -1.1902999999999999e+00   7.6939999999999997e-01  -9.4359999999999999e-01   1.7190000000000000e-01  -4.7600000000000003e-02  -4.4000000000000003e-03   1.7312000000000001e+00   5.5589999999999995e-01   1.8283000000000000e+00   2.6970000000000000e-01   4.3300000000000000e-01   7.5200000000000003e-02
  -1.1241000000000001e+00   5.4959999999999998e-01   6.8630000000000002e-01   2.8600000000000000e-02  -3.8100000000000002e-02   3.5099999999999999e-02   1.6646000000000001e+00   7.1150000000000002e-01   2.5247000000000002e+00   1.4449999999999999e-01   4.8110000000000003e-01   8.8499999999999995e-02
  -1.7634000000000001e+00   1.3410000000000000e+00   5.1470000000000005e-01   2.1959999999999999e-01  -9.4999999999999998e-03   3.9500000000000000e-02   1.4427000000000001e+00   7.1150000000000002e-01   2.7858999999999998e+00   1.6380000000000000e-01   4.8110000000000003e-01   1.3710000000000000e-01
  -5.9509999999999996e-01   7.2550000000000003e-01  -5.1470000000000005e-01   1.4319999999999999e-01   0.0000000000000000e+00   0.0000000000000000e+00   1.5093000000000001e+00   6.2260000000000004e-01   2.3506000000000000e+00   1.4449999999999999e-01   3.5599999999999998e-01   1.1500000000000000e-01
  -1.6311000000000000e+00   5.4959999999999998e-01  -6.8630000000000002e-01   9.5500000000000002e-02  -1.0470000000000000e-01   4.4000000000000003e-03   1.6868000000000001e+00   7.7820000000000000e-01   2.6989000000000001e+00   2.0230000000000001e-01   4.0410000000000001e-01   7.9600000000000004e-02
  -1.4767999999999999e+00   9.6730000000000005e-01  -3.4310000000000002e-01   1.4319999999999999e-01  -1.9000000000000000e-02   2.6300000000000000e-02   1.5536000000000001e+00   9.5609999999999995e-01   2.1764999999999999e+00   1.5409999999999999e-01   4.1370000000000001e-01   7.0800000000000002e-02
  -2.0057999999999998e+00   1.0551999999999999e+00   3.4310000000000002e-01   2.4820000000000000e-01   5.7099999999999998e-02   5.7000000000000002e-02   1.5536000000000001e+00   8.0049999999999999e-01   3.1341999999999999e+00   2.1190000000000001e-01   5.0029999999999997e-01   1.2830000000000000e-01
  -1.3446000000000000e+00   5.0560000000000005e-01   1.2010000000000001e+00   2.0050000000000001e-01  -1.0470000000000000e-01   8.8000000000000005e-03   1.4205000000000001e+00   5.7809999999999995e-01   2.3506000000000000e+00   2.0230000000000001e-01   4.4259999999999999e-01   8.8499999999999995e-02
  -2.1999999999999999e-02   8.3540000000000003e-01   6.0050000000000003e-01   1.8140000000000001e-01  -1.4269999999999999e-01   5.7000000000000002e-02   1.5093000000000001e+00   5.5589999999999995e-01   2.4377000000000000e+00   7.7100000000000002e-02   4.4259999999999999e-01   8.8499999999999995e-02
  -2.0939999999999999e+00   7.2550000000000003e-01  -7.7210000000000001e-01   1.2410000000000000e-01   4.7600000000000003e-02  -1.3200000000000000e-02   1.5093000000000001e+00   7.1150000000000002e-01   2.0893999999999999e+00   6.7400000000000002e-02   3.9450000000000002e-01   8.8499999999999995e-02
  -2.2703000000000002e+00   9.4530000000000003e-01  -1.4582999999999999e+00   1.4319999999999999e-01   4.7600000000000003e-02   4.4000000000000003e-03   1.7756000000000001e+00   8.4499999999999997e-01   3.0470999999999999e+00   1.0600000000000000e-01   4.4259999999999999e-01   1.1060000000000000e-01
  -7.4939999999999996e-01   8.3540000000000003e-01  -3.4310000000000002e-01   2.8600000000000000e-02  -1.5229999999999999e-01   6.1400000000000003e-02   1.3761000000000001e+00   9.7840000000000005e-01   2.5247000000000002e+00   1.8300000000000000e-01   4.2340000000000000e-01   1.5040000000000001e-01
  -3.3060000000000000e-01   5.2759999999999996e-01   8.5800000000000001e-02   1.0500000000000000e-01  -1.9980000000000001e-01   1.7500000000000002e-02   1.5093000000000001e+00   5.1139999999999997e-01   2.1764999999999999e+00   9.6299999999999997e-02   3.8490000000000002e-01   5.3100000000000001e-02
  -1.4107000000000001e+00   9.2330000000000001e-01  -2.5740000000000002e-01   1.6230000000000000e-01   9.4999999999999998e-03   5.2600000000000001e-02   1.4205000000000001e+00   7.3380000000000001e-01   1.5670999999999999e+00   1.3489999999999999e-01   4.6189999999999998e-01   1.1940000000000001e-01
  -2.1381000000000001e+00   8.7929999999999997e-01  -6.8630000000000002e-01   1.8140000000000001e-01   1.9000000000000000e-02   0.0000000000000000e+00   1.6202000000000001e+00   7.1150000000000002e-01   3.2212000000000001e+00   2.2159999999999999e-01   4.5219999999999999e-01   1.1060000000000000e-01
  -1.4107000000000001e+00   6.8149999999999999e-01   8.5800000000000001e-02   8.5900000000000004e-02  -4.7600000000000003e-02   1.3200000000000000e-02   1.5980000000000001e+00   5.1139999999999997e-01   1.8283000000000000e+00   1.0600000000000000e-01   4.1370000000000001e-01   7.9600000000000004e-02
  -2.8649999999999998e-01   5.9360000000000002e-01   3.4310000000000002e-01   2.3870000000000000e-01  -1.1420000000000000e-01   3.9500000000000000e-02   1.7090000000000001e+00   4.2249999999999999e-01   2.0893999999999999e+00   2.2159999999999999e-01   3.7530000000000002e-01   1.1940000000000001e-01
  -1.1681999999999999e+00   6.3749999999999996e-01   6.0050000000000003e-01   2.0999999999999999e-01   7.6100000000000001e-02   7.8899999999999998e-02   1.4205000000000001e+00   9.1169999999999995e-01   1.8283000000000000e+00   1.7340000000000000e-01   4.5219999999999999e-01   8.8499999999999995e-02
  -1.8075000000000001e+00   8.3540000000000003e-01  -1.0294000000000001e+00   2.5779999999999997e-01   9.5200000000000007e-02   6.1400000000000003e-02   1.5315000000000001e+00   4.0020000000000000e-01   1.8283000000000000e+00   9.6299999999999997e-02   4.3300000000000000e-01   9.7299999999999998e-02
  -1.3887000000000000e+00   8.1340000000000001e-01   0.0000000000000000e+00   2.4820000000000000e-01  -3.8100000000000002e-02   8.8000000000000005e-03   1.5758000000000001e+00   6.2260000000000004e-01   3.3953000000000002e+00   1.5409999999999999e-01   4.2340000000000000e-01   3.1000000000000000e-02
  -6.3919999999999999e-01   6.8149999999999999e-01   2.5740000000000002e-01   1.8140000000000001e-01  -1.8079999999999999e-01   1.0520000000000000e-01   1.4427000000000001e+00   9.7840000000000005e-01   2.0893999999999999e+00   2.8899999999999999e-02   3.7530000000000002e-01   1.4599999999999999e-01
  -9.0369999999999995e-01   8.7929999999999997e-01   1.7160000000000000e-01   8.5900000000000004e-02  -7.6100000000000001e-02   3.5099999999999999e-02   1.8422000000000001e+00   4.2249999999999999e-01   2.1764999999999999e+00   2.0230000000000001e-01   3.7530000000000002e-01   7.5200000000000003e-02
  -1.9397000000000000e+00   8.1340000000000001e-01  -5.1470000000000005e-01   4.7699999999999999e-02   3.8100000000000002e-02   3.5099999999999999e-02   1.3539000000000001e+00   4.0020000000000000e-01   2.6118000000000001e+00   9.6299999999999997e-02   5.0029999999999997e-01   1.0170000000000000e-01
  -1.4548000000000001e+00   9.8929999999999996e-01  -5.1470000000000005e-01   2.0999999999999999e-01  -2.8500000000000001e-02   5.7000000000000002e-02   1.4871000000000001e+00   8.6719999999999997e-01   2.0893999999999999e+00   1.2520000000000001e-01   5.1959999999999995e-01   1.2830000000000000e-01
  -9.0369999999999995e-01   9.2330000000000001e-01  -1.7160000000000000e-01   7.6399999999999996e-02  -2.2839999999999999e-01   2.1899999999999999e-02   1.5980000000000001e+00   2.6679999999999998e-01   2.5247000000000002e+00   2.1190000000000001e-01   4.8110000000000003e-01   1.2390000000000000e-01
  -9.6989999999999998e-01   7.0350000000000001e-01   5.1470000000000005e-01   1.6230000000000000e-01  -4.7600000000000003e-02   3.9500000000000000e-02   1.6424000000000001e+00   1.1339999999999999e+00   2.6118000000000001e+00   1.6380000000000000e-01   3.3679999999999999e-01   5.7500000000000002e-02
  -1.6091000000000000e+00   7.0350000000000001e-01  -6.0050000000000003e-01   2.2910000000000000e-01  -2.8500000000000001e-02   5.2600000000000001e-02   1.6868000000000001e+00   6.4480000000000004e-01   2.6118000000000001e+00   1.8300000000000000e-01   4.2340000000000000e-01   7.9600000000000004e-02
  -1.6311000000000000e+00   6.8149999999999999e-01  -2.5740000000000002e-01   1.9089999999999999e-01  -3.8100000000000002e-02   4.3900000000000002e-02   1.5758000000000001e+00   5.5589999999999995e-01   1.8283000000000000e+00   1.4449999999999999e-01   4.5219999999999999e-01   7.5200000000000003e-02
  -9.6989999999999998e-01   6.5949999999999998e-01  -1.7160000000000000e-01   1.2410000000000000e-01  -1.9000000000000000e-02   1.3200000000000000e-02   1.4649000000000001e+00   7.5600000000000001e-01   2.4377000000000000e+00   2.3119999999999999e-01   4.9070000000000003e-01   1.0170000000000000e-01
  -1.0360000000000000e+00   5.7160000000000000e-01  -8.5800000000000001e-02   1.9089999999999999e-01  -3.8100000000000002e-02   3.9500000000000000e-02   1.7978000000000001e+00   4.8920000000000002e-01   3.3083000000000000e+00   1.7340000000000000e-01   4.4259999999999999e-01   6.6400000000000001e-02
  -1.4548000000000001e+00   6.1550000000000005e-01  -2.5740000000000002e-01   1.4319999999999999e-01   0.0000000000000000e+00   4.3900000000000002e-02   1.4871000000000001e+00   8.6719999999999997e-01   2.3506000000000000e+00   1.1559999999999999e-01   4.4259999999999999e-01   1.2390000000000000e-01
  -1.6091000000000000e+00   8.5740000000000005e-01  -4.2890000000000000e-01   1.1459999999999999e-01   9.4999999999999998e-03   2.6300000000000000e-02   1.8200000000000001e+00   7.1150000000000002e-01   2.0893999999999999e+00   2.2159999999999999e-01   4.1370000000000001e-01   8.8499999999999995e-02
  -1.0801000000000001e+00   7.0350000000000001e-01  -3.4310000000000002e-01   1.0500000000000000e-01  -5.7099999999999998e-02   9.2100000000000001e-02   1.5980000000000001e+00   3.7800000000000000e-01   2.6989000000000001e+00   9.6299999999999997e-02   4.2340000000000000e-01   1.2830000000000000e-01
  -1.0139000000000000e+00   5.2759999999999996e-01   8.5800000000000001e-02   1.2410000000000000e-01  -1.2370000000000000e-01   3.9500000000000000e-02   1.5315000000000001e+00   9.3389999999999995e-01   2.9600000000000000e+00   1.7340000000000000e-01   5.5810000000000004e-01   9.7299999999999998e-02
  -1.4548000000000001e+00   7.9139999999999999e-01  -1.2867999999999999e+00   1.2410000000000000e-01  -9.4999999999999998e-03   1.7500000000000002e-02   1.4427000000000001e+00   5.5589999999999995e-01   2.6118000000000001e+00   7.7100000000000002e-02   4.4259999999999999e-01   1.0620000000000000e-01
  -1.4767999999999999e+00   7.0350000000000001e-01  -4.2890000000000000e-01   1.3370000000000001e-01  -1.9000000000000000e-02   5.2600000000000001e-02   1.7534000000000001e+00   5.7809999999999995e-01   2.0893999999999999e+00   1.7340000000000000e-01   4.6189999999999998e-01   1.1500000000000000e-01
  -1.1681999999999999e+00   8.7929999999999997e-01  -3.4310000000000002e-01   2.5779999999999997e-01  -1.1420000000000000e-01   7.0199999999999999e-02   1.5980000000000001e+00   8.2269999999999999e-01   2.6118000000000001e+00   1.7340000000000000e-01   4.6189999999999998e-01   1.2830000000000000e-01
  -9.0369999999999995e-01   6.5949999999999998e-01   0.0000000000000000e+00   1.1459999999999999e-01  -4.7600000000000003e-02   0.0000000000000000e+00   1.6202000000000001e+00   6.6710000000000003e-01   3.1341999999999999e+00   2.3119999999999999e-01   5.0029999999999997e-01   1.4160000000000000e-01
  -1.4107000000000001e+00   7.2550000000000003e-01   2.5740000000000002e-01   1.6230000000000000e-01   0.0000000000000000e+00   4.3900000000000002e-02   1.4427000000000001e+00   7.3380000000000001e-01   2.5247000000000002e+00   1.8300000000000000e-01   4.5219999999999999e-01   1.0170000000000000e-01
  -1.4767999999999999e+00   9.4530000000000003e-01  -3.4310000000000002e-01   2.1959999999999999e-01   1.9000000000000000e-02   8.8000000000000005e-03   1.5536000000000001e+00   7.7820000000000000e-01   2.6118000000000001e+00   1.1559999999999999e-01   4.6189999999999998e-01   1.0620000000000000e-01
  -1.2122999999999999e+00   8.5740000000000005e-01  -8.5800000000000001e-02   7.6399999999999996e-02   0.0000000000000000e+00   3.5099999999999999e-02   1.4871000000000001e+00   7.7820000000000000e-01   2.5247000000000002e+00   2.1190000000000001e-01   4.2340000000000000e-01   1.0620000000000000e-01
  -1.1462000000000001e+00   5.9360000000000002e-01   4.2890000000000000e-01   2.0050000000000001e-01  -9.5200000000000007e-02   4.3900000000000002e-02   1.3539000000000001e+00   6.8930000000000002e-01   2.9600000000000000e+00   4.8200000000000000e-02   4.9070000000000003e-01   1.1060000000000000e-01
  -1.2343999999999999e+00   8.3540000000000003e-01  -6.0050000000000003e-01   8.5900000000000004e-02  -5.7099999999999998e-02   7.8899999999999998e-02   1.5980000000000001e+00   4.6689999999999998e-01   2.3506000000000000e+00   1.8300000000000000e-01   3.4639999999999999e-01   1.0170000000000000e-01
  -1.3446000000000000e+00   6.8149999999999999e-01  -5.1470000000000005e-01   1.5279999999999999e-01   9.4999999999999998e-03   3.0700000000000002e-02   1.4205000000000001e+00   7.7820000000000000e-01   2.0024000000000002e+00   3.8500000000000000e-02   3.8490000000000002e-01   1.2830000000000000e-01
  -1.3005000000000000e+00   7.6939999999999997e-01   1.7160000000000000e-01   9.5500000000000002e-02  -6.6600000000000006e-02   3.5099999999999999e-02   1.5758000000000001e+00   4.6689999999999998e-01   2.7858999999999998e+00   6.7400000000000002e-02   3.8490000000000002e-01   8.4000000000000005e-02
  -1.1462000000000001e+00   7.6939999999999997e-01   1.7160000000000000e-01   1.4319999999999999e-01  -7.6100000000000001e-02   6.1400000000000003e-02   1.6424000000000001e+00   6.4480000000000004e-01   1.9153000000000000e+00   1.5409999999999999e-01   3.8490000000000002e-01   1.3710000000000000e-01
  -1.2784000000000000e+00   6.3749999999999996e-01   0.0000000000000000e+00   1.6230000000000000e-01  -5.7099999999999998e-02   9.2100000000000001e-02   1.3761000000000001e+00   6.6710000000000003e-01   2.0024000000000002e+00   7.7100000000000002e-02   3.2710000000000000e-01   7.9600000000000004e-02
  -1.4767999999999999e+00   7.4739999999999995e-01  -5.1470000000000005e-01   2.6729999999999998e-01   1.9000000000000000e-02   7.4499999999999997e-02   1.6424000000000001e+00   7.3380000000000001e-01   2.0893999999999999e+00   1.7340000000000000e-01   4.5219999999999999e-01   8.4000000000000005e-02
  -1.2564000000000000e+00   8.1340000000000001e-01   0.0000000000000000e+00   2.0999999999999999e-01  -3.8100000000000002e-02   2.6300000000000000e-02   1.5093000000000001e+00   7.1150000000000002e-01   2.0024000000000002e+00   1.9270000000000001e-01   4.4259999999999999e-01   1.3270000000000001e-01
  -1.1902999999999999e+00   5.0560000000000005e-01   8.5800000000000001e-02   1.5279999999999999e-01  -6.6600000000000006e-02   3.5099999999999999e-02   1.3761000000000001e+00   5.7809999999999995e-01   1.7412000000000001e+00   2.1190000000000001e-01   4.8110000000000003e-01   9.7299999999999998e-02
  -1.1902999999999999e+00   9.2330000000000001e-01  -2.5740000000000002e-01   1.6230000000000000e-01   4.7600000000000003e-02   5.2600000000000001e-02   1.4205000000000001e+00   4.4469999999999998e-01   2.5247000000000002e+00   1.7340000000000000e-01   4.7149999999999997e-01   1.0170000000000000e-01
  -1.1902999999999999e+00   9.0129999999999999e-01  -7.7210000000000001e-01   6.6799999999999998e-02  -1.8079999999999999e-01   8.3299999999999999e-02   1.5536000000000001e+00   6.2260000000000004e-01   3.0470999999999999e+00   1.9270000000000001e-01   4.3300000000000000e-01   1.0170000000000000e-01
  -1.3446000000000000e+00   6.8149999999999999e-01   3.4310000000000002e-01   1.7190000000000000e-01  -1.9030000000000000e-01   3.0700000000000002e-02   1.6646000000000001e+00   4.0020000000000000e-01   2.4377000000000000e+00   1.6380000000000000e-01   3.8490000000000002e-01   8.4000000000000005e-02
  -1.2784000000000000e+00   6.5949999999999998e-01  -3.4310000000000002e-01   1.7190000000000000e-01  -1.5229999999999999e-01   6.1400000000000003e-02   1.6424000000000001e+00   7.7820000000000000e-01   1.7412000000000001e+00   2.2159999999999999e-01   4.2340000000000000e-01   7.9600000000000004e-02
  -1.1462000000000001e+00   7.0350000000000001e-01   8.5800000000000001e-02   2.0999999999999999e-01  -2.8500000000000001e-02   3.9500000000000000e-02   1.5315000000000001e+00   8.0049999999999999e-01   1.9153000000000000e+00   1.9270000000000001e-01   4.6189999999999998e-01   8.4000000000000005e-02
  -1.4327000000000001e+00   7.2550000000000003e-01  -8.5780000000000001e-01   1.7190000000000000e-01  -1.2370000000000000e-01   4.3900000000000002e-02   1.5758000000000001e+00   7.3380000000000001e-01   2.5247000000000002e+00   1.4449999999999999e-01   5.2920000000000000e-01   7.9600000000000004e-02
  -1.4548000000000001e+00   6.5949999999999998e-01   3.4310000000000002e-01   1.9089999999999999e-01  -3.8100000000000002e-02   3.9500000000000000e-02   1.6424000000000001e+00   7.5600000000000001e-01   2.4377000000000000e+00   2.0230000000000001e-01   3.7530000000000002e-01   1.1060000000000000e-01
  -1.1681999999999999e+00   7.4739999999999995e-01   2.5740000000000002e-01   2.1959999999999999e-01  -1.0470000000000000e-01   3.9500000000000000e-02   1.6424000000000001e+00   7.5600000000000001e-01   2.6989000000000001e+00   1.7340000000000000e-01   5.1959999999999995e-01   8.8499999999999995e-02
  -1.4327000000000001e+00   7.9139999999999999e-01  -5.1470000000000005e-01   1.3370000000000001e-01  -4.7600000000000003e-02   3.9500000000000000e-02   1.6202000000000001e+00   6.8930000000000002e-01   2.4377000000000000e+00   1.1559999999999999e-01   4.6189999999999998e-01   1.1500000000000000e-01
  -1.3446000000000000e+00   8.3540000000000003e-01  -8.5780000000000001e-01   1.3370000000000001e-01  -6.6600000000000006e-02   3.9500000000000000e-02   1.5980000000000001e+00   8.0049999999999999e-01   2.2635999999999998e+00   2.2159999999999999e-01   4.0410000000000001e-01   1.4599999999999999e-01
  -1.2784000000000000e+00   6.3749999999999996e-01  -2.5740000000000002e-01   2.0050000000000001e-01  -2.8500000000000001e-02   7.4499999999999997e-02   1.6202000000000001e+00   4.8920000000000002e-01   1.9153000000000000e+00   1.5409999999999999e-01   3.9450000000000002e-01   1.1500000000000000e-01
  -1.1902999999999999e+00   5.4959999999999998e-01  -8.5780000000000001e-01   1.1459999999999999e-01  -1.5229999999999999e-01   6.1400000000000003e-02   1.7978000000000001e+00   6.8930000000000002e-01   2.6118000000000001e+00   1.4449999999999999e-01   4.5219999999999999e-01   9.2899999999999996e-02
  -1.3887000000000000e+00   8.7929999999999997e-01   8.5800000000000001e-02   9.5500000000000002e-02  -5.7099999999999998e-02   4.4000000000000003e-03   1.3539000000000001e+00   7.5600000000000001e-01   1.7412000000000001e+00   1.8300000000000000e-01   4.4259999999999999e-01   1.2830000000000000e-01
  -1.2564000000000000e+00   7.6939999999999997e-01  -4.2890000000000000e-01   2.6729999999999998e-01  -2.8500000000000001e-02   3.5099999999999999e-02   1.5315000000000001e+00   7.1150000000000002e-01   2.0024000000000002e+00   2.6010000000000000e-01   4.0410000000000001e-01   8.8499999999999995e-02
  -1.3446000000000000e+00   7.6939999999999997e-01  -7.7210000000000001e-01   1.5279999999999999e-01  -2.8500000000000001e-02   3.5099999999999999e-02   1.5315000000000001e+00   7.5600000000000001e-01   2.1764999999999999e+00   1.4449999999999999e-01   4.5219999999999999e-01   6.1899999999999997e-02
  -1.2343999999999999e+00   5.9360000000000002e-01  -5.1470000000000005e-01   1.9089999999999999e-01  -6.6600000000000006e-02   3.5099999999999999e-02   1.5980000000000001e+00   8.0049999999999999e-01   2.2635999999999998e+00   1.8300000000000000e-01   5.5810000000000004e-01   7.0800000000000002e-02
  -1.3446000000000000e+00   5.4959999999999998e-01  -5.1470000000000005e-01   1.6230000000000000e-01  -1.9000000000000000e-02   5.7000000000000002e-02   1.6646000000000001e+00   6.0040000000000004e-01   2.6989000000000001e+00   9.6299999999999997e-02   4.2340000000000000e-01   1.1500000000000000e-01
  -1.3446000000000000e+00   7.2550000000000003e-01  -3.4310000000000002e-01   1.2410000000000000e-01   4.7600000000000003e-02   3.0700000000000002e-02   1.5315000000000001e+00   5.3369999999999995e-01   3.1341999999999999e+00   2.0230000000000001e-01   4.2340000000000000e-01   1.0620000000000000e-01
  -1.1462000000000001e+00   7.9139999999999999e-01  -1.1152000000000000e+00   2.0050000000000001e-01   1.9000000000000000e-02   5.7000000000000002e-02   1.6202000000000001e+00   7.3380000000000001e-01   2.3506000000000000e+00   1.6380000000000000e-01   3.4639999999999999e-01   1.1500000000000000e-01
  -1.2784000000000000e+00   6.8149999999999999e-01   2.5740000000000002e-01   2.0999999999999999e-01  -5.7099999999999998e-02   1.7500000000000002e-02   1.5093000000000001e+00   6.6710000000000003e-01   2.2635999999999998e+00   1.3489999999999999e-01   4.2340000000000000e-01   9.7299999999999998e-02
  -1.0801000000000001e+00   6.1550000000000005e-01   0.0000000000000000e+00   1.1459999999999999e-01  -7.6100000000000001e-02   4.8200000000000000e-02   1.2650999999999999e+00   6.0040000000000004e-01   1.6540999999999999e+00   1.7340000000000000e-01   3.7530000000000002e-01   7.9600000000000004e-02
  -1.2343999999999999e+00   6.5949999999999998e-01  -3.4310000000000002e-01   8.5900000000000004e-02  -1.9000000000000000e-02   5.7000000000000002e-02   1.4649000000000001e+00   7.1150000000000002e-01   2.4377000000000000e+00   1.7340000000000000e-01   4.9070000000000003e-01   1.3270000000000001e-01
  -1.5870000000000000e+00   7.9139999999999999e-01   5.1470000000000005e-01   1.8140000000000001e-01  -8.5599999999999996e-02   2.1899999999999999e-02   1.7312000000000001e+00   7.5600000000000001e-01   2.2635999999999998e+00   1.8300000000000000e-01   4.1370000000000001e-01   8.8499999999999995e-02
  -1.2564000000000000e+00   6.5949999999999998e-01  -3.4310000000000002e-01   1.6230000000000000e-01  -4.7600000000000003e-02   4.8200000000000000e-02   1.6424000000000001e+00   5.7809999999999995e-01   2.6118000000000001e+00   5.7799999999999997e-02   4.6189999999999998e-01   9.7299999999999998e-02
  -1.4548000000000001e+00   8.5740000000000005e-01  -1.7160000000000000e-01   1.6230000000000000e-01  -8.5599999999999996e-02   3.0700000000000002e-02   1.5536000000000001e+00   7.1150000000000002e-01   2.3506000000000000e+00   2.0230000000000001e-01   4.7149999999999997e-01   1.4599999999999999e-01
  -1.3225000000000000e+00   7.0350000000000001e-01  -3.4310000000000002e-01   2.1959999999999999e-01  -1.0470000000000000e-01   3.0700000000000002e-02   1.5093000000000001e+00   7.7820000000000000e-01   2.0024000000000002e+00   6.7400000000000002e-02   5.0029999999999997e-01   1.0620000000000000e-01
  -1.1902999999999999e+00   7.4739999999999995e-01  -5.1470000000000005e-01   1.2410000000000000e-01   9.4999999999999998e-03   6.1400000000000003e-02   1.6424000000000001e+00   8.4499999999999997e-01   2.2635999999999998e+00   1.2520000000000001e-01   5.0029999999999997e-01   9.7299999999999998e-02
  -1.2564000000000000e+00   7.0350000000000001e-01  -6.0050000000000003e-01   2.7689999999999998e-01  -2.8500000000000001e-02   0.0000000000000000e+00   1.3983000000000001e+00   6.8930000000000002e-01   2.6118000000000001e+00   1.6380000000000000e-01   4.5219999999999999e-01   9.7299999999999998e-02
  -1.0801000000000001e+00   7.6939999999999997e-01   0.0000000000000000e+00   9.5500000000000002e-02  -9.5200000000000007e-02  -1.3200000000000000e-02   1.7312000000000001e+00   6.0040000000000004e-01   1.8283000000000000e+00   2.0230000000000001e-01   5.1000000000000001e-01   9.7299999999999998e-02
  -1.2343999999999999e+00   5.7160000000000000e-01  -1.1152000000000000e+00   1.4319999999999999e-01  -1.9000000000000000e-02   3.9500000000000000e-02   1.4649000000000001e+00   6.8930000000000002e-01   2.6989000000000001e+00   1.8300000000000000e-01   4.5219999999999999e-01   1.0620000000000000e-01
  -1.2343999999999999e+00   7.0350000000000001e-01  -2.5740000000000002e-01   1.2410000000000000e-01  -8.5599999999999996e-02   8.3299999999999999e-02   1.5536000000000001e+00   8.0049999999999999e-01   2.0893999999999999e+00   1.5409999999999999e-01   3.5599999999999998e-01   1.0170000000000000e-01
  -1.3225000000000000e+00   9.6730000000000005e-01  -3.4310000000000002e-01   1.3370000000000001e-01   4.7600000000000003e-02   2.6300000000000000e-02   1.3983000000000001e+00   8.6719999999999997e-01   2.3506000000000000e+00   1.7340000000000000e-01   3.9450000000000002e-01   1.1500000000000000e-01
  -1.2564000000000000e+00   6.8149999999999999e-01  -1.7160000000000000e-01   1.5279999999999999e-01  -6.6600000000000006e-02   5.7000000000000002e-02   1.5980000000000001e+00   6.8930000000000002e-01   2.2635999999999998e+00   1.9270000000000001e-01   3.8490000000000002e-01   1.1940000000000001e-01
  -1.3887000000000000e+00   7.2550000000000003e-01  -7.7210000000000001e-01   1.2410000000000000e-01   1.9000000000000000e-02   3.9500000000000000e-02   1.4649000000000001e+00   8.8939999999999997e-01   2.2635999999999998e+00   1.1559999999999999e-01   4.4259999999999999e-01   8.4000000000000005e-02
  -1.5208999999999999e+00   7.4739999999999995e-01  -1.2010000000000001e+00   2.8600000000000000e-02   3.8100000000000002e-02   4.3900000000000002e-02   1.7312000000000001e+00   7.5600000000000001e-01   2.2635999999999998e+00   1.9270000000000001e-01   5.1000000000000001e-01   8.4000000000000005e-02
  -1.2343999999999999e+00   8.1340000000000001e-01  -5.1470000000000005e-01   2.5779999999999997e-01  -1.9000000000000000e-02   5.7000000000000002e-02   1.6202000000000001e+00   6.4480000000000004e-01   3.1341999999999999e+00   2.1190000000000001e-01   4.5219999999999999e-01   1.3270000000000001e-01
  -1.3225000000000000e+00   6.5949999999999998e-01  -8.5780000000000001e-01   1.1459999999999999e-01  -7.6100000000000001e-02  -2.1899999999999999e-02   1.3317000000000001e+00   7.3380000000000001e-01   2.1764999999999999e+00   1.5409999999999999e-01   4.1370000000000001e-01   7.5200000000000003e-02
  -1.3005000000000000e+00   9.8929999999999996e-01  -5.1470000000000005e-01   1.8140000000000001e-01  -9.4999999999999998e-03   2.1899999999999999e-02   1.5315000000000001e+00   4.6689999999999998e-01   2.3506000000000000e+00   1.5409999999999999e-01   4.2340000000000000e-01   9.7299999999999998e-02
  -1.2784000000000000e+00   6.5949999999999998e-01  -4.2890000000000000e-01   1.1459999999999999e-01  -7.6100000000000001e-02   2.6300000000000000e-02   1.7978000000000001e+00   5.1139999999999997e-01   2.6989000000000001e+00   2.1190000000000001e-01   5.2920000000000000e-01   1.3710000000000000e-01
  -1.2564000000000000e+00   8.7929999999999997e-01  -8.5800000000000001e-02   1.9089999999999999e-01  -4.7600000000000003e-02   3.9500000000000000e-02   1.5536000000000001e+00   7.7820000000000000e-01   2.9600000000000000e+00   2.1190000000000001e-01   4.7149999999999997e-01   1.0170000000000000e-01
  -1.2784000000000000e+00   8.7929999999999997e-01  -8.5800000000000001e-02   1.7190000000000000e-01  -9.4999999999999998e-03   4.8200000000000000e-02   1.5536000000000001e+00   7.1150000000000002e-01   3.3083000000000000e+00   8.6699999999999999e-02   3.6559999999999998e-01   1.1940000000000001e-01
  -1.4107000000000001e+00   7.0350000000000001e-01  -1.0294000000000001e+00   1.6230000000000000e-01  -7.6100000000000001e-02   6.5799999999999997e-02   1.4649000000000001e+00   7.3380000000000001e-01   2.1764999999999999e+00   1.5409999999999999e-01   4.1370000000000001e-01   1.3710000000000000e-01
  -1.2564000000000000e+00   7.9139999999999999e-01   8.5800000000000001e-02   1.5279999999999999e-01   9.4999999999999998e-03   6.5799999999999997e-02   1.5536000000000001e+00   7.5600000000000001e-01   2.3506000000000000e+00   1.6380000000000000e-01   4.7149999999999997e-01   1.2390000000000000e-01
  -1.3225000000000000e+00   7.0350000000000001e-01   3.4310000000000002e-01   1.1459999999999999e-01  -1.9000000000000000e-02  -8.8000000000000005e-03   1.8866000000000001e+00   7.7820000000000000e-01   3.1341999999999999e+00   1.9270000000000001e-01   5.3879999999999995e-01   9.7299999999999998e-02
  -1.2122999999999999e+00   7.2550000000000003e-01  -4.2890000000000000e-01   1.2410000000000000e-01   9.4999999999999998e-03   4.4000000000000003e-03   1.5315000000000001e+00   5.1139999999999997e-01   2.2635999999999998e+00   1.2520000000000001e-01   3.7530000000000002e-01   1.0620000000000000e-01
  -1.2343999999999999e+00   5.9360000000000002e-01  -6.0050000000000003e-01   1.4319999999999999e-01  -7.6100000000000001e-02   4.3900000000000002e-02   1.6646000000000001e+00   7.1150000000000002e-01   2.4377000000000000e+00   1.5409999999999999e-01   4.8110000000000003e-01   1.0620000000000000e-01
  -1.3005000000000000e+00   8.3540000000000003e-01  -7.7210000000000001e-01   2.0050000000000001e-01   4.7600000000000003e-02  -1.3200000000000000e-02   1.4427000000000001e+00   6.8930000000000002e-01   2.5247000000000002e+00   2.2159999999999999e-01   4.3300000000000000e-01   9.7299999999999998e-02
  -1.2784000000000000e+00   8.7929999999999997e-01  -4.2890000000000000e-01   2.2910000000000000e-01   3.8100000000000002e-02   1.3200000000000000e-02   1.6646000000000001e+00   6.0040000000000004e-01   1.3930000000000000e+00   9.6299999999999997e-02   4.6189999999999998e-01   8.4000000000000005e-02
  -1.1462000000000001e+00   7.4739999999999995e-01  -6.8630000000000002e-01   1.8140000000000001e-01  -1.6180000000000000e-01   1.7500000000000002e-02   1.4871000000000001e+00   6.4480000000000004e-01   2.2635999999999998e+00   2.1190000000000001e-01   4.5219999999999999e-01   1.2390000000000000e-01
  -1.3225000000000000e+00   6.8149999999999999e-01  -6.8630000000000002e-01   1.4319999999999999e-01  -1.9000000000000000e-02   1.0960000000000000e-01   1.5093000000000001e+00   6.6710000000000003e-01   2.5247000000000002e+00   1.3489999999999999e-01   3.7530000000000002e-01   1.4160000000000000e-01
  -1.1021000000000001e+00   8.1340000000000001e-01  -1.4582999999999999e+00   2.0050000000000001e-01  -5.7099999999999998e-02   6.5799999999999997e-02   1.7978000000000001e+00   8.4499999999999997e-01   3.0470999999999999e+00   1.4449999999999999e-01   4.0410000000000001e-01   1.1500000000000000e-01
  -1.3666000000000000e+00   7.2550000000000003e-01  -7.7210000000000001e-01   1.7190000000000000e-01  -4.7600000000000003e-02   6.1400000000000003e-02   1.4871000000000001e+00   5.7809999999999995e-01   2.3506000000000000e+00   2.2159999999999999e-01   3.7530000000000002e-01   1.4160000000000000e-01
  -1.3666000000000000e+00   5.0560000000000005e-01   0.0000000000000000e+00   9.4999999999999998e-03  -8.5599999999999996e-02   4.3900000000000002e-02   1.6202000000000001e+00   7.3380000000000001e-01   2.7858999999999998e+00   1.4449999999999999e-01   4.8110000000000003e-01   9.2899999999999996e-02
  -1.1681999999999999e+00   6.1550000000000005e-01   6.0050000000000003e-01   1.5279999999999999e-01  -3.8100000000000002e-02   5.2600000000000001e-02   1.5536000000000001e+00   1.0227999999999999e+00   3.1341999999999999e+00   1.9270000000000001e-01   5.0029999999999997e-01   1.5920000000000001e-01
  -1.2784000000000000e+00   8.7929999999999997e-01   5.1470000000000005e-01   1.9089999999999999e-01  -4.7600000000000003e-02   2.6300000000000000e-02   1.4205000000000001e+00   6.4480000000000004e-01   2.1764999999999999e+00   2.2159999999999999e-01   5.1959999999999995e-01   7.5200000000000003e-02
  -1.3225000000000000e+00   9.0129999999999999e-01   8.5800000000000001e-02   7.6399999999999996e-02   4.7600000000000003e-02   6.5799999999999997e-02   1.3539000000000001e+00   7.3380000000000001e-01   2.1764999999999999e+00   2.3119999999999999e-01   4.6189999999999998e-01   8.4000000000000005e-02
  -1.3666000000000000e+00   7.0350000000000001e-01  -1.2010000000000001e+00   2.6729999999999998e-01  -3.8100000000000002e-02   3.5099999999999999e-02   1.5315000000000001e+00   5.5589999999999995e-01   2.2635999999999998e+00   1.0600000000000000e-01   5.2920000000000000e-01   7.0800000000000002e-02
  -1.2564000000000000e+00   7.9139999999999999e-01  -1.0294000000000001e+00   2.0050000000000001e-01  -1.9000000000000000e-02   6.5799999999999997e-02   1.5536000000000001e+00   8.2269999999999999e-01   2.5247000000000002e+00   1.6380000000000000e-01   4.0410000000000001e-01   8.4000000000000005e-02
  -1.3887000000000000e+00   6.8149999999999999e-01  -8.5800000000000001e-02   1.5279999999999999e-01  -9.4999999999999998e-03   6.1400000000000003e-02   1.6202000000000001e+00   6.0040000000000004e-01   2.6989000000000001e+00   1.8300000000000000e-01   4.3300000000000000e-01   1.1940000000000001e-01
  -1.4767999999999999e+00   7.4739999999999995e-01  -2.5740000000000002e-01   2.7689999999999998e-01   2.8500000000000001e-02   5.7000000000000002e-02   1.6868000000000001e+00   8.0049999999999999e-01   2.4377000000000000e+00   1.4449999999999999e-01   4.3300000000000000e-01   1.0170000000000000e-01
  -1.2343999999999999e+00   6.1550000000000005e-01   3.4310000000000002e-01   1.6230000000000000e-01   5.7099999999999998e-02   4.8200000000000000e-02   1.7312000000000001e+00   5.1139999999999997e-01   2.0024000000000002e+00   1.8300000000000000e-01   4.5219999999999999e-01   8.8499999999999995e-02
  -1.3446000000000000e+00   4.1770000000000002e-01  -3.4310000000000002e-01   1.1459999999999999e-01  -1.8079999999999999e-01   6.1400000000000003e-02   1.4649000000000001e+00   7.1150000000000002e-01   2.2635999999999998e+00   2.0230000000000001e-01   3.2710000000000000e-01   1.3270000000000001e-01
  -1.1902999999999999e+00   8.3540000000000003e-01  -8.5780000000000001e-01   2.0999999999999999e-01   2.8500000000000001e-02   7.8899999999999998e-02   1.4871000000000001e+00   6.8930000000000002e-01   3.1341999999999999e+00   1.3489999999999999e-01   4.6189999999999998e-01   1.2830000000000000e-01
  -1.7413000000000001e+00   7.4739999999999995e-01  -4.2890000000000000e-01   1.7190000000000000e-01  -2.8500000000000001e-02   3.5099999999999999e-02   1.4649000000000001e+00   7.5600000000000001e-01   2.3506000000000000e+00   2.3119999999999999e-01   4.4259999999999999e-01   9.7299999999999998e-02
  -7.7149999999999996e-01   6.1550000000000005e-01  -2.5740000000000002e-01   3.8199999999999998e-02  -1.0470000000000000e-01   9.2100000000000001e-02   1.6424000000000001e+00   7.7820000000000000e-01   2.7858999999999998e+00   1.1559999999999999e-01   4.4259999999999999e-01   7.5200000000000003e-02
  -8.5960000000000003e-01   9.2330000000000001e-01  -3.4310000000000002e-01   6.6799999999999998e-02  -5.7099999999999998e-02   8.3299999999999999e-02   1.5980000000000001e+00   7.1150000000000002e-01   2.6118000000000001e+00   1.4449999999999999e-01   3.9450000000000002e-01   8.8499999999999995e-02
  -2.1381000000000001e+00   8.3540000000000003e-01  -6.8630000000000002e-01   2.0050000000000001e-01   8.5599999999999996e-02   1.3200000000000000e-02   1.7090000000000001e+00   6.4480000000000004e-01   2.8730000000000002e+00   1.3489999999999999e-01   4.8110000000000003e-01   9.2899999999999996e-02
  -1.3005000000000000e+00   7.2550000000000003e-01  -6.0050000000000003e-01   1.4319999999999999e-01   0.0000000000000000e+00   7.8899999999999998e-02   1.5093000000000001e+00   8.8939999999999997e-01   2.4377000000000000e+00   2.0230000000000001e-01   4.3300000000000000e-01   7.9600000000000004e-02
  -1.2564000000000000e+00   7.4739999999999995e-01   1.2867999999999999e+00   1.4319999999999999e-01  -1.6180000000000000e-01   1.3200000000000000e-02   1.3761000000000001e+00   6.8930000000000002e-01   3.1341999999999999e+00   2.1190000000000001e-01   4.4259999999999999e-01   1.6370000000000001e-01
  -1.0801000000000001e+00   6.5949999999999998e-01  -8.5800000000000001e-02   2.0999999999999999e-01  -1.0470000000000000e-01   3.9500000000000000e-02   1.9088000000000001e+00   7.3380000000000001e-01  -8.7099999999999997e-02  -9.5999999999999992e-03   3.5599999999999998e-01   7.5200000000000003e-02
  -1.4988999999999999e+00   6.1550000000000005e-01  -4.2890000000000000e-01   1.7190000000000000e-01   5.7099999999999998e-02   1.3159999999999999e-01   1.2206999999999999e+00   6.6699999999999995e-02   3.1341999999999999e+00   1.5409999999999999e-01   4.6189999999999998e-01   1.3710000000000000e-01
  -1.8956000000000000e+00   8.3540000000000003e-01   2.5740000000000002e-01   1.3370000000000001e-01  -1.1420000000000000e-01   1.3200000000000000e-02   1.1540999999999999e+00   8.0049999999999999e-01   5.2236000000000002e+00   3.3710000000000001e-01   4.3300000000000000e-01   1.1940000000000001e-01
  -2.6450000000000001e-01   2.4179999999999999e-01   5.1470000000000005e-01   4.7699999999999999e-02  -1.4269999999999999e-01  -1.1400000000000000e-01   1.3539000000000001e+00   1.3786000000000000e+00   1.3930000000000000e+00   6.7400000000000002e-02   5.1000000000000001e-01   3.5400000000000001e-02
  -1.1902999999999999e+00   7.4739999999999995e-01   0.0000000000000000e+00   5.7299999999999997e-02  -6.6600000000000006e-02   7.0199999999999999e-02   2.2860999999999998e+00  -9.7840000000000005e-01   1.3930000000000000e+00   1.3489999999999999e-01   3.1750000000000000e-01   1.5040000000000001e-01
  -1.2784000000000000e+00   7.4739999999999995e-01  -4.2890000000000000e-01   7.6399999999999996e-02   9.4999999999999998e-03   1.0090000000000000e-01   1.3317000000000001e+00   1.6454000000000000e+00   4.3529999999999998e+00   2.6010000000000000e-01   6.0619999999999996e-01   3.9800000000000002e-02
  -1.8956000000000000e+00   8.1340000000000001e-01  -8.5800000000000001e-02   1.8140000000000001e-01  -9.4999999999999998e-03  -2.6300000000000000e-02   1.0209999999999999e+00   1.7343999999999999e+00   2.8730000000000002e+00   1.7340000000000000e-01   5.5810000000000004e-01   1.7690000000000000e-01
  -5.9509999999999996e-01   9.4530000000000003e-01  -7.7210000000000001e-01   1.3370000000000001e-01  -7.6100000000000001e-02  -7.0199999999999999e-02   1.9753000000000001e+00  -1.2452000000000001e+00   1.4800000000000000e+00   1.1559999999999999e-01   3.1750000000000000e-01   8.8499999999999995e-02
  -8.1559999999999999e-01   3.7369999999999998e-01   1.7160000000000000e-01   1.3370000000000001e-01   9.4999999999999998e-03   1.2280000000000001e-01   1.6424000000000001e+00   1.5343000000000000e+00   2.3506000000000000e+00   1.2520000000000001e-01   4.5219999999999999e-01   2.6499999999999999e-02
  -1.7413000000000001e+00   6.8149999999999999e-01  -2.5740000000000002e-01   1.7190000000000000e-01  -9.4999999999999998e-03   3.0700000000000002e-02   6.8799999999999994e-01   1.6454000000000000e+00   3.3083000000000000e+00   2.0230000000000001e-01   4.2340000000000000e-01   2.3000000000000001e-01
  -1.6752000000000000e+00   1.2091000000000001e+00  -5.1470000000000005e-01   2.3870000000000000e-01  -9.4999999999999998e-03  -3.9500000000000000e-02   2.1972999999999998e+00  -6.8930000000000002e-01   1.3930000000000000e+00   2.8899999999999999e-02   4.1370000000000001e-01  -2.6499999999999999e-02
  -9.2579999999999996e-01   3.9570000000000000e-01   5.1470000000000005e-01   2.0050000000000001e-01  -3.8100000000000002e-02   7.4499999999999997e-02   1.0653999999999999e+00   9.7840000000000005e-01   1.1317999999999999e+00   1.1559999999999999e-01   4.1370000000000001e-01   1.6810000000000000e-01
  -1.1241000000000001e+00   6.3749999999999996e-01   8.5800000000000001e-02   1.4319999999999999e-01  -1.0470000000000000e-01   2.6300000000000000e-02   1.4427000000000001e+00   1.1785000000000001e+00   3.9177000000000000e+00   1.9270000000000001e-01   4.2340000000000000e-01   1.2830000000000000e-01
  -1.6091000000000000e+00   1.2531000000000001e+00  -3.4310000000000002e-01   9.5500000000000002e-02  -8.5599999999999996e-02   1.7500000000000002e-02   1.6646000000000001e+00   6.2260000000000004e-01   1.4800000000000000e+00   1.8300000000000000e-01   4.2340000000000000e-01   4.4200000000000003e-02
  -1.2564000000000000e+00   7.0350000000000001e-01  -6.8630000000000002e-01   1.1459999999999999e-01   0.0000000000000000e+00   7.0199999999999999e-02   1.5093000000000001e+00   3.5580000000000001e-01   6.0940000000000005e-01   7.7100000000000002e-02   3.3679999999999999e-01   1.6370000000000001e-01
  -1.2564000000000000e+00   5.9360000000000002e-01   1.7160000000000000e-01   1.5279999999999999e-01  -1.8079999999999999e-01   3.0700000000000002e-02   1.4649000000000001e+00   8.8939999999999997e-01   3.3953000000000002e+00   2.2159999999999999e-01   5.8689999999999998e-01   9.2899999999999996e-02
  -7.7149999999999996e-01   8.3540000000000003e-01  -6.0050000000000003e-01   1.2410000000000000e-01  -5.7099999999999998e-02   3.9500000000000000e-02   1.4427000000000001e+00   1.2007000000000001e+00   2.3506000000000000e+00   8.6699999999999999e-02   4.6189999999999998e-01   3.5400000000000001e-02
  -1.5649999999999999e+00   5.7160000000000000e-01  -6.0050000000000003e-01   2.0050000000000001e-01   4.7600000000000003e-02   4.8200000000000000e-02   1.7534000000000001e+00   2.2200000000000001e-02   6.0940000000000005e-01   2.0230000000000001e-01   3.5599999999999998e-01   1.3270000000000001e-01
  -1.4548000000000001e+00   8.7929999999999997e-01  -8.5800000000000001e-02   2.3870000000000000e-01   9.4999999999999998e-03   4.3900000000000002e-02   1.7756000000000001e+00   4.4469999999999998e-01   2.5247000000000002e+00   2.0230000000000001e-01   3.8490000000000002e-01   6.1899999999999997e-02
  -9.9190000000000000e-01   7.0350000000000001e-01   1.7160000000000000e-01   2.2910000000000000e-01  -1.6180000000000000e-01   6.1400000000000003e-02   1.1318999999999999e+00   1.6232000000000000e+00   2.8730000000000002e+00   2.5050000000000000e-01   4.6189999999999998e-01   1.3270000000000001e-01
  -1.0801000000000001e+00   5.4959999999999998e-01   8.5800000000000001e-02   1.1459999999999999e-01  -9.5200000000000007e-02   8.3299999999999999e-02   1.7534000000000001e+00  -1.5559999999999999e-01   1.7412000000000001e+00   7.7100000000000002e-02   4.2340000000000000e-01   1.0170000000000000e-01
  -1.5649999999999999e+00   9.6730000000000005e-01  -4.2890000000000000e-01   1.2410000000000000e-01  -5.7099999999999998e-02   6.5799999999999997e-02   1.6424000000000001e+00   6.2260000000000004e-01   1.6540999999999999e+00   1.3489999999999999e-01   2.8870000000000001e-01   1.2390000000000000e-01
  -1.4327000000000001e+00   7.2550000000000003e-01  -7.7210000000000001e-01   1.0500000000000000e-01  -1.5229999999999999e-01   2.1899999999999999e-02   1.3095000000000001e+00   1.5787000000000000e+00   3.4824000000000002e+00   2.1190000000000001e-01   4.5219999999999999e-01   1.1060000000000000e-01
  -1.1021000000000001e+00   5.2759999999999996e-01   6.0050000000000003e-01   1.5279999999999999e-01  -2.8500000000000001e-02   6.5799999999999997e-02   1.6424000000000001e+00   2.4460000000000001e-01   2.6118000000000001e+00   1.3489999999999999e-01   4.1370000000000001e-01   7.5200000000000003e-02
  -1.3225000000000000e+00   8.3540000000000003e-01  -1.3725000000000001e+00   1.3370000000000001e-01  -1.9000000000000000e-02   7.0199999999999999e-02   1.7312000000000001e+00   6.2260000000000004e-01   1.8283000000000000e+00   1.7340000000000000e-01   3.9450000000000002e-01   1.1060000000000000e-01
  -1.3446000000000000e+00   8.7929999999999997e-01   6.8630000000000002e-01   7.6399999999999996e-02  -9.4999999999999998e-03   6.5799999999999997e-02   1.4649000000000001e+00   1.1785000000000001e+00   3.3953000000000002e+00   2.3119999999999999e-01   4.9070000000000003e-01   1.3710000000000000e-01
  -1.4767999999999999e+00   7.9139999999999999e-01  -4.2890000000000000e-01   1.4319999999999999e-01  -9.4999999999999998e-03  -8.8000000000000005e-03   1.6424000000000001e+00   6.0040000000000004e-01   2.8730000000000002e+00   1.8300000000000000e-01   4.7149999999999997e-01   1.0170000000000000e-01
  -1.1021000000000001e+00   6.8149999999999999e-01  -1.0294000000000001e+00   2.0050000000000001e-01   2.8500000000000001e-02   2.1899999999999999e-02   1.5536000000000001e+00   5.1139999999999997e-01   1.0447000000000000e+00   1.9270000000000001e-01   4.1370000000000001e-01   1.1060000000000000e-01
  -1.1021000000000001e+00   8.5740000000000005e-01  -6.0050000000000003e-01   2.1959999999999999e-01  -1.9000000000000000e-02  -8.8000000000000005e-03   1.6646000000000001e+00   7.7820000000000000e-01   2.6989000000000001e+00   1.4449999999999999e-01   3.1750000000000000e-01   1.0620000000000000e-01
  -1.3446000000000000e+00   8.7929999999999997e-01  -5.1470000000000005e-01   1.6230000000000000e-01  -9.4999999999999998e-03   3.9500000000000000e-02   1.3761000000000001e+00   8.2269999999999999e-01   1.7412000000000001e+00   1.8300000000000000e-01   4.7149999999999997e-01   1.3270000000000001e-01
  -1.1902999999999999e+00   8.7929999999999997e-01  -1.7160000000000000e-01   2.4820000000000000e-01  -4.7600000000000003e-02   3.5099999999999999e-02   1.6202000000000001e+00   4.2249999999999999e-01   1.8283000000000000e+00   7.7100000000000002e-02   4.0410000000000001e-01   1.0620000000000000e-01
  -1.1902999999999999e+00   8.5740000000000005e-01  -1.2010000000000001e+00   1.7190000000000000e-01  -9.5200000000000007e-02   5.7000000000000002e-02   1.6424000000000001e+00   5.5589999999999995e-01   2.0893999999999999e+00   1.3489999999999999e-01   3.9450000000000002e-01   1.5920000000000001e-01
  -1.4767999999999999e+00   9.4530000000000003e-01  -6.8630000000000002e-01   5.7299999999999997e-02  -2.8500000000000001e-02   7.0199999999999999e-02   1.1318999999999999e+00   1.0005999999999999e+00   2.4377000000000000e+00   1.5409999999999999e-01   4.3300000000000000e-01   1.0620000000000000e-01
  -1.5208999999999999e+00   8.5740000000000005e-01   1.7160000000000000e-01   2.0999999999999999e-01  -1.1420000000000000e-01   3.5099999999999999e-02   1.4871000000000001e+00   4.8920000000000002e-01   1.5670999999999999e+00   9.6299999999999997e-02   3.5599999999999998e-01   9.2899999999999996e-02
  -1.1241000000000001e+00   5.9360000000000002e-01  -6.8630000000000002e-01   1.2410000000000000e-01  -1.9000000000000000e-02   8.3299999999999999e-02   1.6424000000000001e+00   6.6710000000000003e-01   1.7412000000000001e+00   1.2520000000000001e-01   3.7530000000000002e-01   1.0620000000000000e-01
  -1.1902999999999999e+00   7.4739999999999995e-01  -8.5800000000000001e-02   1.7190000000000000e-01  -4.7600000000000003e-02   3.9500000000000000e-02   1.6868000000000001e+00   1.0005999999999999e+00   2.6989000000000001e+00   1.8300000000000000e-01   4.3300000000000000e-01   9.7299999999999998e-02
  -1.3225000000000000e+00   8.1340000000000001e-01  -2.5740000000000002e-01   1.4319999999999999e-01   1.9000000000000000e-02   5.7000000000000002e-02   1.5093000000000001e+00   6.2260000000000004e-01   2.4377000000000000e+00   2.0230000000000001e-01   5.0029999999999997e-01   8.4000000000000005e-02
  -1.2564000000000000e+00   6.8149999999999999e-01   1.7160000000000000e-01   1.3370000000000001e-01  -1.9000000000000000e-02   8.8000000000000005e-03   1.6424000000000001e+00   6.4480000000000004e-01   2.1764999999999999e+00   1.8300000000000000e-01   5.0029999999999997e-01   1.2830000000000000e-01
  -1.2122999999999999e+00   9.0129999999999999e-01  -2.5740000000000002e-01   1.1459999999999999e-01  -3.8100000000000002e-02   5.7000000000000002e-02   1.5758000000000001e+00   1.0894999999999999e+00   2.2635999999999998e+00   1.3489999999999999e-01   3.2710000000000000e-01   1.1060000000000000e-01
  -1.1241000000000001e+00   7.0350000000000001e-01  -8.5800000000000001e-02   2.0999999999999999e-01  -5.7099999999999998e-02   2.1899999999999999e-02   1.4427000000000001e+00   5.3369999999999995e-01   2.3506000000000000e+00   1.7340000000000000e-01   4.4259999999999999e-01   7.5200000000000003e-02
  -1.3666000000000000e+00   8.5740000000000005e-01  -5.1470000000000005e-01   1.0500000000000000e-01   1.9000000000000000e-02   3.0700000000000002e-02   1.5315000000000001e+00   6.6710000000000003e-01   2.2635999999999998e+00   1.5409999999999999e-01   3.7530000000000002e-01   1.1060000000000000e-01
  -1.3446000000000000e+00   7.0350000000000001e-01  -1.7160000000000000e-01   5.7299999999999997e-02  -1.9000000000000000e-02   7.8899999999999998e-02   1.6646000000000001e+00   7.3380000000000001e-01   2.5247000000000002e+00   1.6380000000000000e-01   3.1750000000000000e-01   1.0170000000000000e-01
  -1.2343999999999999e+00   7.6939999999999997e-01  -7.7210000000000001e-01   9.5500000000000002e-02  -3.8100000000000002e-02   1.3200000000000000e-02   1.4871000000000001e+00   9.3389999999999995e-01   2.3506000000000000e+00   3.8500000000000000e-02   3.8490000000000002e-01   1.1500000000000000e-01
  -1.1462000000000001e+00   7.2550000000000003e-01  -1.7160000000000000e-01   8.5900000000000004e-02  -8.5599999999999996e-02   3.0700000000000002e-02   1.4649000000000001e+00   8.0049999999999999e-01   2.1764999999999999e+00   1.7340000000000000e-01   4.0410000000000001e-01   1.0620000000000000e-01
  -1.3225000000000000e+00   9.0129999999999999e-01  -1.7160000000000000e-01   1.2410000000000000e-01   1.4269999999999999e-01   6.1400000000000003e-02   1.4205000000000001e+00   7.5600000000000001e-01   2.4377000000000000e+00   1.6380000000000000e-01   5.0029999999999997e-01   5.3100000000000001e-02
  -1.3446000000000000e+00   8.5740000000000005e-01   3.4310000000000002e-01   1.2410000000000000e-01  -1.0470000000000000e-01   4.3900000000000002e-02   1.4871000000000001e+00   7.3380000000000001e-01   2.4377000000000000e+00   1.7340000000000000e-01   5.2920000000000000e-01   1.0620000000000000e-01
  -1.2343999999999999e+00   9.0129999999999999e-01   6.0050000000000003e-01   1.3370000000000001e-01  -2.8500000000000001e-02   5.7000000000000002e-02   1.6424000000000001e+00   6.6710000000000003e-01   2.5247000000000002e+00   7.7100000000000002e-02   4.4259999999999999e-01   8.4000000000000005e-02
  -1.3225000000000000e+00   6.5949999999999998e-01  -6.8630000000000002e-01   1.6230000000000000e-01  -2.8500000000000001e-02   4.4000000000000003e-03   1.4427000000000001e+00   6.8930000000000002e-01   2.3506000000000000e+00   2.2159999999999999e-01   3.6559999999999998e-01   8.4000000000000005e-02
  -1.2784000000000000e+00   9.4530000000000003e-01  -5.1470000000000005e-01   1.6230000000000000e-01   7.6100000000000001e-02   3.9500000000000000e-02   1.6424000000000001e+00   6.4480000000000004e-01   3.0470999999999999e+00   2.1190000000000001e-01   4.7149999999999997e-01   1.0620000000000000e-01
  -1.3005000000000000e+00   8.5740000000000005e-01  -6.8630000000000002e-01   9.5500000000000002e-02  -8.5599999999999996e-02   6.1400000000000003e-02   1.5758000000000001e+00   6.0040000000000004e-01   2.7858999999999998e+00   1.4449999999999999e-01   4.3300000000000000e-01   8.4000000000000005e-02
  -1.1462000000000001e+00   6.8149999999999999e-01  -2.5740000000000002e-01   2.5779999999999997e-01  -9.5200000000000007e-02   3.9500000000000000e-02   1.4205000000000001e+00   6.8930000000000002e-01   2.3506000000000000e+00   1.4449999999999999e-01   4.3300000000000000e-01   8.4000000000000005e-02
  -1.4548000000000001e+00   5.4959999999999998e-01   2.5740000000000002e-01   1.2410000000000000e-01  -1.3320000000000001e-01   1.3200000000000000e-02   1.7756000000000001e+00   5.7809999999999995e-01   2.1764999999999999e+00   1.5409999999999999e-01   3.5599999999999998e-01   1.4599999999999999e-01
  -1.3446000000000000e+00   9.0129999999999999e-01  -2.5740000000000002e-01   1.1459999999999999e-01  -1.9000000000000000e-02  -4.4000000000000003e-03   1.5758000000000001e+00   7.1150000000000002e-01   2.4377000000000000e+00   2.0230000000000001e-01   5.0029999999999997e-01   1.2830000000000000e-01
  -1.2122999999999999e+00   8.3540000000000003e-01  -6.8630000000000002e-01   3.8199999999999998e-02  -1.2370000000000000e-01   7.4499999999999997e-02   1.4205000000000001e+00   6.4480000000000004e-01   2.6118000000000001e+00   1.3489999999999999e-01   4.0410000000000001e-01   9.2899999999999996e-02
  -1.3887000000000000e+00   9.2330000000000001e-01  -8.5780000000000001e-01   2.0050000000000001e-01  -9.4999999999999998e-03   1.7500000000000002e-02   1.6202000000000001e+00   8.0049999999999999e-01   2.6989000000000001e+00   1.1559999999999999e-01   3.8490000000000002e-01   1.3270000000000001e-01
  -1.2564000000000000e+00   8.1340000000000001e-01  -6.0050000000000003e-01   1.0500000000000000e-01  -8.5599999999999996e-02   4.3900000000000002e-02   1.6646000000000001e+00   5.7809999999999995e-01   2.6989000000000001e+00   1.3489999999999999e-01   5.0029999999999997e-01   6.1899999999999997e-02
  -1.3666000000000000e+00   7.4739999999999995e-01   0.0000000000000000e+00   1.9089999999999999e-01  -1.3320000000000001e-01   5.7000000000000002e-02   1.4427000000000001e+00   8.2269999999999999e-01   2.1764999999999999e+00   1.1559999999999999e-01   4.4259999999999999e-01   1.1060000000000000e-01
  -1.2784000000000000e+00   5.9360000000000002e-01  -4.2890000000000000e-01   2.3870000000000000e-01   0.0000000000000000e+00   2.1899999999999999e-02   1.4871000000000001e+00   8.0049999999999999e-01   2.3506000000000000e+00   1.9270000000000001e-01   4.6189999999999998e-01   9.2899999999999996e-02
  -1.3446000000000000e+00   7.4739999999999995e-01  -6.8630000000000002e-01   2.1959999999999999e-01   1.9000000000000000e-02   6.1400000000000003e-02   1.5315000000000001e+00   6.6710000000000003e-01   1.9153000000000000e+00   1.4449999999999999e-01   4.4259999999999999e-01   9.7299999999999998e-02
  -1.3005000000000000e+00   7.6939999999999997e-01   8.5800000000000001e-02   2.3870000000000000e-01  -8.5599999999999996e-02   8.7700000000000000e-02   1.6424000000000001e+00   7.1150000000000002e-01   2.6118000000000001e+00   1.8300000000000000e-01   3.7530000000000002e-01   9.2899999999999996e-02
  -1.2564000000000000e+00   8.1340000000000001e-01  -3.4310000000000002e-01   7.6399999999999996e-02   2.8500000000000001e-02   6.1400000000000003e-02   1.4871000000000001e+00   6.6710000000000003e-01   2.5247000000000002e+00   2.5050000000000000e-01   4.7149999999999997e-01   1.3270000000000001e-01
  -1.3666000000000000e+00   8.5740000000000005e-01  -1.7160000000000000e-01   1.8140000000000001e-01  -1.3320000000000001e-01   3.9500000000000000e-02   1.5536000000000001e+00   8.2269999999999999e-01   2.6118000000000001e+00   2.4079999999999999e-01   4.3300000000000000e-01   1.0170000000000000e-01
  -1.2343999999999999e+00   7.4739999999999995e-01  -8.5780000000000001e-01   1.1459999999999999e-01  -1.2370000000000000e-01   6.1400000000000003e-02   1.6202000000000001e+00   7.3380000000000001e-01   1.8283000000000000e+00   1.3489999999999999e-01   4.4259999999999999e-01   6.1899999999999997e-02
  -1.3005000000000000e+00   8.7929999999999997e-01  -1.7160000000000000e-01   1.5279999999999999e-01  -7.6100000000000001e-02   8.7700000000000000e-02   1.4205000000000001e+00   7.1150000000000002e-01   2.6118000000000001e+00   1.5409999999999999e-01   3.6559999999999998e-01   3.9800000000000002e-02
  -1.3887000000000000e+00   7.4739999999999995e-01  -1.1152000000000000e+00   1.6230000000000000e-01   0.0000000000000000e+00   6.1400000000000003e-02   1.6424000000000001e+00   6.6710000000000003e-01   1.6540999999999999e+00   1.8300000000000000e-01   4.7149999999999997e-01   1.2390000000000000e-01
  -1.1681999999999999e+00   8.1340000000000001e-01   8.5800000000000001e-02   1.5279999999999999e-01  -4.7600000000000003e-02   3.0700000000000002e-02   1.5758000000000001e+00   4.8920000000000002e-01   1.7412000000000001e+00   1.5409999999999999e-01   4.3300000000000000e-01   9.2899999999999996e-02
  -1.2343999999999999e+00   6.5949999999999998e-01  -4.2890000000000000e-01   7.6399999999999996e-02  -9.5200000000000007e-02   4.8200000000000000e-02   1.4871000000000001e+00   6.2260000000000004e-01   2.5247000000000002e+00   2.4079999999999999e-01   4.9070000000000003e-01   6.6400000000000001e-02
  -1.3666000000000000e+00   6.5949999999999998e-01  -2.5740000000000002e-01   2.0999999999999999e-01  -7.6100000000000001e-02  -4.4000000000000003e-03   1.6424000000000001e+00   8.0049999999999999e-01   2.5247000000000002e+00   1.8300000000000000e-01   3.7530000000000002e-01   8.4000000000000005e-02
  -1.2564000000000000e+00   8.1340000000000001e-01  -2.5740000000000002e-01   2.2910000000000000e-01  -1.9000000000000000e-02   4.8200000000000000e-02   1.4205000000000001e+00   7.5600000000000001e-01   2.9600000000000000e+00   1.7340000000000000e-01   4.0410000000000001e-01   1.3710000000000000e-01
  -1.2564000000000000e+00   9.0129999999999999e-01  -3.4310000000000002e-01   1.1459999999999999e-01  -6.6600000000000006e-02   4.4000000000000003e-03   1.5315000000000001e+00   6.4480000000000004e-01   1.9153000000000000e+00   2.0230000000000001e-01   4.5219999999999999e-01   1.0620000000000000e-01
  -1.2122999999999999e+00   1.0551999999999999e+00  -4.2890000000000000e-01   1.5279999999999999e-01  -2.8500000000000001e-02   3.5099999999999999e-02   1.5536000000000001e+00   6.4480000000000004e-01   2.1764999999999999e+00   1.1559999999999999e-01   4.3300000000000000e-01   1.2830000000000000e-01
  -1.1462000000000001e+00   8.7929999999999997e-01  -3.4310000000000002e-01   2.0999999999999999e-01  -6.6600000000000006e-02   1.7500000000000002e-02   1.7534000000000001e+00   5.7809999999999995e-01   2.4377000000000000e+00   8.6699999999999999e-02   4.2340000000000000e-01   1.1060000000000000e-01
  -1.2343999999999999e+00   7.6939999999999997e-01  -7.7210000000000001e-01   1.3370000000000001e-01  -8.5599999999999996e-02   7.0199999999999999e-02   1.4427000000000001e+00   6.6710000000000003e-01   2.8730000000000002e+00   1.4449999999999999e-01   4.1370000000000001e-01   7.9600000000000004e-02
  -1.3887000000000000e+00   7.4739999999999995e-01  -6.0050000000000003e-01   1.7190000000000000e-01  -1.9000000000000000e-02   3.9500000000000000e-02   1.5980000000000001e+00   5.1139999999999997e-01   2.5247000000000002e+00   1.2520000000000001e-01   4.5219999999999999e-01   1.0170000000000000e-01
  -1.3225000000000000e+00   6.1550000000000005e-01  -8.5780000000000001e-01   1.8140000000000001e-01   1.9000000000000000e-02   3.0700000000000002e-02   1.3539000000000001e+00   5.5589999999999995e-01   2.3506000000000000e+00   2.0230000000000001e-01   4.3300000000000000e-01   8.8499999999999995e-02
  -1.1681999999999999e+00   9.4530000000000003e-01  -8.5780000000000001e-01   1.8140000000000001e-01  -7.6100000000000001e-02   7.0199999999999999e-02   1.5315000000000001e+00   7.7820000000000000e-01   1.5670999999999999e+00   2.4079999999999999e-01   4.1370000000000001e-01   9.7299999999999998e-02
  -1.2564000000000000e+00   1.0112000000000001e+00  -6.8630000000000002e-01   1.7190000000000000e-01  -5.7099999999999998e-02   6.1400000000000003e-02   1.4649000000000001e+00   8.2269999999999999e-01   2.1764999999999999e+00   1.8300000000000000e-01   5.3879999999999995e-01   9.2899999999999996e-02
  -1.2564000000000000e+00   8.5740000000000005e-01  -1.7160000000000000e-01   2.2910000000000000e-01  -6.6600000000000006e-02   2.6300000000000000e-02   1.5093000000000001e+00   9.1169999999999995e-01   2.1764999999999999e+00   1.1559999999999999e-01   4.1370000000000001e-01   6.6400000000000001e-02
  -1.2564000000000000e+00   8.5740000000000005e-01  -3.4310000000000002e-01   2.0999999999999999e-01   0.0000000000000000e+00   1.7500000000000002e-02   1.5980000000000001e+00   7.3380000000000001e-01   2.3506000000000000e+00   1.5409999999999999e-01   4.2340000000000000e-01   1.3710000000000000e-01
  -1.3005000000000000e+00   7.2550000000000003e-01  -8.5780000000000001e-01   1.7190000000000000e-01  -1.9980000000000001e-01   5.7000000000000002e-02   1.4427000000000001e+00   6.0040000000000004e-01   2.3506000000000000e+00   8.6699999999999999e-02   3.5599999999999998e-01   8.8499999999999995e-02
  -1.3005000000000000e+00   8.5740000000000005e-01  -1.7160000000000000e-01   1.4319999999999999e-01   0.0000000000000000e+00   2.6300000000000000e-02   1.5315000000000001e+00   6.2260000000000004e-01   2.4377000000000000e+00   1.1559999999999999e-01   3.7530000000000002e-01   1.0170000000000000e-01
  -1.2122999999999999e+00   8.7929999999999997e-01  -1.7160000000000000e-01   2.0050000000000001e-01  -8.5599999999999996e-02   1.7500000000000002e-02   1.5758000000000001e+00   6.6710000000000003e-01   2.3506000000000000e+00   8.6699999999999999e-02   4.0410000000000001e-01   9.2899999999999996e-02
  -1.3666000000000000e+00   8.3540000000000003e-01  -5.1470000000000005e-01   7.6399999999999996e-02  -7.6100000000000001e-02   4.8200000000000000e-02   1.4871000000000001e+00   7.3380000000000001e-01   2.8730000000000002e+00   2.0230000000000001e-01   4.2340000000000000e-01   1.2390000000000000e-01
  -1.1462000000000001e+00   6.1550000000000005e-01  -9.4359999999999999e-01   1.4319999999999999e-01  -6.6600000000000006e-02   3.9500000000000000e-02   1.5093000000000001e+00   6.8930000000000002e-01   1.9153000000000000e+00   1.3489999999999999e-01   3.8490000000000002e-01   1.2390000000000000e-01
  -1.2122999999999999e+00   8.1340000000000001e-01  -6.8630000000000002e-01   1.0500000000000000e-01  -1.1420000000000000e-01   5.2600000000000001e-02   1.6646000000000001e+00   6.8930000000000002e-01   2.3506000000000000e+00   1.9270000000000001e-01   4.4259999999999999e-01   1.1500000000000000e-01
  -1.3005000000000000e+00   6.5949999999999998e-01  -4.2890000000000000e-01   1.5279999999999999e-01  -4.7600000000000003e-02   2.1899999999999999e-02   1.5758000000000001e+00   7.3380000000000001e-01   2.0024000000000002e+00   1.0600000000000000e-01   4.3300000000000000e-01   8.4000000000000005e-02
  -1.1902999999999999e+00   7.0350000000000001e-01  -2.5740000000000002e-01   1.1459999999999999e-01  -3.8100000000000002e-02   1.7500000000000002e-02   1.6424000000000001e+00   7.7820000000000000e-01   1.9153000000000000e+00   1.6380000000000000e-01   4.3300000000000000e-01   7.5200000000000003e-02
  -1.2564000000000000e+00   8.1340000000000001e-01  -7.7210000000000001e-01   2.7689999999999998e-01   2.8500000000000001e-02   4.3900000000000002e-02   1.4427000000000001e+00   6.4480000000000004e-01   2.3506000000000000e+00   1.4449999999999999e-01   4.8110000000000003e-01   7.5200000000000003e-02
  -1.3887000000000000e+00   7.0350000000000001e-01  -3.4310000000000002e-01   8.5900000000000004e-02   3.8100000000000002e-02   1.5350000000000000e-01   1.5093000000000001e+00   5.3369999999999995e-01   2.3506000000000000e+00   1.2520000000000001e-01   5.1000000000000001e-01   1.1060000000000000e-01
  -1.2343999999999999e+00   7.4739999999999995e-01  -1.7160000000000000e-01   1.1459999999999999e-01   3.8100000000000002e-02   4.8200000000000000e-02   1.5536000000000001e+00   6.2260000000000004e-01   2.8730000000000002e+00   1.1559999999999999e-01   4.5219999999999999e-01   1.5040000000000001e-01
  -1.0801000000000001e+00   7.9139999999999999e-01  -1.7160000000000000e-01   2.0050000000000001e-01  -3.8100000000000002e-02   4.8200000000000000e-02   1.7090000000000001e+00   6.0040000000000004e-01   2.1764999999999999e+00   1.9270000000000001e-01   4.0410000000000001e-01   1.0170000000000000e-01
  -1.2564000000000000e+00   6.3749999999999996e-01  -5.1470000000000005e-01   2.0999999999999999e-01  -5.7099999999999998e-02   4.3900000000000002e-02   1.5758000000000001e+00   6.2260000000000004e-01   1.5670999999999999e+00   1.8300000000000000e-01   4.0410000000000001e-01   1.5479999999999999e-01
  -1.2343999999999999e+00   4.8359999999999997e-01  -2.5740000000000002e-01   8.5900000000000004e-02  -3.8100000000000002e-02   2.6300000000000000e-02   1.4871000000000001e+00   6.4480000000000004e-01   2.0024000000000002e+00   1.6380000000000000e-01   4.0410000000000001e-01   1.1500000000000000e-01
  -1.3666000000000000e+00   5.7160000000000000e-01  -6.8630000000000002e-01   1.0500000000000000e-01  -1.9000000000000000e-02   1.1840000000000001e-01   1.5315000000000001e+00   6.4480000000000004e-01   2.0024000000000002e+00   4.8200000000000000e-02   4.0410000000000001e-01   1.1060000000000000e-01
  -1.3446000000000000e+00   8.5740000000000005e-01  -4.2890000000000000e-01   1.9089999999999999e-01  -2.8500000000000001e-02   4.3900000000000002e-02   1.4871000000000001e+00   7.1150000000000002e-01   2.0893999999999999e+00   1.2520000000000001e-01   4.0410000000000001e-01   6.6400000000000001e-02
  -1.4988999999999999e+00   7.2550000000000003e-01  -9.4359999999999999e-01   1.5279999999999999e-01  -7.6100000000000001e-02   9.6500000000000002e-02   1.4205000000000001e+00   5.3369999999999995e-01   2.1764999999999999e+00   2.0230000000000001e-01   3.7530000000000002e-01   9.2899999999999996e-02
  -1.2122999999999999e+00   7.2550000000000003e-01  -6.8630000000000002e-01   1.5279999999999999e-01   0.0000000000000000e+00   5.7000000000000002e-02   1.4427000000000001e+00   8.6719999999999997e-01   2.2635999999999998e+00   1.5409999999999999e-01   4.7149999999999997e-01   8.4000000000000005e-02
  -1.3887000000000000e+00   7.0350000000000001e-01  -2.5740000000000002e-01   2.0050000000000001e-01  -9.5200000000000007e-02   7.0199999999999999e-02   1.5315000000000001e+00   7.3380000000000001e-01   2.0893999999999999e+00   1.6380000000000000e-01   4.7149999999999997e-01   9.2899999999999996e-02
  -1.2564000000000000e+00   7.0350000000000001e-01   4.2890000000000000e-01   2.9599999999999999e-01  -2.8500000000000001e-02   6.5799999999999997e-02   1.3983000000000001e+00   6.6710000000000003e-01   2.2635999999999998e+00   1.5409999999999999e-01   4.3300000000000000e-01   9.2899999999999996e-02
  -1.3005000000000000e+00   9.2330000000000001e-01  -2.5740000000000002e-01   1.9089999999999999e-01   9.4999999999999998e-03   1.3200000000000000e-02   1.5315000000000001e+00   5.1139999999999997e-01   2.2635999999999998e+00   1.4449999999999999e-01   4.3300000000000000e-01   9.7299999999999998e-02
  -1.1902999999999999e+00   8.3540000000000003e-01  -3.4310000000000002e-01   1.3370000000000001e-01  -9.4999999999999998e-03   3.0700000000000002e-02   1.4649000000000001e+00   7.5600000000000001e-01   2.6989000000000001e+00   2.8899999999999998e-01   4.1370000000000001e-01   9.7299999999999998e-02
  -1.3005000000000000e+00   6.1550000000000005e-01  -6.0050000000000003e-01   1.9089999999999999e-01  -1.0470000000000000e-01   1.7500000000000002e-02   1.5315000000000001e+00   5.5589999999999995e-01   2.1764999999999999e+00   2.1190000000000001e-01   4.2340000000000000e-01   1.5040000000000001e-01
  -1.4107000000000001e+00   6.3749999999999996e-01  -5.1470000000000005e-01   1.3370000000000001e-01  -1.0470000000000000e-01   4.8200000000000000e-02   1.3983000000000001e+00   7.1150000000000002e-01   2.3506000000000000e+00   1.0600000000000000e-01   4.0410000000000001e-01   1.0170000000000000e-01
  -1.3666000000000000e+00   7.0350000000000001e-01  -1.7160000000000000e-01   1.1459999999999999e-01  -7.6100000000000001e-02   5.7000000000000002e-02   1.6646000000000001e+00   6.4480000000000004e-01   2.2635999999999998e+00   1.4449999999999999e-01   3.9450000000000002e-01   1.0170000000000000e-01
  -1.3887000000000000e+00   7.6939999999999997e-01  -9.4359999999999999e-01   2.3870000000000000e-01  -4.7600000000000003e-02   2.1899999999999999e-02   1.4871000000000001e+00   7.1150000000000002e-01   2.6989000000000001e+00   1.4449999999999999e-01   3.6559999999999998e-01   1.3270000000000001e-01
  -1.0360000000000000e+00   5.9360000000000002e-01  -1.7160000000000000e-01   1.9099999999999999e-02  -8.5599999999999996e-02   2.6300000000000000e-02   1.5980000000000001e+00   7.7820000000000000e-01   2.0024000000000002e+00   1.5409999999999999e-01   4.5219999999999999e-01   1.0620000000000000e-01
  -1.6532000000000000e+00   6.3749999999999996e-01  -5.1470000000000005e-01   1.6230000000000000e-01   0.0000000000000000e+00   4.8200000000000000e-02   1.5093000000000001e+00   7.3380000000000001e-01   2.4377000000000000e+00   1.8300000000000000e-01   5.5810000000000004e-01   4.4200000000000003e-02
  -1.1902999999999999e+00   1.0551999999999999e+00   6.8630000000000002e-01   2.9599999999999999e-01   1.9000000000000000e-02  -8.8000000000000005e-03   1.7534000000000001e+00   8.4499999999999997e-01   2.3506000000000000e+00   1.8300000000000000e-01   4.4259999999999999e-01   7.5200000000000003e-02
  -5.0700000000000001e-01   5.4959999999999998e-01  -8.5800000000000001e-02   1.3370000000000001e-01   0.0000000000000000e+00   2.6300000000000000e-02   1.5980000000000001e+00   7.1150000000000002e-01   3.3953000000000002e+00   1.9270000000000001e-01   4.4259999999999999e-01   6.1899999999999997e-02
  -1.1902999999999999e+00   2.4179999999999999e-01  -9.4359999999999999e-01   1.9099999999999999e-02  -8.5599999999999996e-02   1.0090000000000000e-01   1.5980000000000001e+00   5.7809999999999995e-01   2.0024000000000002e+00   1.1559999999999999e-01   4.5219999999999999e-01   1.0170000000000000e-01
  -2.1160000000000001e+00   1.0992000000000000e+00  -3.4310000000000002e-01   2.7689999999999998e-01   3.8100000000000002e-02   6.1400000000000003e-02   1.3761000000000001e+00   6.6710000000000003e-01   2.1764999999999999e+00   1.3489999999999999e-01   3.9450000000000002e-01   9.7299999999999998e-02
  -1.0139000000000000e+00   9.6730000000000005e-01  -4.2890000000000000e-01   1.8140000000000001e-01   4.7600000000000003e-02  -4.8200000000000000e-02   1.6646000000000001e+00   8.2269999999999999e-01   2.1764999999999999e+00   9.5999999999999992e-03   4.7149999999999997e-01   1.1940000000000001e-01
  -5.0700000000000001e-01   4.3999999999999997e-02   4.2890000000000000e-01   6.6799999999999998e-02  -1.5229999999999999e-01   1.1840000000000001e-01   1.5980000000000001e+00   7.3380000000000001e-01   2.0893999999999999e+00   1.6380000000000000e-01   3.9450000000000002e-01   1.1060000000000000e-01
  -1.5649999999999999e+00   1.0771999999999999e+00  -1.2867999999999999e+00   1.2410000000000000e-01  -3.8100000000000002e-02   1.7100000000000001e-01   1.3983000000000001e+00   8.0049999999999999e-01   2.0893999999999999e+00   2.2159999999999999e-01   4.3300000000000000e-01   9.7299999999999998e-02
  -2.1600999999999999e+00   1.2749999999999999e+00  -4.2890000000000000e-01   1.1459999999999999e-01   1.1420000000000000e-01  -4.3900000000000002e-02   1.4871000000000001e+00   6.4480000000000004e-01   2.4377000000000000e+00   1.1559999999999999e-01   4.1370000000000001e-01   1.1940000000000001e-01
  -8.5960000000000003e-01   2.1980000000000000e-01   2.5740000000000002e-01   2.0050000000000001e-01   2.8500000000000001e-02   8.8000000000000005e-03   1.5315000000000001e+00   7.7820000000000000e-01   2.6118000000000001e+00   2.3119999999999999e-01   4.7149999999999997e-01   1.0170000000000000e-01
  -5.5110000000000003e-01   6.1550000000000005e-01   8.5800000000000001e-02   4.7699999999999999e-02  -1.9980000000000001e-01   1.0960000000000000e-01   1.3539000000000001e+00   9.5609999999999995e-01   2.6118000000000001e+00   2.1190000000000001e-01   4.4259999999999999e-01   6.1899999999999997e-02
  -1.6311000000000000e+00   9.0129999999999999e-01  -7.7210000000000001e-01   2.0050000000000001e-01   1.9000000000000000e-02   8.8000000000000005e-03   1.5315000000000001e+00   8.0049999999999999e-01   1.9153000000000000e+00   5.7799999999999997e-02   4.4259999999999999e-01   1.3710000000000000e-01
  -2.0499000000000001e+00   9.4530000000000003e-01  -3.4310000000000002e-01   2.1959999999999999e-01   5.7099999999999998e-02   4.4000000000000003e-03   1.5758000000000001e+00   5.5589999999999995e-01   1.6540999999999999e+00   2.2159999999999999e-01   5.2920000000000000e-01   7.5200000000000003e-02
  -7.7149999999999996e-01   7.4739999999999995e-01  -7.7210000000000001e-01   1.2410000000000000e-01  -6.6600000000000006e-02   3.5099999999999999e-02   1.4871000000000001e+00   8.2269999999999999e-01   2.8730000000000002e+00   1.3489999999999999e-01   4.5219999999999999e-01   6.1899999999999997e-02
  -7.7149999999999996e-01   2.4179999999999999e-01   2.5740000000000002e-01   1.2410000000000000e-01  -6.6600000000000006e-02   9.6500000000000002e-02   1.5758000000000001e+00   7.7820000000000000e-01   2.2635999999999998e+00   1.6380000000000000e-01   4.3300000000000000e-01   1.1060000000000000e-01
  -1.5208999999999999e+00   8.1340000000000001e-01  -7.7210000000000001e-01   1.7190000000000000e-01  -1.9000000000000000e-02   7.8899999999999998e-02   1.5315000000000001e+00   6.0040000000000004e-01   2.0024000000000002e+00   1.4449999999999999e-01   3.9450000000000002e-01   1.4599999999999999e-01
  -1.4548000000000001e+00   8.3540000000000003e-01  -9.4359999999999999e-01   7.6399999999999996e-02   6.6600000000000006e-02  -4.4000000000000003e-03   1.8866000000000001e+00   8.2269999999999999e-01   2.4377000000000000e+00   5.7799999999999997e-02   4.3300000000000000e-01   1.0170000000000000e-01
  -7.0530000000000004e-01   4.6170000000000000e-01  -9.4359999999999999e-01   1.6230000000000000e-01  -1.0470000000000000e-01   3.5099999999999999e-02   1.4649000000000001e+00   7.3380000000000001e-01   2.6118000000000001e+00   1.6380000000000000e-01   4.6189999999999998e-01   1.0170000000000000e-01
  -9.0369999999999995e-01   8.5740000000000005e-01  -1.7160000000000000e-01   2.2910000000000000e-01  -1.1420000000000000e-01   5.2600000000000001e-02   1.5536000000000001e+00   3.3350000000000002e-01   2.0024000000000002e+00   1.4449999999999999e-01   4.3300000000000000e-01   9.7299999999999998e-02
  -1.4988999999999999e+00   7.2550000000000003e-01  -2.5740000000000002e-01   1.3370000000000001e-01   0.0000000000000000e+00   1.3200000000000000e-02   1.6424000000000001e+00   7.7820000000000000e-01   1.6540999999999999e+00   2.1190000000000001e-01   4.3300000000000000e-01   8.8499999999999995e-02
  -1.3887000000000000e+00   7.0350000000000001e-01  -4.2890000000000000e-01   1.4319999999999999e-01  -5.7099999999999998e-02   2.1899999999999999e-02   1.7756000000000001e+00   9.1169999999999995e-01   2.5247000000000002e+00   1.8300000000000000e-01   4.4259999999999999e-01   1.0170000000000000e-01
  -1.1462000000000001e+00   1.0112000000000001e+00  -4.2890000000000000e-01   1.8140000000000001e-01  -4.7600000000000003e-02   1.0090000000000000e-01   1.4649000000000001e+00   5.7809999999999995e-01   2.0024000000000002e+00   1.5409999999999999e-01   4.2340000000000000e-01   1.0170000000000000e-01
  -9.2579999999999996e-01   7.4739999999999995e-01  -8.5800000000000001e-02   2.0050000000000001e-01  -3.8100000000000002e-02   5.7000000000000002e-02   1.4649000000000001e+00   6.8930000000000002e-01   2.4377000000000000e+00   1.6380000000000000e-01   4.4259999999999999e-01   6.6400000000000001e-02
  -1.6311000000000000e+00   7.4739999999999995e-01  -6.0050000000000003e-01   1.4319999999999999e-01  -2.8500000000000001e-02   3.0700000000000002e-02   1.6424000000000001e+00   7.3380000000000001e-01   2.5247000000000002e+00   1.9270000000000001e-01   4.3300000000000000e-01   1.4599999999999999e-01
  -1.4548000000000001e+00   1.0551999999999999e+00  -1.7160000000000000e-01   2.2910000000000000e-01  -5.7099999999999998e-02   4.3900000000000002e-02   1.5980000000000001e+00   8.6719999999999997e-01   1.6540999999999999e+00   8.6699999999999999e-02   3.8490000000000002e-01   1.3270000000000001e-01
  -8.8170000000000004e-01   5.0560000000000005e-01  -2.5740000000000002e-01   5.7299999999999997e-02  -9.4999999999999998e-03   7.4499999999999997e-02   1.4871000000000001e+00   4.6689999999999998e-01   1.7412000000000001e+00   2.6970000000000000e-01   4.4259999999999999e-01   9.7299999999999998e-02
  -1.1241000000000001e+00   6.5949999999999998e-01  -4.2890000000000000e-01   9.5500000000000002e-02  -9.5200000000000007e-02   3.9500000000000000e-02   1.7090000000000001e+00   7.1150000000000002e-01   2.4377000000000000e+00   2.4079999999999999e-01   3.9450000000000002e-01   1.5040000000000001e-01
  -1.3225000000000000e+00   8.7929999999999997e-01  -1.2867999999999999e+00   1.5279999999999999e-01   0.0000000000000000e+00   3.5099999999999999e-02   1.2873000000000001e+00   8.0049999999999999e-01   2.6118000000000001e+00   1.3489999999999999e-01   3.8490000000000002e-01   7.5200000000000003e-02
  -1.2122999999999999e+00   6.3749999999999996e-01  -6.8630000000000002e-01   1.4319999999999999e-01  -1.3320000000000001e-01   3.0700000000000002e-02   1.8644000000000001e+00   6.8930000000000002e-01   2.9600000000000000e+00   1.2520000000000001e-01   3.9450000000000002e-01   9.2899999999999996e-02
  -1.1241000000000001e+00   6.1550000000000005e-01   2.5740000000000002e-01   1.0500000000000000e-01  -7.6100000000000001e-02   6.5799999999999997e-02   1.5536000000000001e+00   6.2260000000000004e-01   2.0024000000000002e+00   1.7340000000000000e-01   4.3300000000000000e-01   7.9600000000000004e-02
  -1.1241000000000001e+00   9.2330000000000001e-01  -3.4310000000000002e-01   1.8140000000000001e-01   2.8500000000000001e-02  -1.7500000000000002e-02   1.5980000000000001e+00   8.2269999999999999e-01   2.8730000000000002e+00   8.6699999999999999e-02   4.4259999999999999e-01   7.5200000000000003e-02
  -1.4327000000000001e+00   7.4739999999999995e-01  -8.5780000000000001e-01   1.6230000000000000e-01  -5.7099999999999998e-02   2.6300000000000000e-02   1.5093000000000001e+00   6.6710000000000003e-01   2.2635999999999998e+00   1.3489999999999999e-01   4.5219999999999999e-01   6.6400000000000001e-02
  -1.2122999999999999e+00   9.2330000000000001e-01  -6.8630000000000002e-01   1.3370000000000001e-01  -7.6100000000000001e-02   5.2600000000000001e-02   1.6424000000000001e+00   5.7809999999999995e-01   2.3506000000000000e+00   1.6380000000000000e-01   4.7149999999999997e-01   8.8499999999999995e-02
  -1.0580000000000001e+00   8.7929999999999997e-01  -4.2890000000000000e-01   1.9089999999999999e-01  -7.6100000000000001e-02   5.2600000000000001e-02   1.5093000000000001e+00   7.1150000000000002e-01   2.6118000000000001e+00   2.0230000000000001e-01   4.2340000000000000e-01   9.7299999999999998e-02
  -1.3446000000000000e+00   7.0350000000000001e-01  -5.1470000000000005e-01   2.5779999999999997e-01  -1.4269999999999999e-01   7.8899999999999998e-02   1.5093000000000001e+00   7.7820000000000000e-01   2.6118000000000001e+00   1.3489999999999999e-01   4.4259999999999999e-01   1.1060000000000000e-01
  -1.3887000000000000e+00   8.7929999999999997e-01  -7.7210000000000001e-01   1.6230000000000000e-01  -9.4999999999999998e-03   3.9500000000000000e-02   1.2873000000000001e+00   6.2260000000000004e-01   1.9153000000000000e+00   7.7100000000000002e-02   3.9450000000000002e-01   1.2390000000000000e-01
  -1.3666000000000000e+00   6.1550000000000005e-01  -8.5800000000000001e-02   1.4319999999999999e-01  -6.6600000000000006e-02   3.0700000000000002e-02   1.6646000000000001e+00   8.0049999999999999e-01   2.1764999999999999e+00   1.4449999999999999e-01   4.5219999999999999e-01   1.2830000000000000e-01
  -9.9190000000000000e-01   7.4739999999999995e-01  -1.7160000000000000e-01   1.1459999999999999e-01  -6.6600000000000006e-02   1.1840000000000001e-01   1.6202000000000001e+00   6.4480000000000004e-01   2.4377000000000000e+00   1.5409999999999999e-01   3.5599999999999998e-01   1.1940000000000001e-01
  -1.2784000000000000e+00   6.5949999999999998e-01  -6.8630000000000002e-01   1.8140000000000001e-01  -4.7600000000000003e-02   4.8200000000000000e-02   1.7756000000000001e+00   5.3369999999999995e-01   2.0893999999999999e+00   1.5409999999999999e-01   3.1750000000000000e-01   9.7299999999999998e-02
  -1.6091000000000000e+00   8.3540000000000003e-01   2.5740000000000002e-01   1.9089999999999999e-01  -4.7600000000000003e-02   4.3900000000000002e-02   1.4649000000000001e+00   7.7820000000000000e-01   1.6540999999999999e+00   1.5409999999999999e-01   4.7149999999999997e-01   1.3270000000000001e-01
  -1.1902999999999999e+00   7.6939999999999997e-01  -1.2867999999999999e+00   1.3370000000000001e-01  -7.6100000000000001e-02   1.7500000000000002e-02   1.5758000000000001e+00   9.7840000000000005e-01   2.8730000000000002e+00   2.5050000000000000e-01   4.1370000000000001e-01   1.1940000000000001e-01
  -1.0580000000000001e+00   6.5949999999999998e-01   0.0000000000000000e+00   1.6230000000000000e-01  -1.9000000000000000e-02   5.2600000000000001e-02   1.4205000000000001e+00   8.2269999999999999e-01   1.7412000000000001e+00   9.6299999999999997e-02   4.0410000000000001e-01   9.7299999999999998e-02
  -1.4767999999999999e+00   7.6939999999999997e-01  -1.3725000000000001e+00   1.8140000000000001e-01   5.7099999999999998e-02   8.8000000000000005e-03   1.4427000000000001e+00   4.8920000000000002e-01   2.0024000000000002e+00   2.0230000000000001e-01   4.8110000000000003e-01   1.0170000000000000e-01
  -1.4327000000000001e+00   9.0129999999999999e-01  -1.7160000000000000e-01   1.7190000000000000e-01  -1.9000000000000000e-02   3.5099999999999999e-02   1.7534000000000001e+00   8.0049999999999999e-01   2.2635999999999998e+00   2.5050000000000000e-01   3.6559999999999998e-01   1.2390000000000000e-01
  -1.1021000000000001e+00   9.0129999999999999e-01   8.5800000000000001e-02   1.5279999999999999e-01  -1.0470000000000000e-01   6.5799999999999997e-02   1.5980000000000001e+00   8.6719999999999997e-01   2.0024000000000002e+00   1.9270000000000001e-01   3.7530000000000002e-01   1.4160000000000000e-01
  -1.3446000000000000e+00   4.8359999999999997e-01   7.7210000000000001e-01   1.9089999999999999e-01  -2.0930000000000001e-01   6.1400000000000003e-02   1.4205000000000001e+00   4.8920000000000002e-01   2.5247000000000002e+00   1.9270000000000001e-01   3.3679999999999999e-01   1.2830000000000000e-01
  -1.2784000000000000e+00   7.0350000000000001e-01  -3.4310000000000002e-01   8.5900000000000004e-02   2.8500000000000001e-02   4.4000000000000003e-03   1.5536000000000001e+00   7.7820000000000000e-01   3.1341999999999999e+00   1.6380000000000000e-01   4.6189999999999998e-01   8.8499999999999995e-02
  -1.6091000000000000e+00   5.9360000000000002e-01  -7.7210000000000001e-01   9.5500000000000002e-02  -3.8100000000000002e-02   5.7000000000000002e-02   1.6202000000000001e+00   7.5600000000000001e-01   2.2635999999999998e+00   2.5050000000000000e-01   4.1370000000000001e-01   1.0620000000000000e-01
  -1.2343999999999999e+00   6.8149999999999999e-01   0.0000000000000000e+00   2.1959999999999999e-01  -4.7600000000000003e-02   5.2600000000000001e-02   1.5980000000000001e+00   5.1139999999999997e-01   1.5670999999999999e+00   7.7100000000000002e-02   4.0410000000000001e-01   1.1500000000000000e-01
  -1.3005000000000000e+00   7.0350000000000001e-01  -4.2890000000000000e-01   4.7699999999999999e-02  -1.3320000000000001e-01   5.7000000000000002e-02   1.5315000000000001e+00   7.5600000000000001e-01   1.8283000000000000e+00   1.5409999999999999e-01   4.1370000000000001e-01   8.4000000000000005e-02
  -1.3225000000000000e+00   7.4739999999999995e-01  -5.1470000000000005e-01   1.8140000000000001e-01  -1.1420000000000000e-01   4.4000000000000003e-03   1.6202000000000001e+00   7.7820000000000000e-01   2.6118000000000001e+00   1.4449999999999999e-01   4.7149999999999997e-01   4.4200000000000003e-02
  -1.2564000000000000e+00   8.7929999999999997e-01  -8.5800000000000001e-02   1.3370000000000001e-01  -8.5599999999999996e-02   1.3200000000000000e-02   1.5315000000000001e+00   7.3380000000000001e-01   1.7412000000000001e+00   1.8300000000000000e-01   4.7149999999999997e-01   9.7299999999999998e-02
  -1.3005000000000000e+00   9.2330000000000001e-01  -8.5800000000000001e-02   2.1959999999999999e-01   0.0000000000000000e+00   4.8200000000000000e-02   1.4871000000000001e+00   7.3380000000000001e-01   1.9153000000000000e+00   1.3489999999999999e-01   4.4259999999999999e-01   8.8499999999999995e-02
  -1.2343999999999999e+00   8.3540000000000003e-01  -2.5740000000000002e-01   1.4319999999999999e-01  -3.8100000000000002e-02   4.8200000000000000e-02   1.5536000000000001e+00   7.1150000000000002e-01   2.8730000000000002e+00   1.8300000000000000e-01   4.5219999999999999e-01   1.0620000000000000e-01
  -1.3225000000000000e+00   8.5740000000000005e-01  -5.1470000000000005e-01   1.8140000000000001e-01  -2.8500000000000001e-02   8.3299999999999999e-02   1.4427000000000001e+00   7.5600000000000001e-01   2.6989000000000001e+00   2.2159999999999999e-01   3.6559999999999998e-01   1.1060000000000000e-01
  -1.3666000000000000e+00   8.3540000000000003e-01   8.5800000000000001e-02   1.7190000000000000e-01  -6.6600000000000006e-02   3.9500000000000000e-02   1.7090000000000001e+00   5.5589999999999995e-01   2.2635999999999998e+00   1.4449999999999999e-01   3.9450000000000002e-01   8.8499999999999995e-02
  -1.1902999999999999e+00   5.9360000000000002e-01  -6.8630000000000002e-01   8.5900000000000004e-02  -5.7099999999999998e-02   4.8200000000000000e-02   1.5980000000000001e+00   8.6719999999999997e-01   2.4377000000000000e+00   2.7939999999999998e-01   4.4259999999999999e-01   1.3270000000000001e-01
  -1.2784000000000000e+00   7.0350000000000001e-01  -7.7210000000000001e-01   1.3370000000000001e-01  -3.8100000000000002e-02   4.8200000000000000e-02   1.5315000000000001e+00   6.0040000000000004e-01   2.7858999999999998e+00   7.7100000000000002e-02   3.9450000000000002e-01   7.9600000000000004e-02
  -1.3666000000000000e+00   8.5740000000000005e-01  -1.7160000000000000e-01   1.3370000000000001e-01  -9.5200000000000007e-02   7.4499999999999997e-02   1.5980000000000001e+00   6.0040000000000004e-01   2.6989000000000001e+00   1.2520000000000001e-01   4.6189999999999998e-01   1.2830000000000000e-01
  -1.3005000000000000e+00   6.5949999999999998e-01  -1.1152000000000000e+00   1.3370000000000001e-01  -3.8100000000000002e-02   4.4000000000000003e-03   1.6202000000000001e+00   8.2269999999999999e-01   2.2635999999999998e+00   1.7340000000000000e-01   4.5219999999999999e-01   8.4000000000000005e-02
  -1.2122999999999999e+00   5.7160000000000000e-01  -4.2890000000000000e-01   1.5279999999999999e-01   2.8500000000000001e-02   2.6300000000000000e-02   1.5758000000000001e+00   8.0049999999999999e-01   1.4800000000000000e+00   2.2159999999999999e-01   5.1000000000000001e-01   1.1060000000000000e-01
  -1.2343999999999999e+00   5.0560000000000005e-01  -6.8630000000000002e-01   1.4319999999999999e-01  -5.7099999999999998e-02   2.1899999999999999e-02   1.4427000000000001e+00   5.5589999999999995e-01   1.2188000000000001e+00   1.2520000000000001e-01   4.0410000000000001e-01   7.0800000000000002e-02
  -1.3887000000000000e+00   7.4739999999999995e-01  -9.4359999999999999e-01   9.5500000000000002e-02   4.7600000000000003e-02   8.8000000000000005e-03   1.5315000000000001e+00   7.5600000000000001e-01   1.3930000000000000e+00   1.4449999999999999e-01   4.3300000000000000e-01   8.4000000000000005e-02
  -1.1902999999999999e+00   6.8149999999999999e-01  -4.2890000000000000e-01   1.5279999999999999e-01  -1.1420000000000000e-01   3.0700000000000002e-02   1.4427000000000001e+00   7.3380000000000001e-01   2.5247000000000002e+00   1.7340000000000000e-01   4.2340000000000000e-01   1.0620000000000000e-01
  -1.0360000000000000e+00   7.2550000000000003e-01  -1.0294000000000001e+00   1.4319999999999999e-01  -1.9000000000000000e-02   5.7000000000000002e-02   1.5536000000000001e+00   7.3380000000000001e-01   2.2635999999999998e+00   1.7340000000000000e-01   4.7149999999999997e-01   1.1060000000000000e-01
  -1.2343999999999999e+00   7.2550000000000003e-01  -2.5740000000000002e-01   1.3370000000000001e-01  -1.9000000000000000e-02   2.1899999999999999e-02   1.3317000000000001e+00   6.2260000000000004e-01   3.2212000000000001e+00   1.2520000000000001e-01   3.6559999999999998e-01   1.2390000000000000e-01
  -1.0801000000000001e+00   7.0350000000000001e-01  -3.4310000000000002e-01   9.4999999999999998e-03  -5.7099999999999998e-02   7.4499999999999997e-02   1.5980000000000001e+00   6.2260000000000004e-01   2.5247000000000002e+00   1.7340000000000000e-01   4.3300000000000000e-01   8.8499999999999995e-02
  -1.3225000000000000e+00   8.1340000000000001e-01  -1.5441000000000000e+00   2.0050000000000001e-01  -1.9000000000000000e-02   3.9500000000000000e-02   1.6424000000000001e+00   6.4480000000000004e-01   2.7858999999999998e+00   2.7939999999999998e-01   4.8110000000000003e-01   1.1940000000000001e-01
  -1.3005000000000000e+00   4.3969999999999998e-01  -7.7210000000000001e-01   1.2410000000000000e-01  -1.1420000000000000e-01  -8.8000000000000005e-03   1.4871000000000001e+00   8.0049999999999999e-01   2.9600000000000000e+00   1.0600000000000000e-01   4.0410000000000001e-01   1.0620000000000000e-01
  -1.2343999999999999e+00   8.1340000000000001e-01  -6.0050000000000003e-01   2.5779999999999997e-01  -7.6100000000000001e-02   1.3200000000000000e-02   1.4427000000000001e+00   6.8930000000000002e-01   2.0893999999999999e+00   1.8300000000000000e-01   4.0410000000000001e-01   9.2899999999999996e-02
  -1.3446000000000000e+00   7.0350000000000001e-01  -4.2890000000000000e-01   1.5279999999999999e-01  -5.7099999999999998e-02   6.1400000000000003e-02   1.5093000000000001e+00   5.5589999999999995e-01   1.6540999999999999e+00   1.6380000000000000e-01   4.2340000000000000e-01   1.1940000000000001e-01
  -1.4988999999999999e+00   7.6939999999999997e-01  -8.5800000000000001e-02   2.0050000000000001e-01  -1.9000000000000000e-02   4.3900000000000002e-02   1.7756000000000001e+00   9.5609999999999995e-01   2.6118000000000001e+00   2.3119999999999999e-01   4.2340000000000000e-01   8.4000000000000005e-02
  -1.3446000000000000e+00   9.6730000000000005e-01  -1.7160000000000000e-01   1.7190000000000000e-01   9.5200000000000007e-02   5.2600000000000001e-02   1.7090000000000001e+00   8.4499999999999997e-01   2.5247000000000002e+00   2.2159999999999999e-01   3.8490000000000002e-01   4.4200000000000003e-02
  -1.2343999999999999e+00   6.3749999999999996e-01  -1.7160000000000000e-01   1.1459999999999999e-01  -1.3320000000000001e-01  -3.0700000000000002e-02   1.5980000000000001e+00   8.2269999999999999e-01   2.6118000000000001e+00   1.5409999999999999e-01   4.1370000000000001e-01   7.0800000000000002e-02
  -1.2564000000000000e+00   7.6939999999999997e-01   8.5800000000000001e-02   1.7190000000000000e-01   1.9000000000000000e-02   4.4000000000000003e-03   1.6424000000000001e+00   6.4480000000000004e-01   2.5247000000000002e+00   2.0230000000000001e-01   3.7530000000000002e-01   1.8140000000000001e-01
  -1.3666000000000000e+00   6.3749999999999996e-01  -2.5740000000000002e-01   1.5279999999999999e-01  -8.5599999999999996e-02   7.0199999999999999e-02   1.4649000000000001e+00   8.4499999999999997e-01   2.0893999999999999e+00   1.8300000000000000e-01   4.0410000000000001e-01   7.0800000000000002e-02
  -1.2564000000000000e+00   7.2550000000000003e-01  -3.4310000000000002e-01   2.1959999999999999e-01  -8.5599999999999996e-02   6.5799999999999997e-02   1.5980000000000001e+00   6.0040000000000004e-01   2.6118000000000001e+00   2.0230000000000001e-01   5.1000000000000001e-01   7.9600000000000004e-02
  -1.3887000000000000e+00   7.0350000000000001e-01  -6.8630000000000002e-01   1.5279999999999999e-01  -5.7099999999999998e-02  -1.3200000000000000e-02   1.5758000000000001e+00   6.4480000000000004e-01   2.0893999999999999e+00   2.3119999999999999e-01   4.3300000000000000e-01   1.1500000000000000e-01
  -1.2564000000000000e+00   7.9139999999999999e-01  -9.4359999999999999e-01   3.8199999999999998e-02  -1.9000000000000000e-02   5.2600000000000001e-02   1.5315000000000001e+00   8.8939999999999997e-01   1.7412000000000001e+00   1.3489999999999999e-01   4.5219999999999999e-01   1.1060000000000000e-01
  -1.3225000000000000e+00   8.3540000000000003e-01  -6.8630000000000002e-01   1.9089999999999999e-01  -1.0470000000000000e-01   3.9500000000000000e-02   1.5315000000000001e+00   7.5600000000000001e-01   2.0893999999999999e+00   2.1190000000000001e-01   5.3879999999999995e-01   6.6400000000000001e-02
  -1.3446000000000000e+00   6.8149999999999999e-01  -6.0050000000000003e-01   1.4319999999999999e-01   0.0000000000000000e+00   6.5799999999999997e-02   1.6202000000000001e+00   7.7820000000000000e-01   2.3506000000000000e+00   1.5409999999999999e-01   3.7530000000000002e-01   8.4000000000000005e-02
  -1.4548000000000001e+00   8.1340000000000001e-01   0.0000000000000000e+00   1.8140000000000001e-01  -1.0470000000000000e-01   4.4000000000000003e-03   1.4871000000000001e+00   7.1150000000000002e-01   2.4377000000000000e+00   1.6380000000000000e-01   3.7530000000000002e-01   1.2830000000000000e-01
  -1.2122999999999999e+00   8.7929999999999997e-01  -8.5800000000000001e-02   7.6399999999999996e-02   9.4999999999999998e-03   7.4499999999999997e-02   1.4871000000000001e+00   6.4480000000000004e-01   2.1764999999999999e+00   1.2520000000000001e-01   4.2340000000000000e-01   1.0620000000000000e-01
  -1.4988999999999999e+00   7.9139999999999999e-01  -9.4359999999999999e-01   1.4319999999999999e-01  -2.8500000000000001e-02   5.7000000000000002e-02   1.4871000000000001e+00   5.3369999999999995e-01   2.1764999999999999e+00   1.6380000000000000e-01   4.4259999999999999e-01   1.1060000000000000e-01
  -1.3225000000000000e+00   8.3540000000000003e-01  -8.5800000000000001e-02   8.5900000000000004e-02  -7.6100000000000001e-02   3.0700000000000002e-02   1.5980000000000001e+00   8.6719999999999997e-01   2.9600000000000000e+00   2.1190000000000001e-01   4.3300000000000000e-01   1.3270000000000001e-01
  -1.3446000000000000e+00   7.4739999999999995e-01  -1.7160000000000000e-01   5.7299999999999997e-02  -7.6100000000000001e-02  -1.3200000000000000e-02   1.6424000000000001e+00   6.8930000000000002e-01   1.7412000000000001e+00   1.0600000000000000e-01   3.4639999999999999e-01   1.1500000000000000e-01
  -1.3887000000000000e+00   5.4959999999999998e-01  -6.0050000000000003e-01   1.2410000000000000e-01  -6.6600000000000006e-02   4.8200000000000000e-02   1.5315000000000001e+00   6.8930000000000002e-01   1.8283000000000000e+00   2.5050000000000000e-01   4.3300000000000000e-01   8.8499999999999995e-02
  -1.3005000000000000e+00   6.8149999999999999e-01  -1.2867999999999999e+00   6.6799999999999998e-02  -1.0470000000000000e-01   7.0199999999999999e-02   1.7090000000000001e+00   6.4480000000000004e-01   2.4377000000000000e+00   1.8300000000000000e-01   4.4259999999999999e-01   1.0170000000000000e-01
  -1.1681999999999999e+00   7.4739999999999995e-01  -5.1470000000000005e-01   1.1459999999999999e-01  -1.3320000000000001e-01  -1.7500000000000002e-02   1.7534000000000001e+00   8.4499999999999997e-01   3.0470999999999999e+00   2.2159999999999999e-01   3.8490000000000002e-01   1.4160000000000000e-01
  -1.1681999999999999e+00   7.2550000000000003e-01  -3.4310000000000002e-01   1.3370000000000001e-01  -1.0470000000000000e-01   7.0199999999999999e-02   1.4205000000000001e+00   7.7820000000000000e-01   2.5247000000000002e+00   1.8300000000000000e-01   4.6189999999999998e-01   7.9600000000000004e-02
  -1.2122999999999999e+00   7.2550000000000003e-01  -3.4310000000000002e-01   1.8140000000000001e-01  -5.7099999999999998e-02   9.6500000000000002e-02   1.4871000000000001e+00   6.8930000000000002e-01   2.0893999999999999e+00   1.9270000000000001e-01   4.6189999999999998e-01   7.5200000000000003e-02
  -1.1902999999999999e+00   7.9139999999999999e-01  -4.2890000000000000e-01   2.5779999999999997e-01  -2.8500000000000001e-02   5.7000000000000002e-02   1.3983000000000001e+00   5.3369999999999995e-01   2.0024000000000002e+00   1.7340000000000000e-01   4.0410000000000001e-01   1.1500000000000000e-01
  -1.2784000000000000e+00   7.0350000000000001e-01  -1.1152000000000000e+00   6.6799999999999998e-02  -7.6100000000000001e-02   8.8000000000000005e-03   1.7090000000000001e+00   5.1139999999999997e-01   2.1764999999999999e+00   2.0230000000000001e-01   4.1370000000000001e-01   1.1060000000000000e-01
  -1.3446000000000000e+00   5.7160000000000000e-01  -1.7160000000000000e-01   1.6230000000000000e-01  -8.5599999999999996e-02   5.7000000000000002e-02   1.4427000000000001e+00   6.0040000000000004e-01   2.3506000000000000e+00   1.1559999999999999e-01   4.6189999999999998e-01   1.0170000000000000e-01
  -1.3005000000000000e+00   7.4739999999999995e-01  -7.7210000000000001e-01   1.8140000000000001e-01  -7.6100000000000001e-02   8.8000000000000005e-03   1.3761000000000001e+00   6.4480000000000004e-01   2.0893999999999999e+00   1.5409999999999999e-01   3.3679999999999999e-01   1.0170000000000000e-01
  -1.4327000000000001e+00   6.8149999999999999e-01  -6.8630000000000002e-01   2.0050000000000001e-01  -1.0470000000000000e-01   3.0700000000000002e-02   1.4205000000000001e+00   7.3380000000000001e-01   2.6989000000000001e+00   2.4079999999999999e-01   5.1000000000000001e-01   1.2390000000000000e-01
  -1.3225000000000000e+00   6.1550000000000005e-01  -1.0294000000000001e+00   1.7190000000000000e-01  -8.5599999999999996e-02   3.0700000000000002e-02   1.5536000000000001e+00   7.7820000000000000e-01   2.6118000000000001e+00   2.8899999999999998e-01   3.6559999999999998e-01   7.5200000000000003e-02
  -1.3887000000000000e+00   7.2550000000000003e-01  -3.4310000000000002e-01   1.1459999999999999e-01  -4.7600000000000003e-02   5.2600000000000001e-02   1.6202000000000001e+00   8.2269999999999999e-01   2.4377000000000000e+00   1.6380000000000000e-01   3.9450000000000002e-01   1.1500000000000000e-01
  -1.2343999999999999e+00   9.2330000000000001e-01  -6.0050000000000003e-01   3.1509999999999999e-01   0.0000000000000000e+00   2.6300000000000000e-02   1.7978000000000001e+00   7.3380000000000001e-01   2.0893999999999999e+00   1.3489999999999999e-01   3.8490000000000002e-01   8.4000000000000005e-02
  -1.3225000000000000e+00   9.2330000000000001e-01  -6.0050000000000003e-01   1.5279999999999999e-01   9.4999999999999998e-03   5.2600000000000001e-02   1.4205000000000001e+00   8.2269999999999999e-01   2.2635999999999998e+00   1.4449999999999999e-01   3.8490000000000002e-01   1.1940000000000001e-01
  -1.2564000000000000e+00   5.9360000000000002e-01   0.0000000000000000e+00   7.6399999999999996e-02  -9.5200000000000007e-02   2.6300000000000000e-02   1.6202000000000001e+00   6.4480000000000004e-01   3.2212000000000001e+00   1.3489999999999999e-01   4.4259999999999999e-01   1.1940000000000001e-01
  -1.4327000000000001e+00   8.5740000000000005e-01  -1.2867999999999999e+00   1.1459999999999999e-01   1.9000000000000000e-02   8.8000000000000005e-03   1.5093000000000001e+00   3.5580000000000001e-01   2.6118000000000001e+00   1.5409999999999999e-01   3.4639999999999999e-01   1.0170000000000000e-01
  -1.2784000000000000e+00   7.4739999999999995e-01  -1.7160000000000000e-01   2.0999999999999999e-01  -7.6100000000000001e-02   8.8000000000000005e-03   1.5536000000000001e+00   6.0040000000000004e-01   2.3506000000000000e+00   1.0600000000000000e-01   4.6189999999999998e-01   1.2830000000000000e-01
  -1.3225000000000000e+00   6.3749999999999996e-01  -3.4310000000000002e-01   9.5500000000000002e-02  -1.2370000000000000e-01   3.5099999999999999e-02   1.4205000000000001e+00   4.6689999999999998e-01   2.8730000000000002e+00   1.7340000000000000e-01   4.5219999999999999e-01   9.7299999999999998e-02
  -1.2784000000000000e+00   8.3540000000000003e-01  -1.7160000000000000e-01   1.6230000000000000e-01  -5.7099999999999998e-02   9.2100000000000001e-02   1.5536000000000001e+00   6.8930000000000002e-01   2.0893999999999999e+00   1.5409999999999999e-01   4.8110000000000003e-01   7.9600000000000004e-02
  -1.2564000000000000e+00   6.5949999999999998e-01   0.0000000000000000e+00   7.6399999999999996e-02  -3.8100000000000002e-02   1.7500000000000002e-02   1.7312000000000001e+00   4.8920000000000002e-01   3.1341999999999999e+00   1.5409999999999999e-01   4.3300000000000000e-01   1.5479999999999999e-01
  -1.4107000000000001e+00   7.4739999999999995e-01   5.1470000000000005e-01   1.0500000000000000e-01  -9.4999999999999998e-03   4.8200000000000000e-02   1.5536000000000001e+00   6.6710000000000003e-01   2.1764999999999999e+00   1.8300000000000000e-01   4.4259999999999999e-01   7.0800000000000002e-02
  -1.3887000000000000e+00   6.8149999999999999e-01   0.0000000000000000e+00   9.5500000000000002e-02  -8.5599999999999996e-02   7.8899999999999998e-02   1.4427000000000001e+00   6.8930000000000002e-01   3.3953000000000002e+00   1.2520000000000001e-01   3.9450000000000002e-01   1.3270000000000001e-01
  -1.3005000000000000e+00   7.4739999999999995e-01  -8.5780000000000001e-01   1.7190000000000000e-01  -1.1420000000000000e-01   4.8200000000000000e-02   1.5315000000000001e+00   7.1150000000000002e-01   1.7412000000000001e+00   2.0230000000000001e-01   4.0410000000000001e-01   1.0620000000000000e-01
  -1.3666000000000000e+00   8.1340000000000001e-01  -8.5780000000000001e-01   2.0050000000000001e-01   9.4999999999999998e-03   4.3900000000000002e-02   1.3539000000000001e+00   6.6710000000000003e-01   2.0024000000000002e+00   1.5409999999999999e-01   4.2340000000000000e-01   1.1060000000000000e-01
  -1.2122999999999999e+00   9.2330000000000001e-01  -3.4310000000000002e-01   1.8140000000000001e-01   0.0000000000000000e+00   4.3900000000000002e-02   1.6424000000000001e+00   6.6710000000000003e-01   1.3930000000000000e+00   1.6380000000000000e-01   4.0410000000000001e-01   1.0170000000000000e-01
  -1.1902999999999999e+00   8.1340000000000001e-01  -2.5740000000000002e-01   1.7190000000000000e-01   5.7099999999999998e-02   3.9500000000000000e-02   1.5980000000000001e+00   6.0040000000000004e-01   2.3506000000000000e+00   1.5409999999999999e-01   4.6189999999999998e-01   8.8499999999999995e-02
  -1.2784000000000000e+00   5.0560000000000005e-01  -6.0050000000000003e-01   2.5779999999999997e-01  -9.5200000000000007e-02   3.9500000000000000e-02   1.4871000000000001e+00   6.2260000000000004e-01   2.5247000000000002e+00   2.4079999999999999e-01   5.0029999999999997e-01   9.2899999999999996e-02
  -9.9190000000000000e-01   6.8149999999999999e-01   4.2890000000000000e-01   1.1459999999999999e-01  -4.7600000000000003e-02   7.0199999999999999e-02   1.4427000000000001e+00   8.2269999999999999e-01   2.4377000000000000e+00   1.6380000000000000e-01   4.3300000000000000e-01   6.6400000000000001e-02
  -1.1021000000000001e+00   8.7929999999999997e-01  -1.2010000000000001e+00   1.1459999999999999e-01  -6.6600000000000006e-02   9.6500000000000002e-02   1.5536000000000001e+00   7.3380000000000001e-01   2.1764999999999999e+00   2.2159999999999999e-01   3.7530000000000002e-01   9.7299999999999998e-02
  -1.4327000000000001e+00   7.0350000000000001e-01  -3.4310000000000002e-01   1.4319999999999999e-01  -2.8500000000000001e-02   5.2600000000000001e-02   1.3095000000000001e+00   7.7820000000000000e-01   2.5247000000000002e+00   1.4449999999999999e-01   3.7530000000000002e-01   9.2899999999999996e-02
  -1.0360000000000000e+00   7.4739999999999995e-01  -2.5740000000000002e-01   8.5900000000000004e-02  -1.4269999999999999e-01   3.9500000000000000e-02   1.5536000000000001e+00   6.8930000000000002e-01   1.7412000000000001e+00   1.1559999999999999e-01   4.8110000000000003e-01   1.1060000000000000e-01
  -1.1462000000000001e+00   7.4739999999999995e-01  -3.4310000000000002e-01   1.1459999999999999e-01  -1.0470000000000000e-01   3.9500000000000000e-02   1.3539000000000001e+00   8.2269999999999999e-01   2.2635999999999998e+00   2.3119999999999999e-01   4.9070000000000003e-01   8.8499999999999995e-02
  -1.3005000000000000e+00   5.7160000000000000e-01  -7.7210000000000001e-01   1.7190000000000000e-01  -2.8500000000000001e-02   3.0700000000000002e-02   1.5758000000000001e+00   6.8930000000000002e-01   2.5247000000000002e+00   2.0230000000000001e-01   4.5219999999999999e-01   1.1500000000000000e-01
  -1.3225000000000000e+00   8.1340000000000001e-01  -4.2890000000000000e-01   1.4319999999999999e-01  -4.7600000000000003e-02   4.3900000000000002e-02   1.5315000000000001e+00   8.0049999999999999e-01   2.6118000000000001e+00   2.0230000000000001e-01   3.8490000000000002e-01   1.1060000000000000e-01
  -1.3446000000000000e+00   7.2550000000000003e-01  -3.4310000000000002e-01   1.5279999999999999e-01  -5.7099999999999998e-02   2.1899999999999999e-02   1.6202000000000001e+00   6.4480000000000004e-01   2.4377000000000000e+00   1.0600000000000000e-01   4.6189999999999998e-01   9.7299999999999998e-02
  -1.2122999999999999e+00   5.0560000000000005e-01  -1.7160000000000000e-01   2.9599999999999999e-01  -9.4999999999999998e-03   5.2600000000000001e-02   1.3983000000000001e+00   5.7809999999999995e-01   3.2212000000000001e+00   1.8300000000000000e-01   4.0410000000000001e-01   8.8499999999999995e-02
  -1.1241000000000001e+00   6.8149999999999999e-01  -9.4359999999999999e-01   2.0050000000000001e-01   0.0000000000000000e+00   4.3900000000000002e-02   1.4205000000000001e+00   7.5600000000000001e-01   2.6989000000000001e+00   1.2520000000000001e-01   4.3300000000000000e-01   9.7299999999999998e-02
  -1.1681999999999999e+00   6.3749999999999996e-01  -1.1152000000000000e+00   8.5900000000000004e-02  -1.2370000000000000e-01   1.3200000000000000e-02   1.5093000000000001e+00   5.3369999999999995e-01   2.5247000000000002e+00   1.1559999999999999e-01   4.4259999999999999e-01   8.8499999999999995e-02
  -1.3225000000000000e+00   8.1340000000000001e-01  -6.8630000000000002e-01   2.0999999999999999e-01  -6.6600000000000006e-02   2.6300000000000000e-02   1.4427000000000001e+00   6.2260000000000004e-01   2.6118000000000001e+00   8.6699999999999999e-02   3.5599999999999998e-01   1.4599999999999999e-01
  -1.4107000000000001e+00   9.0129999999999999e-01  -1.7160000000000000e-01   8.5900000000000004e-02  -4.7600000000000003e-02   3.0700000000000002e-02   1.5758000000000001e+00   4.6689999999999998e-01   3.1341999999999999e+00   2.0230000000000001e-01   4.0410000000000001e-01   1.1060000000000000e-01
  -1.2343999999999999e+00   7.0350000000000001e-01  -8.5800000000000001e-02   2.0999999999999999e-01  -6.6600000000000006e-02   5.2600000000000001e-02   1.4871000000000001e+00   7.7820000000000000e-01   3.0470999999999999e+00   1.6380000000000000e-01   4.0410000000000001e-01   9.7299999999999998e-02
  -1.2343999999999999e+00   7.0350000000000001e-01  -6.0050000000000003e-01   1.8140000000000001e-01  -6.6600000000000006e-02   7.4499999999999997e-02   1.4205000000000001e+00   6.8930000000000002e-01   2.2635999999999998e+00   1.3489999999999999e-01   4.1370000000000001e-01   1.0170000000000000e-01
  -1.0801000000000001e+00   5.9360000000000002e-01  -8.5800000000000001e-02   8.5900000000000004e-02  -6.6600000000000006e-02   7.0199999999999999e-02   1.5536000000000001e+00   5.7809999999999995e-01   2.5247000000000002e+00   2.2159999999999999e-01   4.4259999999999999e-01   1.1060000000000000e-01
  -1.3005000000000000e+00   6.8149999999999999e-01  -9.4359999999999999e-01   1.6230000000000000e-01  -1.3320000000000001e-01   0.0000000000000000e+00   1.4427000000000001e+00   8.0049999999999999e-01   1.4800000000000000e+00   2.3119999999999999e-01   4.5219999999999999e-01   9.2899999999999996e-02
  -1.2564000000000000e+00   9.0129999999999999e-01  -1.7160000000000000e-01   1.6230000000000000e-01  -5.7099999999999998e-02   3.9500000000000000e-02   1.5536000000000001e+00   8.2269999999999999e-01   2.6989000000000001e+00   1.5409999999999999e-01   4.9070000000000003e-01   1.1500000000000000e-01
  -1.2784000000000000e+00   8.5740000000000005e-01  -2.5740000000000002e-01   1.3370000000000001e-01  -6.6600000000000006e-02   7.0199999999999999e-02   1.6868000000000001e+00   6.4480000000000004e-01   1.9153000000000000e+00   1.6380000000000000e-01   4.1370000000000001e-01   7.5200000000000003e-02
  -1.2784000000000000e+00   8.5740000000000005e-01  -5.1470000000000005e-01   1.5279999999999999e-01  -4.7600000000000003e-02   7.0199999999999999e-02   1.6424000000000001e+00   6.8930000000000002e-01   3.1341999999999999e+00   2.0230000000000001e-01   4.3300000000000000e-01   1.2830000000000000e-01
  -1.1681999999999999e+00   7.4739999999999995e-01  -4.2890000000000000e-01   1.5279999999999999e-01  -6.6600000000000006e-02   5.2600000000000001e-02   1.6202000000000001e+00   7.3380000000000001e-01   2.3506000000000000e+00   2.5050000000000000e-01   4.0410000000000001e-01   1.1500000000000000e-01
  -1.1462000000000001e+00   6.1550000000000005e-01  -9.4359999999999999e-01   1.5279999999999999e-01  -1.9000000000000000e-02   2.6300000000000000e-02   1.3983000000000001e+00   7.3380000000000001e-01   2.0893999999999999e+00   1.1559999999999999e-01   4.4259999999999999e-01   1.0170000000000000e-01
  -1.2784000000000000e+00   8.7929999999999997e-01   0.0000000000000000e+00   1.6230000000000000e-01  -1.9000000000000000e-02   2.6300000000000000e-02   1.5093000000000001e+00   7.1150000000000002e-01   2.2635999999999998e+00   2.1190000000000001e-01   3.8490000000000002e-01   1.1500000000000000e-01
  -1.2564000000000000e+00   6.5949999999999998e-01  -6.0050000000000003e-01   1.1459999999999999e-01  -6.6600000000000006e-02   5.7000000000000002e-02   1.5758000000000001e+00   8.6719999999999997e-01   2.2635999999999998e+00   1.7340000000000000e-01   4.0410000000000001e-01   7.0800000000000002e-02
  -1.3887000000000000e+00   5.7160000000000000e-01  -8.5780000000000001e-01   2.3870000000000000e-01   1.9000000000000000e-02   5.2600000000000001e-02   1.3983000000000001e+00   7.3380000000000001e-01   2.2635999999999998e+00   1.4449999999999999e-01   4.5219999999999999e-01   1.2830000000000000e-01
  -1.4107000000000001e+00   6.8149999999999999e-01  -4.2890000000000000e-01   9.5500000000000002e-02   1.9000000000000000e-02   4.3900000000000002e-02   1.4871000000000001e+00   6.8930000000000002e-01   1.8283000000000000e+00   1.9270000000000001e-01   4.4259999999999999e-01   9.7299999999999998e-02
  -1.1902999999999999e+00   8.3540000000000003e-01  -2.5740000000000002e-01   1.1459999999999999e-01  -1.9000000000000000e-02   6.1400000000000003e-02   1.5315000000000001e+00   8.2269999999999999e-01   2.0893999999999999e+00   2.0230000000000001e-01   4.1370000000000001e-01   7.0800000000000002e-02
  -1.3225000000000000e+00   8.7929999999999997e-01  -8.5800000000000001e-02   1.1459999999999999e-01  -5.7099999999999998e-02   7.4499999999999997e-02   1.4205000000000001e+00   7.5600000000000001e-01   2.3506000000000000e+00   1.7340000000000000e-01   4.2340000000000000e-01   1.2390000000000000e-01
  -1.1681999999999999e+00   8.1340000000000001e-01  -2.5740000000000002e-01   1.4319999999999999e-01  -2.8500000000000001e-02   1.3200000000000000e-02   1.3761000000000001e+00   5.3369999999999995e-01   2.8730000000000002e+00   2.1190000000000001e-01   4.5219999999999999e-01   1.0620000000000000e-01
  -1.4327000000000001e+00   7.0350000000000001e-01  -2.5740000000000002e-01   1.3370000000000001e-01  -6.6600000000000006e-02   3.0700000000000002e-02   1.6202000000000001e+00   6.2260000000000004e-01   1.9153000000000000e+00   1.8300000000000000e-01   4.5219999999999999e-01   7.5200000000000003e-02
  -1.2564000000000000e+00   6.1550000000000005e-01  -5.1470000000000005e-01   1.2410000000000000e-01  -1.2370000000000000e-01   1.3200000000000000e-02   1.6868000000000001e+00   8.0049999999999999e-01   1.9153000000000000e+00   1.6380000000000000e-01   4.7149999999999997e-01   9.2899999999999996e-02
  -1.3666000000000000e+00   8.1340000000000001e-01   8.5800000000000001e-02   1.6230000000000000e-01  -7.6100000000000001e-02   7.8899999999999998e-02   1.6646000000000001e+00   5.5589999999999995e-01   2.0893999999999999e+00   1.5409999999999999e-01   4.6189999999999998e-01   1.3710000000000000e-01
  -1.4327000000000001e+00   8.1340000000000001e-01  -8.5780000000000001e-01   8.5900000000000004e-02  -4.7600000000000003e-02   1.7500000000000002e-02   1.4649000000000001e+00   7.3380000000000001e-01   1.9153000000000000e+00   9.6299999999999997e-02   4.5219999999999999e-01   8.4000000000000005e-02
  -1.4767999999999999e+00   6.5949999999999998e-01  -1.7160000000000000e-01   1.1459999999999999e-01  -9.4999999999999998e-03   3.0700000000000002e-02   1.5315000000000001e+00   8.0049999999999999e-01   2.4377000000000000e+00   2.2159999999999999e-01   4.8110000000000003e-01   8.8499999999999995e-02
  -1.3005000000000000e+00   7.2550000000000003e-01  -2.5740000000000002e-01   1.1459999999999999e-01  -1.3320000000000001e-01   6.1400000000000003e-02   1.5093000000000001e+00   7.5600000000000001e-01   1.9153000000000000e+00   2.0230000000000001e-01   3.7530000000000002e-01   1.1060000000000000e-01
  -1.3887000000000000e+00   8.1340000000000001e-01  -1.1152000000000000e+00   1.9089999999999999e-01  -1.1420000000000000e-01   5.7000000000000002e-02   1.5980000000000001e+00   5.7809999999999995e-01   2.5247000000000002e+00   1.8300000000000000e-01   3.6559999999999998e-01   1.1500000000000000e-01
  -1.2784000000000000e+00   7.9139999999999999e-01   2.5740000000000002e-01   1.4319999999999999e-01  -3.8100000000000002e-02   3.0700000000000002e-02   1.5315000000000001e+00   7.1150000000000002e-01   1.8283000000000000e+00   1.7340000000000000e-01   3.3679999999999999e-01   8.4000000000000005e-02
  -1.3005000000000000e+00   6.5949999999999998e-01  -5.1470000000000005e-01   1.3370000000000001e-01   0.0000000000000000e+00   2.6300000000000000e-02   1.5980000000000001e+00   6.8930000000000002e-01   1.5670999999999999e+00   1.6380000000000000e-01   4.7149999999999997e-01   1.3710000000000000e-01
  -1.3005000000000000e+00   5.7160000000000000e-01  -1.7160000000000000e-01   1.9089999999999999e-01  -9.4999999999999998e-03   2.1899999999999999e-02   1.5980000000000001e+00   5.3369999999999995e-01   2.0893999999999999e+00   1.8300000000000000e-01   4.5219999999999999e-01   7.0800000000000002e-02
  -1.1902999999999999e+00   9.2330000000000001e-01   1.7160000000000000e-01   2.9599999999999999e-01  -1.9000000000000000e-02   3.0700000000000002e-02   1.5758000000000001e+00   8.6719999999999997e-01   1.2188000000000001e+00   2.2159999999999999e-01   4.1370000000000001e-01   1.1940000000000001e-01
  -1.3666000000000000e+00   7.2550000000000003e-01  -1.0294000000000001e+00   1.0500000000000000e-01  -6.6600000000000006e-02   6.5799999999999997e-02   1.5093000000000001e+00   6.2260000000000004e-01   2.0893999999999999e+00   1.5409999999999999e-01   4.0410000000000001e-01   1.0170000000000000e-01
  -1.3225000000000000e+00   9.4530000000000003e-01   5.1470000000000005e-01   2.1959999999999999e-01   2.8500000000000001e-02   7.8899999999999998e-02   1.5758000000000001e+00   5.3369999999999995e-01   2.0024000000000002e+00   9.6299999999999997e-02   4.1370000000000001e-01   1.2830000000000000e-01
  -1.4107000000000001e+00   6.5949999999999998e-01   0.0000000000000000e+00   1.6230000000000000e-01  -6.6600000000000006e-02   3.9500000000000000e-02   1.3317000000000001e+00   6.4480000000000004e-01   2.4377000000000000e+00   1.8300000000000000e-01   4.5219999999999999e-01   7.0800000000000002e-02
  -1.2564000000000000e+00   5.2759999999999996e-01  -9.4359999999999999e-01   5.7299999999999997e-02  -3.8100000000000002e-02   3.0700000000000002e-02   1.5093000000000001e+00   6.4480000000000004e-01   2.4377000000000000e+00   2.5050000000000000e-01   3.7530000000000002e-01   1.1500000000000000e-01
  -1.2343999999999999e+00   5.9360000000000002e-01  -1.7160000000000000e-01   1.7190000000000000e-01  -1.7130000000000001e-01   3.0700000000000002e-02   1.5315000000000001e+00   6.4480000000000004e-01   2.5247000000000002e+00   2.2159999999999999e-01   4.0410000000000001e-01   1.4160000000000000e-01
  -1.1681999999999999e+00   5.9360000000000002e-01  -4.2890000000000000e-01   1.4319999999999999e-01  -8.5599999999999996e-02   6.5799999999999997e-02   1.5315000000000001e+00   8.2269999999999999e-01   2.4377000000000000e+00   1.8300000000000000e-01   4.5219999999999999e-01   1.4160000000000000e-01
  -1.4988999999999999e+00   7.6939999999999997e-01  -3.4310000000000002e-01   1.6230000000000000e-01   3.8100000000000002e-02   5.2600000000000001e-02   1.5758000000000001e+00   6.4480000000000004e-01   2.7858999999999998e+00   1.4449999999999999e-01   4.0410000000000001e-01   7.0800000000000002e-02
  -1.2564000000000000e+00   9.2330000000000001e-01  -1.0294000000000001e+00   1.6230000000000000e-01   9.4999999999999998e-03   4.3900000000000002e-02   1.3761000000000001e+00   7.1150000000000002e-01   1.4800000000000000e+00   1.7340000000000000e-01   5.7730000000000004e-01   6.1899999999999997e-02
  -1.1902999999999999e+00   8.3540000000000003e-01  -1.1152000000000000e+00   1.9089999999999999e-01  -4.7600000000000003e-02   6.5799999999999997e-02   1.4427000000000001e+00   6.4480000000000004e-01   1.7412000000000001e+00   2.0230000000000001e-01   5.0029999999999997e-01   1.2390000000000000e-01
  -1.3005000000000000e+00   8.1340000000000001e-01  -9.4359999999999999e-01   1.7190000000000000e-01   9.4999999999999998e-03   3.0700000000000002e-02   1.7312000000000001e+00   6.8930000000000002e-01   2.9600000000000000e+00   1.7340000000000000e-01   4.2340000000000000e-01   8.8499999999999995e-02
  -1.2122999999999999e+00   6.5949999999999998e-01   1.7160000000000000e-01   1.6230000000000000e-01  -9.4999999999999998e-03   3.9500000000000000e-02   1.6868000000000001e+00   8.0049999999999999e-01   2.1764999999999999e+00   1.7340000000000000e-01   4.0410000000000001e-01   1.0620000000000000e-01
  -1.1681999999999999e+00   8.1340000000000001e-01  -7.7210000000000001e-01   2.0999999999999999e-01  -9.4999999999999998e-03   7.4499999999999997e-02   1.5758000000000001e+00   6.8930000000000002e-01   2.0024000000000002e+00   1.6380000000000000e-01   4.0410000000000001e-01   1.3710000000000000e-01
  -1.4107000000000001e+00   7.9139999999999999e-01  -5.1470000000000005e-01   1.4319999999999999e-01  -8.5599999999999996e-02   5.7000000000000002e-02   1.5315000000000001e+00   7.5600000000000001e-01   1.7412000000000001e+00   1.3489999999999999e-01   3.8490000000000002e-01   1.2390000000000000e-01
  -1.2564000000000000e+00   8.1340000000000001e-01   0.0000000000000000e+00   0.0000000000000000e+00  -6.6600000000000006e-02   4.8200000000000000e-02   1.4205000000000001e+00   6.0040000000000004e-01   2.2635999999999998e+00   1.0600000000000000e-01   4.3300000000000000e-01   1.0620000000000000e-01
  -1.0801000000000001e+00   8.3540000000000003e-01  -2.5740000000000002e-01   1.4319999999999999e-01  -6.6600000000000006e-02   5.7000000000000002e-02   1.5093000000000001e+00   5.5589999999999995e-01   2.5247000000000002e+00   2.0230000000000001e-01   3.8490000000000002e-01   1.1060000000000000e-01
  -1.1681999999999999e+00   8.1340000000000001e-01  -8.5800000000000001e-02   1.8140000000000001e-01   5.7099999999999998e-02   5.2600000000000001e-02   1.5980000000000001e+00   8.4499999999999997e-01   2.8730000000000002e+00   2.0230000000000001e-01   4.2340000000000000e-01   1.0620000000000000e-01
  -1.5870000000000000e+00   9.0129999999999999e-01  -6.0050000000000003e-01   2.0050000000000001e-01  -7.6100000000000001e-02   4.8200000000000000e-02   1.6202000000000001e+00   8.8939999999999997e-01   2.6118000000000001e+00   9.6299999999999997e-02   4.6189999999999998e-01   1.1060000000000000e-01
  -1.1902999999999999e+00   8.7929999999999997e-01  -1.7160000000000000e-01   9.5500000000000002e-02  -4.7600000000000003e-02   5.2600000000000001e-02   1.6202000000000001e+00   7.7820000000000000e-01   2.4377000000000000e+00   1.7340000000000000e-01   4.1370000000000001e-01   5.3100000000000001e-02
  -1.1681999999999999e+00   8.3540000000000003e-01  -9.4359999999999999e-01   1.8140000000000001e-01  -5.7099999999999998e-02   7.4499999999999997e-02   1.5093000000000001e+00   8.0049999999999999e-01   2.0893999999999999e+00   1.4449999999999999e-01   4.8110000000000003e-01   6.6400000000000001e-02
  -1.2122999999999999e+00   7.0350000000000001e-01  -1.7160000000000000e-01   2.4820000000000000e-01   1.9000000000000000e-02   2.1899999999999999e-02   1.7756000000000001e+00   7.7820000000000000e-01   2.8730000000000002e+00   2.3119999999999999e-01   4.3300000000000000e-01   1.0620000000000000e-01
  -1.4548000000000001e+00   8.5740000000000005e-01  -6.8630000000000002e-01   2.1959999999999999e-01  -4.7600000000000003e-02   7.8899999999999998e-02   1.4871000000000001e+00   6.4480000000000004e-01   2.1764999999999999e+00   1.7340000000000000e-01   5.0029999999999997e-01   1.0170000000000000e-01
  -1.2122999999999999e+00   4.8359999999999997e-01  -7.7210000000000001e-01   1.7190000000000000e-01  -2.8500000000000001e-02   8.3299999999999999e-02   1.3761000000000001e+00   8.0049999999999999e-01   2.5247000000000002e+00   2.0230000000000001e-01   4.1370000000000001e-01   1.1500000000000000e-01
  -1.1902999999999999e+00   7.9139999999999999e-01  -5.1470000000000005e-01   1.9089999999999999e-01  -2.8500000000000001e-02   6.5799999999999997e-02   1.5315000000000001e+00   6.0040000000000004e-01   1.9153000000000000e+00   1.3489999999999999e-01   3.9450000000000002e-01   1.1500000000000000e-01
  -1.3225000000000000e+00   9.0129999999999999e-01  -4.2890000000000000e-01   4.7699999999999999e-02  -3.8100000000000002e-02   4.8200000000000000e-02   1.5980000000000001e+00   5.7809999999999995e-01   2.0024000000000002e+00   2.0230000000000001e-01   3.7530000000000002e-01   4.8700000000000000e-02
  -1.1902999999999999e+00   8.7929999999999997e-01  -7.7210000000000001e-01   3.8199999999999998e-02  -1.9000000000000000e-02   3.5099999999999999e-02   1.5093000000000001e+00   7.7820000000000000e-01   2.3506000000000000e+00   1.5409999999999999e-01   4.2340000000000000e-01   1.1500000000000000e-01
  -1.1902999999999999e+00   7.6939999999999997e-01  -6.0050000000000003e-01   1.7190000000000000e-01  -5.7099999999999998e-02   5.2600000000000001e-02   1.5758000000000001e+00   6.4480000000000004e-01   2.6118000000000001e+00   1.8300000000000000e-01   4.6189999999999998e-01   1.2390000000000000e-01
  -1.2122999999999999e+00   7.9139999999999999e-01  -8.5800000000000001e-02   1.0500000000000000e-01  -2.8500000000000001e-02   3.9500000000000000e-02   1.7756000000000001e+00   7.7820000000000000e-01   1.7412000000000001e+00   2.0230000000000001e-01   5.0029999999999997e-01   9.7299999999999998e-02
  -1.1902999999999999e+00   6.1550000000000005e-01   8.5800000000000001e-02   2.3870000000000000e-01   5.7099999999999998e-02   4.3900000000000002e-02   1.6646000000000001e+00   7.3380000000000001e-01   2.1764999999999999e+00   1.4449999999999999e-01   4.3300000000000000e-01   9.7299999999999998e-02
  -1.2122999999999999e+00   7.9139999999999999e-01  -6.0050000000000003e-01   1.0500000000000000e-01  -4.7600000000000003e-02   2.6300000000000000e-02   1.5980000000000001e+00   5.7809999999999995e-01   2.5247000000000002e+00   8.6699999999999999e-02   4.3300000000000000e-01   1.1060000000000000e-01
  -1.3887000000000000e+00   9.2330000000000001e-01  -1.7160000000000000e-01   1.2410000000000000e-01  -8.5599999999999996e-02   1.3200000000000000e-02   1.5536000000000001e+00   6.6710000000000003e-01   2.4377000000000000e+00   1.6380000000000000e-01   5.1000000000000001e-01   6.6400000000000001e-02
  -1.4548000000000001e+00   7.6939999999999997e-01   0.0000000000000000e+00   1.4319999999999999e-01  -6.6600000000000006e-02   3.5099999999999999e-02   1.3983000000000001e+00   8.6719999999999997e-01   2.6118000000000001e+00   1.6380000000000000e-01   4.2340000000000000e-01   7.5200000000000003e-02
  -1.2343999999999999e+00   7.4739999999999995e-01  -5.1470000000000005e-01   1.1459999999999999e-01  -1.1420000000000000e-01   5.7000000000000002e-02   1.5315000000000001e+00   7.1150000000000002e-01   1.7412000000000001e+00   1.6380000000000000e-01   4.6189999999999998e-01   1.1060000000000000e-01
  -1.1241000000000001e+00   9.4530000000000003e-01  -4.2890000000000000e-01   2.0999999999999999e-01   0.0000000000000000e+00   3.9500000000000000e-02   1.4205000000000001e+00   6.4480000000000004e-01   1.9153000000000000e+00   2.5050000000000000e-01   4.5219999999999999e-01   9.7299999999999998e-02
  -1.3225000000000000e+00   7.6939999999999997e-01  -5.1470000000000005e-01   7.6399999999999996e-02   9.4999999999999998e-03   3.0700000000000002e-02   1.5093000000000001e+00   8.2269999999999999e-01   2.0893999999999999e+00   2.1190000000000001e-01   3.6559999999999998e-01   1.2830000000000000e-01
  -1.2564000000000000e+00   7.6939999999999997e-01  -8.5780000000000001e-01   1.6230000000000000e-01  -1.3320000000000001e-01   8.7700000000000000e-02   1.6868000000000001e+00   8.0049999999999999e-01   2.3506000000000000e+00   1.3489999999999999e-01   4.0410000000000001e-01   9.2899999999999996e-02
  -1.2343999999999999e+00   6.3749999999999996e-01  -1.0294000000000001e+00   1.9089999999999999e-01  -9.4999999999999998e-03  -1.7500000000000002e-02   1.5315000000000001e+00   6.0040000000000004e-01   2.3506000000000000e+00   2.6970000000000000e-01   4.3300000000000000e-01   6.1899999999999997e-02
  -1.3446000000000000e+00   9.0129999999999999e-01  -6.8630000000000002e-01   1.8140000000000001e-01  -6.6600000000000006e-02   2.6300000000000000e-02   1.6202000000000001e+00   9.1169999999999995e-01   2.5247000000000002e+00   2.6010000000000000e-01   4.9070000000000003e-01   1.3270000000000001e-01
  -1.1241000000000001e+00   7.0350000000000001e-01   8.5800000000000001e-02   2.1959999999999999e-01  -9.4999999999999998e-03   7.0199999999999999e-02   1.2873000000000001e+00   9.1169999999999995e-01   2.6118000000000001e+00   1.1559999999999999e-01   3.8490000000000002e-01   7.9600000000000004e-02
  -1.3887000000000000e+00   8.5740000000000005e-01   1.7160000000000000e-01   1.4319999999999999e-01  -8.5599999999999996e-02   4.8200000000000000e-02   1.5758000000000001e+00   6.6710000000000003e-01   1.4800000000000000e+00   1.6380000000000000e-01   4.3300000000000000e-01   1.0620000000000000e-01
  -1.1021000000000001e+00   8.3540000000000003e-01  -2.5740000000000002e-01   2.0050000000000001e-01   0.0000000000000000e+00   3.0700000000000002e-02   1.3983000000000001e+00   6.4480000000000004e-01   1.8283000000000000e+00   1.8300000000000000e-01   4.0410000000000001e-01   8.8499999999999995e-02
  -1.3887000000000000e+00   5.9360000000000002e-01   3.4310000000000002e-01   1.8140000000000001e-01  -8.5599999999999996e-02   4.3900000000000002e-02   1.5315000000000001e+00   7.7820000000000000e-01   2.1764999999999999e+00   1.5409999999999999e-01   4.7149999999999997e-01   1.0170000000000000e-01
  -1.3887000000000000e+00   8.3540000000000003e-01  -8.5800000000000001e-02   1.9089999999999999e-01  -1.1420000000000000e-01   4.3900000000000002e-02   1.4649000000000001e+00   8.2269999999999999e-01   2.6118000000000001e+00   1.8300000000000000e-01   4.4259999999999999e-01   1.1940000000000001e-01
  -1.2343999999999999e+00   6.1550000000000005e-01  -9.4359999999999999e-01   1.7190000000000000e-01  -1.1420000000000000e-01  -4.4000000000000003e-03   1.3317000000000001e+00   8.0049999999999999e-01   2.5247000000000002e+00   1.7340000000000000e-01   4.7149999999999997e-01   7.5200000000000003e-02
  -1.3446000000000000e+00   6.3749999999999996e-01  -5.1470000000000005e-01   1.2410000000000000e-01  -4.7600000000000003e-02   7.4499999999999997e-02   1.3317000000000001e+00   6.2260000000000004e-01   2.2635999999999998e+00   2.0230000000000001e-01   4.4259999999999999e-01   8.4000000000000005e-02
  -1.1902999999999999e+00   7.2550000000000003e-01  -1.0294000000000001e+00   1.6230000000000000e-01  -1.9000000000000000e-02   4.3900000000000002e-02   1.4871000000000001e+00   7.3380000000000001e-01   2.0893999999999999e+00   1.7340000000000000e-01   4.2340000000000000e-01   1.2390000000000000e-01
  -1.4988999999999999e+00   7.6939999999999997e-01  -6.8630000000000002e-01   1.0500000000000000e-01  -7.6100000000000001e-02   4.4000000000000003e-03   1.5536000000000001e+00   7.3380000000000001e-01   2.4377000000000000e+00   1.4449999999999999e-01   3.5599999999999998e-01   1.0170000000000000e-01
  -1.3887000000000000e+00   6.5949999999999998e-01  -6.0050000000000003e-01   1.1459999999999999e-01  -1.1420000000000000e-01   4.8200000000000000e-02   1.5536000000000001e+00   7.5600000000000001e-01   2.3506000000000000e+00   6.7400000000000002e-02   5.0029999999999997e-01   6.1899999999999997e-02
  -1.3666000000000000e+00   7.0350000000000001e-01  -2.5740000000000002e-01   1.1459999999999999e-01  -8.5599999999999996e-02   5.2600000000000001e-02   1.5315000000000001e+00   7.5600000000000001e-01   1.9153000000000000e+00   1.9270000000000001e-01   4.5219999999999999e-01   1.1940000000000001e-01
  -1.2122999999999999e+00   6.1550000000000005e-01  -8.5780000000000001e-01   2.3870000000000000e-01  -1.9000000000000000e-02   4.8200000000000000e-02   1.5315000000000001e+00   6.6710000000000003e-01   2.2635999999999998e+00   2.0230000000000001e-01   4.4259999999999999e-01   8.4000000000000005e-02
  -1.3225000000000000e+00   8.5740000000000005e-01  -1.7160000000000000e-01   1.7190000000000000e-01  -5.7099999999999998e-02   3.5099999999999999e-02   1.6202000000000001e+00   6.4480000000000004e-01   2.2635999999999998e+00   1.2520000000000001e-01   4.4259999999999999e-01   1.1500000000000000e-01
  -1.1902999999999999e+00   7.4739999999999995e-01  -6.0050000000000003e-01   1.9089999999999999e-01   9.4999999999999998e-03   3.5099999999999999e-02   1.3317000000000001e+00   8.2269999999999999e-01   2.6118000000000001e+00   1.6380000000000000e-01   4.9070000000000003e-01   1.2830000000000000e-01
  -1.2343999999999999e+00   7.6939999999999997e-01  -3.4310000000000002e-01   1.8140000000000001e-01   0.0000000000000000e+00   4.3900000000000002e-02   1.6202000000000001e+00   5.5589999999999995e-01   1.6540999999999999e+00   2.3119999999999999e-01   3.8490000000000002e-01   9.7299999999999998e-02
  -1.2564000000000000e+00   7.9139999999999999e-01  -7.7210000000000001e-01   2.0999999999999999e-01  -7.6100000000000001e-02   7.4499999999999997e-02   1.5758000000000001e+00   7.5600000000000001e-01   2.9600000000000000e+00   1.8300000000000000e-01   4.0410000000000001e-01   1.0170000000000000e-01
  -1.1681999999999999e+00   7.0350000000000001e-01  -4.2890000000000000e-01   1.1459999999999999e-01  -4.7600000000000003e-02   1.3200000000000000e-02   1.5315000000000001e+00   6.8930000000000002e-01   1.7412000000000001e+00   1.4449999999999999e-01   4.5219999999999999e-01   8.4000000000000005e-02
  -1.1681999999999999e+00   6.1550000000000005e-01  -1.4582999999999999e+00   1.2410000000000000e-01  -1.9000000000000000e-02   7.0199999999999999e-02   1.6424000000000001e+00   7.3380000000000001e-01   2.1764999999999999e+00   1.5409999999999999e-01   3.8490000000000002e-01   1.0620000000000000e-01
  -1.3666000000000000e+00   8.3540000000000003e-01  -2.5740000000000002e-01   1.1459999999999999e-01  -2.8500000000000001e-02   2.6300000000000000e-02   1.4871000000000001e+00   8.8939999999999997e-01   1.2188000000000001e+00   1.2520000000000001e-01   4.2340000000000000e-01   1.0620000000000000e-01
  -1.3225000000000000e+00   6.5949999999999998e-01  -2.5740000000000002e-01   1.5279999999999999e-01   6.6600000000000006e-02   5.7000000000000002e-02   1.6868000000000001e+00   5.1139999999999997e-01   2.6118000000000001e+00   2.4079999999999999e-01   4.9070000000000003e-01   7.0800000000000002e-02
  -1.1021000000000001e+00   7.2550000000000003e-01  -6.0050000000000003e-01   2.4820000000000000e-01  -9.5200000000000007e-02   5.7000000000000002e-02   1.7090000000000001e+00   5.7809999999999995e-01   2.6989000000000001e+00   2.0230000000000001e-01   5.0029999999999997e-01   9.7299999999999998e-02
  -1.2343999999999999e+00   7.0350000000000001e-01   1.7160000000000000e-01   1.8140000000000001e-01  -1.9000000000000000e-02   6.1400000000000003e-02   1.6868000000000001e+00   7.3380000000000001e-01   2.1764999999999999e+00   1.7340000000000000e-01   4.2340000000000000e-01   1.3710000000000000e-01
  -1.1681999999999999e+00   7.4739999999999995e-01  -2.5740000000000002e-01   1.7190000000000000e-01  -5.7099999999999998e-02   5.2600000000000001e-02   1.5315000000000001e+00   7.5600000000000001e-01   1.5670999999999999e+00   1.7340000000000000e-01   4.3300000000000000e-01   8.4000000000000005e-02
  -1.4327000000000001e+00   8.5740000000000005e-01  -3.4310000000000002e-01   1.0500000000000000e-01  -1.9000000000000000e-02   5.2600000000000001e-02   1.4871000000000001e+00   7.5600000000000001e-01   2.3506000000000000e+00   1.9270000000000001e-01   5.2920000000000000e-01   1.2830000000000000e-01
  -1.4327000000000001e+00   7.6939999999999997e-01  -3.4310000000000002e-01   1.7190000000000000e-01  -4.7600000000000003e-02   7.8899999999999998e-02   1.5093000000000001e+00   7.7820000000000000e-01   2.5247000000000002e+00   1.9270000000000001e-01   4.4259999999999999e-01   1.0170000000000000e-01
  -1.1681999999999999e+00   8.3540000000000003e-01  -2.5740000000000002e-01   1.7190000000000000e-01  -2.8500000000000001e-02   4.8200000000000000e-02   1.5536000000000001e+00   8.6719999999999997e-01   1.5670999999999999e+00   1.5409999999999999e-01   3.7530000000000002e-01   1.5479999999999999e-01
  -1.4107000000000001e+00   6.5949999999999998e-01  -5.1470000000000005e-01   7.6399999999999996e-02  -1.6180000000000000e-01   1.2280000000000001e-01   1.5758000000000001e+00   8.2269999999999999e-01   2.5247000000000002e+00   2.1190000000000001e-01   4.5219999999999999e-01   1.0620000000000000e-01
  -1.3666000000000000e+00   4.3969999999999998e-01  -1.0294000000000001e+00   1.1459999999999999e-01  -1.1420000000000000e-01   1.0520000000000000e-01   1.5536000000000001e+00   6.8930000000000002e-01   2.4377000000000000e+00   1.6380000000000000e-01   3.9450000000000002e-01   1.1500000000000000e-01
  -1.2343999999999999e+00   8.1340000000000001e-01  -1.2867999999999999e+00   2.2910000000000000e-01  -1.9000000000000000e-02   5.2600000000000001e-02   1.5093000000000001e+00   7.5600000000000001e-01   2.4377000000000000e+00   1.6380000000000000e-01   5.0029999999999997e-01   9.2899999999999996e-02
  -1.2343999999999999e+00   5.2759999999999996e-01  -7.7210000000000001e-01   1.7190000000000000e-01  -6.6600000000000006e-02   3.9500000000000000e-02   1.5093000000000001e+00   7.3380000000000001e-01   1.9153000000000000e+00   1.4449999999999999e-01   4.9070000000000003e-01   7.5200000000000003e-02
  -1.2784000000000000e+00   6.3749999999999996e-01  -1.2010000000000001e+00   7.6399999999999996e-02  -7.6100000000000001e-02   6.1400000000000003e-02   1.3761000000000001e+00   5.5589999999999995e-01   1.8283000000000000e+00   7.7100000000000002e-02   5.4849999999999999e-01   9.2899999999999996e-02
  -1.2122999999999999e+00   9.4530000000000003e-01  -4.2890000000000000e-01   8.5900000000000004e-02  -3.8100000000000002e-02   8.8000000000000005e-03   1.3539000000000001e+00   7.3380000000000001e-01   2.1764999999999999e+00   1.8300000000000000e-01   4.6189999999999998e-01   1.1940000000000001e-01
  -1.2343999999999999e+00   8.1340000000000001e-01  -6.8630000000000002e-01   1.4319999999999999e-01   0.0000000000000000e+00   5.2600000000000001e-02   1.6646000000000001e+00   4.0020000000000000e-01   2.0893999999999999e+00   1.8300000000000000e-01   4.0410000000000001e-01   1.0620000000000000e-01
  -1.1462000000000001e+00   5.9360000000000002e-01  -6.0050000000000003e-01   2.4820000000000000e-01  -7.6100000000000001e-02   6.1400000000000003e-02   1.3983000000000001e+00   7.1150000000000002e-01   1.2188000000000001e+00   1.3489999999999999e-01   4.6189999999999998e-01   9.2899999999999996e-02
  -1.3005000000000000e+00   8.5740000000000005e-01  -6.0050000000000003e-01   1.5279999999999999e-01  -5.7099999999999998e-02   3.0700000000000002e-02   1.5315000000000001e+00   7.1150000000000002e-01   2.3506000000000000e+00   2.3119999999999999e-01   4.2340000000000000e-01   1.4160000000000000e-01
  -1.3005000000000000e+00   7.4739999999999995e-01  -3.4310000000000002e-01   1.2410000000000000e-01  -1.9000000000000000e-02   1.3200000000000000e-02   1.5093000000000001e+00   6.6710000000000003e-01   1.7412000000000001e+00   1.3489999999999999e-01   4.0410000000000001e-01   8.4000000000000005e-02
  -1.3225000000000000e+00   7.6939999999999997e-01  -5.1470000000000005e-01   8.5900000000000004e-02  -1.9000000000000000e-02   6.1400000000000003e-02   1.6424000000000001e+00   6.6710000000000003e-01   2.6989000000000001e+00   1.8300000000000000e-01   3.8490000000000002e-01   1.2830000000000000e-01
  -1.4107000000000001e+00   7.6939999999999997e-01  -2.5740000000000002e-01   3.8199999999999998e-02  -1.5229999999999999e-01   5.2600000000000001e-02   1.6646000000000001e+00   8.0049999999999999e-01   2.3506000000000000e+00   2.2159999999999999e-01   4.0410000000000001e-01   8.8499999999999995e-02
  -1.2343999999999999e+00   8.7929999999999997e-01  -7.7210000000000001e-01   8.5900000000000004e-02  -4.7600000000000003e-02   8.3299999999999999e-02   1.5315000000000001e+00   8.0049999999999999e-01   2.2635999999999998e+00   1.3489999999999999e-01   4.1370000000000001e-01   7.5200000000000003e-02
  -1.3225000000000000e+00   7.2550000000000003e-01  -5.1470000000000005e-01   1.1459999999999999e-01  -5.7099999999999998e-02   3.0700000000000002e-02   1.4871000000000001e+00   7.5600000000000001e-01   2.6118000000000001e+00   8.6699999999999999e-02   5.0029999999999997e-01   8.4000000000000005e-02
  -1.2564000000000000e+00   8.5740000000000005e-01  -7.7210000000000001e-01   1.5279999999999999e-01  -5.7099999999999998e-02   4.3900000000000002e-02   1.7312000000000001e+00   9.1169999999999995e-01   2.4377000000000000e+00   2.2159999999999999e-01   5.1000000000000001e-01   8.4000000000000005e-02
  -1.3225000000000000e+00   6.8149999999999999e-01  -4.2890000000000000e-01   2.4820000000000000e-01   9.4999999999999998e-03   8.8000000000000005e-03   1.4427000000000001e+00   8.0049999999999999e-01   2.0024000000000002e+00   1.6380000000000000e-01   4.3300000000000000e-01   1.0170000000000000e-01
  -1.1241000000000001e+00   5.7160000000000000e-01  -8.5780000000000001e-01   1.5279999999999999e-01  -8.5599999999999996e-02   8.8000000000000005e-03   1.5758000000000001e+00   9.1169999999999995e-01   2.0024000000000002e+00   1.2520000000000001e-01   3.9450000000000002e-01   9.7299999999999998e-02
  -1.2343999999999999e+00   6.3749999999999996e-01  -3.4310000000000002e-01   9.5500000000000002e-02  -9.5200000000000007e-02   5.7000000000000002e-02   1.5536000000000001e+00   8.6719999999999997e-01   2.0893999999999999e+00   2.0230000000000001e-01   4.8110000000000003e-01   9.2899999999999996e-02
  -1.3225000000000000e+00   6.5949999999999998e-01  -8.5800000000000001e-02   1.9089999999999999e-01  -1.1420000000000000e-01   2.6300000000000000e-02   1.4649000000000001e+00   6.6710000000000003e-01   1.3930000000000000e+00   2.2159999999999999e-01   4.5219999999999999e-01   1.0170000000000000e-01
  -1.2784000000000000e+00   6.8149999999999999e-01  -3.4310000000000002e-01   1.1459999999999999e-01  -3.8100000000000002e-02   3.0700000000000002e-02   1.6868000000000001e+00   6.4480000000000004e-01   1.9153000000000000e+00   8.6699999999999999e-02   3.8490000000000002e-01   1.3710000000000000e-01
  -1.2122999999999999e+00   7.6939999999999997e-01  -1.5441000000000000e+00   8.5900000000000004e-02  -4.7600000000000003e-02   5.7000000000000002e-02   1.5315000000000001e+00   7.1150000000000002e-01   1.1317999999999999e+00   1.9270000000000001e-01   5.3879999999999995e-01   1.3710000000000000e-01
  -1.1681999999999999e+00   5.7160000000000000e-01  -3.4310000000000002e-01   1.0500000000000000e-01  -9.5200000000000007e-02   6.5799999999999997e-02   1.4871000000000001e+00   6.6710000000000003e-01   2.4377000000000000e+00   1.1559999999999999e-01   4.1370000000000001e-01   1.1940000000000001e-01
  -1.1681999999999999e+00   7.9139999999999999e-01  -7.7210000000000001e-01   1.7190000000000000e-01  -3.8100000000000002e-02   6.5799999999999997e-02   1.5980000000000001e+00   7.3380000000000001e-01   2.5247000000000002e+00   1.1559999999999999e-01   4.5219999999999999e-01   1.5040000000000001e-01
  -1.2784000000000000e+00   7.2550000000000003e-01   3.4310000000000002e-01   1.3370000000000001e-01  -7.6100000000000001e-02   2.6300000000000000e-02   1.5980000000000001e+00   6.0040000000000004e-01   1.8283000000000000e+00   1.6380000000000000e-01   4.1370000000000001e-01   1.0620000000000000e-01
  -1.3225000000000000e+00   8.5740000000000005e-01   0.0000000000000000e+00   1.4319999999999999e-01   3.8100000000000002e-02   4.3900000000000002e-02   1.7978000000000001e+00   7.7820000000000000e-01   2.9600000000000000e+00   2.0230000000000001e-01   4.3300000000000000e-01   1.0170000000000000e-01
  -1.2564000000000000e+00   5.4959999999999998e-01  -1.2010000000000001e+00   2.6729999999999998e-01  -7.6100000000000001e-02   4.8200000000000000e-02   1.7090000000000001e+00   6.2260000000000004e-01   1.5670999999999999e+00   1.5409999999999999e-01   4.9070000000000003e-01   9.2899999999999996e-02
  -1.3887000000000000e+00   7.9139999999999999e-01  -8.5800000000000001e-02   2.2910000000000000e-01  -1.9000000000000000e-02   8.7700000000000000e-02   1.5315000000000001e+00   7.7820000000000000e-01   1.7412000000000001e+00   1.3489999999999999e-01   4.4259999999999999e-01   4.4200000000000003e-02
  -1.4767999999999999e+00   7.6939999999999997e-01   8.5800000000000001e-02   1.7190000000000000e-01  -8.5599999999999996e-02   5.2600000000000001e-02   1.6202000000000001e+00   8.4499999999999997e-01   2.6118000000000001e+00   2.5050000000000000e-01   4.4259999999999999e-01   9.2899999999999996e-02
  -1.3005000000000000e+00   9.4530000000000003e-01  -1.7160000000000000e-01   8.5900000000000004e-02  -7.6100000000000001e-02   7.0199999999999999e-02   1.4649000000000001e+00   8.2269999999999999e-01   2.7858999999999998e+00   2.7939999999999998e-01   4.6189999999999998e-01   1.4599999999999999e-01
  -1.3446000000000000e+00   5.2759999999999996e-01   1.7160000000000000e-01   1.2410000000000000e-01  -2.8500000000000001e-02   5.2600000000000001e-02   1.6424000000000001e+00   7.7820000000000000e-01   2.0893999999999999e+00   1.1559999999999999e-01   4.7149999999999997e-01   1.4160000000000000e-01
  -1.3005000000000000e+00   6.8149999999999999e-01  -3.4310000000000002e-01   1.8140000000000001e-01  -5.7099999999999998e-02   9.6500000000000002e-02   1.5093000000000001e+00   6.6710000000000003e-01   2.5247000000000002e+00   7.7100000000000002e-02   4.4259999999999999e-01   1.4160000000000000e-01
  -1.1681999999999999e+00   8.3540000000000003e-01   8.5800000000000001e-02   1.7190000000000000e-01  -9.4999999999999998e-03   3.9500000000000000e-02   1.6424000000000001e+00   8.2269999999999999e-01   2.8730000000000002e+00   1.1559999999999999e-01   4.3300000000000000e-01   7.9600000000000004e-02
  -1.2564000000000000e+00   6.8149999999999999e-01  -4.2890000000000000e-01   1.4319999999999999e-01  -1.3320000000000001e-01   3.5099999999999999e-02   1.6868000000000001e+00   7.3380000000000001e-01   2.4377000000000000e+00   1.2520000000000001e-01   4.7149999999999997e-01   9.2899999999999996e-02
  -1.2564000000000000e+00   7.9139999999999999e-01  -1.1152000000000000e+00   1.1459999999999999e-01   0.0000000000000000e+00   8.8000000000000005e-03   1.5980000000000001e+00   6.8930000000000002e-01   1.6540999999999999e+00   1.6380000000000000e-01   4.8110000000000003e-01   1.1060000000000000e-01
  -1.3666000000000000e+00   7.4739999999999995e-01  -5.1470000000000005e-01   2.2910000000000000e-01  -1.9000000000000000e-02   7.4499999999999997e-02   1.5315000000000001e+00   8.4499999999999997e-01   2.5247000000000002e+00   1.4449999999999999e-01   4.8110000000000003e-01   3.5400000000000001e-02
  -1.1021000000000001e+00   8.1340000000000001e-01  -1.7160000000000000e-01   2.0999999999999999e-01  -9.5200000000000007e-02   4.4000000000000003e-03   1.3983000000000001e+00   7.7820000000000000e-01   2.5247000000000002e+00   2.2159999999999999e-01   4.4259999999999999e-01   1.0170000000000000e-01
  -1.3666000000000000e+00   9.2330000000000001e-01   1.7160000000000000e-01   1.8140000000000001e-01  -1.6180000000000000e-01   4.8200000000000000e-02   1.6202000000000001e+00   8.4499999999999997e-01   2.2635999999999998e+00   2.2159999999999999e-01   4.3300000000000000e-01   5.7500000000000002e-02
  -1.2564000000000000e+00   8.1340000000000001e-01  -4.2890000000000000e-01   7.6399999999999996e-02  -5.7099999999999998e-02   4.8200000000000000e-02   1.5980000000000001e+00   6.4480000000000004e-01   2.1764999999999999e+00   1.8300000000000000e-01   5.4849999999999999e-01   1.3710000000000000e-01
  -1.3887000000000000e+00   7.0350000000000001e-01  -6.8630000000000002e-01   1.1459999999999999e-01  -6.6600000000000006e-02   7.4499999999999997e-02   1.4649000000000001e+00   6.8930000000000002e-01   3.2212000000000001e+00   1.1559999999999999e-01   3.9450000000000002e-01   1.3270000000000001e-01
  -1.4548000000000001e+00   8.5740000000000005e-01  -8.5780000000000001e-01   1.0500000000000000e-01   2.8500000000000001e-02   6.1400000000000003e-02   1.6424000000000001e+00   7.1150000000000002e-01   2.0893999999999999e+00   1.7340000000000000e-01   4.4259999999999999e-01   1.1060000000000000e-01
  -1.2343999999999999e+00   8.1340000000000001e-01  -1.7160000000000000e-01   7.6399999999999996e-02  -6.6600000000000006e-02   6.5799999999999997e-02   1.5758000000000001e+00   6.8930000000000002e-01   2.0893999999999999e+00   1.9270000000000001e-01   4.4259999999999999e-01   1.0170000000000000e-01
  -1.1681999999999999e+00   7.4739999999999995e-01  -1.0294000000000001e+00   1.4319999999999999e-01  -2.8500000000000001e-02   3.9500000000000000e-02   1.5315000000000001e+00   8.2269999999999999e-01   1.5670999999999999e+00   1.7340000000000000e-01   4.9070000000000003e-01   1.1060000000000000e-01
  -1.3887000000000000e+00   9.4530000000000003e-01  -1.2010000000000001e+00   1.5279999999999999e-01  -1.9000000000000000e-02   8.8000000000000005e-03   1.4871000000000001e+00   7.1150000000000002e-01   2.2635999999999998e+00   2.6970000000000000e-01   3.7530000000000002e-01   1.2830000000000000e-01
  -1.2564000000000000e+00   7.4739999999999995e-01  -6.8630000000000002e-01   9.5500000000000002e-02  -5.7099999999999998e-02   2.6300000000000000e-02   1.7534000000000001e+00   6.6710000000000003e-01   2.7858999999999998e+00   2.0230000000000001e-01   3.9450000000000002e-01   9.2899999999999996e-02
  -1.1021000000000001e+00   9.0129999999999999e-01  -3.4310000000000002e-01   2.2910000000000000e-01  -1.9000000000000000e-02   4.4000000000000003e-03   1.3539000000000001e+00   7.7820000000000000e-01   2.0893999999999999e+00   9.6299999999999997e-02   4.9070000000000003e-01   1.5479999999999999e-01
  -1.1902999999999999e+00   8.5740000000000005e-01  -2.5740000000000002e-01   2.2910000000000000e-01  -2.8500000000000001e-02   0.0000000000000000e+00   1.6424000000000001e+00   4.8920000000000002e-01   1.7412000000000001e+00   2.2159999999999999e-01   3.9450000000000002e-01   1.0170000000000000e-01
  -1.2784000000000000e+00   8.5740000000000005e-01  -2.5740000000000002e-01   2.0999999999999999e-01  -8.5599999999999996e-02   5.7000000000000002e-02   1.4427000000000001e+00   8.2269999999999999e-01   2.5247000000000002e+00   1.0600000000000000e-01   3.8490000000000002e-01   5.3100000000000001e-02
  -1.2564000000000000e+00   7.4739999999999995e-01  -6.0050000000000003e-01   1.2410000000000000e-01  -5.7099999999999998e-02   4.8200000000000000e-02   1.4649000000000001e+00   9.5609999999999995e-01   1.6540999999999999e+00   1.6380000000000000e-01   4.6189999999999998e-01   1.1060000000000000e-01
  -1.1021000000000001e+00   6.8149999999999999e-01   1.7160000000000000e-01   1.4319999999999999e-01   1.0470000000000000e-01   7.0199999999999999e-02   1.5980000000000001e+00   6.8930000000000002e-01   2.2635999999999998e+00   1.3489999999999999e-01   4.0410000000000001e-01   8.8499999999999995e-02
  -1.2564000000000000e+00   8.1340000000000001e-01  -7.7210000000000001e-01   1.4319999999999999e-01  -1.9000000000000000e-02   2.1899999999999999e-02   1.4205000000000001e+00   8.2269999999999999e-01   2.6118000000000001e+00   2.3119999999999999e-01   4.0410000000000001e-01   7.9600000000000004e-02
  -1.3666000000000000e+00   8.5740000000000005e-01  -8.5780000000000001e-01   1.2410000000000000e-01  -3.8100000000000002e-02   7.4499999999999997e-02   1.4205000000000001e+00   5.7809999999999995e-01   1.8283000000000000e+00   1.7340000000000000e-01   4.9070000000000003e-01   1.4160000000000000e-01
  -1.3225000000000000e+00   7.0350000000000001e-01  -2.5740000000000002e-01   8.5900000000000004e-02  -9.5200000000000007e-02   3.5099999999999999e-02   1.5093000000000001e+00   6.4480000000000004e-01   2.6989000000000001e+00   1.7340000000000000e-01   4.4259999999999999e-01   9.7299999999999998e-02
  -1.2564000000000000e+00   7.2550000000000003e-01  -8.5780000000000001e-01   1.4319999999999999e-01   9.4999999999999998e-03   1.0090000000000000e-01   1.5315000000000001e+00   7.5600000000000001e-01   2.1764999999999999e+00   2.0230000000000001e-01   3.9450000000000002e-01   1.1500000000000000e-01
  -1.3005000000000000e+00   6.1550000000000005e-01  -8.5780000000000001e-01   1.2410000000000000e-01  -1.9000000000000000e-02   4.3900000000000002e-02   1.2206999999999999e+00   7.5600000000000001e-01   1.8283000000000000e+00   1.6380000000000000e-01   3.9450000000000002e-01   9.2899999999999996e-02
  -1.3225000000000000e+00   7.2550000000000003e-01   3.4310000000000002e-01   1.5279999999999999e-01  -8.5599999999999996e-02   3.5099999999999999e-02   1.3983000000000001e+00   6.6710000000000003e-01   2.9600000000000000e+00   2.0230000000000001e-01   4.6189999999999998e-01   1.1060000000000000e-01
  -1.2122999999999999e+00   8.3540000000000003e-01  -8.5780000000000001e-01   2.1959999999999999e-01  -9.4999999999999998e-03   3.9500000000000000e-02   1.3983000000000001e+00   7.1150000000000002e-01   2.0893999999999999e+00   2.6010000000000000e-01   5.1959999999999995e-01   8.8499999999999995e-02
  -1.1902999999999999e+00   6.5949999999999998e-01  -4.2890000000000000e-01   1.2410000000000000e-01   0.0000000000000000e+00   7.4499999999999997e-02   1.5758000000000001e+00   8.8939999999999997e-01   2.5247000000000002e+00   2.2159999999999999e-01   4.5219999999999999e-01   1.1940000000000001e-01
  -1.3225000000000000e+00   9.0129999999999999e-01  -4.2890000000000000e-01   1.8140000000000001e-01  -9.5200000000000007e-02   4.3900000000000002e-02   1.3983000000000001e+00   6.2260000000000004e-01   2.0893999999999999e+00   1.3489999999999999e-01   4.6189999999999998e-01   1.1060000000000000e-01
  -1.2564000000000000e+00   6.8149999999999999e-01  -5.1470000000000005e-01   1.0500000000000000e-01  -8.5599999999999996e-02   2.1899999999999999e-02   1.4871000000000001e+00   8.6719999999999997e-01   2.3506000000000000e+00   1.0600000000000000e-01   4.8110000000000003e-01   9.7299999999999998e-02
  -1.2343999999999999e+00   9.0129999999999999e-01  -1.2010000000000001e+00   1.6230000000000000e-01  -9.4999999999999998e-03   3.9500000000000000e-02   1.5536000000000001e+00   6.6710000000000003e-01   2.3506000000000000e+00   1.3489999999999999e-01   3.6559999999999998e-01   9.7299999999999998e-02
  -1.2122999999999999e+00   5.9360000000000002e-01  -6.8630000000000002e-01   1.1459999999999999e-01  -2.8500000000000001e-02   6.1400000000000003e-02   1.3539000000000001e+00   6.0040000000000004e-01   2.3506000000000000e+00   1.8300000000000000e-01   4.2340000000000000e-01   1.0620000000000000e-01
  -1.4327000000000001e+00   7.6939999999999997e-01   0.0000000000000000e+00   2.0050000000000001e-01  -7.6100000000000001e-02   7.0199999999999999e-02   1.5980000000000001e+00   7.5600000000000001e-01   2.0893999999999999e+00   1.1559999999999999e-01   4.0410000000000001e-01   1.0170000000000000e-01
  -1.1021000000000001e+00   8.7929999999999997e-01  -1.2867999999999999e+00   1.7190000000000000e-01  -2.8500000000000001e-02   4.8200000000000000e-02   1.5980000000000001e+00   6.8930000000000002e-01   1.8283000000000000e+00   1.5409999999999999e-01   3.5599999999999998e-01   8.4000000000000005e-02
  -1.2122999999999999e+00   7.2550000000000003e-01  -6.0050000000000003e-01   1.0500000000000000e-01  -9.5200000000000007e-02   9.6500000000000002e-02   1.7312000000000001e+00   7.1150000000000002e-01   2.3506000000000000e+00   1.1559999999999999e-01   5.1959999999999995e-01   9.7299999999999998e-02
  -1.4107000000000001e+00   5.9360000000000002e-01  -8.5780000000000001e-01   1.9089999999999999e-01  -5.7099999999999998e-02   5.2600000000000001e-02   1.3983000000000001e+00   6.2260000000000004e-01   2.5247000000000002e+00   2.1190000000000001e-01   4.9070000000000003e-01   8.8499999999999995e-02
  -1.2122999999999999e+00   8.5740000000000005e-01   8.5800000000000001e-02   1.4319999999999999e-01  -9.5200000000000007e-02   3.5099999999999999e-02   1.3761000000000001e+00   5.1139999999999997e-01   2.4377000000000000e+00   1.7340000000000000e-01   3.5599999999999998e-01   9.2899999999999996e-02
  -1.1681999999999999e+00   9.4530000000000003e-01  -1.0294000000000001e+00   1.4319999999999999e-01   2.8500000000000001e-02   3.0700000000000002e-02   1.4427000000000001e+00   8.8939999999999997e-01   2.9600000000000000e+00   2.2159999999999999e-01   4.0410000000000001e-01   1.0620000000000000e-01
  -1.2343999999999999e+00   7.9139999999999999e-01  -8.5800000000000001e-02   5.7299999999999997e-02  -5.7099999999999998e-02   3.5099999999999999e-02   1.5093000000000001e+00   6.0040000000000004e-01   2.5247000000000002e+00   5.7799999999999997e-02   3.7530000000000002e-01   8.4000000000000005e-02
  -1.1241000000000001e+00   8.3540000000000003e-01  -3.4310000000000002e-01   5.7299999999999997e-02  -2.8500000000000001e-02   4.8200000000000000e-02   1.5758000000000001e+00   4.6689999999999998e-01   2.6989000000000001e+00   1.5409999999999999e-01   4.0410000000000001e-01   1.4160000000000000e-01
  -1.2784000000000000e+00   7.4739999999999995e-01  -1.0294000000000001e+00   1.1459999999999999e-01  -9.4999999999999998e-03   4.3900000000000002e-02   1.4205000000000001e+00   9.5609999999999995e-01   2.6118000000000001e+00   1.9270000000000001e-01   4.1370000000000001e-01   1.2390000000000000e-01
  -1.3005000000000000e+00   6.8149999999999999e-01  -5.1470000000000005e-01   1.3370000000000001e-01  -1.0470000000000000e-01   3.9500000000000000e-02   1.3761000000000001e+00   9.3389999999999995e-01   3.0470999999999999e+00   1.8300000000000000e-01   3.6559999999999998e-01   9.7299999999999998e-02
  -1.1021000000000001e+00   8.5740000000000005e-01  -1.7160000000000000e-01   1.2410000000000000e-01  -3.8100000000000002e-02   5.2600000000000001e-02   1.7978000000000001e+00   6.8930000000000002e-01   3.2212000000000001e+00   2.4079999999999999e-01   3.6559999999999998e-01   8.4000000000000005e-02
  -1.3005000000000000e+00   7.9139999999999999e-01  -1.7160000000000000e-01   1.5279999999999999e-01   4.7600000000000003e-02   8.3299999999999999e-02   1.4427000000000001e+00   6.4480000000000004e-01   2.3506000000000000e+00   1.9270000000000001e-01   4.4259999999999999e-01   1.1060000000000000e-01
  -1.3887000000000000e+00   6.8149999999999999e-01   0.0000000000000000e+00   2.1959999999999999e-01  -1.1420000000000000e-01   2.6300000000000000e-02   1.5980000000000001e+00   8.6719999999999997e-01   2.6989000000000001e+00   2.7939999999999998e-01   5.1000000000000001e-01   1.1060000000000000e-01
  -1.2122999999999999e+00   7.0350000000000001e-01  -9.4359999999999999e-01   6.6799999999999998e-02  -2.8500000000000001e-02  -6.1400000000000003e-02   1.5758000000000001e+00   9.1169999999999995e-01   1.8283000000000000e+00   1.3489999999999999e-01   4.1370000000000001e-01   4.4200000000000003e-02
  -1.0801000000000001e+00   7.9139999999999999e-01  -1.7160000000000000e-01   1.9089999999999999e-01  -3.8100000000000002e-02   6.1400000000000003e-02   1.5980000000000001e+00   7.7820000000000000e-01   1.6540999999999999e+00   1.7340000000000000e-01   3.8490000000000002e-01   1.1940000000000001e-01
  -1.1021000000000001e+00   8.1340000000000001e-01  -4.2890000000000000e-01   1.5279999999999999e-01  -5.7099999999999998e-02   1.7500000000000002e-02   1.3761000000000001e+00   8.4499999999999997e-01   2.0893999999999999e+00   1.8300000000000000e-01   3.9450000000000002e-01   1.0170000000000000e-01
  -1.2122999999999999e+00   7.9139999999999999e-01   2.5740000000000002e-01   5.7299999999999997e-02  -1.9000000000000000e-02   3.9500000000000000e-02   1.2873000000000001e+00   5.5589999999999995e-01   1.9153000000000000e+00   1.7340000000000000e-01   3.4639999999999999e-01   1.0620000000000000e-01
  -1.1241000000000001e+00   7.2550000000000003e-01  -1.7160000000000000e-01   1.8140000000000001e-01  -3.8100000000000002e-02   4.8200000000000000e-02   1.5758000000000001e+00   6.4480000000000004e-01   2.0893999999999999e+00   1.1559999999999999e-01   4.2340000000000000e-01   1.2390000000000000e-01
  -1.3225000000000000e+00   6.8149999999999999e-01  -3.4310000000000002e-01   1.5279999999999999e-01  -9.5200000000000007e-02   6.5799999999999997e-02   1.4649000000000001e+00   6.2260000000000004e-01   2.2635999999999998e+00   1.2520000000000001e-01   4.2340000000000000e-01   1.1500000000000000e-01
  -1.3225000000000000e+00   7.4739999999999995e-01   1.7160000000000000e-01   9.5500000000000002e-02  -6.6600000000000006e-02   2.6300000000000000e-02   1.6202000000000001e+00   6.8930000000000002e-01   2.3506000000000000e+00   1.4449999999999999e-01   3.6559999999999998e-01   1.2830000000000000e-01
  -1.2343999999999999e+00   6.3749999999999996e-01  -2.5740000000000002e-01   1.7190000000000000e-01  -8.5599999999999996e-02   1.0090000000000000e-01   1.5536000000000001e+00   7.3380000000000001e-01   2.6989000000000001e+00   1.7340000000000000e-01   4.7149999999999997e-01   1.0620000000000000e-01
  -1.4548000000000001e+00   7.4739999999999995e-01  -6.0050000000000003e-01   1.7190000000000000e-01   0.0000000000000000e+00   7.4499999999999997e-02   1.4427000000000001e+00   6.8930000000000002e-01   1.8283000000000000e+00   2.6010000000000000e-01   5.1959999999999995e-01   6.1899999999999997e-02
  -1.2564000000000000e+00   8.7929999999999997e-01   0.0000000000000000e+00   8.5900000000000004e-02  -2.8500000000000001e-02   3.9500000000000000e-02   1.6646000000000001e+00   7.7820000000000000e-01   2.0893999999999999e+00   1.4449999999999999e-01   4.8110000000000003e-01   6.1899999999999997e-02
  -1.3666000000000000e+00   9.0129999999999999e-01  -2.5740000000000002e-01   1.5279999999999999e-01  -9.4999999999999998e-03   3.9500000000000000e-02   1.5980000000000001e+00   6.4480000000000004e-01   2.8730000000000002e+00   1.4449999999999999e-01   4.8110000000000003e-01   1.0170000000000000e-01
  -1.1902999999999999e+00   7.4739999999999995e-01  -6.8630000000000002e-01   1.4319999999999999e-01   6.6600000000000006e-02   1.3200000000000000e-02   1.5093000000000001e+00   7.3380000000000001e-01   1.7412000000000001e+00   2.3119999999999999e-01   5.1959999999999995e-01   9.2899999999999996e-02
  -1.2564000000000000e+00   8.5740000000000005e-01  -9.4359999999999999e-01   1.8140000000000001e-01   1.9000000000000000e-02   4.8200000000000000e-02   1.5536000000000001e+00   9.1169999999999995e-01   1.9153000000000000e+00   1.7340000000000000e-01   4.4259999999999999e-01   9.2899999999999996e-02
  -1.2343999999999999e+00   7.0350000000000001e-01  -6.0050000000000003e-01   9.5500000000000002e-02   9.4999999999999998e-03   7.4499999999999997e-02   1.4649000000000001e+00   7.3380000000000001e-01   1.8283000000000000e+00   2.1190000000000001e-01   4.3300000000000000e-01   6.6400000000000001e-02
  -1.3225000000000000e+00   6.8149999999999999e-01  -4.2890000000000000e-01   1.8140000000000001e-01  -8.5599999999999996e-02   3.9500000000000000e-02   1.4427000000000001e+00   6.2260000000000004e-01   2.5247000000000002e+00   2.2159999999999999e-01   4.4259999999999999e-01   1.0170000000000000e-01
  -1.2564000000000000e+00   7.6939999999999997e-01  -8.5800000000000001e-02   1.8140000000000001e-01  -8.5599999999999996e-02   7.4499999999999997e-02   1.4871000000000001e+00   5.7809999999999995e-01   2.3506000000000000e+00   1.1559999999999999e-01   4.3300000000000000e-01   1.3270000000000001e-01
  -1.2122999999999999e+00   8.3540000000000003e-01   1.7160000000000000e-01   1.3370000000000001e-01  -7.6100000000000001e-02   8.3299999999999999e-02   1.5093000000000001e+00   5.5589999999999995e-01   2.0893999999999999e+00   2.1190000000000001e-01   4.0410000000000001e-01   1.0170000000000000e-01
  -1.4988999999999999e+00   7.2550000000000003e-01  -6.8630000000000002e-01   1.8140000000000001e-01  -9.4999999999999998e-03   4.8200000000000000e-02   1.7090000000000001e+00   8.0049999999999999e-01   2.2635999999999998e+00   1.1559999999999999e-01   3.9450000000000002e-01   1.3270000000000001e-01
  -1.3005000000000000e+00   5.7160000000000000e-01  -8.5800000000000001e-02   1.3370000000000001e-01  -5.7099999999999998e-02   6.5799999999999997e-02   1.5093000000000001e+00   7.5600000000000001e-01   2.4377000000000000e+00   1.7340000000000000e-01   3.7530000000000002e-01   1.2830000000000000e-01
  -1.2343999999999999e+00   7.9139999999999999e-01  -8.5780000000000001e-01   1.5279999999999999e-01  -1.9000000000000000e-02   6.1400000000000003e-02   1.4649000000000001e+00   8.4499999999999997e-01   2.6989000000000001e+00   1.9270000000000001e-01   4.2340000000000000e-01   5.3100000000000001e-02
  -1.2343999999999999e+00   8.3540000000000003e-01  -6.8630000000000002e-01   2.0999999999999999e-01  -5.7099999999999998e-02   2.6300000000000000e-02   1.5315000000000001e+00   7.7820000000000000e-01   2.0024000000000002e+00   2.0230000000000001e-01   4.6189999999999998e-01   1.1500000000000000e-01
  -1.2784000000000000e+00   8.1340000000000001e-01  -5.1470000000000005e-01   2.0999999999999999e-01   1.9000000000000000e-02   5.2600000000000001e-02   1.4205000000000001e+00   5.3369999999999995e-01   2.0893999999999999e+00   1.8300000000000000e-01   3.8490000000000002e-01   1.2390000000000000e-01
  -1.2343999999999999e+00   6.1550000000000005e-01   2.5740000000000002e-01   1.5279999999999999e-01   0.0000000000000000e+00   2.6300000000000000e-02   1.5758000000000001e+00   7.1150000000000002e-01   2.6989000000000001e+00   7.7100000000000002e-02   4.7149999999999997e-01   1.0170000000000000e-01
  -1.1902999999999999e+00   7.0350000000000001e-01  -6.8630000000000002e-01   1.4319999999999999e-01  -2.8500000000000001e-02   6.1400000000000003e-02   1.5315000000000001e+00   5.7809999999999995e-01   2.4377000000000000e+00   1.9270000000000001e-01   4.1370000000000001e-01   1.4160000000000000e-01
  -1.1021000000000001e+00   7.6939999999999997e-01  -7.7210000000000001e-01   1.4319999999999999e-01  -9.4999999999999998e-03   5.2600000000000001e-02   1.3539000000000001e+00   8.8939999999999997e-01   2.6118000000000001e+00   1.3489999999999999e-01   5.2920000000000000e-01   1.1060000000000000e-01
  -1.5208999999999999e+00   5.0560000000000005e-01  -9.4359999999999999e-01   2.2910000000000000e-01   9.4999999999999998e-03   7.8899999999999998e-02   1.4649000000000001e+00   8.8939999999999997e-01   3.3083000000000000e+00   2.2159999999999999e-01   3.9450000000000002e-01   4.4200000000000003e-02
  -1.3005000000000000e+00   7.4739999999999995e-01  -5.1470000000000005e-01   1.6230000000000000e-01  -7.6100000000000001e-02   8.3299999999999999e-02   1.6202000000000001e+00   6.6710000000000003e-01   2.9600000000000000e+00   1.8300000000000000e-01   4.2340000000000000e-01   7.9600000000000004e-02
  -1.0801000000000001e+00   7.4739999999999995e-01  -1.1152000000000000e+00   2.0999999999999999e-01  -6.6600000000000006e-02   4.4000000000000003e-03   1.3983000000000001e+00   6.6710000000000003e-01   2.0024000000000002e+00   2.0230000000000001e-01   3.6559999999999998e-01   8.8499999999999995e-02
  -1.3225000000000000e+00   7.4739999999999995e-01  -3.4310000000000002e-01   1.3370000000000001e-01  -3.8100000000000002e-02   5.2600000000000001e-02   1.4427000000000001e+00   8.0049999999999999e-01   3.2212000000000001e+00   2.5050000000000000e-01   4.0410000000000001e-01   1.3710000000000000e-01
  -1.1681999999999999e+00   9.0129999999999999e-01  -1.2010000000000001e+00   4.7699999999999999e-02  -3.8100000000000002e-02   2.6300000000000000e-02   1.4427000000000001e+00   7.1150000000000002e-01   2.2635999999999998e+00   1.6380000000000000e-01   4.7149999999999997e-01   1.2390000000000000e-01
  -1.0580000000000001e+00   9.0129999999999999e-01  -5.1470000000000005e-01   2.0050000000000001e-01  -4.7600000000000003e-02   7.0199999999999999e-02   1.6646000000000001e+00   6.8930000000000002e-01   2.5247000000000002e+00   2.2159999999999999e-01   4.6189999999999998e-01   9.2899999999999996e-02
  -1.3225000000000000e+00   7.2550000000000003e-01  -1.1152000000000000e+00   2.0999999999999999e-01  -5.7099999999999998e-02   3.5099999999999999e-02   1.3095000000000001e+00   9.3389999999999995e-01   2.0893999999999999e+00   1.6380000000000000e-01   4.3300000000000000e-01   1.1060000000000000e-01
  -1.3666000000000000e+00   7.6939999999999997e-01  -1.5441000000000000e+00   1.8140000000000001e-01  -6.6600000000000006e-02  -4.3900000000000002e-02   1.3761000000000001e+00   9.5609999999999995e-01   2.7858999999999998e+00   2.0230000000000001e-01   4.8110000000000003e-01   1.0170000000000000e-01
  -1.3005000000000000e+00   8.1340000000000001e-01  -1.1152000000000000e+00   7.6399999999999996e-02  -5.7099999999999998e-02   7.4499999999999997e-02   1.5093000000000001e+00   7.5600000000000001e-01   2.2635999999999998e+00   9.6299999999999997e-02   4.2340000000000000e-01   9.7299999999999998e-02
  -1.2122999999999999e+00   7.9139999999999999e-01  -2.5740000000000002e-01   4.7699999999999999e-02  -1.0470000000000000e-01   3.0700000000000002e-02   1.5980000000000001e+00   7.5600000000000001e-01   2.0893999999999999e+00   1.5409999999999999e-01   3.5599999999999998e-01   1.1060000000000000e-01
  -1.4327000000000001e+00   6.5949999999999998e-01  -8.5800000000000001e-02   1.1459999999999999e-01  -5.7099999999999998e-02   2.1899999999999999e-02   1.5093000000000001e+00   6.8930000000000002e-01   1.6540999999999999e+00   1.8300000000000000e-01   4.4259999999999999e-01   1.1500000000000000e-01
  -1.3446000000000000e+00   6.1550000000000005e-01  -1.7160000000000000e-01   2.1959999999999999e-01  -9.4999999999999998e-03   6.5799999999999997e-02   1.4427000000000001e+00   6.2260000000000004e-01   2.3506000000000000e+00   1.9270000000000001e-01   4.2340000000000000e-01   1.1940000000000001e-01
  -1.4107000000000001e+00   6.8149999999999999e-01  -1.1152000000000000e+00   8.5900000000000004e-02  -1.0470000000000000e-01   3.9500000000000000e-02   1.6868000000000001e+00   6.6710000000000003e-01   2.6118000000000001e+00   2.4079999999999999e-01   4.2340000000000000e-01   8.4000000000000005e-02
  -1.1681999999999999e+00   8.1340000000000001e-01  -4.2890000000000000e-01   1.2410000000000000e-01   0.0000000000000000e+00   1.7500000000000002e-02   1.5980000000000001e+00   5.7809999999999995e-01   1.6540999999999999e+00   1.4449999999999999e-01   4.7149999999999997e-01   7.5200000000000003e-02
  -1.4107000000000001e+00   6.8149999999999999e-01  -1.1152000000000000e+00   1.6230000000000000e-01  -2.8500000000000001e-02   3.5099999999999999e-02   1.4649000000000001e+00   7.3380000000000001e-01   1.6540999999999999e+00   1.2520000000000001e-01   5.3879999999999995e-01   1.1500000000000000e-01
  -1.3887000000000000e+00   9.6730000000000005e-01  -3.4310000000000002e-01   1.8140000000000001e-01   0.0000000000000000e+00   5.7000000000000002e-02   1.5758000000000001e+00   8.0049999999999999e-01   2.0024000000000002e+00   1.8300000000000000e-01   4.9070000000000003e-01   1.1060000000000000e-01
  -1.3666000000000000e+00   6.8149999999999999e-01  -8.5800000000000001e-02   1.6230000000000000e-01  -7.6100000000000001e-02   3.9500000000000000e-02   1.5315000000000001e+00   6.4480000000000004e-01   1.8283000000000000e+00   1.7340000000000000e-01   4.2340000000000000e-01   9.2899999999999996e-02
  -1.3446000000000000e+00   6.8149999999999999e-01  -2.5740000000000002e-01   2.0050000000000001e-01   0.0000000000000000e+00   2.6300000000000000e-02   1.5980000000000001e+00   6.2260000000000004e-01   2.1764999999999999e+00   1.3489999999999999e-01   4.3300000000000000e-01   1.2390000000000000e-01
  -1.2343999999999999e+00   9.2330000000000001e-01  -4.2890000000000000e-01   1.0500000000000000e-01  -5.7099999999999998e-02   8.3299999999999999e-02   1.5315000000000001e+00   6.0040000000000004e-01   1.7412000000000001e+00   1.6380000000000000e-01   4.6189999999999998e-01   1.0170000000000000e-01
  -1.2343999999999999e+00   7.9139999999999999e-01   0.0000000000000000e+00   1.3370000000000001e-01   2.8500000000000001e-02  -2.1899999999999999e-02   1.3983000000000001e+00   6.6710000000000003e-01   2.0893999999999999e+00   1.8300000000000000e-01   4.3300000000000000e-01   8.4000000000000005e-02
  -1.1902999999999999e+00   6.1550000000000005e-01  -1.7160000000000000e-01   8.5900000000000004e-02  -7.6100000000000001e-02   6.5799999999999997e-02   1.5315000000000001e+00   5.5589999999999995e-01   2.0024000000000002e+00   1.4449999999999999e-01   4.7149999999999997e-01   9.7299999999999998e-02
  -1.0139000000000000e+00   9.8929999999999996e-01   3.4310000000000002e-01   1.5279999999999999e-01  -5.7099999999999998e-02   7.0199999999999999e-02   1.6868000000000001e+00   7.3380000000000001e-01   2.7858999999999998e+00   1.1559999999999999e-01   3.9450000000000002e-01   1.1940000000000001e-01
  -1.4767999999999999e+00   6.8149999999999999e-01  -5.1470000000000005e-01   1.5279999999999999e-01  -9.4999999999999998e-03   7.4499999999999997e-02   1.5315000000000001e+00   6.2260000000000004e-01   2.2635999999999998e+00   1.8300000000000000e-01   4.6189999999999998e-01   1.0620000000000000e-01
  -1.3005000000000000e+00   9.2330000000000001e-01  -6.8630000000000002e-01   1.4319999999999999e-01  -1.5229999999999999e-01   2.6300000000000000e-02   1.6202000000000001e+00   7.1150000000000002e-01   2.0893999999999999e+00   1.5409999999999999e-01   4.3300000000000000e-01   8.8499999999999995e-02
  -1.2343999999999999e+00   6.8149999999999999e-01  -4.2890000000000000e-01   1.3370000000000001e-01  -1.9000000000000000e-02   3.9500000000000000e-02   1.4649000000000001e+00   7.3380000000000001e-01   2.8730000000000002e+00   1.8300000000000000e-01   4.5219999999999999e-01   1.1060000000000000e-01
  -1.3225000000000000e+00   7.9139999999999999e-01  -6.8630000000000002e-01   1.6230000000000000e-01  -6.6600000000000006e-02   4.8200000000000000e-02   1.7312000000000001e+00   8.2269999999999999e-01   2.4377000000000000e+00   1.4449999999999999e-01   4.1370000000000001e-01   1.1060000000000000e-01
  -1.1902999999999999e+00   9.0129999999999999e-01  -4.2890000000000000e-01   2.4820000000000000e-01  -3.8100000000000002e-02   3.9500000000000000e-02   1.5536000000000001e+00   7.7820000000000000e-01   2.5247000000000002e+00   1.7340000000000000e-01   4.3300000000000000e-01   9.2899999999999996e-02
  -1.3887000000000000e+00   9.6730000000000005e-01  -1.0294000000000001e+00   1.8140000000000001e-01  -2.8500000000000001e-02   2.1899999999999999e-02   1.5758000000000001e+00   6.0040000000000004e-01   1.6540999999999999e+00   7.7100000000000002e-02   3.8490000000000002e-01   9.7299999999999998e-02
  -1.1902999999999999e+00   5.7160000000000000e-01  -4.2890000000000000e-01   1.5279999999999999e-01  -1.1420000000000000e-01   7.0199999999999999e-02   1.5536000000000001e+00   6.4480000000000004e-01   2.7858999999999998e+00   1.8300000000000000e-01   4.2340000000000000e-01   1.1060000000000000e-01
  -1.1241000000000001e+00   7.4739999999999995e-01  -6.8630000000000002e-01   1.0500000000000000e-01  -7.6100000000000001e-02   6.5799999999999997e-02   1.4427000000000001e+00   8.0049999999999999e-01   1.8283000000000000e+00   1.5409999999999999e-01   3.4639999999999999e-01   1.1940000000000001e-01
  -1.1681999999999999e+00   7.2550000000000003e-01  -1.0294000000000001e+00   2.3870000000000000e-01  -8.5599999999999996e-02  -1.3200000000000000e-02   1.5536000000000001e+00   8.0049999999999999e-01   2.6118000000000001e+00   1.2520000000000001e-01   4.3300000000000000e-01   1.1500000000000000e-01
  -1.3005000000000000e+00   7.0350000000000001e-01  -2.5740000000000002e-01   3.8199999999999998e-02   0.0000000000000000e+00   8.7700000000000000e-02   1.5536000000000001e+00   6.2260000000000004e-01   2.5247000000000002e+00   1.8300000000000000e-01   4.5219999999999999e-01   1.5479999999999999e-01
  -1.3225000000000000e+00   7.2550000000000003e-01  -1.2867999999999999e+00   1.5279999999999999e-01  -4.7600000000000003e-02   7.0199999999999999e-02   1.6424000000000001e+00   8.0049999999999999e-01   1.7412000000000001e+00   1.7340000000000000e-01   4.6189999999999998e-01   1.0170000000000000e-01
  -1.2343999999999999e+00   6.3749999999999996e-01   0.0000000000000000e+00   2.0050000000000001e-01  -7.6100000000000001e-02   4.8200000000000000e-02   1.5758000000000001e+00   6.4480000000000004e-01   2.3506000000000000e+00   2.1190000000000001e-01   4.7149999999999997e-01   1.2830000000000000e-01
  -1.2343999999999999e+00   6.5949999999999998e-01  -6.0050000000000003e-01   1.0500000000000000e-01  -3.8100000000000002e-02   3.9500000000000000e-02   1.6868000000000001e+00   7.5600000000000001e-01   1.8283000000000000e+00   1.5409999999999999e-01   4.7149999999999997e-01   9.2899999999999996e-02
  -1.1462000000000001e+00   5.7160000000000000e-01  -6.8630000000000002e-01   8.5900000000000004e-02  -2.8500000000000001e-02   7.4499999999999997e-02   1.5758000000000001e+00   6.8930000000000002e-01   2.1764999999999999e+00   1.6380000000000000e-01   4.3300000000000000e-01   6.6400000000000001e-02
  -1.2343999999999999e+00   7.0350000000000001e-01  -6.0050000000000003e-01   1.5279999999999999e-01  -6.6600000000000006e-02   7.8899999999999998e-02   1.4871000000000001e+00   8.4499999999999997e-01   2.6989000000000001e+00   1.6380000000000000e-01   4.9070000000000003e-01   1.2390000000000000e-01
  -1.1902999999999999e+00   6.3749999999999996e-01  -4.2890000000000000e-01   8.5900000000000004e-02  -7.6100000000000001e-02   3.5099999999999999e-02   1.5980000000000001e+00   6.4480000000000004e-01   2.0893999999999999e+00   1.1559999999999999e-01   4.1370000000000001e-01   9.7299999999999998e-02
  -1.1902999999999999e+00   8.3540000000000003e-01   8.5800000000000001e-02   1.5279999999999999e-01  -1.0470000000000000e-01   4.3900000000000002e-02   1.5315000000000001e+00   6.6710000000000003e-01   1.7412000000000001e+00   1.3489999999999999e-01   4.0410000000000001e-01   1.1940000000000001e-01
  -1.0801000000000001e+00   9.2330000000000001e-01  -7.7210000000000001e-01   1.9089999999999999e-01  -1.9000000000000000e-02   3.9500000000000000e-02   1.5980000000000001e+00   9.3389999999999995e-01   2.4377000000000000e+00   1.6380000000000000e-01   4.1370000000000001e-01   7.0800000000000002e-02
  -1.3446000000000000e+00   7.2550000000000003e-01  -6.8630000000000002e-01   3.8199999999999998e-02  -3.8100000000000002e-02   4.8200000000000000e-02   1.6868000000000001e+00   7.3380000000000001e-01   2.2635999999999998e+00   1.5409999999999999e-01   4.4259999999999999e-01   1.3270000000000001e-01
  -1.1902999999999999e+00   5.4959999999999998e-01  -1.1152000000000000e+00   8.5900000000000004e-02  -1.5229999999999999e-01   2.1899999999999999e-02   1.5315000000000001e+00   7.1150000000000002e-01   2.2635999999999998e+00   1.8300000000000000e-01   4.0410000000000001e-01   1.1060000000000000e-01
  -1.1902999999999999e+00   6.8149999999999999e-01  -6.0050000000000003e-01   1.0500000000000000e-01  -9.5200000000000007e-02   7.0199999999999999e-02   1.5980000000000001e+00   7.1150000000000002e-01   2.2635999999999998e+00   1.1559999999999999e-01   4.5219999999999999e-01   1.0170000000000000e-01
  -1.1902999999999999e+00   9.0129999999999999e-01   1.7160000000000000e-01   1.9089999999999999e-01  -7.6100000000000001e-02   3.5099999999999999e-02   1.5758000000000001e+00   6.2260000000000004e-01   1.6540999999999999e+00   2.6010000000000000e-01   4.3300000000000000e-01   1.1940000000000001e-01
  -1.3666000000000000e+00   6.3749999999999996e-01  -6.0050000000000003e-01   1.9089999999999999e-01   2.8500000000000001e-02   8.8000000000000005e-03   1.5093000000000001e+00   6.6710000000000003e-01   1.3930000000000000e+00   2.4079999999999999e-01   4.2340000000000000e-01   9.2899999999999996e-02
  -1.0139000000000000e+00   6.8149999999999999e-01  -6.0050000000000003e-01   2.0050000000000001e-01  -5.7099999999999998e-02   8.7700000000000000e-02   1.5980000000000001e+00   5.3369999999999995e-01   2.0893999999999999e+00   2.1190000000000001e-01   4.9070000000000003e-01   1.1060000000000000e-01
  -1.1902999999999999e+00   9.0129999999999999e-01   0.0000000000000000e+00   2.0999999999999999e-01  -1.9000000000000000e-02   3.0700000000000002e-02   1.5536000000000001e+00   9.1169999999999995e-01   1.2188000000000001e+00   2.3119999999999999e-01   4.7149999999999997e-01   9.7299999999999998e-02
  -1.3225000000000000e+00   6.8149999999999999e-01  -8.5800000000000001e-02   5.7299999999999997e-02  -5.7099999999999998e-02   5.7000000000000002e-02   1.4205000000000001e+00   6.8930000000000002e-01   2.0893999999999999e+00   1.5409999999999999e-01   4.1370000000000001e-01   1.1060000000000000e-01
  -1.3887000000000000e+00   9.8929999999999996e-01  -5.1470000000000005e-01   1.4319999999999999e-01  -5.7099999999999998e-02   2.6300000000000000e-02   1.7090000000000001e+00   7.1150000000000002e-01   1.9153000000000000e+00   4.8200000000000000e-02   3.9450000000000002e-01   7.5200000000000003e-02
  -1.3225000000000000e+00   8.5740000000000005e-01   7.7210000000000001e-01   1.5279999999999999e-01   2.8500000000000001e-02   4.3900000000000002e-02   1.4427000000000001e+00   6.0040000000000004e-01   1.9153000000000000e+00   1.6380000000000000e-01   3.6559999999999998e-01   1.1500000000000000e-01
  -1.3005000000000000e+00   6.8149999999999999e-01  -1.7160000000000000e-01   1.4319999999999999e-01  -6.6600000000000006e-02   5.7000000000000002e-02   1.5536000000000001e+00   8.0049999999999999e-01   1.7412000000000001e+00   1.8300000000000000e-01   4.4259999999999999e-01   8.8499999999999995e-02
  -1.4107000000000001e+00   7.6939999999999997e-01  -6.8630000000000002e-01   1.1459999999999999e-01  -1.2370000000000000e-01   7.4499999999999997e-02   1.7090000000000001e+00   6.0040000000000004e-01   2.1764999999999999e+00   1.1559999999999999e-01   4.6189999999999998e-01   1.1500000000000000e-01
  -1.4107000000000001e+00   6.3749999999999996e-01  -6.8630000000000002e-01   5.7299999999999997e-02  -1.2370000000000000e-01   6.5799999999999997e-02   1.4871000000000001e+00   6.4480000000000004e-01   2.2635999999999998e+00   1.8300000000000000e-01   4.6189999999999998e-01   9.2899999999999996e-02
  -1.1681999999999999e+00   7.2550000000000003e-01  -1.2867999999999999e+00   1.9089999999999999e-01  -2.8500000000000001e-02   7.0199999999999999e-02   1.5758000000000001e+00   5.7809999999999995e-01   2.8730000000000002e+00   1.4449999999999999e-01   4.4259999999999999e-01   1.1500000000000000e-01
  -1.2122999999999999e+00   6.5949999999999998e-01  -7.7210000000000001e-01   1.6230000000000000e-01  -1.9000000000000000e-02   3.5099999999999999e-02   1.4649000000000001e+00   7.1150000000000002e-01   2.7858999999999998e+00   1.4449999999999999e-01   4.4259999999999999e-01   1.3710000000000000e-01
  -1.3887000000000000e+00   7.0350000000000001e-01  -1.0294000000000001e+00   2.4820000000000000e-01  -1.9000000000000000e-02   5.2600000000000001e-02   1.6202000000000001e+00   7.7820000000000000e-01   2.1764999999999999e+00   1.0600000000000000e-01   4.9070000000000003e-01   8.8499999999999995e-02
  -1.2122999999999999e+00   7.6939999999999997e-01  -6.8630000000000002e-01   2.0999999999999999e-01   0.0000000000000000e+00   5.2600000000000001e-02   1.5980000000000001e+00   6.2260000000000004e-01   1.5670999999999999e+00   2.2159999999999999e-01   5.0029999999999997e-01   1.0620000000000000e-01
  -1.2122999999999999e+00   6.3749999999999996e-01  -3.4310000000000002e-01   2.1959999999999999e-01   2.8500000000000001e-02   6.5799999999999997e-02   1.3317000000000001e+00   8.6719999999999997e-01   2.4377000000000000e+00   1.3489999999999999e-01   3.7530000000000002e-01   1.4160000000000000e-01
  -1.2784000000000000e+00   6.1550000000000005e-01  -6.0050000000000003e-01   2.1959999999999999e-01  -6.6600000000000006e-02   5.7000000000000002e-02   1.7534000000000001e+00   7.3380000000000001e-01   2.3506000000000000e+00   1.3489999999999999e-01   3.6559999999999998e-01   1.1940000000000001e-01
  -1.2343999999999999e+00   7.4739999999999995e-01  -6.0050000000000003e-01   1.1459999999999999e-01  -1.9000000000000000e-02   5.7000000000000002e-02   1.4871000000000001e+00   6.8930000000000002e-01   1.5670999999999999e+00   2.3119999999999999e-01   5.1000000000000001e-01   8.8499999999999995e-02
  -1.3446000000000000e+00   7.4739999999999995e-01  -6.8630000000000002e-01   7.6399999999999996e-02  -4.7600000000000003e-02  -1.3200000000000000e-02   1.3761000000000001e+00   6.2260000000000004e-01   2.3506000000000000e+00   1.6380000000000000e-01   4.3300000000000000e-01   1.2830000000000000e-01
  -1.3005000000000000e+00   7.9139999999999999e-01  -1.1152000000000000e+00   5.7299999999999997e-02  -1.1420000000000000e-01   4.8200000000000000e-02   1.3317000000000001e+00   8.4499999999999997e-01   1.9153000000000000e+00   1.5409999999999999e-01   4.2340000000000000e-01   1.1500000000000000e-01
  -1.3005000000000000e+00   7.6939999999999997e-01  -7.7210000000000001e-01   1.8140000000000001e-01  -7.6100000000000001e-02   3.9500000000000000e-02   1.4649000000000001e+00   6.6710000000000003e-01   1.8283000000000000e+00   1.7340000000000000e-01   3.8490000000000002e-01   8.8499999999999995e-02
  -1.2564000000000000e+00   8.7929999999999997e-01  -1.0294000000000001e+00   1.4319999999999999e-01  -3.8100000000000002e-02   7.4499999999999997e-02   1.5758000000000001e+00   8.8939999999999997e-01   2.8730000000000002e+00   1.9270000000000001e-01   4.7149999999999997e-01   1.0170000000000000e-01
  -1.2122999999999999e+00   9.2330000000000001e-01  -9.4359999999999999e-01   1.4319999999999999e-01  -5.7099999999999998e-02   4.8200000000000000e-02   1.5758000000000001e+00   6.8930000000000002e-01   9.5770000000000000e-01   2.1190000000000001e-01   4.8110000000000003e-01   1.0170000000000000e-01
  -1.4327000000000001e+00   6.3749999999999996e-01  -5.1470000000000005e-01   1.3370000000000001e-01  -2.8500000000000001e-02   1.7500000000000002e-02   1.4205000000000001e+00   9.7840000000000005e-01   2.6118000000000001e+00   1.9270000000000001e-01   4.1370000000000001e-01   9.2899999999999996e-02
  -1.2784000000000000e+00   6.3749999999999996e-01  -6.8630000000000002e-01   2.3870000000000000e-01   0.0000000000000000e+00   2.1899999999999999e-02   1.5536000000000001e+00   8.2269999999999999e-01   1.6540999999999999e+00   2.6010000000000000e-01   4.8110000000000003e-01   1.3710000000000000e-01
  -1.3666000000000000e+00   5.4959999999999998e-01  -8.5800000000000001e-02   1.4319999999999999e-01  -5.7099999999999998e-02   2.1899999999999999e-02   1.7090000000000001e+00   6.2260000000000004e-01   2.6118000000000001e+00   3.8500000000000000e-02   4.7149999999999997e-01   9.2899999999999996e-02
  -1.2784000000000000e+00   7.0350000000000001e-01  -1.1152000000000000e+00   1.0500000000000000e-01  -7.6100000000000001e-02   5.7000000000000002e-02   1.4871000000000001e+00   8.8939999999999997e-01   2.8730000000000002e+00   1.9270000000000001e-01   4.4259999999999999e-01   6.1899999999999997e-02
  -1.5428999999999999e+00   8.5740000000000005e-01  -5.1470000000000005e-01   1.1459999999999999e-01  -8.5599999999999996e-02   4.3900000000000002e-02   1.3761000000000001e+00   6.6710000000000003e-01   1.8283000000000000e+00   2.6010000000000000e-01   3.7530000000000002e-01   1.1060000000000000e-01
  -1.4107000000000001e+00   8.5740000000000005e-01  -1.3725000000000001e+00   9.5500000000000002e-02  -1.9000000000000000e-02   2.1899999999999999e-02   1.6202000000000001e+00   7.1150000000000002e-01   2.6118000000000001e+00   2.2159999999999999e-01   5.0029999999999997e-01   7.0800000000000002e-02
  -1.4107000000000001e+00   5.7160000000000000e-01  -3.4310000000000002e-01   1.5279999999999999e-01  -3.8100000000000002e-02   2.6300000000000000e-02   1.7534000000000001e+00   6.2260000000000004e-01   2.3506000000000000e+00   1.6380000000000000e-01   5.0029999999999997e-01   1.1060000000000000e-01
  -1.2564000000000000e+00   7.0350000000000001e-01  -1.0294000000000001e+00   4.7699999999999999e-02  -1.1420000000000000e-01   1.7500000000000002e-02   1.4427000000000001e+00   7.7820000000000000e-01   2.4377000000000000e+00   2.0230000000000001e-01   4.1370000000000001e-01   1.1500000000000000e-01
  -1.0580000000000001e+00   6.1550000000000005e-01  -6.0050000000000003e-01   1.9089999999999999e-01  -9.4999999999999998e-03   3.0700000000000002e-02   1.3317000000000001e+00   6.4480000000000004e-01   1.8283000000000000e+00   1.6380000000000000e-01   4.2340000000000000e-01   8.4000000000000005e-02
  -1.1902999999999999e+00   7.0350000000000001e-01  -4.2890000000000000e-01   1.3370000000000001e-01  -9.4999999999999998e-03   3.0700000000000002e-02   1.4649000000000001e+00   8.6719999999999997e-01   2.1764999999999999e+00   1.7340000000000000e-01   4.3300000000000000e-01   1.1500000000000000e-01
  -1.4107000000000001e+00   6.5949999999999998e-01   3.4310000000000002e-01   2.0050000000000001e-01  -1.9000000000000000e-02   8.3299999999999999e-02   1.5093000000000001e+00   9.7840000000000005e-01   1.3059000000000001e+00   1.3489999999999999e-01   3.8490000000000002e-01   8.8499999999999995e-02
  -1.1902999999999999e+00   6.1550000000000005e-01  -3.4310000000000002e-01   9.5500000000000002e-02  -3.8100000000000002e-02   4.8200000000000000e-02   1.6646000000000001e+00   7.1150000000000002e-01   1.4800000000000000e+00   2.1190000000000001e-01   3.8490000000000002e-01   1.2390000000000000e-01
  -1.3005000000000000e+00   8.7929999999999997e-01  -1.7160000000000000e-01   1.6230000000000000e-01  -2.8500000000000001e-02   5.7000000000000002e-02   1.6202000000000001e+00   9.1169999999999995e-01   2.9600000000000000e+00   2.2159999999999999e-01   4.6189999999999998e-01   8.8499999999999995e-02
  -1.2784000000000000e+00   7.2550000000000003e-01  -4.2890000000000000e-01   1.5279999999999999e-01  -6.6600000000000006e-02   4.3900000000000002e-02   1.5536000000000001e+00   7.3380000000000001e-01   1.2188000000000001e+00   2.4079999999999999e-01   4.5219999999999999e-01   1.1940000000000001e-01
  -1.1902999999999999e+00   7.6939999999999997e-01  -6.0050000000000003e-01   1.6230000000000000e-01  -8.5599999999999996e-02   5.2600000000000001e-02   1.4205000000000001e+00   7.1150000000000002e-01   1.7412000000000001e+00   1.7340000000000000e-01   3.9450000000000002e-01   1.0170000000000000e-01
  -1.4548000000000001e+00   7.6939999999999997e-01  -9.4359999999999999e-01   2.9599999999999999e-01  -7.6100000000000001e-02   4.3900000000000002e-02   1.6424000000000001e+00   6.4480000000000004e-01   1.2188000000000001e+00   1.9270000000000001e-01   3.8490000000000002e-01   1.1500000000000000e-01
  -1.3666000000000000e+00   7.9139999999999999e-01  -2.5740000000000002e-01   8.5900000000000004e-02  -1.0470000000000000e-01   2.1899999999999999e-02   1.4871000000000001e+00   7.3380000000000001e-01   2.1764999999999999e+00   2.3119999999999999e-01   4.3300000000000000e-01   1.5040000000000001e-01
  -1.3225000000000000e+00   9.0129999999999999e-01  -8.5780000000000001e-01   1.7190000000000000e-01  -1.9000000000000000e-02   8.7700000000000000e-02   1.4427000000000001e+00   6.8930000000000002e-01   2.1764999999999999e+00   2.3119999999999999e-01   4.3300000000000000e-01   8.8499999999999995e-02
  -1.3446000000000000e+00   6.5949999999999998e-01  -1.2010000000000001e+00   4.7699999999999999e-02  -5.7099999999999998e-02   3.0700000000000002e-02   1.5758000000000001e+00   6.8930000000000002e-01   1.9153000000000000e+00   1.5409999999999999e-01   4.4259999999999999e-01   6.6400000000000001e-02
  -1.3446000000000000e+00   5.0560000000000005e-01  -5.1470000000000005e-01   1.6230000000000000e-01  -5.7099999999999998e-02   4.3900000000000002e-02   1.6202000000000001e+00   6.2260000000000004e-01   1.8283000000000000e+00   6.7400000000000002e-02   4.0410000000000001e-01   7.9600000000000004e-02
  -1.4327000000000001e+00   8.3540000000000003e-01  -1.7160000000000000e-01   2.4820000000000000e-01  -3.8100000000000002e-02   3.0700000000000002e-02   1.5980000000000001e+00   8.0049999999999999e-01   2.6989000000000001e+00   1.2520000000000001e-01   4.2340000000000000e-01   1.3270000000000001e-01
  -1.3666000000000000e+00   5.9360000000000002e-01  -6.8630000000000002e-01   3.8199999999999998e-02   2.8500000000000001e-02   3.5099999999999999e-02   1.6868000000000001e+00   7.1150000000000002e-01   2.0893999999999999e+00   2.0230000000000001e-01   4.5219999999999999e-01   1.0620000000000000e-01
  -1.2784000000000000e+00   6.5949999999999998e-01  -7.7210000000000001e-01   1.5279999999999999e-01  -9.4999999999999998e-03   1.3200000000000000e-02   1.5980000000000001e+00   7.1150000000000002e-01   2.3506000000000000e+00   1.5409999999999999e-01   3.8490000000000002e-01   8.4000000000000005e-02
  -1.3666000000000000e+00   7.2550000000000003e-01  -5.1470000000000005e-01   8.5900000000000004e-02   0.0000000000000000e+00   0.0000000000000000e+00   1.5315000000000001e+00   6.4480000000000004e-01   2.5247000000000002e+00   1.4449999999999999e-01   3.5599999999999998e-01   1.2830000000000000e-01
  -1.2343999999999999e+00   6.8149999999999999e-01  -3.4310000000000002e-01   1.1459999999999999e-01   6.6600000000000006e-02  -4.4000000000000003e-03   1.6646000000000001e+00   7.5600000000000001e-01   2.4377000000000000e+00   2.3119999999999999e-01   3.8490000000000002e-01   1.2390000000000000e-01
  -1.4327000000000001e+00   7.0350000000000001e-01   0.0000000000000000e+00   1.6230000000000000e-01  -6.6600000000000006e-02   5.2600000000000001e-02   1.4427000000000001e+00   8.6719999999999997e-01   1.4800000000000000e+00   2.1190000000000001e-01   3.7530000000000002e-01   1.6810000000000000e-01
  -1.1681999999999999e+00   7.6939999999999997e-01  -5.1470000000000005e-01   1.5279999999999999e-01  -9.5200000000000007e-02   3.0700000000000002e-02   1.5980000000000001e+00   7.7820000000000000e-01   2.1764999999999999e+00   1.7340000000000000e-01   4.1370000000000001e-01   1.0620000000000000e-01
  -1.1021000000000001e+00   3.9570000000000000e-01  -1.7160000000000000e-01   1.7190000000000000e-01  -1.1420000000000000e-01   4.3900000000000002e-02   1.4427000000000001e+00   5.7809999999999995e-01   1.2188000000000001e+00   1.6380000000000000e-01   4.7149999999999997e-01   1.3270000000000001e-01
  -1.3225000000000000e+00   8.1340000000000001e-01   0.0000000000000000e+00   8.5900000000000004e-02   3.8100000000000002e-02   6.1400000000000003e-02   1.4649000000000001e+00   7.3380000000000001e-01   2.4377000000000000e+00   1.5409999999999999e-01   4.2340000000000000e-01   6.1899999999999997e-02
  -1.6532000000000000e+00   1.0331999999999999e+00  -5.1470000000000005e-01   1.8140000000000001e-01  -9.4999999999999998e-03   3.0700000000000002e-02   1.5093000000000001e+00   8.0049999999999999e-01   2.0893999999999999e+00   1.0600000000000000e-01   3.8490000000000002e-01   1.3710000000000000e-01
  -1.1462000000000001e+00   5.4959999999999998e-01  -8.5800000000000001e-02   1.6230000000000000e-01   9.4999999999999998e-03   5.7000000000000002e-02   1.5315000000000001e+00   8.6719999999999997e-01   2.5247000000000002e+00   1.9270000000000001e-01   4.5219999999999999e-01   6.6400000000000001e-02
  -1.2122999999999999e+00   6.1550000000000005e-01  -4.2890000000000000e-01   1.1459999999999999e-01   3.8100000000000002e-02   4.8200000000000000e-02   1.3761000000000001e+00   7.1150000000000002e-01   2.8730000000000002e+00   2.1190000000000001e-01   4.1370000000000001e-01   1.0170000000000000e-01
  -1.4107000000000001e+00   1.1651000000000000e+00  -2.5740000000000002e-01   2.1959999999999999e-01  -6.6600000000000006e-02   6.5799999999999997e-02   1.5093000000000001e+00   8.2269999999999999e-01   2.2635999999999998e+00   2.5050000000000000e-01   3.9450000000000002e-01   9.2899999999999996e-02
  -1.6972000000000000e+00   8.7929999999999997e-01  -8.5800000000000001e-02   1.3370000000000001e-01   2.8500000000000001e-02   4.8200000000000000e-02   1.5093000000000001e+00   7.7820000000000000e-01   1.9153000000000000e+00   2.0230000000000001e-01   3.8490000000000002e-01   5.3100000000000001e-02
  -7.9349999999999998e-01   7.0350000000000001e-01   8.5800000000000001e-02   1.4319999999999999e-01  -1.0470000000000000e-01   3.0700000000000002e-02   1.4205000000000001e+00   5.1139999999999997e-01   2.6989000000000001e+00   1.7340000000000000e-01   3.4639999999999999e-01   8.8499999999999995e-02
  -1.1462000000000001e+00   7.6939999999999997e-01  -4.2890000000000000e-01   1.1459999999999999e-01  -2.8500000000000001e-02   3.9500000000000000e-02   1.5980000000000001e+00   8.0049999999999999e-01   2.8730000000000002e+00   2.4079999999999999e-01   3.9450000000000002e-01   5.3100000000000001e-02
  -1.4988999999999999e+00   7.9139999999999999e-01  -2.5740000000000002e-01   1.3370000000000001e-01   5.7099999999999998e-02   4.3900000000000002e-02   1.6646000000000001e+00   8.0049999999999999e-01   1.9153000000000000e+00   1.9270000000000001e-01   4.8110000000000003e-01   7.5200000000000003e-02
  -1.4548000000000001e+00   7.9139999999999999e-01  -1.0294000000000001e+00   2.0050000000000001e-01  -9.5200000000000007e-02   6.1400000000000003e-02   1.6202000000000001e+00   7.5600000000000001e-01   2.5247000000000002e+00   1.4449999999999999e-01   4.4259999999999999e-01   1.0170000000000000e-01
  -7.9349999999999998e-01   6.1550000000000005e-01  -1.7160000000000000e-01   1.3370000000000001e-01  -6.6600000000000006e-02   5.2600000000000001e-02   1.4205000000000001e+00   7.7820000000000000e-01   2.2635999999999998e+00   1.5409999999999999e-01   4.2340000000000000e-01   8.4000000000000005e-02
  -1.3887000000000000e+00   5.7160000000000000e-01  -3.4310000000000002e-01   1.6230000000000000e-01   9.4999999999999998e-03   7.0199999999999999e-02   1.3983000000000001e+00   6.0040000000000004e-01   1.2188000000000001e+00   1.5409999999999999e-01   4.8110000000000003e-01   9.2899999999999996e-02
  -1.4988999999999999e+00   9.2330000000000001e-01  -1.5441000000000000e+00   2.5779999999999997e-01   0.0000000000000000e+00   1.0090000000000000e-01   1.5536000000000001e+00   7.7820000000000000e-01   2.6118000000000001e+00   1.3489999999999999e-01   4.8110000000000003e-01   1.2830000000000000e-01
  -1.2343999999999999e+00   8.1340000000000001e-01  -6.0050000000000003e-01   1.9089999999999999e-01   4.7600000000000003e-02   1.3200000000000000e-02   1.3983000000000001e+00   6.0040000000000004e-01   2.1764999999999999e+00   1.4449999999999999e-01   4.2340000000000000e-01   1.1940000000000001e-01
  -9.9190000000000000e-01   6.3749999999999996e-01  -4.2890000000000000e-01   2.2910000000000000e-01  -5.7099999999999998e-02   3.5099999999999999e-02   1.4871000000000001e+00   4.6689999999999998e-01   2.4377000000000000e+00   1.8300000000000000e-01   5.2920000000000000e-01   1.2390000000000000e-01
  -1.1902999999999999e+00   6.1550000000000005e-01  -3.4310000000000002e-01   9.5500000000000002e-02  -6.6600000000000006e-02   8.7700000000000000e-02   1.6202000000000001e+00   5.5589999999999995e-01   2.2635999999999998e+00   1.7340000000000000e-01   4.9070000000000003e-01   1.4160000000000000e-01
  -1.4767999999999999e+00   1.0112000000000001e+00  -8.5780000000000001e-01   1.2410000000000000e-01   5.7099999999999998e-02   3.5099999999999999e-02   1.5536000000000001e+00   7.1150000000000002e-01   2.6989000000000001e+00   1.5409999999999999e-01   4.3300000000000000e-01   1.3270000000000001e-01
  -1.2784000000000000e+00   1.0331999999999999e+00  -6.0050000000000003e-01   2.1959999999999999e-01  -9.4999999999999998e-03  -4.4000000000000003e-03   1.2873000000000001e+00   8.0049999999999999e-01   2.1764999999999999e+00   2.4079999999999999e-01   3.2710000000000000e-01   9.7299999999999998e-02
  -1.1462000000000001e+00   7.0350000000000001e-01  -3.4310000000000002e-01   9.5500000000000002e-02  -1.9000000000000000e-02   6.5799999999999997e-02   1.4427000000000001e+00   4.8920000000000002e-01   1.6540999999999999e+00   2.1190000000000001e-01   4.4259999999999999e-01   7.5200000000000003e-02
  -1.3005000000000000e+00   6.8149999999999999e-01  -5.1470000000000005e-01   1.6230000000000000e-01  -2.8500000000000001e-02   8.3299999999999999e-02   1.4871000000000001e+00   5.3369999999999995e-01   2.0024000000000002e+00   2.1190000000000001e-01   4.0410000000000001e-01   9.7299999999999998e-02
  -1.3887000000000000e+00   7.6939999999999997e-01  -6.0050000000000003e-01   1.6230000000000000e-01  -4.7600000000000003e-02   7.4499999999999997e-02   1.6202000000000001e+00   7.5600000000000001e-01   2.0024000000000002e+00   1.5409999999999999e-01   4.1370000000000001e-01   1.0170000000000000e-01
  -1.3225000000000000e+00   6.8149999999999999e-01  -9.4359999999999999e-01   2.0999999999999999e-01  -7.6100000000000001e-02   4.3900000000000002e-02   1.4205000000000001e+00   7.1150000000000002e-01   3.5695000000000001e+00   1.4449999999999999e-01   3.4639999999999999e-01   6.6400000000000001e-02
  -1.1681999999999999e+00   8.5740000000000005e-01  -1.0294000000000001e+00   6.6799999999999998e-02  -1.0470000000000000e-01   4.3900000000000002e-02   1.5758000000000001e+00   6.0040000000000004e-01   1.7412000000000001e+00   2.3119999999999999e-01   4.5219999999999999e-01   1.1500000000000000e-01
  -1.0801000000000001e+00   8.1340000000000001e-01  -1.0294000000000001e+00   1.8140000000000001e-01   5.7099999999999998e-02   2.1899999999999999e-02   1.5980000000000001e+00   7.1150000000000002e-01   2.0893999999999999e+00   1.3489999999999999e-01   4.2340000000000000e-01   1.0620000000000000e-01
  -1.4327000000000001e+00   7.9139999999999999e-01  -1.3725000000000001e+00   1.7190000000000000e-01  -9.4999999999999998e-03   6.5799999999999997e-02   1.3983000000000001e+00   5.5589999999999995e-01   2.0024000000000002e+00   1.7340000000000000e-01   4.6189999999999998e-01   1.3710000000000000e-01
  -1.0360000000000000e+00   4.8359999999999997e-01  -9.4359999999999999e-01   1.0500000000000000e-01  -4.7600000000000003e-02   5.2600000000000001e-02   1.5093000000000001e+00   7.1150000000000002e-01   2.6118000000000001e+00   1.3489999999999999e-01   4.0410000000000001e-01   8.4000000000000005e-02
  -1.3005000000000000e+00   7.6939999999999997e-01  -6.0050000000000003e-01   1.9089999999999999e-01  -7.6100000000000001e-02   6.1400000000000003e-02   1.6202000000000001e+00   6.4480000000000004e-01   2.4377000000000000e+00   1.4449999999999999e-01   4.4259999999999999e-01   8.8499999999999995e-02
  -1.3887000000000000e+00   4.3969999999999998e-01  -6.8630000000000002e-01   1.1459999999999999e-01  -9.4999999999999998e-03  -1.7500000000000002e-02   1.6424000000000001e+00   6.4480000000000004e-01   2.2635999999999998e+00   1.7340000000000000e-01   4.2340000000000000e-01   1.1940000000000001e-01
  -1.6311000000000000e+00   6.3749999999999996e-01  -1.6298999999999999e+00   1.4319999999999999e-01  -7.6100000000000001e-02   3.5099999999999999e-02   1.7090000000000001e+00   6.6710000000000003e-01   2.0893999999999999e+00   1.6380000000000000e-01   3.4639999999999999e-01   1.1060000000000000e-01
  -1.1462000000000001e+00   6.1550000000000005e-01  -6.8630000000000002e-01   2.0050000000000001e-01  -2.8500000000000001e-02   4.8200000000000000e-02   1.3095000000000001e+00   6.2260000000000004e-01   2.0024000000000002e+00   1.6380000000000000e-01   3.9450000000000002e-01   8.8499999999999995e-02
  -1.2122999999999999e+00   7.9139999999999999e-01  -5.1470000000000005e-01   1.2410000000000000e-01  -9.5200000000000007e-02   7.0199999999999999e-02   1.4871000000000001e+00   8.6719999999999997e-01   3.1341999999999999e+00   1.3489999999999999e-01   3.9450000000000002e-01   5.7500000000000002e-02
  -1.4327000000000001e+00   9.8929999999999996e-01  -4.2890000000000000e-01   1.4319999999999999e-01  -3.8100000000000002e-02   7.4499999999999997e-02   1.3095000000000001e+00   7.7820000000000000e-01   2.4377000000000000e+00   9.6299999999999997e-02   4.2340000000000000e-01   7.5200000000000003e-02
  -1.2784000000000000e+00   5.7160000000000000e-01  -1.7160000000000000e-01   1.1459999999999999e-01   1.0470000000000000e-01   3.5099999999999999e-02   1.3761000000000001e+00   8.8939999999999997e-01   2.8730000000000002e+00   1.0600000000000000e-01   4.2340000000000000e-01   9.2899999999999996e-02
  -1.1241000000000001e+00   8.3540000000000003e-01   0.0000000000000000e+00   1.7190000000000000e-01  -4.7600000000000003e-02   2.6300000000000000e-02   1.4427000000000001e+00   8.2269999999999999e-01   2.6118000000000001e+00   1.3489999999999999e-01   4.2340000000000000e-01   1.0170000000000000e-01
  -1.3666000000000000e+00   6.5949999999999998e-01  -1.0294000000000001e+00   1.6230000000000000e-01  -5.7099999999999998e-02   4.8200000000000000e-02   1.6202000000000001e+00   5.3369999999999995e-01   2.3506000000000000e+00   2.5050000000000000e-01   4.0410000000000001e-01   7.0800000000000002e-02
  -1.3887000000000000e+00   7.0350000000000001e-01  -7.7210000000000001e-01   1.2410000000000000e-01  -8.5599999999999996e-02   5.2600000000000001e-02   1.4205000000000001e+00   7.3380000000000001e-01   2.2635999999999998e+00   1.6380000000000000e-01   4.2340000000000000e-01   5.7500000000000002e-02
  -1.3666000000000000e+00   7.0350000000000001e-01   3.4310000000000002e-01   1.1459999999999999e-01  -5.7099999999999998e-02   2.1899999999999999e-02   1.5536000000000001e+00   8.2269999999999999e-01   1.7412000000000001e+00   1.9270000000000001e-01   3.9450000000000002e-01   1.2830000000000000e-01
  -1.3666000000000000e+00   6.8149999999999999e-01  -8.5800000000000001e-02   1.7190000000000000e-01  -7.6100000000000001e-02   5.7000000000000002e-02   1.5315000000000001e+00   5.1139999999999997e-01   1.7412000000000001e+00   1.7340000000000000e-01   3.1750000000000000e-01   8.4000000000000005e-02
  -1.2564000000000000e+00   8.7929999999999997e-01  -3.4310000000000002e-01   3.8199999999999998e-02  -1.2370000000000000e-01   6.1400000000000003e-02   1.4871000000000001e+00   8.4499999999999997e-01   2.7858999999999998e+00   1.8300000000000000e-01   4.9070000000000003e-01   1.0620000000000000e-01
  -1.3446000000000000e+00   7.6939999999999997e-01  -8.5780000000000001e-01   1.1459999999999999e-01  -1.1420000000000000e-01   6.5799999999999997e-02   1.6202000000000001e+00   6.6710000000000003e-01   2.1764999999999999e+00   1.7340000000000000e-01   3.4639999999999999e-01   1.0170000000000000e-01
  -1.4327000000000001e+00   5.4959999999999998e-01  -5.1470000000000005e-01   1.6230000000000000e-01   1.9000000000000000e-02   6.1400000000000003e-02   1.6424000000000001e+00   6.6710000000000003e-01   1.9153000000000000e+00   1.5409999999999999e-01   4.8110000000000003e-01   9.7299999999999998e-02
  -1.3666000000000000e+00   7.2550000000000003e-01  -1.0294000000000001e+00   9.5500000000000002e-02   0.0000000000000000e+00   2.6300000000000000e-02   1.4871000000000001e+00   7.7820000000000000e-01   2.2635999999999998e+00   1.8300000000000000e-01   3.9450000000000002e-01   5.3100000000000001e-02
