# Supplementary material for: Footwear and Foam Surface Alter Gait Initiation of Typical Subjects
Source: PLoS One. 2015 Aug 13;10(8):e0135821. doi: 10.1371/journal.pone.0135821 (PMC4536224; doi:10.1371/journal.pone.0135821)
Supplement: S1 Dataset — (ZIP) [file pone.0135821.s001.zip › 13_barefoot_av1_02.txt]

   1.4283300000000001e+01   5.7160000000000000e-01   2.3333189999999999e+02   1.6708000000000001e+00   3.1773399999999999e+01  -6.4900000000000002e-01  -1.5869400000000001e+01  -3.7355999999999998e+00   2.9252229999999997e+02  -2.7357000000000000e+00  -3.0290199999999999e+01   4.4000000000000003e-03
   1.4217200000000000e+01   5.9360000000000002e-01   2.2955740000000000e+02   1.3938999999999999e+00   3.1268999999999998e+01  -5.7010000000000005e-01  -1.6402100000000001e+01  -4.7807000000000004e+00   2.9391520000000003e+02  -2.7646000000000002e+00  -3.0261299999999999e+01  -1.3299999999999999e-02
   1.3952700000000000e+01  -6.5949999999999998e-01   2.2767019999999999e+02   1.0216000000000001e+00   3.0869399999999999e+01  -4.1220000000000001e-01  -1.6335500000000000e+01  -4.0468999999999999e+00   2.9478579999999999e+02  -2.9283999999999999e+00  -3.0501899999999999e+01   2.6499999999999999e-02
   1.3864500000000000e+01  -1.5608000000000000e+00   2.2492509999999999e+02   7.4470000000000003e-01   3.0574400000000001e+01  -2.9820000000000002e-01  -1.5758400000000000e+01  -4.1802999999999999e+00   2.9574349999999998e+02  -3.1114000000000002e+00  -3.0780899999999999e+01  -4.4200000000000003e-02
   1.3864500000000000e+01  -1.9784999999999999e+00   2.2192269999999999e+02   3.6280000000000001e-01   3.0193700000000000e+01  -1.5350000000000000e-01  -1.5691800000000001e+01  -5.4922000000000004e+00   2.9818119999999999e+02  -3.3233000000000001e+00  -3.0963699999999999e+01  -1.1940000000000001e-01
   1.3577999999999999e+01  -2.9678000000000000e+00   2.1789080000000001e+02   1.3370000000000001e-01   2.9746500000000001e+01  -4.4000000000000003e-03  -1.6601800000000001e+01  -5.5811999999999999e+00   3.0061890000000000e+02  -3.7183000000000002e+00  -3.1108100000000000e+01  -2.3000000000000001e-01
   1.3225300000000001e+01  -3.5394000000000001e+00   2.1257220000000001e+02  -2.0999999999999999e-01   2.8947199999999999e+01   7.8899999999999998e-02  -1.6224499999999999e+01  -6.4706000000000001e+00   3.0349180000000001e+02  -4.1036000000000001e+00  -3.1464099999999998e+01  -2.9640000000000000e-01
   1.2277500000000000e+01  -4.1548999999999996e+00   2.0553790000000001e+02  -4.7739999999999999e-01   2.8271500000000000e+01   1.7100000000000001e-01  -1.6402100000000001e+01  -6.5818000000000003e+00   3.0549419999999998e+02  -4.3925999999999998e+00  -3.2031799999999997e+01  -3.3620000000000000e-01
   1.2057000000000000e+01  -4.8144000000000000e+00   1.9918989999999999e+02  -7.0650000000000002e-01   2.7396100000000001e+01   2.7629999999999999e-01  -1.6135700000000000e+01  -6.9820000000000002e+00   3.1028250000000003e+02  -4.9802000000000000e+00  -3.2406999999999996e+01  -4.5560000000000000e-01
   1.1550100000000000e+01  -4.9242999999999997e+00   1.9275620000000001e+02  -1.0120000000000000e+00   2.6492100000000001e+01   3.3770000000000000e-01  -1.6956900000000001e+01  -8.3161000000000005e+00   3.1524500000000000e+02  -5.6448000000000000e+00  -3.2897799999999997e+01  -5.5289999999999995e-01
   1.0271599999999999e+01  -5.7596999999999996e+00   1.8529300000000001e+02  -1.1361000000000001e+00   2.5597600000000000e+01   4.2540000000000000e-01  -1.7711600000000001e+01  -9.3167000000000009e+00   3.2020740000000001e+02  -6.1554000000000002e+00  -3.3523200000000003e+01  -7.3429999999999995e-01
   9.0373000000000001e+00  -6.0895000000000001e+00   1.7602830000000000e+02  -1.3080000000000001e+00   2.4379600000000000e+01   4.0780000000000000e-01  -1.7422999999999998e+01  -9.4724000000000004e+00   3.2743340000000001e+02  -6.7430000000000003e+00  -3.4533499999999997e+01  -9.0239999999999998e-01
   7.2298000000000000e+00  -5.6277999999999997e+00   1.6582010000000000e+02  -1.3938999999999999e+00   2.2999800000000000e+01   4.3409999999999999e-01  -1.8421800000000001e+01  -1.0406300000000000e+01   3.3570409999999998e+02  -7.5521000000000003e+00  -3.5409100000000002e+01  -1.0218000000000000e+00
   5.9513999999999996e+00  -5.1661000000000001e+00   1.5561179999999999e+02  -1.2506999999999999e+00   2.1772200000000002e+01   3.3770000000000000e-01  -1.9087599999999998e+01  -1.1851599999999999e+01   3.4293009999999998e+02  -8.4093999999999998e+00  -3.6275100000000002e+01  -1.2253000000000001e+00
   5.0697000000000001e+00  -4.2648000000000001e+00   1.4660450000000000e+02  -1.4226000000000001e+00   2.0592300000000002e+01   2.0610000000000001e-01  -1.9753499999999999e+01  -1.2607600000000000e+01   3.4989490000000001e+02  -9.1897000000000002e+00  -3.7169899999999998e+01  -1.4288000000000001e+00
   3.8794000000000000e+00  -3.0996999999999999e+00   1.3673939999999999e+02  -1.3080000000000001e+00   1.9183900000000001e+01   8.3299999999999999e-02  -1.9664700000000000e+01  -1.3674899999999999e+01   3.5790449999999998e+02  -1.0124100000000000e+01  -3.8161000000000001e+01  -1.6146000000000000e+00
   2.6890999999999998e+00  -1.9564999999999999e+00   1.2876150000000001e+02  -1.1934000000000000e+00   1.8137200000000000e+01  -1.2720000000000001e-01  -2.0330600000000000e+01  -1.4542100000000000e+01   3.6634930000000003e+02  -1.1164400000000001e+01  -3.9065500000000000e+01  -1.8623000000000001e+00
   1.7634000000000001e+00  -7.0350000000000001e-01   1.2001150000000000e+02  -1.2506999999999999e+00   1.7014299999999999e+01  -3.3329999999999999e-01  -2.1085200000000000e+01  -1.5498300000000000e+01   3.7549059999999997e+02  -1.2031400000000000e+01  -4.0210500000000003e+01  -2.1055999999999999e+00
   9.0369999999999995e-01   8.5740000000000005e-01   1.1323460000000000e+02  -1.1171000000000000e+00   1.6005600000000001e+01  -5.5249999999999999e-01  -2.1640100000000000e+01  -1.6432200000000002e+01   3.8236840000000001e+02  -1.3062099999999999e+01  -4.0960999999999999e+01  -2.3666000000000000e+00
  -6.6100000000000006e-02   2.1103999999999998e+00   1.0525670000000000e+02  -9.3569999999999998e-01   1.4997000000000000e+01  -7.6300000000000001e-01  -2.2172699999999999e+01  -1.7766300000000001e+01   3.8794020000000000e+02  -1.4044600000000001e+01  -4.1721200000000003e+01  -2.6143000000000001e+00
  -7.9349999999999998e-01   3.2536000000000000e+00   9.7965100000000007e+01  -8.7839999999999996e-01   1.3988300000000001e+01  -1.0218000000000000e+00  -2.2727599999999999e+01  -1.9567399999999999e+01   3.9490499999999997e+02  -1.4815200000000001e+01  -4.2490900000000003e+01  -2.8576000000000001e+00
  -1.4327000000000001e+00   4.7704000000000004e+00   9.1359700000000004e+01  -7.3519999999999996e-01   1.3169900000000000e+01  -1.2059000000000000e+00  -2.3837399999999999e+01  -2.0568000000000001e+01   4.0021570000000003e+02  -1.5614800000000001e+01  -4.3029800000000002e+01  -3.0876000000000001e+00
  -2.2042000000000002e+00   5.8696000000000002e+00   8.4754400000000004e+01  -6.4920000000000000e-01   1.2284900000000000e+01  -1.2761000000000000e+00  -2.4747399999999999e+01  -2.1457400000000000e+01   4.0500400000000002e+02  -1.6346800000000002e+01  -4.3684100000000001e+01  -3.3618000000000001e+00
  -2.6230000000000002e+00   6.8148999999999997e+00   7.9778899999999993e+01  -5.5379999999999996e-01   1.1457100000000001e+01  -1.5173000000000001e+00  -2.5590800000000002e+01  -2.2324600000000000e+01   4.0735460000000000e+02  -1.6915199999999999e+01  -4.3847600000000000e+01  -3.5830000000000002e+00
  -2.9316000000000000e+00   7.9800000000000004e+00   7.4631900000000002e+01  -5.1559999999999995e-01   1.0791000000000000e+01  -1.6576000000000000e+00  -2.6789300000000001e+01  -2.3080600000000000e+01   4.0831229999999999e+02  -1.7348700000000001e+01  -4.4068899999999999e+01  -3.8262999999999998e+00
  -3.0638999999999998e+00   8.4197000000000006e+00   7.0256900000000002e+01  -5.9189999999999998e-01   1.0029700000000000e+01  -1.7059000000000000e+00  -2.8453900000000001e+01  -2.2902699999999999e+01   4.0857350000000002e+02  -1.7801400000000001e+01  -4.3886099999999999e+01  -3.9634000000000000e+00
  -2.6890999999999998e+00   8.1778999999999993e+00   6.5367199999999997e+01  -5.4420000000000002e-01   9.3635999999999999e+00  -1.7453000000000001e+00  -3.0473700000000001e+01  -2.2435800000000000e+01   4.1022760000000000e+02  -1.8128900000000002e+01  -4.4088200000000001e+01  -4.1182999999999996e+00
  -2.8214000000000001e+00   8.7934000000000001e+00   6.1078099999999999e+01  -4.0100000000000002e-01   8.8401999999999994e+00  -1.7672000000000001e+00  -3.2870699999999999e+01  -2.2502500000000001e+01   4.1388420000000002e+02  -1.8543099999999999e+01  -4.4367199999999997e+01  -4.3394000000000004e+00
  -3.5488000000000000e+00   8.7934000000000001e+00   5.7904100000000000e+01  -3.7240000000000001e-01   8.4215000000000000e+00  -1.7453000000000001e+00  -3.5600700000000003e+01  -2.2524699999999999e+01   4.1867250000000001e+02  -1.9053699999999999e+01  -4.4829099999999997e+01  -4.5693999999999999e+00
  -3.1960999999999999e+00   8.8374000000000006e+00   5.4472700000000003e+01  -4.2009999999999997e-01   7.8696000000000002e+00  -1.7190000000000001e+00  -3.7509399999999999e+01  -2.2191199999999998e+01   4.2346080000000001e+02  -1.9535299999999999e+01  -4.5329400000000000e+01  -4.7420000000000000e+00
  -3.0417999999999998e+00   8.5736000000000008e+00   5.1041400000000003e+01  -2.6729999999999998e-01   7.5556000000000001e+00  -1.6532000000000000e+00  -3.9085299999999997e+01  -2.1768699999999999e+01   4.2911970000000002e+02  -2.0180700000000002e+01  -4.5983699999999999e+01  -4.8746999999999998e+00
  -3.2181999999999999e+00   8.3317999999999994e+00   4.8982500000000002e+01  -2.6729999999999998e-01   7.1368999999999998e+00  -1.5962000000000001e+00  -4.0039700000000003e+01  -2.2079999999999998e+01   4.3295030000000003e+02  -2.0787600000000001e+01  -4.6628399999999999e+01  -5.0427999999999997e+00
  -3.2181999999999999e+00   8.2658000000000005e+00   4.5293799999999997e+01  -4.4869999999999999e-01   6.7182000000000004e+00  -1.5128999999999999e+00  -4.1060600000000001e+01  -2.3036100000000001e+01   4.3739040000000000e+02  -2.1452200000000001e+01  -4.7273099999999999e+01  -5.2153000000000000e+00
  -2.9977000000000000e+00   8.3097999999999992e+00   4.2634500000000003e+01  -3.8190000000000002e-01   6.4137000000000004e+00  -1.5304000000000000e+00  -4.1415799999999997e+01  -2.3525300000000001e+01   4.4252699999999999e+02  -2.2107299999999999e+01  -4.7936999999999998e+01  -5.3657000000000004e+00
  -2.5569000000000002e+00   8.4197000000000006e+00   4.0918900000000001e+01  -4.8690000000000000e-01   6.0330000000000004e+00  -1.4559000000000000e+00  -4.1438000000000002e+01  -2.4170200000000001e+01   4.4696699999999998e+02  -2.2656300000000002e+01  -4.8649000000000001e+01  -5.4673999999999996e+00
  -2.0499000000000001e+00   8.8154000000000003e+00   4.0146799999999999e+01  -5.2510000000000001e-01   5.9379000000000000e+00  -1.4077000000000000e+00  -4.1304800000000000e+01  -2.4992899999999999e+01   4.4931770000000000e+02  -2.3292100000000001e+01  -4.9255200000000002e+01  -5.5469999999999997e+00
  -2.0057999999999998e+00   9.1012000000000004e+00   4.0489899999999999e+01  -4.8690000000000000e-01   5.8521999999999998e+00  -1.4822000000000000e+00  -4.0883099999999999e+01  -2.5571000000000002e+01   4.5384480000000002e+02  -2.3918199999999999e+01  -4.9832500000000003e+01  -5.6444000000000001e+00
  -1.5208999999999999e+00   9.6508000000000003e+00   4.0833100000000002e+01  -6.3009999999999999e-01   5.9379000000000000e+00  -1.5699000000000001e+00  -4.0772100000000002e+01  -2.7127500000000001e+01   4.5767540000000002e+02  -2.4515499999999999e+01  -5.0650399999999998e+01  -5.7991999999999999e+00
  -1.3446000000000000e+00   1.0200400000000000e+01   4.1004600000000003e+01  -6.7789999999999995e-01   6.1852999999999998e+00  -1.5831000000000000e+00  -3.9839900000000000e+01  -2.8217099999999999e+01   4.6237670000000003e+02  -2.5237900000000000e+01  -5.1275900000000000e+01  -5.9142000000000001e+00
  -8.5960000000000003e-01   1.0706000000000000e+01   4.3663899999999998e+01  -7.1609999999999996e-01   6.4137000000000004e+00  -1.5962000000000001e+00  -3.9351599999999998e+01  -2.9306600000000000e+01   4.6490140000000002e+02  -2.5729199999999999e+01  -5.1872399999999999e+01  -5.9981999999999998e+00
  -5.5110000000000003e-01   1.1123699999999999e+01   4.6323200000000000e+01  -7.8290000000000004e-01   7.0037000000000003e+00  -1.6400999999999999e+00  -3.9063099999999999e+01  -3.0929800000000000e+01   4.6794850000000002e+02  -2.6384200000000000e+01  -5.2363100000000003e+01  -6.1486000000000001e+00
  -1.7630000000000001e-01   1.1255599999999999e+01   5.1384500000000003e+01  -8.7839999999999996e-01   7.5556000000000001e+00  -1.5610999999999999e+00  -3.8663600000000002e+01  -3.2775399999999998e+01   4.7099560000000002e+02  -2.6827300000000001e+01  -5.2930799999999998e+01  -6.2990000000000004e+00
   4.4100000000000000e-02   1.0815899999999999e+01   5.6016800000000003e+01  -1.3748000000000000e+00   8.4024999999999999e+00  -1.4778000000000000e+00  -3.8397199999999998e+01  -3.4554200000000002e+01   4.7343329999999997e+02  -2.7434200000000001e+01  -5.3325299999999999e+01  -6.5246000000000004e+00
   3.3060000000000000e-01   1.0200400000000000e+01   6.2707900000000002e+01  -1.4988999999999999e+00   9.2874999999999996e+00  -1.3287000000000000e+00  -3.8175300000000000e+01  -3.5955100000000002e+01   4.7500040000000001e+02  -2.7829100000000000e+01  -5.3585099999999997e+01  -6.6839000000000004e+00
   8.1559999999999999e-01   9.2771000000000008e+00   6.8541200000000003e+01  -1.8998999999999999e+00   1.0372299999999999e+01  -1.1051000000000000e+00  -3.8175300000000000e+01  -3.7622700000000002e+01   4.7508749999999998e+02  -2.8118099999999998e+01  -5.3739100000000001e+01  -6.8342999999999998e+00
   1.0580000000000001e+00   7.7161999999999997e+00   7.7205399999999997e+01  -2.3963999999999999e+00   1.1485600000000000e+01  -8.3320000000000005e-01  -3.8241900000000001e+01  -3.9134799999999998e+01   4.7482630000000000e+02  -2.8378200000000000e+01  -5.3873800000000003e+01  -7.0068000000000001e+00
   1.1681999999999999e+00   5.9576000000000002e+00   8.5697999999999993e+01  -2.7019000000000002e+00   1.2770300000000001e+01  -5.7450000000000001e-01  -3.8175300000000000e+01  -4.0802399999999999e+01   4.7421690000000001e+02  -2.8657599999999999e+01  -5.3758299999999998e+01  -7.1881000000000004e+00
   1.5649999999999999e+00   4.1768999999999998e+00   9.3418499999999995e+01  -3.1793000000000000e+00   1.4178599999999999e+01  -3.2010000000000000e-01  -3.8397199999999998e+01  -4.2314500000000002e+01   4.7299799999999999e+02  -2.8773099999999999e+01  -5.3681399999999996e+01  -7.3651000000000000e+00
   1.6311000000000000e+00   2.8578999999999999e+00   1.0311210000000000e+02  -3.7330999999999999e+00   1.5501300000000001e+01  -4.8200000000000000e-02  -3.8508200000000002e+01  -4.3626399999999997e+01   4.7177920000000000e+02  -2.8802000000000000e+01  -5.3421599999999998e+01  -7.4889000000000001e+00
   1.9838000000000000e+00   1.5828000000000000e+00   1.1229100000000000e+02  -4.2103999999999999e+00   1.7071400000000001e+01   2.7629999999999999e-01  -3.8796799999999998e+01  -4.4582500000000003e+01   4.6942860000000002e+02  -2.8725000000000001e+01  -5.3123300000000000e+01  -7.5994999999999999e+00
   2.0939999999999999e+00   7.2550000000000003e-01   1.2284240000000000e+02  -4.6304999999999996e+00   1.8498799999999999e+01   4.2099999999999999e-01  -3.9151899999999998e+01  -4.5449700000000000e+01   4.6672969999999998e+02  -2.8686399999999999e+01  -5.2825000000000003e+01  -7.6746999999999996e+00
   2.5789000000000000e+00  -6.6000000000000003e-02   1.3210700000000000e+02  -5.1460999999999997e+00   2.0021300000000000e+01   6.4019999999999999e-01  -3.9240699999999997e+01  -4.5849899999999998e+01   4.6403080000000000e+02  -2.8590100000000000e+01  -5.2565199999999997e+01  -7.7321999999999997e+00
   2.8214000000000001e+00  -9.2330000000000001e-01   1.4162899999999999e+02  -5.6044000000000000e+00   2.1486799999999999e+01   8.6829999999999996e-01  -3.9151899999999998e+01  -4.6272399999999998e+01   4.6098370000000000e+02  -2.8407100000000000e+01  -5.2295800000000000e+01  -7.7853000000000003e+00
   2.6450999999999998e+00  -1.9126000000000001e+00   1.5029320000000001e+02  -6.1390000000000002e+00   2.2790400000000002e+01   1.0218000000000000e+00  -3.8996499999999997e+01  -4.6472499999999997e+01   4.5837189999999998e+02  -2.8224100000000000e+01  -5.1824300000000001e+01  -7.8074000000000003e+00
   2.8875000000000002e+00  -2.6819999999999999e+00   1.5869999999999999e+02  -6.4923000000000002e+00   2.4132200000000001e+01   1.2761000000000000e+00  -3.8841099999999997e+01  -4.6405799999999999e+01   4.5428010000000000e+02  -2.7915800000000001e+01  -5.1362400000000001e+01  -7.7675999999999998e+00
   3.1960999999999999e+00  -3.6273000000000000e+00   1.6676370000000000e+02  -6.9600999999999997e+00   2.5359700000000000e+01   1.4997000000000000e+00  -3.8241900000000001e+01  -4.6428100000000001e+01   4.4949180000000001e+02  -2.7568999999999999e+01  -5.0967900000000000e+01  -7.7233999999999998e+00
   3.4826999999999999e+00  -4.6825000000000001e+00   1.7534209999999999e+02  -7.4661000000000000e+00   2.6625299999999999e+01   1.6356999999999999e+00  -3.7664800000000000e+01  -4.5827700000000000e+01   4.4400700000000001e+02  -2.7077800000000000e+01  -5.0275199999999998e+01  -7.6836000000000002e+00
   3.5266999999999999e+00  -5.6277999999999997e+00   1.8357730000000001e+02  -7.7907000000000002e+00   2.7890899999999998e+01   1.8462000000000001e+00  -3.6976799999999997e+01  -4.5405200000000001e+01   4.3747750000000002e+02  -2.6547999999999998e+01  -4.9457299999999996e+01  -7.5552999999999999e+00
   4.1219000000000001e+00  -6.3532999999999999e+00   1.9035419999999999e+02  -8.2203999999999997e+00   2.9156500000000001e+01   2.0478999999999998e+00  -3.6555100000000003e+01  -4.5116199999999999e+01   4.3068680000000001e+02  -2.6143400000000000e+01  -4.8543199999999999e+01  -7.4801000000000002e+00
   4.5627000000000004e+00  -7.1886000000000001e+00   1.9944730000000001e+02  -8.6594999999999995e+00   3.0431600000000000e+01   2.2101999999999999e+00  -3.5800400000000003e+01  -4.4137799999999999e+01   4.2328670000000000e+02  -2.5488399999999999e+01  -4.7619500000000002e+01  -7.4048999999999996e+00
   5.1578999999999997e+00  -8.3757000000000001e+00   2.0845460000000000e+02  -9.0222999999999995e+00   3.1687700000000000e+01   2.4601000000000002e+00  -3.5134599999999999e+01  -4.3626399999999997e+01   4.1510300000000001e+02  -2.4746600000000001e+01  -4.6705399999999997e+01  -7.3163999999999998e+00
   5.9733999999999998e+00  -9.2551000000000005e+00   2.1763350000000000e+02  -9.6046999999999993e+00   3.3143700000000003e+01   2.6574000000000000e+00  -3.4380000000000003e+01  -4.3381799999999998e+01   4.0622289999999998e+02  -2.4216799999999999e+01  -4.5733600000000003e+01  -7.2678000000000003e+00
   7.0094000000000003e+00  -1.0969799999999999e+01   2.2741280000000000e+02  -1.0158500000000000e+01   3.4570999999999998e+01   2.9643999999999999e+00  -3.3492199999999997e+01  -4.2803600000000003e+01   3.9751679999999999e+02  -2.3504000000000001e+01  -4.4665500000000002e+01  -7.1306000000000003e+00
   8.1555999999999997e+00  -1.2684500000000000e+01   2.3839310000000000e+02  -1.0645400000000000e+01   3.6112600000000000e+01   3.2625999999999999e+00  -3.2515599999999999e+01  -4.2447899999999997e+01   3.8715670000000000e+02  -2.2810400000000001e+01  -4.3414600000000000e+01  -6.9935000000000000e+00
   9.2576999999999998e+00  -1.4641100000000000e+01   2.4945920000000001e+02  -1.1256399999999999e+01   3.7796900000000001e+01   3.6221999999999999e+00  -3.1938500000000001e+01  -4.1914200000000001e+01   3.7697059999999999e+02  -2.2049499999999998e+01  -4.2308100000000003e+01  -6.8608000000000002e+00
   1.0800599999999999e+01  -1.6531700000000001e+01   2.6086849999999998e+02  -1.1848400000000000e+01   3.9386000000000003e+01   4.0080999999999998e+00  -3.0784400000000002e+01  -4.1491700000000002e+01   3.6652339999999998e+02  -2.1269200000000001e+01  -4.0970599999999997e+01  -6.7679000000000000e+00
   1.1946800000000000e+01  -1.8686000000000000e+01   2.7304980000000000e+02  -1.2516700000000000e+01   4.1184500000000000e+01   4.3589000000000002e+00  -2.9963200000000001e+01  -4.1313899999999997e+01   3.5459620000000001e+02  -2.0363700000000001e+01  -3.9594700000000003e+01  -6.7148000000000003e+00
   1.3489800000000001e+01  -2.0840399999999999e+01   2.8643209999999999e+02  -1.3032299999999999e+01   4.3173299999999998e+01   4.7930000000000001e+00  -2.8853400000000001e+01  -4.0713500000000003e+01   3.4188540000000000e+02  -1.9458200000000001e+01  -3.8074399999999997e+01  -6.5777000000000001e+00
   1.5076800000000000e+01  -2.3236699999999999e+01   3.0101530000000002e+02  -1.3853300000000001e+01   4.5209699999999998e+01   5.1833000000000000e+00  -2.7632700000000000e+01  -4.0135399999999997e+01   3.2760750000000002e+02  -1.8514199999999999e+01  -3.6371299999999998e+01  -6.4008000000000003e+00
   1.6619800000000001e+01  -2.5193200000000001e+01   3.1585590000000002e+02  -1.4569400000000000e+01   4.7465000000000003e+01   5.5735999999999999e+00  -2.6367599999999999e+01  -3.9668399999999998e+01   3.1254610000000002e+02  -1.7550899999999999e+01  -3.4543100000000003e+01  -6.2901999999999996e+00
   1.8515400000000000e+01  -2.7347600000000000e+01   3.3292689999999999e+02  -1.5342800000000000e+01   4.9958100000000002e+01   5.9726999999999997e+00  -2.5302199999999999e+01  -3.9023600000000002e+01   2.9565640000000002e+02  -1.6433499999999999e+01  -3.2637999999999998e+01  -6.0690000000000000e+00
   1.9771799999999999e+01  -2.9655899999999999e+01   3.5231400000000002e+02  -1.6116099999999999e+01   5.2679699999999997e+01   6.4682000000000004e+00  -2.4148099999999999e+01  -3.8289800000000000e+01   2.7850560000000002e+02  -1.5287200000000000e+01  -3.0723199999999999e+01  -5.8654999999999999e+00
   2.0984100000000002e+01  -3.2161999999999999e+01   3.7204430000000002e+02  -1.6984900000000000e+01   5.5591500000000003e+01   6.9066999999999998e+00  -2.2527899999999999e+01  -3.7022399999999998e+01   2.5961349999999999e+02  -1.4025300000000000e+01  -2.8413900000000002e+01  -5.6266999999999996e+00
   2.2306600000000000e+01  -3.4777999999999999e+01   3.9340440000000001e+02  -1.8035100000000000e+01   5.8570000000000000e+01   7.3102000000000000e+00  -2.1062999999999999e+01  -3.5621499999999997e+01   2.4089560000000000e+02  -1.2696000000000000e+01  -2.6200800000000001e+01  -5.3834000000000000e+00
   2.3585100000000001e+01  -3.7262200000000000e+01   4.1339210000000003e+02  -1.8894400000000001e+01   6.1634099999999997e+01   7.8319999999999999e+00  -1.9598099999999999e+01  -3.3664800000000000e+01   2.1913050000000001e+02  -1.1260700000000000e+01  -2.3622100000000000e+01  -5.0294999999999996e+00
   2.4599000000000000e+01  -3.9636400000000002e+01   4.3475220000000002e+02  -1.9849100000000000e+01   6.4698200000000000e+01   8.2705000000000002e+00  -1.8111100000000000e+01  -3.1241099999999999e+01   1.9614660000000001e+02  -9.6809999999999992e+00  -2.0918299999999999e+01  -4.6535000000000002e+00
   2.5877500000000001e+01  -4.1900700000000001e+01   4.5216629999999998e+02  -2.0612900000000000e+01   6.7314999999999998e+01   8.6388999999999996e+00  -1.6180099999999999e+01  -2.8973099999999999e+01   1.7342390000000000e+02  -8.1204000000000001e+00  -1.8233799999999999e+01  -4.2377000000000002e+00
   2.6913399999999999e+01  -4.3725400000000000e+01   4.7035250000000002e+02  -2.1348099999999999e+01   6.9874799999999993e+01   9.0379000000000005e+00  -1.4404500000000001e+01  -2.5904499999999999e+01   1.4991770000000000e+02  -6.4924999999999997e+00  -1.5433800000000000e+01  -3.7023999999999999e+00
   2.7751000000000001e+01  -4.5440100000000001e+01   4.8562200000000001e+02  -2.2131000000000000e+01   7.2129999999999995e+01   9.3623999999999992e+00  -1.2429200000000000e+01  -2.2524699999999999e+01   1.2675960000000001e+02  -4.8068000000000000e+00  -1.2768400000000000e+01  -3.1937000000000002e+00
   2.8853100000000001e+01  -4.7286700000000003e+01   5.0003370000000001e+02  -2.2608400000000000e+01   7.4280600000000007e+01   9.6562999999999999e+00  -1.0564800000000000e+01  -1.8322199999999999e+01   1.0534280000000000e+02  -3.2077000000000000e+00  -1.0343700000000000e+01  -2.6010000000000000e+00
   2.9889099999999999e+01  -4.9133299999999998e+01   5.1135710000000000e+02  -2.3133500000000002e+01   7.5898300000000006e+01   9.9149999999999991e+00  -8.6115999999999993e+00  -1.4186400000000001e+01   8.6276700000000005e+01  -1.7532000000000001e+00  -8.0729000000000006e+00  -1.9331000000000000e+00
   3.0903099999999998e+01  -5.0914000000000001e+01   5.2233749999999998e+02  -2.3725400000000000e+01   7.7468400000000003e+01   1.0138600000000000e+01  -6.8360000000000003e+00  -9.7170000000000005e+00   7.0518799999999999e+01  -4.0460000000000002e-01  -6.3794000000000004e+00  -1.2917000000000001e+00
   3.1872900000000001e+01  -5.2584699999999998e+01   5.3125900000000001e+02  -2.4097799999999999e+01   7.8600800000000007e+01   1.0406100000000000e+01  -5.5042999999999997e+00  -6.0035999999999996e+00   5.8678600000000003e+01   6.5500000000000003e-01  -4.9938000000000002e+00  -7.4309999999999998e-01
   3.2490099999999998e+01  -5.3881799999999998e+01   5.3803589999999997e+02  -2.4355499999999999e+01   7.9533400000000000e+01   1.0603500000000000e+01  -4.3723999999999998e+00  -3.0463000000000000e+00   5.1278500000000001e+01   1.4931000000000001e+00  -4.0124000000000004e+00  -2.6979999999999998e-01
   3.3261600000000001e+01  -5.4936999999999998e+01   5.4198199999999997e+02  -2.4661100000000001e+01   8.0056700000000006e+01   1.0734999999999999e+01  -3.4401999999999999e+00   3.3350000000000002e-01   4.5532499999999999e+01   2.2444000000000002e+00  -3.4735999999999998e+00   1.1500000000000000e-01
   3.3570200000000000e+01  -5.5904299999999999e+01   5.4524170000000004e+02  -2.4937899999999999e+01   8.0532499999999999e+01   1.0914800000000000e+01  -2.7300000000000000e+00   2.1124000000000001e+00   4.2485399999999998e+01   2.7452999999999999e+00  -3.0501999999999998e+00   4.2020000000000002e-01
   3.3460000000000001e+01  -5.7223300000000002e+01   5.4781529999999998e+02  -2.5042999999999999e+01   8.1008300000000006e+01   1.1077100000000000e+01  -2.1751000000000000e+00   3.8690000000000002e+00   4.1353600000000000e+01   3.1981000000000002e+00  -2.9443000000000001e+00   6.6790000000000005e-01
   3.3944899999999997e+01  -5.8608199999999997e+01   5.4970249999999999e+02  -2.5109800000000000e+01   8.1198599999999999e+01   1.1221800000000000e+01  -1.9532000000000000e+00   5.3810000000000002e+00   4.3617199999999997e+01   3.4485000000000001e+00  -3.1272000000000002e+00   8.5819999999999996e-01
   3.3724499999999999e+01  -5.9597499999999997e+01   5.5133240000000001e+02  -2.5262599999999999e+01   8.1341399999999993e+01   1.1300700000000001e+01  -1.9753000000000001e+00   6.7595999999999998e+00   4.5271299999999997e+01   3.9687000000000001e+00  -3.4639000000000002e+00   1.1235999999999999e+00
   3.3570200000000000e+01  -6.0630699999999997e+01   5.5210440000000006e+02  -2.5310300000000002e+01   8.1531700000000001e+01   1.1370900000000001e+01  -2.1751000000000000e+00   1.0317299999999999e+01   4.8318399999999997e+01   4.6140999999999996e+00  -3.8102999999999998e+00   1.6146000000000000e+00
   3.2930900000000001e+01  -6.1488100000000003e+01   5.5287649999999996e+02  -2.5329400000000000e+01   8.1721999999999994e+01   1.1498100000000001e+01  -3.1295000000000002e+00   1.2363000000000000e+01   5.1191400000000002e+01   4.9320000000000004e+00  -4.3587999999999996e+00   1.6941999999999999e+00
   3.2401899999999998e+01  -6.2257500000000000e+01   5.5390589999999997e+02  -2.5253000000000000e+01   8.1788600000000002e+01   1.1537500000000000e+01  -1.8422000000000001e+00   1.3230200000000000e+01   5.3803199999999997e+01   5.4233000000000002e+00  -4.6185999999999998e+00   2.0348000000000002e+00
   3.1939000000000000e+01  -6.2917000000000002e+01   5.5313379999999995e+02  -2.5338899999999999e+01   8.1636399999999995e+01   1.1502400000000000e+01  -2.2416999999999998e+00   1.2763299999999999e+01   5.2149099999999997e+01   5.3944000000000001e+00  -4.4935000000000000e+00   1.7517000000000000e+00
   3.1145499999999998e+01  -6.3114899999999999e+01   5.5227599999999995e+02  -2.5119299999999999e+01   8.1522199999999998e+01   1.1537500000000000e+01  -6.6579999999999995e-01   1.0317299999999999e+01   5.1191400000000002e+01   5.1439000000000004e+00  -4.5320000000000000e+00   1.5835999999999999e+00
   3.0704699999999999e+01  -6.3400700000000001e+01   5.5021720000000005e+02  -2.4871099999999998e+01   8.1246200000000002e+01   1.1476100000000001e+01   5.9930000000000005e-01   6.9375000000000000e+00   4.9450200000000002e+01   4.8357000000000001e+00  -4.3973000000000004e+00   1.2871999999999999e+00
   3.0021400000000000e+01  -6.3334699999999998e+01   5.4798680000000002e+02  -2.4861599999999999e+01   8.0884600000000006e+01   1.1370900000000001e+01   3.3289999999999997e-01   5.2920999999999996e+00   4.5184199999999997e+01   4.5080999999999998e+00  -4.1471000000000000e+00   9.2010000000000003e-01
   2.9646699999999999e+01  -6.3488599999999998e+01   5.4618539999999996e+02  -2.4556000000000001e+01   8.0475399999999993e+01   1.1300700000000001e+01  -5.1049999999999995e-01   4.4916000000000000e+00   4.2485399999999998e+01   4.1516999999999999e+00  -3.7814999999999999e+00   8.7580000000000002e-01
   2.9382200000000001e+01  -6.3598500000000001e+01   5.4241089999999997e+02  -2.4135999999999999e+01   8.0123300000000000e+01   1.1265599999999999e+01  -2.4410000000000001e-01   3.3797999999999999e+00   3.9438299999999998e+01   3.7086000000000001e+00  -3.4542999999999999e+00   6.9450000000000001e-01
   2.8544599999999999e+01  -6.3532600000000002e+01   5.3923689999999999e+02  -2.4059600000000000e+01   7.9590500000000006e+01   1.1164800000000000e+01   4.8830000000000001e-01   2.4681999999999999e+00   3.6304099999999998e+01   3.3715000000000002e+00  -2.9828000000000001e+00   6.0599999999999998e-01
   2.8610700000000001e+01  -6.3510599999999997e+01   5.3589130000000000e+02  -2.3696800000000000e+01   7.9019499999999994e+01   1.1085800000000001e+01   1.1318999999999999e+00   2.5792999999999999e+00   3.2473500000000001e+01   3.1114000000000002e+00  -2.7229999999999999e+00   5.0429999999999997e-01
   2.8280100000000001e+01  -6.3510599999999997e+01   5.3391830000000004e+02  -2.3276700000000002e+01   7.8553200000000004e+01   1.1055099999999999e+01   1.5093000000000001e+00   3.6465999999999998e+00   2.8381599999999999e+01   2.8224000000000000e+00  -2.3382000000000001e+00   5.1310000000000000e-01
   2.8213899999999999e+01  -6.3686500000000002e+01   5.3022960000000000e+02  -2.3076200000000000e+01   7.7925200000000004e+01   1.0989400000000000e+01   1.7534000000000001e+00   3.6688999999999998e+00   2.5769800000000000e+01   2.3889000000000000e+00  -1.9629000000000001e+00   5.7950000000000002e-01
   2.7949400000000001e+01  -6.3972200000000001e+01   5.2611199999999997e+02  -2.2799299999999999e+01   7.7297100000000000e+01   1.1002500000000000e+01   1.6868000000000001e+00   4.4249000000000001e+00   2.1939200000000000e+01   2.1385000000000001e+00  -1.6935000000000000e+00   6.2809999999999999e-01
   2.8324100000000001e+01  -6.3994199999999999e+01   5.2130809999999997e+02  -2.2455600000000000e+01   7.6440700000000007e+01   1.0954300000000000e+01   1.3539000000000001e+00   6.3148999999999997e+00   1.9066199999999998e+01   1.9746999999999999e+00  -1.3182000000000000e+00   8.0950000000000000e-01
   2.8632700000000000e+01  -6.3994199999999999e+01   5.1616099999999994e+02  -2.2083300000000001e+01   7.5603300000000004e+01   1.0884100000000000e+01   2.0196999999999998e+00   7.6490999999999998e+00   1.6541399999999999e+01   1.8012999999999999e+00  -1.0584000000000000e+00   9.3340000000000001e-01
   2.8875200000000000e+01  -6.3972200000000001e+01   5.1058510000000001e+02  -2.1663200000000000e+01   7.4661199999999994e+01   1.0827100000000000e+01   1.6868000000000001e+00   9.2056000000000004e+00   1.3058999999999999e+01   1.6472000000000000e+00  -6.6390000000000005e-01   1.1147000000000000e+00
   2.8941299999999998e+01  -6.3356699999999996e+01   5.0509490000000000e+02  -2.1300400000000000e+01   7.3728700000000003e+01   1.0748200000000001e+01   2.3527000000000000e+00   8.2271999999999998e+00   9.7507000000000001e+00   1.2523000000000000e+00  -3.9450000000000002e-01   8.4489999999999998e-01
   2.9183800000000002e+01  -6.3796399999999998e+01   4.9900430000000000e+02  -2.0842099999999999e+01   7.2824700000000007e+01   1.0691200000000000e+01   3.1516999999999999e+00   3.1352000000000002e+00   5.9200999999999997e+00   6.3580000000000003e-01   9.6199999999999994e-02   1.8579999999999999e-01
   2.9117699999999999e+01  -6.3752400000000002e+01   4.9368570000000000e+02  -2.0574800000000000e+01   7.1816000000000003e+01   1.0678000000000001e+01   5.3269999999999995e-01   4.0020000000000000e-01   1.3930000000000000e+00   1.5409999999999999e-01   3.5599999999999998e-01   4.6000000000000002e-01
   2.9183800000000002e+01  -6.3598500000000001e+01   4.8750930000000000e+02  -2.0021000000000001e+01   7.0988100000000003e+01   1.0585900000000001e+01   2.4636000000000000e+00   4.4469999999999998e-01   2.9600000000000000e+00  -5.7799999999999997e-02   5.4849999999999999e-01  -1.9910000000000000e-01
   2.8963400000000000e+01  -6.3752400000000002e+01   4.8356319999999999e+02  -1.9686800000000002e+01   7.0293499999999995e+01   1.0581500000000000e+01   2.0419000000000000e+00  -1.4676000000000000e+00   4.6142000000000003e+00   9.6299999999999997e-02   5.7730000000000004e-01  -5.7500000000000002e-02
   2.8853100000000001e+01  -6.3796399999999998e+01   4.7987450000000001e+02  -1.9352699999999999e+01   6.9674999999999997e+01   1.0564000000000000e+01   1.0431999999999999e+00   2.8910000000000002e-01   1.5670999999999999e+00   0.0000000000000000e+00   6.4470000000000005e-01   2.3000000000000001e-01
   2.8610700000000001e+01  -6.4170100000000005e+01   4.7678629999999998e+02  -1.9094899999999999e+01   6.9180099999999996e+01   1.0577199999999999e+01   3.2404999999999999e+00   1.2897000000000001e+00   3.4824000000000002e+00   1.5409999999999999e-01   4.5219999999999999e-01   3.5400000000000001e-02
   2.8302099999999999e+01  -6.4807599999999994e+01   4.7404120000000000e+02  -1.8837100000000000e+01   6.8609200000000001e+01   1.0564000000000000e+01   1.9532000000000000e+00   1.1339999999999999e+00   3.4824000000000002e+00   2.9859999999999998e-01   4.3300000000000000e-01   7.0800000000000002e-02
   2.7883299999999998e+01  -6.5313199999999995e+01   4.7189659999999998e+02  -1.8474299999999999e+01   6.8266599999999997e+01   1.0599100000000000e+01   2.6190000000000002e+00   9.1169999999999995e-01   1.7412000000000001e+00  -8.6699999999999999e-02   4.8110000000000003e-01   9.7299999999999998e-02
   2.7883299999999998e+01  -6.5818899999999999e+01   4.6932310000000001e+02  -1.8331099999999999e+01   6.7981099999999998e+01   1.0594700000000000e+01   1.5536000000000001e+00  -4.4469999999999998e-01   4.4401000000000002e+00   1.0600000000000000e-01   5.4849999999999999e-01   1.2390000000000000e-01
   2.7508600000000001e+01  -6.6192599999999999e+01   4.6889420000000001e+02  -1.8054200000000002e+01   6.7657600000000002e+01   1.0607900000000001e+01   1.8422000000000001e+00   6.4480000000000004e-01   3.8306000000000000e+00   7.7100000000000002e-02   5.6769999999999998e-01   8.8000000000000005e-03
   2.7244100000000000e+01  -6.6698200000000000e+01   4.6795049999999998e+02  -1.7834599999999998e+01   6.7533900000000003e+01   1.0590299999999999e+01   1.7756000000000001e+00   8.8939999999999997e-01   2.1764999999999999e+00   2.2159999999999999e-01   4.4259999999999999e-01   1.0170000000000000e-01
   2.6979600000000001e+01  -6.7709500000000006e+01   4.6752159999999998e+02  -1.7643699999999999e+01   6.7438699999999997e+01   1.0695600000000001e+01   3.0851000000000002e+00   4.2249999999999999e-01   2.7858999999999998e+00   1.8300000000000000e-01   3.6559999999999998e-01   7.5200000000000003e-02
   2.6803200000000000e+01  -6.8237099999999998e+01   4.6657799999999997e+02  -1.7414500000000000e+01   6.7229399999999998e+01   1.0774500000000000e+01   1.7978000000000001e+00   1.6010000000000000e+00   2.6989000000000001e+00   3.2750000000000001e-01   5.1959999999999995e-01   1.2830000000000000e-01
   2.6450600000000001e+01  -6.9314300000000003e+01   4.6666379999999998e+02  -1.7252199999999998e+01   6.7391199999999998e+01   1.0787599999999999e+01   2.1972999999999998e+00   3.1130000000000002e-01   2.8730000000000002e+00   1.2520000000000001e-01   5.5810000000000004e-01   7.0800000000000002e-02
   2.6406500000000001e+01  -7.0039699999999996e+01   4.6786480000000000e+02  -1.7061299999999999e+01   6.7391199999999998e+01   1.0919200000000000e+01   1.8644000000000001e+00   1.7790000000000000e-01   2.1764999999999999e+00   9.6299999999999997e-02   5.4849999999999999e-01   9.7299999999999998e-02
   2.6318300000000001e+01  -7.1007000000000005e+01   4.6837950000000001e+02  -1.6851199999999999e+01   6.7353099999999998e+01   1.0949900000000000e+01   2.1307000000000000e+00   1.0227999999999999e+00   2.6989000000000001e+00   9.6299999999999997e-02   5.3879999999999995e-01   7.9600000000000004e-02
   2.6141999999999999e+01  -7.1776399999999995e+01   4.6915150000000000e+02  -1.6612600000000000e+01   6.7305499999999995e+01   1.1028800000000000e+01   2.0419000000000000e+00   7.5600000000000001e-01   4.0918000000000001e+00   1.3489999999999999e-01   4.5219999999999999e-01   8.4000000000000005e-02
   2.6164000000000001e+01  -7.2589799999999997e+01   4.6958040000000000e+02  -1.6431200000000000e+01   6.7429199999999994e+01   1.1042000000000000e+01   2.0863000000000000e+00   4.0020000000000000e-01   2.6118000000000001e+00  -2.8899999999999999e-02   5.0029999999999997e-01   8.4000000000000005e-02
   2.6274200000000000e+01  -7.3579099999999997e+01   4.7155349999999999e+02  -1.6173400000000001e+01   6.7572000000000003e+01   1.1116500000000000e+01   1.9088000000000001e+00   5.7809999999999995e-01   2.4377000000000000e+00   4.8200000000000000e-02   4.5219999999999999e-01   1.0170000000000000e-01
   2.5965599999999998e+01  -7.4436400000000006e+01   4.7215400000000000e+02  -1.5982400000000000e+01   6.7686099999999996e+01   1.1199900000000000e+01   1.9975000000000001e+00   4.4469999999999998e-01   2.7858999999999998e+00  -1.9300000000000001e-02   4.9070000000000003e-01   1.2830000000000000e-01
   2.6097899999999999e+01  -7.5777400000000000e+01   4.7549950000000001e+02  -1.5571899999999999e+01   6.7905000000000001e+01   1.1318300000000001e+01   2.0419000000000000e+00   4.6689999999999998e-01   2.8730000000000002e+00   2.8899999999999999e-02   5.1959999999999995e-01   1.0170000000000000e-01
   2.6097899999999999e+01  -7.6524900000000002e+01   4.7670049999999998e+02  -1.5295000000000000e+01   6.8133399999999995e+01   1.1362100000000000e+01   2.3527000000000000e+00   4.2249999999999999e-01   3.2212000000000001e+00   1.3489999999999999e-01   4.8110000000000003e-01   8.8499999999999995e-02
   2.6186100000000000e+01  -7.7536100000000005e+01   4.7961709999999999e+02  -1.4970400000000000e+01   6.8333200000000005e+01   1.1401600000000000e+01   2.3304999999999998e+00   6.8930000000000002e-01   2.0893999999999999e+00   1.4449999999999999e-01   5.3879999999999995e-01   1.1500000000000000e-01
   2.6208100000000002e+01  -7.8283600000000007e+01   4.8124700000000001e+02  -1.4569400000000000e+01   6.8533100000000005e+01   1.1427899999999999e+01   2.2195000000000000e+00   4.6689999999999998e-01   2.8730000000000002e+00   1.9270000000000001e-01   5.2920000000000000e-01   3.9800000000000002e-02
   2.6450600000000001e+01  -7.9536600000000007e+01   4.8287689999999998e+02  -1.4158899999999999e+01   6.8552099999999996e+01   1.1506800000000000e+01   2.0863000000000000e+00   2.6679999999999998e-01   3.0470999999999999e+00   1.7340000000000000e-01   4.9070000000000003e-01   1.1940000000000001e-01
   2.6803200000000000e+01  -8.0569900000000004e+01   4.8424950000000001e+02  -1.3624200000000000e+01   6.8552099999999996e+01   1.1484900000000000e+01   2.0419000000000000e+00   9.7840000000000005e-01   3.3953000000000002e+00   9.6299999999999997e-02   5.3879999999999995e-01   1.0620000000000000e-01
   2.7155899999999999e+01  -8.0855599999999995e+01   4.8527890000000002e+02  -1.3022700000000000e+01   6.8571100000000001e+01   1.1458600000000001e+01   1.9532000000000000e+00   7.1150000000000002e-01   2.9600000000000000e+00   1.9270000000000001e-01   4.2340000000000000e-01   7.0800000000000002e-02
   2.7861300000000000e+01  -8.1207400000000007e+01   4.8716609999999997e+02  -1.2249400000000000e+01   6.8533100000000005e+01   1.1401600000000000e+01   2.2195000000000000e+00   6.2260000000000004e-01   3.3083000000000000e+00   1.9270000000000001e-01   4.9070000000000003e-01   9.7299999999999998e-02
   2.8478400000000001e+01  -8.1647000000000006e+01   4.8802400000000000e+02  -1.1504700000000000e+01   6.8428399999999996e+01   1.1296300000000000e+01   2.0196999999999998e+00   8.0049999999999999e-01   3.3953000000000002e+00   1.4449999999999999e-01   4.9070000000000003e-01   8.4000000000000005e-02
   2.9624600000000001e+01  -8.1625100000000003e+01   4.9016849999999999e+02  -1.0397200000000000e+01   6.8323700000000002e+01   1.1103400000000001e+01   2.2416999999999998e+00   9.1169999999999995e-01   3.9177000000000000e+00   1.6380000000000000e-01   4.6189999999999998e-01   1.1500000000000000e-01
   3.0682600000000001e+01  -8.1449200000000005e+01   4.9334249999999997e+02  -9.2036999999999995e+00   6.8380799999999994e+01   1.0906000000000001e+01   2.1084999999999998e+00   6.6710000000000003e-01   3.0470999999999999e+00   8.6699999999999999e-02   4.4259999999999999e-01   7.5200000000000003e-02
   3.1476199999999999e+01  -8.1097499999999997e+01   4.9565870000000001e+02  -7.7047999999999996e+00   6.8171400000000006e+01   1.0572800000000001e+01   2.1528999999999998e+00   8.0049999999999999e-01   2.7858999999999998e+00   1.8300000000000000e-01   3.7530000000000002e-01   1.2390000000000000e-01
   3.2512099999999997e+01  -8.0086200000000005e+01   4.9909010000000001e+02  -6.0339999999999998e+00   6.8104799999999997e+01   1.0112299999999999e+01   2.0640999999999998e+00   4.8920000000000002e-01   2.6989000000000001e+00   1.4449999999999999e-01   5.5810000000000004e-01   7.9600000000000004e-02
   3.3129300000000001e+01  -7.8943100000000001e+01   5.0080570000000000e+02  -4.1245000000000003e+00   6.7752799999999993e+01   9.7088999999999999e+00   1.9975000000000001e+00   6.4480000000000004e-01   2.7858999999999998e+00   2.0230000000000001e-01   5.3879999999999995e-01   9.7299999999999998e-02
   3.3988999999999997e+01  -7.8019800000000004e+01   5.0132040000000001e+02  -2.0621999999999998e+00   6.7305499999999995e+01   9.2177000000000007e+00   2.1528999999999998e+00   7.3380000000000001e-01   3.1341999999999999e+00   2.3119999999999999e-01   4.6189999999999998e-01   9.7299999999999998e-02
   3.4473900000000000e+01  -7.7492099999999994e+01   5.0406549999999999e+02   1.0500000000000000e-01   6.7077100000000002e+01   8.7748000000000008e+00   2.2416999999999998e+00   8.0049999999999999e-01   2.9600000000000000e+00   1.1559999999999999e-01   5.9660000000000002e-01   7.9600000000000004e-02
   3.5465800000000002e+01  -7.7096400000000003e+01   5.0809739999999999e+02   2.4346000000000001e+00   6.7001000000000005e+01   8.3231999999999999e+00   1.9088000000000001e+00   7.3380000000000001e-01   2.3506000000000000e+00   7.7100000000000002e-02   5.1000000000000001e-01   1.1940000000000001e-01
   3.6104999999999997e+01  -7.6085200000000000e+01   5.1290129999999999e+02   4.8883000000000001e+00   6.6962900000000005e+01   7.7881999999999998e+00   2.0196999999999998e+00   5.3369999999999995e-01   2.8730000000000002e+00   1.2520000000000001e-01   4.6189999999999998e-01   1.0620000000000000e-01
   3.6501800000000003e+01  -7.5249799999999993e+01   5.1684730000000002e+02   7.5042999999999997e+00   6.6820200000000000e+01   7.2355999999999998e+00   1.8422000000000001e+00   5.7809999999999995e-01   2.6989000000000001e+00   1.3489999999999999e-01   4.8110000000000003e-01   1.1500000000000000e-01
   3.6788300000000000e+01  -7.4810199999999995e+01   5.2199429999999995e+02   1.0053500000000000e+01   6.6848699999999994e+01   6.7225000000000001e+00   2.0863000000000000e+00   6.2260000000000004e-01   3.7435999999999998e+00   5.7799999999999997e-02   5.1000000000000001e-01   7.9600000000000004e-02
   3.7207099999999997e+01  -7.4656300000000002e+01   5.2705560000000003e+02   1.2669499999999999e+01   6.6924899999999994e+01   6.2709000000000001e+00   2.1084999999999998e+00   4.2249999999999999e-01   2.5247000000000002e+00   2.0230000000000001e-01   5.0029999999999997e-01   1.3270000000000001e-01
   3.8044699999999999e+01  -7.3886799999999994e+01   5.3297469999999998e+02   1.5352300000000000e+01   6.6915400000000005e+01   5.7929000000000004e+00   2.0863000000000000e+00   5.5589999999999995e-01   2.6989000000000001e+00   1.4449999999999999e-01   5.5810000000000004e-01   1.2830000000000000e-01
   3.9234999999999999e+01  -7.3227300000000000e+01   5.3863639999999998e+02   1.8006499999999999e+01   6.7001000000000005e+01   5.2842000000000002e+00   2.2416999999999998e+00   6.4480000000000004e-01   2.9600000000000000e+00   1.4449999999999999e-01   5.5810000000000004e-01   7.5200000000000003e-02
   4.0050600000000003e+01  -7.2545800000000000e+01   5.4361180000000002e+02   2.0880299999999998e+01   6.7058099999999996e+01   4.8193999999999999e+00   2.0419000000000000e+00   7.1150000000000002e-01   3.2212000000000001e+00   1.3489999999999999e-01   5.4849999999999999e-01   9.7299999999999998e-02
   4.1284900000000000e+01  -7.1842399999999998e+01   5.4995979999999997e+02   2.3601299999999998e+01   6.6886799999999994e+01   4.2712000000000003e+00   1.9975000000000001e+00   6.6710000000000003e-01   2.2635999999999998e+00   2.2159999999999999e-01   4.7149999999999997e-01   6.6400000000000001e-02
   4.2475200000000001e+01  -7.0809100000000001e+01   5.5390589999999997e+02   2.6179099999999998e+01   6.6801199999999994e+01   3.8458000000000001e+00   2.1528999999999998e+00   6.4480000000000004e-01   4.0918000000000001e+00   1.1559999999999999e-01   4.2340000000000000e-01   7.5200000000000003e-02
   4.3511200000000002e+01  -7.0743200000000002e+01   5.5896709999999996e+02   2.8728300000000001e+01   6.6506200000000007e+01   3.4950000000000001e+00   2.1528999999999998e+00   7.5600000000000001e-01   2.0024000000000002e+00   2.0230000000000001e-01   3.7530000000000002e-01   6.1899999999999997e-02
   4.4525100000000002e+01  -7.0479399999999998e+01   5.6051130000000001e+02   3.1057900000000000e+01   6.6249300000000005e+01   3.1837000000000000e+00   2.0196999999999998e+00   6.2260000000000004e-01   3.1341999999999999e+00   1.0600000000000000e-01   4.8110000000000003e-01   1.1500000000000000e-01
   4.5627200000000002e+01  -7.0677199999999999e+01   5.6308479999999997e+02   3.3396999999999998e+01   6.5754400000000004e+01   2.8679000000000001e+00   1.9975000000000001e+00   5.7809999999999995e-01   3.1341999999999999e+00   1.3489999999999999e-01   4.2340000000000000e-01   1.0170000000000000e-01
   4.6817500000000003e+01  -7.0853099999999998e+01   5.6514359999999999e+02   3.5583300000000001e+01   6.5373800000000003e+01   2.6092000000000000e+00   1.9975000000000001e+00   7.1150000000000002e-01   2.8730000000000002e+00   1.6380000000000000e-01   4.6189999999999998e-01   1.1500000000000000e-01
   4.7588999999999999e+01  -7.1028999999999996e+01   5.6643029999999999e+02   3.7569200000000002e+01   6.4926500000000004e+01   2.3812000000000002e+00   2.0863000000000000e+00   5.1139999999999997e-01   2.8730000000000002e+00   7.7100000000000002e-02   3.8490000000000002e-01   4.8700000000000000e-02
   4.8668999999999997e+01  -7.1622500000000002e+01   5.6634460000000001e+02   3.9383200000000002e+01   6.4441199999999995e+01   2.1663000000000001e+00   2.1084999999999998e+00   7.7820000000000000e-01   1.9153000000000000e+00   8.6699999999999999e-02   5.7730000000000004e-01   8.4000000000000005e-02
   4.9242100000000001e+01  -7.1996300000000005e+01   5.6651610000000005e+02   4.1082700000000003e+01   6.3955900000000000e+01   2.0304000000000002e+00   2.1307000000000000e+00   6.4480000000000004e-01   2.4377000000000000e+00   1.3489999999999999e-01   5.1000000000000001e-01   1.0170000000000000e-01
   5.0013599999999997e+01  -7.2370000000000005e+01   5.6728819999999996e+02   4.2629399999999997e+01   6.3489699999999999e+01   1.8681000000000001e+00   1.9532000000000000e+00   4.0020000000000000e-01   2.6989000000000001e+00   1.4449999999999999e-01   4.4259999999999999e-01   8.4000000000000005e-02
   5.0762999999999998e+01  -7.3161400000000000e+01   5.6677350000000001e+02   4.3937399999999997e+01   6.3032899999999998e+01   1.7804000000000000e+00   2.0419000000000000e+00   6.8930000000000002e-01   2.9600000000000000e+00   1.0600000000000000e-01   4.8110000000000003e-01   7.5200000000000003e-02
   5.0762999999999998e+01  -7.3425200000000004e+01   5.6634460000000001e+02   4.5121200000000002e+01   6.2633200000000002e+01   1.6619999999999999e+00   2.0640999999999998e+00   7.5600000000000001e-01   3.0470999999999999e+00   1.9270000000000001e-01   5.4849999999999999e-01   7.9600000000000004e-02
   5.0630800000000001e+01  -7.3249300000000005e+01   5.6394259999999997e+02   4.6238300000000002e+01   6.2214500000000001e+01   1.4515000000000000e+00   1.9753000000000001e+00   6.8930000000000002e-01   2.6118000000000001e+00   1.1559999999999999e-01   4.9070000000000003e-01   1.2390000000000000e-01
   5.0035600000000002e+01  -7.3293300000000002e+01   5.6239850000000001e+02   4.7192999999999998e+01   6.1986199999999997e+01   1.6006000000000000e+00   1.9975000000000001e+00   4.4469999999999998e-01   3.3083000000000000e+00   5.7799999999999997e-02   4.5219999999999999e-01   1.1940000000000001e-01
   4.6332599999999999e+01  -8.1493200000000002e+01   5.5785199999999998e+02   4.6467399999999998e+01   6.1453299999999999e+01   2.0785999999999998e+00   2.2195000000000000e+00   5.7809999999999995e-01   2.8730000000000002e+00   1.0600000000000000e-01   4.1370000000000001e-01   1.0620000000000000e-01
   4.6288499999999999e+01  -8.1822900000000004e+01   5.5210440000000006e+02   4.6916200000000003e+01   6.1129700000000000e+01   2.6486999999999998e+00   2.1084999999999998e+00   7.1150000000000002e-01   2.6989000000000001e+00   1.0600000000000000e-01   5.1000000000000001e-01   1.0170000000000000e-01
   4.6068100000000001e+01  -7.3381200000000007e+01   5.4738630000000001e+02   4.7699100000000001e+01   6.0396999999999998e+01   2.5566000000000000e+00   2.1307000000000000e+00   6.8930000000000002e-01   3.2212000000000001e+00   1.0600000000000000e-01   3.9450000000000002e-01   1.1060000000000000e-01
   4.3599299999999999e+01  -8.4021299999999997e+01   5.4026630000000000e+02   4.6868400000000001e+01   5.9749899999999997e+01   2.5171000000000001e+00   2.0640999999999998e+00   4.2249999999999999e-01   2.7858999999999998e+00   1.0600000000000000e-01   4.2340000000000000e-01   9.2899999999999996e-02
   3.9984400000000001e+01  -8.0811700000000002e+01   5.3057270000000005e+02   4.6830199999999998e+01   5.8988700000000001e+01   3.1968000000000001e+00   1.8644000000000001e+00   6.6710000000000003e-01   2.2635999999999998e+00   1.3489999999999999e-01   4.5219999999999999e-01   8.8499999999999995e-02
   3.6964700000000001e+01  -8.0086200000000005e+01   5.1984969999999998e+02   4.6620199999999997e+01   5.8246400000000001e+01   3.4468000000000001e+00   1.9532000000000000e+00   8.0049999999999999e-01   2.7858999999999998e+00   2.1190000000000001e-01   4.8110000000000003e-01   9.7299999999999998e-02
   3.5554000000000002e+01  -8.1910799999999995e+01   5.0921249999999998e+02   4.5865900000000003e+01   5.6923699999999997e+01   3.2757999999999998e+00   1.8866000000000001e+00   6.6710000000000003e-01   2.5247000000000002e+00   1.5409999999999999e-01   4.3300000000000000e-01   9.2899999999999996e-02
   3.4429800000000000e+01  -7.8613299999999995e+01   4.9454349999999999e+02   4.5417200000000001e+01   5.5467799999999997e+01   3.4863000000000000e+00   1.8644000000000001e+00   5.5589999999999995e-01   2.9600000000000000e+00   1.7340000000000000e-01   5.0029999999999997e-01   7.0800000000000002e-02
   2.9889099999999999e+01  -8.0723699999999994e+01   4.7798730000000000e+02   4.4262000000000000e+01   5.4154600000000002e+01   3.9116000000000000e+00   2.0419000000000000e+00   7.3380000000000001e-01   3.3953000000000002e+00   1.4449999999999999e-01   4.2340000000000000e-01   1.2390000000000000e-01
   2.6825299999999999e+01  -7.9822400000000002e+01   4.6220299999999997e+02   4.3221299999999999e+01   5.2508400000000002e+01   4.0255999999999998e+00   2.1084999999999998e+00   6.0040000000000004e-01   2.8730000000000002e+00   1.4449999999999999e-01   4.1370000000000001e-01   6.1899999999999997e-02
   2.5106000000000002e+01  -7.6700699999999998e+01   4.4504629999999997e+02   4.2419300000000000e+01   5.0595700000000001e+01   4.0212000000000003e+00   1.8200000000000001e+00   7.1150000000000002e-01   2.1764999999999999e+00   1.9270000000000001e-01   4.6189999999999998e-01   7.5200000000000003e-02
   2.2747499999999999e+01  -7.5645499999999998e+01   4.2720330000000001e+02   4.1149500000000003e+01   4.8797199999999997e+01   4.0739000000000001e+00   2.1307000000000000e+00   7.7820000000000000e-01   2.6989000000000001e+00   5.7799999999999997e-02   5.2920000000000000e-01   1.1060000000000000e-01
   1.8912099999999999e+01  -7.2875600000000006e+01   4.0747300000000001e+02   3.9946500000000000e+01   4.7093899999999998e+01   4.1220999999999997e+00   2.0419000000000000e+00   4.4469999999999998e-01   3.7435999999999998e+00   1.0600000000000000e-01   5.0029999999999997e-01   1.1940000000000001e-01
   1.5495600000000000e+01  -6.9138400000000004e+01   3.8825740000000002e+02   3.8810400000000001e+01   4.5133600000000001e+01   4.0869999999999997e+00   1.9532000000000000e+00   9.7840000000000005e-01   3.0470999999999999e+00   8.6699999999999999e-02   4.9070000000000003e-01   5.3100000000000001e-02
   1.3159200000000000e+01  -6.7731399999999994e+01   3.6989970000000000e+02   3.7311399999999999e+01   4.3059199999999997e+01   4.1483999999999996e+00   2.0863000000000000e+00   5.5589999999999995e-01   2.9600000000000000e+00   1.3489999999999999e-01   5.1000000000000001e-01   9.7299999999999998e-02
   1.0161400000000000e+01  -6.3884300000000003e+01   3.4879689999999999e+02   3.5888900000000000e+01   4.1070300000000003e+01   4.1090000000000000e+00   1.9753000000000001e+00   7.3380000000000001e-01   3.3083000000000000e+00   1.4449999999999999e-01   4.9070000000000003e-01   1.5040000000000001e-01
   6.8331000000000000e+00  -5.9817300000000003e+01   3.2700779999999997e+02   3.4437700000000000e+01   3.9005400000000002e+01   4.0343999999999998e+00   1.9753000000000001e+00   8.0049999999999999e-01   1.9153000000000000e+00   1.8300000000000000e-01   5.5810000000000004e-01   1.3270000000000001e-01
   4.4745999999999997e+00  -5.5750399999999999e+01   3.0693439999999998e+02   3.2575899999999997e+01   3.6816800000000001e+01   3.9159999999999999e+00   2.0419000000000000e+00   3.3350000000000002e-01   2.4377000000000000e+00   9.6299999999999997e-02   5.3879999999999995e-01   9.2899999999999996e-02
   3.1741000000000001e+00  -5.3991700000000002e+01   2.8445900000000000e+02   3.0446800000000000e+01   3.4228499999999997e+01   4.2843999999999998e+00   1.8866000000000001e+00   1.0450999999999999e+00   3.1341999999999999e+00   1.1559999999999999e-01   4.8110000000000003e-01   1.6370000000000001e-01
   1.6972000000000000e+00  -5.2145099999999999e+01   2.6258420000000001e+02   2.8413200000000000e+01   3.1830500000000001e+01   4.2098000000000004e+00   1.9975000000000001e+00   7.7820000000000000e-01   2.8730000000000002e+00   5.7799999999999997e-02   4.2340000000000000e-01   9.2899999999999996e-02
   4.6289999999999998e-01  -4.9594999999999999e+01   2.3942250000000001e+02   2.5873600000000000e+01   2.9051800000000000e+01   4.4421999999999997e+00   2.0196999999999998e+00   3.5580000000000001e-01   3.1341999999999999e+00   9.6299999999999997e-02   4.9070000000000003e-01   4.8700000000000000e-02
   9.6989999999999998e-01  -4.8715600000000002e+01   2.1471680000000001e+02   2.3209900000000001e+01   2.6263700000000000e+01   4.4028000000000000e+00   1.8422000000000001e+00   9.7840000000000005e-01   3.2212000000000001e+00   1.6380000000000000e-01   5.1959999999999995e-01   1.2390000000000000e-01
   2.8649999999999998e-01  -4.9704900000000002e+01   1.8872430000000000e+02   2.0068700000000000e+01   2.2961700000000000e+01   4.9641000000000002e+00   1.8644000000000001e+00   5.5589999999999995e-01   3.0470999999999999e+00   2.1190000000000001e-01   4.9070000000000003e-01   1.1500000000000000e-01
  -1.9839999999999999e-01  -4.7066899999999997e+01   1.6281760000000000e+02   1.7414500000000000e+01   1.9916599999999999e+01   4.8456999999999999e+00   2.1084999999999998e+00   4.8920000000000002e-01   2.7858999999999998e+00   1.2520000000000001e-01   4.6189999999999998e-01   7.9600000000000004e-02
  -1.2784000000000000e+00  -4.3439599999999999e+01   1.3871240000000000e+02   1.4636200000000001e+01   1.6957200000000000e+01   4.6044999999999998e+00   1.9975000000000001e+00   7.5600000000000001e-01   3.0470999999999999e+00   4.8200000000000000e-02   5.3879999999999995e-01   1.1940000000000001e-01
  -9.0369999999999995e-01  -3.8361400000000003e+01   1.1263410000000000e+02   1.1791100000000000e+01   1.3817000000000000e+01   4.1528000000000000e+00   2.0640999999999998e+00   5.7809999999999995e-01   3.6564999999999999e+00   9.6299999999999997e-02   4.2340000000000000e-01   1.3270000000000001e-01
  -6.8330000000000002e-01  -3.2359800000000000e+01   8.9043599999999998e+01   9.3565000000000005e+00   1.0876600000000000e+01   3.5345000000000000e+00   1.9753000000000001e+00   8.0049999999999999e-01   3.0470999999999999e+00   1.1559999999999999e-01   3.8490000000000002e-01   1.1060000000000000e-01
  -6.6130000000000000e-01  -2.4841500000000000e+01   6.6225099999999998e+01   6.9983000000000004e+00   7.9362000000000004e+00   2.7671000000000001e+00   2.0863000000000000e+00   6.8930000000000002e-01   2.0024000000000002e+00   1.3489999999999999e-01   5.1000000000000001e-01   7.0800000000000002e-02
  -7.2740000000000005e-01  -1.6795500000000001e+01   4.7095300000000002e+01   5.2988000000000000e+00   5.7380000000000004e+00   1.8373999999999999e+00   1.9532000000000000e+00   6.8930000000000002e-01   2.5247000000000002e+00   1.6380000000000000e-01   4.6189999999999998e-01   6.1899999999999997e-02
  -9.9190000000000000e-01  -9.2771000000000008e+00   3.2254700000000000e+01   4.0385999999999997e+00   4.1108000000000002e+00   9.3840000000000001e-01   2.0640999999999998e+00   6.2260000000000004e-01   2.9600000000000000e+00   1.1559999999999999e-01   4.6189999999999998e-01   1.0170000000000000e-01
  -5.5110000000000003e-01  -2.6379999999999999e+00   2.4190999999999999e+01   3.3607000000000000e+00   2.9117999999999999e+00   1.5790000000000001e-01   2.0640999999999998e+00   6.4480000000000004e-01   2.7858999999999998e+00   1.3489999999999999e-01   5.1959999999999995e-01   1.5040000000000001e-01
   0.0000000000000000e+00   1.4948999999999999e+00   1.9987600000000000e+01   2.9405999999999999e+00   2.2267000000000001e+00  -3.5080000000000000e-01   1.8200000000000001e+00   7.5600000000000001e-01   2.5247000000000002e+00   1.5409999999999999e-01   4.9070000000000003e-01   1.1940000000000001e-01
   2.4249999999999999e-01   4.5506000000000002e+00   1.6470500000000001e+01   2.6541999999999999e+00   1.8746000000000000e+00  -7.9369999999999996e-01   2.1307000000000000e+00   6.0040000000000004e-01   3.2212000000000001e+00   1.8300000000000000e-01   4.7149999999999997e-01   8.8499999999999995e-02
  -1.5429999999999999e-01   4.6384999999999996e+00   1.3296500000000000e+01   2.1385999999999998e+00   1.5225000000000000e+00  -7.0160000000000000e-01   1.9975000000000001e+00   6.0040000000000004e-01   2.9600000000000000e+00   1.3489999999999999e-01   5.2920000000000000e-01   1.2830000000000000e-01
  -1.9839999999999999e-01   4.0449999999999999e+00   1.0208299999999999e+01   1.8331000000000000e+00   1.2180000000000000e+00  -6.4900000000000002e-01   1.9975000000000001e+00   7.5600000000000001e-01   2.3506000000000000e+00   1.4449999999999999e-01   5.2920000000000000e-01   6.1899999999999997e-02
   2.4249999999999999e-01   4.7264999999999997e+00   8.4068000000000005e+00   1.5849000000000000e+00   1.0182000000000000e+00  -8.4199999999999997e-01   2.0640999999999998e+00   7.5600000000000001e-01   3.3083000000000000e+00   1.3489999999999999e-01   5.7730000000000004e-01   6.1899999999999997e-02
   4.4080000000000003e-01   5.0781999999999998e+00   6.9485000000000001e+00   1.3270999999999999e+00   6.2800000000000000e-01  -7.2789999999999999e-01   2.0863000000000000e+00   5.3369999999999995e-01   2.9600000000000000e+00   1.1559999999999999e-01   4.8110000000000003e-01   7.9600000000000004e-02
  -4.6289999999999998e-01   3.4293999999999998e+00   3.5171000000000001e+00   8.3060000000000000e-01   3.4260000000000002e-01  -3.9910000000000001e-01   1.9753000000000001e+00   8.2269999999999999e-01   2.6118000000000001e+00   1.1559999999999999e-01   4.9070000000000003e-01   8.4000000000000005e-02
  -2.0057999999999998e+00   8.7929999999999997e-01   8.5800000000000001e-02   1.5279999999999999e-01  -9.4999999999999998e-03   1.4030000000000001e-01   2.0640999999999998e+00   7.1150000000000002e-01   2.9600000000000000e+00   1.7340000000000000e-01   5.3879999999999995e-01   1.1500000000000000e-01
  -2.3144000000000000e+00  -4.1770000000000002e-01   8.5800000000000001e-02   9.5500000000000002e-02   1.0470000000000000e-01   2.6300000000000000e-02   1.9532000000000000e+00   6.0040000000000004e-01   2.7858999999999998e+00   1.3489999999999999e-01   5.2920000000000000e-01   1.5920000000000001e-01
  -1.8075000000000001e+00   1.4509000000000001e+00   4.2890000000000000e-01   1.7190000000000000e-01   1.9000000000000000e-02   4.4000000000000003e-03   2.1307000000000000e+00   5.1139999999999997e-01   3.5695000000000001e+00   1.9270000000000001e-01   4.5219999999999999e-01   1.0620000000000000e-01
  -1.2564000000000000e+00   1.0992000000000000e+00   2.5740000000000002e-01   1.4319999999999999e-01  -1.9000000000000000e-02   9.2100000000000001e-02   2.0196999999999998e+00   6.6710000000000003e-01   2.5247000000000002e+00   1.5409999999999999e-01   5.2920000000000000e-01   9.2899999999999996e-02
  -1.6752000000000000e+00   0.0000000000000000e+00  -1.7160000000000000e-01   1.5279999999999999e-01   9.4999999999999998e-03   8.8000000000000005e-03   2.0863000000000000e+00   6.8930000000000002e-01   2.5247000000000002e+00   1.7340000000000000e-01   5.2920000000000000e-01   8.8499999999999995e-02
  -2.0499000000000001e+00   9.8929999999999996e-01  -9.4359999999999999e-01   1.8140000000000001e-01  -9.4999999999999998e-03   2.1899999999999999e-02   2.0419000000000000e+00   6.4480000000000004e-01   3.3083000000000000e+00   9.6299999999999997e-02   5.1000000000000001e-01   8.8499999999999995e-02
  -1.7413000000000001e+00   9.6730000000000005e-01  -2.5740000000000002e-01   1.3370000000000001e-01   2.8500000000000001e-02   9.6500000000000002e-02   2.0863000000000000e+00   7.1150000000000002e-01   2.6989000000000001e+00   1.0600000000000000e-01   4.6189999999999998e-01   7.5200000000000003e-02
  -1.5428999999999999e+00   4.1770000000000002e-01  -8.5800000000000001e-02   1.5279999999999999e-01   6.6600000000000006e-02   5.2600000000000001e-02   2.0419000000000000e+00   8.2269999999999999e-01   2.6118000000000001e+00   1.9270000000000001e-01   4.1370000000000001e-01   1.0170000000000000e-01
  -1.5649999999999999e+00   8.7929999999999997e-01   5.1470000000000005e-01   2.4820000000000000e-01   2.8500000000000001e-02   0.0000000000000000e+00   2.0196999999999998e+00   6.6710000000000003e-01   2.6118000000000001e+00   1.8300000000000000e-01   5.3879999999999995e-01   1.0620000000000000e-01
  -1.9617000000000000e+00   9.0129999999999999e-01  -6.8630000000000002e-01   1.7190000000000000e-01   1.9000000000000000e-02   5.2600000000000001e-02   2.0196999999999998e+00   5.3369999999999995e-01   2.9600000000000000e+00   1.6380000000000000e-01   4.3300000000000000e-01   6.6400000000000001e-02
  -1.8735999999999999e+00   4.3969999999999998e-01  -4.2890000000000000e-01   1.6230000000000000e-01   0.0000000000000000e+00   0.0000000000000000e+00   1.8866000000000001e+00   5.7809999999999995e-01   2.0893999999999999e+00   6.7400000000000002e-02   4.2340000000000000e-01   8.4000000000000005e-02
  -1.4107000000000001e+00   9.0129999999999999e-01   4.2890000000000000e-01   2.0999999999999999e-01  -1.9000000000000000e-02   1.7500000000000002e-02   1.7756000000000001e+00   7.1150000000000002e-01   3.3953000000000002e+00   1.1559999999999999e-01   4.0410000000000001e-01   1.0620000000000000e-01
  -1.6752000000000000e+00   7.4739999999999995e-01  -6.8630000000000002e-01   9.5500000000000002e-02  -2.8500000000000001e-02   3.5099999999999999e-02   1.9532000000000000e+00   7.1150000000000002e-01   2.8730000000000002e+00   1.2520000000000001e-01   4.0410000000000001e-01   1.1500000000000000e-01
  -2.0057999999999998e+00   6.1550000000000005e-01   8.5800000000000001e-02   9.5500000000000002e-02   0.0000000000000000e+00   8.3299999999999999e-02   1.9088000000000001e+00   7.3380000000000001e-01   3.0470999999999999e+00   1.2520000000000001e-01   4.2340000000000000e-01   9.2899999999999996e-02
  -1.7413000000000001e+00   9.6730000000000005e-01   2.5740000000000002e-01   8.5900000000000004e-02  -8.5599999999999996e-02   1.3200000000000000e-02   1.9753000000000001e+00   8.4499999999999997e-01   2.4377000000000000e+00   1.5409999999999999e-01   5.1000000000000001e-01   8.8499999999999995e-02
  -1.4327000000000001e+00   9.2330000000000001e-01   7.7210000000000001e-01   9.5500000000000002e-02   4.7600000000000003e-02   4.4000000000000003e-03   1.9753000000000001e+00   8.6719999999999997e-01   2.7858999999999998e+00   1.6380000000000000e-01   5.4849999999999999e-01   5.7500000000000002e-02
  -1.6311000000000000e+00   6.3749999999999996e-01  -3.4310000000000002e-01   1.2410000000000000e-01  -6.6600000000000006e-02   2.6300000000000000e-02   2.1751000000000000e+00   5.1139999999999997e-01   2.7858999999999998e+00   2.1190000000000001e-01   4.9070000000000003e-01   8.4000000000000005e-02
  -1.8735999999999999e+00   7.9139999999999999e-01   1.7160000000000000e-01   2.2910000000000000e-01  -1.9000000000000000e-02   3.0700000000000002e-02   2.0419000000000000e+00   6.8930000000000002e-01   2.4377000000000000e+00   1.6380000000000000e-01   4.5219999999999999e-01   1.5040000000000001e-01
  -1.6972000000000000e+00   8.5740000000000005e-01   5.1470000000000005e-01   1.5279999999999999e-01   5.7099999999999998e-02   8.3299999999999999e-02   2.1084999999999998e+00   7.3380000000000001e-01   2.0893999999999999e+00   1.0600000000000000e-01   5.0029999999999997e-01   1.5040000000000001e-01
  -1.4107000000000001e+00   6.5949999999999998e-01   0.0000000000000000e+00   1.4319999999999999e-01   1.9000000000000000e-02   2.1899999999999999e-02   1.9310000000000000e+00   6.8930000000000002e-01   3.0470999999999999e+00   8.6699999999999999e-02   5.1000000000000001e-01   1.0170000000000000e-01
  -1.5870000000000000e+00   8.3540000000000003e-01   0.0000000000000000e+00   1.7190000000000000e-01  -4.7600000000000003e-02   4.8200000000000000e-02   2.0196999999999998e+00   6.4480000000000004e-01   2.7858999999999998e+00   1.3489999999999999e-01   5.5810000000000004e-01   1.0620000000000000e-01
  -1.8075000000000001e+00   9.0129999999999999e-01   8.5800000000000001e-02   1.6230000000000000e-01  -1.9000000000000000e-02   5.2600000000000001e-02   1.9310000000000000e+00   7.3380000000000001e-01   2.7858999999999998e+00   1.2520000000000001e-01   4.2340000000000000e-01   9.7299999999999998e-02
  -1.7413000000000001e+00   7.9139999999999999e-01   3.4310000000000002e-01   1.3370000000000001e-01  -4.7600000000000003e-02   7.0199999999999999e-02   1.9310000000000000e+00   6.8930000000000002e-01   2.6118000000000001e+00   5.7799999999999997e-02   5.0029999999999997e-01   9.7299999999999998e-02
  -1.8294999999999999e+00   9.4530000000000003e-01  -8.5800000000000001e-02   4.7699999999999999e-02  -1.0470000000000000e-01   4.8200000000000000e-02   2.0196999999999998e+00   6.0040000000000004e-01   2.9600000000000000e+00   1.9270000000000001e-01   4.6189999999999998e-01   1.1500000000000000e-01
  -1.6532000000000000e+00   7.4739999999999995e-01  -2.5740000000000002e-01   2.0999999999999999e-01   9.4999999999999998e-03   7.0199999999999999e-02   2.1307000000000000e+00   5.1139999999999997e-01   2.3506000000000000e+00   1.7340000000000000e-01   4.7149999999999997e-01   7.0800000000000002e-02
  -1.7634000000000001e+00   8.1340000000000001e-01  -2.5740000000000002e-01   1.6230000000000000e-01  -4.7600000000000003e-02   6.5799999999999997e-02   1.9753000000000001e+00   6.4480000000000004e-01   2.3506000000000000e+00   2.3119999999999999e-01   4.8110000000000003e-01   8.8499999999999995e-02
  -1.7413000000000001e+00   8.1340000000000001e-01   1.7160000000000000e-01   1.4319999999999999e-01   0.0000000000000000e+00   9.6500000000000002e-02   2.0419000000000000e+00   6.0040000000000004e-01   2.6118000000000001e+00   8.6699999999999999e-02   5.1000000000000001e-01   1.0620000000000000e-01
  -1.6752000000000000e+00   9.0129999999999999e-01   0.0000000000000000e+00   1.9089999999999999e-01   6.6600000000000006e-02   5.2600000000000001e-02   1.9975000000000001e+00   7.1150000000000002e-01   2.2635999999999998e+00   1.5409999999999999e-01   4.0410000000000001e-01   1.0170000000000000e-01
  -1.5649999999999999e+00   8.3540000000000003e-01   3.4310000000000002e-01   6.6799999999999998e-02   0.0000000000000000e+00   1.7500000000000002e-02   2.0196999999999998e+00   5.7809999999999995e-01   2.8730000000000002e+00   1.1559999999999999e-01   5.6769999999999998e-01   8.8499999999999995e-02
  -1.8514999999999999e+00   7.2550000000000003e-01   8.5800000000000001e-02   1.4319999999999999e-01  -1.9000000000000000e-02   4.4000000000000003e-03   2.1084999999999998e+00   8.8939999999999997e-01   2.8730000000000002e+00   1.9270000000000001e-01   5.5810000000000004e-01   9.2899999999999996e-02
  -1.7634000000000001e+00   7.0350000000000001e-01   0.0000000000000000e+00   1.4319999999999999e-01   1.9000000000000000e-02   2.1899999999999999e-02   1.9975000000000001e+00   8.0049999999999999e-01   4.3529999999999998e+00   1.5409999999999999e-01   4.0410000000000001e-01   1.0170000000000000e-01
  -1.6972000000000000e+00   5.4959999999999998e-01  -3.4310000000000002e-01   1.8140000000000001e-01   3.8100000000000002e-02   4.3900000000000002e-02   1.8644000000000001e+00   5.7809999999999995e-01   2.6989000000000001e+00   1.0600000000000000e-01   4.5219999999999999e-01   1.0620000000000000e-01
  -1.7193000000000001e+00   8.3540000000000003e-01  -3.4310000000000002e-01   7.6399999999999996e-02  -2.8500000000000001e-02   2.6300000000000000e-02   1.9975000000000001e+00   6.8930000000000002e-01   2.2635999999999998e+00   1.3489999999999999e-01   4.9070000000000003e-01   1.2390000000000000e-01
  -1.8956000000000000e+00   7.2550000000000003e-01  -1.0294000000000001e+00   7.6399999999999996e-02  -6.6600000000000006e-02   4.3900000000000002e-02   1.8866000000000001e+00   5.3369999999999995e-01   2.6989000000000001e+00   1.3489999999999999e-01   4.5219999999999999e-01   1.0620000000000000e-01
  -1.7854000000000001e+00   7.2550000000000003e-01  -3.4310000000000002e-01   1.2410000000000000e-01  -1.9000000000000000e-02   8.8000000000000005e-03   2.1528999999999998e+00   6.0040000000000004e-01   2.6118000000000001e+00   1.3489999999999999e-01   3.8490000000000002e-01   1.2390000000000000e-01
  -1.6532000000000000e+00   7.6939999999999997e-01  -3.4310000000000002e-01   8.5900000000000004e-02  -5.7099999999999998e-02   4.3900000000000002e-02   1.9088000000000001e+00   7.1150000000000002e-01   2.2635999999999998e+00   8.6699999999999999e-02   4.9070000000000003e-01   1.1060000000000000e-01
  -1.8075000000000001e+00   5.9360000000000002e-01   8.5800000000000001e-02   8.5900000000000004e-02  -2.8500000000000001e-02   2.6300000000000000e-02   1.9753000000000001e+00   6.4480000000000004e-01   3.1341999999999999e+00   2.0230000000000001e-01   5.1959999999999995e-01   9.7299999999999998e-02
  -1.7193000000000001e+00   8.3540000000000003e-01   0.0000000000000000e+00   7.6399999999999996e-02   1.1420000000000000e-01   5.2600000000000001e-02   1.6424000000000001e+00   7.3380000000000001e-01   2.8730000000000002e+00   2.0230000000000001e-01   5.2920000000000000e-01   6.6400000000000001e-02
  -1.9397000000000000e+00   8.5740000000000005e-01  -1.7160000000000000e-01   2.3870000000000000e-01  -2.8500000000000001e-02   0.0000000000000000e+00   2.1084999999999998e+00   6.4480000000000004e-01   2.5247000000000002e+00   1.4449999999999999e-01   4.5219999999999999e-01   1.0170000000000000e-01
  -1.7854000000000001e+00   7.0350000000000001e-01  -1.7160000000000000e-01   2.1959999999999999e-01   1.9000000000000000e-02   2.1899999999999999e-02   1.9975000000000001e+00   6.0040000000000004e-01   2.8730000000000002e+00   1.4449999999999999e-01   5.5810000000000004e-01   9.2899999999999996e-02
  -1.6972000000000000e+00   6.3749999999999996e-01   0.0000000000000000e+00   1.8140000000000001e-01   3.8100000000000002e-02   3.9500000000000000e-02   1.8200000000000001e+00   6.6710000000000003e-01   2.0024000000000002e+00   8.6699999999999999e-02   4.9070000000000003e-01   1.3710000000000000e-01
  -1.7854000000000001e+00   8.7929999999999997e-01  -6.0050000000000003e-01   1.6230000000000000e-01   1.9000000000000000e-02   3.9500000000000000e-02   1.8644000000000001e+00   1.0005999999999999e+00   2.2635999999999998e+00   5.7799999999999997e-02   4.7149999999999997e-01   9.2899999999999996e-02
  -1.6972000000000000e+00   7.9139999999999999e-01  -1.7160000000000000e-01   1.2410000000000000e-01  -7.6100000000000001e-02   4.8200000000000000e-02   1.9753000000000001e+00   4.4469999999999998e-01   2.4377000000000000e+00   1.2520000000000001e-01   4.8110000000000003e-01   1.1500000000000000e-01
  -1.7634000000000001e+00   7.6939999999999997e-01  -8.5800000000000001e-02   1.3370000000000001e-01  -1.9000000000000000e-02   4.8200000000000000e-02   1.9088000000000001e+00   6.2260000000000004e-01   2.6989000000000001e+00   6.7400000000000002e-02   4.7149999999999997e-01   1.0170000000000000e-01
  -1.4767999999999999e+00   7.2550000000000003e-01   6.0050000000000003e-01   1.3370000000000001e-01   8.5599999999999996e-02   1.3200000000000000e-02   1.9975000000000001e+00   9.1169999999999995e-01   1.9153000000000000e+00   1.6380000000000000e-01   5.0029999999999997e-01   8.4000000000000005e-02
  -1.6311000000000000e+00   7.4739999999999995e-01  -3.4310000000000002e-01   1.3370000000000001e-01  -5.7099999999999998e-02   1.0090000000000000e-01   2.0863000000000000e+00   6.4480000000000004e-01   2.3506000000000000e+00   9.5999999999999992e-03   4.4259999999999999e-01   8.4000000000000005e-02
  -1.8294999999999999e+00   8.3540000000000003e-01  -4.2890000000000000e-01   2.1959999999999999e-01  -9.4999999999999998e-03   3.5099999999999999e-02   2.0196999999999998e+00   5.3369999999999995e-01   3.0470999999999999e+00   1.9270000000000001e-01   4.8110000000000003e-01   5.3100000000000001e-02
  -1.6532000000000000e+00   4.3969999999999998e-01   1.7160000000000000e-01   1.9089999999999999e-01  -6.6600000000000006e-02   2.1899999999999999e-02   2.2195000000000000e+00   6.4480000000000004e-01   3.1341999999999999e+00   1.3489999999999999e-01   4.6189999999999998e-01   1.1060000000000000e-01
  -1.6972000000000000e+00   8.7929999999999997e-01  -8.5800000000000001e-02   2.0999999999999999e-01   0.0000000000000000e+00   4.3900000000000002e-02   1.9532000000000000e+00   6.0040000000000004e-01   3.1341999999999999e+00   1.3489999999999999e-01   5.2920000000000000e-01   1.2830000000000000e-01
  -1.7413000000000001e+00   7.4739999999999995e-01   1.7160000000000000e-01   1.0500000000000000e-01  -8.5599999999999996e-02   4.3900000000000002e-02   1.8422000000000001e+00   7.7820000000000000e-01   3.0470999999999999e+00   1.0600000000000000e-01   4.6189999999999998e-01   1.2830000000000000e-01
  -1.6972000000000000e+00   1.0112000000000001e+00  -2.5740000000000002e-01   1.3370000000000001e-01   0.0000000000000000e+00   3.9500000000000000e-02   2.1307000000000000e+00   7.3380000000000001e-01   2.3506000000000000e+00   4.8200000000000000e-02   4.5219999999999999e-01   1.1500000000000000e-01
  -1.7854000000000001e+00   7.2550000000000003e-01   1.7160000000000000e-01   1.7190000000000000e-01  -9.4999999999999998e-03   1.0090000000000000e-01   2.1307000000000000e+00   6.6710000000000003e-01   2.3506000000000000e+00   1.8300000000000000e-01   3.9450000000000002e-01   1.0620000000000000e-01
  -1.8956000000000000e+00   6.3749999999999996e-01  -4.2890000000000000e-01   7.6399999999999996e-02  -6.6600000000000006e-02   3.5099999999999999e-02   1.9310000000000000e+00   8.0049999999999999e-01   3.0470999999999999e+00   1.6380000000000000e-01   4.5219999999999999e-01   1.6370000000000001e-01
  -1.6752000000000000e+00   7.0350000000000001e-01  -3.4310000000000002e-01   1.1459999999999999e-01  -5.7099999999999998e-02  -1.7500000000000002e-02   1.9532000000000000e+00   6.8930000000000002e-01   1.7412000000000001e+00   1.8300000000000000e-01   4.9070000000000003e-01   1.0620000000000000e-01
  -1.6091000000000000e+00   9.4530000000000003e-01  -8.5800000000000001e-02   1.8140000000000001e-01  -9.5200000000000007e-02   3.9500000000000000e-02   2.0640999999999998e+00   6.6710000000000003e-01   2.5247000000000002e+00   1.5409999999999999e-01   4.8110000000000003e-01   1.3710000000000000e-01
  -1.6311000000000000e+00   6.3749999999999996e-01  -5.1470000000000005e-01   8.5900000000000004e-02  -3.8100000000000002e-02   7.0199999999999999e-02   2.1307000000000000e+00   6.8930000000000002e-01   2.7858999999999998e+00   1.8300000000000000e-01   4.6189999999999998e-01   7.9600000000000004e-02
  -1.7634000000000001e+00   7.0350000000000001e-01   2.5740000000000002e-01   1.8140000000000001e-01  -7.6100000000000001e-02   2.6300000000000000e-02   1.9753000000000001e+00   7.3380000000000001e-01   2.1764999999999999e+00   1.1559999999999999e-01   5.1959999999999995e-01   5.3100000000000001e-02
  -1.7854000000000001e+00   7.0350000000000001e-01  -2.5740000000000002e-01   2.0999999999999999e-01   2.8500000000000001e-02   6.1400000000000003e-02   1.9975000000000001e+00   6.8930000000000002e-01   2.2635999999999998e+00   1.3489999999999999e-01   4.6189999999999998e-01   9.2899999999999996e-02
  -1.5428999999999999e+00   9.2330000000000001e-01  -3.4310000000000002e-01   1.7190000000000000e-01  -5.7099999999999998e-02   3.5099999999999999e-02   2.0196999999999998e+00   6.4480000000000004e-01   3.1341999999999999e+00   1.7340000000000000e-01   5.3879999999999995e-01   7.5200000000000003e-02
  -1.6532000000000000e+00   7.6939999999999997e-01  -2.5740000000000002e-01   5.7299999999999997e-02  -1.0470000000000000e-01   0.0000000000000000e+00   2.1528999999999998e+00   7.3380000000000001e-01   3.2212000000000001e+00   1.8300000000000000e-01   5.1959999999999995e-01   9.7299999999999998e-02
  -1.6752000000000000e+00   7.9139999999999999e-01   8.5800000000000001e-02   2.7689999999999998e-01  -9.4999999999999998e-03   5.2600000000000001e-02   2.0419000000000000e+00   7.7820000000000000e-01   2.7858999999999998e+00   1.6380000000000000e-01   4.0410000000000001e-01   7.5200000000000003e-02
  -1.7413000000000001e+00   8.1340000000000001e-01   4.2890000000000000e-01   2.3870000000000000e-01   2.8500000000000001e-02   2.1899999999999999e-02   1.9975000000000001e+00   6.4480000000000004e-01   2.7858999999999998e+00   1.2520000000000001e-01   4.2340000000000000e-01   1.4599999999999999e-01
  -1.6752000000000000e+00   8.1340000000000001e-01  -4.2890000000000000e-01   1.4319999999999999e-01  -1.0470000000000000e-01   7.4499999999999997e-02   2.0863000000000000e+00   7.7820000000000000e-01   3.0470999999999999e+00   1.2520000000000001e-01   4.5219999999999999e-01   1.1940000000000001e-01
  -1.6752000000000000e+00   7.9139999999999999e-01   4.2890000000000000e-01   1.5279999999999999e-01  -2.8500000000000001e-02   3.5099999999999999e-02   1.7756000000000001e+00   7.1150000000000002e-01   2.5247000000000002e+00   1.6380000000000000e-01   4.6189999999999998e-01   1.1940000000000001e-01
  -1.5428999999999999e+00   8.5740000000000005e-01  -4.2890000000000000e-01   1.4319999999999999e-01  -3.8100000000000002e-02   3.0700000000000002e-02   1.9088000000000001e+00   7.7820000000000000e-01   2.7858999999999998e+00   1.6380000000000000e-01   4.3300000000000000e-01   1.0620000000000000e-01
  -1.6532000000000000e+00   7.2550000000000003e-01  -5.1470000000000005e-01   1.1459999999999999e-01  -2.8500000000000001e-02   3.5099999999999999e-02   2.0640999999999998e+00   8.4499999999999997e-01   2.4377000000000000e+00   1.4449999999999999e-01   4.8110000000000003e-01   1.1940000000000001e-01
  -1.5428999999999999e+00   6.3749999999999996e-01  -4.2890000000000000e-01   1.7190000000000000e-01  -1.9000000000000000e-02   5.7000000000000002e-02   2.0419000000000000e+00   8.6719999999999997e-01   3.5695000000000001e+00   2.1190000000000001e-01   5.6769999999999998e-01   1.1500000000000000e-01
  -1.7413000000000001e+00   9.4530000000000003e-01   0.0000000000000000e+00   2.0999999999999999e-01   0.0000000000000000e+00   7.8899999999999998e-02   2.0863000000000000e+00   5.3369999999999995e-01   2.6989000000000001e+00   2.3119999999999999e-01   4.6189999999999998e-01   1.3710000000000000e-01
  -1.6091000000000000e+00   8.7929999999999997e-01  -5.1470000000000005e-01   2.0999999999999999e-01  -4.7600000000000003e-02  -8.8000000000000005e-03   2.0196999999999998e+00   7.7820000000000000e-01   2.7858999999999998e+00   1.1559999999999999e-01   5.1959999999999995e-01   7.0800000000000002e-02
  -1.4988999999999999e+00   8.3540000000000003e-01   6.0050000000000003e-01   2.1959999999999999e-01  -9.4999999999999998e-03   4.3900000000000002e-02   1.9088000000000001e+00   8.8939999999999997e-01   3.3953000000000002e+00   1.4449999999999999e-01   5.1959999999999995e-01   6.1899999999999997e-02
  -1.5428999999999999e+00   8.5740000000000005e-01  -2.5740000000000002e-01   1.7190000000000000e-01   6.6600000000000006e-02   5.2600000000000001e-02   1.7978000000000001e+00   6.8930000000000002e-01   3.3083000000000000e+00   1.6380000000000000e-01   3.9450000000000002e-01   7.9600000000000004e-02
  -1.5649999999999999e+00   7.9139999999999999e-01  -8.5800000000000001e-02   2.0050000000000001e-01  -8.5599999999999996e-02   2.6300000000000000e-02   1.9532000000000000e+00   5.7809999999999995e-01   2.0024000000000002e+00   1.2520000000000001e-01   5.0029999999999997e-01   8.4000000000000005e-02
  -1.8956000000000000e+00   7.9139999999999999e-01  -6.0050000000000003e-01   3.8199999999999998e-02  -2.0930000000000001e-01   3.9500000000000000e-02   2.0863000000000000e+00   6.0040000000000004e-01   2.5247000000000002e+00   1.2520000000000001e-01   4.1370000000000001e-01   1.1060000000000000e-01
  -1.5428999999999999e+00   7.9139999999999999e-01  -6.0050000000000003e-01   7.6399999999999996e-02  -1.1420000000000000e-01   4.8200000000000000e-02   2.1528999999999998e+00   6.4480000000000004e-01   2.8730000000000002e+00   1.4449999999999999e-01   4.4259999999999999e-01   1.0620000000000000e-01
  -1.5870000000000000e+00   6.8149999999999999e-01   6.0050000000000003e-01   5.7299999999999997e-02  -7.6100000000000001e-02   4.8200000000000000e-02   2.0196999999999998e+00   8.8939999999999997e-01   2.3506000000000000e+00   1.2520000000000001e-01   4.1370000000000001e-01   5.7500000000000002e-02
  -1.7193000000000001e+00   8.1340000000000001e-01  -6.0050000000000003e-01   1.6230000000000000e-01  -7.6100000000000001e-02   2.6300000000000000e-02   2.2416999999999998e+00   9.3389999999999995e-01   2.2635999999999998e+00   1.3489999999999999e-01   4.6189999999999998e-01   1.1940000000000001e-01
  -1.8735999999999999e+00   7.6939999999999997e-01  -6.0050000000000003e-01   1.4319999999999999e-01  -1.9000000000000000e-02   5.7000000000000002e-02   1.9753000000000001e+00   5.1139999999999997e-01   3.1341999999999999e+00   1.0600000000000000e-01   4.0410000000000001e-01   8.4000000000000005e-02
  -1.6752000000000000e+00   5.9360000000000002e-01   5.1470000000000005e-01   1.9089999999999999e-01   0.0000000000000000e+00   2.1899999999999999e-02   1.7090000000000001e+00   9.5609999999999995e-01   2.3506000000000000e+00   2.1190000000000001e-01   5.1959999999999995e-01   1.1940000000000001e-01
  -1.6972000000000000e+00   7.6939999999999997e-01  -6.0050000000000003e-01   2.5779999999999997e-01  -6.6600000000000006e-02   3.5099999999999999e-02   1.9088000000000001e+00   6.4480000000000004e-01   3.2212000000000001e+00   1.4449999999999999e-01   4.7149999999999997e-01   1.0620000000000000e-01
  -1.8294999999999999e+00   9.0129999999999999e-01  -3.4310000000000002e-01   1.0500000000000000e-01  -9.5200000000000007e-02   4.8200000000000000e-02   2.0419000000000000e+00   7.3380000000000001e-01   3.4824000000000002e+00   1.5409999999999999e-01   5.0029999999999997e-01   9.7299999999999998e-02
  -1.5870000000000000e+00   7.9139999999999999e-01   0.0000000000000000e+00   1.7190000000000000e-01  -4.7600000000000003e-02   7.4499999999999997e-02   1.9975000000000001e+00   6.6710000000000003e-01   1.3930000000000000e+00   2.0230000000000001e-01   4.2340000000000000e-01   8.8499999999999995e-02
  -1.6311000000000000e+00   7.2550000000000003e-01   5.1470000000000005e-01   9.5500000000000002e-02  -1.9000000000000000e-02   1.3200000000000000e-02   2.1307000000000000e+00   6.4480000000000004e-01   2.6118000000000001e+00   2.1190000000000001e-01   3.7530000000000002e-01   1.2830000000000000e-01
  -2.0499000000000001e+00   9.0129999999999999e-01   1.2010000000000001e+00   1.3370000000000001e-01  -1.9000000000000000e-02   6.5799999999999997e-02   2.0419000000000000e+00   6.8930000000000002e-01   3.0470999999999999e+00   1.8300000000000000e-01   4.7149999999999997e-01   7.5200000000000003e-02
  -1.3446000000000000e+00   9.4530000000000003e-01  -6.0050000000000003e-01   1.9089999999999999e-01  -7.6100000000000001e-02  -4.4000000000000003e-03   2.1528999999999998e+00   6.6710000000000003e-01   2.9600000000000000e+00   1.4449999999999999e-01   4.2340000000000000e-01   1.1940000000000001e-01
  -1.4988999999999999e+00   5.0560000000000005e-01   4.2890000000000000e-01   1.3370000000000001e-01  -1.0470000000000000e-01   2.1899999999999999e-02   1.9753000000000001e+00   6.6710000000000003e-01   3.0470999999999999e+00   1.5409999999999999e-01   5.5810000000000004e-01   1.2390000000000000e-01
  -1.6532000000000000e+00   1.0771999999999999e+00   0.0000000000000000e+00   2.0999999999999999e-01  -1.9000000000000000e-02   9.2100000000000001e-02   1.9532000000000000e+00   7.3380000000000001e-01   2.6989000000000001e+00   4.8200000000000000e-02   4.3300000000000000e-01   9.7299999999999998e-02
  -1.8075000000000001e+00   7.6939999999999997e-01   8.5800000000000001e-02   1.5279999999999999e-01  -5.7099999999999998e-02   5.7000000000000002e-02   1.9532000000000000e+00   8.0049999999999999e-01   2.7858999999999998e+00   7.7100000000000002e-02   5.1000000000000001e-01   1.3710000000000000e-01
  -1.5649999999999999e+00   6.1550000000000005e-01   1.7160000000000000e-01   1.0500000000000000e-01  -8.5599999999999996e-02  -4.4000000000000003e-03   1.8866000000000001e+00   5.1139999999999997e-01   2.3506000000000000e+00   4.8200000000000000e-02   4.2340000000000000e-01   1.2830000000000000e-01
  -1.0360000000000000e+00   7.2550000000000003e-01   0.0000000000000000e+00   1.7190000000000000e-01  -4.7600000000000003e-02   8.8000000000000005e-03   1.6646000000000001e+00   5.3369999999999995e-01   2.2635999999999998e+00   1.4449999999999999e-01   4.6189999999999998e-01   8.4000000000000005e-02
  -2.0499000000000001e+00   7.9139999999999999e-01  -5.1470000000000005e-01   1.5279999999999999e-01  -9.4999999999999998e-03   3.9500000000000000e-02   1.9753000000000001e+00   6.4480000000000004e-01   3.1341999999999999e+00   1.1559999999999999e-01   5.1000000000000001e-01   8.4000000000000005e-02
  -2.1381000000000001e+00   9.8929999999999996e-01  -1.7160000000000000e-01   1.7190000000000000e-01  -9.4999999999999998e-03   6.5799999999999997e-02   2.2195000000000000e+00   5.5589999999999995e-01   2.8730000000000002e+00   2.6010000000000000e-01   4.4259999999999999e-01   1.1940000000000001e-01
  -1.3225000000000000e+00   8.3540000000000003e-01   4.2890000000000000e-01   6.6799999999999998e-02  -7.6100000000000001e-02   4.3900000000000002e-02   1.8422000000000001e+00   5.7809999999999995e-01   2.1764999999999999e+00   1.5409999999999999e-01   4.4259999999999999e-01   1.1500000000000000e-01
  -1.3887000000000000e+00   6.8149999999999999e-01  -8.5800000000000001e-02   1.1459999999999999e-01  -1.5229999999999999e-01   4.8200000000000000e-02   2.2195000000000000e+00   5.7809999999999995e-01   2.9600000000000000e+00   1.4449999999999999e-01   4.3300000000000000e-01   4.4200000000000003e-02
  -1.8956000000000000e+00   8.5740000000000005e-01  -8.5780000000000001e-01   2.0050000000000001e-01  -7.6100000000000001e-02   7.4499999999999997e-02   2.0640999999999998e+00   7.3380000000000001e-01   2.6989000000000001e+00   1.3489999999999999e-01   4.2340000000000000e-01   1.2830000000000000e-01
  -2.0278999999999998e+00   1.2531000000000001e+00  -4.2890000000000000e-01   1.1459999999999999e-01   4.7600000000000003e-02   4.3900000000000002e-02   2.1084999999999998e+00   9.3389999999999995e-01   2.6118000000000001e+00   1.2520000000000001e-01   4.0410000000000001e-01   1.0620000000000000e-01
  -1.6752000000000000e+00   6.8149999999999999e-01   4.2890000000000000e-01   1.0500000000000000e-01  -8.5599999999999996e-02   4.3900000000000002e-02   1.9088000000000001e+00   7.3380000000000001e-01   2.2635999999999998e+00   1.6380000000000000e-01   5.1000000000000001e-01   7.5200000000000003e-02
  -1.4988999999999999e+00   9.4530000000000003e-01  -8.5800000000000001e-02   8.5900000000000004e-02  -1.0470000000000000e-01   2.6300000000000000e-02   2.0863000000000000e+00   6.2260000000000004e-01   2.7858999999999998e+00   1.5409999999999999e-01   3.9450000000000002e-01   7.0800000000000002e-02
  -1.7634000000000001e+00   6.5949999999999998e-01   0.0000000000000000e+00   1.8140000000000001e-01  -1.9000000000000000e-02   1.3200000000000000e-02   1.8200000000000001e+00   8.4499999999999997e-01   2.0893999999999999e+00   2.0230000000000001e-01   4.8110000000000003e-01   1.2830000000000000e-01
  -2.1821999999999999e+00   9.2330000000000001e-01  -7.7210000000000001e-01   2.7689999999999998e-01  -2.8500000000000001e-02   7.8899999999999998e-02   1.8422000000000001e+00   5.5589999999999995e-01   2.6989000000000001e+00   1.2520000000000001e-01   5.3879999999999995e-01   7.5200000000000003e-02
  -1.6532000000000000e+00   7.2550000000000003e-01   0.0000000000000000e+00   1.4319999999999999e-01  -5.7099999999999998e-02   4.3900000000000002e-02   2.0196999999999998e+00   5.7809999999999995e-01   3.3953000000000002e+00   1.3489999999999999e-01   3.9450000000000002e-01   1.0170000000000000e-01
  -1.2343999999999999e+00   8.3540000000000003e-01   2.5740000000000002e-01   2.3870000000000000e-01  -1.3320000000000001e-01   1.3200000000000000e-02   1.8866000000000001e+00   9.5609999999999995e-01   2.6118000000000001e+00   1.3489999999999999e-01   5.1959999999999995e-01   1.2390000000000000e-01
  -1.6972000000000000e+00   1.0331999999999999e+00  -1.0294000000000001e+00   6.6799999999999998e-02  -1.1420000000000000e-01   4.4000000000000003e-03   2.0640999999999998e+00   7.3380000000000001e-01   2.3506000000000000e+00   7.7100000000000002e-02   4.3300000000000000e-01   7.5200000000000003e-02
  -2.1160000000000001e+00   1.0771999999999999e+00  -8.5800000000000001e-02   1.0500000000000000e-01  -2.8500000000000001e-02   7.8899999999999998e-02   1.8866000000000001e+00   6.2260000000000004e-01   2.6118000000000001e+00   1.8300000000000000e-01   4.9070000000000003e-01   1.2830000000000000e-01
  -1.7634000000000001e+00   9.8929999999999996e-01  -3.4310000000000002e-01   1.1459999999999999e-01  -1.5229999999999999e-01   1.2280000000000001e-01   1.8866000000000001e+00   8.0049999999999999e-01   2.8730000000000002e+00   2.3119999999999999e-01   5.0029999999999997e-01   1.0170000000000000e-01
  -1.4988999999999999e+00   7.0350000000000001e-01   2.5740000000000002e-01   9.5500000000000002e-02   9.4999999999999998e-03   2.6300000000000000e-02   1.8866000000000001e+00   5.3369999999999995e-01   2.9600000000000000e+00   1.5409999999999999e-01   3.4639999999999999e-01   1.3710000000000000e-01
  -1.8075000000000001e+00   6.8149999999999999e-01   2.5740000000000002e-01   1.4319999999999999e-01   9.4999999999999998e-03   2.6300000000000000e-02   2.1528999999999998e+00   7.7820000000000000e-01   2.8730000000000002e+00   1.9270000000000001e-01   4.8110000000000003e-01   7.5200000000000003e-02
  -2.0057999999999998e+00   8.5740000000000005e-01  -2.5740000000000002e-01   1.2410000000000000e-01  -9.4999999999999998e-03   8.7700000000000000e-02   1.9310000000000000e+00   6.6710000000000003e-01   2.8730000000000002e+00   1.9270000000000001e-01   4.8110000000000003e-01   1.1060000000000000e-01
  -1.7634000000000001e+00   7.6939999999999997e-01  -8.5800000000000001e-02   1.8140000000000001e-01   6.6600000000000006e-02   4.3900000000000002e-02   1.9753000000000001e+00   7.7820000000000000e-01   2.6989000000000001e+00   9.6299999999999997e-02   4.2340000000000000e-01   9.2899999999999996e-02
  -1.6532000000000000e+00   7.2550000000000003e-01   3.4310000000000002e-01   2.6729999999999998e-01  -9.4999999999999998e-03   3.9500000000000000e-02   1.9753000000000001e+00   6.6710000000000003e-01   2.3506000000000000e+00   1.5409999999999999e-01   5.4849999999999999e-01   5.3100000000000001e-02
  -1.8075000000000001e+00   8.1340000000000001e-01  -1.7160000000000000e-01   1.1459999999999999e-01  -8.5599999999999996e-02   8.3299999999999999e-02   2.1084999999999998e+00   5.3369999999999995e-01   2.6989000000000001e+00   2.1190000000000001e-01   5.1959999999999995e-01   1.1060000000000000e-01
  -1.7854000000000001e+00   7.9139999999999999e-01  -5.1470000000000005e-01   1.2410000000000000e-01  -5.7099999999999998e-02   6.1400000000000003e-02   1.7756000000000001e+00   6.8930000000000002e-01   2.9600000000000000e+00   1.5409999999999999e-01   4.7149999999999997e-01   1.1940000000000001e-01
  -1.5870000000000000e+00   1.0331999999999999e+00   2.5740000000000002e-01   6.6799999999999998e-02  -1.7130000000000001e-01   4.4000000000000003e-03   2.0640999999999998e+00   8.4499999999999997e-01   1.8283000000000000e+00   1.0600000000000000e-01   4.5219999999999999e-01   1.0620000000000000e-01
  -1.5649999999999999e+00   9.6730000000000005e-01   2.5740000000000002e-01   9.5500000000000002e-02  -7.6100000000000001e-02   7.4499999999999997e-02   2.0640999999999998e+00   5.7809999999999995e-01   3.3083000000000000e+00   9.6299999999999997e-02   4.9070000000000003e-01   1.1500000000000000e-01
  -1.6972000000000000e+00   8.3540000000000003e-01  -8.5800000000000001e-02   1.5279999999999999e-01  -8.5599999999999996e-02   3.9500000000000000e-02   1.8644000000000001e+00   8.4499999999999997e-01   2.7858999999999998e+00   9.6299999999999997e-02   4.3300000000000000e-01   1.0620000000000000e-01
  -1.8294999999999999e+00   7.6939999999999997e-01  -2.5740000000000002e-01   1.2410000000000000e-01  -1.9000000000000000e-02   1.7500000000000002e-02   2.0640999999999998e+00   6.8930000000000002e-01   2.0893999999999999e+00   1.7340000000000000e-01   4.6189999999999998e-01   7.9600000000000004e-02
  -1.7413000000000001e+00   7.2550000000000003e-01  -2.5740000000000002e-01   1.8140000000000001e-01  -4.7600000000000003e-02   3.0700000000000002e-02   2.0640999999999998e+00   6.8930000000000002e-01   2.6118000000000001e+00   1.1559999999999999e-01   5.0029999999999997e-01   1.1500000000000000e-01
  -1.6091000000000000e+00   7.6939999999999997e-01  -5.1470000000000005e-01   1.5279999999999999e-01  -1.7130000000000001e-01   4.8200000000000000e-02   1.9532000000000000e+00   6.8930000000000002e-01   2.7858999999999998e+00   1.8300000000000000e-01   4.6189999999999998e-01   1.2390000000000000e-01
  -1.6752000000000000e+00   6.3749999999999996e-01   2.5740000000000002e-01   1.0500000000000000e-01  -9.5200000000000007e-02   1.3200000000000000e-02   1.8200000000000001e+00   7.3380000000000001e-01   2.4377000000000000e+00   2.1190000000000001e-01   5.2920000000000000e-01   8.8499999999999995e-02
  -1.8514999999999999e+00   8.1340000000000001e-01  -1.7160000000000000e-01   1.5279999999999999e-01   3.8100000000000002e-02   4.8200000000000000e-02   1.9975000000000001e+00   7.1150000000000002e-01   3.0470999999999999e+00   1.6380000000000000e-01   3.8490000000000002e-01   1.1940000000000001e-01
  -1.5870000000000000e+00   9.0129999999999999e-01   8.5800000000000001e-02   1.9089999999999999e-01  -3.8100000000000002e-02   8.3299999999999999e-02   1.8422000000000001e+00   6.2260000000000004e-01   2.0893999999999999e+00   1.3489999999999999e-01   4.0410000000000001e-01   1.1500000000000000e-01
  -1.6972000000000000e+00   8.7929999999999997e-01   1.7160000000000000e-01   1.9089999999999999e-01  -5.7099999999999998e-02   6.5799999999999997e-02   1.8422000000000001e+00   6.6710000000000003e-01   2.4377000000000000e+00   1.2520000000000001e-01   4.9070000000000003e-01   7.0800000000000002e-02
  -1.6311000000000000e+00   8.7929999999999997e-01  -6.0050000000000003e-01   1.4319999999999999e-01  -1.9000000000000000e-02   3.5099999999999999e-02   1.9088000000000001e+00   8.2269999999999999e-01   3.3953000000000002e+00   1.7340000000000000e-01   4.3300000000000000e-01   7.9600000000000004e-02
  -1.7413000000000001e+00   8.3540000000000003e-01   0.0000000000000000e+00   9.5500000000000002e-02  -9.5200000000000007e-02   8.7700000000000000e-02   2.1307000000000000e+00   6.8930000000000002e-01   3.2212000000000001e+00   2.4079999999999999e-01   4.8110000000000003e-01   9.2899999999999996e-02
  -2.0278999999999998e+00   6.3749999999999996e-01  -2.5740000000000002e-01   1.1459999999999999e-01  -1.1420000000000000e-01   7.0199999999999999e-02   1.8866000000000001e+00   7.7820000000000000e-01   2.7858999999999998e+00   1.3489999999999999e-01   5.0029999999999997e-01   8.4000000000000005e-02
  -1.6091000000000000e+00   7.2550000000000003e-01  -2.5740000000000002e-01   2.4820000000000000e-01  -6.6600000000000006e-02   3.0700000000000002e-02   2.0196999999999998e+00   8.0049999999999999e-01   2.8730000000000002e+00   1.6380000000000000e-01   5.0029999999999997e-01   9.2899999999999996e-02
  -1.7634000000000001e+00   6.5949999999999998e-01  -5.1470000000000005e-01   1.5279999999999999e-01  -4.7600000000000003e-02   1.7500000000000002e-02   2.1084999999999998e+00   6.2260000000000004e-01   1.5670999999999999e+00   1.8300000000000000e-01   5.0029999999999997e-01   4.4200000000000003e-02
  -1.8514999999999999e+00   7.6939999999999997e-01  -7.7210000000000001e-01   1.0500000000000000e-01  -2.8500000000000001e-02   4.3900000000000002e-02   1.9088000000000001e+00   7.7820000000000000e-01   2.7858999999999998e+00   1.1559999999999999e-01   5.2920000000000000e-01   8.8499999999999995e-02
  -1.8294999999999999e+00   8.3540000000000003e-01   0.0000000000000000e+00   2.0050000000000001e-01  -1.6180000000000000e-01   6.1400000000000003e-02   1.7978000000000001e+00   4.4469999999999998e-01   2.7858999999999998e+00   9.6299999999999997e-02   3.9450000000000002e-01   7.9600000000000004e-02
  -1.7193000000000001e+00   7.6939999999999997e-01  -8.5800000000000001e-02   1.5279999999999999e-01   0.0000000000000000e+00   0.0000000000000000e+00   1.9088000000000001e+00   8.6719999999999997e-01   2.7858999999999998e+00   1.7340000000000000e-01   5.1000000000000001e-01   1.1500000000000000e-01
  -1.7854000000000001e+00   7.4739999999999995e-01   1.7160000000000000e-01   1.3370000000000001e-01  -5.7099999999999998e-02   4.8200000000000000e-02   1.8866000000000001e+00   7.3380000000000001e-01   2.1764999999999999e+00   1.7340000000000000e-01   5.1959999999999995e-01   5.7500000000000002e-02
  -1.7413000000000001e+00   7.9139999999999999e-01   0.0000000000000000e+00   1.4319999999999999e-01  -2.8500000000000001e-02   6.5799999999999997e-02   2.0196999999999998e+00   6.4480000000000004e-01   2.3506000000000000e+00   1.2520000000000001e-01   5.1000000000000001e-01   9.2899999999999996e-02
  -1.6091000000000000e+00   6.5949999999999998e-01   8.5800000000000001e-02   1.0500000000000000e-01  -6.6600000000000006e-02   6.5799999999999997e-02   1.8200000000000001e+00   8.6719999999999997e-01   2.5247000000000002e+00   1.8300000000000000e-01   4.8110000000000003e-01   1.0620000000000000e-01
  -1.6532000000000000e+00   6.1550000000000005e-01   8.5800000000000001e-02   1.5279999999999999e-01  -1.5229999999999999e-01   7.4499999999999997e-02   2.0419000000000000e+00   7.1150000000000002e-01   2.9600000000000000e+00   8.6699999999999999e-02   4.8110000000000003e-01   1.1940000000000001e-01
  -1.8735999999999999e+00   8.5740000000000005e-01   4.2890000000000000e-01   1.3370000000000001e-01  -5.7099999999999998e-02   8.3299999999999999e-02   1.9088000000000001e+00   7.3380000000000001e-01   2.5247000000000002e+00   1.3489999999999999e-01   4.2340000000000000e-01   1.4160000000000000e-01
  -1.8735999999999999e+00   5.9360000000000002e-01  -5.1470000000000005e-01   1.4319999999999999e-01  -9.5200000000000007e-02   1.7500000000000002e-02   1.9532000000000000e+00   7.1150000000000002e-01   2.3506000000000000e+00   2.1190000000000001e-01   4.7149999999999997e-01   8.4000000000000005e-02
  -1.8075000000000001e+00   8.7929999999999997e-01  -1.7160000000000000e-01   1.1459999999999999e-01  -9.4999999999999998e-03   1.7500000000000002e-02   2.0640999999999998e+00   5.3369999999999995e-01   2.8730000000000002e+00   9.6299999999999997e-02   4.5219999999999999e-01   8.8499999999999995e-02
  -1.6972000000000000e+00   8.7929999999999997e-01  -3.4310000000000002e-01   2.2910000000000000e-01  -2.8500000000000001e-02   6.5799999999999997e-02   1.9753000000000001e+00   8.2269999999999999e-01   2.2635999999999998e+00   1.6380000000000000e-01   4.6189999999999998e-01   8.4000000000000005e-02
  -1.6532000000000000e+00   8.5740000000000005e-01   1.7160000000000000e-01   1.6230000000000000e-01   9.4999999999999998e-03   3.5099999999999999e-02   1.9975000000000001e+00   6.6710000000000003e-01   2.5247000000000002e+00   1.1559999999999999e-01   5.0029999999999997e-01   1.0620000000000000e-01
  -1.5870000000000000e+00   8.5740000000000005e-01  -8.5800000000000001e-02   1.9089999999999999e-01  -6.6600000000000006e-02   3.5099999999999999e-02   1.9532000000000000e+00   7.7820000000000000e-01   2.6118000000000001e+00   2.1190000000000001e-01   5.5810000000000004e-01   8.8499999999999995e-02
  -1.7413000000000001e+00   7.2550000000000003e-01  -1.7160000000000000e-01   1.9089999999999999e-01  -4.7600000000000003e-02   4.8200000000000000e-02   1.9975000000000001e+00   7.1150000000000002e-01   3.1341999999999999e+00   1.8300000000000000e-01   5.1959999999999995e-01   1.4160000000000000e-01
  -1.7854000000000001e+00   8.1340000000000001e-01   7.7210000000000001e-01   1.5279999999999999e-01  -2.8500000000000001e-02   3.0700000000000002e-02   2.0419000000000000e+00   7.1150000000000002e-01   2.3506000000000000e+00   1.3489999999999999e-01   3.9450000000000002e-01   7.9600000000000004e-02
  -1.5870000000000000e+00   9.8929999999999996e-01  -1.0294000000000001e+00   7.6399999999999996e-02  -9.5200000000000007e-02  -4.4000000000000003e-03   1.9532000000000000e+00   6.8930000000000002e-01   2.5247000000000002e+00   7.7100000000000002e-02   4.8110000000000003e-01   1.2390000000000000e-01
  -1.7854000000000001e+00   7.2550000000000003e-01  -4.2890000000000000e-01   1.5279999999999999e-01  -3.8100000000000002e-02   9.2100000000000001e-02   2.1751000000000000e+00   6.6710000000000003e-01   2.5247000000000002e+00   1.2520000000000001e-01   5.1959999999999995e-01   1.1500000000000000e-01
  -1.6752000000000000e+00   8.1340000000000001e-01   8.5800000000000001e-02   5.7299999999999997e-02  -9.5200000000000007e-02   7.4499999999999997e-02   2.1084999999999998e+00   6.4480000000000004e-01   2.4377000000000000e+00   1.2520000000000001e-01   5.1000000000000001e-01   9.2899999999999996e-02
  -1.7193000000000001e+00   8.1340000000000001e-01  -2.5740000000000002e-01   1.6230000000000000e-01  -3.8100000000000002e-02   3.5099999999999999e-02   1.9532000000000000e+00   8.2269999999999999e-01   2.5247000000000002e+00   5.7799999999999997e-02   4.1370000000000001e-01   1.2390000000000000e-01
  -1.6091000000000000e+00   1.0112000000000001e+00   8.5800000000000001e-02   1.5279999999999999e-01  -1.3320000000000001e-01   3.9500000000000000e-02   1.9532000000000000e+00   9.3389999999999995e-01   2.6989000000000001e+00   9.6299999999999997e-02   5.3879999999999995e-01   1.1500000000000000e-01
  -1.6752000000000000e+00   7.4739999999999995e-01  -4.2890000000000000e-01   2.0999999999999999e-01  -1.9000000000000000e-02   5.7000000000000002e-02   2.1528999999999998e+00   8.0049999999999999e-01   2.8730000000000002e+00   1.6380000000000000e-01   4.5219999999999999e-01   1.0170000000000000e-01
  -1.6752000000000000e+00   7.0350000000000001e-01   1.7160000000000000e-01   2.0050000000000001e-01  -5.7099999999999998e-02   9.6500000000000002e-02   1.9088000000000001e+00   7.7820000000000000e-01   2.3506000000000000e+00   1.0600000000000000e-01   4.7149999999999997e-01   8.8499999999999995e-02
  -1.6752000000000000e+00   7.0350000000000001e-01  -1.7160000000000000e-01   1.6230000000000000e-01  -2.8500000000000001e-02   4.8200000000000000e-02   2.0863000000000000e+00   8.6719999999999997e-01   2.0893999999999999e+00   9.6299999999999997e-02   4.7149999999999997e-01   7.9600000000000004e-02
  -1.7413000000000001e+00   8.7929999999999997e-01  -1.0294000000000001e+00   1.5279999999999999e-01  -8.5599999999999996e-02   4.3900000000000002e-02   1.9310000000000000e+00   6.4480000000000004e-01   2.6118000000000001e+00   1.8300000000000000e-01   4.2340000000000000e-01   8.8499999999999995e-02
  -1.8294999999999999e+00   6.8149999999999999e-01  -8.5800000000000001e-02   1.7190000000000000e-01   2.8500000000000001e-02   4.3900000000000002e-02   1.8200000000000001e+00   6.8930000000000002e-01   9.5770000000000000e-01   7.7100000000000002e-02   5.1959999999999995e-01   9.2899999999999996e-02
  -1.7193000000000001e+00   8.7929999999999997e-01  -8.5800000000000001e-02   1.9089999999999999e-01   1.9000000000000000e-02   1.3200000000000000e-02   2.0419000000000000e+00   7.7820000000000000e-01   2.7858999999999998e+00   1.1559999999999999e-01   4.6189999999999998e-01   1.1940000000000001e-01
  -1.8514999999999999e+00   9.2330000000000001e-01   7.7210000000000001e-01   7.6399999999999996e-02  -3.8100000000000002e-02   5.7000000000000002e-02   2.0419000000000000e+00   8.6719999999999997e-01   2.7858999999999998e+00   1.6380000000000000e-01   5.2920000000000000e-01   9.2899999999999996e-02
  -1.6752000000000000e+00   8.1340000000000001e-01   0.0000000000000000e+00   3.8199999999999998e-02  -7.6100000000000001e-02   3.5099999999999999e-02   2.1528999999999998e+00   6.8930000000000002e-01   2.4377000000000000e+00   1.8300000000000000e-01   4.4259999999999999e-01   7.0800000000000002e-02
  -1.7413000000000001e+00   5.4959999999999998e-01  -1.7160000000000000e-01   2.2910000000000000e-01  -8.5599999999999996e-02   2.6300000000000000e-02   1.9753000000000001e+00   6.2260000000000004e-01   3.2212000000000001e+00   1.4449999999999999e-01   5.1959999999999995e-01   1.2390000000000000e-01
  -1.9838000000000000e+00   8.1340000000000001e-01  -4.2890000000000000e-01   1.5279999999999999e-01  -4.7600000000000003e-02   3.9500000000000000e-02   1.7534000000000001e+00   7.1150000000000002e-01   3.0470999999999999e+00   2.4079999999999999e-01   4.4259999999999999e-01   1.1940000000000001e-01
  -1.8514999999999999e+00   5.0560000000000005e-01  -5.1470000000000005e-01   6.6799999999999998e-02  -1.5229999999999999e-01   2.6300000000000000e-02   1.9532000000000000e+00   8.0049999999999999e-01   3.0470999999999999e+00   6.7400000000000002e-02   5.4849999999999999e-01   1.1060000000000000e-01
  -1.6311000000000000e+00   9.2330000000000001e-01   1.7160000000000000e-01   2.1959999999999999e-01  -6.6600000000000006e-02   7.4499999999999997e-02   1.9310000000000000e+00   8.6719999999999997e-01   2.4377000000000000e+00   3.8500000000000000e-02   4.3300000000000000e-01   1.2390000000000000e-01
  -1.6091000000000000e+00   9.4530000000000003e-01  -6.0050000000000003e-01   2.3870000000000000e-01   3.8100000000000002e-02   5.7000000000000002e-02   1.9753000000000001e+00   8.0049999999999999e-01   3.3083000000000000e+00   1.9270000000000001e-01   4.8110000000000003e-01   8.4000000000000005e-02
  -1.7413000000000001e+00   7.2550000000000003e-01   8.5800000000000001e-02   9.5500000000000002e-02  -8.5599999999999996e-02  -2.1899999999999999e-02   2.0863000000000000e+00   7.5600000000000001e-01   3.1341999999999999e+00   1.5409999999999999e-01   4.3300000000000000e-01   9.2899999999999996e-02
  -1.8075000000000001e+00   7.0350000000000001e-01   0.0000000000000000e+00   4.7699999999999999e-02  -3.8100000000000002e-02   6.1400000000000003e-02   2.0863000000000000e+00   7.5600000000000001e-01   2.2635999999999998e+00   1.5409999999999999e-01   4.6189999999999998e-01   9.7299999999999998e-02
  -1.8956000000000000e+00   4.6170000000000000e-01  -2.5740000000000002e-01   1.3370000000000001e-01  -1.3320000000000001e-01   6.1400000000000003e-02   1.9532000000000000e+00   5.7809999999999995e-01   2.8730000000000002e+00   1.6380000000000000e-01   4.1370000000000001e-01   1.1060000000000000e-01
  -1.7413000000000001e+00   8.7929999999999997e-01   8.5800000000000001e-02   8.5900000000000004e-02  -6.6600000000000006e-02   5.7000000000000002e-02   1.9088000000000001e+00   8.0049999999999999e-01   2.6989000000000001e+00   2.0230000000000001e-01   5.1000000000000001e-01   8.8499999999999995e-02
  -1.7854000000000001e+00   5.2759999999999996e-01  -4.2890000000000000e-01   5.7299999999999997e-02  -4.7600000000000003e-02   4.3900000000000002e-02   2.0196999999999998e+00   8.0049999999999999e-01   2.7858999999999998e+00   1.5409999999999999e-01   5.0029999999999997e-01   7.0800000000000002e-02
  -1.8735999999999999e+00   7.4739999999999995e-01  -8.5780000000000001e-01   1.6230000000000000e-01  -1.6180000000000000e-01   1.3200000000000000e-02   1.8644000000000001e+00   5.5589999999999995e-01   2.5247000000000002e+00   1.9270000000000001e-01   5.1959999999999995e-01   1.2390000000000000e-01
  -1.8735999999999999e+00   8.3540000000000003e-01  -8.5800000000000001e-02   1.1459999999999999e-01  -4.7600000000000003e-02   2.6300000000000000e-02   1.8866000000000001e+00   7.5600000000000001e-01   2.4377000000000000e+00   1.2520000000000001e-01   5.2920000000000000e-01   6.6400000000000001e-02
  -1.6311000000000000e+00   7.2550000000000003e-01  -1.7160000000000000e-01   9.5500000000000002e-02   0.0000000000000000e+00   3.5099999999999999e-02   1.9532000000000000e+00   6.8930000000000002e-01   1.9153000000000000e+00   2.0230000000000001e-01   4.9070000000000003e-01   1.1940000000000001e-01
  -1.8956000000000000e+00   6.5949999999999998e-01   5.1470000000000005e-01   1.8140000000000001e-01   9.4999999999999998e-03   2.6300000000000000e-02   1.9532000000000000e+00   7.3380000000000001e-01   1.9153000000000000e+00   5.7799999999999997e-02   4.6189999999999998e-01   1.0170000000000000e-01
  -1.5649999999999999e+00   7.2550000000000003e-01   8.5800000000000001e-02   1.2410000000000000e-01  -3.8100000000000002e-02   5.7000000000000002e-02   2.1528999999999998e+00   6.4480000000000004e-01   3.0470999999999999e+00   1.7340000000000000e-01   4.9070000000000003e-01   1.0170000000000000e-01
  -1.7854000000000001e+00   7.4739999999999995e-01  -6.0050000000000003e-01   1.2410000000000000e-01   1.9000000000000000e-02   4.4000000000000003e-03   1.8644000000000001e+00   5.3369999999999995e-01   2.8730000000000002e+00   1.4449999999999999e-01   4.6189999999999998e-01   7.0800000000000002e-02
  -1.8735999999999999e+00   7.0350000000000001e-01  -7.7210000000000001e-01   1.9089999999999999e-01  -5.7099999999999998e-02   4.8200000000000000e-02   2.2195000000000000e+00   8.0049999999999999e-01   2.2635999999999998e+00   2.1190000000000001e-01   4.9070000000000003e-01   1.2390000000000000e-01
  -1.6752000000000000e+00   8.3540000000000003e-01  -4.2890000000000000e-01   1.4319999999999999e-01  -8.5599999999999996e-02   5.2600000000000001e-02   1.8200000000000001e+00   5.7809999999999995e-01   2.4377000000000000e+00   1.0600000000000000e-01   4.6189999999999998e-01   1.3710000000000000e-01
  -1.6311000000000000e+00   7.2550000000000003e-01  -4.2890000000000000e-01   7.6399999999999996e-02   3.8100000000000002e-02   4.3900000000000002e-02   1.8866000000000001e+00   6.4480000000000004e-01   3.1341999999999999e+00   1.2520000000000001e-01   5.6769999999999998e-01   8.4000000000000005e-02
  -1.6311000000000000e+00   8.3540000000000003e-01  -9.4359999999999999e-01   1.7190000000000000e-01  -1.0470000000000000e-01   1.7500000000000002e-02   1.9310000000000000e+00   8.2269999999999999e-01   2.8730000000000002e+00   1.3489999999999999e-01   5.1000000000000001e-01   1.4599999999999999e-01
  -1.6972000000000000e+00   7.9139999999999999e-01  -1.7160000000000000e-01   1.2410000000000000e-01  -1.4269999999999999e-01   8.8000000000000005e-03   2.0196999999999998e+00   6.8930000000000002e-01   2.9600000000000000e+00   1.4449999999999999e-01   5.3879999999999995e-01   1.1500000000000000e-01
  -1.8075000000000001e+00   6.1550000000000005e-01   1.7160000000000000e-01   1.7190000000000000e-01  -7.6100000000000001e-02   6.5799999999999997e-02   2.0196999999999998e+00   5.5589999999999995e-01   3.0470999999999999e+00   9.6299999999999997e-02   4.3300000000000000e-01   9.2899999999999996e-02
  -1.7413000000000001e+00   9.6730000000000005e-01   4.2890000000000000e-01   1.6230000000000000e-01   9.4999999999999998e-03   6.1400000000000003e-02   1.9753000000000001e+00   5.7809999999999995e-01   3.0470999999999999e+00   1.9270000000000001e-01   4.7149999999999997e-01   9.2899999999999996e-02
  -1.6752000000000000e+00   8.3540000000000003e-01   2.5740000000000002e-01   2.1959999999999999e-01  -7.6100000000000001e-02   5.2600000000000001e-02   1.9975000000000001e+00   7.1150000000000002e-01   2.5247000000000002e+00   1.8300000000000000e-01   4.5219999999999999e-01   1.1500000000000000e-01
  -1.6532000000000000e+00   7.2550000000000003e-01  -2.5740000000000002e-01   2.0999999999999999e-01  -5.7099999999999998e-02   7.4499999999999997e-02   1.9088000000000001e+00   7.3380000000000001e-01   2.4377000000000000e+00   2.2159999999999999e-01   5.1000000000000001e-01   1.0620000000000000e-01
  -1.7193000000000001e+00   9.2330000000000001e-01   0.0000000000000000e+00   1.2410000000000000e-01  -1.2370000000000000e-01   7.0199999999999999e-02   1.9088000000000001e+00   5.5589999999999995e-01   2.8730000000000002e+00   3.8500000000000000e-02   4.2340000000000000e-01   1.2390000000000000e-01
  -1.4988999999999999e+00   7.9139999999999999e-01   1.7160000000000000e-01   1.3370000000000001e-01   2.8500000000000001e-02   3.0700000000000002e-02   2.0640999999999998e+00   8.2269999999999999e-01   2.6118000000000001e+00   1.2520000000000001e-01   4.9070000000000003e-01   1.1940000000000001e-01
  -1.6091000000000000e+00   1.0112000000000001e+00   1.7160000000000000e-01   1.0500000000000000e-01  -9.4999999999999998e-03   3.9500000000000000e-02   2.1307000000000000e+00   6.0040000000000004e-01   1.9153000000000000e+00   2.1190000000000001e-01   3.8490000000000002e-01   1.0620000000000000e-01
  -1.8075000000000001e+00   8.3540000000000003e-01   2.5740000000000002e-01   1.5279999999999999e-01  -9.4999999999999998e-03   1.7500000000000002e-02   1.9088000000000001e+00   9.5609999999999995e-01   2.9600000000000000e+00   1.2520000000000001e-01   5.3879999999999995e-01   1.1940000000000001e-01
  -1.7193000000000001e+00   7.6939999999999997e-01   1.7160000000000000e-01   7.6399999999999996e-02  -1.9030000000000000e-01   5.7000000000000002e-02   1.9088000000000001e+00   6.4480000000000004e-01   2.9600000000000000e+00   1.9270000000000001e-01   4.9070000000000003e-01   8.4000000000000005e-02
  -1.9617000000000000e+00   9.4530000000000003e-01  -1.7160000000000000e-01   6.6799999999999998e-02  -7.6100000000000001e-02   6.1400000000000003e-02   1.8200000000000001e+00   6.8930000000000002e-01   2.2635999999999998e+00   1.7340000000000000e-01   5.5810000000000004e-01   9.2899999999999996e-02
  -1.6972000000000000e+00   1.0551999999999999e+00  -4.2890000000000000e-01   1.1459999999999999e-01  -7.6100000000000001e-02   5.2600000000000001e-02   1.9310000000000000e+00   6.0040000000000004e-01   2.8730000000000002e+00   5.7799999999999997e-02   5.0029999999999997e-01   1.3270000000000001e-01
  -1.6091000000000000e+00   8.1340000000000001e-01   4.2890000000000000e-01   1.4319999999999999e-01  -9.4999999999999998e-03   4.3900000000000002e-02   2.1307000000000000e+00   9.3389999999999995e-01   2.7858999999999998e+00   1.3489999999999999e-01   5.3879999999999995e-01   1.0170000000000000e-01
  -1.8075000000000001e+00   6.5949999999999998e-01  -8.5800000000000001e-02   1.8140000000000001e-01  -2.8500000000000001e-02   2.1899999999999999e-02   2.0419000000000000e+00   7.3380000000000001e-01   3.0470999999999999e+00   1.6380000000000000e-01   4.3300000000000000e-01   1.1060000000000000e-01
  -1.6972000000000000e+00   7.9139999999999999e-01  -1.7160000000000000e-01   2.0050000000000001e-01  -2.8500000000000001e-02   6.5799999999999997e-02   2.0196999999999998e+00   8.0049999999999999e-01   2.3506000000000000e+00   1.6380000000000000e-01   5.7730000000000004e-01   1.1940000000000001e-01
  -1.7413000000000001e+00   8.1340000000000001e-01  -1.2010000000000001e+00   2.0050000000000001e-01  -1.0470000000000000e-01   4.3900000000000002e-02   1.9088000000000001e+00   7.7820000000000000e-01   2.6118000000000001e+00   2.2159999999999999e-01   4.6189999999999998e-01   1.1060000000000000e-01
  -1.4767999999999999e+00   7.2550000000000003e-01  -6.0050000000000003e-01   1.0500000000000000e-01  -1.0470000000000000e-01   3.0700000000000002e-02   1.9310000000000000e+00   6.2260000000000004e-01   2.4377000000000000e+00   1.2520000000000001e-01   4.2340000000000000e-01   1.3710000000000000e-01
  -1.5428999999999999e+00   8.1340000000000001e-01  -8.5780000000000001e-01   2.0050000000000001e-01  -9.5200000000000007e-02   4.3900000000000002e-02   2.0863000000000000e+00   7.5600000000000001e-01   2.3506000000000000e+00   2.0230000000000001e-01   5.1959999999999995e-01   1.0620000000000000e-01
  -1.7854000000000001e+00   7.6939999999999997e-01  -6.0050000000000003e-01   8.5900000000000004e-02  -1.9000000000000000e-02   7.8899999999999998e-02   1.8422000000000001e+00   9.3389999999999995e-01   2.6989000000000001e+00   1.9270000000000001e-01   5.1000000000000001e-01   1.1940000000000001e-01
  -1.7854000000000001e+00   6.5949999999999998e-01  -1.0294000000000001e+00   1.1459999999999999e-01  -1.7130000000000001e-01   1.3200000000000000e-02   2.1084999999999998e+00   8.0049999999999999e-01   2.7858999999999998e+00   1.9270000000000001e-01   5.1959999999999995e-01   7.0800000000000002e-02
  -1.7193000000000001e+00   1.0112000000000001e+00  -1.7160000000000000e-01   1.7190000000000000e-01  -9.4999999999999998e-03   3.9500000000000000e-02   2.0863000000000000e+00   7.5600000000000001e-01   2.6118000000000001e+00   2.3119999999999999e-01   4.5219999999999999e-01   9.2899999999999996e-02
  -1.5870000000000000e+00   9.2330000000000001e-01  -2.5740000000000002e-01   5.7299999999999997e-02  -4.7600000000000003e-02   3.9500000000000000e-02   2.1307000000000000e+00   5.7809999999999995e-01   2.9600000000000000e+00   1.1559999999999999e-01   5.0029999999999997e-01   8.8499999999999995e-02
  -1.7413000000000001e+00   7.0350000000000001e-01   0.0000000000000000e+00   9.5500000000000002e-02  -4.7600000000000003e-02   1.7500000000000002e-02   1.8644000000000001e+00   7.1150000000000002e-01   3.0470999999999999e+00   1.3489999999999999e-01   5.3879999999999995e-01   7.0800000000000002e-02
  -1.6532000000000000e+00   1.0112000000000001e+00   3.4310000000000002e-01   2.2910000000000000e-01  -4.7600000000000003e-02   5.2600000000000001e-02   1.9753000000000001e+00   9.3389999999999995e-01   2.8730000000000002e+00   1.4449999999999999e-01   4.7149999999999997e-01   8.8499999999999995e-02
  -1.9838000000000000e+00   6.8149999999999999e-01  -6.0050000000000003e-01   9.5500000000000002e-02  -6.6600000000000006e-02   4.3900000000000002e-02   1.8200000000000001e+00   5.7809999999999995e-01   2.2635999999999998e+00   1.5409999999999999e-01   5.1000000000000001e-01   6.6400000000000001e-02
  -1.8075000000000001e+00   6.3749999999999996e-01   2.5740000000000002e-01   6.6799999999999998e-02  -4.7600000000000003e-02   7.0199999999999999e-02   2.0640999999999998e+00   7.1150000000000002e-01   2.8730000000000002e+00   1.2520000000000001e-01   4.3300000000000000e-01   7.0800000000000002e-02
  -1.4548000000000001e+00   9.4530000000000003e-01  -1.7160000000000000e-01   2.5779999999999997e-01  -8.5599999999999996e-02   2.6300000000000000e-02   1.9753000000000001e+00   8.8939999999999997e-01   2.0024000000000002e+00   1.7340000000000000e-01   4.7149999999999997e-01   1.0620000000000000e-01
  -2.0278999999999998e+00   8.7929999999999997e-01  -8.5800000000000001e-02   1.3370000000000001e-01   3.8100000000000002e-02   1.7500000000000002e-02   1.7534000000000001e+00   5.3369999999999995e-01   1.7412000000000001e+00   1.1559999999999999e-01   3.8490000000000002e-01   9.7299999999999998e-02
  -1.8735999999999999e+00   7.9139999999999999e-01  -1.7160000000000000e-01   1.2410000000000000e-01  -1.1420000000000000e-01   5.7000000000000002e-02   1.9310000000000000e+00   7.5600000000000001e-01   2.7858999999999998e+00   1.2520000000000001e-01   5.2920000000000000e-01   7.9600000000000004e-02
  -1.4988999999999999e+00   8.7929999999999997e-01   8.5800000000000001e-02   1.5279999999999999e-01  -1.0470000000000000e-01   3.0700000000000002e-02   2.1528999999999998e+00   1.0005999999999999e+00   3.3083000000000000e+00   2.0230000000000001e-01   4.8110000000000003e-01   1.1940000000000001e-01
  -1.3446000000000000e+00   7.4739999999999995e-01   6.8630000000000002e-01   2.0999999999999999e-01  -4.7600000000000003e-02   2.6300000000000000e-02   2.0419000000000000e+00   7.1150000000000002e-01   1.8283000000000000e+00   1.5409999999999999e-01   4.2340000000000000e-01   1.0620000000000000e-01
  -1.8294999999999999e+00   9.2330000000000001e-01  -6.0050000000000003e-01   1.3370000000000001e-01   9.4999999999999998e-03   7.8899999999999998e-02   2.1528999999999998e+00   2.6679999999999998e-01   1.8283000000000000e+00   1.4449999999999999e-01   4.2340000000000000e-01   1.0170000000000000e-01
  -1.9177000000000000e+00   7.9139999999999999e-01  -8.5800000000000001e-02   1.6230000000000000e-01   7.6100000000000001e-02   6.5799999999999997e-02   1.8200000000000001e+00   7.1150000000000002e-01   3.4824000000000002e+00   2.2159999999999999e-01   5.7730000000000004e-01   8.4000000000000005e-02
  -1.6972000000000000e+00   7.6939999999999997e-01  -1.7160000000000000e-01   2.0050000000000001e-01   8.5599999999999996e-02  -4.4000000000000003e-03   1.6868000000000001e+00   1.4453000000000000e+00   2.0893999999999999e+00   1.2520000000000001e-01   4.4259999999999999e-01   1.5920000000000001e-01
  -1.6532000000000000e+00   9.0129999999999999e-01  -6.8630000000000002e-01   1.8140000000000001e-01  -9.5200000000000007e-02   3.5099999999999999e-02   2.1972999999999998e+00   3.7800000000000000e-01   1.8283000000000000e+00   1.6380000000000000e-01   3.7530000000000002e-01   1.4160000000000000e-01
  -1.7413000000000001e+00   6.8149999999999999e-01  -3.4310000000000002e-01   1.6230000000000000e-01  -1.3320000000000001e-01   9.2100000000000001e-02   2.2639000000000000e+00   8.4499999999999997e-01   1.7412000000000001e+00   1.5409999999999999e-01   4.6189999999999998e-01   6.1899999999999997e-02
  -1.9397000000000000e+00   6.3749999999999996e-01  -3.4310000000000002e-01   1.1459999999999999e-01  -4.7600000000000003e-02   4.8200000000000000e-02   1.3539000000000001e+00   1.4231000000000000e+00   3.0470999999999999e+00   2.2159999999999999e-01   5.6769999999999998e-01   1.1500000000000000e-01
  -1.5649999999999999e+00   8.5740000000000005e-01  -8.5780000000000001e-01   1.2410000000000000e-01  -3.8100000000000002e-02   5.2600000000000001e-02   2.1528999999999998e+00   1.5559999999999999e-01   2.7858999999999998e+00   9.6299999999999997e-02   4.8110000000000003e-01   1.1940000000000001e-01
  -1.5870000000000000e+00   7.0350000000000001e-01  -2.5740000000000002e-01   5.7299999999999997e-02  -9.5200000000000007e-02  -3.5099999999999999e-02   1.7978000000000001e+00   6.4480000000000004e-01   1.3059000000000001e+00   1.4449999999999999e-01   4.9070000000000003e-01   8.4000000000000005e-02
  -1.8956000000000000e+00   9.0129999999999999e-01   4.2890000000000000e-01   1.0500000000000000e-01  -6.6600000000000006e-02   3.0700000000000002e-02   2.3083000000000000e+00   1.1785000000000001e+00   3.7435999999999998e+00   2.4079999999999999e-01   5.3879999999999995e-01   1.1940000000000001e-01
  -1.8514999999999999e+00   6.8149999999999999e-01  -4.2890000000000000e-01   2.0999999999999999e-01  -1.2370000000000000e-01   1.3200000000000000e-02   1.8422000000000001e+00   6.8930000000000002e-01   2.4377000000000000e+00   1.6380000000000000e-01   4.7149999999999997e-01   8.4000000000000005e-02
  -1.7413000000000001e+00   9.6730000000000005e-01  -5.1470000000000005e-01   1.8140000000000001e-01  -9.5200000000000007e-02   6.5799999999999997e-02   2.0863000000000000e+00   4.2249999999999999e-01   1.2188000000000001e+00   1.0600000000000000e-01   4.2340000000000000e-01   1.1060000000000000e-01
  -1.6532000000000000e+00   7.9139999999999999e-01  -2.5740000000000002e-01   1.3370000000000001e-01  -4.7600000000000003e-02   7.0199999999999999e-02   2.1084999999999998e+00   6.6710000000000003e-01   2.3506000000000000e+00   2.6010000000000000e-01   5.8689999999999998e-01   1.5040000000000001e-01
  -2.0278999999999998e+00   9.4530000000000003e-01   3.4310000000000002e-01   3.8199999999999998e-02  -9.4999999999999998e-03   5.7000000000000002e-02   1.9532000000000000e+00   1.2007000000000001e+00   2.8730000000000002e+00   2.3119999999999999e-01   5.1000000000000001e-01   7.0800000000000002e-02
  -2.0499000000000001e+00   8.7929999999999997e-01  -8.5800000000000001e-02   2.1959999999999999e-01  -3.8100000000000002e-02   6.5799999999999997e-02   1.8866000000000001e+00   7.1150000000000002e-01   2.5247000000000002e+00   1.2520000000000001e-01   4.7149999999999997e-01   1.2830000000000000e-01
  -1.8075000000000001e+00   7.6939999999999997e-01  -5.1470000000000005e-01   2.2910000000000000e-01  -8.5599999999999996e-02   2.6300000000000000e-02   2.3304999999999998e+00   1.5559999999999999e-01   2.1764999999999999e+00   1.3489999999999999e-01   4.9070000000000003e-01   7.9600000000000004e-02
  -1.4767999999999999e+00   8.1340000000000001e-01   8.5800000000000001e-02   1.1459999999999999e-01   9.4999999999999998e-03   2.6300000000000000e-02   1.4871000000000001e+00   1.2452000000000001e+00   3.3953000000000002e+00   1.0600000000000000e-01   5.4849999999999999e-01   7.5200000000000003e-02
  -1.8735999999999999e+00   8.1340000000000001e-01  -1.1152000000000000e+00   1.6230000000000000e-01  -2.8500000000000001e-02   5.7000000000000002e-02   1.9975000000000001e+00   7.1150000000000002e-01   2.1764999999999999e+00   7.7100000000000002e-02   5.2920000000000000e-01   1.3270000000000001e-01
  -1.9397000000000000e+00   9.8929999999999996e-01  -1.0294000000000001e+00   2.3870000000000000e-01  -7.6100000000000001e-02   6.1400000000000003e-02   2.0196999999999998e+00   4.6689999999999998e-01   1.5670999999999999e+00   1.8300000000000000e-01   4.6189999999999998e-01   5.7500000000000002e-02
  -1.6972000000000000e+00   7.9139999999999999e-01  -3.4310000000000002e-01   1.5279999999999999e-01  -1.1420000000000000e-01   8.8000000000000005e-03   1.8644000000000001e+00   1.1785000000000001e+00   2.5247000000000002e+00   1.8300000000000000e-01   5.1000000000000001e-01   9.7299999999999998e-02
  -1.6972000000000000e+00   6.8149999999999999e-01  -1.7160000000000000e-01   2.0999999999999999e-01  -8.5599999999999996e-02   4.3900000000000002e-02   1.9753000000000001e+00   6.0040000000000004e-01   3.1341999999999999e+00   1.8300000000000000e-01   4.8110000000000003e-01   1.5040000000000001e-01
  -1.5428999999999999e+00   9.2330000000000001e-01  -1.7160000000000000e-01   2.1959999999999999e-01  -1.3320000000000001e-01   6.5799999999999997e-02   1.9753000000000001e+00   6.8930000000000002e-01   2.0024000000000002e+00   7.7100000000000002e-02   5.4849999999999999e-01   1.0170000000000000e-01
  -1.7634000000000001e+00   9.2330000000000001e-01   8.5800000000000001e-02   2.1959999999999999e-01   9.4999999999999998e-03   1.3200000000000000e-02   1.9753000000000001e+00   7.7820000000000000e-01   2.4377000000000000e+00   1.3489999999999999e-01   5.0029999999999997e-01   1.1500000000000000e-01
  -1.6311000000000000e+00   7.9139999999999999e-01  -6.8630000000000002e-01   1.6230000000000000e-01  -8.5599999999999996e-02   4.3900000000000002e-02   1.9532000000000000e+00   8.4499999999999997e-01   3.0470999999999999e+00   1.4449999999999999e-01   4.7149999999999997e-01   1.0620000000000000e-01
  -1.5428999999999999e+00   7.4739999999999995e-01  -3.4310000000000002e-01   2.2910000000000000e-01  -1.1420000000000000e-01   6.1400000000000003e-02   1.9753000000000001e+00   7.3380000000000001e-01   2.3506000000000000e+00   7.7100000000000002e-02   4.4259999999999999e-01   8.8499999999999995e-02
  -1.7854000000000001e+00   5.7160000000000000e-01  -5.1470000000000005e-01   1.1459999999999999e-01  -8.5599999999999996e-02   4.8200000000000000e-02   1.9975000000000001e+00   7.1150000000000002e-01   2.6989000000000001e+00   1.9270000000000001e-01   4.5219999999999999e-01   8.4000000000000005e-02
  -1.7854000000000001e+00   8.7929999999999997e-01   0.0000000000000000e+00   1.7190000000000000e-01  -9.4999999999999998e-03   1.3200000000000000e-02   1.9088000000000001e+00   7.3380000000000001e-01   2.8730000000000002e+00   1.5409999999999999e-01   5.1000000000000001e-01   1.1500000000000000e-01
  -1.7193000000000001e+00   8.3540000000000003e-01  -3.4310000000000002e-01   2.1959999999999999e-01   0.0000000000000000e+00   3.5099999999999999e-02   1.9975000000000001e+00   8.0049999999999999e-01   3.0470999999999999e+00   1.3489999999999999e-01   4.4259999999999999e-01   9.7299999999999998e-02
  -1.6752000000000000e+00   8.7929999999999997e-01  -6.0050000000000003e-01   5.7299999999999997e-02  -3.8100000000000002e-02   8.3299999999999999e-02   2.0640999999999998e+00   6.8930000000000002e-01   2.0893999999999999e+00   1.2520000000000001e-01   5.0029999999999997e-01   1.1060000000000000e-01
  -1.7193000000000001e+00   7.4739999999999995e-01  -1.1152000000000000e+00   4.7699999999999999e-02  -7.6100000000000001e-02   6.5799999999999997e-02   1.9310000000000000e+00   9.3389999999999995e-01   3.3953000000000002e+00   1.5409999999999999e-01   4.1370000000000001e-01   1.1060000000000000e-01
  -1.7634000000000001e+00   8.1340000000000001e-01  -3.4310000000000002e-01   1.4319999999999999e-01  -7.6100000000000001e-02   4.4000000000000003e-03   2.0863000000000000e+00   7.1150000000000002e-01   2.3506000000000000e+00   1.8300000000000000e-01   5.5810000000000004e-01   9.2899999999999996e-02
  -1.7634000000000001e+00   8.3540000000000003e-01  -4.2890000000000000e-01   1.5279999999999999e-01  -1.9000000000000000e-02   5.2600000000000001e-02   2.0196999999999998e+00   4.8920000000000002e-01   2.1764999999999999e+00   1.5409999999999999e-01   4.8110000000000003e-01   1.2830000000000000e-01
  -1.7854000000000001e+00   7.0350000000000001e-01  -1.7160000000000000e-01   1.4319999999999999e-01  -1.1420000000000000e-01   7.4499999999999997e-02   1.7978000000000001e+00   8.8939999999999997e-01   2.1764999999999999e+00   1.2520000000000001e-01   5.1000000000000001e-01   1.0170000000000000e-01
  -1.7634000000000001e+00   9.0129999999999999e-01  -6.8630000000000002e-01   2.2910000000000000e-01   1.9000000000000000e-02   7.0199999999999999e-02   1.8866000000000001e+00   8.0049999999999999e-01   2.4377000000000000e+00   1.4449999999999999e-01   5.4849999999999999e-01   7.9600000000000004e-02
  -1.8075000000000001e+00   9.6730000000000005e-01  -1.4582999999999999e+00   1.4319999999999999e-01  -6.6600000000000006e-02   6.5799999999999997e-02   2.0640999999999998e+00   6.2260000000000004e-01   2.3506000000000000e+00   1.9270000000000001e-01   4.4259999999999999e-01   4.8700000000000000e-02
  -1.5208999999999999e+00   8.5740000000000005e-01   0.0000000000000000e+00   1.0500000000000000e-01  -2.8500000000000001e-02   6.5799999999999997e-02   2.1084999999999998e+00   8.0049999999999999e-01   2.6989000000000001e+00   1.7340000000000000e-01   5.1000000000000001e-01   6.1899999999999997e-02
  -1.7193000000000001e+00   8.1340000000000001e-01  -2.5740000000000002e-01   1.4319999999999999e-01   3.8100000000000002e-02   6.1400000000000003e-02   1.8422000000000001e+00   6.4480000000000004e-01   3.0470999999999999e+00   1.9270000000000001e-01   4.2340000000000000e-01   7.0800000000000002e-02
  -1.8294999999999999e+00   7.6939999999999997e-01   0.0000000000000000e+00   1.7190000000000000e-01   6.6600000000000006e-02   2.6300000000000000e-02   1.8200000000000001e+00   6.4480000000000004e-01   2.3506000000000000e+00   1.7340000000000000e-01   5.0029999999999997e-01   7.9600000000000004e-02
  -1.9397000000000000e+00   6.5949999999999998e-01  -3.4310000000000002e-01   1.2410000000000000e-01  -6.6600000000000006e-02   5.2600000000000001e-02   1.9975000000000001e+00   6.6710000000000003e-01   2.6118000000000001e+00   1.7340000000000000e-01   4.7149999999999997e-01   9.7299999999999998e-02
  -1.5428999999999999e+00   5.9360000000000002e-01  -8.5800000000000001e-02   1.5279999999999999e-01  -1.0470000000000000e-01   9.2100000000000001e-02   1.7756000000000001e+00   8.2269999999999999e-01   3.0470999999999999e+00   2.1190000000000001e-01   4.6189999999999998e-01   1.1060000000000000e-01
  -1.8075000000000001e+00   8.7929999999999997e-01  -2.5740000000000002e-01   1.7190000000000000e-01  -1.9000000000000000e-02   6.1400000000000003e-02   1.7534000000000001e+00   6.2260000000000004e-01   2.7858999999999998e+00   1.5409999999999999e-01   4.8110000000000003e-01   1.1940000000000001e-01
  -1.7193000000000001e+00   7.4739999999999995e-01  -3.4310000000000002e-01   1.9089999999999999e-01  -1.0470000000000000e-01   3.9500000000000000e-02   1.9753000000000001e+00   4.4469999999999998e-01   2.6118000000000001e+00   1.8300000000000000e-01   4.5219999999999999e-01   1.1060000000000000e-01
  -1.8294999999999999e+00   9.2330000000000001e-01   1.7160000000000000e-01   1.8140000000000001e-01  -4.7600000000000003e-02   4.8200000000000000e-02   1.8644000000000001e+00   8.0049999999999999e-01   3.5695000000000001e+00   2.0230000000000001e-01   5.8689999999999998e-01   1.2390000000000000e-01
  -1.6972000000000000e+00   9.0129999999999999e-01  -8.5800000000000001e-02   2.0999999999999999e-01  -8.5599999999999996e-02   7.4499999999999997e-02   1.7312000000000001e+00   6.6710000000000003e-01   2.6118000000000001e+00   2.9859999999999998e-01   3.9450000000000002e-01   1.2390000000000000e-01
  -1.8075000000000001e+00   8.1340000000000001e-01  -4.2890000000000000e-01   1.4319999999999999e-01  -4.7600000000000003e-02   8.8000000000000005e-03   1.9310000000000000e+00   6.4480000000000004e-01   2.0024000000000002e+00   1.1559999999999999e-01   4.8110000000000003e-01   7.9600000000000004e-02
  -1.8735999999999999e+00   5.2759999999999996e-01  -2.5740000000000002e-01   8.5900000000000004e-02   3.8100000000000002e-02   7.0199999999999999e-02   1.9753000000000001e+00   8.0049999999999999e-01   2.7858999999999998e+00   1.9270000000000001e-01   5.0029999999999997e-01   8.4000000000000005e-02
  -1.8294999999999999e+00   7.4739999999999995e-01  -8.5800000000000001e-02   1.6230000000000000e-01  -9.4999999999999998e-03   5.7000000000000002e-02   1.9532000000000000e+00   9.7840000000000005e-01   3.2212000000000001e+00   1.4449999999999999e-01   4.2340000000000000e-01   8.4000000000000005e-02
  -1.6311000000000000e+00   3.7369999999999998e-01   2.5740000000000002e-01   1.9089999999999999e-01  -1.0470000000000000e-01   1.7500000000000002e-02   1.8866000000000001e+00   8.0049999999999999e-01   2.6118000000000001e+00   8.6699999999999999e-02   3.7530000000000002e-01   1.1500000000000000e-01
  -1.7634000000000001e+00   7.9139999999999999e-01  -6.8630000000000002e-01   1.0500000000000000e-01  -1.7130000000000001e-01   6.5799999999999997e-02   1.9088000000000001e+00   6.4480000000000004e-01   2.0024000000000002e+00   1.5409999999999999e-01   4.3300000000000000e-01   1.1940000000000001e-01
  -1.9177000000000000e+00   7.2550000000000003e-01   8.5800000000000001e-02   8.5900000000000004e-02  -1.3320000000000001e-01   5.7000000000000002e-02   1.9753000000000001e+00   7.3380000000000001e-01   2.7858999999999998e+00   1.7340000000000000e-01   5.0029999999999997e-01   1.4160000000000000e-01
  -1.7193000000000001e+00   6.8149999999999999e-01  -5.1470000000000005e-01   7.6399999999999996e-02   9.4999999999999998e-03   5.7000000000000002e-02   1.9310000000000000e+00   7.1150000000000002e-01   3.0470999999999999e+00   2.3119999999999999e-01   5.1959999999999995e-01   7.5200000000000003e-02
  -1.7854000000000001e+00   6.8149999999999999e-01  -5.1470000000000005e-01   7.6399999999999996e-02  -3.8100000000000002e-02   4.8200000000000000e-02   2.0196999999999998e+00   6.8930000000000002e-01   3.3953000000000002e+00   1.7340000000000000e-01   5.0029999999999997e-01   1.0620000000000000e-01
  -1.6532000000000000e+00   9.2330000000000001e-01  -1.7160000000000000e-01   9.5500000000000002e-02  -1.2370000000000000e-01   3.9500000000000000e-02   2.1307000000000000e+00   6.0040000000000004e-01   2.5247000000000002e+00   1.4449999999999999e-01   5.6769999999999998e-01   1.1500000000000000e-01
  -1.8294999999999999e+00   8.3540000000000003e-01  -8.5800000000000001e-02   2.8639999999999999e-01  -8.5599999999999996e-02   2.6300000000000000e-02   1.8644000000000001e+00   8.4499999999999997e-01   2.6118000000000001e+00   1.5409999999999999e-01   4.8110000000000003e-01   1.3270000000000001e-01
  -1.5428999999999999e+00   7.9139999999999999e-01   8.5800000000000001e-02   1.8140000000000001e-01   0.0000000000000000e+00   5.2600000000000001e-02   1.8422000000000001e+00   8.8939999999999997e-01   2.1764999999999999e+00   2.2159999999999999e-01   4.8110000000000003e-01   7.9600000000000004e-02
  -1.8735999999999999e+00   4.8359999999999997e-01  -3.4310000000000002e-01   1.1459999999999999e-01  -7.6100000000000001e-02   7.4499999999999997e-02   2.2860999999999998e+00   6.4480000000000004e-01   2.6989000000000001e+00   8.6699999999999999e-02   4.3300000000000000e-01   1.1060000000000000e-01
  -1.6972000000000000e+00   8.1340000000000001e-01  -6.8630000000000002e-01   1.3370000000000001e-01  -2.8500000000000001e-02   1.0520000000000000e-01   1.9532000000000000e+00   8.4499999999999997e-01   2.5247000000000002e+00   1.5409999999999999e-01   4.6189999999999998e-01   8.4000000000000005e-02
  -1.6532000000000000e+00   8.5740000000000005e-01  -6.8630000000000002e-01   1.4319999999999999e-01  -6.6600000000000006e-02   7.8899999999999998e-02   1.9088000000000001e+00   6.4480000000000004e-01   2.7858999999999998e+00   9.6299999999999997e-02   4.1370000000000001e-01   1.4160000000000000e-01
  -1.9177000000000000e+00   7.4739999999999995e-01  -8.5800000000000001e-02   6.6799999999999998e-02  -9.5200000000000007e-02   8.3299999999999999e-02   2.1307000000000000e+00   6.4480000000000004e-01   1.9153000000000000e+00   1.0600000000000000e-01   4.7149999999999997e-01   7.5200000000000003e-02
  -1.7634000000000001e+00   7.6939999999999997e-01  -2.5740000000000002e-01   1.1459999999999999e-01   9.4999999999999998e-03   8.8000000000000005e-03   1.7978000000000001e+00   8.6719999999999997e-01   2.3506000000000000e+00   1.5409999999999999e-01   4.3300000000000000e-01   9.7299999999999998e-02
  -1.5870000000000000e+00   7.6939999999999997e-01  -2.5740000000000002e-01   1.9089999999999999e-01   9.4999999999999998e-03   6.5799999999999997e-02   1.8644000000000001e+00   7.1150000000000002e-01   3.2212000000000001e+00   1.5409999999999999e-01   4.1370000000000001e-01   7.0800000000000002e-02
  -1.7413000000000001e+00   6.3749999999999996e-01  -6.0050000000000003e-01   1.7190000000000000e-01  -8.5599999999999996e-02   4.8200000000000000e-02   2.1307000000000000e+00   8.0049999999999999e-01   2.1764999999999999e+00   1.8300000000000000e-01   5.0029999999999997e-01   1.3270000000000001e-01
  -1.5870000000000000e+00   7.0350000000000001e-01  -5.1470000000000005e-01   1.4319999999999999e-01  -5.7099999999999998e-02   1.7500000000000002e-02   2.0640999999999998e+00   7.5600000000000001e-01   3.0470999999999999e+00   1.6380000000000000e-01   4.3300000000000000e-01   9.2899999999999996e-02
  -1.8514999999999999e+00   6.3749999999999996e-01  -2.5740000000000002e-01   2.2910000000000000e-01  -5.7099999999999998e-02   4.3900000000000002e-02   1.7978000000000001e+00   4.6689999999999998e-01   2.2635999999999998e+00   1.6380000000000000e-01   4.5219999999999999e-01   1.4599999999999999e-01
  -1.8294999999999999e+00   7.0350000000000001e-01  -2.5740000000000002e-01   1.8140000000000001e-01  -4.7600000000000003e-02   2.1899999999999999e-02   1.9310000000000000e+00   8.0049999999999999e-01   2.2635999999999998e+00   6.7400000000000002e-02   4.2340000000000000e-01   7.5200000000000003e-02
  -1.6972000000000000e+00   6.1550000000000005e-01   1.7160000000000000e-01   6.6799999999999998e-02  -1.9000000000000000e-02   1.7500000000000002e-02   1.7756000000000001e+00   8.0049999999999999e-01   3.0470999999999999e+00   1.7340000000000000e-01   4.5219999999999999e-01   9.2899999999999996e-02
  -1.9177000000000000e+00   7.6939999999999997e-01  -6.0050000000000003e-01   2.3870000000000000e-01   3.8100000000000002e-02   1.7500000000000002e-02   2.0196999999999998e+00   6.6710000000000003e-01   2.8730000000000002e+00   2.0230000000000001e-01   4.0410000000000001e-01   7.9600000000000004e-02
  -1.5649999999999999e+00   9.2330000000000001e-01   8.5800000000000001e-02   1.6230000000000000e-01  -1.1420000000000000e-01   7.4499999999999997e-02   1.8200000000000001e+00   6.8930000000000002e-01   3.2212000000000001e+00   3.8500000000000000e-02   5.1959999999999995e-01   8.4000000000000005e-02
  -1.6972000000000000e+00   5.0560000000000005e-01  -2.5740000000000002e-01   1.2410000000000000e-01  -7.6100000000000001e-02   8.8000000000000005e-03   1.9088000000000001e+00   8.6719999999999997e-01   3.0470999999999999e+00   9.6299999999999997e-02   3.8490000000000002e-01   9.2899999999999996e-02
  -1.5649999999999999e+00   6.3749999999999996e-01  -4.2890000000000000e-01   6.6799999999999998e-02  -9.5200000000000007e-02   2.6300000000000000e-02   1.9088000000000001e+00   5.1139999999999997e-01   3.4824000000000002e+00   2.4079999999999999e-01   4.7149999999999997e-01   7.9600000000000004e-02
  -1.9617000000000000e+00   6.3749999999999996e-01  -2.5740000000000002e-01   1.6230000000000000e-01  -5.7099999999999998e-02   4.8200000000000000e-02   1.8866000000000001e+00   7.7820000000000000e-01   2.6118000000000001e+00   9.6299999999999997e-02   4.6189999999999998e-01   7.9600000000000004e-02
  -1.7854000000000001e+00   7.4739999999999995e-01   8.5800000000000001e-02   1.3370000000000001e-01  -7.6100000000000001e-02   7.0199999999999999e-02   1.9975000000000001e+00   7.3380000000000001e-01   1.9153000000000000e+00   5.7799999999999997e-02   4.5219999999999999e-01   1.1500000000000000e-01
  -1.6091000000000000e+00   5.4959999999999998e-01  -5.1470000000000005e-01   1.5279999999999999e-01  -4.7600000000000003e-02   1.0090000000000000e-01   1.9753000000000001e+00   6.0040000000000004e-01   3.1341999999999999e+00   1.4449999999999999e-01   5.1959999999999995e-01   1.0170000000000000e-01
  -1.6972000000000000e+00   9.4530000000000003e-01   2.5740000000000002e-01   1.2410000000000000e-01  -4.7600000000000003e-02   3.5099999999999999e-02   1.8644000000000001e+00   6.4480000000000004e-01   2.1764999999999999e+00   2.6010000000000000e-01   4.7149999999999997e-01   9.2899999999999996e-02
  -1.6311000000000000e+00   9.2330000000000001e-01  -2.5740000000000002e-01   1.9089999999999999e-01   9.4999999999999998e-03   2.6300000000000000e-02   2.0196999999999998e+00   8.2269999999999999e-01   2.0893999999999999e+00   3.8500000000000000e-02   4.1370000000000001e-01   1.2390000000000000e-01
  -1.7193000000000001e+00   5.2759999999999996e-01  -2.5740000000000002e-01   1.8140000000000001e-01  -2.8500000000000001e-02   6.1400000000000003e-02   1.8866000000000001e+00   1.0227999999999999e+00   2.5247000000000002e+00   1.4449999999999999e-01   5.4849999999999999e-01   9.7299999999999998e-02
  -1.4767999999999999e+00   7.6939999999999997e-01  -8.5800000000000001e-02   3.8199999999999998e-02  -2.8500000000000001e-02   3.5099999999999999e-02   1.9310000000000000e+00   6.8930000000000002e-01   2.1764999999999999e+00   1.0600000000000000e-01   5.1000000000000001e-01   6.6400000000000001e-02
  -1.7413000000000001e+00   7.9139999999999999e-01  -5.1470000000000005e-01   1.6230000000000000e-01  -1.1420000000000000e-01   7.0199999999999999e-02   1.8644000000000001e+00   9.5609999999999995e-01   1.5670999999999999e+00   1.2520000000000001e-01   4.4259999999999999e-01   5.7500000000000002e-02
  -1.5428999999999999e+00   5.9360000000000002e-01   3.4310000000000002e-01   1.4319999999999999e-01  -9.5200000000000007e-02   3.0700000000000002e-02   2.0196999999999998e+00   7.5600000000000001e-01   2.6989000000000001e+00   1.8300000000000000e-01   4.1370000000000001e-01   8.8499999999999995e-02
  -1.5428999999999999e+00   8.7929999999999997e-01   4.2890000000000000e-01   1.8140000000000001e-01  -9.5200000000000007e-02   1.7500000000000002e-02   2.1972999999999998e+00   6.8930000000000002e-01   2.7858999999999998e+00   1.8300000000000000e-01   5.4849999999999999e-01   1.0620000000000000e-01
  -1.7854000000000001e+00   7.2550000000000003e-01  -5.1470000000000005e-01   2.1959999999999999e-01  -1.3320000000000001e-01   4.4000000000000003e-03   1.9753000000000001e+00   6.6710000000000003e-01   2.0893999999999999e+00   1.6380000000000000e-01   3.8490000000000002e-01   1.0170000000000000e-01
  -1.6972000000000000e+00   8.7929999999999997e-01  -4.2890000000000000e-01   1.9089999999999999e-01  -1.9000000000000000e-02   5.2600000000000001e-02   1.9088000000000001e+00   7.1150000000000002e-01   2.6989000000000001e+00   1.2520000000000001e-01   3.6559999999999998e-01   7.9600000000000004e-02
  -1.7413000000000001e+00   7.4739999999999995e-01  -7.7210000000000001e-01   1.4319999999999999e-01  -1.7130000000000001e-01   5.2600000000000001e-02   1.8644000000000001e+00   6.2260000000000004e-01   2.3506000000000000e+00   1.6380000000000000e-01   4.7149999999999997e-01   9.2899999999999996e-02
  -1.5649999999999999e+00   9.8929999999999996e-01  -8.5800000000000001e-02   1.7190000000000000e-01  -9.4999999999999998e-03  -3.0700000000000002e-02   1.8422000000000001e+00   1.0227999999999999e+00   2.9600000000000000e+00   1.6380000000000000e-01   4.9070000000000003e-01   1.1060000000000000e-01
  -1.8514999999999999e+00   7.4739999999999995e-01  -1.7160000000000000e-01   1.6230000000000000e-01  -3.8100000000000002e-02   3.0700000000000002e-02   1.9753000000000001e+00   7.7820000000000000e-01   2.8730000000000002e+00   1.1559999999999999e-01   5.3879999999999995e-01   1.1940000000000001e-01
  -1.6752000000000000e+00   6.8149999999999999e-01  -1.0294000000000001e+00   1.7190000000000000e-01  -7.6100000000000001e-02   1.7500000000000002e-02   1.9088000000000001e+00   5.1139999999999997e-01   2.5247000000000002e+00   1.6380000000000000e-01   5.2920000000000000e-01   1.2830000000000000e-01
  -1.5870000000000000e+00   7.4739999999999995e-01   0.0000000000000000e+00   1.6230000000000000e-01   0.0000000000000000e+00   8.8000000000000005e-03   1.8422000000000001e+00   8.2269999999999999e-01   2.3506000000000000e+00   1.9270000000000001e-01   4.7149999999999997e-01   9.2899999999999996e-02
  -1.7193000000000001e+00   7.9139999999999999e-01  -2.5740000000000002e-01   1.7190000000000000e-01   4.7600000000000003e-02   4.3900000000000002e-02   1.8866000000000001e+00   7.5600000000000001e-01   3.2212000000000001e+00   1.3489999999999999e-01   4.2340000000000000e-01   7.5200000000000003e-02
  -1.6752000000000000e+00   7.2550000000000003e-01  -7.7210000000000001e-01   1.6230000000000000e-01  -2.8500000000000001e-02   6.1400000000000003e-02   1.9088000000000001e+00   7.5600000000000001e-01   2.9600000000000000e+00   1.5409999999999999e-01   4.6189999999999998e-01   8.8499999999999995e-02
  -1.8294999999999999e+00   6.8149999999999999e-01  -6.8630000000000002e-01   3.8199999999999998e-02  -2.8500000000000001e-02   8.3299999999999999e-02   2.0196999999999998e+00   5.7809999999999995e-01   2.4377000000000000e+00   5.7799999999999997e-02   5.6769999999999998e-01   1.3270000000000001e-01
  -1.6972000000000000e+00   6.8149999999999999e-01  -5.1470000000000005e-01   1.7190000000000000e-01  -1.5229999999999999e-01   4.8200000000000000e-02   2.0640999999999998e+00   7.7820000000000000e-01   3.0470999999999999e+00   1.1559999999999999e-01   4.8110000000000003e-01   1.1060000000000000e-01
  -1.7193000000000001e+00   6.8149999999999999e-01   0.0000000000000000e+00   1.2410000000000000e-01  -4.7600000000000003e-02   4.3900000000000002e-02   1.9532000000000000e+00   7.3380000000000001e-01   2.4377000000000000e+00   2.2159999999999999e-01   4.9070000000000003e-01   9.2899999999999996e-02
  -1.7193000000000001e+00   8.1340000000000001e-01  -8.5780000000000001e-01   1.5279999999999999e-01  -1.3320000000000001e-01   3.5099999999999999e-02   2.0863000000000000e+00   8.4499999999999997e-01   3.3083000000000000e+00   2.0230000000000001e-01   5.4849999999999999e-01   8.8499999999999995e-02
  -1.8735999999999999e+00   7.9139999999999999e-01  -9.4359999999999999e-01   1.9089999999999999e-01  -8.5599999999999996e-02   1.7500000000000002e-02   2.0863000000000000e+00   7.5600000000000001e-01   2.6118000000000001e+00   1.2520000000000001e-01   4.4259999999999999e-01   9.2899999999999996e-02
  -1.6532000000000000e+00   6.5949999999999998e-01  -2.5740000000000002e-01   1.4319999999999999e-01  -5.7099999999999998e-02   3.5099999999999999e-02   1.9753000000000001e+00   8.4499999999999997e-01   2.2635999999999998e+00   1.7340000000000000e-01   4.2340000000000000e-01   1.2830000000000000e-01
  -1.3887000000000000e+00   8.5740000000000005e-01  -5.1470000000000005e-01   1.2410000000000000e-01  -5.7099999999999998e-02   7.0199999999999999e-02   1.9975000000000001e+00   7.1150000000000002e-01   2.6989000000000001e+00   1.6380000000000000e-01   4.8110000000000003e-01   1.3270000000000001e-01
  -1.6752000000000000e+00   9.8929999999999996e-01  -4.2890000000000000e-01   2.0999999999999999e-01  -1.0470000000000000e-01   1.7500000000000002e-02   2.0419000000000000e+00   7.5600000000000001e-01   3.1341999999999999e+00   1.3489999999999999e-01   4.7149999999999997e-01   1.2390000000000000e-01
  -1.8514999999999999e+00   6.5949999999999998e-01  -8.5800000000000001e-02   1.2410000000000000e-01  -1.2370000000000000e-01   1.7500000000000002e-02   1.9310000000000000e+00   5.5589999999999995e-01   3.2212000000000001e+00   7.7100000000000002e-02   4.1370000000000001e-01   1.0170000000000000e-01
  -1.5649999999999999e+00   8.7929999999999997e-01  -2.5740000000000002e-01   1.5279999999999999e-01  -6.6600000000000006e-02   1.0960000000000000e-01   1.9532000000000000e+00   1.0005999999999999e+00   2.6118000000000001e+00   2.3119999999999999e-01   5.4849999999999999e-01   7.5200000000000003e-02
  -1.7193000000000001e+00   5.4959999999999998e-01  -5.1470000000000005e-01   1.2410000000000000e-01  -7.6100000000000001e-02   0.0000000000000000e+00   1.6868000000000001e+00   7.3380000000000001e-01   2.8730000000000002e+00   1.5409999999999999e-01   4.2340000000000000e-01   8.4000000000000005e-02
  -1.8075000000000001e+00   8.1340000000000001e-01  -1.2867999999999999e+00   1.5279999999999999e-01  -7.6100000000000001e-02   8.8000000000000005e-03   1.9088000000000001e+00   7.1150000000000002e-01   2.5247000000000002e+00   2.4079999999999999e-01   4.5219999999999999e-01   1.0620000000000000e-01
  -1.5649999999999999e+00   9.6730000000000005e-01  -4.2890000000000000e-01   1.8140000000000001e-01  -1.1420000000000000e-01   9.2100000000000001e-02   1.8200000000000001e+00   6.8930000000000002e-01   2.5247000000000002e+00   1.7340000000000000e-01   4.7149999999999997e-01   1.3710000000000000e-01
  -1.6311000000000000e+00   8.5740000000000005e-01   4.2890000000000000e-01   6.6799999999999998e-02  -4.7600000000000003e-02   5.7000000000000002e-02   2.0863000000000000e+00   7.7820000000000000e-01   2.3506000000000000e+00   2.6010000000000000e-01   5.1959999999999995e-01   6.1899999999999997e-02
  -1.6752000000000000e+00   9.2330000000000001e-01   6.8630000000000002e-01   2.0050000000000001e-01  -4.7600000000000003e-02   4.4000000000000003e-03   1.8644000000000001e+00   7.7820000000000000e-01   2.5247000000000002e+00   1.2520000000000001e-01   4.6189999999999998e-01   1.3710000000000000e-01
  -1.3666000000000000e+00   6.1550000000000005e-01  -8.5780000000000001e-01   1.2410000000000000e-01   1.9000000000000000e-02   4.8200000000000000e-02   1.9532000000000000e+00   8.0049999999999999e-01   2.8730000000000002e+00   9.6299999999999997e-02   3.9450000000000002e-01   1.3710000000000000e-01
  -2.1160000000000001e+00   6.5949999999999998e-01  -5.1470000000000005e-01   1.6230000000000000e-01  -3.8100000000000002e-02   3.5099999999999999e-02   2.0863000000000000e+00   8.4499999999999997e-01   3.2212000000000001e+00   1.5409999999999999e-01   5.1959999999999995e-01   1.0170000000000000e-01
  -1.9838000000000000e+00   1.2969999999999999e+00   1.7160000000000000e-01   8.5900000000000004e-02   2.8500000000000001e-02   3.5099999999999999e-02   2.0640999999999998e+00   7.5600000000000001e-01   2.1764999999999999e+00   1.7340000000000000e-01   4.7149999999999997e-01   7.9600000000000004e-02
  -9.4779999999999998e-01   5.7160000000000000e-01  -5.1470000000000005e-01   9.5500000000000002e-02  -1.7130000000000001e-01   6.1400000000000003e-02   1.8866000000000001e+00   8.0049999999999999e-01   2.4377000000000000e+00   1.0600000000000000e-01   4.4259999999999999e-01   1.5479999999999999e-01
  -1.5870000000000000e+00   4.3969999999999998e-01  -7.7210000000000001e-01   6.6799999999999998e-02  -1.6180000000000000e-01   5.2600000000000001e-02   2.0196999999999998e+00   7.3380000000000001e-01   3.1341999999999999e+00   2.9859999999999998e-01   3.8490000000000002e-01   1.1060000000000000e-01
  -2.5127999999999999e+00   1.2531000000000001e+00  -7.7210000000000001e-01   1.9089999999999999e-01   1.9000000000000000e-02   0.0000000000000000e+00   1.8866000000000001e+00   5.7809999999999995e-01   1.8283000000000000e+00   1.1559999999999999e-01   4.5219999999999999e-01   1.1500000000000000e-01
  -1.6752000000000000e+00   6.3749999999999996e-01  -8.5800000000000001e-02   1.3370000000000001e-01  -3.8100000000000002e-02  -2.1899999999999999e-02   2.0196999999999998e+00   6.4480000000000004e-01   2.5247000000000002e+00   1.6380000000000000e-01   4.6189999999999998e-01   1.1940000000000001e-01
  -1.1021000000000001e+00   3.2979999999999998e-01   6.8630000000000002e-01   6.6799999999999998e-02  -1.3320000000000001e-01   6.5799999999999997e-02   2.0863000000000000e+00   7.1150000000000002e-01   2.0024000000000002e+00   1.7340000000000000e-01   4.3300000000000000e-01   1.2830000000000000e-01
  -1.7193000000000001e+00   9.2330000000000001e-01  -2.5740000000000002e-01   2.1959999999999999e-01  -2.8500000000000001e-02   7.8899999999999998e-02   2.0640999999999998e+00   7.3380000000000001e-01   2.4377000000000000e+00   1.2520000000000001e-01   5.0029999999999997e-01   8.8499999999999995e-02
  -2.7553000000000001e+00   9.2330000000000001e-01  -6.8630000000000002e-01   3.0549999999999999e-01   2.8500000000000001e-02   1.3200000000000000e-02   2.1084999999999998e+00   5.3369999999999995e-01   2.4377000000000000e+00   1.4449999999999999e-01   4.2340000000000000e-01   9.7299999999999998e-02
  -1.3005000000000000e+00   8.5740000000000005e-01  -8.5800000000000001e-02   1.5279999999999999e-01  -1.3320000000000001e-01   7.0199999999999999e-02   2.1084999999999998e+00   7.7820000000000000e-01   2.7858999999999998e+00   1.6380000000000000e-01   5.1000000000000001e-01   9.7299999999999998e-02
  -1.3666000000000000e+00   7.9139999999999999e-01   3.4310000000000002e-01   9.5500000000000002e-02  -4.7600000000000003e-02   7.4499999999999997e-02   1.9975000000000001e+00   8.0049999999999999e-01   3.1341999999999999e+00   1.6380000000000000e-01   4.6189999999999998e-01   1.1940000000000001e-01
  -1.3225000000000000e+00   5.9360000000000002e-01  -4.2890000000000000e-01   9.5500000000000002e-02  -1.5229999999999999e-01   2.1899999999999999e-02   1.7312000000000001e+00   9.3389999999999995e-01   1.6540999999999999e+00   1.3489999999999999e-01   4.0410000000000001e-01   1.0620000000000000e-01
  -2.5789000000000000e+00   6.8149999999999999e-01  -9.4359999999999999e-01   1.4319999999999999e-01   3.8100000000000002e-02   6.1400000000000003e-02   1.9753000000000001e+00   7.3380000000000001e-01   2.4377000000000000e+00   1.6380000000000000e-01   4.3300000000000000e-01   1.3270000000000001e-01
  -1.6311000000000000e+00   9.4530000000000003e-01   3.4310000000000002e-01   0.0000000000000000e+00  -1.1420000000000000e-01   7.0199999999999999e-02   1.6646000000000001e+00   9.5609999999999995e-01   2.2635999999999998e+00   1.2520000000000001e-01   4.3300000000000000e-01   1.3270000000000001e-01
  -9.9190000000000000e-01   5.0560000000000005e-01   8.5800000000000001e-02   8.5900000000000004e-02  -1.8079999999999999e-01   1.0960000000000000e-01   2.0640999999999998e+00   6.4480000000000004e-01   2.2635999999999998e+00   1.3489999999999999e-01   5.1000000000000001e-01   1.1500000000000000e-01
  -2.0499000000000001e+00   5.7160000000000000e-01  -6.8630000000000002e-01   9.5500000000000002e-02  -1.1420000000000000e-01   7.8899999999999998e-02   1.8644000000000001e+00   4.8920000000000002e-01   2.7858999999999998e+00   2.1190000000000001e-01   3.7530000000000002e-01   1.1500000000000000e-01
  -2.1160000000000001e+00   9.8929999999999996e-01  -6.8630000000000002e-01   5.7299999999999997e-02  -5.7099999999999998e-02   5.2600000000000001e-02   2.1307000000000000e+00   1.2674000000000001e+00   2.5247000000000002e+00   1.0600000000000000e-01   4.5219999999999999e-01   5.7500000000000002e-02
  -1.8514999999999999e+00   8.5740000000000005e-01  -1.7160000000000000e-01   1.6230000000000000e-01  -5.7099999999999998e-02   6.5799999999999997e-02   1.8422000000000001e+00   4.4469999999999998e-01   3.2212000000000001e+00   9.6299999999999997e-02   5.6769999999999998e-01   7.5200000000000003e-02
  -1.2784000000000000e+00   7.0350000000000001e-01   4.2890000000000000e-01   1.9089999999999999e-01  -1.2370000000000000e-01   3.9500000000000000e-02   2.1972999999999998e+00   6.4480000000000004e-01   2.6118000000000001e+00   1.7340000000000000e-01   3.8490000000000002e-01   7.5200000000000003e-02
  -1.8075000000000001e+00   7.4739999999999995e-01   1.7160000000000000e-01   1.8140000000000001e-01  -4.7600000000000003e-02   2.6300000000000000e-02   1.9088000000000001e+00   8.6719999999999997e-01   2.4377000000000000e+00   1.3489999999999999e-01   4.1370000000000001e-01   1.0620000000000000e-01
  -2.2483000000000000e+00   9.0129999999999999e-01  -6.0050000000000003e-01   2.2910000000000000e-01   1.9000000000000000e-02   3.9500000000000000e-02   1.9753000000000001e+00   9.1169999999999995e-01   2.8730000000000002e+00   1.3489999999999999e-01   5.0029999999999997e-01   8.8499999999999995e-02
  -1.8514999999999999e+00   6.8149999999999999e-01  -5.1470000000000005e-01   6.6799999999999998e-02  -1.4269999999999999e-01   3.5099999999999999e-02   1.9310000000000000e+00   8.2269999999999999e-01   2.3506000000000000e+00   1.0600000000000000e-01   3.9450000000000002e-01   1.3270000000000001e-01
  -1.5208999999999999e+00   9.8929999999999996e-01  -3.4310000000000002e-01   2.2910000000000000e-01  -5.7099999999999998e-02   8.7700000000000000e-02   1.9753000000000001e+00   6.0040000000000004e-01   2.9600000000000000e+00   9.6299999999999997e-02   4.7149999999999997e-01   1.4599999999999999e-01
  -1.5649999999999999e+00   6.5949999999999998e-01  -3.4310000000000002e-01   1.1459999999999999e-01  -8.5599999999999996e-02   4.3900000000000002e-02   1.9753000000000001e+00   7.7820000000000000e-01   2.1764999999999999e+00   9.6299999999999997e-02   4.0410000000000001e-01   7.5200000000000003e-02
  -2.2042000000000002e+00   6.1550000000000005e-01  -8.5780000000000001e-01   1.1459999999999999e-01  -7.6100000000000001e-02   1.3200000000000000e-02   2.0419000000000000e+00   6.0040000000000004e-01   1.9153000000000000e+00   1.0600000000000000e-01   5.1959999999999995e-01   7.9600000000000004e-02
  -1.7634000000000001e+00   8.5740000000000005e-01   0.0000000000000000e+00   1.9089999999999999e-01   0.0000000000000000e+00   4.3900000000000002e-02   1.9753000000000001e+00   4.8920000000000002e-01   2.3506000000000000e+00   1.1559999999999999e-01   4.5219999999999999e-01   6.6400000000000001e-02
  -1.5428999999999999e+00   6.5949999999999998e-01  -9.4359999999999999e-01   1.6230000000000000e-01  -1.1420000000000000e-01   1.7500000000000002e-02   2.2195000000000000e+00   8.6719999999999997e-01   2.4377000000000000e+00   1.7340000000000000e-01   5.1959999999999995e-01   8.8499999999999995e-02
  -1.8294999999999999e+00   7.2550000000000003e-01  -9.4359999999999999e-01   2.2910000000000000e-01  -6.6600000000000006e-02   6.5799999999999997e-02   1.8866000000000001e+00   7.1150000000000002e-01   1.8283000000000000e+00   1.6380000000000000e-01   4.5219999999999999e-01   1.0170000000000000e-01
  -1.9617000000000000e+00   8.1340000000000001e-01  -7.7210000000000001e-01   1.5279999999999999e-01   0.0000000000000000e+00   6.5799999999999997e-02   1.8644000000000001e+00   6.0040000000000004e-01   3.0470999999999999e+00   1.4449999999999999e-01   4.5219999999999999e-01   1.0620000000000000e-01
  -1.9838000000000000e+00   6.5949999999999998e-01  -1.7157000000000000e+00   2.0050000000000001e-01  -9.5200000000000007e-02   3.9500000000000000e-02   1.9532000000000000e+00   8.8939999999999997e-01   2.1764999999999999e+00   1.9270000000000001e-01   4.8110000000000003e-01   1.1940000000000001e-01
  -1.4988999999999999e+00   7.2550000000000003e-01   6.8630000000000002e-01   2.0999999999999999e-01   0.0000000000000000e+00   7.4499999999999997e-02   2.1751000000000000e+00   7.7820000000000000e-01   2.6118000000000001e+00   1.3489999999999999e-01   5.5810000000000004e-01   7.9600000000000004e-02
  -1.7413000000000001e+00   9.0129999999999999e-01  -7.7210000000000001e-01   1.1459999999999999e-01  -1.1420000000000000e-01   5.2600000000000001e-02   1.8866000000000001e+00   6.8930000000000002e-01   2.5247000000000002e+00   1.0600000000000000e-01   5.0029999999999997e-01   6.1899999999999997e-02
  -2.0057999999999998e+00   9.6730000000000005e-01  -1.0294000000000001e+00   1.8140000000000001e-01  -7.6100000000000001e-02   5.2600000000000001e-02   1.8422000000000001e+00   8.0049999999999999e-01   2.0893999999999999e+00   2.6970000000000000e-01   3.8490000000000002e-01   1.2390000000000000e-01
  -1.7634000000000001e+00   9.4530000000000003e-01  -1.7160000000000000e-01   1.7190000000000000e-01  -3.8100000000000002e-02   4.3900000000000002e-02   1.9753000000000001e+00   8.4499999999999997e-01   2.4377000000000000e+00   1.6380000000000000e-01   4.1370000000000001e-01   1.1940000000000001e-01
  -1.5649999999999999e+00   5.4959999999999998e-01  -1.7160000000000000e-01   1.1459999999999999e-01  -4.7600000000000003e-02   1.3200000000000000e-02   1.9088000000000001e+00   8.2269999999999999e-01   2.4377000000000000e+00   1.7340000000000000e-01   4.4259999999999999e-01   1.1500000000000000e-01
  -1.9177000000000000e+00   6.3749999999999996e-01  -5.1470000000000005e-01   2.2910000000000000e-01  -1.1420000000000000e-01   4.8200000000000000e-02   1.9975000000000001e+00   4.4469999999999998e-01   2.6118000000000001e+00   1.9270000000000001e-01   4.7149999999999997e-01   7.0800000000000002e-02
  -1.7413000000000001e+00   7.4739999999999995e-01  -2.5740000000000002e-01   1.8140000000000001e-01  -1.0470000000000000e-01   4.3900000000000002e-02   1.8866000000000001e+00   1.0894999999999999e+00   2.4377000000000000e+00   1.7340000000000000e-01   5.1959999999999995e-01   1.3270000000000001e-01
  -1.6972000000000000e+00   7.2550000000000003e-01   2.5740000000000002e-01   1.5279999999999999e-01  -2.8500000000000001e-02   3.5099999999999999e-02   1.7978000000000001e+00   6.8930000000000002e-01   3.0470999999999999e+00   7.7100000000000002e-02   4.3300000000000000e-01   8.8499999999999995e-02
  -1.4988999999999999e+00   7.6939999999999997e-01   0.0000000000000000e+00   1.6230000000000000e-01  -9.4999999999999998e-03   6.5799999999999997e-02   1.8866000000000001e+00   7.3380000000000001e-01   2.3506000000000000e+00   9.6299999999999997e-02   4.6189999999999998e-01   8.4000000000000005e-02
  -1.7413000000000001e+00   9.4530000000000003e-01  -3.4310000000000002e-01   2.3870000000000000e-01  -6.6600000000000006e-02   2.1899999999999999e-02   1.7312000000000001e+00   9.1169999999999995e-01   2.7858999999999998e+00   2.0230000000000001e-01   4.3300000000000000e-01   8.4000000000000005e-02
  -1.8735999999999999e+00   8.5740000000000005e-01  -8.5800000000000001e-02   2.0999999999999999e-01  -4.7600000000000003e-02   3.0700000000000002e-02   1.8866000000000001e+00   6.2260000000000004e-01   1.9153000000000000e+00   1.3489999999999999e-01   5.1959999999999995e-01   7.0800000000000002e-02
  -1.4767999999999999e+00   8.1340000000000001e-01  -4.2890000000000000e-01   1.6230000000000000e-01  -1.1420000000000000e-01   6.1400000000000003e-02   1.8866000000000001e+00   8.8939999999999997e-01   2.6118000000000001e+00   1.2520000000000001e-01   3.6559999999999998e-01   1.0170000000000000e-01
  -1.5428999999999999e+00   7.6939999999999997e-01   0.0000000000000000e+00   7.6399999999999996e-02  -8.5599999999999996e-02   8.3299999999999999e-02   1.8200000000000001e+00   9.1169999999999995e-01   2.5247000000000002e+00   1.0600000000000000e-01   4.5219999999999999e-01   1.1060000000000000e-01
  -1.6091000000000000e+00   7.4739999999999995e-01  -8.5800000000000001e-02   3.8199999999999998e-02  -6.6600000000000006e-02   8.8000000000000005e-03   2.0196999999999998e+00   5.7809999999999995e-01   2.6118000000000001e+00   1.6380000000000000e-01   4.0410000000000001e-01   1.4160000000000000e-01
  -1.8075000000000001e+00   7.2550000000000003e-01  -9.4359999999999999e-01   1.0500000000000000e-01  -3.8100000000000002e-02   2.1899999999999999e-02   1.8866000000000001e+00   8.2269999999999999e-01   1.9153000000000000e+00   1.4449999999999999e-01   4.7149999999999997e-01   1.6810000000000000e-01
  -1.6752000000000000e+00   8.5740000000000005e-01  -6.8630000000000002e-01   2.3870000000000000e-01  -1.0470000000000000e-01   5.2600000000000001e-02   2.0419000000000000e+00   8.2269999999999999e-01   2.5247000000000002e+00   1.8300000000000000e-01   5.2920000000000000e-01   1.2390000000000000e-01
  -1.7193000000000001e+00   8.3540000000000003e-01   5.1470000000000005e-01   1.4319999999999999e-01  -3.8100000000000002e-02   7.4499999999999997e-02   1.9975000000000001e+00   7.3380000000000001e-01   2.8730000000000002e+00   1.0600000000000000e-01   4.5219999999999999e-01   8.8499999999999995e-02
  -1.6752000000000000e+00   7.6939999999999997e-01  -6.8630000000000002e-01   2.2910000000000000e-01  -1.0470000000000000e-01   8.3299999999999999e-02   1.8200000000000001e+00   8.4499999999999997e-01   2.0024000000000002e+00   1.5409999999999999e-01   4.8110000000000003e-01   8.8499999999999995e-02
  -1.7854000000000001e+00   8.1340000000000001e-01  -5.1470000000000005e-01   1.8140000000000001e-01   0.0000000000000000e+00   6.1400000000000003e-02   2.2195000000000000e+00   6.0040000000000004e-01   1.9153000000000000e+00   1.2520000000000001e-01   4.7149999999999997e-01   1.1060000000000000e-01
  -1.7634000000000001e+00   9.6730000000000005e-01   5.1470000000000005e-01   1.6230000000000000e-01   1.9000000000000000e-02   3.9500000000000000e-02   1.9088000000000001e+00   9.3389999999999995e-01   2.9600000000000000e+00   1.9270000000000001e-01   5.0029999999999997e-01   1.1940000000000001e-01
  -1.8956000000000000e+00   7.0350000000000001e-01  -6.8630000000000002e-01   1.8140000000000001e-01  -1.1420000000000000e-01   2.1899999999999999e-02   1.8866000000000001e+00   8.2269999999999999e-01   2.1764999999999999e+00   1.6380000000000000e-01   4.5219999999999999e-01   4.4200000000000003e-02
  -1.5208999999999999e+00   8.3540000000000003e-01  -2.5740000000000002e-01   9.5500000000000002e-02  -3.8100000000000002e-02   1.7500000000000002e-02   1.9310000000000000e+00   6.6710000000000003e-01   2.0893999999999999e+00   1.9270000000000001e-01   4.5219999999999999e-01   1.1060000000000000e-01
  -1.8075000000000001e+00   7.0350000000000001e-01  -6.0050000000000003e-01   1.6230000000000000e-01  -2.8500000000000001e-02   1.7500000000000002e-02   1.7978000000000001e+00   7.5600000000000001e-01   2.5247000000000002e+00   1.0600000000000000e-01   4.0410000000000001e-01   1.1060000000000000e-01
  -1.6532000000000000e+00   9.4530000000000003e-01  -8.5800000000000001e-02   1.3370000000000001e-01  -3.8100000000000002e-02   2.6300000000000000e-02   2.0196999999999998e+00   6.0040000000000004e-01   2.4377000000000000e+00   1.9270000000000001e-01   4.5219999999999999e-01   1.0620000000000000e-01
  -1.6091000000000000e+00   6.3749999999999996e-01   4.2890000000000000e-01   1.1459999999999999e-01  -8.5599999999999996e-02   7.8899999999999998e-02   1.9975000000000001e+00   4.8920000000000002e-01   2.5247000000000002e+00   1.8300000000000000e-01   4.3300000000000000e-01   6.6400000000000001e-02
  -1.7413000000000001e+00   8.7929999999999997e-01  -2.5740000000000002e-01   1.1459999999999999e-01  -7.6100000000000001e-02   5.7000000000000002e-02   1.7312000000000001e+00   6.8930000000000002e-01   2.3506000000000000e+00   1.6380000000000000e-01   4.8110000000000003e-01   7.9600000000000004e-02
  -1.6752000000000000e+00   6.3749999999999996e-01  -3.4310000000000002e-01   1.3370000000000001e-01  -9.5200000000000007e-02   3.9500000000000000e-02   1.9975000000000001e+00   8.6719999999999997e-01   2.7858999999999998e+00   1.2520000000000001e-01   4.5219999999999999e-01   8.8499999999999995e-02
  -1.5428999999999999e+00   7.9139999999999999e-01   6.0050000000000003e-01   1.7190000000000000e-01  -1.0470000000000000e-01   4.3900000000000002e-02   1.8866000000000001e+00   8.8939999999999997e-01   2.2635999999999998e+00   1.6380000000000000e-01   4.0410000000000001e-01   1.2830000000000000e-01
  -1.7413000000000001e+00   5.2759999999999996e-01  -3.4310000000000002e-01   2.0050000000000001e-01  -1.1420000000000000e-01   1.3200000000000000e-02   1.9532000000000000e+00   9.5609999999999995e-01   2.4377000000000000e+00   1.6380000000000000e-01   3.9450000000000002e-01   9.2899999999999996e-02
  -1.4767999999999999e+00   8.5740000000000005e-01  -1.1152000000000000e+00   2.5779999999999997e-01  -4.7600000000000003e-02   7.0199999999999999e-02   1.7978000000000001e+00   1.0894999999999999e+00   2.6989000000000001e+00   2.6010000000000000e-01   4.4259999999999999e-01   6.1899999999999997e-02
  -1.8075000000000001e+00   7.0350000000000001e-01   8.5800000000000001e-02   1.7190000000000000e-01  -1.5229999999999999e-01   6.1400000000000003e-02   1.8866000000000001e+00   8.2269999999999999e-01   2.8730000000000002e+00   1.4449999999999999e-01   4.4259999999999999e-01   1.0170000000000000e-01
  -1.6311000000000000e+00   8.5740000000000005e-01  -6.8630000000000002e-01   1.5279999999999999e-01  -7.6100000000000001e-02   4.8200000000000000e-02   1.9310000000000000e+00   7.5600000000000001e-01   2.4377000000000000e+00   2.1190000000000001e-01   3.8490000000000002e-01   1.3270000000000001e-01
  -1.6532000000000000e+00   7.9139999999999999e-01  -2.5740000000000002e-01   1.3370000000000001e-01  -3.8100000000000002e-02   3.0700000000000002e-02   2.0863000000000000e+00   5.5589999999999995e-01   2.6989000000000001e+00   1.4449999999999999e-01   4.8110000000000003e-01   1.3270000000000001e-01
  -1.9177000000000000e+00   4.6170000000000000e-01  -4.2890000000000000e-01   1.2410000000000000e-01  -1.3320000000000001e-01   5.7000000000000002e-02   1.9753000000000001e+00   7.7820000000000000e-01   2.0024000000000002e+00   1.8300000000000000e-01   4.4259999999999999e-01   1.0170000000000000e-01
  -1.7193000000000001e+00   7.6939999999999997e-01   2.5740000000000002e-01   1.0500000000000000e-01  -5.7099999999999998e-02   5.2600000000000001e-02   1.7534000000000001e+00   7.1150000000000002e-01   2.2635999999999998e+00   1.5409999999999999e-01   4.6189999999999998e-01   1.0620000000000000e-01
  -1.6532000000000000e+00   7.6939999999999997e-01  -4.2890000000000000e-01   1.5279999999999999e-01  -3.8100000000000002e-02   7.0199999999999999e-02   1.8200000000000001e+00   8.0049999999999999e-01   2.4377000000000000e+00   1.7340000000000000e-01   4.5219999999999999e-01   1.1500000000000000e-01
  -1.6752000000000000e+00   5.9360000000000002e-01  -5.1470000000000005e-01   2.5779999999999997e-01  -3.8100000000000002e-02   4.8200000000000000e-02   1.8644000000000001e+00   5.5589999999999995e-01   1.4800000000000000e+00   2.5050000000000000e-01   4.5219999999999999e-01   8.4000000000000005e-02
  -1.6532000000000000e+00   8.3540000000000003e-01   3.4310000000000002e-01   1.4319999999999999e-01  -5.7099999999999998e-02   6.1400000000000003e-02   2.1084999999999998e+00   9.1169999999999995e-01   3.0470999999999999e+00   1.5409999999999999e-01   3.7530000000000002e-01   1.1060000000000000e-01
  -1.4988999999999999e+00   6.1550000000000005e-01   3.4310000000000002e-01   2.0999999999999999e-01  -3.8100000000000002e-02   3.0700000000000002e-02   1.9753000000000001e+00   7.1150000000000002e-01   2.7858999999999998e+00   1.6380000000000000e-01   4.8110000000000003e-01   9.7299999999999998e-02
  -1.7854000000000001e+00   7.2550000000000003e-01   3.4310000000000002e-01   2.0999999999999999e-01  -1.9000000000000000e-02   0.0000000000000000e+00   1.9975000000000001e+00   7.3380000000000001e-01   2.9600000000000000e+00   1.0600000000000000e-01   4.9070000000000003e-01   9.2899999999999996e-02
  -1.8956000000000000e+00   8.1340000000000001e-01  -6.0050000000000003e-01   1.5279999999999999e-01  -2.8500000000000001e-02   8.7700000000000000e-02   2.1528999999999998e+00   5.7809999999999995e-01   2.4377000000000000e+00   1.0600000000000000e-01   5.0029999999999997e-01   1.0170000000000000e-01
  -1.6532000000000000e+00   6.8149999999999999e-01  -2.5740000000000002e-01   1.2410000000000000e-01  -3.8100000000000002e-02   1.7500000000000002e-02   1.9975000000000001e+00   8.6719999999999997e-01   2.7858999999999998e+00   1.5409999999999999e-01   4.1370000000000001e-01   1.1060000000000000e-01
  -1.6972000000000000e+00   8.7929999999999997e-01  -1.7160000000000000e-01   1.4319999999999999e-01  -4.7600000000000003e-02   3.0700000000000002e-02   1.8200000000000001e+00   7.1150000000000002e-01   2.4377000000000000e+00   2.0230000000000001e-01   4.1370000000000001e-01   1.0620000000000000e-01
  -1.5649999999999999e+00   6.8149999999999999e-01  -9.4359999999999999e-01   1.9089999999999999e-01  -3.8100000000000002e-02   6.5799999999999997e-02   1.8866000000000001e+00   7.3380000000000001e-01   2.4377000000000000e+00   2.0230000000000001e-01   4.9070000000000003e-01   1.0620000000000000e-01
  -1.7634000000000001e+00   8.7929999999999997e-01   0.0000000000000000e+00   5.7299999999999997e-02  -6.6600000000000006e-02   5.2600000000000001e-02   1.9532000000000000e+00   1.0005999999999999e+00   2.3506000000000000e+00   2.1190000000000001e-01   4.5219999999999999e-01   1.1060000000000000e-01
  -1.8294999999999999e+00   8.5740000000000005e-01  -8.5780000000000001e-01   1.4319999999999999e-01  -4.7600000000000003e-02   1.3200000000000000e-02   1.7756000000000001e+00   1.0672999999999999e+00   2.9600000000000000e+00   9.6299999999999997e-02   5.1959999999999995e-01   1.0170000000000000e-01
  -1.7634000000000001e+00   7.9139999999999999e-01  -1.7160000000000000e-01   1.7190000000000000e-01  -3.8100000000000002e-02   3.9500000000000000e-02   1.9975000000000001e+00   1.0005999999999999e+00   2.0024000000000002e+00   1.8300000000000000e-01   5.5810000000000004e-01   8.4000000000000005e-02
  -1.6091000000000000e+00   9.4530000000000003e-01  -1.0294000000000001e+00   1.1459999999999999e-01  -2.8500000000000001e-02   7.8899999999999998e-02   2.1084999999999998e+00   9.5609999999999995e-01   1.8283000000000000e+00   2.1190000000000001e-01   4.5219999999999999e-01   5.7500000000000002e-02
  -1.8294999999999999e+00   7.9139999999999999e-01   2.5740000000000002e-01   1.9089999999999999e-01   0.0000000000000000e+00   3.9500000000000000e-02   1.8422000000000001e+00   7.5600000000000001e-01   2.2635999999999998e+00   1.3489999999999999e-01   5.1000000000000001e-01   1.3710000000000000e-01
  -1.6972000000000000e+00   9.8929999999999996e-01  -7.7210000000000001e-01   1.8140000000000001e-01  -3.8100000000000002e-02   5.2600000000000001e-02   1.8422000000000001e+00   8.2269999999999999e-01   1.9153000000000000e+00   1.0600000000000000e-01   5.4849999999999999e-01   1.1500000000000000e-01
  -1.7413000000000001e+00   6.3749999999999996e-01   0.0000000000000000e+00   1.4319999999999999e-01   4.7600000000000003e-02   6.5799999999999997e-02   1.9310000000000000e+00   7.5600000000000001e-01   2.6989000000000001e+00   2.2159999999999999e-01   4.7149999999999997e-01   1.0170000000000000e-01
  -1.7193000000000001e+00   8.5740000000000005e-01  -1.7160000000000000e-01   1.5279999999999999e-01  -1.4269999999999999e-01   7.4499999999999997e-02   1.8644000000000001e+00   7.5600000000000001e-01   3.0470999999999999e+00   1.4449999999999999e-01   4.3300000000000000e-01   8.4000000000000005e-02
  -1.5870000000000000e+00   7.9139999999999999e-01  -6.8630000000000002e-01   2.0050000000000001e-01  -1.4269999999999999e-01   1.0090000000000000e-01   1.9975000000000001e+00   6.6710000000000003e-01   2.4377000000000000e+00   1.3489999999999999e-01   4.1370000000000001e-01   6.6400000000000001e-02
  -1.9177000000000000e+00   6.8149999999999999e-01  -2.5740000000000002e-01   2.8600000000000000e-02  -1.7130000000000001e-01   1.7500000000000002e-02   1.9532000000000000e+00   6.0040000000000004e-01   2.2635999999999998e+00   2.1190000000000001e-01   4.5219999999999999e-01   1.1060000000000000e-01
  -1.7193000000000001e+00   4.1770000000000002e-01  -8.5780000000000001e-01   7.6399999999999996e-02  -7.6100000000000001e-02   6.5799999999999997e-02   1.9310000000000000e+00   6.8930000000000002e-01   2.7858999999999998e+00   1.1559999999999999e-01   4.6189999999999998e-01   1.2390000000000000e-01
  -1.7854000000000001e+00   7.2550000000000003e-01  -2.5740000000000002e-01   9.5500000000000002e-02  -3.8100000000000002e-02   5.2600000000000001e-02   1.8644000000000001e+00   8.8939999999999997e-01   3.0470999999999999e+00   1.1559999999999999e-01   5.3879999999999995e-01   1.3270000000000001e-01
  -1.6752000000000000e+00   8.5740000000000005e-01  -6.0050000000000003e-01   1.3370000000000001e-01  -1.1420000000000000e-01   4.3900000000000002e-02   1.9975000000000001e+00   5.5589999999999995e-01   2.0024000000000002e+00   2.3119999999999999e-01   5.5810000000000004e-01   1.0170000000000000e-01
  -1.6311000000000000e+00   7.6939999999999997e-01   2.5740000000000002e-01   1.8140000000000001e-01  -1.0470000000000000e-01   6.1400000000000003e-02   1.9975000000000001e+00   8.2269999999999999e-01   2.6989000000000001e+00   1.9270000000000001e-01   4.6189999999999998e-01   1.2830000000000000e-01
  -1.7634000000000001e+00   6.5949999999999998e-01   0.0000000000000000e+00   1.6230000000000000e-01  -6.6600000000000006e-02   7.4499999999999997e-02   1.8644000000000001e+00   8.2269999999999999e-01   2.3506000000000000e+00   2.2159999999999999e-01   4.8110000000000003e-01   1.1500000000000000e-01
  -1.6972000000000000e+00   7.6939999999999997e-01  -4.2890000000000000e-01   2.8600000000000000e-02   2.8500000000000001e-02   4.8200000000000000e-02   1.7756000000000001e+00   7.1150000000000002e-01   2.9600000000000000e+00   1.4449999999999999e-01   5.2920000000000000e-01   7.9600000000000004e-02
  -1.6972000000000000e+00   8.5740000000000005e-01  -5.1470000000000005e-01   1.4319999999999999e-01  -1.2370000000000000e-01   6.1400000000000003e-02   2.0640999999999998e+00   7.3380000000000001e-01   2.2635999999999998e+00   5.7799999999999997e-02   4.8110000000000003e-01   1.1500000000000000e-01
  -1.5208999999999999e+00   7.0350000000000001e-01  -5.1470000000000005e-01   1.5279999999999999e-01  -6.6600000000000006e-02   7.0199999999999999e-02   1.9975000000000001e+00   7.5600000000000001e-01   3.2212000000000001e+00   2.1190000000000001e-01   4.5219999999999999e-01   1.3270000000000001e-01
  -1.7634000000000001e+00   7.6939999999999997e-01  -4.2890000000000000e-01   1.7190000000000000e-01  -9.5200000000000007e-02   4.3900000000000002e-02   1.9753000000000001e+00   8.2269999999999999e-01   2.1764999999999999e+00   1.8300000000000000e-01   4.4259999999999999e-01   1.3710000000000000e-01
  -1.7854000000000001e+00   6.8149999999999999e-01   8.5800000000000001e-02   8.5900000000000004e-02  -1.7130000000000001e-01   3.0700000000000002e-02   1.9310000000000000e+00   6.0040000000000004e-01   2.0893999999999999e+00   1.9270000000000001e-01   5.1000000000000001e-01   1.0620000000000000e-01
  -1.6311000000000000e+00   6.8149999999999999e-01  -1.0294000000000001e+00   1.1459999999999999e-01  -6.6600000000000006e-02   3.5099999999999999e-02   1.8866000000000001e+00   6.0040000000000004e-01   2.4377000000000000e+00   2.1190000000000001e-01   4.5219999999999999e-01   1.4599999999999999e-01
  -1.6532000000000000e+00   6.8149999999999999e-01  -3.4310000000000002e-01   1.3370000000000001e-01  -2.8500000000000001e-02   4.3900000000000002e-02   1.7756000000000001e+00   6.8930000000000002e-01   2.9600000000000000e+00   1.0600000000000000e-01   4.7149999999999997e-01   1.1060000000000000e-01
  -1.6972000000000000e+00   5.0560000000000005e-01   0.0000000000000000e+00   2.0050000000000001e-01   9.4999999999999998e-03   1.7500000000000002e-02   1.9975000000000001e+00   7.7820000000000000e-01   2.9600000000000000e+00   1.7340000000000000e-01   5.1959999999999995e-01   1.3710000000000000e-01
  -1.8514999999999999e+00   7.9139999999999999e-01  -3.4310000000000002e-01   1.4319999999999999e-01  -1.0470000000000000e-01   5.2600000000000001e-02   1.9310000000000000e+00   8.8939999999999997e-01   3.4824000000000002e+00   1.8300000000000000e-01   3.4639999999999999e-01   8.8499999999999995e-02
  -1.8735999999999999e+00   9.2330000000000001e-01  -8.5780000000000001e-01   2.0999999999999999e-01   1.9000000000000000e-02   2.6300000000000000e-02   1.9753000000000001e+00   7.5600000000000001e-01   2.0893999999999999e+00   1.8300000000000000e-01   5.1959999999999995e-01   9.7299999999999998e-02
  -1.5870000000000000e+00   8.5740000000000005e-01   8.5800000000000001e-02   1.8140000000000001e-01   0.0000000000000000e+00   4.4000000000000003e-03   1.9532000000000000e+00   7.5600000000000001e-01   3.2212000000000001e+00   1.5409999999999999e-01   4.9070000000000003e-01   7.0800000000000002e-02
  -1.6972000000000000e+00   7.2550000000000003e-01  -1.1152000000000000e+00   8.5900000000000004e-02  -3.8100000000000002e-02   6.1400000000000003e-02   2.0196999999999998e+00   9.7840000000000005e-01   2.9600000000000000e+00   1.8300000000000000e-01   5.4849999999999999e-01   1.0620000000000000e-01
  -1.7854000000000001e+00   5.9360000000000002e-01  -4.2890000000000000e-01   1.2410000000000000e-01  -3.8100000000000002e-02   4.8200000000000000e-02   1.9753000000000001e+00   5.7809999999999995e-01   2.9600000000000000e+00   1.8300000000000000e-01   4.4259999999999999e-01   1.1940000000000001e-01
  -1.6091000000000000e+00   8.3540000000000003e-01  -8.5800000000000001e-02   1.8140000000000001e-01  -1.3320000000000001e-01   4.8200000000000000e-02   1.8866000000000001e+00   8.0049999999999999e-01   2.2635999999999998e+00   2.6010000000000000e-01   4.8110000000000003e-01   1.3270000000000001e-01
  -1.6972000000000000e+00   8.1340000000000001e-01  -3.4310000000000002e-01   9.5500000000000002e-02  -3.8100000000000002e-02   9.6500000000000002e-02   1.9310000000000000e+00   8.6719999999999997e-01   2.7858999999999998e+00   1.7340000000000000e-01   4.9070000000000003e-01   7.9600000000000004e-02
  -1.6091000000000000e+00   6.5949999999999998e-01  -5.1470000000000005e-01   1.0500000000000000e-01  -8.5599999999999996e-02   1.7500000000000002e-02   2.0419000000000000e+00   6.6710000000000003e-01   2.1764999999999999e+00   2.5050000000000000e-01   5.2920000000000000e-01   8.8499999999999995e-02
  -1.7634000000000001e+00   8.3540000000000003e-01  -8.5800000000000001e-02   1.3370000000000001e-01  -2.8500000000000001e-02   2.6300000000000000e-02   1.8200000000000001e+00   6.0040000000000004e-01   2.5247000000000002e+00   1.7340000000000000e-01   4.7149999999999997e-01   9.7299999999999998e-02
  -1.6532000000000000e+00   6.1550000000000005e-01  -4.2890000000000000e-01   1.1459999999999999e-01  -4.7600000000000003e-02   5.2600000000000001e-02   2.1972999999999998e+00   7.1150000000000002e-01   2.0893999999999999e+00   1.7340000000000000e-01   4.5219999999999999e-01   8.4000000000000005e-02
  -1.7854000000000001e+00   4.8359999999999997e-01  -6.0050000000000003e-01   9.5500000000000002e-02  -4.7600000000000003e-02   2.1899999999999999e-02   1.9532000000000000e+00   5.1139999999999997e-01   2.1764999999999999e+00   1.1559999999999999e-01   4.1370000000000001e-01   9.2899999999999996e-02
  -1.5208999999999999e+00   8.5740000000000005e-01  -8.5780000000000001e-01   1.2410000000000000e-01  -1.2370000000000000e-01   3.5099999999999999e-02   1.7534000000000001e+00   8.8939999999999997e-01   2.6118000000000001e+00   1.5409999999999999e-01   3.8490000000000002e-01   1.1060000000000000e-01
  -1.6311000000000000e+00   9.4530000000000003e-01  -8.5780000000000001e-01   1.4319999999999999e-01  -7.6100000000000001e-02   1.3200000000000000e-02   2.0863000000000000e+00   6.4480000000000004e-01   2.7858999999999998e+00   1.6380000000000000e-01   4.0410000000000001e-01   6.6400000000000001e-02
  -1.6091000000000000e+00   7.6939999999999997e-01   8.5800000000000001e-02   1.1459999999999999e-01  -6.6600000000000006e-02   6.1400000000000003e-02   1.9532000000000000e+00   7.5600000000000001e-01   2.3506000000000000e+00   1.7340000000000000e-01   4.5219999999999999e-01   1.0170000000000000e-01
  -1.7854000000000001e+00   7.6939999999999997e-01  -3.4310000000000002e-01   1.1459999999999999e-01  -5.7099999999999998e-02   5.2600000000000001e-02   2.0419000000000000e+00   7.1150000000000002e-01   2.2635999999999998e+00   6.7400000000000002e-02   3.6559999999999998e-01   9.2899999999999996e-02
  -1.7193000000000001e+00   7.0350000000000001e-01  -2.5740000000000002e-01   1.3370000000000001e-01  -9.5200000000000007e-02   4.8200000000000000e-02   1.9753000000000001e+00   6.6710000000000003e-01   2.6989000000000001e+00   2.3119999999999999e-01   4.3300000000000000e-01   1.0620000000000000e-01
  -1.8294999999999999e+00   9.2330000000000001e-01  -5.1470000000000005e-01   1.2410000000000000e-01  -1.1420000000000000e-01   4.8200000000000000e-02   1.8866000000000001e+00   5.5589999999999995e-01   2.6989000000000001e+00   1.8300000000000000e-01   5.6769999999999998e-01   5.7500000000000002e-02
  -1.8735999999999999e+00   1.0112000000000001e+00  -3.4310000000000002e-01   1.0500000000000000e-01  -9.5200000000000007e-02   1.7500000000000002e-02   2.1528999999999998e+00   5.7809999999999995e-01   2.8730000000000002e+00   1.6380000000000000e-01   3.9450000000000002e-01   8.4000000000000005e-02
  -1.6091000000000000e+00   8.3540000000000003e-01  -6.0050000000000003e-01   1.0500000000000000e-01  -1.0470000000000000e-01   6.1400000000000003e-02   1.9753000000000001e+00   4.6689999999999998e-01   3.4824000000000002e+00   2.3119999999999999e-01   4.3300000000000000e-01   1.0170000000000000e-01
  -1.6311000000000000e+00   8.5740000000000005e-01  -4.2890000000000000e-01   1.6230000000000000e-01  -5.7099999999999998e-02   2.6300000000000000e-02   1.8644000000000001e+00   9.5609999999999995e-01   2.1764999999999999e+00   2.1190000000000001e-01   4.6189999999999998e-01   1.0620000000000000e-01
  -1.7413000000000001e+00   1.0331999999999999e+00  -7.7210000000000001e-01   1.4319999999999999e-01   0.0000000000000000e+00   3.9500000000000000e-02   1.9753000000000001e+00   6.4480000000000004e-01   2.9600000000000000e+00   3.8500000000000000e-02   4.4259999999999999e-01   1.0170000000000000e-01
  -1.6532000000000000e+00   7.6939999999999997e-01  -1.2867999999999999e+00   2.4820000000000000e-01  -1.9000000000000000e-02   3.9500000000000000e-02   1.9088000000000001e+00   5.5589999999999995e-01   2.0024000000000002e+00   1.3489999999999999e-01   4.9070000000000003e-01   7.9600000000000004e-02
  -1.7634000000000001e+00   8.1340000000000001e-01  -2.5740000000000002e-01   1.2410000000000000e-01  -9.4999999999999998e-03   5.7000000000000002e-02   1.9753000000000001e+00   8.6719999999999997e-01   2.5247000000000002e+00   9.6299999999999997e-02   4.2340000000000000e-01   5.7500000000000002e-02
  -1.7193000000000001e+00   8.3540000000000003e-01  -8.5800000000000001e-02   1.5279999999999999e-01  -1.1420000000000000e-01   8.7700000000000000e-02   1.8644000000000001e+00   8.4499999999999997e-01   1.6540999999999999e+00   1.8300000000000000e-01   4.7149999999999997e-01   1.2830000000000000e-01
  -1.6532000000000000e+00   9.0129999999999999e-01   0.0000000000000000e+00   2.0999999999999999e-01  -7.6100000000000001e-02   5.7000000000000002e-02   1.7978000000000001e+00   6.2260000000000004e-01   2.5247000000000002e+00   1.7340000000000000e-01   3.9450000000000002e-01   1.5920000000000001e-01
  -1.9397000000000000e+00   9.0129999999999999e-01  -6.0050000000000003e-01   2.0050000000000001e-01  -9.4999999999999998e-03   2.6300000000000000e-02   2.0196999999999998e+00   6.8930000000000002e-01   1.7412000000000001e+00   1.1559999999999999e-01   4.2340000000000000e-01   1.1500000000000000e-01
  -1.7413000000000001e+00   7.6939999999999997e-01  -8.5780000000000001e-01   1.8140000000000001e-01  -4.7600000000000003e-02   1.7500000000000002e-02   1.9088000000000001e+00   6.4480000000000004e-01   2.5247000000000002e+00   2.8899999999999999e-02   4.6189999999999998e-01   1.2830000000000000e-01
  -1.8514999999999999e+00   9.6730000000000005e-01  -8.5800000000000001e-02   1.1459999999999999e-01  -5.7099999999999998e-02   5.7000000000000002e-02   2.0196999999999998e+00   8.8939999999999997e-01   2.5247000000000002e+00   8.6699999999999999e-02   4.9070000000000003e-01   8.4000000000000005e-02
  -1.6972000000000000e+00   7.0350000000000001e-01  -2.5740000000000002e-01   1.4319999999999999e-01  -6.6600000000000006e-02   2.6300000000000000e-02   2.1528999999999998e+00   7.1150000000000002e-01   2.0893999999999999e+00   1.9270000000000001e-01   3.9450000000000002e-01   1.1940000000000001e-01
  -1.7413000000000001e+00   7.4739999999999995e-01  -2.5740000000000002e-01   1.1459999999999999e-01  -5.7099999999999998e-02   2.6300000000000000e-02   2.0640999999999998e+00   8.2269999999999999e-01   1.9153000000000000e+00   1.1559999999999999e-01   4.6189999999999998e-01   1.2390000000000000e-01
  -1.7193000000000001e+00   9.0129999999999999e-01  -8.5780000000000001e-01   1.2410000000000000e-01  -9.5200000000000007e-02   6.5799999999999997e-02   2.0419000000000000e+00   9.1169999999999995e-01   3.4824000000000002e+00   1.6380000000000000e-01   4.8110000000000003e-01   1.0170000000000000e-01
  -1.6752000000000000e+00   7.4739999999999995e-01  -5.1470000000000005e-01   9.5500000000000002e-02  -3.8100000000000002e-02   4.3900000000000002e-02   1.8866000000000001e+00   6.8930000000000002e-01   2.0893999999999999e+00   1.4449999999999999e-01   4.6189999999999998e-01   8.4000000000000005e-02
  -1.7413000000000001e+00   5.4959999999999998e-01  -2.5740000000000002e-01   1.4319999999999999e-01   5.7099999999999998e-02   0.0000000000000000e+00   2.0863000000000000e+00   9.3389999999999995e-01   1.7412000000000001e+00   1.2520000000000001e-01   4.5219999999999999e-01   7.5200000000000003e-02
  -1.7634000000000001e+00   8.3540000000000003e-01   8.5800000000000001e-02   1.5279999999999999e-01  -6.6600000000000006e-02  -3.9500000000000000e-02   2.0196999999999998e+00   7.5600000000000001e-01   1.8283000000000000e+00   1.6380000000000000e-01   4.7149999999999997e-01   5.7500000000000002e-02
  -1.7854000000000001e+00   7.2550000000000003e-01  -5.1470000000000005e-01   1.6230000000000000e-01  -2.8500000000000001e-02   3.5099999999999999e-02   2.1084999999999998e+00   3.7800000000000000e-01   2.1764999999999999e+00   1.3489999999999999e-01   4.3300000000000000e-01   9.7299999999999998e-02
  -1.7193000000000001e+00   9.4530000000000003e-01  -1.7160000000000000e-01   5.7299999999999997e-02  -4.7600000000000003e-02   8.3299999999999999e-02   1.8866000000000001e+00   8.4499999999999997e-01   2.4377000000000000e+00   2.7939999999999998e-01   4.3300000000000000e-01   9.2899999999999996e-02
  -1.6091000000000000e+00   6.3749999999999996e-01  -6.0050000000000003e-01   4.7699999999999999e-02  -1.5229999999999999e-01   2.1899999999999999e-02   1.9532000000000000e+00   8.0049999999999999e-01   2.7858999999999998e+00   2.0230000000000001e-01   4.2340000000000000e-01   1.2830000000000000e-01
  -1.8514999999999999e+00   9.6730000000000005e-01  -6.0050000000000003e-01   5.7299999999999997e-02  -7.6100000000000001e-02   6.5799999999999997e-02   1.7978000000000001e+00   8.6719999999999997e-01   3.5695000000000001e+00   1.7340000000000000e-01   4.7149999999999997e-01   1.1060000000000000e-01
  -1.6972000000000000e+00   7.9139999999999999e-01  -8.5800000000000001e-02   1.2410000000000000e-01  -2.8500000000000001e-02   5.7000000000000002e-02   2.0640999999999998e+00   6.8930000000000002e-01   2.2635999999999998e+00   2.1190000000000001e-01   4.3300000000000000e-01   7.0800000000000002e-02
  -1.8294999999999999e+00   4.1770000000000002e-01  -6.0050000000000003e-01   8.5900000000000004e-02  -1.9000000000000000e-02   6.5799999999999997e-02   1.9310000000000000e+00   7.3380000000000001e-01   1.8283000000000000e+00   1.6380000000000000e-01   5.1959999999999995e-01   4.4200000000000003e-02
  -1.8075000000000001e+00   8.7929999999999997e-01  -8.5800000000000001e-02   1.3370000000000001e-01  -4.7600000000000003e-02   2.1899999999999999e-02   2.0419000000000000e+00   9.1169999999999995e-01   2.5247000000000002e+00   7.7100000000000002e-02   5.5810000000000004e-01   9.7299999999999998e-02
  -1.7634000000000001e+00   7.4739999999999995e-01  -1.7160000000000000e-01   1.2410000000000000e-01  -5.7099999999999998e-02  -8.8000000000000005e-03   1.9310000000000000e+00   6.8930000000000002e-01   2.6118000000000001e+00   7.7100000000000002e-02   4.5219999999999999e-01   1.1060000000000000e-01
  -1.6752000000000000e+00   8.1340000000000001e-01   0.0000000000000000e+00   7.6399999999999996e-02  -1.4269999999999999e-01   3.0700000000000002e-02   1.9975000000000001e+00   7.5600000000000001e-01   2.2635999999999998e+00   2.1190000000000001e-01   4.3300000000000000e-01   1.0170000000000000e-01
  -1.6532000000000000e+00   8.5740000000000005e-01  -7.7210000000000001e-01   7.6399999999999996e-02  -6.6600000000000006e-02   3.9500000000000000e-02   1.9753000000000001e+00   7.7820000000000000e-01   2.1764999999999999e+00   1.2520000000000001e-01   4.1370000000000001e-01   7.0800000000000002e-02
  -1.8075000000000001e+00   8.5740000000000005e-01  -1.7160000000000000e-01   1.2410000000000000e-01  -1.3320000000000001e-01   3.9500000000000000e-02   1.8200000000000001e+00   6.0040000000000004e-01   3.2212000000000001e+00   1.0600000000000000e-01   3.9450000000000002e-01   9.2899999999999996e-02
  -1.5208999999999999e+00   7.4739999999999995e-01  -4.2890000000000000e-01   1.8140000000000001e-01  -4.7600000000000003e-02   2.1899999999999999e-02   1.8422000000000001e+00   6.6710000000000003e-01   2.2635999999999998e+00   1.6380000000000000e-01   4.4259999999999999e-01   1.0170000000000000e-01
  -1.7413000000000001e+00   8.1340000000000001e-01  -1.7160000000000000e-01   1.0500000000000000e-01  -5.7099999999999998e-02   1.7500000000000002e-02   2.0419000000000000e+00   7.7820000000000000e-01   2.8730000000000002e+00   1.1559999999999999e-01   4.0410000000000001e-01   9.2899999999999996e-02
  -1.8735999999999999e+00   7.2550000000000003e-01  -5.1470000000000005e-01   9.4999999999999998e-03  -7.6100000000000001e-02   4.3900000000000002e-02   1.8866000000000001e+00   7.5600000000000001e-01   2.7858999999999998e+00   1.4449999999999999e-01   4.9070000000000003e-01   1.0170000000000000e-01
  -1.6532000000000000e+00   8.7929999999999997e-01  -7.7210000000000001e-01   1.5279999999999999e-01   2.8500000000000001e-02   2.1899999999999999e-02   2.0640999999999998e+00   7.7820000000000000e-01   2.3506000000000000e+00   1.8300000000000000e-01   4.9070000000000003e-01   1.1940000000000001e-01
  -1.7854000000000001e+00   8.1340000000000001e-01  -4.2890000000000000e-01   1.4319999999999999e-01  -6.6600000000000006e-02   7.4499999999999997e-02   1.9975000000000001e+00   7.3380000000000001e-01   2.4377000000000000e+00   1.2520000000000001e-01   4.1370000000000001e-01   9.2899999999999996e-02
  -1.6972000000000000e+00   8.3540000000000003e-01  -5.1470000000000005e-01   1.7190000000000000e-01  -8.5599999999999996e-02   4.8200000000000000e-02   1.9310000000000000e+00   6.4480000000000004e-01   2.6118000000000001e+00   1.7340000000000000e-01   5.1959999999999995e-01   1.2390000000000000e-01
  -1.8735999999999999e+00   8.3540000000000003e-01  -8.5780000000000001e-01   2.1959999999999999e-01  -6.6600000000000006e-02   6.1400000000000003e-02   1.8422000000000001e+00   8.2269999999999999e-01   2.6989000000000001e+00   1.9270000000000001e-01   4.5219999999999999e-01   1.3270000000000001e-01
  -1.5870000000000000e+00   7.4739999999999995e-01   8.5800000000000001e-02   1.0500000000000000e-01  -9.5200000000000007e-02   7.0199999999999999e-02   1.9975000000000001e+00   4.4469999999999998e-01   2.2635999999999998e+00   1.4449999999999999e-01   5.3879999999999995e-01   4.8700000000000000e-02
  -1.6752000000000000e+00   6.8149999999999999e-01  -2.5740000000000002e-01   9.4999999999999998e-03  -2.8500000000000001e-02   1.3200000000000000e-02   2.0640999999999998e+00   8.2269999999999999e-01   2.4377000000000000e+00   1.3489999999999999e-01   4.8110000000000003e-01   1.0170000000000000e-01
  -1.7854000000000001e+00   5.4959999999999998e-01  -3.4310000000000002e-01   1.3370000000000001e-01  -1.3320000000000001e-01   6.1400000000000003e-02   1.8422000000000001e+00   6.2260000000000004e-01   1.7412000000000001e+00   2.0230000000000001e-01   3.7530000000000002e-01   8.4000000000000005e-02
  -1.9617000000000000e+00   7.4739999999999995e-01  -7.7210000000000001e-01   8.5900000000000004e-02  -5.7099999999999998e-02   4.8200000000000000e-02   1.8644000000000001e+00   8.0049999999999999e-01   2.6989000000000001e+00   7.7100000000000002e-02   3.5599999999999998e-01   9.2899999999999996e-02
  -1.6532000000000000e+00   6.1550000000000005e-01  -4.2890000000000000e-01   1.6230000000000000e-01  -1.2370000000000000e-01   1.1400000000000000e-01   1.9532000000000000e+00   7.1150000000000002e-01   2.4377000000000000e+00   2.0230000000000001e-01   4.2340000000000000e-01   8.4000000000000005e-02
  -1.7413000000000001e+00   8.5740000000000005e-01  -1.2010000000000001e+00   1.0500000000000000e-01  -5.7099999999999998e-02   4.3900000000000002e-02   2.1972999999999998e+00   7.1150000000000002e-01   2.3506000000000000e+00   1.0600000000000000e-01   5.1000000000000001e-01   8.8499999999999995e-02
  -1.5870000000000000e+00   6.1550000000000005e-01  -6.0050000000000003e-01   1.1459999999999999e-01  -3.8100000000000002e-02   3.9500000000000000e-02   1.8200000000000001e+00   8.8939999999999997e-01   2.6118000000000001e+00   1.5409999999999999e-01   4.8110000000000003e-01   6.6400000000000001e-02
  -1.7413000000000001e+00   8.1340000000000001e-01  -3.4310000000000002e-01   1.9099999999999999e-02  -1.9000000000000000e-02   5.7000000000000002e-02   1.9975000000000001e+00   8.4499999999999997e-01   2.7858999999999998e+00   1.1559999999999999e-01   4.9070000000000003e-01   1.1500000000000000e-01
  -1.8075000000000001e+00   7.9139999999999999e-01  -1.7160000000000000e-01   6.6799999999999998e-02  -9.4999999999999998e-03   7.0199999999999999e-02   1.9532000000000000e+00   6.2260000000000004e-01   2.3506000000000000e+00   1.6380000000000000e-01   5.1000000000000001e-01   3.5400000000000001e-02
  -1.7634000000000001e+00   6.3749999999999996e-01  -4.2890000000000000e-01   1.6230000000000000e-01  -5.7099999999999998e-02   6.5799999999999997e-02   1.9975000000000001e+00   6.6710000000000003e-01   2.6989000000000001e+00   1.4449999999999999e-01   4.6189999999999998e-01   1.1060000000000000e-01
  -1.6311000000000000e+00   8.7929999999999997e-01  -2.5740000000000002e-01   2.7689999999999998e-01  -1.1420000000000000e-01   3.9500000000000000e-02   1.9753000000000001e+00   8.0049999999999999e-01   2.9600000000000000e+00   2.2159999999999999e-01   5.1959999999999995e-01   1.3270000000000001e-01
  -1.8075000000000001e+00   8.1340000000000001e-01  -4.2890000000000000e-01   1.9089999999999999e-01   3.8100000000000002e-02   7.0199999999999999e-02   1.9310000000000000e+00   4.8920000000000002e-01   2.0893999999999999e+00   1.8300000000000000e-01   4.3300000000000000e-01   1.0170000000000000e-01
  -1.6091000000000000e+00   8.1340000000000001e-01  -8.5780000000000001e-01   9.5500000000000002e-02  -7.6100000000000001e-02   0.0000000000000000e+00   2.0196999999999998e+00   7.3380000000000001e-01   3.4824000000000002e+00   1.3489999999999999e-01   4.6189999999999998e-01   1.2830000000000000e-01
  -1.7193000000000001e+00   7.4739999999999995e-01  -6.8630000000000002e-01   1.0500000000000000e-01  -5.7099999999999998e-02   4.8200000000000000e-02   1.9088000000000001e+00   8.6719999999999997e-01   2.8730000000000002e+00   2.1190000000000001e-01   4.5219999999999999e-01   6.1899999999999997e-02
  -1.6532000000000000e+00   8.1340000000000001e-01   8.5800000000000001e-02   1.0500000000000000e-01  -1.9000000000000000e-02   5.7000000000000002e-02   1.9753000000000001e+00   7.5600000000000001e-01   2.6118000000000001e+00   1.9270000000000001e-01   4.9070000000000003e-01   1.1940000000000001e-01
  -1.6532000000000000e+00   9.2330000000000001e-01  -6.0050000000000003e-01  -2.8600000000000000e-02  -2.8500000000000001e-02   7.4499999999999997e-02   1.8644000000000001e+00   8.8939999999999997e-01   2.6989000000000001e+00   1.1559999999999999e-01   4.7149999999999997e-01   8.4000000000000005e-02
  -1.6972000000000000e+00   7.2550000000000003e-01  -1.7160000000000000e-01   1.2410000000000000e-01  -9.5200000000000007e-02   2.6300000000000000e-02   1.9975000000000001e+00   5.7809999999999995e-01   2.6989000000000001e+00   1.4449999999999999e-01   4.2340000000000000e-01   1.3710000000000000e-01
  -1.7854000000000001e+00   9.0129999999999999e-01  -2.5740000000000002e-01   1.4319999999999999e-01  -8.5599999999999996e-02   8.8000000000000005e-03   2.0419000000000000e+00   7.5600000000000001e-01   2.0024000000000002e+00   6.7400000000000002e-02   5.1000000000000001e-01   9.2899999999999996e-02
  -1.8075000000000001e+00   1.0331999999999999e+00  -9.4359999999999999e-01   1.6230000000000000e-01  -1.3320000000000001e-01   5.7000000000000002e-02   2.1084999999999998e+00   7.7820000000000000e-01   2.9600000000000000e+00   1.7340000000000000e-01   4.0410000000000001e-01   8.4000000000000005e-02
  -1.9617000000000000e+00   9.2330000000000001e-01  -1.7160000000000000e-01   2.1959999999999999e-01  -9.4999999999999998e-03   2.6300000000000000e-02   1.9532000000000000e+00   9.1169999999999995e-01   3.0470999999999999e+00   1.7340000000000000e-01   4.0410000000000001e-01   1.0170000000000000e-01
  -1.8294999999999999e+00   7.6939999999999997e-01  -3.4310000000000002e-01   1.7190000000000000e-01  -8.5599999999999996e-02   2.1899999999999999e-02   1.9088000000000001e+00   9.1169999999999995e-01   3.3083000000000000e+00   1.5409999999999999e-01   4.6189999999999998e-01   7.9600000000000004e-02
  -1.6311000000000000e+00   6.1550000000000005e-01  -2.5740000000000002e-01   1.5279999999999999e-01  -3.8100000000000002e-02   3.0700000000000002e-02   2.0196999999999998e+00   6.4480000000000004e-01   2.7858999999999998e+00   1.8300000000000000e-01   5.1000000000000001e-01   7.0800000000000002e-02
  -1.6532000000000000e+00   9.0129999999999999e-01  -4.2890000000000000e-01   2.2910000000000000e-01  -1.3320000000000001e-01   6.5799999999999997e-02   1.8422000000000001e+00   7.7820000000000000e-01   2.6118000000000001e+00   1.0600000000000000e-01   4.8110000000000003e-01   1.0170000000000000e-01
  -1.8514999999999999e+00   6.8149999999999999e-01  -4.2890000000000000e-01   8.5900000000000004e-02  -1.0470000000000000e-01   2.1899999999999999e-02   1.9753000000000001e+00   1.0005999999999999e+00   2.3506000000000000e+00   2.3119999999999999e-01   5.2920000000000000e-01   7.5200000000000003e-02
  -1.7854000000000001e+00   7.2550000000000003e-01  -4.2890000000000000e-01   5.7299999999999997e-02  -6.6600000000000006e-02   5.7000000000000002e-02   1.9753000000000001e+00   6.2260000000000004e-01   1.9153000000000000e+00   1.1559999999999999e-01   4.8110000000000003e-01   8.8499999999999995e-02
  -1.9177000000000000e+00   8.7929999999999997e-01  -1.0294000000000001e+00   1.5279999999999999e-01  -8.5599999999999996e-02   2.6300000000000000e-02   1.7756000000000001e+00   6.2260000000000004e-01   3.0470999999999999e+00   1.0600000000000000e-01   4.4259999999999999e-01   1.0620000000000000e-01
  -1.7413000000000001e+00   7.6939999999999997e-01   8.5800000000000001e-02   6.6799999999999998e-02  -3.8100000000000002e-02   2.6300000000000000e-02   1.9310000000000000e+00   7.5600000000000001e-01   2.4377000000000000e+00   1.2520000000000001e-01   4.7149999999999997e-01   9.7299999999999998e-02
  -1.7854000000000001e+00   8.1340000000000001e-01  -6.8630000000000002e-01   1.7190000000000000e-01  -1.4269999999999999e-01  -4.4000000000000003e-03   2.0863000000000000e+00   8.2269999999999999e-01   2.5247000000000002e+00   1.6380000000000000e-01   4.6189999999999998e-01   1.1500000000000000e-01
  -1.6972000000000000e+00   8.5740000000000005e-01  -8.5780000000000001e-01   1.7190000000000000e-01  -1.3320000000000001e-01   3.5099999999999999e-02   2.0419000000000000e+00   6.6710000000000003e-01   3.0470999999999999e+00   1.9270000000000001e-01   5.5810000000000004e-01   8.8499999999999995e-02
  -1.7193000000000001e+00   7.0350000000000001e-01   6.8630000000000002e-01   1.0500000000000000e-01  -6.6600000000000006e-02   7.4499999999999997e-02   1.8200000000000001e+00   7.5600000000000001e-01   1.6540999999999999e+00   4.8200000000000000e-02   4.1370000000000001e-01   9.2899999999999996e-02
  -1.7413000000000001e+00   8.7929999999999997e-01  -6.0050000000000003e-01   1.9089999999999999e-01  -9.4999999999999998e-03   7.8899999999999998e-02   1.9310000000000000e+00   7.5600000000000001e-01   2.0024000000000002e+00   2.6970000000000000e-01   4.7149999999999997e-01   8.8499999999999995e-02
  -1.6752000000000000e+00   8.1340000000000001e-01  -1.0294000000000001e+00   1.0500000000000000e-01  -1.3320000000000001e-01   7.4499999999999997e-02   2.1528999999999998e+00   9.5609999999999995e-01   2.0024000000000002e+00   1.1559999999999999e-01   4.6189999999999998e-01   6.1899999999999997e-02
  -1.7634000000000001e+00   7.2550000000000003e-01  -3.4310000000000002e-01   9.5500000000000002e-02  -9.5200000000000007e-02   3.9500000000000000e-02   1.9753000000000001e+00   6.8930000000000002e-01   2.9600000000000000e+00   1.4449999999999999e-01   4.4259999999999999e-01   1.2390000000000000e-01
  -1.6752000000000000e+00   6.1550000000000005e-01  -3.4310000000000002e-01   1.1459999999999999e-01  -1.0470000000000000e-01   5.7000000000000002e-02   1.9532000000000000e+00   8.4499999999999997e-01   2.2635999999999998e+00   1.1559999999999999e-01   5.1000000000000001e-01   1.2830000000000000e-01
  -1.6972000000000000e+00   7.9139999999999999e-01  -6.8630000000000002e-01   1.3370000000000001e-01  -9.5200000000000007e-02   5.7000000000000002e-02   1.9532000000000000e+00   8.4499999999999997e-01   2.4377000000000000e+00   1.6380000000000000e-01   5.0029999999999997e-01   8.4000000000000005e-02
  -1.5649999999999999e+00   7.4739999999999995e-01  -6.0050000000000003e-01   1.0500000000000000e-01  -1.9000000000000000e-02   6.5799999999999997e-02   1.8644000000000001e+00   6.0040000000000004e-01   2.8730000000000002e+00   1.9270000000000001e-01   4.9070000000000003e-01   1.0170000000000000e-01
  -1.7634000000000001e+00   6.3749999999999996e-01  -1.7160000000000000e-01   8.5900000000000004e-02  -1.3320000000000001e-01   8.8000000000000005e-03   1.9310000000000000e+00   7.5600000000000001e-01   3.1341999999999999e+00   1.6380000000000000e-01   4.0410000000000001e-01   1.0620000000000000e-01
  -1.8514999999999999e+00   6.3749999999999996e-01  -3.4310000000000002e-01   1.9089999999999999e-01  -9.4999999999999998e-03   6.5799999999999997e-02   2.0196999999999998e+00   8.0049999999999999e-01   2.6989000000000001e+00   2.6970000000000000e-01   4.2340000000000000e-01   1.0170000000000000e-01
  -1.5870000000000000e+00   6.5949999999999998e-01  -8.5800000000000001e-02   3.8199999999999998e-02  -4.7600000000000003e-02   7.0199999999999999e-02   1.9975000000000001e+00   6.4480000000000004e-01   2.1764999999999999e+00   1.5409999999999999e-01   4.7149999999999997e-01   6.1899999999999997e-02
  -1.5870000000000000e+00   7.6939999999999997e-01   8.5800000000000001e-02   1.3370000000000001e-01  -5.7099999999999998e-02   3.9500000000000000e-02   1.8422000000000001e+00   7.7820000000000000e-01   2.2635999999999998e+00   1.7340000000000000e-01   5.3879999999999995e-01   8.8499999999999995e-02
  -1.8075000000000001e+00   8.7929999999999997e-01   8.5800000000000001e-02   1.7190000000000000e-01  -7.6100000000000001e-02   3.9500000000000000e-02   2.0196999999999998e+00   8.2269999999999999e-01   3.4824000000000002e+00   1.7340000000000000e-01   6.1580000000000001e-01   9.2899999999999996e-02
  -1.7854000000000001e+00   8.7929999999999997e-01  -3.4310000000000002e-01   1.7190000000000000e-01  -3.8100000000000002e-02   2.6300000000000000e-02   2.0640999999999998e+00   7.5600000000000001e-01   2.1764999999999999e+00   2.4079999999999999e-01   4.6189999999999998e-01   7.0800000000000002e-02
  -1.5649999999999999e+00   7.4739999999999995e-01  -3.4310000000000002e-01   1.9089999999999999e-01  -6.6600000000000006e-02   5.7000000000000002e-02   1.8422000000000001e+00   9.1169999999999995e-01   2.7858999999999998e+00   1.8300000000000000e-01   3.7530000000000002e-01   1.5920000000000001e-01
  -1.6972000000000000e+00   9.4530000000000003e-01  -2.5740000000000002e-01   1.4319999999999999e-01  -4.7600000000000003e-02   3.9500000000000000e-02   1.9088000000000001e+00   8.4499999999999997e-01   2.2635999999999998e+00   1.1559999999999999e-01   4.1370000000000001e-01   6.6400000000000001e-02
  -1.6752000000000000e+00   7.0350000000000001e-01   2.5740000000000002e-01   7.6399999999999996e-02  -5.7099999999999998e-02   6.1400000000000003e-02   1.8866000000000001e+00   6.0040000000000004e-01   2.4377000000000000e+00   1.8300000000000000e-01   5.2920000000000000e-01   6.6400000000000001e-02
  -1.6311000000000000e+00   9.8929999999999996e-01  -6.0050000000000003e-01   1.1459999999999999e-01  -1.2370000000000000e-01   6.5799999999999997e-02   1.9753000000000001e+00   6.0040000000000004e-01   2.2635999999999998e+00   6.7400000000000002e-02   4.5219999999999999e-01   1.1060000000000000e-01
  -1.7854000000000001e+00   7.0350000000000001e-01  -6.8630000000000002e-01   1.3370000000000001e-01  -4.7600000000000003e-02   3.5099999999999999e-02   1.9532000000000000e+00   7.3380000000000001e-01   3.3953000000000002e+00   6.7400000000000002e-02   4.9070000000000003e-01   1.0620000000000000e-01
  -1.8294999999999999e+00   5.9360000000000002e-01  -5.1470000000000005e-01   1.3370000000000001e-01  -1.3320000000000001e-01   8.3299999999999999e-02   1.9975000000000001e+00   6.8930000000000002e-01   2.7858999999999998e+00   2.2159999999999999e-01   5.1000000000000001e-01   1.3710000000000000e-01
  -1.9397000000000000e+00   6.3749999999999996e-01  -7.7210000000000001e-01   1.8140000000000001e-01  -2.8500000000000001e-02   8.8000000000000005e-03   1.8866000000000001e+00   7.3380000000000001e-01   2.5247000000000002e+00   9.6299999999999997e-02   5.8689999999999998e-01   1.0620000000000000e-01
  -1.7413000000000001e+00   8.3540000000000003e-01  -1.0294000000000001e+00   2.2910000000000000e-01  -8.5599999999999996e-02   4.8200000000000000e-02   1.9088000000000001e+00   7.1150000000000002e-01   2.6989000000000001e+00   1.7340000000000000e-01   4.5219999999999999e-01   1.1500000000000000e-01
  -1.8075000000000001e+00   9.2330000000000001e-01  -9.4359999999999999e-01   1.5279999999999999e-01  -5.7099999999999998e-02   3.0700000000000002e-02   1.9975000000000001e+00   7.5600000000000001e-01   1.9153000000000000e+00   9.6299999999999997e-02   5.1000000000000001e-01   8.8499999999999995e-02
  -1.6532000000000000e+00   6.1550000000000005e-01   4.2890000000000000e-01   1.3370000000000001e-01   9.4999999999999998e-03   1.7500000000000002e-02   2.1528999999999998e+00   8.8939999999999997e-01   3.3083000000000000e+00   1.9270000000000001e-01   5.5810000000000004e-01   1.0620000000000000e-01
  -1.6091000000000000e+00   7.9139999999999999e-01  -1.7160000000000000e-01   1.9099999999999999e-02  -6.6600000000000006e-02   2.1899999999999999e-02   1.8644000000000001e+00   7.5600000000000001e-01   2.6118000000000001e+00   1.8300000000000000e-01   4.3300000000000000e-01   1.1500000000000000e-01
  -1.7634000000000001e+00   7.2550000000000003e-01  -5.1470000000000005e-01   2.6729999999999998e-01  -7.6100000000000001e-02   3.5099999999999999e-02   1.8200000000000001e+00   6.0040000000000004e-01   2.2635999999999998e+00   1.1559999999999999e-01   5.1959999999999995e-01   1.4599999999999999e-01
  -1.7193000000000001e+00   7.0350000000000001e-01   8.5780000000000001e-01   1.2410000000000000e-01  -1.2370000000000000e-01   3.0700000000000002e-02   1.8422000000000001e+00   8.0049999999999999e-01   2.8730000000000002e+00   1.6380000000000000e-01   4.5219999999999999e-01   1.0620000000000000e-01
  -1.7634000000000001e+00   7.0350000000000001e-01  -6.0050000000000003e-01   6.6799999999999998e-02  -9.5200000000000007e-02   6.5799999999999997e-02   1.8866000000000001e+00   8.2269999999999999e-01   2.6118000000000001e+00   1.6380000000000000e-01   4.1370000000000001e-01   9.7299999999999998e-02
  -1.9177000000000000e+00   6.8149999999999999e-01  -2.5740000000000002e-01   2.8600000000000000e-02  -1.0470000000000000e-01   1.2720000000000001e-01   2.0640999999999998e+00   8.0049999999999999e-01   2.6989000000000001e+00   1.4449999999999999e-01   3.7530000000000002e-01   1.3270000000000001e-01
  -1.6311000000000000e+00   8.1340000000000001e-01   0.0000000000000000e+00   1.1459999999999999e-01  -1.4269999999999999e-01   6.1400000000000003e-02   1.7534000000000001e+00   6.8930000000000002e-01   2.3506000000000000e+00   1.9270000000000001e-01   5.1000000000000001e-01   1.1060000000000000e-01
  -1.6532000000000000e+00   6.3749999999999996e-01   2.5740000000000002e-01   1.8140000000000001e-01  -1.5229999999999999e-01   7.4499999999999997e-02   1.7978000000000001e+00   6.6710000000000003e-01   2.1764999999999999e+00   1.3489999999999999e-01   4.2340000000000000e-01   7.9600000000000004e-02
  -1.7634000000000001e+00   8.1340000000000001e-01   1.7160000000000000e-01   1.7190000000000000e-01  -1.9000000000000000e-02   3.0700000000000002e-02   1.7534000000000001e+00   6.6710000000000003e-01   2.6118000000000001e+00   8.6699999999999999e-02   4.6189999999999998e-01   1.0170000000000000e-01
  -1.5649999999999999e+00   1.0112000000000001e+00  -1.7160000000000000e-01   2.3870000000000000e-01  -1.0470000000000000e-01   5.2600000000000001e-02   1.9753000000000001e+00   7.5600000000000001e-01   2.2635999999999998e+00   9.6299999999999997e-02   5.3879999999999995e-01   1.0170000000000000e-01
  -1.8294999999999999e+00   7.9139999999999999e-01  -4.2890000000000000e-01   9.5500000000000002e-02   0.0000000000000000e+00   5.7000000000000002e-02   1.9532000000000000e+00   7.7820000000000000e-01   2.6118000000000001e+00   2.5050000000000000e-01   4.8110000000000003e-01   9.7299999999999998e-02
  -1.6091000000000000e+00   8.3540000000000003e-01  -6.8630000000000002e-01   1.9089999999999999e-01  -1.1420000000000000e-01   7.8899999999999998e-02   1.9088000000000001e+00   6.6710000000000003e-01   2.7858999999999998e+00   1.5409999999999999e-01   4.3300000000000000e-01   1.2830000000000000e-01
  -1.6091000000000000e+00   7.2550000000000003e-01  -2.5740000000000002e-01   2.2910000000000000e-01  -9.5200000000000007e-02   4.8200000000000000e-02   1.8866000000000001e+00   8.4499999999999997e-01   2.3506000000000000e+00   1.3489999999999999e-01   4.1370000000000001e-01   1.5040000000000001e-01
  -1.5870000000000000e+00   5.9360000000000002e-01   4.2890000000000000e-01   1.2410000000000000e-01  -1.2370000000000000e-01   4.8200000000000000e-02   2.1084999999999998e+00   7.5600000000000001e-01   1.8283000000000000e+00   1.4449999999999999e-01   5.0029999999999997e-01   7.5200000000000003e-02
  -1.7854000000000001e+00   7.6939999999999997e-01  -1.1152000000000000e+00   1.8140000000000001e-01  -1.2370000000000000e-01   2.1899999999999999e-02   2.0196999999999998e+00   7.1150000000000002e-01   2.4377000000000000e+00   1.3489999999999999e-01   4.4259999999999999e-01   1.0170000000000000e-01
  -1.8956000000000000e+00   7.4739999999999995e-01   1.7160000000000000e-01   1.7190000000000000e-01  -1.9000000000000000e-02   5.2600000000000001e-02   2.0196999999999998e+00   6.6710000000000003e-01   2.2635999999999998e+00   1.5409999999999999e-01   3.7530000000000002e-01   1.1940000000000001e-01
  -1.5428999999999999e+00   8.3540000000000003e-01   8.5800000000000001e-02   1.7190000000000000e-01  -1.9000000000000000e-02   4.3900000000000002e-02   2.0419000000000000e+00   5.1139999999999997e-01   2.6989000000000001e+00   1.2520000000000001e-01   5.1000000000000001e-01   6.1899999999999997e-02
  -1.6752000000000000e+00   8.3540000000000003e-01  -4.2890000000000000e-01   1.2410000000000000e-01  -2.8500000000000001e-02   5.2600000000000001e-02   1.7978000000000001e+00   8.8939999999999997e-01   2.6989000000000001e+00   1.8300000000000000e-01   4.8110000000000003e-01   8.8499999999999995e-02
  -1.5428999999999999e+00   8.7929999999999997e-01  -3.4310000000000002e-01   1.2410000000000000e-01  -2.8500000000000001e-02   4.8200000000000000e-02   1.9088000000000001e+00   8.0049999999999999e-01   2.8730000000000002e+00   1.3489999999999999e-01   4.5219999999999999e-01   8.4000000000000005e-02
  -1.8294999999999999e+00   8.5740000000000005e-01  -2.5740000000000002e-01   1.4319999999999999e-01   9.4999999999999998e-03   5.7000000000000002e-02   1.9310000000000000e+00   7.3380000000000001e-01   2.2635999999999998e+00   1.2520000000000001e-01   5.1959999999999995e-01   7.9600000000000004e-02
  -1.8514999999999999e+00   8.5740000000000005e-01   2.5740000000000002e-01   8.5900000000000004e-02  -1.9000000000000000e-02   2.1899999999999999e-02   2.1084999999999998e+00   7.1150000000000002e-01   2.9600000000000000e+00   2.0230000000000001e-01   5.3879999999999995e-01   6.1899999999999997e-02
  -1.7193000000000001e+00   7.9139999999999999e-01  -5.1470000000000005e-01   1.8140000000000001e-01  -8.5599999999999996e-02   3.9500000000000000e-02   1.7978000000000001e+00   7.7820000000000000e-01   1.3930000000000000e+00   9.6299999999999997e-02   4.8110000000000003e-01   1.2390000000000000e-01
  -1.6752000000000000e+00   8.1340000000000001e-01  -8.5800000000000001e-02   1.5279999999999999e-01  -2.8500000000000001e-02   8.3299999999999999e-02   1.9753000000000001e+00   6.8930000000000002e-01   2.5247000000000002e+00   1.4449999999999999e-01   4.5219999999999999e-01   1.3710000000000000e-01
  -1.6311000000000000e+00   5.7160000000000000e-01  -2.5740000000000002e-01   1.1459999999999999e-01  -6.6600000000000006e-02   3.0700000000000002e-02   1.8866000000000001e+00   5.7809999999999995e-01   2.4377000000000000e+00   1.1559999999999999e-01   5.2920000000000000e-01   6.1899999999999997e-02
  -1.8514999999999999e+00   9.2330000000000001e-01  -9.4359999999999999e-01   1.6230000000000000e-01  -5.7099999999999998e-02   5.7000000000000002e-02   1.9753000000000001e+00   7.1150000000000002e-01   2.6989000000000001e+00   2.1190000000000001e-01   4.8110000000000003e-01   1.2830000000000000e-01
  -1.7854000000000001e+00   7.0350000000000001e-01  -9.4359999999999999e-01   1.4319999999999999e-01  -1.3320000000000001e-01   3.9500000000000000e-02   2.0640999999999998e+00   7.3380000000000001e-01   2.5247000000000002e+00   1.0600000000000000e-01   3.5599999999999998e-01   1.4160000000000000e-01
  -1.6752000000000000e+00   9.0129999999999999e-01  -5.1470000000000005e-01   1.4319999999999999e-01  -9.5200000000000007e-02   3.9500000000000000e-02   1.9088000000000001e+00   7.7820000000000000e-01   2.6118000000000001e+00   1.5409999999999999e-01   4.6189999999999998e-01   7.0800000000000002e-02
  -1.6311000000000000e+00   7.4739999999999995e-01  -1.2010000000000001e+00   1.6230000000000000e-01  -9.5200000000000007e-02   9.6500000000000002e-02   1.7534000000000001e+00   6.8930000000000002e-01   2.6118000000000001e+00   2.2159999999999999e-01   4.5219999999999999e-01   9.7299999999999998e-02
  -2.0278999999999998e+00   7.4739999999999995e-01  -3.4310000000000002e-01   1.2410000000000000e-01   2.8500000000000001e-02  -1.3200000000000000e-02   1.9753000000000001e+00   6.6710000000000003e-01   2.4377000000000000e+00   1.9270000000000001e-01   4.4259999999999999e-01   8.4000000000000005e-02
  -1.2343999999999999e+00   8.5740000000000005e-01  -6.0050000000000003e-01   1.0500000000000000e-01  -7.6100000000000001e-02   1.0960000000000000e-01   1.9532000000000000e+00   8.0049999999999999e-01   1.7412000000000001e+00   1.8300000000000000e-01   4.5219999999999999e-01   7.9600000000000004e-02
  -1.6091000000000000e+00   4.3969999999999998e-01  -4.2890000000000000e-01   1.1459999999999999e-01  -1.5229999999999999e-01   8.7700000000000000e-02   2.0196999999999998e+00   7.7820000000000000e-01   1.9153000000000000e+00   2.5050000000000000e-01   5.0029999999999997e-01   9.2899999999999996e-02
  -2.1381000000000001e+00   7.6939999999999997e-01  -5.1470000000000005e-01   2.0999999999999999e-01  -4.7600000000000003e-02   6.1400000000000003e-02   1.9088000000000001e+00   6.6710000000000003e-01   2.1764999999999999e+00   1.3489999999999999e-01   4.7149999999999997e-01   1.3710000000000000e-01
  -1.5208999999999999e+00   8.3540000000000003e-01  -6.0050000000000003e-01   2.6729999999999998e-01  -5.7099999999999998e-02   5.7000000000000002e-02   1.8866000000000001e+00   7.3380000000000001e-01   3.0470999999999999e+00   1.4449999999999999e-01   4.9070000000000003e-01   1.2830000000000000e-01
  -1.5649999999999999e+00   6.8149999999999999e-01   0.0000000000000000e+00   1.3370000000000001e-01  -9.5200000000000007e-02   3.5099999999999999e-02   2.0196999999999998e+00   6.0040000000000004e-01   2.3506000000000000e+00   2.0230000000000001e-01   5.0029999999999997e-01   7.0800000000000002e-02
  -1.5428999999999999e+00   7.9139999999999999e-01  -6.0050000000000003e-01   1.1459999999999999e-01  -1.0470000000000000e-01   7.8899999999999998e-02   1.9975000000000001e+00   6.8930000000000002e-01   2.4377000000000000e+00   1.4449999999999999e-01   5.1959999999999995e-01   1.3710000000000000e-01
  -2.0939999999999999e+00   8.7929999999999997e-01  -2.5740000000000002e-01   8.5900000000000004e-02   3.8100000000000002e-02  -8.8000000000000005e-03   1.9088000000000001e+00   6.0040000000000004e-01   3.2212000000000001e+00   1.6380000000000000e-01   4.7149999999999997e-01   7.5200000000000003e-02
  -1.9177000000000000e+00   6.8149999999999999e-01  -7.7210000000000001e-01   1.2410000000000000e-01  -5.7099999999999998e-02   1.0090000000000000e-01   2.3083000000000000e+00   7.5600000000000001e-01   2.5247000000000002e+00   2.2159999999999999e-01   4.4259999999999999e-01   6.6400000000000001e-02
  -1.4988999999999999e+00   7.2550000000000003e-01  -8.5800000000000001e-02   1.9089999999999999e-01  -1.7130000000000001e-01   4.8200000000000000e-02   1.9088000000000001e+00   8.2269999999999999e-01   2.8730000000000002e+00   2.6970000000000000e-01   4.6189999999999998e-01   1.1060000000000000e-01
  -1.5428999999999999e+00   7.2550000000000003e-01  -8.5800000000000001e-02   1.4319999999999999e-01  -9.5200000000000007e-02   4.3900000000000002e-02   1.9753000000000001e+00   6.6710000000000003e-01   3.1341999999999999e+00   2.3119999999999999e-01   4.2340000000000000e-01   1.1500000000000000e-01
  -2.3144000000000000e+00   9.0129999999999999e-01  -7.7210000000000001e-01   1.7190000000000000e-01   2.8500000000000001e-02   7.0199999999999999e-02   1.9310000000000000e+00   8.2269999999999999e-01   2.6989000000000001e+00   2.1190000000000001e-01   3.7530000000000002e-01   5.7500000000000002e-02
  -1.7413000000000001e+00   1.0112000000000001e+00  -5.1470000000000005e-01   1.8140000000000001e-01  -1.0470000000000000e-01   6.5799999999999997e-02   1.9310000000000000e+00   7.5600000000000001e-01   2.1764999999999999e+00   9.6299999999999997e-02   5.1000000000000001e-01   7.0800000000000002e-02
  -1.3666000000000000e+00   7.4739999999999995e-01  -2.5740000000000002e-01   1.4319999999999999e-01  -1.3320000000000001e-01   2.6300000000000000e-02   1.8422000000000001e+00   9.1169999999999995e-01   2.8730000000000002e+00   1.8300000000000000e-01   4.1370000000000001e-01   7.5200000000000003e-02
  -1.3887000000000000e+00   7.0350000000000001e-01  -8.5800000000000001e-02   9.5500000000000002e-02  -3.8100000000000002e-02   1.7500000000000002e-02   2.1307000000000000e+00   6.4480000000000004e-01   2.5247000000000002e+00   1.6380000000000000e-01   4.6189999999999998e-01   1.1500000000000000e-01
  -1.9617000000000000e+00   9.6730000000000005e-01  -5.1470000000000005e-01   1.5279999999999999e-01  -1.0470000000000000e-01   1.1840000000000001e-01   1.9310000000000000e+00   8.6719999999999997e-01   2.9600000000000000e+00   1.4449999999999999e-01   4.4259999999999999e-01   9.2899999999999996e-02
  -1.8514999999999999e+00   6.1550000000000005e-01  -8.5780000000000001e-01   2.0050000000000001e-01  -1.5229999999999999e-01   7.0199999999999999e-02   1.7312000000000001e+00   7.5600000000000001e-01   2.2635999999999998e+00   1.2520000000000001e-01   4.2340000000000000e-01   1.0620000000000000e-01
  -1.3887000000000000e+00   5.7160000000000000e-01  -5.1470000000000005e-01   1.7190000000000000e-01  -8.5599999999999996e-02   4.8200000000000000e-02   1.9532000000000000e+00   7.3380000000000001e-01   2.9600000000000000e+00   1.4449999999999999e-01   4.3300000000000000e-01   1.3710000000000000e-01
  -1.6752000000000000e+00   5.9360000000000002e-01  -3.4310000000000002e-01   1.9089999999999999e-01  -9.5200000000000007e-02   6.5799999999999997e-02   2.0640999999999998e+00   7.7820000000000000e-01   1.0447000000000000e+00   1.6380000000000000e-01   4.0410000000000001e-01   1.2390000000000000e-01
  -2.1381000000000001e+00   9.0129999999999999e-01  -1.2010000000000001e+00   1.3370000000000001e-01  -9.4999999999999998e-03   5.2600000000000001e-02   2.1972999999999998e+00   8.6719999999999997e-01   2.6989000000000001e+00   1.6380000000000000e-01   5.1000000000000001e-01   1.1940000000000001e-01
  -1.9617000000000000e+00   7.0350000000000001e-01   8.5800000000000001e-02   1.9089999999999999e-01  -3.8100000000000002e-02   3.0700000000000002e-02   1.6868000000000001e+00   5.3369999999999995e-01   3.0470999999999999e+00   1.3489999999999999e-01   4.4259999999999999e-01   1.1940000000000001e-01
  -1.2122999999999999e+00   6.5949999999999998e-01  -4.2890000000000000e-01   1.6230000000000000e-01  -9.5200000000000007e-02   3.9500000000000000e-02   1.8644000000000001e+00   9.3389999999999995e-01   2.5247000000000002e+00   8.6699999999999999e-02   4.7149999999999997e-01   1.2830000000000000e-01
  -1.6532000000000000e+00   7.0350000000000001e-01  -8.5800000000000001e-02   5.7299999999999997e-02  -5.7099999999999998e-02   4.4000000000000003e-03   1.9088000000000001e+00   7.1150000000000002e-01   2.6118000000000001e+00   2.1190000000000001e-01   5.1959999999999995e-01   7.5200000000000003e-02
  -1.9177000000000000e+00   7.4739999999999995e-01  -6.8630000000000002e-01   1.8140000000000001e-01  -1.9000000000000000e-02   5.2600000000000001e-02   1.7534000000000001e+00   8.4499999999999997e-01   1.8283000000000000e+00   2.5050000000000000e-01   5.3879999999999995e-01   7.9600000000000004e-02
  -1.5870000000000000e+00   7.4739999999999995e-01  -2.5740000000000002e-01   1.6230000000000000e-01  -7.6100000000000001e-02   4.8200000000000000e-02   1.8644000000000001e+00   1.0894999999999999e+00   3.0470999999999999e+00   1.7340000000000000e-01   4.8110000000000003e-01   8.8499999999999995e-02
  -1.4988999999999999e+00   7.0350000000000001e-01   8.5800000000000001e-02   1.4319999999999999e-01  -1.2370000000000000e-01   8.7700000000000000e-02   1.7534000000000001e+00   6.2260000000000004e-01   2.6118000000000001e+00   1.7340000000000000e-01   4.9070000000000003e-01   1.2390000000000000e-01
  -1.5428999999999999e+00   8.3540000000000003e-01  -5.1470000000000005e-01   1.7190000000000000e-01  -6.6600000000000006e-02   6.5799999999999997e-02   1.9753000000000001e+00   9.3389999999999995e-01   2.2635999999999998e+00   1.3489999999999999e-01   5.1000000000000001e-01   1.1060000000000000e-01
  -1.9397000000000000e+00   9.2330000000000001e-01  -4.2890000000000000e-01   1.9089999999999999e-01  -6.6600000000000006e-02   7.8899999999999998e-02   1.9532000000000000e+00   9.7840000000000005e-01   2.0893999999999999e+00   1.5409999999999999e-01   3.9450000000000002e-01   1.3270000000000001e-01
  -1.6311000000000000e+00   9.0129999999999999e-01  -7.7210000000000001e-01   1.3370000000000001e-01  -5.7099999999999998e-02   5.7000000000000002e-02   1.7756000000000001e+00   8.0049999999999999e-01   2.8730000000000002e+00   1.9270000000000001e-01   4.6189999999999998e-01   1.1500000000000000e-01
  -1.6752000000000000e+00   6.5949999999999998e-01   1.7160000000000000e-01   2.0999999999999999e-01  -7.6100000000000001e-02   5.2600000000000001e-02   1.9088000000000001e+00   9.3389999999999995e-01   1.8283000000000000e+00   2.3119999999999999e-01   5.1000000000000001e-01   1.1940000000000001e-01
  -1.6091000000000000e+00   9.2330000000000001e-01  -8.5780000000000001e-01   1.3370000000000001e-01  -9.4999999999999998e-03   4.3900000000000002e-02   1.8422000000000001e+00   6.4480000000000004e-01   2.0893999999999999e+00   1.6380000000000000e-01   4.9070000000000003e-01   3.1000000000000000e-02
  -1.8075000000000001e+00   8.5740000000000005e-01  -6.8630000000000002e-01   1.6230000000000000e-01  -7.6100000000000001e-02  -3.0700000000000002e-02   1.9310000000000000e+00   8.4499999999999997e-01   2.2635999999999998e+00   1.4449999999999999e-01   4.7149999999999997e-01   9.2899999999999996e-02
  -1.7634000000000001e+00   7.4739999999999995e-01  -8.5800000000000001e-02   1.3370000000000001e-01   9.4999999999999998e-03   9.6500000000000002e-02   1.8866000000000001e+00   8.6719999999999997e-01   1.8283000000000000e+00   1.7340000000000000e-01   5.5810000000000004e-01   1.0170000000000000e-01
  -1.6532000000000000e+00   7.2550000000000003e-01  -8.5780000000000001e-01   5.7299999999999997e-02  -1.0470000000000000e-01   6.5799999999999997e-02   1.9088000000000001e+00   8.0049999999999999e-01   2.4377000000000000e+00   2.0230000000000001e-01   4.1370000000000001e-01   1.0620000000000000e-01
  -1.7193000000000001e+00   8.1340000000000001e-01  -1.7160000000000000e-01   1.2410000000000000e-01  -1.0470000000000000e-01   3.9500000000000000e-02   2.0196999999999998e+00   8.2269999999999999e-01   1.7412000000000001e+00   9.6299999999999997e-02   4.3300000000000000e-01   7.5200000000000003e-02
  -1.7413000000000001e+00   9.2330000000000001e-01  -1.7160000000000000e-01   1.9099999999999999e-02  -8.5599999999999996e-02   1.3200000000000000e-02   1.9088000000000001e+00   7.7820000000000000e-01   1.7412000000000001e+00   1.5409999999999999e-01   4.5219999999999999e-01   1.2830000000000000e-01
  -1.8075000000000001e+00   8.5740000000000005e-01  -5.1470000000000005e-01  -6.6799999999999998e-02  -1.6180000000000000e-01   3.5099999999999999e-02   1.8866000000000001e+00   7.7820000000000000e-01   1.8283000000000000e+00   2.0230000000000001e-01   4.7149999999999997e-01   1.1940000000000001e-01
  -1.7854000000000001e+00   9.2330000000000001e-01  -7.7210000000000001e-01   1.0500000000000000e-01  -4.7600000000000003e-02   1.3200000000000000e-02   2.0196999999999998e+00   5.5589999999999995e-01   2.4377000000000000e+00   2.0230000000000001e-01   4.1370000000000001e-01   1.2830000000000000e-01
  -1.7193000000000001e+00   6.5949999999999998e-01  -2.5740000000000002e-01   1.3370000000000001e-01  -4.7600000000000003e-02   1.0520000000000000e-01   1.9310000000000000e+00   6.4480000000000004e-01   2.4377000000000000e+00   1.5409999999999999e-01   5.1000000000000001e-01   1.1500000000000000e-01
  -1.6972000000000000e+00   7.6939999999999997e-01  -3.4310000000000002e-01   6.6799999999999998e-02  -3.8100000000000002e-02   4.3900000000000002e-02   2.0196999999999998e+00   6.0040000000000004e-01   2.6118000000000001e+00   1.6380000000000000e-01   4.7149999999999997e-01   1.0170000000000000e-01
  -1.8294999999999999e+00   7.6939999999999997e-01   3.4310000000000002e-01   1.4319999999999999e-01  -6.6600000000000006e-02  -4.4000000000000003e-03   1.9532000000000000e+00   8.4499999999999997e-01   2.3506000000000000e+00   2.5050000000000000e-01   4.2340000000000000e-01   1.2390000000000000e-01
  -1.6972000000000000e+00   6.5949999999999998e-01   3.4310000000000002e-01   2.2910000000000000e-01  -3.8100000000000002e-02   5.7000000000000002e-02   1.7978000000000001e+00   5.7809999999999995e-01   2.5247000000000002e+00   1.9270000000000001e-01   3.9450000000000002e-01   8.4000000000000005e-02
  -1.6091000000000000e+00   8.3540000000000003e-01   5.1470000000000005e-01   1.8140000000000001e-01  -1.3320000000000001e-01   8.3299999999999999e-02   1.8200000000000001e+00   9.5609999999999995e-01   2.2635999999999998e+00   1.1559999999999999e-01   4.8110000000000003e-01   1.1500000000000000e-01
  -1.8956000000000000e+00   8.3540000000000003e-01  -2.5740000000000002e-01   1.6230000000000000e-01  -5.7099999999999998e-02   5.2600000000000001e-02   1.8200000000000001e+00   9.3389999999999995e-01   2.5247000000000002e+00   8.6699999999999999e-02   4.1370000000000001e-01   1.1940000000000001e-01
  -1.7413000000000001e+00   9.6730000000000005e-01  -8.5800000000000001e-02   1.6230000000000000e-01   9.4999999999999998e-03   6.1400000000000003e-02   1.9310000000000000e+00   7.7820000000000000e-01   2.3506000000000000e+00   1.6380000000000000e-01   5.0029999999999997e-01   1.5479999999999999e-01
  -1.5649999999999999e+00   6.1550000000000005e-01   2.5740000000000002e-01   3.8199999999999998e-02  -1.0470000000000000e-01   1.7500000000000002e-02   2.0196999999999998e+00   7.3380000000000001e-01   2.3506000000000000e+00   1.9270000000000001e-01   4.6189999999999998e-01   1.0620000000000000e-01
  -1.6311000000000000e+00   6.5949999999999998e-01  -9.4359999999999999e-01   1.2410000000000000e-01  -1.6180000000000000e-01   7.4499999999999997e-02   1.8866000000000001e+00   9.1169999999999995e-01   2.1764999999999999e+00   1.8300000000000000e-01   4.9070000000000003e-01   1.4160000000000000e-01
  -1.6532000000000000e+00   9.0129999999999999e-01  -7.7210000000000001e-01   1.4319999999999999e-01  -5.7099999999999998e-02   7.0199999999999999e-02   1.7978000000000001e+00   8.4499999999999997e-01   2.6989000000000001e+00   1.7340000000000000e-01   4.8110000000000003e-01   1.5479999999999999e-01
  -1.7634000000000001e+00   8.7929999999999997e-01  -2.5740000000000002e-01   9.5500000000000002e-02  -8.5599999999999996e-02   7.8899999999999998e-02   2.1084999999999998e+00   8.8939999999999997e-01   2.8730000000000002e+00   2.4079999999999999e-01   4.8110000000000003e-01   1.1500000000000000e-01
  -1.4988999999999999e+00   6.3749999999999996e-01  -5.1470000000000005e-01   1.2410000000000000e-01  -1.1420000000000000e-01   6.1400000000000003e-02   1.8866000000000001e+00   6.6710000000000003e-01   2.1764999999999999e+00   2.3119999999999999e-01   4.5219999999999999e-01   8.4000000000000005e-02
  -1.7413000000000001e+00   6.8149999999999999e-01  -9.4359999999999999e-01   2.0050000000000001e-01  -1.9000000000000000e-02  -1.7500000000000002e-02   1.8422000000000001e+00   7.7820000000000000e-01   2.4377000000000000e+00   1.7340000000000000e-01   3.7530000000000002e-01   8.4000000000000005e-02
  -1.7634000000000001e+00   8.1340000000000001e-01  -2.5740000000000002e-01   1.7190000000000000e-01   0.0000000000000000e+00   7.8899999999999998e-02   1.9753000000000001e+00   7.7820000000000000e-01   3.1341999999999999e+00   3.8500000000000000e-02   5.0029999999999997e-01   9.2899999999999996e-02
  -1.6532000000000000e+00   6.3749999999999996e-01   0.0000000000000000e+00   1.8140000000000001e-01  -8.5599999999999996e-02   3.9500000000000000e-02   1.8644000000000001e+00   7.5600000000000001e-01   2.4377000000000000e+00   1.2520000000000001e-01   4.2340000000000000e-01   5.7500000000000002e-02
  -1.7413000000000001e+00   8.3540000000000003e-01  -2.5740000000000002e-01   6.6799999999999998e-02  -2.8500000000000001e-02   3.0700000000000002e-02   1.8644000000000001e+00   6.4480000000000004e-01   2.8730000000000002e+00   1.9270000000000001e-01   4.0410000000000001e-01   1.1940000000000001e-01
  -1.6972000000000000e+00   9.0129999999999999e-01  -3.4310000000000002e-01   2.0999999999999999e-01  -3.8100000000000002e-02   7.4499999999999997e-02   1.9088000000000001e+00   5.1139999999999997e-01   2.1764999999999999e+00   1.7340000000000000e-01   4.3300000000000000e-01   9.2899999999999996e-02
  -1.8075000000000001e+00   7.4739999999999995e-01  -6.0050000000000003e-01   1.5279999999999999e-01  -4.7600000000000003e-02   7.4499999999999997e-02   1.8422000000000001e+00   8.2269999999999999e-01   2.4377000000000000e+00   1.1559999999999999e-01   4.5219999999999999e-01   1.0620000000000000e-01
  -1.8735999999999999e+00   7.2550000000000003e-01  -1.7160000000000000e-01   6.6799999999999998e-02  -1.6180000000000000e-01   6.1400000000000003e-02   1.8644000000000001e+00   7.3380000000000001e-01   3.3083000000000000e+00   2.2159999999999999e-01   4.6189999999999998e-01   8.8499999999999995e-02
  -1.6752000000000000e+00   6.1550000000000005e-01  -4.2890000000000000e-01   4.7699999999999999e-02  -2.8500000000000001e-02   1.3200000000000000e-02   2.0196999999999998e+00   8.8939999999999997e-01   2.6118000000000001e+00   1.1559999999999999e-01   4.0410000000000001e-01   7.5200000000000003e-02
  -1.6532000000000000e+00   8.5740000000000005e-01   0.0000000000000000e+00   9.5500000000000002e-02  -1.1420000000000000e-01   6.1400000000000003e-02   1.9088000000000001e+00   8.2269999999999999e-01   2.6118000000000001e+00   2.1190000000000001e-01   4.6189999999999998e-01   1.1060000000000000e-01
  -1.8075000000000001e+00   9.2330000000000001e-01  -8.5780000000000001e-01   1.3370000000000001e-01  -1.1420000000000000e-01   3.9500000000000000e-02   2.1528999999999998e+00   7.1150000000000002e-01   2.6118000000000001e+00   1.6380000000000000e-01   4.8110000000000003e-01   1.0620000000000000e-01
  -1.7634000000000001e+00   8.3540000000000003e-01  -3.4310000000000002e-01   1.5279999999999999e-01   3.8100000000000002e-02   5.7000000000000002e-02   1.8866000000000001e+00   7.7820000000000000e-01   2.3506000000000000e+00   1.7340000000000000e-01   4.2340000000000000e-01   1.1940000000000001e-01
  -1.6091000000000000e+00   7.0350000000000001e-01   1.7160000000000000e-01   2.0050000000000001e-01  -6.6600000000000006e-02   7.0199999999999999e-02   1.7978000000000001e+00   7.3380000000000001e-01   2.5247000000000002e+00   1.5409999999999999e-01   4.8110000000000003e-01   1.1500000000000000e-01
  -1.6972000000000000e+00   8.3540000000000003e-01  -8.5800000000000001e-02   6.6799999999999998e-02  -9.5200000000000007e-02   3.5099999999999999e-02   2.0419000000000000e+00   8.8939999999999997e-01   2.8730000000000002e+00   1.5409999999999999e-01   4.1370000000000001e-01   1.1940000000000001e-01
  -1.7193000000000001e+00   7.4739999999999995e-01  -8.5800000000000001e-02   9.5500000000000002e-02  -6.6600000000000006e-02   6.1400000000000003e-02   1.7978000000000001e+00   9.1169999999999995e-01   2.5247000000000002e+00   1.2520000000000001e-01   4.8110000000000003e-01   7.9600000000000004e-02
  -1.7413000000000001e+00   9.6730000000000005e-01   3.4310000000000002e-01   1.3370000000000001e-01  -9.5200000000000007e-02   3.5099999999999999e-02   1.8200000000000001e+00   7.5600000000000001e-01   2.4377000000000000e+00   1.1559999999999999e-01   5.5810000000000004e-01   1.5040000000000001e-01
  -1.6752000000000000e+00   8.5740000000000005e-01  -7.7210000000000001e-01   1.0500000000000000e-01  -4.7600000000000003e-02   3.5099999999999999e-02   1.9310000000000000e+00   6.4480000000000004e-01   1.6540999999999999e+00   1.1559999999999999e-01   4.2340000000000000e-01   7.9600000000000004e-02
  -1.6311000000000000e+00   6.3749999999999996e-01  -1.7160000000000000e-01   2.8600000000000000e-02  -1.0470000000000000e-01   7.4499999999999997e-02   1.8644000000000001e+00   8.6719999999999997e-01   2.0893999999999999e+00   1.6380000000000000e-01   4.1370000000000001e-01   1.0620000000000000e-01
  -1.8735999999999999e+00   8.7929999999999997e-01  -8.5780000000000001e-01   2.0050000000000001e-01  -9.4999999999999998e-03   8.3299999999999999e-02   1.9753000000000001e+00   7.1150000000000002e-01   2.3506000000000000e+00   1.5409999999999999e-01   4.7149999999999997e-01   1.0620000000000000e-01
  -1.5428999999999999e+00   5.9360000000000002e-01  -1.2010000000000001e+00   4.7699999999999999e-02  -2.8500000000000001e-02   3.5099999999999999e-02   2.0419000000000000e+00   7.5600000000000001e-01   1.6540999999999999e+00   1.1559999999999999e-01   5.1959999999999995e-01   5.7500000000000002e-02
  -1.6532000000000000e+00   8.5740000000000005e-01   4.2890000000000000e-01   8.5900000000000004e-02  -8.5599999999999996e-02   3.0700000000000002e-02   1.8644000000000001e+00   8.0049999999999999e-01   1.9153000000000000e+00   2.1190000000000001e-01   4.9070000000000003e-01   1.6370000000000001e-01
  -1.6091000000000000e+00   6.5949999999999998e-01  -4.2890000000000000e-01   1.9089999999999999e-01  -3.8100000000000002e-02   3.5099999999999999e-02   1.7756000000000001e+00   7.3380000000000001e-01   2.4377000000000000e+00   8.6699999999999999e-02   4.5219999999999999e-01   1.0620000000000000e-01
  -1.7634000000000001e+00   8.3540000000000003e-01  -3.4310000000000002e-01   7.6399999999999996e-02  -9.4999999999999998e-03   8.7700000000000000e-02   1.9088000000000001e+00   7.3380000000000001e-01   2.1764999999999999e+00   1.3489999999999999e-01   4.2340000000000000e-01   1.1940000000000001e-01
  -1.8514999999999999e+00   7.9139999999999999e-01  -5.1470000000000005e-01   1.7190000000000000e-01  -1.0470000000000000e-01   4.3900000000000002e-02   1.9532000000000000e+00   7.5600000000000001e-01   3.0470999999999999e+00   1.7340000000000000e-01   4.0410000000000001e-01   7.0800000000000002e-02
  -1.8294999999999999e+00   7.0350000000000001e-01  -5.1470000000000005e-01   1.2410000000000000e-01  -1.3320000000000001e-01   5.2600000000000001e-02   1.7534000000000001e+00   6.8930000000000002e-01   2.6118000000000001e+00   2.0230000000000001e-01   4.6189999999999998e-01   1.1060000000000000e-01
  -1.7413000000000001e+00   8.1340000000000001e-01  -1.7160000000000000e-01   1.7190000000000000e-01  -6.6600000000000006e-02   4.4000000000000003e-03   1.8422000000000001e+00   5.5589999999999995e-01   2.6989000000000001e+00   2.6010000000000000e-01   4.6189999999999998e-01   1.0620000000000000e-01
  -1.8075000000000001e+00   7.9139999999999999e-01   3.4310000000000002e-01   1.5279999999999999e-01  -9.5200000000000007e-02   5.2600000000000001e-02   2.0419000000000000e+00   5.7809999999999995e-01   2.1764999999999999e+00   1.6380000000000000e-01   4.5219999999999999e-01   7.5200000000000003e-02
  -1.6532000000000000e+00   7.6939999999999997e-01  -4.2890000000000000e-01   1.6230000000000000e-01  -8.5599999999999996e-02   7.4499999999999997e-02   1.8866000000000001e+00   8.2269999999999999e-01   2.1764999999999999e+00   1.4449999999999999e-01   4.7149999999999997e-01   1.2390000000000000e-01
  -1.7854000000000001e+00   8.1340000000000001e-01  -5.1470000000000005e-01   9.5500000000000002e-02  -9.5200000000000007e-02   2.1899999999999999e-02   1.8866000000000001e+00   6.6710000000000003e-01   2.9600000000000000e+00   1.3489999999999999e-01   4.6189999999999998e-01   8.8499999999999995e-02
  -1.8956000000000000e+00   7.4739999999999995e-01   3.4310000000000002e-01   1.0500000000000000e-01  -3.8100000000000002e-02   4.8200000000000000e-02   1.9310000000000000e+00   5.3369999999999995e-01   2.7858999999999998e+00   1.4449999999999999e-01   4.9070000000000003e-01   9.7299999999999998e-02
  -1.7854000000000001e+00   9.0129999999999999e-01  -5.1470000000000005e-01   1.2410000000000000e-01  -1.0470000000000000e-01   5.2600000000000001e-02   2.0419000000000000e+00   7.5600000000000001e-01   3.2212000000000001e+00   1.3489999999999999e-01   5.3879999999999995e-01   9.7299999999999998e-02
  -1.7634000000000001e+00   1.0112000000000001e+00  -3.4310000000000002e-01   1.7190000000000000e-01  -1.0470000000000000e-01  -8.8000000000000005e-03   1.9532000000000000e+00   8.8939999999999997e-01   2.6989000000000001e+00   2.2159999999999999e-01   4.3300000000000000e-01   1.0170000000000000e-01
  -1.8735999999999999e+00   8.5740000000000005e-01  -8.5800000000000001e-02   1.3370000000000001e-01  -1.9000000000000000e-02   3.5099999999999999e-02   2.0419000000000000e+00   7.1150000000000002e-01   2.2635999999999998e+00   1.1559999999999999e-01   4.8110000000000003e-01   1.2390000000000000e-01
  -1.6532000000000000e+00   6.3749999999999996e-01  -2.5740000000000002e-01   3.8199999999999998e-02  -5.7099999999999998e-02   4.3900000000000002e-02   1.8200000000000001e+00   7.3380000000000001e-01   2.3506000000000000e+00   7.7100000000000002e-02   4.8110000000000003e-01   6.1899999999999997e-02
  -1.6311000000000000e+00   9.0129999999999999e-01  -3.4310000000000002e-01   1.7190000000000000e-01  -1.0470000000000000e-01   4.3900000000000002e-02   1.9753000000000001e+00   6.8930000000000002e-01   2.6989000000000001e+00   9.6299999999999997e-02   4.3300000000000000e-01   7.5200000000000003e-02
  -1.7413000000000001e+00   8.1340000000000001e-01  -3.4310000000000002e-01   1.4319999999999999e-01  -1.1420000000000000e-01   6.1400000000000003e-02   2.0196999999999998e+00   7.3380000000000001e-01   2.3506000000000000e+00   1.7340000000000000e-01   4.7149999999999997e-01   9.7299999999999998e-02
  -1.9397000000000000e+00   8.3540000000000003e-01   1.7160000000000000e-01   9.5500000000000002e-02  -1.6180000000000000e-01   8.3299999999999999e-02   1.8644000000000001e+00   5.5589999999999995e-01   2.6989000000000001e+00   1.8300000000000000e-01   4.1370000000000001e-01   9.2899999999999996e-02
  -1.5208999999999999e+00   8.5740000000000005e-01  -7.7210000000000001e-01   1.3370000000000001e-01  -4.7600000000000003e-02   5.2600000000000001e-02   1.9532000000000000e+00   9.1169999999999995e-01   2.4377000000000000e+00   1.4449999999999999e-01   5.3879999999999995e-01   9.7299999999999998e-02
  -1.6752000000000000e+00   8.3540000000000003e-01  -5.1470000000000005e-01   1.8140000000000001e-01  -6.6600000000000006e-02   7.4499999999999997e-02   1.8644000000000001e+00   6.8930000000000002e-01   1.6540999999999999e+00   1.5409999999999999e-01   4.7149999999999997e-01   1.3270000000000001e-01
  -1.8514999999999999e+00   8.3540000000000003e-01   3.4310000000000002e-01   1.7190000000000000e-01  -1.4269999999999999e-01   7.8899999999999998e-02   1.8866000000000001e+00   8.8939999999999997e-01   2.7858999999999998e+00   1.6380000000000000e-01   5.0029999999999997e-01   1.1060000000000000e-01
  -1.8075000000000001e+00   8.1340000000000001e-01  -1.7160000000000000e-01   1.8140000000000001e-01  -7.6100000000000001e-02   4.8200000000000000e-02   1.8866000000000001e+00   6.2260000000000004e-01   2.5247000000000002e+00   1.9270000000000001e-01   5.1000000000000001e-01   9.7299999999999998e-02
  -1.6972000000000000e+00   7.2550000000000003e-01  -6.8630000000000002e-01   2.0050000000000001e-01  -7.6100000000000001e-02   9.6500000000000002e-02   2.0196999999999998e+00   9.3389999999999995e-01   2.8730000000000002e+00   1.7340000000000000e-01   4.3300000000000000e-01   8.4000000000000005e-02
  -1.6311000000000000e+00   6.8149999999999999e-01   0.0000000000000000e+00   2.0999999999999999e-01  -8.5599999999999996e-02   1.3200000000000000e-02   1.8644000000000001e+00   8.4499999999999997e-01   2.9600000000000000e+00   9.6299999999999997e-02   4.6189999999999998e-01   1.1940000000000001e-01
  -1.7854000000000001e+00   8.5740000000000005e-01   0.0000000000000000e+00   1.3370000000000001e-01  -3.8100000000000002e-02   6.1400000000000003e-02   1.7978000000000001e+00   8.2269999999999999e-01   2.6989000000000001e+00   2.4079999999999999e-01   4.7149999999999997e-01   5.7500000000000002e-02
  -1.7193000000000001e+00   7.4739999999999995e-01   1.7160000000000000e-01   1.6230000000000000e-01  -4.7600000000000003e-02   4.4000000000000003e-03   1.9975000000000001e+00   8.2269999999999999e-01   2.0024000000000002e+00   1.1559999999999999e-01   4.2340000000000000e-01   1.3270000000000001e-01
  -1.8294999999999999e+00   7.0350000000000001e-01   3.4310000000000002e-01   7.6399999999999996e-02   0.0000000000000000e+00   5.7000000000000002e-02   1.7312000000000001e+00   8.0049999999999999e-01   2.5247000000000002e+00   1.6380000000000000e-01   3.8490000000000002e-01   1.2830000000000000e-01
  -1.8735999999999999e+00   7.0350000000000001e-01   5.1470000000000005e-01   1.6230000000000000e-01  -5.7099999999999998e-02   3.9500000000000000e-02   1.9310000000000000e+00   7.7820000000000000e-01   2.6118000000000001e+00   1.3489999999999999e-01   4.8110000000000003e-01   1.1940000000000001e-01
  -1.5649999999999999e+00   4.1770000000000002e-01   0.0000000000000000e+00   9.5500000000000002e-02  -1.5229999999999999e-01   2.1899999999999999e-02   2.0640999999999998e+00   6.4480000000000004e-01   2.4377000000000000e+00   1.5409999999999999e-01   4.5219999999999999e-01   1.2390000000000000e-01
  -1.6972000000000000e+00   6.5949999999999998e-01  -4.2890000000000000e-01   1.3370000000000001e-01  -6.6600000000000006e-02   3.0700000000000002e-02   1.9753000000000001e+00   8.4499999999999997e-01   2.7858999999999998e+00   1.5409999999999999e-01   4.2340000000000000e-01   1.3710000000000000e-01
  -1.6972000000000000e+00   8.7929999999999997e-01  -7.7210000000000001e-01   1.7190000000000000e-01  -1.3320000000000001e-01   7.0199999999999999e-02   1.8644000000000001e+00   1.0450999999999999e+00   2.6989000000000001e+00   1.8300000000000000e-01   5.8689999999999998e-01   1.0170000000000000e-01
  -1.6752000000000000e+00   8.7929999999999997e-01   0.0000000000000000e+00   2.4820000000000000e-01   0.0000000000000000e+00   2.1899999999999999e-02   1.9975000000000001e+00   6.6710000000000003e-01   2.2635999999999998e+00   1.8300000000000000e-01   4.4259999999999999e-01   1.2830000000000000e-01
  -1.8294999999999999e+00   7.4739999999999995e-01   0.0000000000000000e+00   1.9089999999999999e-01  -1.9000000000000000e-02   4.3900000000000002e-02   1.9088000000000001e+00   8.0049999999999999e-01   2.7858999999999998e+00   1.1559999999999999e-01   4.3300000000000000e-01   1.1500000000000000e-01
  -1.8294999999999999e+00   8.3540000000000003e-01   8.5780000000000001e-01   1.2410000000000000e-01  -5.7099999999999998e-02   6.1400000000000003e-02   1.9088000000000001e+00   7.5600000000000001e-01   2.8730000000000002e+00   2.4079999999999999e-01   4.7149999999999997e-01   1.1500000000000000e-01
  -1.9397000000000000e+00   8.3540000000000003e-01  -1.7160000000000000e-01   1.3370000000000001e-01  -1.2370000000000000e-01   4.3900000000000002e-02   1.8644000000000001e+00   7.5600000000000001e-01   2.0893999999999999e+00   2.0230000000000001e-01   4.8110000000000003e-01   6.6400000000000001e-02
  -1.6091000000000000e+00   6.1550000000000005e-01   8.5800000000000001e-02   1.6230000000000000e-01  -1.4269999999999999e-01   5.7000000000000002e-02   2.0640999999999998e+00   8.0049999999999999e-01   1.7412000000000001e+00   1.8300000000000000e-01   5.3879999999999995e-01   1.1940000000000001e-01
  -1.7634000000000001e+00   5.9360000000000002e-01  -8.5780000000000001e-01   1.9089999999999999e-01  -6.6600000000000006e-02   7.4499999999999997e-02   1.9310000000000000e+00   8.6719999999999997e-01   2.0024000000000002e+00   2.2159999999999999e-01   4.1370000000000001e-01   1.1060000000000000e-01
  -1.8514999999999999e+00   7.2550000000000003e-01  -3.4310000000000002e-01   1.0500000000000000e-01  -1.1420000000000000e-01   7.0199999999999999e-02   1.9532000000000000e+00   6.8930000000000002e-01   2.7858999999999998e+00   1.8300000000000000e-01   4.4259999999999999e-01   1.1500000000000000e-01
  -2.0057999999999998e+00   8.5740000000000005e-01  -2.5740000000000002e-01   1.9099999999999999e-02  -5.7099999999999998e-02   4.3900000000000002e-02   2.0640999999999998e+00   8.4499999999999997e-01   2.7858999999999998e+00   1.8300000000000000e-01   5.1000000000000001e-01   1.0620000000000000e-01
  -1.8075000000000001e+00   7.9139999999999999e-01  -1.7160000000000000e-01   2.5779999999999997e-01  -8.5599999999999996e-02   2.6300000000000000e-02   2.0640999999999998e+00   7.3380000000000001e-01   2.9600000000000000e+00   1.9270000000000001e-01   3.7530000000000002e-01   7.0800000000000002e-02
  -1.8075000000000001e+00   6.8149999999999999e-01  -8.5780000000000001e-01   1.3370000000000001e-01  -7.6100000000000001e-02   3.5099999999999999e-02   1.9975000000000001e+00   7.3380000000000001e-01   2.6989000000000001e+00   1.4449999999999999e-01   5.4849999999999999e-01   1.0620000000000000e-01
  -1.6311000000000000e+00   8.1340000000000001e-01   6.8630000000000002e-01   1.4319999999999999e-01  -1.9000000000000000e-02   6.1400000000000003e-02   2.0196999999999998e+00   7.5600000000000001e-01   2.4377000000000000e+00   1.8300000000000000e-01   5.1000000000000001e-01   7.9600000000000004e-02
  -1.5649999999999999e+00   8.7929999999999997e-01  -7.7210000000000001e-01   1.2410000000000000e-01   2.8500000000000001e-02   5.7000000000000002e-02   1.9532000000000000e+00   8.6719999999999997e-01   2.2635999999999998e+00   9.6299999999999997e-02   4.6189999999999998e-01   1.1940000000000001e-01
  -1.8075000000000001e+00   8.1340000000000001e-01  -1.2867999999999999e+00   1.4319999999999999e-01  -6.6600000000000006e-02  -1.3200000000000000e-02   1.8866000000000001e+00   7.3380000000000001e-01   2.0893999999999999e+00   1.1559999999999999e-01   4.9070000000000003e-01   1.0620000000000000e-01
  -1.8075000000000001e+00   7.0350000000000001e-01  -8.5800000000000001e-02   3.8199999999999998e-02  -1.0470000000000000e-01   6.5799999999999997e-02   2.0640999999999998e+00   7.7820000000000000e-01   2.3506000000000000e+00   1.7340000000000000e-01   5.0029999999999997e-01   1.0620000000000000e-01
  -1.7634000000000001e+00   9.0129999999999999e-01  -2.5740000000000002e-01   1.1459999999999999e-01  -1.2370000000000000e-01   4.8200000000000000e-02   1.8866000000000001e+00   7.7820000000000000e-01   2.7858999999999998e+00   1.4449999999999999e-01   4.4259999999999999e-01   1.4160000000000000e-01
  -1.5870000000000000e+00   8.5740000000000005e-01   8.5800000000000001e-02   5.7299999999999997e-02  -8.5599999999999996e-02   5.2600000000000001e-02   2.0640999999999998e+00   7.7820000000000000e-01   2.2635999999999998e+00   1.6380000000000000e-01   4.3300000000000000e-01   1.4160000000000000e-01
  -1.7193000000000001e+00   8.5740000000000005e-01  -4.2890000000000000e-01   6.6799999999999998e-02  -4.7600000000000003e-02   5.2600000000000001e-02   1.8866000000000001e+00   7.1150000000000002e-01   2.3506000000000000e+00   1.5409999999999999e-01   3.6559999999999998e-01   1.0620000000000000e-01
  -1.7854000000000001e+00   7.4739999999999995e-01   8.5800000000000001e-02   6.6799999999999998e-02  -9.5200000000000007e-02   6.1400000000000003e-02   1.9753000000000001e+00   8.2269999999999999e-01   2.8730000000000002e+00   1.8300000000000000e-01   5.1000000000000001e-01   1.1060000000000000e-01
  -1.8294999999999999e+00   7.6939999999999997e-01   4.2890000000000000e-01   1.1459999999999999e-01  -6.6600000000000006e-02   4.8200000000000000e-02   1.7534000000000001e+00   6.2260000000000004e-01   2.6989000000000001e+00   1.0600000000000000e-01   4.6189999999999998e-01   7.0800000000000002e-02
  -1.6752000000000000e+00   8.3540000000000003e-01  -2.5740000000000002e-01   2.0050000000000001e-01   1.9000000000000000e-02   3.5099999999999999e-02   1.8866000000000001e+00   6.8930000000000002e-01   1.9153000000000000e+00   2.0230000000000001e-01   4.7149999999999997e-01   9.7299999999999998e-02
  -1.9177000000000000e+00   9.0129999999999999e-01  -6.0050000000000003e-01   1.9089999999999999e-01   0.0000000000000000e+00   6.1400000000000003e-02   1.9753000000000001e+00   8.2269999999999999e-01   2.7858999999999998e+00   1.6380000000000000e-01   4.8110000000000003e-01   9.7299999999999998e-02
  -1.7854000000000001e+00   9.6730000000000005e-01   0.0000000000000000e+00   2.5779999999999997e-01  -9.4999999999999998e-03   4.8200000000000000e-02   1.7312000000000001e+00   7.5600000000000001e-01   2.2635999999999998e+00   1.5409999999999999e-01   4.8110000000000003e-01   1.0170000000000000e-01
  -1.8514999999999999e+00   8.7929999999999997e-01  -8.5800000000000001e-02   1.7190000000000000e-01  -9.5200000000000007e-02   1.7500000000000002e-02   1.9532000000000000e+00   6.8930000000000002e-01   2.3506000000000000e+00   1.1559999999999999e-01   4.5219999999999999e-01   8.4000000000000005e-02
  -2.0499000000000001e+00   7.0350000000000001e-01   8.5800000000000001e-02   9.5500000000000002e-02  -1.0470000000000000e-01   6.1400000000000003e-02   1.8422000000000001e+00   9.3389999999999995e-01   2.2635999999999998e+00   1.8300000000000000e-01   4.5219999999999999e-01   9.7299999999999998e-02
  -1.8514999999999999e+00   6.3749999999999996e-01  -2.5740000000000002e-01   1.1459999999999999e-01  -1.4269999999999999e-01   5.7000000000000002e-02   1.7756000000000001e+00   7.5600000000000001e-01   2.7858999999999998e+00   1.4449999999999999e-01   4.2340000000000000e-01   1.2390000000000000e-01
  -1.8294999999999999e+00   7.4739999999999995e-01  -6.8630000000000002e-01   1.5279999999999999e-01  -4.7600000000000003e-02   4.8200000000000000e-02   1.9310000000000000e+00   8.2269999999999999e-01   2.6118000000000001e+00   2.5050000000000000e-01   4.1370000000000001e-01   1.1940000000000001e-01
  -1.7854000000000001e+00   7.6939999999999997e-01  -1.7160000000000000e-01   4.7699999999999999e-02  -2.0930000000000001e-01   3.0700000000000002e-02   2.0640999999999998e+00   6.2260000000000004e-01   2.0893999999999999e+00   1.4449999999999999e-01   4.6189999999999998e-01   9.7299999999999998e-02
  -1.6311000000000000e+00   7.4739999999999995e-01  -1.2867999999999999e+00   1.6230000000000000e-01  -1.5229999999999999e-01   4.3900000000000002e-02   1.7978000000000001e+00   7.7820000000000000e-01   1.7412000000000001e+00   1.8300000000000000e-01   5.3879999999999995e-01   1.0170000000000000e-01
  -1.7854000000000001e+00   9.2330000000000001e-01  -1.1152000000000000e+00   1.6230000000000000e-01  -3.8100000000000002e-02   3.0700000000000002e-02   1.9088000000000001e+00   8.4499999999999997e-01   3.3083000000000000e+00   1.5409999999999999e-01   3.7530000000000002e-01   4.8700000000000000e-02
  -1.7854000000000001e+00   7.6939999999999997e-01  -4.2890000000000000e-01   2.4820000000000000e-01  -5.7099999999999998e-02   9.2100000000000001e-02   1.7312000000000001e+00   8.2269999999999999e-01   2.6989000000000001e+00   1.3489999999999999e-01   4.6189999999999998e-01   1.1060000000000000e-01
  -1.5870000000000000e+00   8.5740000000000005e-01  -6.8630000000000002e-01   1.2410000000000000e-01  -6.6600000000000006e-02   2.6300000000000000e-02   1.9753000000000001e+00   5.7809999999999995e-01   1.9153000000000000e+00   1.4449999999999999e-01   5.7730000000000004e-01   1.2390000000000000e-01
  -1.7634000000000001e+00   9.6730000000000005e-01  -1.7160000000000000e-01   1.9089999999999999e-01  -9.4999999999999998e-03   2.6300000000000000e-02   2.0863000000000000e+00   9.3389999999999995e-01   2.5247000000000002e+00   2.0230000000000001e-01   4.9070000000000003e-01   7.0800000000000002e-02
  -1.6752000000000000e+00   9.4530000000000003e-01   3.4310000000000002e-01   2.0999999999999999e-01  -9.4999999999999998e-03   4.4000000000000003e-03   1.9310000000000000e+00   8.0049999999999999e-01   1.7412000000000001e+00   1.8300000000000000e-01   4.6189999999999998e-01   1.1940000000000001e-01
  -1.7193000000000001e+00   7.6939999999999997e-01  -4.2890000000000000e-01   1.4319999999999999e-01  -2.8500000000000001e-02   5.7000000000000002e-02   1.9088000000000001e+00   1.0227999999999999e+00   2.2635999999999998e+00   1.4449999999999999e-01   4.5219999999999999e-01   1.1060000000000000e-01
  -1.6532000000000000e+00   5.2759999999999996e-01  -8.5800000000000001e-02   9.5500000000000002e-02  -1.5229999999999999e-01   3.0700000000000002e-02   1.9088000000000001e+00   8.2269999999999999e-01   3.1341999999999999e+00   1.7340000000000000e-01   5.0029999999999997e-01   9.7299999999999998e-02
  -1.8514999999999999e+00   6.1550000000000005e-01  -2.5740000000000002e-01   2.4820000000000000e-01  -4.7600000000000003e-02   4.3900000000000002e-02   1.8422000000000001e+00   6.2260000000000004e-01   2.7858999999999998e+00   1.4449999999999999e-01   4.6189999999999998e-01   8.4000000000000005e-02
  -1.8514999999999999e+00   6.8149999999999999e-01  -2.5740000000000002e-01   9.5500000000000002e-02  -5.7099999999999998e-02   1.3200000000000000e-02   2.0419000000000000e+00   7.5600000000000001e-01   2.7858999999999998e+00   1.8300000000000000e-01   4.7149999999999997e-01   1.1500000000000000e-01
  -1.5649999999999999e+00   7.0350000000000001e-01  -1.1152000000000000e+00   9.5500000000000002e-02  -1.2370000000000000e-01   4.3900000000000002e-02   2.0640999999999998e+00   7.7820000000000000e-01   1.5670999999999999e+00   1.6380000000000000e-01   4.9070000000000003e-01   4.4200000000000003e-02
  -1.8294999999999999e+00   7.0350000000000001e-01  -6.0050000000000003e-01   2.0050000000000001e-01   9.4999999999999998e-03   3.9500000000000000e-02   1.7978000000000001e+00   6.4480000000000004e-01   2.9600000000000000e+00   6.7400000000000002e-02   4.2340000000000000e-01   1.0620000000000000e-01
  -1.8075000000000001e+00   8.7929999999999997e-01   8.5800000000000001e-02   1.7190000000000000e-01  -3.8100000000000002e-02   6.1400000000000003e-02   1.9310000000000000e+00   6.0040000000000004e-01   1.7412000000000001e+00   1.0600000000000000e-01   5.1000000000000001e-01   4.4200000000000003e-02
  -1.7634000000000001e+00   8.7929999999999997e-01  -6.0050000000000003e-01   2.0999999999999999e-01  -1.0470000000000000e-01   2.1899999999999999e-02   2.0419000000000000e+00   8.0049999999999999e-01   1.9153000000000000e+00   2.3119999999999999e-01   5.0029999999999997e-01   6.1899999999999997e-02
  -1.5649999999999999e+00   9.2330000000000001e-01  -6.0050000000000003e-01   1.8140000000000001e-01  -7.6100000000000001e-02   2.1899999999999999e-02   1.8422000000000001e+00   6.0040000000000004e-01   2.3506000000000000e+00   1.7340000000000000e-01   4.8110000000000003e-01   7.9600000000000004e-02
  -1.7854000000000001e+00   8.3540000000000003e-01   0.0000000000000000e+00   2.2910000000000000e-01   2.8500000000000001e-02   5.7000000000000002e-02   1.9532000000000000e+00   8.2269999999999999e-01   3.2212000000000001e+00   1.6380000000000000e-01   5.1959999999999995e-01   1.0620000000000000e-01
  -1.6532000000000000e+00   8.7929999999999997e-01  -5.1470000000000005e-01   1.2410000000000000e-01  -6.6600000000000006e-02   1.7500000000000002e-02   1.7978000000000001e+00   7.5600000000000001e-01   2.2635999999999998e+00   2.9859999999999998e-01   4.0410000000000001e-01   1.1940000000000001e-01
  -1.6311000000000000e+00   7.6939999999999997e-01  -8.5780000000000001e-01   1.8140000000000001e-01  -1.9000000000000000e-02   3.5099999999999999e-02   1.7090000000000001e+00   8.4499999999999997e-01   2.9600000000000000e+00   1.8300000000000000e-01   3.8490000000000002e-01   1.3270000000000001e-01
  -1.7193000000000001e+00   7.0350000000000001e-01  -8.5780000000000001e-01   1.2410000000000000e-01  -2.8500000000000001e-02   7.4499999999999997e-02   1.7756000000000001e+00   5.5589999999999995e-01   2.1764999999999999e+00   1.6380000000000000e-01   5.2920000000000000e-01   9.7299999999999998e-02
  -1.6752000000000000e+00   8.3540000000000003e-01  -7.7210000000000001e-01   1.1459999999999999e-01  -5.7099999999999998e-02   6.1400000000000003e-02   2.0196999999999998e+00   8.4499999999999997e-01   2.6989000000000001e+00   2.1190000000000001e-01   3.5599999999999998e-01   7.0800000000000002e-02
  -1.7854000000000001e+00   7.4739999999999995e-01  -1.1152000000000000e+00   6.6799999999999998e-02  -1.9000000000000000e-02   5.2600000000000001e-02   1.8422000000000001e+00   8.0049999999999999e-01   2.2635999999999998e+00   1.4449999999999999e-01   4.5219999999999999e-01   1.0620000000000000e-01
