# Supplementary material for: Footwear and Foam Surface Alter Gait Initiation of Typical Subjects
Source: PLoS One. 2015 Aug 13;10(8):e0135821. doi: 10.1371/journal.pone.0135821 (PMC4536224; doi:10.1371/journal.pone.0135821)
Supplement: S1 Dataset — (ZIP) [file pone.0135821.s001.zip › 13_barefoot_av1_03.txt]

   1.4988600000000000e+01  -1.0112000000000001e+00   2.5040289999999999e+02  -3.9335000000000000e+00   3.2106400000000001e+01  -2.8939999999999999e-01  -1.6890300000000000e+01  -2.9573000000000000e+00   2.8085620000000000e+02  -7.3017000000000003e+00  -2.6893599999999999e+01  -5.3100000000000001e-02
   1.4768200000000000e+01  -1.5828000000000000e+00   2.4808670000000001e+02  -4.2199999999999998e+00   3.1935099999999998e+01  -2.4120000000000000e-01  -1.6668399999999998e+01  -3.3130999999999999e+00   2.8033380000000000e+02  -7.3594999999999997e+00  -2.6951300000000000e+01  -4.8700000000000000e-02
   1.4657999999999999e+01  -2.2423000000000002e+00   2.4551320000000001e+02  -4.4396000000000004e+00   3.1640200000000000e+01  -1.2720000000000001e-01  -1.6313300000000002e+01  -3.3797999999999999e+00   2.7981150000000002e+02  -7.4364999999999997e+00  -2.7028300000000002e+01  -1.4160000000000000e-01
   1.4503700000000000e+01  -2.8799000000000001e+00   2.4414070000000001e+02  -4.8023999999999996e+00   3.1411799999999999e+01  -1.3200000000000000e-02  -1.6579599999999999e+01  -3.2686000000000002e+00   2.8068209999999999e+02  -7.4749999999999996e+00  -2.7143799999999999e+01  -1.4160000000000000e-01
   1.4393500000000000e+01  -3.5613000000000001e+00   2.4105240000000001e+02  -5.0029000000000003e+00   3.1021599999999999e+01   1.2280000000000001e-01  -1.6934699999999999e+01  -3.8690000000000002e+00   2.8303269999999998e+02  -7.6483999999999996e+00  -2.7268899999999999e+01  -1.2390000000000000e-01
   1.3820399999999999e+01  -4.1989000000000001e+00   2.3624850000000001e+02  -5.2606000000000002e+00   3.0422100000000000e+01   2.5430000000000003e-01  -1.7223299999999998e+01  -3.7801000000000000e+00   2.8320679999999999e+02  -7.8604000000000003e+00  -2.7461300000000001e+01  -1.2830000000000000e-01
   1.3401600000000000e+01  -5.0342000000000002e+00   2.3084420000000000e+02  -5.3560999999999996e+00   2.9679900000000000e+01   3.1140000000000001e-01  -1.6535200000000000e+01  -3.9579000000000000e+00   2.8616690000000000e+02  -7.9760000000000000e+00  -2.7711500000000001e+01  -2.7429999999999999e-01
   1.2696300000000001e+01  -5.4958999999999998e+00   2.2415299999999999e+02  -5.6520999999999999e+00   2.8870999999999999e+01   4.3409999999999999e-01  -1.7067900000000002e+01  -4.7362000000000002e+00   2.8860449999999997e+02  -8.3515999999999995e+00  -2.8057900000000000e+01  -2.6979999999999998e-01
   1.2189299999999999e+01  -5.9576000000000002e+00   2.1617509999999999e+02  -5.6234000000000002e+00   2.7986100000000000e+01   4.4290000000000002e-01  -1.7689399999999999e+01  -5.4255000000000004e+00   2.9260930000000002e+02  -8.8910999999999998e+00  -2.8308000000000000e+01  -3.9810000000000001e-01
   1.1285600000000001e+01  -6.7929000000000004e+00   2.0793989999999999e+02  -5.7285000000000004e+00   2.6939299999999999e+01   5.4379999999999995e-01  -1.7667200000000001e+01  -5.6478999999999999e+00   2.9617880000000002e+02  -9.3727000000000000e+00  -2.8866099999999999e+01  -4.8220000000000002e-01
   1.0293699999999999e+01  -7.1886000000000001e+00   1.9876100000000000e+02  -5.6806999999999999e+00   2.5740300000000001e+01   5.7450000000000001e-01  -1.7733799999999999e+01  -6.6485000000000003e+00   3.0044470000000001e+02  -1.0114400000000000e+01  -2.9481900000000000e+01  -6.0599999999999998e-01
   8.9049999999999994e+00  -7.6063000000000001e+00   1.8820959999999999e+02  -5.5757000000000003e+00   2.4598400000000002e+01   5.5249999999999999e-01  -1.8399600000000000e+01  -7.4489000000000001e+00   3.0671310000000000e+02  -1.0942800000000000e+01  -3.0088100000000001e+01  -8.1389999999999996e-01
   7.3399999999999999e+00  -7.4744000000000002e+00   1.7825870000000000e+02  -5.2988000000000000e+00   2.3247199999999999e+01   5.5249999999999999e-01  -1.9864500000000000e+01  -8.5385000000000009e+00   3.1367790000000002e+02  -1.2021699999999999e+01  -3.0944500000000001e+01  -9.9090000000000000e-01
   6.3701999999999996e+00  -7.2325999999999997e+00   1.6650630000000001e+02  -5.1555999999999997e+00   2.1981600000000000e+01   4.5610000000000001e-01  -1.9908899999999999e+01  -1.0250600000000000e+01   3.2299329999999998e+02  -1.3023500000000000e+01  -3.1839300000000001e+01  -1.2474000000000001e+00
   5.3342000000000001e+00  -6.5951000000000004e+00   1.5664120000000000e+02  -4.6592000000000002e+00   2.0563700000000001e+01   3.0700000000000000e-01  -2.0574700000000000e+01  -1.1384700000000000e+01   3.3204759999999999e+02  -1.4179500000000001e+01  -3.2994000000000000e+01  -1.5173000000000001e+00
   4.2762000000000002e+00  -5.3419999999999996e+00   1.4720500000000001e+02  -4.4873000000000003e+00   1.9393300000000000e+01   1.2280000000000001e-01  -2.1062999999999999e+01  -1.2385300000000001e+01   3.4162419999999997e+02  -1.5489500000000000e+01  -3.4196700000000000e+01  -1.7738000000000000e+00
   3.3283999999999998e+00  -4.0449999999999999e+00   1.3828350000000000e+02  -4.1340000000000003e+00   1.8194299999999998e+01  -7.4499999999999997e-02  -2.1751000000000001e+01  -1.4164099999999999e+01   3.5050430000000000e+02  -1.7021100000000001e+01  -3.5264800000000001e+01  -2.0790000000000002e+00
   2.1160000000000001e+00  -2.9678000000000000e+00   1.2961930000000001e+02  -3.7902999999999998e+00   1.7090399999999999e+01  -2.8499999999999998e-01  -2.2261500000000002e+01  -1.5298100000000000e+01   3.5955860000000001e+02  -1.8302299999999999e+01  -3.6361699999999999e+01  -2.3576999999999999e+00
   1.7193000000000001e+00  -1.7146999999999999e+00   1.2275660000000001e+02  -3.4466000000000001e+00   1.6110299999999999e+01  -4.8680000000000001e-01  -2.2394700000000000e+01  -1.6521100000000001e+01   3.6791640000000001e+02  -1.9699100000000001e+01  -3.7554800000000000e+01  -2.7381000000000002e+00
   9.0369999999999995e-01  -3.7369999999999998e-01   1.1460710000000000e+02  -3.2079000000000000e+00   1.5120699999999999e+01  -7.0599999999999996e-01  -2.3060500000000001e+01  -1.8077600000000000e+01   3.7653530000000001e+02  -2.0845400000000001e+01  -3.8382300000000001e+01  -3.0478000000000001e+00
  -4.4100000000000000e-02   5.9360000000000002e-01   1.0671500000000000e+02  -2.9597000000000002e+00   1.4188100000000000e+01  -8.5509999999999997e-01  -2.4658600000000000e+01  -1.9434000000000001e+01   3.8306490000000002e+02  -2.2049499999999998e+01  -3.9113599999999998e+01  -3.3618000000000001e+00
  -4.8490000000000000e-01   1.5828000000000000e+00   1.0002390000000000e+02  -2.8069999999999999e+00   1.3255599999999999e+01  -1.0129999999999999e+00  -2.6145600000000002e+01  -2.1012699999999999e+01   3.9011669999999998e+02  -2.3109100000000002e+01  -3.9854500000000002e+01  -3.6671000000000000e+00
  -1.1241000000000001e+00   2.6160000000000001e+00   9.3590100000000007e+01  -2.4155000000000002e+00   1.2351599999999999e+01  -1.1314000000000000e+00  -2.7432900000000000e+01  -2.1790900000000001e+01   3.9490499999999997e+02  -2.3879700000000000e+01  -4.0297100000000000e+01  -3.9988000000000001e+00
  -1.6091000000000000e+00   3.7151999999999998e+00   8.7070499999999996e+01  -2.2246000000000001e+00   1.1466600000000000e+01  -1.3374999999999999e+00  -2.8698100000000000e+01  -2.2702600000000000e+01   3.9847449999999998e+02  -2.4582899999999999e+01  -4.0662700000000001e+01  -4.2377000000000002e+00
  -2.0278999999999998e+00   4.5726000000000004e+00   8.0722499999999997e+01  -2.0335999999999999e+00   1.0762400000000000e+01  -1.4252000000000000e+00  -3.0296099999999999e+01  -2.3347400000000000e+01   3.9969340000000000e+02  -2.5103100000000001e+01  -4.0720500000000001e+01  -4.5561999999999996e+00
  -2.5789000000000000e+00   5.5179000000000000e+00   7.5403899999999993e+01  -1.8617999999999999e+00   1.0010700000000000e+01  -1.6050000000000000e+00  -3.2338000000000001e+01  -2.4125699999999998e+01   3.9890980000000002e+02  -2.5584700000000002e+01  -4.0701200000000000e+01  -4.8038999999999996e+00
  -2.6010000000000000e+00   6.1993999999999998e+00   7.0428500000000000e+01  -1.6708000000000001e+00   9.3635999999999999e+00  -1.6093999999999999e+00  -3.4246800000000000e+01  -2.4347999999999999e+01   4.0099930000000001e+02  -2.5950700000000001e+01  -4.0749299999999998e+01  -5.0206000000000000e+00
  -3.1299999999999999e+00   6.6609999999999996e+00   6.4938299999999998e+01  -1.5180000000000000e+00   8.7070000000000007e+00  -1.6050000000000000e+00  -3.6288699999999999e+01  -2.3591999999999999e+01   4.0535230000000001e+02  -2.6442000000000000e+01  -4.1105400000000003e+01  -5.2683999999999997e+00
  -3.3944999999999999e+00   6.9248000000000003e+00   6.1163800000000002e+01  -1.4035000000000000e+00   8.2121999999999993e+00  -1.7585000000000000e+00  -3.8175300000000000e+01  -2.4103500000000000e+01   4.0944409999999999e+02  -2.7116299999999999e+01  -4.1499899999999997e+01  -5.4497000000000000e+00
  -3.3062999999999998e+00   8.1778999999999993e+00   5.7131999999999998e+01  -1.2124999999999999e+00   7.4794000000000000e+00  -1.7936000000000001e+00  -3.9706699999999998e+01  -2.4459199999999999e+01   4.1397120000000001e+02  -2.7780999999999999e+01  -4.2048299999999998e+01  -5.7062999999999997e+00
  -2.8875000000000002e+00   8.2878000000000007e+00   5.2842799999999997e+01  -1.0598000000000001e+00   7.1082999999999998e+00  -1.8110999999999999e+00  -4.1082799999999999e+01  -2.4570399999999999e+01   4.1815010000000001e+02  -2.8426400000000001e+01  -4.2490900000000003e+01  -5.9539999999999997e+00
  -2.7553000000000001e+00   8.2878000000000007e+00   5.0011899999999997e+01  -1.0884000000000000e+00   6.6325000000000003e+00  -1.7541000000000000e+00  -4.2081600000000002e+01  -2.4903900000000000e+01   4.2198079999999999e+02  -2.9013999999999999e+01  -4.3125999999999998e+01  -6.1177000000000001e+00
  -2.8433999999999999e+00   8.6835000000000004e+00   4.7438400000000001e+01  -9.6430000000000005e-01   6.2614000000000001e+00  -1.7847999999999999e+00  -4.2858400000000003e+01  -2.5370899999999999e+01   4.2546319999999997e+02  -2.9659400000000002e+01  -4.3501199999999997e+01  -6.2725000000000000e+00
  -2.6890999999999998e+00   9.2111000000000001e+00   4.5122300000000003e+01  -8.5929999999999995e-01   5.8521999999999998e+00  -1.7322000000000000e+00  -4.3479900000000001e+01  -2.5170800000000000e+01   4.2972910000000002e+02  -3.0266200000000001e+01  -4.4126700000000000e+01  -6.4051999999999998e+00
  -2.5569000000000002e+00   9.6728000000000005e+00   4.2634500000000003e+01  -8.1150000000000000e-01   5.6143000000000001e+00  -1.7628999999999999e+00  -4.3701799999999999e+01  -2.5548800000000000e+01   4.3347269999999997e+02  -3.0902000000000001e+01  -4.4886800000000001e+01  -6.4362000000000004e+00
  -2.3584999999999998e+00   1.0046500000000000e+01   4.1433599999999998e+01  -7.7329999999999999e-01   5.3669000000000002e+00  -1.7804000000000000e+00  -4.3590899999999998e+01  -2.5571000000000002e+01   4.3860930000000002e+02  -3.1585899999999999e+01  -4.5502600000000001e+01  -6.5114000000000001e+00
  -2.1821999999999999e+00   1.0881900000000000e+01   3.9717900000000000e+01  -6.4920000000000000e-01   5.2241999999999997e+00  -1.7979000000000001e+00  -4.3457700000000003e+01  -2.5926800000000000e+01   4.4287520000000001e+02  -3.2086799999999997e+01  -4.6108800000000002e+01  -6.5556000000000001e+00
  -1.8735999999999999e+00   1.1233599999999999e+01   3.9803699999999999e+01  -6.9699999999999995e-01   5.1670999999999996e+00  -1.9251000000000000e+00  -4.3391100000000002e+01  -2.6794000000000000e+01   4.4731529999999998e+02  -3.2761099999999999e+01  -4.6782400000000003e+01  -6.6352000000000002e+00
  -1.3005000000000000e+00   1.2486700000000001e+01   4.0747300000000003e+01  -6.9699999999999995e-01   5.1860999999999997e+00  -1.9953000000000001e+00  -4.2880600000000001e+01  -2.7460999999999999e+01   4.5131999999999999e+02  -3.3406500000000001e+01  -4.7321199999999997e+01  -6.7458000000000000e+00
  -7.2740000000000005e-01   1.3124200000000000e+01   4.0404200000000003e+01  -7.6380000000000003e-01   5.4335000000000004e+00  -2.0434999999999999e+00  -4.2503300000000003e+01  -2.8639500000000002e+01   4.5523779999999999e+02  -3.3984499999999997e+01  -4.7946599999999997e+01  -6.8651999999999997e+00
  -3.3060000000000000e-01   1.3783700000000000e+01   4.3234999999999999e+01  -8.7839999999999996e-01   5.6905000000000001e+00  -2.0653999999999999e+00  -4.2347900000000003e+01  -2.9862500000000001e+01   4.5863310000000001e+02  -3.4485399999999998e+01  -4.8447000000000003e+01  -6.9802000000000000e+00
  -2.8649999999999998e-01   1.4245400000000000e+01   4.6065899999999999e+01  -1.0980000000000001e+00   6.1376999999999997e+00  -2.0830000000000002e+00  -4.2148200000000003e+01  -3.1041000000000000e+01   4.6124489999999997e+02  -3.5024799999999999e+01  -4.8899200000000000e+01  -7.0997000000000003e+00
  -1.5429999999999999e-01   1.4289300000000001e+01   4.9239899999999999e+01  -1.1934000000000000e+00   6.6801000000000004e+00  -2.0478999999999998e+00  -4.1926200000000001e+01  -3.2241700000000002e+01   4.6394380000000001e+02  -3.5525700000000001e+01  -4.9207099999999997e+01  -7.2058000000000000e+00
   2.1999999999999999e-02   1.3805700000000000e+01   5.4129600000000003e+01  -1.4988999999999999e+00   7.3461999999999996e+00  -2.0127999999999999e+00  -4.2125999999999998e+01  -3.3375700000000002e+01   4.6551089999999999e+02  -3.5949599999999997e+01  -4.9495800000000003e+01  -7.3827999999999996e+00
   1.3230000000000000e-01   1.3541900000000000e+01   6.0220199999999998e+01  -1.8140000000000001e+00   8.2121999999999993e+00  -1.8944000000000001e+00  -4.2259200000000000e+01  -3.4843299999999999e+01   4.6638150000000002e+02  -3.6334899999999998e+01  -4.9745899999999999e+01  -7.5022000000000002e+00
   1.7630000000000001e-01   1.2904400000000001e+01   6.7683400000000006e+01  -2.3105000000000002e+00   9.2683999999999997e+00  -1.7497000000000000e+00  -4.2481099999999998e+01  -3.6355300000000000e+01   4.6760030000000000e+02  -3.6604599999999998e+01  -4.9919100000000000e+01  -7.7100999999999997e+00
   3.9679999999999999e-01   1.1849200000000000e+01   7.5318200000000004e+01  -2.8355999999999999e+00   1.0305700000000000e+01  -1.5654999999999999e+00  -4.2680900000000001e+01  -3.7533799999999999e+01   4.6786149999999998e+02  -3.6941699999999997e+01  -5.0073099999999997e+01  -7.8648999999999996e+00
   5.9509999999999996e-01   1.0486200000000000e+01   8.4668599999999998e+01  -3.4657000000000000e+00   1.1618800000000000e+01  -1.3374999999999999e+00  -4.3080399999999997e+01  -3.8956899999999997e+01   4.6829680000000002e+02  -3.7067000000000000e+01  -5.0150100000000002e+01  -8.0373999999999999e+00
   5.5110000000000003e-01   8.7714999999999996e+00   9.5648899999999998e+01  -4.0671999999999997e+00   1.3036700000000000e+01  -1.0874999999999999e+00  -4.3435499999999998e+01  -4.0290999999999997e+01   4.6768740000000003e+02  -3.7269300000000001e+01  -5.0101999999999997e+01  -8.1479999999999997e+00
   1.0801000000000001e+00   6.7929000000000004e+00   1.0577140000000000e+02  -4.7641999999999998e+00   1.4511699999999999e+01  -6.7090000000000005e-01  -4.3879399999999997e+01  -4.1602899999999998e+01   4.6707790000000000e+02  -3.7336700000000000e+01  -4.9996099999999998e+01  -8.3382000000000005e+00
   1.1021000000000001e+00   4.8364000000000003e+00   1.1537920000000000e+02  -5.6616000000000000e+00   1.6043700000000001e+01  -3.8590000000000002e-01  -4.3901600000000002e+01  -4.2759200000000000e+01   4.6603320000000002e+02  -3.7346299999999999e+01  -4.9822899999999997e+01  -8.4222999999999999e+00
   1.7854000000000001e+00   3.0118000000000000e+00   1.2798940000000000e+02  -6.2344999999999997e+00   1.7737500000000001e+01  -6.5799999999999997e-02  -4.4167900000000003e+01  -4.3693100000000001e+01   4.6220260000000002e+02  -3.7230699999999999e+01  -4.9563099999999999e+01  -8.5947999999999993e+00
   2.0720000000000001e+00   1.5828000000000000e+00   1.3888390000000001e+02  -6.8933000000000000e+00   1.9279100000000000e+01   1.6230000000000000e-01  -4.4278900000000000e+01  -4.4493600000000001e+01   4.5880720000000002e+02  -3.6989899999999999e+01  -4.9082000000000001e+01  -8.6389999999999993e+00
   2.2263000000000002e+00  -6.6000000000000003e-02   1.4926380000000000e+02  -7.6379999999999999e+00   2.0620799999999999e+01   4.7360000000000002e-01  -4.4012599999999999e+01  -4.5383000000000003e+01   4.5462830000000002e+02  -3.6806899999999999e+01  -4.8754899999999999e+01  -8.7187000000000001e+00
   2.6010000000000000e+00  -9.8929999999999996e-01   1.5809950000000001e+02  -8.1534999999999993e+00   2.2048200000000001e+01   6.3590000000000002e-01  -4.3657400000000003e+01  -4.5583100000000002e+01   4.5123300000000000e+02  -3.6460099999999997e+01  -4.8196800000000003e+01  -8.6920999999999999e+00
   3.1520000000000001e+00  -2.1983999999999999e+00   1.6762150000000000e+02  -8.7073000000000000e+00   2.3199600000000000e+01   7.9810000000000003e-01  -4.3302300000000002e+01  -4.5671999999999997e+01   4.4592230000000001e+02  -3.6055500000000002e+01  -4.7734900000000003e+01  -8.6789000000000005e+00
   3.4826999999999999e+00  -2.8138999999999998e+00   1.7448419999999999e+02  -9.2800999999999991e+00   2.4227300000000000e+01   9.6909999999999996e-01  -4.2658700000000003e+01  -4.5516399999999997e+01   4.4078579999999999e+02  -3.5496800000000000e+01  -4.7119100000000003e+01  -8.6434999999999995e+00
   3.8353000000000002e+00  -3.3195000000000001e+00   1.8203319999999999e+02  -9.6715999999999998e+00   2.5274100000000001e+01   1.0963000000000001e+00  -4.2059399999999997e+01  -4.4938299999999998e+01   4.3530099999999999e+02  -3.4995899999999999e+01  -4.6618800000000000e+01  -8.5460999999999991e+00
   4.2100000000000000e+00  -4.0888999999999998e+00   1.8906750000000000e+02  -1.0034400000000000e+01   2.6178100000000001e+01   1.2365999999999999e+00  -4.1548900000000003e+01  -4.4671399999999998e+01   4.2903260000000000e+02  -3.4360199999999999e+01  -4.5810499999999998e+01  -8.4356000000000009e+00
   4.4524999999999997e+00  -4.9903000000000004e+00   1.9541550000000001e+02  -1.0464000000000000e+01   2.7110600000000002e+01   1.3726000000000000e+00  -4.0727699999999999e+01  -4.4537999999999997e+01   4.2241609999999997e+02  -3.3743699999999997e+01  -4.5165900000000001e+01  -8.3604000000000003e+00
   5.3342000000000001e+00  -6.0235000000000003e+00   2.0099140000000000e+02  -1.0931800000000001e+01   2.7976600000000001e+01   1.6225000000000001e+00  -3.9995300000000000e+01  -4.3959899999999998e+01   4.1492890000000000e+02  -3.3088600000000000e+01  -4.4261400000000002e+01  -8.2408999999999999e+00
   6.2599999999999998e+00  -7.1447000000000003e+00   2.0811150000000001e+02  -1.1218299999999999e+01   2.8861499999999999e+01   1.8067000000000000e+00  -3.9107500000000002e+01  -4.3715299999999999e+01   4.0578760000000000e+02  -3.2317999999999998e+01  -4.3356900000000003e+01  -8.0861000000000001e+00
   6.8331000000000000e+00  -8.3317999999999994e+00   2.1445949999999999e+02  -1.1705200000000000e+01   2.9689399999999999e+01   1.9997000000000000e+00  -3.8130899999999997e+01  -4.3248399999999997e+01   3.9716860000000003e+02  -3.1393300000000000e+01  -4.2288899999999998e+01  -7.9667000000000003e+00
   7.6927000000000003e+00  -9.5629000000000008e+00   2.2037850000000000e+02  -1.2182499999999999e+01   3.0441199999999998e+01   2.2496000000000000e+00  -3.7465100000000000e+01  -4.2581299999999999e+01   3.8828850000000000e+02  -3.0622599999999998e+01  -4.1355499999999999e+01  -7.8207000000000004e+00
   8.4862000000000002e+00  -1.0969799999999999e+01   2.2827070000000001e+02  -1.2497600000000000e+01   3.1411799999999999e+01   2.4864000000000002e+00  -3.6155600000000000e+01  -4.2158799999999999e+01   3.7958240000000001e+02  -2.9784600000000001e+01  -4.0249000000000002e+01  -7.6703000000000001e+00
   9.2576999999999998e+00  -1.2376799999999999e+01   2.3539070000000001e+02  -1.3070499999999999e+01   3.2325299999999999e+01   2.7057000000000002e+00  -3.4823900000000002e+01  -4.1736300000000000e+01   3.7009289999999999e+02  -2.8840599999999998e+01  -3.9286799999999999e+01  -7.5597000000000003e+00
   1.0448000000000000e+01  -1.3717800000000000e+01   2.4354020000000000e+02  -1.3547800000000001e+01   3.3372000000000000e+01   2.9380999999999999e+00  -3.3758499999999998e+01  -4.1536200000000001e+01   3.5929739999999998e+02  -2.7838799999999999e+01  -3.8209099999999999e+01  -7.3738999999999999e+00
   1.1417800000000000e+01  -1.5124700000000001e+01   2.5160380000000001e+02  -1.4034800000000001e+01   3.4418799999999997e+01   3.2406999999999999e+00  -3.2693100000000001e+01  -4.0802399999999999e+01   3.4876310000000001e+02  -2.6923600000000000e+01  -3.7025599999999997e+01  -7.2367999999999997e+00
   1.2542000000000000e+01  -1.6399799999999999e+01   2.5992489999999998e+02  -1.4540800000000001e+01   3.5456000000000003e+01   3.4205000000000001e+00  -3.1383600000000001e+01  -4.0535600000000002e+01   3.3840300000000002e+02  -2.6047100000000000e+01  -3.5880600000000001e+01  -7.0731000000000002e+00
   1.3357500000000000e+01  -1.7982600000000001e+01   2.6996159999999998e+02  -1.5037200000000000e+01   3.6683500000000002e+01   3.7231000000000001e+00  -3.0185099999999998e+01  -3.9712899999999998e+01   3.2804280000000000e+02  -2.4910399999999999e+01  -3.4754800000000003e+01  -6.9005999999999998e+00
   1.4525800000000000e+01  -1.9235600000000002e+01   2.7922620000000001e+02  -1.5505100000000001e+01   3.7977699999999999e+01   4.0343999999999998e+00  -2.9141999999999999e+01  -3.9312600000000003e+01   3.1733440000000002e+02  -2.3870100000000001e+01  -3.3532800000000002e+01  -6.7413999999999996e+00
   1.5495600000000000e+01  -2.1038300000000000e+01   2.8952030000000002e+02  -1.6163799999999998e+01   3.9443100000000001e+01   4.3151000000000002e+00  -2.8187600000000000e+01  -3.8601100000000002e+01   3.0514600000000002e+02  -2.2771899999999999e+01  -3.2272300000000001e+01  -6.5599999999999996e+00
   1.6201000000000001e+01  -2.2994800000000001e+01   3.0127269999999999e+02  -1.6937200000000001e+01   4.0937100000000001e+01   4.6615000000000002e+00  -2.6944700000000001e+01  -3.8267600000000002e+01   2.9443759999999997e+02  -2.1616000000000000e+01  -3.0857900000000001e+01  -6.4184999999999999e+00
   1.7148800000000001e+01  -2.5017299999999999e+01   3.1388290000000001e+02  -1.7662800000000001e+01   4.2535800000000002e+01   5.0385999999999997e+00  -2.5790500000000002e+01  -3.7645000000000003e+01   2.8155270000000002e+02  -2.0315600000000000e+01  -2.9520399999999999e+01  -6.1752000000000002e+00
   1.7854099999999999e+01  -2.7237700000000000e+01   3.2786559999999997e+02  -1.8483899999999998e+01   4.4448500000000003e+01   5.4288999999999996e+00  -2.4836099999999998e+01  -3.6933399999999999e+01   2.6875479999999999e+02  -1.8918800000000001e+01  -2.7961600000000001e+01  -6.0114999999999998e+00
   1.8647600000000001e+01  -2.9611899999999999e+01   3.4107630000000000e+02  -1.9419499999999999e+01   4.6351599999999998e+01   5.8673999999999999e+00  -2.3948300000000000e+01  -3.6110700000000001e+01   2.5508640000000000e+02  -1.7329400000000000e+01  -2.6354800000000001e+01  -5.8036000000000003e+00
   1.9815899999999999e+01  -3.1678400000000000e+01   3.5634580000000000e+02  -2.0326499999999999e+01   4.8407100000000000e+01   6.2358000000000002e+00  -2.3326899999999998e+01  -3.4198399999999999e+01   2.4037320000000000e+02  -1.5807399999999999e+01  -2.4622800000000002e+01  -5.4320000000000004e+00
   2.0322800000000001e+01  -3.3986600000000003e+01   3.7221580000000000e+02  -2.1157100000000000e+01   5.0519599999999997e+01   6.6479999999999997e+00  -2.2372499999999999e+01  -3.1952600000000000e+01   2.2600829999999999e+02  -1.4035000000000000e+01  -2.2910100000000000e+01  -5.0826000000000002e+00
   2.1204499999999999e+01  -3.6053100000000001e+01   3.8825740000000002e+02  -2.2159600000000001e+01   5.2793900000000001e+01   7.0206999999999997e+00  -2.1262799999999999e+01  -2.9551200000000001e+01   2.1112100000000001e+02  -1.2166200000000000e+01  -2.1110800000000001e+01  -4.6490999999999998e+00
   2.2394800000000000e+01  -3.8185499999999998e+01   4.0455630000000002e+02  -2.3143000000000001e+01   5.4792200000000001e+01   7.3891000000000000e+00  -2.0241800000000001e+01  -2.6727300000000000e+01   1.9431840000000000e+02  -1.0258900000000001e+01  -1.9176700000000000e+01  -4.1890000000000001e+00
   2.3673200000000001e+01  -4.0273899999999998e+01   4.2128420000000000e+02  -2.3925899999999999e+01   5.7076000000000001e+01   7.7793999999999999e+00  -1.9043299999999999e+01  -2.4125699999999998e+01   1.7847340000000000e+02  -8.3804999999999996e+00  -1.7223500000000001e+01  -3.6892000000000000e+00
   2.5017800000000001e+01  -4.2120600000000003e+01   4.3766890000000001e+02  -2.4699300000000001e+01   5.9226599999999998e+01   8.1653000000000002e+00  -1.7645000000000000e+01  -2.1168299999999999e+01   1.6193199999999999e+02  -6.5021000000000004e+00  -1.5385600000000000e+01  -3.1627999999999998e+00
   2.6164000000000001e+01  -4.4186999999999998e+01   4.5362470000000002e+02  -2.5615800000000000e+01   6.1224899999999998e+01   8.4985999999999997e+00  -1.5958200000000000e+01  -1.8166499999999999e+01   1.4730580000000000e+02  -4.4791999999999996e+00  -1.3509300000000000e+01  -2.6452000000000000e+00
   2.7420400000000001e+01  -4.5989699999999999e+01   4.6863679999999999e+02  -2.6427299999999999e+01   6.3204200000000000e+01   8.8801000000000005e+00  -1.4315700000000000e+01  -1.4186400000000001e+01   1.3146090000000001e+02  -2.6587000000000001e+00  -1.1902500000000000e+01  -1.9994000000000001e+00
   2.8698899999999998e+01  -4.7990200000000002e+01   4.8193329999999997e+02  -2.7019300000000001e+01   6.5059799999999996e+01   9.1913999999999998e+00  -1.2295999999999999e+01  -1.0206200000000001e+01   1.1944660000000000e+02  -9.7289999999999999e-01  -1.0459199999999999e+01  -1.3447000000000000e+00
   2.9800999999999998e+01  -4.9814799999999998e+01   4.9505820000000000e+02  -2.7678100000000001e+01   6.6629900000000006e+01   9.5379000000000005e+00  -1.0587000000000000e+01  -6.2927000000000000e+00   1.0751930000000000e+02   4.7199999999999998e-01  -9.1698000000000004e+00  -7.2540000000000004e-01
   3.0881000000000000e+01  -5.1529499999999999e+01   5.0578120000000001e+02  -2.7993099999999998e+01   6.7990600000000001e+01   9.7921999999999993e+00  -9.0555000000000003e+00  -3.3576000000000001e+00   9.9509799999999998e+01   1.8399000000000001e+00  -8.2556999999999992e+00  -2.3000000000000001e-01
   3.1696600000000000e+01  -5.2958500000000001e+01   5.1496010000000001e+02  -2.8518200000000000e+01   6.9046899999999994e+01   1.0086000000000000e+01  -7.6351000000000004e+00  -5.5589999999999995e-01   9.2719099999999997e+01   2.8224000000000000e+00  -7.5340999999999996e+00   2.9640000000000000e-01
   3.2534199999999998e+01  -5.4585200000000000e+01   5.2268060000000003e+02  -2.8747399999999999e+01   6.9998500000000007e+01   1.0257000000000000e+01  -6.7694999999999999e+00   1.8677999999999999e+00   8.8801400000000001e+01   3.7471999999999999e+00  -7.0914000000000001e+00   6.2809999999999999e-01
   3.3129300000000001e+01  -5.5860300000000002e+01   5.2842809999999997e+02  -2.8909700000000001e+01   7.0683599999999998e+01   1.0511400000000000e+01  -6.0369999999999999e+00   4.2024999999999997e+00   8.6102500000000006e+01   4.4406999999999996e+00  -7.1203000000000003e+00   9.7760000000000002e-01
   3.3371800000000000e+01  -5.6959499999999998e+01   5.3246000000000004e+02  -2.8919200000000000e+01   7.1140400000000000e+01   1.0642899999999999e+01  -5.4156000000000004e+00   7.3155000000000001e+00   8.6712000000000003e+01   5.0571999999999999e+00  -6.9760000000000000e+00   1.3005000000000000e+00
   3.3636299999999999e+01  -5.8058700000000002e+01   5.3554819999999995e+02  -2.8919200000000000e+01   7.1492500000000007e+01   1.0787599999999999e+01  -4.1726000000000001e+00   9.1388999999999996e+00   8.5928399999999996e+01   5.4522000000000004e+00  -7.1203000000000003e+00   1.5835999999999999e+00
   3.4143300000000004e+01  -5.9047899999999998e+01   5.3863639999999998e+02  -2.8766500000000001e+01   7.1758899999999997e+01   1.0849000000000000e+01  -2.8188000000000000e+00   9.8948999999999998e+00   8.5841399999999993e+01   5.7507999999999999e+00  -7.3704999999999998e+00   1.6499999999999999e+00
   3.4011000000000003e+01  -5.9135899999999999e+01   5.3932270000000005e+02  -2.8585100000000001e+01   7.1892099999999999e+01   1.0875400000000001e+01  -1.8644000000000001e+00   9.2944999999999993e+00   8.5057800000000000e+01   5.7314999999999996e+00  -7.2934999999999999e+00   1.6146000000000000e+00
   3.3812600000000003e+01  -5.9311700000000002e+01   5.4258240000000001e+02  -2.8346399999999999e+01   7.2044399999999996e+01   1.0774500000000000e+01  -3.6177999999999999e+00   7.2933000000000003e+00   8.3403700000000001e+01   5.6929999999999996e+00  -7.2358000000000002e+00   1.2518000000000000e+00
   3.3768500000000003e+01  -5.9641500000000001e+01   5.4395500000000004e+02  -2.8059999999999999e+01   7.2187100000000001e+01   1.0800800000000001e+01  -3.2183000000000002e+00   4.7584000000000000e+00   8.0443600000000004e+01   5.2401999999999997e+00  -6.8798000000000004e+00   1.2253000000000001e+00
   3.3393799999999999e+01  -5.9927300000000002e+01   5.4618539999999996e+02  -2.7878599999999999e+01   7.2415499999999994e+01   1.0726300000000000e+01  -2.6412000000000000e+00   2.1124000000000001e+00   7.6700000000000003e+01   5.0476000000000001e+00  -6.5621999999999998e+00   9.6870000000000001e-01
   3.3107300000000002e+01  -6.0125100000000003e+01   5.4738630000000001e+02  -2.7487100000000002e+01   7.2424999999999997e+01   1.0621000000000000e+01  -1.5315000000000001e+00   1.0005999999999999e+00   7.2172899999999998e+01   4.7682000000000002e+00  -6.3409000000000004e+00   6.6790000000000005e-01
   3.2710500000000003e+01  -5.9861300000000000e+01   5.4807259999999997e+02  -2.7057500000000001e+01   7.2520200000000003e+01   1.0471900000000000e+01  -1.0431999999999999e+00   4.6689999999999998e-01   6.7558700000000002e+01   4.4889000000000001e+00  -5.9367999999999999e+00   6.5469999999999995e-01
   3.2203600000000002e+01  -6.0059199999999997e+01   5.4910199999999998e+02  -2.6751999999999999e+01   7.2406000000000006e+01   1.0388600000000000e+01  -1.0653999999999999e+00   2.0010000000000000e-01   6.2509200000000000e+01   4.2866000000000000e+00  -5.4364999999999997e+00   6.1490000000000000e-01
   3.1762699999999999e+01  -5.9839300000000001e+01   5.4961670000000004e+02  -2.6226800000000001e+01   7.2491600000000005e+01   1.0287699999999999e+01  -8.2120000000000004e-01   3.7800000000000000e-01   5.8417400000000001e+01   3.9590999999999998e+00  -4.9264999999999999e+00   5.8830000000000005e-01
   3.1101400000000002e+01  -5.9971200000000003e+01   5.4961670000000004e+02  -2.5787700000000001e+01   7.2529700000000005e+01   1.0186900000000000e+01  -5.1049999999999995e-01   1.3786000000000000e+00   5.2149099999999997e+01   3.6316000000000002e+00  -4.6090000000000000e+00   6.1040000000000005e-01
   3.0748799999999999e+01  -5.9883299999999998e+01   5.4901620000000003e+02  -2.5338899999999999e+01   7.2339399999999998e+01   1.0077199999999999e+01  -3.1069999999999998e-01   2.9573000000000000e+00   4.7795999999999999e+01   3.4773999999999998e+00  -4.0509000000000004e+00   6.5469999999999995e-01
   3.0462199999999999e+01  -5.9751399999999997e+01   5.4815840000000003e+02  -2.4813800000000001e+01   7.1968299999999999e+01   9.9281000000000006e+00   2.4410000000000001e-01   2.8239000000000001e+00   4.1875999999999998e+01   3.0632000000000001e+00  -3.6179000000000001e+00   5.0870000000000004e-01
   3.0241800000000001e+01  -5.9553500000000000e+01   5.4567070000000001e+02  -2.4116900000000001e+01   7.1559100000000001e+01   9.8361000000000001e+00   6.2150000000000005e-01   1.7121000000000000e+00   3.7348799999999997e+01   2.6972000000000000e+00  -3.0693999999999999e+00   4.9990000000000001e-01
   3.0307900000000000e+01  -5.9509599999999999e+01   5.4283979999999997e+02  -2.3486699999999999e+01   7.1064300000000003e+01   9.7219999999999995e+00   1.0431999999999999e+00   2.2012999999999998e+00   3.3518200000000000e+01   2.3986000000000001e+00  -2.6844999999999999e+00   4.3790000000000001e-01
   3.0285900000000002e+01  -5.9641500000000001e+01   5.3855060000000003e+02  -2.3018899999999999e+01   7.0302999999999997e+01   9.6649999999999991e+00   1.5758000000000001e+00   2.7128000000000001e+00   2.8555700000000002e+01   2.1385000000000001e+00  -2.2323000000000000e+00   4.6000000000000002e-01
   3.0572399999999998e+01  -5.9729399999999998e+01   5.3443299999999999e+02  -2.2388800000000000e+01   6.9503699999999995e+01   9.5816999999999997e+00   1.9310000000000000e+00   3.5131999999999999e+00   2.4638000000000002e+01   1.9555000000000000e+00  -1.9339999999999999e+00   4.9990000000000001e-01
   3.1079400000000000e+01  -6.0169100000000000e+01   5.3031539999999995e+02  -2.1749099999999999e+01   6.8761399999999995e+01   9.5379000000000005e+00   1.9975000000000001e+00   4.3136999999999999e+00   2.1590900000000001e+01   1.5990000000000000e+00  -1.4625999999999999e+00   5.6620000000000004e-01
   3.1476199999999999e+01  -6.0081099999999999e+01   5.2559730000000002e+02  -2.1204899999999999e+01   6.8009699999999995e+01   9.5071999999999992e+00   1.9532000000000000e+00   5.2920999999999996e+00   1.8195599999999999e+01   1.4834000000000001e+00  -1.1546000000000001e+00   6.5910000000000002e-01
   3.1718599999999999e+01  -6.0388900000000000e+01   5.1993550000000005e+02  -2.0479299999999999e+01   6.7115200000000002e+01   9.4633000000000003e+00   2.1307000000000000e+00   6.1593000000000000e+00   1.5932000000000000e+01   1.3871000000000000e+00  -8.5640000000000005e-01   7.5639999999999996e-01
   3.2335799999999999e+01  -6.0103099999999998e+01   5.1547479999999996e+02  -1.9705900000000000e+01   6.6268299999999996e+01   9.3141999999999996e+00   2.2416999999999998e+00   7.4711999999999996e+00   1.2449600000000000e+01   1.2619000000000000e+00  -5.5810000000000004e-01   8.6699999999999999e-01
   3.2357799999999997e+01  -5.9751399999999997e+01   5.1049930000000001e+02  -1.8980300000000000e+01   6.5269099999999995e+01   9.2089999999999996e+00   2.9297000000000000e+00   7.2933000000000003e+00   9.5765999999999991e+00   1.1077999999999999e+00  -1.8279999999999999e-01   7.2540000000000004e-01
   3.2423999999999999e+01  -5.9597499999999997e+01   5.0458019999999999e+02  -1.8187899999999999e+01   6.4536400000000000e+01   9.1519999999999992e+00   2.9963000000000002e+00   4.0690999999999997e+00   5.7460000000000004e+00   5.8760000000000001e-01   7.6999999999999999e-02   3.6709999999999998e-01
   3.2401899999999998e+01  -5.9421599999999998e+01   4.9977629999999999e+02  -1.7395499999999998e+01   6.3651400000000002e+01   8.9984999999999999e+00   2.4636000000000000e+00   6.8930000000000002e-01   2.7858999999999998e+00   1.7340000000000000e-01   3.6559999999999998e-01   1.2390000000000000e-01
   3.2379899999999999e+01  -5.9531599999999997e+01   4.9522980000000001e+02  -1.6717600000000001e+01   6.2909199999999998e+01   8.9370999999999992e+00   2.4636000000000000e+00  -4.0020000000000000e-01   2.7858999999999998e+00   0.0000000000000000e+00   5.5810000000000004e-01   4.8700000000000000e-02
   3.2269700000000000e+01  -5.9553500000000000e+01   4.9128370000000001e+02  -1.5972899999999999e+01   6.2128900000000002e+01   8.8625000000000007e+00   1.6202000000000001e+00  -8.8900000000000007e-02   3.3083000000000000e+00   0.0000000000000000e+00   6.1580000000000001e-01   5.7500000000000002e-02
   3.2049300000000002e+01  -5.9553500000000000e+01   4.8776659999999998e+02  -1.5333200000000000e+01   6.1472299999999997e+01   8.7660999999999998e+00   2.3083000000000000e+00   6.6710000000000003e-01   2.3506000000000000e+00   6.7400000000000002e-02   4.5219999999999999e-01   7.9600000000000004e-02
   3.1432099999999998e+01  -5.9839300000000001e+01   4.8407790000000000e+02  -1.4626700000000000e+01   6.0910899999999998e+01   8.7354000000000003e+00   3.0629000000000000e+00   9.1169999999999995e-01   2.6989000000000001e+00   5.7799999999999997e-02   4.1370000000000001e-01   9.7299999999999998e-02
   3.0969200000000001e+01  -5.9861300000000000e+01   4.8107549999999998e+02  -1.4111100000000000e+01   6.0454099999999997e+01   8.6914999999999996e+00   2.7078000000000002e+00   1.2452000000000001e+00   2.2635999999999998e+00   2.3119999999999999e-01   4.7149999999999997e-01   6.6400000000000001e-02
   3.0484300000000001e+01  -6.0586799999999997e+01   4.7996030000000002e+02  -1.3366400000000001e+01   5.9987800000000000e+01   8.6257000000000001e+00   1.9975000000000001e+00   6.2260000000000004e-01   3.3953000000000002e+00   4.8200000000000000e-02   4.7149999999999997e-01   1.2390000000000000e-01
   3.0175699999999999e+01  -6.0960500000000003e+01   4.7790150000000000e+02  -1.2545299999999999e+01   5.9683300000000003e+01   8.5818999999999992e+00   1.9310000000000000e+00  -2.2239999999999999e-01   2.6118000000000001e+00  -9.6299999999999997e-02   5.5810000000000004e-01   7.5200000000000003e-02
   2.9558499999999999e+01  -6.1026400000000002e+01   4.7635739999999998e+02  -1.1829300000000000e+01   5.9359800000000000e+01   8.4809999999999999e+00   2.3748999999999998e+00   6.0040000000000004e-01   2.6118000000000001e+00   2.8899999999999999e-02   3.7530000000000002e-01   6.6400000000000001e-02
   2.9095600000000001e+01  -6.0938499999999998e+01   4.7532799999999997e+02  -1.1189600000000000e+01   5.9074300000000001e+01   8.3626000000000005e+00   2.6856000000000000e+00   1.0005999999999999e+00   2.8730000000000002e+00   1.5409999999999999e-01   4.8110000000000003e-01   7.5200000000000003e-02
   2.8809100000000001e+01  -6.1026400000000002e+01   4.7455590000000001e+02  -1.0263500000000001e+01   5.8836399999999998e+01   8.2925000000000004e+00   2.6412000000000000e+00   7.1150000000000002e-01   3.0470999999999999e+00   1.5409999999999999e-01   5.3879999999999995e-01   8.4000000000000005e-02
   2.8500499999999999e+01  -6.1268300000000004e+01   4.7344069999999999e+02  -9.4520000000000000e+00   5.8655600000000000e+01   8.1959999999999997e+00   2.2639000000000000e+00   6.0040000000000004e-01   2.6989000000000001e+00   8.6699999999999999e-02   5.7730000000000004e-01   1.2390000000000000e-01
   2.8257999999999999e+01  -6.1092399999999998e+01   4.7309760000000000e+02  -8.6500000000000004e+00   5.8313000000000002e+01   8.0600000000000005e+00   2.0196999999999998e+00   5.7809999999999995e-01   2.9600000000000000e+00   6.7400000000000002e-02   6.0619999999999996e-01   8.8499999999999995e-02
   2.7993500000000001e+01  -6.0916499999999999e+01   4.7206819999999999e+02  -7.8193999999999999e+00   5.8189300000000003e+01   7.9810999999999996e+00   2.3971000000000000e+00   6.8930000000000002e-01   2.2635999999999998e+00   8.6699999999999999e-02   4.2340000000000000e-01   1.0170000000000000e-01
   2.7684899999999999e+01  -6.0850600000000000e+01   4.7189659999999998e+02  -6.8742000000000001e+00   5.7970500000000001e+01   7.7968999999999999e+00   2.5080000000000000e+00   6.4480000000000004e-01   2.7858999999999998e+00   1.1559999999999999e-01   3.8490000000000002e-01   9.2899999999999996e-02
   2.7222000000000001e+01  -6.1048400000000001e+01   4.7172500000000002e+02  -6.1295000000000002e+00   5.7875300000000003e+01   7.7310999999999996e+00   2.4413999999999998e+00   8.6719999999999997e-01   3.2212000000000001e+00   9.6299999999999997e-02   4.1370000000000001e-01   8.4000000000000005e-02
   2.7288200000000000e+01  -6.1070399999999999e+01   4.7301179999999999e+02  -5.3083999999999998e+00   5.7818199999999997e+01   7.6303000000000001e+00   2.4192000000000000e+00   5.5589999999999995e-01   2.8730000000000002e+00   1.2520000000000001e-01   5.3879999999999995e-01   8.4000000000000005e-02
   2.7177900000000001e+01  -6.1334200000000003e+01   4.7395540000000000e+02  -4.3345000000000002e+00   5.7875300000000003e+01   7.5030999999999999e+00   2.3527000000000000e+00   3.3350000000000002e-01   2.3506000000000000e+00   1.9300000000000001e-02   5.6769999999999998e-01   8.8499999999999995e-02
   2.6869399999999999e+01  -6.1378200000000000e+01   4.7507060000000001e+02  -3.4083999999999999e+00   5.7770600000000002e+01   7.4417000000000000e+00   2.4636000000000000e+00   6.6710000000000003e-01   2.5247000000000002e+00   1.6380000000000000e-01   4.9070000000000003e-01   7.0800000000000002e-02
   2.6891400000000001e+01  -6.1466099999999997e+01   4.7815879999999999e+02  -2.4918999999999998e+00   5.7856299999999997e+01   7.4198000000000004e+00   2.4413999999999998e+00   7.7820000000000000e-01   2.7858999999999998e+00   1.2520000000000001e-01   5.1959999999999995e-01   1.0620000000000000e-01
   2.7067699999999999e+01  -6.1839799999999997e+01   4.7970290000000000e+02  -1.3938999999999999e+00   5.7970500000000001e+01   7.3452000000000002e+00   2.3304999999999998e+00   6.2260000000000004e-01   2.4377000000000000e+00   1.5409999999999999e-01   5.4849999999999999e-01   9.2899999999999996e-02
   2.6979600000000001e+01  -6.1905799999999999e+01   4.8279109999999997e+02  -3.5330000000000000e-01   5.8037100000000002e+01   7.2488000000000001e+00   2.3527000000000000e+00   5.5589999999999995e-01   2.6118000000000001e+00   1.0600000000000000e-01   4.5219999999999999e-01   1.1500000000000000e-01
   2.7001600000000000e+01  -6.1488100000000003e+01   4.8493570000000000e+02   6.1099999999999999e-01   5.8170299999999997e+01   7.1961000000000004e+00   2.3083000000000000e+00   6.8930000000000002e-01   3.2212000000000001e+00   3.8500000000000000e-02   4.9070000000000003e-01   1.0170000000000000e-01
   2.6979600000000001e+01  -6.1619999999999997e+01   4.8802400000000000e+02   1.8998999999999999e+00   5.8303500000000000e+01   7.0997000000000003e+00   2.3971000000000000e+00   4.4469999999999998e-01   2.1764999999999999e+00   1.1559999999999999e-01   4.4259999999999999e-01   1.2390000000000000e-01
   2.6693000000000001e+01  -6.1817900000000002e+01   4.9102640000000002e+02   2.8833000000000002e+00   5.8455800000000004e+01   6.9813000000000001e+00   2.3971000000000000e+00   7.1150000000000002e-01   2.1764999999999999e+00   1.6380000000000000e-01   5.1000000000000001e-01   9.2899999999999996e-02
   2.7045700000000000e+01  -6.2125599999999999e+01   4.9385730000000001e+02   4.0768000000000004e+00   5.8598500000000001e+01   6.9287000000000001e+00   2.2416999999999998e+00   6.4480000000000004e-01   3.3953000000000002e+00   4.8200000000000000e-02   4.4259999999999999e-01   6.1899999999999997e-02
   2.7376300000000001e+01  -6.2037700000000001e+01   4.9643079999999998e+02   5.3178999999999998e+00   5.8522399999999998e+01   6.8234000000000004e+00   2.3083000000000000e+00   7.7820000000000000e-01   2.8730000000000002e+00   3.8500000000000000e-02   4.5219999999999999e-01   8.4000000000000005e-02
   2.7596699999999998e+01  -6.2059699999999999e+01   5.0037680000000000e+02   6.5972999999999997e+00   5.8731699999999996e+01   6.7093999999999996e+00   2.2639000000000000e+00   6.6710000000000003e-01   3.0470999999999999e+00   9.5999999999999992e-03   4.0410000000000001e-01   9.7299999999999998e-02
   2.7795100000000001e+01  -6.2169600000000003e+01   5.0243560000000002e+02   8.0103000000000009e+00   5.8703200000000002e+01   6.5514999999999999e+00   2.4636000000000000e+00   7.1150000000000002e-01   3.0470999999999999e+00   4.8200000000000000e-02   5.7730000000000004e-01   7.5200000000000003e-02
   2.8280100000000001e+01  -6.1971699999999998e+01   5.0603850000000000e+02   9.2992000000000008e+00   5.8684199999999997e+01   6.4856999999999996e+00   2.2639000000000000e+00   5.7809999999999995e-01   2.3506000000000000e+00   1.3489999999999999e-01   5.1959999999999995e-01   4.4200000000000003e-02
   2.8610700000000001e+01  -6.2103600000000000e+01   5.0646749999999997e+02   1.0874499999999999e+01   5.8674599999999998e+01   6.3541999999999996e+00   2.1307000000000000e+00   6.4480000000000004e-01   2.9600000000000000e+00   6.7400000000000002e-02   4.0410000000000001e-01   1.1500000000000000e-01
   2.9227900000000002e+01  -6.1861800000000002e+01   5.0998460000000000e+02   1.2382999999999999e+01   5.8550899999999999e+01   6.1787999999999998e+00   2.1751000000000000e+00   8.4499999999999997e-01   2.3506000000000000e+00   9.6299999999999997e-02   5.3879999999999995e-01   7.5200000000000003e-02
   2.9977300000000000e+01  -6.1949800000000003e+01   5.1212919999999997e+02   1.3834300000000001e+01   5.8274999999999999e+01   6.0690999999999997e+00   2.3083000000000000e+00   7.5600000000000001e-01   2.0893999999999999e+00   1.7340000000000000e-01   5.2920000000000000e-01   8.4000000000000005e-02
   3.0352000000000000e+01  -6.2631200000000000e+01   5.1298699999999997e+02   1.5304600000000001e+01   5.8122700000000002e+01   6.0515999999999996e+00   2.2416999999999998e+00   5.3369999999999995e-01   2.4377000000000000e+00   1.2520000000000001e-01   4.5219999999999999e-01   7.0800000000000002e-02
   3.1167600000000000e+01  -6.2895000000000003e+01   5.1410220000000004e+02   1.6755800000000001e+01   5.7960999999999999e+01   5.9463999999999997e+00   2.2860999999999998e+00   8.0049999999999999e-01   2.6118000000000001e+00   5.7799999999999997e-02   4.4259999999999999e-01   1.1500000000000000e-01
   3.1828800000000001e+01  -6.3488599999999998e+01   5.1590369999999996e+02   1.7977799999999998e+01   5.7627899999999997e+01   5.8806000000000003e+00   2.4192000000000000e+00   6.0040000000000004e-01   2.4377000000000000e+00   1.2520000000000001e-01   5.7730000000000004e-01   9.2899999999999996e-02
   3.2445999999999998e+01  -6.3994199999999999e+01   5.1753359999999998e+02   1.9467300000000002e+01   5.7494700000000002e+01   5.8280000000000003e+00   2.3083000000000000e+00   3.5580000000000001e-01   3.0470999999999999e+00   7.7100000000000002e-02   5.1000000000000001e-01   6.1899999999999997e-02
   3.3724499999999999e+01  -6.5049400000000006e+01   5.2113649999999996e+02   2.0756200000000000e+01   5.7532699999999998e+01   5.7972999999999999e+00   2.3748999999999998e+00   7.1150000000000002e-01   2.4377000000000000e+00   7.7100000000000002e-02   5.2920000000000000e-01   1.1940000000000001e-01
   3.4606099999999998e+01  -6.5730900000000005e+01   5.2465359999999998e+02   2.2102300000000000e+01   5.7513700000000000e+01   5.7051999999999996e+00   2.4413999999999998e+00   3.7800000000000000e-01   2.8730000000000002e+00   1.2520000000000001e-01   6.5429999999999999e-01   1.1500000000000000e-01
   3.5620100000000001e+01  -6.6896100000000004e+01   5.2714139999999998e+02   2.3467600000000001e+01   5.7599400000000003e+01   5.6306000000000003e+00   2.0863000000000000e+00   7.3380000000000001e-01   3.7435999999999998e+00   3.8500000000000000e-02   5.8689999999999998e-01   1.2830000000000000e-01
   3.6612000000000002e+01  -6.7687500000000000e+01   5.3074429999999995e+02   2.4813800000000001e+01   5.7551800000000000e+01   5.5517000000000003e+00   2.1972999999999998e+00   7.7820000000000000e-01   2.6118000000000001e+00   8.6699999999999999e-02   4.6189999999999998e-01   1.0620000000000000e-01
   3.8000599999999999e+01  -6.8896600000000007e+01   5.3408979999999997e+02   2.6150500000000001e+01   5.7542299999999997e+01   5.5122000000000000e+00   2.3748999999999998e+00   5.3369999999999995e-01   2.6118000000000001e+00   5.7799999999999997e-02   5.3879999999999995e-01   7.0800000000000002e-02
   3.8617800000000003e+01  -7.0479399999999998e+01   5.3760699999999997e+02   2.7382100000000001e+01   5.7637400000000000e+01   5.4551999999999996e+00   2.4636000000000000e+00   7.7820000000000000e-01   2.7858999999999998e+00   1.8300000000000000e-01   5.1000000000000001e-01   1.0620000000000000e-01
   3.9653799999999997e+01  -7.2501900000000006e+01   5.4052359999999999e+02   2.8422799999999999e+01   5.7770600000000002e+01   5.4114000000000004e+00   2.2860999999999998e+00   5.7809999999999995e-01   3.2212000000000001e+00   1.7340000000000000e-01   3.7530000000000002e-01   9.2899999999999996e-02
   4.0579599999999999e+01  -7.4238600000000005e+01   5.4558489999999995e+02   2.9587499999999999e+01   5.8018099999999997e+01   5.4114000000000004e+00   2.2860999999999998e+00   6.6710000000000003e-01   3.5695000000000001e+00   1.6380000000000000e-01   4.2340000000000000e-01   1.6370000000000001e-01
   4.1703699999999998e+01  -7.6151100000000000e+01   5.5021720000000005e+02   3.0618700000000000e+01   5.8198900000000002e+01   5.4377000000000004e+00   2.2195000000000000e+00   5.7809999999999995e-01   2.8730000000000002e+00   1.4449999999999999e-01   3.6559999999999998e-01   1.1500000000000000e-01
   4.3026200000000003e+01  -7.7733999999999995e+01   5.5570740000000001e+02   3.1850300000000001e+01   5.8550899999999999e+01   5.3544000000000000e+00   2.3971000000000000e+00   6.4480000000000004e-01   3.0470999999999999e+00   1.4449999999999999e-01   4.9070000000000003e-01   1.0620000000000000e-01
   4.4348799999999997e+01  -7.6085200000000000e+01   5.6016809999999998e+02   3.2996000000000002e+01   5.8931600000000003e+01   4.7492000000000001e+00   2.3971000000000000e+00   6.2260000000000004e-01   3.1341999999999999e+00   1.6380000000000000e-01   5.3879999999999995e-01   7.5200000000000003e-02
   4.3334800000000001e+01  -8.7252899999999997e+01   5.6557249999999999e+02   3.3454300000000003e+01   5.9445399999999999e+01   6.1962999999999999e+00   2.3971000000000000e+00   5.3369999999999995e-01   3.5695000000000001e+00   1.8300000000000000e-01   5.4849999999999999e-01   9.7299999999999998e-02
   4.4194499999999998e+01  -8.9671099999999996e+01   5.7243520000000001e+02   3.4160800000000002e+01   6.0159100000000002e+01   5.9200999999999997e+00   2.3527000000000000e+00   7.5600000000000001e-01   2.6989000000000001e+00   1.4449999999999999e-01   5.3879999999999995e-01   1.0170000000000000e-01
   4.7037900000000000e+01  -8.5208399999999997e+01   5.8007000000000005e+02   3.5898400000000002e+01   6.0815700000000000e+01   5.6657000000000002e+00   2.2416999999999998e+00   5.7809999999999995e-01   3.0470999999999999e+00   1.9270000000000001e-01   4.6189999999999998e-01   7.9600000000000004e-02
   4.7390599999999999e+01  -9.1429699999999997e+01   5.8770470000000000e+02   3.6127600000000001e+01   6.1500799999999998e+01   5.6700999999999997e+00   2.4192000000000000e+00   6.0040000000000004e-01   2.8730000000000002e+00   7.7100000000000002e-02   4.4259999999999999e-01   8.8499999999999995e-02
   4.6442799999999998e+01  -9.4815200000000004e+01   5.9268020000000001e+02   3.6967700000000001e+01   6.2195500000000003e+01   6.0867000000000004e+00   2.4192000000000000e+00   5.1139999999999997e-01   2.6118000000000001e+00   8.6699999999999999e-02   5.6769999999999998e-01   8.8499999999999995e-02
   4.6001899999999999e+01  -9.4881200000000007e+01   5.9782719999999995e+02   3.7951099999999997e+01   6.2928199999999997e+01   6.1832000000000003e+00   2.0640999999999998e+00   6.4480000000000004e-01   3.3083000000000000e+00   1.0600000000000000e-01   3.6559999999999998e-01   1.4160000000000000e-01
   4.7015900000000002e+01  -9.9277900000000002e+01   6.0348889999999994e+02   3.8571700000000000e+01   6.3451599999999999e+01   6.0340999999999996e+00   2.1972999999999998e+00   6.4480000000000004e-01   3.0470999999999999e+00   1.0600000000000000e-01   4.8110000000000003e-01   1.2390000000000000e-01
   4.7610999999999997e+01  -9.9915400000000005e+01   6.0872170000000006e+02   3.9421399999999998e+01   6.3813200000000002e+01   6.2709000000000001e+00   2.1751000000000000e+00   6.6710000000000003e-01   2.6989000000000001e+00   5.7799999999999997e-02   4.1370000000000001e-01   1.5040000000000001e-01
   4.6376600000000003e+01  -1.0268530000000000e+02   6.1000850000000003e+02   3.9889200000000002e+01   6.4422200000000004e+01   6.4287000000000001e+00   2.4192000000000000e+00   8.8939999999999997e-01   2.6118000000000001e+00   1.1559999999999999e-01   4.7149999999999997e-01   8.8499999999999995e-02
   4.5891700000000000e+01  -1.0530140000000000e+02   6.1275360000000001e+02   4.0423900000000003e+01   6.4726699999999994e+01   6.5251999999999999e+00   2.3083000000000000e+00   5.1139999999999997e-01   3.3953000000000002e+00   1.6380000000000000e-01   4.9070000000000003e-01   8.4000000000000005e-02
   4.6729300000000002e+01  -1.0587300000000000e+02   6.1438350000000003e+02   4.0987200000000001e+01   6.4850399999999993e+01   6.6654999999999998e+00   2.1084999999999998e+00   9.3389999999999995e-01   2.7858999999999998e+00   1.8300000000000000e-01   3.3679999999999999e-01   4.4200000000000003e-02
   4.6530900000000003e+01  -1.0897260000000000e+02   6.1472659999999996e+02   4.1378599999999999e+01   6.5021699999999996e+01   6.8277999999999999e+00   2.2195000000000000e+00   7.1150000000000002e-01   2.4377000000000000e+00   9.6299999999999997e-02   4.3300000000000000e-01   8.8499999999999995e-02
   4.6024000000000001e+01  -1.1009380000000000e+02   6.1446929999999998e+02   4.1884700000000002e+01   6.5145399999999995e+01   7.0294999999999996e+00   2.4413999999999998e+00   6.0040000000000004e-01   3.0470999999999999e+00   1.4449999999999999e-01   4.7149999999999997e-01   8.4000000000000005e-02
   4.6090100000000000e+01  -1.1200640000000000e+02   6.1258199999999999e+02   4.2228400000000001e+01   6.5012200000000007e+01   7.2400000000000002e+00   2.2416999999999998e+00   8.2269999999999999e-01   3.2212000000000001e+00   8.6699999999999999e-02   5.1959999999999995e-01   8.8499999999999995e-02
   4.6354599999999998e+01  -1.1405090000000000e+02   6.1138099999999997e+02   4.2333399999999997e+01   6.4764799999999994e+01   7.4286000000000003e+00   2.4857999999999998e+00   7.7820000000000000e-01   2.5247000000000002e+00   1.3489999999999999e-01   5.0029999999999997e-01   9.2899999999999996e-02
   4.6310499999999998e+01  -1.1567760000000000e+02   6.0683450000000005e+02   4.2428899999999999e+01   6.4479299999999995e+01   7.6784999999999997e+00   2.1084999999999998e+00   6.8930000000000002e-01   2.8730000000000002e+00   1.7340000000000000e-01   4.5219999999999999e-01   1.3270000000000001e-01
   4.5252499999999998e+01  -1.1726049999999999e+02   6.0185900000000004e+02   4.2610300000000002e+01   6.4060599999999994e+01   7.8407999999999998e+00   2.3527000000000000e+00   8.0049999999999999e-01   2.6989000000000001e+00   4.8200000000000000e-02   4.0410000000000001e-01   8.8499999999999995e-02
   4.5274500000000003e+01  -1.1835960000000000e+02   5.9551099999999997e+02   4.2285699999999999e+01   6.3499200000000002e+01   8.0425000000000004e+00   2.3304999999999998e+00   6.6710000000000003e-01   2.6989000000000001e+00   1.2520000000000001e-01   4.8110000000000003e-01   9.2899999999999996e-02
   4.4414900000000003e+01  -1.1934890000000000e+02   5.8821939999999995e+02   4.2199700000000000e+01   6.2671300000000002e+01   8.2134999999999998e+00   2.1084999999999998e+00   5.5589999999999995e-01   2.5247000000000002e+00   1.7340000000000000e-01   5.1000000000000001e-01   7.9600000000000004e-02
   4.3709499999999998e+01  -1.2075590000000000e+02   5.7895479999999998e+02   4.1913300000000000e+01   6.1852899999999998e+01   8.4809999999999999e+00   2.1528999999999998e+00   7.1150000000000002e-01   2.8730000000000002e+00   1.5409999999999999e-01   4.5219999999999999e-01   9.7299999999999998e-02
   4.2651499999999999e+01  -1.2134940000000000e+02   5.6797439999999995e+02   4.1388199999999998e+01   6.0768099999999997e+01   8.6827000000000005e+00   2.3971000000000000e+00   5.1139999999999997e-01   3.3083000000000000e+00   2.4079999999999999e-01   5.0029999999999997e-01   7.0800000000000002e-02
   4.1813899999999997e+01  -1.2071190000000000e+02   5.5527840000000003e+02   4.0929900000000004e+01   5.9445399999999999e+01   8.8361999999999998e+00   2.4192000000000000e+00   7.3380000000000001e-01   1.9153000000000000e+00   1.1559999999999999e-01   5.2920000000000000e-01   5.3100000000000001e-02
   4.0072600000000001e+01  -1.1996440000000000e+02   5.4018050000000005e+02   4.0204300000000003e+01   5.8084699999999998e+01   8.9634000000000000e+00   2.1751000000000000e+00   5.7809999999999995e-01   3.3953000000000002e+00   1.2520000000000001e-01   4.8110000000000003e-01   6.6400000000000001e-02
   3.7692000000000000e+01  -1.1976660000000000e+02   5.2302369999999996e+02   3.9268700000000003e+01   5.6524099999999997e+01   9.1432000000000002e+00   2.1084999999999998e+00   5.5589999999999995e-01   1.7412000000000001e+00   1.2520000000000001e-01   4.3300000000000000e-01   7.0800000000000002e-02
   3.6193199999999997e+01  -1.1882129999999999e+02   5.0535230000000001e+02   3.8313899999999997e+01   5.4792200000000001e+01   9.3536999999999999e+00   2.2416999999999998e+00   5.7809999999999995e-01   2.7858999999999998e+00   1.0600000000000000e-01   5.6769999999999998e-01   1.3270000000000001e-01
   3.4011000000000003e+01  -1.1633710000000001e+02   4.8836709999999999e+02   3.7368699999999997e+01   5.3107900000000001e+01   9.3186000000000000e+00   2.5524000000000000e+00   5.5589999999999995e-01   2.9600000000000000e+00   1.2520000000000001e-01   4.3300000000000000e-01   1.4599999999999999e-01
   3.1189599999999999e+01  -1.1383100000000000e+02   4.6820790000000000e+02   3.6337600000000002e+01   5.1395000000000003e+01   9.4151000000000007e+00   2.2860999999999998e+00   6.4480000000000004e-01   2.6989000000000001e+00   1.5409999999999999e-01   4.9070000000000003e-01   9.7299999999999998e-02
   2.8257999999999999e+01  -1.1222620000000001e+02   4.4847760000000000e+02   3.5010500000000000e+01   4.9434800000000003e+01   9.4326000000000008e+00   2.3304999999999998e+00   7.7820000000000000e-01   2.5247000000000002e+00   1.4449999999999999e-01   4.9070000000000003e-01   9.7299999999999998e-02
   2.6009699999999999e+01  -1.0921450000000000e+02   4.2720330000000001e+02   3.3750200000000000e+01   4.7436399999999999e+01   9.4282000000000004e+00   2.2416999999999998e+00   8.0049999999999999e-01   2.4377000000000000e+00   7.7100000000000002e-02   5.3879999999999995e-01   6.6400000000000001e-02
   2.3100200000000001e+01  -1.0549920000000000e+02   4.0610039999999998e+02   3.2461300000000001e+01   4.5371499999999997e+01   9.3667999999999996e+00   2.2639000000000000e+00   9.1169999999999995e-01   3.4824000000000002e+00   1.3489999999999999e-01   5.4849999999999999e-01   1.1940000000000001e-01
   2.0587399999999999e+01  -1.0180600000000000e+02   3.8413979999999998e+02   3.0905100000000001e+01   4.3192399999999999e+01   9.2353000000000005e+00   2.3748999999999998e+00   5.5589999999999995e-01   2.5247000000000002e+00   1.3489999999999999e-01   5.0029999999999997e-01   6.6400000000000001e-02
   1.7876200000000001e+01  -9.7497200000000007e+01   3.6072080000000000e+02   2.9262899999999998e+01   4.0927599999999998e+01   9.1256000000000004e+00   2.3527000000000000e+00   6.6710000000000003e-01   3.6564999999999999e+00   5.7799999999999997e-02   5.1000000000000001e-01   9.7299999999999998e-02
   1.5495600000000000e+01  -9.3979799999999997e+01   3.3781650000000002e+02   2.7563500000000001e+01   3.8681899999999999e+01   9.0599000000000007e+00   2.2416999999999998e+00   6.0040000000000004e-01   2.7858999999999998e+00   1.0600000000000000e-01   5.2920000000000000e-01   1.0170000000000000e-01
   1.3181200000000000e+01  -9.0440500000000000e+01   3.1474070000000000e+02   2.5654000000000000e+01   3.6093600000000002e+01   8.9327000000000005e+00   2.0419000000000000e+00   7.3380000000000001e-01   3.0470999999999999e+00   1.3489999999999999e-01   4.9070000000000003e-01   1.1060000000000000e-01
   1.0668400000000000e+01  -8.5713999999999999e+01   2.9123599999999999e+02   2.3754100000000001e+01   3.3695599999999999e+01   8.6652000000000005e+00   2.3748999999999998e+00   5.7809999999999995e-01   3.0470999999999999e+00   1.1559999999999999e-01   4.0410000000000001e-01   1.0620000000000000e-01
   8.5523000000000007e+00  -8.0943600000000004e+01   2.6618709999999999e+02   2.1787299999999998e+01   3.0964500000000001e+01   8.5335999999999999e+00   2.3748999999999998e+00   6.6710000000000003e-01   2.6989000000000001e+00   1.0600000000000000e-01   3.8490000000000002e-01   3.9800000000000002e-02
   6.3921999999999999e+00  -7.7008499999999998e+01   2.3993719999999999e+02   1.9543600000000001e+01   2.8262000000000000e+01   8.3318999999999992e+00   2.1528999999999998e+00   8.6719999999999997e-01   2.7858999999999998e+00   1.1559999999999999e-01   5.6769999999999998e-01   1.5479999999999999e-01
   4.3202999999999996e+00  -7.1952299999999994e+01   2.1583199999999999e+02   1.7242699999999999e+01   2.5293099999999999e+01   7.9855000000000000e+00   2.1751000000000000e+00   3.7800000000000000e-01   2.4377000000000000e+00   1.6380000000000000e-01   5.2920000000000000e-01   1.0620000000000000e-01
   2.3365000000000000e+00  -6.5203299999999999e+01   1.8803809999999999e+02   1.5018100000000000e+01   2.2305099999999999e+01   7.4417000000000000e+00   2.0863000000000000e+00   4.2249999999999999e-01   2.6118000000000001e+00   1.9270000000000001e-01   4.9070000000000003e-01   7.5200000000000003e-02
   8.8170000000000004e-01  -5.7531100000000002e+01   1.6144510000000000e+02   1.2994100000000000e+01   1.9126799999999999e+01   6.9813000000000001e+00   2.4192000000000000e+00   1.0005999999999999e+00   2.7858999999999998e+00   2.6010000000000000e-01   4.5219999999999999e-01   1.3710000000000000e-01
  -2.1381000000000001e+00  -5.2189000000000000e+01   1.3373689999999999e+02   1.0607200000000001e+01   1.6062700000000000e+01   6.1349000000000000e+00   2.4857999999999998e+00   6.2260000000000004e-01   2.9600000000000000e+00   1.1559999999999999e-01   5.1959999999999995e-01   6.1899999999999997e-02
  -3.0417999999999998e+00  -4.1768799999999999e+01   1.0680080000000000e+02   8.7167999999999992e+00   1.2884399999999999e+01   5.2579000000000002e+00   2.3527000000000000e+00   7.3380000000000001e-01   3.1341999999999999e+00   8.6699999999999999e-02   5.1000000000000001e-01   1.1060000000000000e-01
  -3.2843000000000000e+00  -2.9897700000000000e+01   8.2952900000000000e+01   7.0174000000000003e+00   1.0143900000000000e+01   3.8633999999999999e+00   2.2639000000000000e+00   8.2269999999999999e-01   2.8730000000000002e+00   1.9270000000000001e-01   5.1000000000000001e-01   9.2899999999999996e-02
  -2.6450999999999998e+00  -2.0093000000000000e+01   6.1850099999999998e+01   5.4992999999999999e+00   7.3367000000000004e+00   2.7187999999999999e+00   2.1972999999999998e+00   6.4480000000000004e-01   2.8730000000000002e+00   1.3489999999999999e-01   5.1959999999999995e-01   8.8499999999999995e-02
  -2.2703000000000002e+00  -1.2113000000000000e+01   4.2806100000000001e+01   4.2294999999999998e+00   5.3479000000000001e+00   1.5610999999999999e+00   2.2860999999999998e+00   6.2260000000000004e-01   3.5695000000000001e+00   7.7100000000000002e-02   4.9070000000000003e-01   9.2899999999999996e-02
  -2.7553000000000001e+00  -3.8471000000000002e+00   3.1396899999999999e+01   3.4752999999999998e+00   3.8443999999999998e+00   5.7010000000000005e-01   2.1972999999999998e+00   5.7809999999999995e-01   3.2212000000000001e+00   1.8300000000000000e-01   4.0410000000000001e-01   8.8499999999999995e-02
  -1.8514999999999999e+00   3.2096000000000000e+00   2.4276800000000001e+01   3.1793000000000000e+00   2.9117999999999999e+00  -2.8499999999999998e-01   2.1528999999999998e+00   8.2269999999999999e-01   3.4824000000000002e+00   1.1559999999999999e-01   4.8110000000000003e-01   1.1940000000000001e-01
  -8.3760000000000001e-01   4.7923999999999998e+00   2.0416499999999999e+01   2.7401000000000000e+00   2.3409000000000000e+00  -3.8150000000000001e-01   2.3083000000000000e+00   6.8930000000000002e-01   2.8730000000000002e+00   1.3489999999999999e-01   3.9450000000000002e-01   9.2899999999999996e-02
  -5.5110000000000003e-01   4.0229999999999997e+00   1.8529299999999999e+01   2.3391000000000002e+00   1.9221999999999999e+00  -6.7090000000000005e-01   2.2416999999999998e+00   8.2269999999999999e-01   2.1764999999999999e+00   6.7400000000000002e-02   5.0029999999999997e-01   1.1500000000000000e-01
  -4.4080000000000003e-01   5.6936999999999998e+00   1.4411700000000000e+01   2.1385999999999998e+00   1.7033000000000000e+00  -7.4550000000000005e-01   2.3083000000000000e+00   6.0040000000000004e-01   2.7858999999999998e+00   1.4449999999999999e-01   4.3300000000000000e-01   4.8700000000000000e-02
  -6.3919999999999999e-01   5.8696000000000002e+00   1.1923900000000000e+01   2.0240999999999998e+00   1.4463999999999999e+00  -7.1040000000000003e-01   2.3971000000000000e+00   6.8930000000000002e-01   2.3506000000000000e+00   1.1559999999999999e-01   5.6769999999999998e-01   9.7299999999999998e-02
  -1.3230000000000000e-01   4.5065999999999997e+00   9.5220000000000002e+00   1.4702999999999999e+00   1.1229000000000000e+00  -6.5780000000000005e-01   2.3304999999999998e+00   5.3369999999999995e-01   2.8730000000000002e+00   2.0230000000000001e-01   5.8689999999999998e-01   1.1500000000000000e-01
   4.4100000000000000e-02   3.8250999999999999e+00   7.8921000000000001e+00   1.4608000000000001e+00   8.6590000000000000e-01  -6.1829999999999996e-01   2.4192000000000000e+00   7.1150000000000002e-01   2.7858999999999998e+00   1.8300000000000000e-01   5.1959999999999995e-01   1.1500000000000000e-01
  -2.2040000000000001e-01   4.6166000000000000e+00   6.9485000000000001e+00   1.2603000000000000e+00   8.0879999999999996e-01  -5.8760000000000001e-01   2.0640999999999998e+00   7.1150000000000002e-01   2.7858999999999998e+00   6.7400000000000002e-02   4.9070000000000003e-01   1.1060000000000000e-01
  -7.4939999999999996e-01   3.9350999999999998e+00   5.3186000000000000e+00   9.9290000000000000e-01   5.7099999999999995e-01  -5.4379999999999995e-01   2.3304999999999998e+00   5.5589999999999995e-01   2.6989000000000001e+00   1.2520000000000001e-01   4.2340000000000000e-01   8.4000000000000005e-02
  -5.9509999999999996e-01   3.2974999999999999e+00   3.2597999999999998e+00   8.0200000000000005e-01   4.6629999999999999e-01  -4.8680000000000001e-01   2.1528999999999998e+00   9.3389999999999995e-01   3.2212000000000001e+00   2.0230000000000001e-01   5.0029999999999997e-01   1.1500000000000000e-01
  -8.1559999999999999e-01   3.4514000000000000e+00   3.4314000000000000e+00   7.5419999999999998e-01   3.8059999999999999e-01  -4.3409999999999999e-01   2.4636000000000000e+00   5.3369999999999995e-01   2.8730000000000002e+00   9.6299999999999997e-02   4.7149999999999997e-01   9.7299999999999998e-02
  -6.8330000000000002e-01   3.1217000000000001e+00   2.4018999999999999e+00   4.9650000000000000e-01   2.5690000000000002e-01  -3.2450000000000001e-01   2.2195000000000000e+00   5.5589999999999995e-01   2.8730000000000002e+00   1.3489999999999999e-01   5.1959999999999995e-01   8.8499999999999995e-02
  -1.5428999999999999e+00   1.7586999999999999e+00   6.0050000000000003e-01   2.8639999999999999e-01   1.4269999999999999e-01  -1.4030000000000001e-01   2.2416999999999998e+00   8.2269999999999999e-01   2.6118000000000001e+00   1.5409999999999999e-01   5.3879999999999995e-01   9.2899999999999996e-02
  -2.1160000000000001e+00   4.1770000000000002e-01  -2.5740000000000002e-01   9.5500000000000002e-02   1.9000000000000000e-02   7.4499999999999997e-02   2.1751000000000000e+00   7.5600000000000001e-01   2.5247000000000002e+00   9.6299999999999997e-02   4.8110000000000003e-01   1.1940000000000001e-01
  -2.0499000000000001e+00   5.7160000000000000e-01   3.4310000000000002e-01   1.7190000000000000e-01   3.8100000000000002e-02   6.1400000000000003e-02   2.3083000000000000e+00   6.8930000000000002e-01   2.8730000000000002e+00   1.4449999999999999e-01   5.1959999999999995e-01   1.0620000000000000e-01
  -1.7854000000000001e+00   1.2311000000000001e+00   0.0000000000000000e+00   1.5279999999999999e-01  -2.8500000000000001e-02   4.8200000000000000e-02   2.1528999999999998e+00   8.6719999999999997e-01   2.6118000000000001e+00   1.4449999999999999e-01   4.8110000000000003e-01   7.0800000000000002e-02
  -1.6752000000000000e+00   7.9139999999999999e-01   2.5740000000000002e-01   1.0500000000000000e-01   5.7099999999999998e-02   7.4499999999999997e-02   2.3304999999999998e+00   8.6719999999999997e-01   3.1341999999999999e+00   1.2520000000000001e-01   4.3300000000000000e-01   1.1940000000000001e-01
  -1.9397000000000000e+00   6.3749999999999996e-01   2.5740000000000002e-01   1.7190000000000000e-01   1.9000000000000000e-02   3.5099999999999999e-02   2.1972999999999998e+00   6.2260000000000004e-01   2.2635999999999998e+00   9.6299999999999997e-02   4.6189999999999998e-01   1.2390000000000000e-01
  -2.2483000000000000e+00   9.2330000000000001e-01   1.7160000000000000e-01   1.7190000000000000e-01   3.8100000000000002e-02   2.6300000000000000e-02   2.5080000000000000e+00   5.7809999999999995e-01   2.8730000000000002e+00   9.6299999999999997e-02   5.4849999999999999e-01   7.5200000000000003e-02
  -2.0057999999999998e+00   6.5949999999999998e-01   6.8630000000000002e-01   9.5500000000000002e-02  -9.4999999999999998e-03   4.3900000000000002e-02   2.1307000000000000e+00   7.1150000000000002e-01   2.3506000000000000e+00   1.3489999999999999e-01   4.5219999999999999e-01   1.1500000000000000e-01
  -1.8956000000000000e+00   4.8359999999999997e-01  -2.5740000000000002e-01   6.6799999999999998e-02   3.8100000000000002e-02   5.2600000000000001e-02   2.2639000000000000e+00   6.2260000000000004e-01   2.5247000000000002e+00   9.6299999999999997e-02   5.4849999999999999e-01   1.1500000000000000e-01
  -1.9838000000000000e+00   1.1212000000000000e+00  -1.7160000000000000e-01   1.3370000000000001e-01  -8.5599999999999996e-02   7.8899999999999998e-02   2.3304999999999998e+00   8.6719999999999997e-01   2.3506000000000000e+00   2.4079999999999999e-01   5.2920000000000000e-01   1.2830000000000000e-01
  -2.0057999999999998e+00   1.0551999999999999e+00   6.0050000000000003e-01   1.3370000000000001e-01  -3.8100000000000002e-02   5.2600000000000001e-02   2.3304999999999998e+00   8.2269999999999999e-01   3.3083000000000000e+00   1.3489999999999999e-01   5.0029999999999997e-01   8.8499999999999995e-02
  -1.8956000000000000e+00   4.8359999999999997e-01   4.2890000000000000e-01   2.1959999999999999e-01  -6.6600000000000006e-02   7.0199999999999999e-02   2.3083000000000000e+00   6.8930000000000002e-01   2.4377000000000000e+00   1.7340000000000000e-01   4.4259999999999999e-01   1.1940000000000001e-01
  -1.8514999999999999e+00   1.0771999999999999e+00  -5.1470000000000005e-01   1.9089999999999999e-01  -3.8100000000000002e-02   2.6300000000000000e-02   2.3971000000000000e+00   6.4480000000000004e-01   2.8730000000000002e+00   1.6380000000000000e-01   4.5219999999999999e-01   1.0620000000000000e-01
  -1.8514999999999999e+00   7.2550000000000003e-01   1.7160000000000000e-01   6.6799999999999998e-02  -1.9000000000000000e-02   6.1400000000000003e-02   2.3304999999999998e+00   4.8920000000000002e-01   2.1764999999999999e+00   1.5409999999999999e-01   5.1959999999999995e-01   1.0170000000000000e-01
  -2.0720000000000001e+00   5.7160000000000000e-01   2.5740000000000002e-01   9.5500000000000002e-02   8.5599999999999996e-02   3.0700000000000002e-02   2.1751000000000000e+00   7.5600000000000001e-01   2.9600000000000000e+00   1.9270000000000001e-01   5.1000000000000001e-01   1.1500000000000000e-01
  -1.8735999999999999e+00   1.0112000000000001e+00  -6.0050000000000003e-01   1.4319999999999999e-01  -4.7600000000000003e-02   3.5099999999999999e-02   2.2639000000000000e+00   7.5600000000000001e-01   3.0470999999999999e+00   1.7340000000000000e-01   5.0029999999999997e-01   7.9600000000000004e-02
  -1.9177000000000000e+00   8.7929999999999997e-01   1.7160000000000000e-01   1.0500000000000000e-01  -5.7099999999999998e-02   7.0199999999999999e-02   2.3304999999999998e+00   7.3380000000000001e-01   3.3083000000000000e+00   9.6299999999999997e-02   4.9070000000000003e-01   7.9600000000000004e-02
  -2.0499000000000001e+00   9.6730000000000005e-01   4.2890000000000000e-01   1.1459999999999999e-01  -5.7099999999999998e-02   5.7000000000000002e-02   2.3527000000000000e+00   9.5609999999999995e-01   2.5247000000000002e+00  -9.5999999999999992e-03   5.1000000000000001e-01   8.4000000000000005e-02
  -2.0939999999999999e+00   8.5740000000000005e-01  -5.1470000000000005e-01   2.1959999999999999e-01   5.7099999999999998e-02   4.4000000000000003e-03   2.2195000000000000e+00   5.7809999999999995e-01   2.7858999999999998e+00   2.2159999999999999e-01   4.9070000000000003e-01   1.2390000000000000e-01
  -2.1600999999999999e+00   5.9360000000000002e-01  -8.5800000000000001e-02   6.6799999999999998e-02  -6.6600000000000006e-02   4.8200000000000000e-02   2.3748999999999998e+00   6.8930000000000002e-01   2.3506000000000000e+00   1.1559999999999999e-01   4.5219999999999999e-01   8.8499999999999995e-02
  -1.9177000000000000e+00   9.4530000000000003e-01  -2.5740000000000002e-01   1.2410000000000000e-01  -5.7099999999999998e-02   1.7500000000000002e-02   2.0863000000000000e+00   5.7809999999999995e-01   3.2212000000000001e+00   1.0600000000000000e-01   4.3300000000000000e-01   1.1060000000000000e-01
  -2.1821999999999999e+00   7.6939999999999997e-01  -1.7160000000000000e-01   1.3370000000000001e-01  -9.4999999999999998e-03   2.6300000000000000e-02   2.2416999999999998e+00   8.6719999999999997e-01   3.3953000000000002e+00   7.7100000000000002e-02   4.0410000000000001e-01   1.0620000000000000e-01
  -1.9838000000000000e+00   8.3540000000000003e-01  -3.4310000000000002e-01   2.3870000000000000e-01  -9.4999999999999998e-03   7.4499999999999997e-02   2.4192000000000000e+00   8.8939999999999997e-01   2.8730000000000002e+00   1.6380000000000000e-01   5.0029999999999997e-01   1.0170000000000000e-01
  -1.9617000000000000e+00   4.3969999999999998e-01   3.4310000000000002e-01   7.6399999999999996e-02  -4.7600000000000003e-02   5.2600000000000001e-02   2.1307000000000000e+00   7.5600000000000001e-01   2.3506000000000000e+00   1.9270000000000001e-01   4.1370000000000001e-01   8.8499999999999995e-02
  -2.0499000000000001e+00   7.4739999999999995e-01   1.7160000000000000e-01   1.9089999999999999e-01   9.4999999999999998e-03   3.0700000000000002e-02   1.9753000000000001e+00   9.3389999999999995e-01   2.7858999999999998e+00   1.6380000000000000e-01   5.7730000000000004e-01   7.9600000000000004e-02
  -2.0057999999999998e+00   9.2330000000000001e-01  -2.5740000000000002e-01   1.8140000000000001e-01   0.0000000000000000e+00   3.0700000000000002e-02   2.2195000000000000e+00   6.4480000000000004e-01   2.5247000000000002e+00   7.7100000000000002e-02   5.3879999999999995e-01   1.1940000000000001e-01
  -2.0057999999999998e+00   5.7160000000000000e-01  -4.2890000000000000e-01   1.1459999999999999e-01  -1.1420000000000000e-01   1.0090000000000000e-01   2.1972999999999998e+00   8.6719999999999997e-01   3.1341999999999999e+00   1.6380000000000000e-01   5.5810000000000004e-01   1.2390000000000000e-01
  -2.0720000000000001e+00   5.9360000000000002e-01  -6.8630000000000002e-01   1.9089999999999999e-01  -1.2370000000000000e-01   1.3200000000000000e-02   2.3083000000000000e+00   6.0040000000000004e-01   2.8730000000000002e+00   1.3489999999999999e-01   4.3300000000000000e-01   1.2390000000000000e-01
  -2.0939999999999999e+00   7.2550000000000003e-01  -1.7160000000000000e-01   1.5279999999999999e-01  -6.6600000000000006e-02   1.3200000000000000e-02   2.3083000000000000e+00   5.7809999999999995e-01   2.7858999999999998e+00   7.7100000000000002e-02   4.9070000000000003e-01   1.0620000000000000e-01
  -2.1160000000000001e+00   8.1340000000000001e-01   4.2890000000000000e-01   1.4319999999999999e-01  -1.0470000000000000e-01   8.7700000000000000e-02   2.2195000000000000e+00   6.4480000000000004e-01   2.6989000000000001e+00   1.3489999999999999e-01   5.0029999999999997e-01   1.4160000000000000e-01
  -1.9397000000000000e+00   1.0331999999999999e+00  -2.5740000000000002e-01   1.3370000000000001e-01   0.0000000000000000e+00   7.4499999999999997e-02   2.5080000000000000e+00   7.5600000000000001e-01   2.9600000000000000e+00   2.8899999999999998e-01   5.1000000000000001e-01   9.7299999999999998e-02
  -2.0720000000000001e+00   8.7929999999999997e-01   6.8630000000000002e-01   1.8140000000000001e-01   0.0000000000000000e+00   7.0199999999999999e-02   2.3971000000000000e+00   7.3380000000000001e-01   3.1341999999999999e+00   1.1559999999999999e-01   5.3879999999999995e-01   8.4000000000000005e-02
  -1.8514999999999999e+00   9.4530000000000003e-01   1.2010000000000001e+00   1.5279999999999999e-01   9.4999999999999998e-03   4.3900000000000002e-02   2.0419000000000000e+00   6.2260000000000004e-01   2.6989000000000001e+00   2.0230000000000001e-01   5.0029999999999997e-01   7.9600000000000004e-02
  -1.9617000000000000e+00   8.3540000000000003e-01   0.0000000000000000e+00   7.6399999999999996e-02  -3.8100000000000002e-02   8.3299999999999999e-02   2.2195000000000000e+00   7.5600000000000001e-01   2.4377000000000000e+00   1.3489999999999999e-01   4.6189999999999998e-01   9.7299999999999998e-02
  -2.0499000000000001e+00   9.8929999999999996e-01   3.4310000000000002e-01   1.7190000000000000e-01  -2.8500000000000001e-02   4.3900000000000002e-02   2.2195000000000000e+00   8.0049999999999999e-01   2.7858999999999998e+00   9.6299999999999997e-02   4.5219999999999999e-01   1.1940000000000001e-01
  -1.9397000000000000e+00   8.1340000000000001e-01   3.4310000000000002e-01   1.7190000000000000e-01  -1.3320000000000001e-01   2.6300000000000000e-02   2.3527000000000000e+00   8.2269999999999999e-01   2.4377000000000000e+00   6.7400000000000002e-02   4.3300000000000000e-01   9.7299999999999998e-02
  -2.0278999999999998e+00   7.6939999999999997e-01  -8.5800000000000001e-02   3.8199999999999998e-02  -3.8100000000000002e-02   4.8200000000000000e-02   2.2860999999999998e+00   5.1139999999999997e-01   3.1341999999999999e+00   1.6380000000000000e-01   4.6189999999999998e-01   1.0170000000000000e-01
  -2.1600999999999999e+00   7.4739999999999995e-01  -2.5740000000000002e-01   1.0500000000000000e-01  -6.6600000000000006e-02   9.6500000000000002e-02   2.2195000000000000e+00   6.0040000000000004e-01   3.3083000000000000e+00   1.4449999999999999e-01   4.5219999999999999e-01   8.8499999999999995e-02
  -1.8514999999999999e+00   7.4739999999999995e-01   1.5441000000000000e+00   1.8140000000000001e-01  -8.5599999999999996e-02   4.3900000000000002e-02   2.2416999999999998e+00   6.0040000000000004e-01   2.7858999999999998e+00   5.7799999999999997e-02   4.6189999999999998e-01   9.7299999999999998e-02
  -1.9177000000000000e+00   8.3540000000000003e-01   8.5800000000000001e-02   7.6399999999999996e-02  -1.0470000000000000e-01   2.6300000000000000e-02   2.2860999999999998e+00   6.8930000000000002e-01   3.0470999999999999e+00   2.1190000000000001e-01   5.0029999999999997e-01   9.7299999999999998e-02
  -1.8514999999999999e+00   6.8149999999999999e-01   2.5740000000000002e-01   1.9089999999999999e-01  -9.5200000000000007e-02   8.7700000000000000e-02   2.2195000000000000e+00   8.2269999999999999e-01   2.4377000000000000e+00   7.7100000000000002e-02   4.8110000000000003e-01   9.2899999999999996e-02
  -1.9397000000000000e+00   8.3540000000000003e-01  -2.5740000000000002e-01   1.8140000000000001e-01  -2.8500000000000001e-02   7.0199999999999999e-02   2.3971000000000000e+00   6.0040000000000004e-01   2.0893999999999999e+00   2.0230000000000001e-01   5.1000000000000001e-01   1.5920000000000001e-01
  -1.8294999999999999e+00   9.6730000000000005e-01  -6.0050000000000003e-01   1.2410000000000000e-01  -1.1420000000000000e-01   1.7500000000000002e-02   2.3304999999999998e+00   6.2260000000000004e-01   3.2212000000000001e+00   1.8300000000000000e-01   5.1959999999999995e-01   7.9600000000000004e-02
  -1.8294999999999999e+00   9.0129999999999999e-01   1.7160000000000000e-01   1.9089999999999999e-01  -1.4269999999999999e-01   8.3299999999999999e-02   2.3304999999999998e+00   7.5600000000000001e-01   2.3506000000000000e+00   1.8300000000000000e-01   4.9070000000000003e-01   9.2899999999999996e-02
  -1.9397000000000000e+00   7.6939999999999997e-01   0.0000000000000000e+00   1.3370000000000001e-01  -9.4999999999999998e-03   3.0700000000000002e-02   2.0640999999999998e+00   6.8930000000000002e-01   3.3953000000000002e+00   1.2520000000000001e-01   4.9070000000000003e-01   8.8499999999999995e-02
  -2.0057999999999998e+00   1.0992000000000000e+00   6.8630000000000002e-01   1.5279999999999999e-01   3.8100000000000002e-02   4.4000000000000003e-03   2.2416999999999998e+00   1.0005999999999999e+00   2.6118000000000001e+00   1.8300000000000000e-01   4.6189999999999998e-01   1.1500000000000000e-01
  -2.0278999999999998e+00   9.2330000000000001e-01  -8.5800000000000001e-02   1.6230000000000000e-01   3.8100000000000002e-02   6.5799999999999997e-02   2.1307000000000000e+00   6.0040000000000004e-01   2.0893999999999999e+00   1.4449999999999999e-01   5.1000000000000001e-01   6.6400000000000001e-02
  -2.1821999999999999e+00   8.3540000000000003e-01   8.5800000000000001e-02   1.3370000000000001e-01  -9.5200000000000007e-02   6.5799999999999997e-02   2.1972999999999998e+00   8.8939999999999997e-01   3.1341999999999999e+00   3.8500000000000000e-02   4.8110000000000003e-01   1.1500000000000000e-01
  -2.0278999999999998e+00   7.9139999999999999e-01  -8.5800000000000001e-02   1.1459999999999999e-01  -4.7600000000000003e-02   4.8200000000000000e-02   2.1751000000000000e+00   6.0040000000000004e-01   2.9600000000000000e+00   1.7340000000000000e-01   5.1000000000000001e-01   1.0620000000000000e-01
  -2.0278999999999998e+00   7.2550000000000003e-01   9.4359999999999999e-01   6.6799999999999998e-02  -6.6600000000000006e-02   8.3299999999999999e-02   2.1972999999999998e+00   8.0049999999999999e-01   2.5247000000000002e+00   1.8300000000000000e-01   4.4259999999999999e-01   9.2899999999999996e-02
  -1.9397000000000000e+00   8.1340000000000001e-01   6.8630000000000002e-01   1.9099999999999999e-02  -1.3320000000000001e-01   7.8899999999999998e-02   2.3971000000000000e+00   8.4499999999999997e-01   3.3953000000000002e+00   1.9300000000000001e-02   4.8110000000000003e-01   1.1060000000000000e-01
  -1.9617000000000000e+00   9.8929999999999996e-01  -2.5740000000000002e-01   1.8140000000000001e-01  -3.8100000000000002e-02   8.3299999999999999e-02   2.1084999999999998e+00   7.7820000000000000e-01   3.3953000000000002e+00   5.7799999999999997e-02   4.8110000000000003e-01   5.7500000000000002e-02
  -1.9397000000000000e+00   7.4739999999999995e-01   3.4310000000000002e-01   1.8140000000000001e-01  -4.7600000000000003e-02   8.3299999999999999e-02   2.4413999999999998e+00   7.7820000000000000e-01   2.8730000000000002e+00   1.2520000000000001e-01   4.4259999999999999e-01   1.2830000000000000e-01
  -2.0057999999999998e+00   7.9139999999999999e-01  -3.4310000000000002e-01   9.5500000000000002e-02  -7.6100000000000001e-02   3.9500000000000000e-02   2.1084999999999998e+00   6.8930000000000002e-01   2.1764999999999999e+00   1.4449999999999999e-01   4.3300000000000000e-01   1.2830000000000000e-01
  -1.9838000000000000e+00   1.1212000000000000e+00   2.5740000000000002e-01   1.7190000000000000e-01  -1.9000000000000000e-02   2.6300000000000000e-02   2.2639000000000000e+00   7.3380000000000001e-01   2.3506000000000000e+00   9.6299999999999997e-02   4.7149999999999997e-01   1.2390000000000000e-01
  -1.9617000000000000e+00   9.2330000000000001e-01  -1.7160000000000000e-01   1.0500000000000000e-01  -1.1420000000000000e-01   9.2100000000000001e-02   2.2416999999999998e+00   8.2269999999999999e-01   2.0024000000000002e+00   1.7340000000000000e-01   4.0410000000000001e-01   1.2390000000000000e-01
  -2.0278999999999998e+00   8.7929999999999997e-01  -1.7160000000000000e-01   1.1459999999999999e-01   5.7099999999999998e-02   7.4499999999999997e-02   2.4413999999999998e+00   6.8930000000000002e-01   2.7858999999999998e+00   2.1190000000000001e-01   4.4259999999999999e-01   8.4000000000000005e-02
  -2.0720000000000001e+00   9.0129999999999999e-01  -2.5740000000000002e-01   2.8600000000000000e-02  -4.7600000000000003e-02   6.1400000000000003e-02   2.3083000000000000e+00   7.3380000000000001e-01   3.3083000000000000e+00   1.7340000000000000e-01   4.5219999999999999e-01   1.6370000000000001e-01
  -2.0499000000000001e+00   6.3749999999999996e-01   0.0000000000000000e+00   1.6230000000000000e-01  -1.4269999999999999e-01   7.4499999999999997e-02   2.3527000000000000e+00   7.3380000000000001e-01   3.1341999999999999e+00   1.3489999999999999e-01   4.4259999999999999e-01   1.1940000000000001e-01
  -1.7634000000000001e+00   8.5740000000000005e-01   8.5800000000000001e-02   1.4319999999999999e-01  -1.6180000000000000e-01   7.8899999999999998e-02   2.2639000000000000e+00   7.7820000000000000e-01   2.3506000000000000e+00   1.7340000000000000e-01   4.7149999999999997e-01   1.0170000000000000e-01
  -2.0278999999999998e+00   7.0350000000000001e-01  -4.2890000000000000e-01   1.5279999999999999e-01  -1.9030000000000000e-01   3.9500000000000000e-02   2.3083000000000000e+00   7.7820000000000000e-01   3.1341999999999999e+00   2.2159999999999999e-01   5.1959999999999995e-01   1.1060000000000000e-01
  -2.1160000000000001e+00   8.1340000000000001e-01   8.5800000000000001e-02   1.6230000000000000e-01  -1.0470000000000000e-01   5.7000000000000002e-02   2.3083000000000000e+00   8.2269999999999999e-01   2.6989000000000001e+00   1.0600000000000000e-01   5.0029999999999997e-01   1.0170000000000000e-01
  -1.9838000000000000e+00   8.1340000000000001e-01   2.5740000000000002e-01   2.0999999999999999e-01   0.0000000000000000e+00   4.8200000000000000e-02   2.2416999999999998e+00   9.1169999999999995e-01   3.1341999999999999e+00   1.2520000000000001e-01   4.8110000000000003e-01   7.5200000000000003e-02
  -1.9617000000000000e+00   9.4530000000000003e-01   3.4310000000000002e-01   5.7299999999999997e-02  -9.5200000000000007e-02   7.0199999999999999e-02   2.2195000000000000e+00   8.2269999999999999e-01   2.5247000000000002e+00   5.7799999999999997e-02   4.4259999999999999e-01   7.9600000000000004e-02
  -2.1160000000000001e+00   9.0129999999999999e-01   1.7160000000000000e-01   1.3370000000000001e-01   0.0000000000000000e+00   3.5099999999999999e-02   2.2416999999999998e+00   8.2269999999999999e-01   2.7858999999999998e+00   1.0600000000000000e-01   4.3300000000000000e-01   9.7299999999999998e-02
  -2.1381000000000001e+00   7.4739999999999995e-01   1.7160000000000000e-01   1.6230000000000000e-01  -2.8500000000000001e-02   9.2100000000000001e-02   2.1751000000000000e+00   6.8930000000000002e-01   2.6989000000000001e+00   4.8200000000000000e-02   4.0410000000000001e-01   1.1500000000000000e-01
  -2.0720000000000001e+00   9.6730000000000005e-01  -4.2890000000000000e-01   1.2410000000000000e-01  -7.6100000000000001e-02   4.3900000000000002e-02   2.3748999999999998e+00   6.2260000000000004e-01   2.2635999999999998e+00   1.4449999999999999e-01   4.0410000000000001e-01   6.1899999999999997e-02
  -1.9617000000000000e+00   9.6730000000000005e-01   6.0050000000000003e-01   1.5279999999999999e-01  -9.4999999999999998e-03   5.2600000000000001e-02   2.2639000000000000e+00   8.2269999999999999e-01   3.0470999999999999e+00   1.2520000000000001e-01   4.5219999999999999e-01   7.9600000000000004e-02
  -2.0499000000000001e+00   7.9139999999999999e-01   2.5740000000000002e-01   3.8199999999999998e-02   0.0000000000000000e+00   6.1400000000000003e-02   2.3083000000000000e+00   8.4499999999999997e-01   2.6118000000000001e+00   1.5409999999999999e-01   5.2920000000000000e-01   9.7299999999999998e-02
  -2.0720000000000001e+00   1.0112000000000001e+00   3.4310000000000002e-01   1.8140000000000001e-01  -5.7099999999999998e-02   7.8899999999999998e-02   2.2639000000000000e+00   8.0049999999999999e-01   3.0470999999999999e+00   1.1559999999999999e-01   4.7149999999999997e-01   1.0620000000000000e-01
  -1.9617000000000000e+00   6.8149999999999999e-01  -8.5780000000000001e-01   1.1459999999999999e-01  -3.8100000000000002e-02   4.3900000000000002e-02   2.2639000000000000e+00   7.5600000000000001e-01   2.8730000000000002e+00   1.8300000000000000e-01   5.1000000000000001e-01   1.0620000000000000e-01
  -1.9397000000000000e+00   8.1340000000000001e-01   3.4310000000000002e-01   1.8140000000000001e-01  -6.6600000000000006e-02   3.9500000000000000e-02   2.2639000000000000e+00   5.1139999999999997e-01   2.7858999999999998e+00   1.0600000000000000e-01   4.9070000000000003e-01   1.1500000000000000e-01
  -1.8735999999999999e+00   6.3749999999999996e-01   3.4310000000000002e-01   1.2410000000000000e-01  -5.7099999999999998e-02   4.3900000000000002e-02   2.3304999999999998e+00   4.8920000000000002e-01   2.1764999999999999e+00   2.1190000000000001e-01   4.8110000000000003e-01   9.2899999999999996e-02
  -2.0278999999999998e+00   6.5949999999999998e-01  -6.0050000000000003e-01   9.5500000000000002e-02  -2.8500000000000001e-02   9.2100000000000001e-02   2.1307000000000000e+00   8.0049999999999999e-01   2.7858999999999998e+00   1.1559999999999999e-01   4.4259999999999999e-01   1.1060000000000000e-01
  -1.8294999999999999e+00   8.5740000000000005e-01   1.7160000000000000e-01   1.2410000000000000e-01  -7.6100000000000001e-02   7.0199999999999999e-02   2.0640999999999998e+00   7.3380000000000001e-01   2.6989000000000001e+00   2.1190000000000001e-01   5.1959999999999995e-01   7.0800000000000002e-02
  -1.9838000000000000e+00   1.0112000000000001e+00   6.8630000000000002e-01   1.3370000000000001e-01  -7.6100000000000001e-02   5.2600000000000001e-02   2.2860999999999998e+00   8.4499999999999997e-01   2.2635999999999998e+00   1.5409999999999999e-01   5.2920000000000000e-01   9.7299999999999998e-02
  -2.0278999999999998e+00   8.1340000000000001e-01  -5.1470000000000005e-01   4.7699999999999999e-02  -5.7099999999999998e-02   4.8200000000000000e-02   2.1528999999999998e+00   9.7840000000000005e-01   2.3506000000000000e+00   5.7799999999999997e-02   4.6189999999999998e-01   6.1899999999999997e-02
  -2.1821999999999999e+00   9.8929999999999996e-01   8.5780000000000001e-01   5.7299999999999997e-02  -7.6100000000000001e-02   7.8899999999999998e-02   2.1528999999999998e+00   7.3380000000000001e-01   2.6118000000000001e+00   1.9270000000000001e-01   4.4259999999999999e-01   1.4599999999999999e-01
  -2.1160000000000001e+00   9.6730000000000005e-01   8.5800000000000001e-02   1.2410000000000000e-01  -3.8100000000000002e-02   4.3900000000000002e-02   2.1751000000000000e+00   8.4499999999999997e-01   3.6564999999999999e+00   1.6380000000000000e-01   4.3300000000000000e-01   1.1060000000000000e-01
  -2.1160000000000001e+00   6.8149999999999999e-01  -1.7160000000000000e-01   1.8140000000000001e-01   1.9000000000000000e-02   4.3900000000000002e-02   2.2416999999999998e+00   6.2260000000000004e-01   2.5247000000000002e+00   1.4449999999999999e-01   5.0029999999999997e-01   1.4160000000000000e-01
  -1.8075000000000001e+00   8.3540000000000003e-01  -3.4310000000000002e-01   1.4319999999999999e-01  -9.5200000000000007e-02   3.9500000000000000e-02   2.2860999999999998e+00   6.4480000000000004e-01   2.7858999999999998e+00   1.2520000000000001e-01   5.3879999999999995e-01   9.7299999999999998e-02
  -2.0720000000000001e+00   8.1340000000000001e-01  -6.0050000000000003e-01   1.3370000000000001e-01  -9.5200000000000007e-02   6.1400000000000003e-02   2.2860999999999998e+00   6.6710000000000003e-01   2.6989000000000001e+00   1.3489999999999999e-01   4.5219999999999999e-01   1.1060000000000000e-01
  -1.9617000000000000e+00   7.9139999999999999e-01   6.0050000000000003e-01   1.7190000000000000e-01  -3.8100000000000002e-02   7.0199999999999999e-02   2.2195000000000000e+00   8.4499999999999997e-01   3.3083000000000000e+00   1.6380000000000000e-01   4.8110000000000003e-01   7.0800000000000002e-02
  -2.2703000000000002e+00   1.0771999999999999e+00   1.4582999999999999e+00   1.0500000000000000e-01  -1.7130000000000001e-01  -4.4000000000000003e-03   2.2860999999999998e+00   5.7809999999999995e-01   2.6118000000000001e+00   1.5409999999999999e-01   4.8110000000000003e-01   7.5200000000000003e-02
  -1.3887000000000000e+00   5.9360000000000002e-01  -1.1152000000000000e+00   1.5279999999999999e-01  -9.4999999999999998e-03   3.5099999999999999e-02   2.1084999999999998e+00   8.0049999999999999e-01   2.4377000000000000e+00   1.0600000000000000e-01   4.7149999999999997e-01   1.0170000000000000e-01
  -2.4687000000000001e+00   6.1550000000000005e-01   7.7210000000000001e-01   9.5500000000000002e-02  -7.6100000000000001e-02   1.3159999999999999e-01   2.3083000000000000e+00   8.4499999999999997e-01   2.5247000000000002e+00   2.5050000000000000e-01   4.9070000000000003e-01   1.1060000000000000e-01
  -1.9838000000000000e+00   1.2091000000000001e+00  -6.8630000000000002e-01   1.8140000000000001e-01   1.9000000000000000e-02   6.1400000000000003e-02   2.1972999999999998e+00   6.8930000000000002e-01   2.6989000000000001e+00   1.8300000000000000e-01   3.8490000000000002e-01   1.4599999999999999e-01
  -2.0057999999999998e+00   8.1340000000000001e-01   6.0050000000000003e-01   7.6399999999999996e-02  -1.9000000000000000e-02   9.2100000000000001e-02   2.1528999999999998e+00   8.4499999999999997e-01   2.8730000000000002e+00   1.1559999999999999e-01   4.1370000000000001e-01   1.1060000000000000e-01
  -1.2784000000000000e+00   4.1770000000000002e-01   2.5740000000000002e-01   6.6799999999999998e-02  -1.6180000000000000e-01   3.9500000000000000e-02   2.1751000000000000e+00   6.2260000000000004e-01   2.0893999999999999e+00   1.6380000000000000e-01   5.0029999999999997e-01   1.1060000000000000e-01
  -1.7854000000000001e+00   8.3540000000000003e-01   8.5800000000000001e-02   1.6230000000000000e-01  -1.0470000000000000e-01   4.8200000000000000e-02   2.1972999999999998e+00   7.3380000000000001e-01   2.3506000000000000e+00   9.6299999999999997e-02   5.2920000000000000e-01   1.3270000000000001e-01
  -3.1078999999999999e+00   9.4530000000000003e-01  -2.5740000000000002e-01   6.6799999999999998e-02  -3.8100000000000002e-02   7.0199999999999999e-02   2.2639000000000000e+00   8.8939999999999997e-01   2.5247000000000002e+00   2.0230000000000001e-01   4.9070000000000003e-01   9.7299999999999998e-02
  -1.7634000000000001e+00   8.7929999999999997e-01  -2.5740000000000002e-01   9.5500000000000002e-02   4.7600000000000003e-02   6.5799999999999997e-02   2.1528999999999998e+00   8.8939999999999997e-01   3.4824000000000002e+00   1.9270000000000001e-01   4.8110000000000003e-01   6.1899999999999997e-02
  -1.0801000000000001e+00   6.3749999999999996e-01   1.1152000000000000e+00   9.5500000000000002e-02  -1.8079999999999999e-01   3.0700000000000002e-02   2.1528999999999998e+00   6.8930000000000002e-01   2.3506000000000000e+00   1.5409999999999999e-01   4.4259999999999999e-01   1.1500000000000000e-01
  -2.1160000000000001e+00   8.1340000000000001e-01   5.1470000000000005e-01   1.9089999999999999e-01   9.4999999999999998e-03   1.0520000000000000e-01   2.2860999999999998e+00   8.2269999999999999e-01   2.6989000000000001e+00   1.9270000000000001e-01   4.1370000000000001e-01   1.1500000000000000e-01
  -2.6890999999999998e+00   1.1212000000000000e+00  -9.4359999999999999e-01   1.1459999999999999e-01   8.5599999999999996e-02  -8.8000000000000005e-03   2.0863000000000000e+00   6.6710000000000003e-01   2.5247000000000002e+00   1.9270000000000001e-01   4.3300000000000000e-01   1.0620000000000000e-01
  -1.8735999999999999e+00   8.5740000000000005e-01   3.4310000000000002e-01   2.0999999999999999e-01  -1.0470000000000000e-01  -4.4000000000000003e-03   2.1307000000000000e+00   8.8939999999999997e-01   3.0470999999999999e+00   1.2520000000000001e-01   3.9450000000000002e-01   1.2390000000000000e-01
  -1.2564000000000000e+00   8.3540000000000003e-01  -8.5800000000000001e-02   6.6799999999999998e-02  -1.6180000000000000e-01   5.2600000000000001e-02   2.2416999999999998e+00   6.2260000000000004e-01   2.1764999999999999e+00   1.5409999999999999e-01   4.0410000000000001e-01   1.3270000000000001e-01
  -1.7193000000000001e+00   6.1550000000000005e-01   1.7160000000000000e-01   6.6799999999999998e-02  -7.6100000000000001e-02   7.4499999999999997e-02   2.2416999999999998e+00   8.0049999999999999e-01   2.4377000000000000e+00   1.0600000000000000e-01   3.8490000000000002e-01   1.1940000000000001e-01
  -2.4245999999999999e+00   9.6730000000000005e-01  -8.5800000000000001e-02   1.8140000000000001e-01  -1.9000000000000000e-02   4.3900000000000002e-02   2.2195000000000000e+00   9.1169999999999995e-01   2.7858999999999998e+00   1.6380000000000000e-01   4.5219999999999999e-01   1.1060000000000000e-01
  -2.2483000000000000e+00   6.3749999999999996e-01  -8.5800000000000001e-02   1.7190000000000000e-01  -7.6100000000000001e-02   1.1400000000000000e-01   2.2639000000000000e+00   4.4469999999999998e-01   3.3083000000000000e+00   2.1190000000000001e-01   4.5219999999999999e-01   8.8499999999999995e-02
  -1.5428999999999999e+00   7.6939999999999997e-01   9.4359999999999999e-01   7.6399999999999996e-02  -1.4269999999999999e-01   3.0700000000000002e-02   2.0640999999999998e+00   7.3380000000000001e-01   3.6564999999999999e+00   2.6970000000000000e-01   5.5810000000000004e-01   8.8499999999999995e-02
  -1.7413000000000001e+00   7.0350000000000001e-01   2.5740000000000002e-01   1.3370000000000001e-01  -1.3320000000000001e-01   6.5799999999999997e-02   2.1751000000000000e+00   1.0227999999999999e+00   2.0893999999999999e+00   7.7100000000000002e-02   4.6189999999999998e-01   9.7299999999999998e-02
  -2.3584999999999998e+00   9.8929999999999996e-01  -2.5740000000000002e-01   5.7299999999999997e-02   0.0000000000000000e+00   6.5799999999999997e-02   2.1307000000000000e+00   6.0040000000000004e-01   2.7858999999999998e+00   1.5409999999999999e-01   4.5219999999999999e-01   1.1060000000000000e-01
  -2.2703000000000002e+00   9.0129999999999999e-01   0.0000000000000000e+00   1.7190000000000000e-01  -1.5229999999999999e-01   9.6500000000000002e-02   2.2195000000000000e+00   1.1339999999999999e+00   2.9600000000000000e+00   1.1559999999999999e-01   4.1370000000000001e-01   1.3270000000000001e-01
  -1.7193000000000001e+00   7.9139999999999999e-01  -4.2890000000000000e-01   2.3870000000000000e-01  -1.0470000000000000e-01   6.5799999999999997e-02   2.2860999999999998e+00   7.1150000000000002e-01   3.1341999999999999e+00   8.6699999999999999e-02   5.2920000000000000e-01   9.7299999999999998e-02
  -1.7634000000000001e+00   9.6730000000000005e-01   8.5780000000000001e-01   1.9089999999999999e-01  -1.1420000000000000e-01   6.5799999999999997e-02   2.1751000000000000e+00   8.0049999999999999e-01   2.6118000000000001e+00   6.7400000000000002e-02   4.7149999999999997e-01   1.3710000000000000e-01
  -2.2924000000000002e+00   6.8149999999999999e-01  -5.1470000000000005e-01   1.2410000000000000e-01  -4.7600000000000003e-02   7.0199999999999999e-02   2.4192000000000000e+00   9.1169999999999995e-01   3.0470999999999999e+00   1.1559999999999999e-01   5.1959999999999995e-01   9.2899999999999996e-02
  -2.1381000000000001e+00   9.0129999999999999e-01  -4.2890000000000000e-01   4.7699999999999999e-02   9.4999999999999998e-03   4.3900000000000002e-02   2.3748999999999998e+00   7.5600000000000001e-01   2.8730000000000002e+00   1.0600000000000000e-01   4.3300000000000000e-01   1.1060000000000000e-01
  -1.6311000000000000e+00   7.9139999999999999e-01  -8.5800000000000001e-02   1.9089999999999999e-01  -7.6100000000000001e-02   6.1400000000000003e-02   2.1307000000000000e+00   8.4499999999999997e-01   2.7858999999999998e+00   6.7400000000000002e-02   5.1959999999999995e-01   7.5200000000000003e-02
  -1.7854000000000001e+00   9.2330000000000001e-01   3.4310000000000002e-01   7.6399999999999996e-02  -5.7099999999999998e-02   7.0199999999999999e-02   2.3748999999999998e+00   6.0040000000000004e-01   2.5247000000000002e+00   1.8300000000000000e-01   4.9070000000000003e-01   8.8499999999999995e-02
  -2.2703000000000002e+00   7.2550000000000003e-01  -1.7160000000000000e-01   1.8140000000000001e-01  -1.5229999999999999e-01   5.7000000000000002e-02   2.3971000000000000e+00   7.7820000000000000e-01   2.4377000000000000e+00   1.2520000000000001e-01   4.8110000000000003e-01   1.0170000000000000e-01
  -2.0499000000000001e+00   9.4530000000000003e-01   4.2890000000000000e-01   1.5279999999999999e-01   9.4999999999999998e-03   5.2600000000000001e-02   2.1751000000000000e+00   6.6710000000000003e-01   2.7858999999999998e+00   9.6299999999999997e-02   4.3300000000000000e-01   9.7299999999999998e-02
  -1.8735999999999999e+00   9.8929999999999996e-01  -4.2890000000000000e-01   2.0999999999999999e-01  -9.4999999999999998e-03   6.1400000000000003e-02   2.2639000000000000e+00   5.1139999999999997e-01   2.2635999999999998e+00   1.1559999999999999e-01   4.9070000000000003e-01   7.9600000000000004e-02
  -1.6311000000000000e+00   8.5740000000000005e-01   4.2890000000000000e-01   1.3370000000000001e-01  -9.5200000000000007e-02   5.2600000000000001e-02   2.2860999999999998e+00   7.1150000000000002e-01   2.8730000000000002e+00   1.4449999999999999e-01   4.3300000000000000e-01   1.2830000000000000e-01
  -1.8514999999999999e+00   9.4530000000000003e-01  -1.7160000000000000e-01   1.3370000000000001e-01   1.9000000000000000e-02   8.3299999999999999e-02   2.0419000000000000e+00   9.7840000000000005e-01   3.0470999999999999e+00   2.0230000000000001e-01   5.3879999999999995e-01   1.2830000000000000e-01
  -2.1600999999999999e+00   8.7929999999999997e-01  -6.0050000000000003e-01   2.1959999999999999e-01  -2.8500000000000001e-02   2.1899999999999999e-02   2.2639000000000000e+00   7.5600000000000001e-01   2.3506000000000000e+00   2.1190000000000001e-01   4.4259999999999999e-01   1.1940000000000001e-01
  -1.8294999999999999e+00   8.3540000000000003e-01  -8.5800000000000001e-02   8.5900000000000004e-02  -4.7600000000000003e-02   4.8200000000000000e-02   2.1307000000000000e+00   8.2269999999999999e-01   2.8730000000000002e+00   1.5409999999999999e-01   4.5219999999999999e-01   7.9600000000000004e-02
  -1.8294999999999999e+00   5.4959999999999998e-01  -4.2890000000000000e-01   9.5500000000000002e-02  -8.5599999999999996e-02   4.8200000000000000e-02   2.3083000000000000e+00   7.5600000000000001e-01   2.3506000000000000e+00   1.8300000000000000e-01   4.7149999999999997e-01   6.1899999999999997e-02
  -2.1381000000000001e+00   9.8929999999999996e-01  -3.4310000000000002e-01   1.6230000000000000e-01  -1.1420000000000000e-01  -1.7500000000000002e-02   2.2195000000000000e+00   6.6710000000000003e-01   2.6118000000000001e+00   1.5409999999999999e-01   4.1370000000000001e-01   9.2899999999999996e-02
  -2.0278999999999998e+00   8.1340000000000001e-01  -9.4359999999999999e-01   1.7190000000000000e-01  -5.7099999999999998e-02   5.2600000000000001e-02   2.2416999999999998e+00   8.8939999999999997e-01   2.8730000000000002e+00   1.6380000000000000e-01   4.3300000000000000e-01   8.8499999999999995e-02
  -1.9177000000000000e+00   9.2330000000000001e-01   0.0000000000000000e+00   2.2910000000000000e-01  -1.4269999999999999e-01   7.0199999999999999e-02   2.2639000000000000e+00   7.7820000000000000e-01   2.6118000000000001e+00   1.8300000000000000e-01   4.4259999999999999e-01   7.9600000000000004e-02
  -1.9617000000000000e+00   6.8149999999999999e-01   4.2890000000000000e-01   1.3370000000000001e-01  -9.5200000000000007e-02   7.0199999999999999e-02   2.2416999999999998e+00   5.5589999999999995e-01   3.2212000000000001e+00   4.8200000000000000e-02   4.9070000000000003e-01   9.7299999999999998e-02
  -2.0939999999999999e+00   9.6730000000000005e-01   8.5800000000000001e-02   1.4319999999999999e-01   1.9000000000000000e-02   3.9500000000000000e-02   2.3304999999999998e+00   7.7820000000000000e-01   2.6118000000000001e+00   1.2520000000000001e-01   4.8110000000000003e-01   1.4160000000000000e-01
  -2.2263000000000002e+00   8.7929999999999997e-01  -6.0050000000000003e-01   1.7190000000000000e-01   3.8100000000000002e-02   1.0090000000000000e-01   2.1751000000000000e+00   7.1150000000000002e-01   2.4377000000000000e+00   1.1559999999999999e-01   5.2920000000000000e-01   1.1500000000000000e-01
  -1.9177000000000000e+00   8.5740000000000005e-01   4.2890000000000000e-01   1.0500000000000000e-01   2.8500000000000001e-02   3.5099999999999999e-02   2.1084999999999998e+00   6.2260000000000004e-01   2.8730000000000002e+00   8.6699999999999999e-02   5.1959999999999995e-01   1.1500000000000000e-01
  -1.7413000000000001e+00   9.8929999999999996e-01  -4.2890000000000000e-01   8.5900000000000004e-02   1.9000000000000000e-02   8.7700000000000000e-02   2.2860999999999998e+00   6.4480000000000004e-01   2.6118000000000001e+00   1.7340000000000000e-01   5.1959999999999995e-01   1.1500000000000000e-01
  -1.8956000000000000e+00   7.9139999999999999e-01   2.5740000000000002e-01   1.4319999999999999e-01  -8.5599999999999996e-02   7.0199999999999999e-02   2.3083000000000000e+00   7.1150000000000002e-01   2.8730000000000002e+00   1.8300000000000000e-01   4.3300000000000000e-01   9.2899999999999996e-02
  -2.1381000000000001e+00   9.2330000000000001e-01   1.7160000000000000e-01   1.5279999999999999e-01  -7.6100000000000001e-02   5.2600000000000001e-02   2.1972999999999998e+00   8.4499999999999997e-01   3.2212000000000001e+00   9.6299999999999997e-02   4.5219999999999999e-01   9.2899999999999996e-02
  -2.0720000000000001e+00   9.2330000000000001e-01  -5.1470000000000005e-01   1.0500000000000000e-01  -6.6600000000000006e-02   4.8200000000000000e-02   2.1307000000000000e+00   7.3380000000000001e-01   2.6118000000000001e+00   4.8200000000000000e-02   4.6189999999999998e-01   1.3710000000000000e-01
  -1.8514999999999999e+00   6.5949999999999998e-01   3.4310000000000002e-01   4.7699999999999999e-02  -1.2370000000000000e-01   7.0199999999999999e-02   2.2639000000000000e+00   6.4480000000000004e-01   2.6989000000000001e+00   1.1559999999999999e-01   6.0619999999999996e-01   9.7299999999999998e-02
  -2.0278999999999998e+00   9.8929999999999996e-01  -8.5800000000000001e-02   1.0500000000000000e-01   0.0000000000000000e+00   4.3900000000000002e-02   2.0640999999999998e+00   7.3380000000000001e-01   2.7858999999999998e+00   2.6010000000000000e-01   4.3300000000000000e-01   1.3710000000000000e-01
  -2.0720000000000001e+00   8.7929999999999997e-01  -1.7160000000000000e-01   8.5900000000000004e-02  -2.8500000000000001e-02   7.0199999999999999e-02   2.1751000000000000e+00   6.4480000000000004e-01   2.6118000000000001e+00   1.9270000000000001e-01   4.6189999999999998e-01   6.1899999999999997e-02
  -2.1381000000000001e+00   7.2550000000000003e-01   1.7160000000000000e-01   2.0999999999999999e-01  -8.5599999999999996e-02   6.1400000000000003e-02   2.2860999999999998e+00   8.2269999999999999e-01   2.0024000000000002e+00   1.9270000000000001e-01   4.6189999999999998e-01   6.1899999999999997e-02
  -2.0278999999999998e+00   9.6730000000000005e-01  -8.5800000000000001e-02   1.2410000000000000e-01  -3.8100000000000002e-02   4.3900000000000002e-02   2.4413999999999998e+00   7.7820000000000000e-01   3.1341999999999999e+00   1.5409999999999999e-01   5.6769999999999998e-01   1.2830000000000000e-01
  -1.9838000000000000e+00   8.3540000000000003e-01  -3.4310000000000002e-01   1.2410000000000000e-01  -4.7600000000000003e-02   7.0199999999999999e-02   2.3748999999999998e+00   7.5600000000000001e-01   2.5247000000000002e+00   1.7340000000000000e-01   5.0029999999999997e-01   5.7500000000000002e-02
  -1.9177000000000000e+00   8.5740000000000005e-01  -3.4310000000000002e-01   2.2910000000000000e-01  -1.1420000000000000e-01   3.5099999999999999e-02   2.3748999999999998e+00   7.3380000000000001e-01   2.5247000000000002e+00   1.7340000000000000e-01   4.7149999999999997e-01   1.0620000000000000e-01
  -1.9838000000000000e+00   9.0129999999999999e-01   4.2890000000000000e-01   9.5500000000000002e-02  -7.6100000000000001e-02   5.2600000000000001e-02   2.3304999999999998e+00   5.1139999999999997e-01   3.0470999999999999e+00   7.7100000000000002e-02   4.1370000000000001e-01   5.3100000000000001e-02
  -1.9617000000000000e+00   6.3749999999999996e-01   3.4310000000000002e-01   9.5500000000000002e-02  -5.7099999999999998e-02   3.9500000000000000e-02   2.2639000000000000e+00   8.6719999999999997e-01   2.2635999999999998e+00   1.1559999999999999e-01   4.5219999999999999e-01   1.1500000000000000e-01
  -2.0278999999999998e+00   9.4530000000000003e-01   4.2890000000000000e-01   7.6399999999999996e-02  -9.5200000000000007e-02   3.9500000000000000e-02   2.2416999999999998e+00   5.3369999999999995e-01   2.7858999999999998e+00   1.4449999999999999e-01   4.3300000000000000e-01   1.0620000000000000e-01
  -2.1600999999999999e+00   7.2550000000000003e-01   0.0000000000000000e+00   0.0000000000000000e+00   9.4999999999999998e-03   4.8200000000000000e-02   2.1972999999999998e+00   6.4480000000000004e-01   2.8730000000000002e+00   1.8300000000000000e-01   4.5219999999999999e-01   1.1500000000000000e-01
  -2.0057999999999998e+00   8.7929999999999997e-01  -1.7160000000000000e-01   7.6399999999999996e-02  -1.2370000000000000e-01   4.3900000000000002e-02   2.0419000000000000e+00   8.6719999999999997e-01   3.1341999999999999e+00   1.0600000000000000e-01   3.8490000000000002e-01   7.0800000000000002e-02
  -2.0499000000000001e+00   7.2550000000000003e-01  -2.5740000000000002e-01   1.4319999999999999e-01  -7.6100000000000001e-02   6.1400000000000003e-02   2.0863000000000000e+00   4.6689999999999998e-01   2.8730000000000002e+00   1.8300000000000000e-01   5.6769999999999998e-01   1.1060000000000000e-01
  -1.8956000000000000e+00   7.0350000000000001e-01  -6.0050000000000003e-01   1.4319999999999999e-01  -9.4999999999999998e-03   8.3299999999999999e-02   2.4636000000000000e+00   7.1150000000000002e-01   2.4377000000000000e+00   1.4449999999999999e-01   3.8490000000000002e-01   1.0620000000000000e-01
  -2.0720000000000001e+00   7.4739999999999995e-01   0.0000000000000000e+00   1.1459999999999999e-01  -1.4269999999999999e-01   6.5799999999999997e-02   2.1972999999999998e+00   7.7820000000000000e-01   2.1764999999999999e+00   9.6299999999999997e-02   4.9070000000000003e-01   1.0620000000000000e-01
  -2.0939999999999999e+00   1.0331999999999999e+00  -6.8630000000000002e-01   1.4319999999999999e-01   4.7600000000000003e-02   7.4499999999999997e-02   2.0863000000000000e+00   8.2269999999999999e-01   3.0470999999999999e+00   2.2159999999999999e-01   4.6189999999999998e-01   1.1060000000000000e-01
  -1.7854000000000001e+00   8.3540000000000003e-01  -2.5740000000000002e-01   1.2410000000000000e-01  -1.4269999999999999e-01   4.3900000000000002e-02   2.1751000000000000e+00   9.1169999999999995e-01   3.1341999999999999e+00   1.1559999999999999e-01   4.1370000000000001e-01   8.8499999999999995e-02
  -2.1381000000000001e+00   6.3749999999999996e-01  -3.4310000000000002e-01   1.5279999999999999e-01  -9.5200000000000007e-02   7.0199999999999999e-02   2.1972999999999998e+00   7.3380000000000001e-01   2.3506000000000000e+00   2.4079999999999999e-01   3.7530000000000002e-01   1.0620000000000000e-01
  -1.9617000000000000e+00   9.4530000000000003e-01   5.1470000000000005e-01   6.6799999999999998e-02  -9.5200000000000007e-02   1.7500000000000002e-02   2.3083000000000000e+00   8.6719999999999997e-01   3.1341999999999999e+00   7.7100000000000002e-02   4.2340000000000000e-01   1.0170000000000000e-01
  -1.9838000000000000e+00   9.0129999999999999e-01   0.0000000000000000e+00   1.7190000000000000e-01  -1.9000000000000000e-02   5.7000000000000002e-02   2.1307000000000000e+00   7.1150000000000002e-01   2.9600000000000000e+00   2.0230000000000001e-01   4.9070000000000003e-01   1.4599999999999999e-01
  -2.0499000000000001e+00   9.6730000000000005e-01  -1.7160000000000000e-01   1.2410000000000000e-01  -6.6600000000000006e-02   8.3299999999999999e-02   2.3748999999999998e+00   8.2269999999999999e-01   2.8730000000000002e+00   1.8300000000000000e-01   4.2340000000000000e-01   1.0170000000000000e-01
  -2.0939999999999999e+00   9.2330000000000001e-01  -1.7160000000000000e-01   5.7299999999999997e-02  -3.8100000000000002e-02   6.5799999999999997e-02   2.2639000000000000e+00   8.8939999999999997e-01   3.1341999999999999e+00   9.6299999999999997e-02   4.5219999999999999e-01   7.0800000000000002e-02
  -2.0720000000000001e+00   1.0992000000000000e+00  -8.5800000000000001e-02   1.3370000000000001e-01  -1.0470000000000000e-01   1.3200000000000000e-02   2.1307000000000000e+00   6.8930000000000002e-01   2.4377000000000000e+00   1.5409999999999999e-01   5.1000000000000001e-01   1.1500000000000000e-01
  -2.1160000000000001e+00   8.5740000000000005e-01  -3.4310000000000002e-01   1.9089999999999999e-01  -9.5200000000000007e-02   2.1899999999999999e-02   2.2416999999999998e+00   6.8930000000000002e-01   2.0893999999999999e+00   1.2520000000000001e-01   4.3300000000000000e-01   1.1500000000000000e-01
  -2.0939999999999999e+00   1.0771999999999999e+00   5.1470000000000005e-01   1.0500000000000000e-01  -9.4999999999999998e-03  -4.4000000000000003e-03   2.5080000000000000e+00   6.6710000000000003e-01   2.7858999999999998e+00   1.2520000000000001e-01   4.6189999999999998e-01   9.7299999999999998e-02
  -1.9838000000000000e+00   7.0350000000000001e-01   1.7160000000000000e-01   1.8140000000000001e-01  -3.8100000000000002e-02   2.1899999999999999e-02   2.0419000000000000e+00   7.5600000000000001e-01   3.3953000000000002e+00   2.4079999999999999e-01   4.9070000000000003e-01   7.5200000000000003e-02
  -1.9838000000000000e+00   7.2550000000000003e-01  -3.4310000000000002e-01   2.1959999999999999e-01  -7.6100000000000001e-02   4.8200000000000000e-02   2.1528999999999998e+00   6.8930000000000002e-01   2.8730000000000002e+00   1.1559999999999999e-01   4.1370000000000001e-01   7.0800000000000002e-02
  -1.9177000000000000e+00   9.6730000000000005e-01   1.7160000000000000e-01   1.8140000000000001e-01  -1.1420000000000000e-01   1.2720000000000001e-01   2.3083000000000000e+00   8.2269999999999999e-01   2.9600000000000000e+00   1.9270000000000001e-01   5.4849999999999999e-01   1.0620000000000000e-01
  -2.0057999999999998e+00   5.9360000000000002e-01   8.5800000000000001e-02   1.3370000000000001e-01  -4.7600000000000003e-02   7.4499999999999997e-02   2.1084999999999998e+00   7.5600000000000001e-01   2.7858999999999998e+00   1.6380000000000000e-01   4.2340000000000000e-01   1.1060000000000000e-01
  -1.9177000000000000e+00   5.2759999999999996e-01  -5.1470000000000005e-01   1.6230000000000000e-01  -1.3320000000000001e-01   2.6300000000000000e-02   2.4636000000000000e+00   6.8930000000000002e-01   2.7858999999999998e+00   2.0230000000000001e-01   4.2340000000000000e-01   1.1060000000000000e-01
  -2.0278999999999998e+00   7.2550000000000003e-01   0.0000000000000000e+00   1.1459999999999999e-01  -5.7099999999999998e-02   8.8000000000000005e-03   2.1084999999999998e+00   8.0049999999999999e-01   2.5247000000000002e+00   1.2520000000000001e-01   5.0029999999999997e-01   1.3270000000000001e-01
  -2.1381000000000001e+00   7.0350000000000001e-01   2.5740000000000002e-01   6.6799999999999998e-02  -1.5229999999999999e-01   5.7000000000000002e-02   2.1307000000000000e+00   8.4499999999999997e-01   3.1341999999999999e+00   1.5409999999999999e-01   4.9070000000000003e-01   7.9600000000000004e-02
  -1.9177000000000000e+00   6.3749999999999996e-01   3.4310000000000002e-01   4.7699999999999999e-02  -3.8100000000000002e-02   5.2600000000000001e-02   2.0863000000000000e+00   8.2269999999999999e-01   2.0893999999999999e+00   1.7340000000000000e-01   6.0619999999999996e-01   7.0800000000000002e-02
  -2.1160000000000001e+00   7.4739999999999995e-01   2.5740000000000002e-01   1.7190000000000000e-01  -7.6100000000000001e-02   4.8200000000000000e-02   2.3304999999999998e+00   8.2269999999999999e-01   2.7858999999999998e+00   2.3119999999999999e-01   5.8689999999999998e-01   7.9600000000000004e-02
  -1.9397000000000000e+00   8.5740000000000005e-01  -3.4310000000000002e-01   8.5900000000000004e-02  -8.5599999999999996e-02   8.3299999999999999e-02   2.2416999999999998e+00   7.1150000000000002e-01   2.5247000000000002e+00   2.1190000000000001e-01   4.6189999999999998e-01   1.1060000000000000e-01
  -1.8735999999999999e+00   7.0350000000000001e-01   0.0000000000000000e+00   2.0999999999999999e-01  -7.6100000000000001e-02   6.1400000000000003e-02   2.4192000000000000e+00   7.3380000000000001e-01   2.3506000000000000e+00   1.7340000000000000e-01   4.2340000000000000e-01   7.5200000000000003e-02
  -2.1160000000000001e+00   8.3540000000000003e-01  -3.4310000000000002e-01   1.5279999999999999e-01  -4.7600000000000003e-02   3.5099999999999999e-02   2.2860999999999998e+00   8.0049999999999999e-01   2.8730000000000002e+00   1.6380000000000000e-01   5.0029999999999997e-01   9.7299999999999998e-02
  -1.8956000000000000e+00   7.6939999999999997e-01   6.0050000000000003e-01   6.6799999999999998e-02  -8.5599999999999996e-02   8.3299999999999999e-02   2.1751000000000000e+00   7.1150000000000002e-01   3.2212000000000001e+00   1.4449999999999999e-01   5.1000000000000001e-01   8.8499999999999995e-02
  -1.8956000000000000e+00   7.9139999999999999e-01  -3.4310000000000002e-01   1.9089999999999999e-01  -1.2370000000000000e-01   7.4499999999999997e-02   2.1307000000000000e+00   8.4499999999999997e-01   2.4377000000000000e+00   1.6380000000000000e-01   4.9070000000000003e-01   1.2390000000000000e-01
  -1.8956000000000000e+00   9.6730000000000005e-01   5.1470000000000005e-01   1.2410000000000000e-01  -1.4269999999999999e-01   5.2600000000000001e-02   2.1751000000000000e+00   6.6710000000000003e-01   2.6989000000000001e+00   4.8200000000000000e-02   4.5219999999999999e-01   1.1060000000000000e-01
  -2.1600999999999999e+00   6.8149999999999999e-01   3.4310000000000002e-01   1.7190000000000000e-01  -3.8100000000000002e-02   8.7700000000000000e-02   2.3083000000000000e+00   7.5600000000000001e-01   2.6118000000000001e+00   1.2520000000000001e-01   5.0029999999999997e-01   1.0620000000000000e-01
  -1.9397000000000000e+00   6.1550000000000005e-01  -8.5800000000000001e-02   7.6399999999999996e-02  -1.0470000000000000e-01   3.5099999999999999e-02   2.3748999999999998e+00   8.4499999999999997e-01   2.7858999999999998e+00   1.9270000000000001e-01   5.1959999999999995e-01   1.1060000000000000e-01
  -2.1160000000000001e+00   8.5740000000000005e-01   8.5800000000000001e-02   2.0999999999999999e-01  -1.1420000000000000e-01   3.9500000000000000e-02   2.1972999999999998e+00   7.7820000000000000e-01   2.2635999999999998e+00   1.5409999999999999e-01   5.1000000000000001e-01   1.1940000000000001e-01
  -2.0939999999999999e+00   6.5949999999999998e-01  -4.2890000000000000e-01   4.7699999999999999e-02  -1.2370000000000000e-01   6.1400000000000003e-02   2.4636000000000000e+00   8.8939999999999997e-01   3.0470999999999999e+00   1.4449999999999999e-01   4.6189999999999998e-01   7.9600000000000004e-02
  -1.9838000000000000e+00   6.8149999999999999e-01  -2.5740000000000002e-01   1.7190000000000000e-01  -6.6600000000000006e-02   4.8200000000000000e-02   2.2416999999999998e+00   6.4480000000000004e-01   2.9600000000000000e+00   1.5409999999999999e-01   5.2920000000000000e-01   1.0170000000000000e-01
  -2.0057999999999998e+00   7.9139999999999999e-01   4.2890000000000000e-01   1.0500000000000000e-01  -3.8100000000000002e-02   9.2100000000000001e-02   2.1528999999999998e+00   7.1150000000000002e-01   2.0024000000000002e+00   1.6380000000000000e-01   4.6189999999999998e-01   6.6400000000000001e-02
  -2.1381000000000001e+00   7.9139999999999999e-01   0.0000000000000000e+00   8.5900000000000004e-02  -1.0470000000000000e-01   8.7700000000000000e-02   2.2416999999999998e+00   8.4499999999999997e-01   2.3506000000000000e+00   1.4449999999999999e-01   4.6189999999999998e-01   1.1940000000000001e-01
  -1.6972000000000000e+00   8.1340000000000001e-01  -4.2890000000000000e-01   1.4319999999999999e-01  -1.2370000000000000e-01   9.2100000000000001e-02   2.0863000000000000e+00   9.1169999999999995e-01   2.6118000000000001e+00   1.2520000000000001e-01   5.1000000000000001e-01   8.4000000000000005e-02
  -1.8956000000000000e+00   8.1340000000000001e-01  -1.7160000000000000e-01   2.0999999999999999e-01  -6.6600000000000006e-02   4.3900000000000002e-02   2.0863000000000000e+00   7.1150000000000002e-01   2.1764999999999999e+00   1.2520000000000001e-01   4.1370000000000001e-01   9.2899999999999996e-02
  -2.0720000000000001e+00   1.0771999999999999e+00  -1.0294000000000001e+00   1.2410000000000000e-01  -1.2370000000000000e-01  -4.4000000000000003e-03   2.3748999999999998e+00   6.2260000000000004e-01   3.0470999999999999e+00   1.1559999999999999e-01   4.0410000000000001e-01   7.5200000000000003e-02
  -1.8956000000000000e+00   8.7929999999999997e-01   1.7160000000000000e-01   5.7299999999999997e-02  -6.6600000000000006e-02   7.0199999999999999e-02   2.4857999999999998e+00   7.5600000000000001e-01   2.9600000000000000e+00   1.3489999999999999e-01   4.8110000000000003e-01   1.1060000000000000e-01
  -2.1600999999999999e+00   7.6939999999999997e-01   3.4310000000000002e-01   9.5500000000000002e-02  -7.6100000000000001e-02   2.6300000000000000e-02   2.2195000000000000e+00   8.2269999999999999e-01   3.0470999999999999e+00   2.2159999999999999e-01   5.1959999999999995e-01   1.0170000000000000e-01
  -1.7854000000000001e+00   7.6939999999999997e-01  -6.8630000000000002e-01   1.1459999999999999e-01  -1.4269999999999999e-01   5.2600000000000001e-02   2.2195000000000000e+00   7.1150000000000002e-01   2.6118000000000001e+00   1.6380000000000000e-01   5.1000000000000001e-01   1.2390000000000000e-01
  -1.9838000000000000e+00   7.2550000000000003e-01  -6.8630000000000002e-01   2.0050000000000001e-01  -2.8500000000000001e-02   3.0700000000000002e-02   2.0640999999999998e+00   1.0005999999999999e+00   2.4377000000000000e+00   1.7340000000000000e-01   3.9450000000000002e-01   1.0620000000000000e-01
  -2.0057999999999998e+00   9.4530000000000003e-01  -4.2890000000000000e-01   1.0500000000000000e-01   1.9000000000000000e-02   3.5099999999999999e-02   2.2639000000000000e+00   9.1169999999999995e-01   2.8730000000000002e+00   1.4449999999999999e-01   5.1959999999999995e-01   1.0620000000000000e-01
  -2.1600999999999999e+00   7.9139999999999999e-01  -3.4310000000000002e-01   1.7190000000000000e-01  -4.7600000000000003e-02   3.0700000000000002e-02   2.0863000000000000e+00   8.0049999999999999e-01   2.7858999999999998e+00   2.0230000000000001e-01   3.7530000000000002e-01   8.8499999999999995e-02
  -2.0720000000000001e+00   6.1550000000000005e-01   3.4310000000000002e-01   8.5900000000000004e-02   9.4999999999999998e-03   1.1400000000000000e-01   2.1084999999999998e+00   7.3380000000000001e-01   2.2635999999999998e+00   2.2159999999999999e-01   5.2920000000000000e-01   8.8499999999999995e-02
  -2.0720000000000001e+00   9.2330000000000001e-01  -8.5800000000000001e-02   1.7190000000000000e-01  -9.5200000000000007e-02   1.0090000000000000e-01   2.1751000000000000e+00   7.3380000000000001e-01   1.9153000000000000e+00   8.6699999999999999e-02   4.3300000000000000e-01   8.4000000000000005e-02
  -1.9177000000000000e+00   6.8149999999999999e-01  -4.2890000000000000e-01   1.6230000000000000e-01  -4.7600000000000003e-02   2.1899999999999999e-02   2.1084999999999998e+00   6.8930000000000002e-01   2.8730000000000002e+00   8.6699999999999999e-02   5.1959999999999995e-01   1.3270000000000001e-01
  -2.0720000000000001e+00   8.5740000000000005e-01  -8.5800000000000001e-02   1.3370000000000001e-01  -7.6100000000000001e-02   1.3200000000000000e-02   2.4413999999999998e+00   9.1169999999999995e-01   2.5247000000000002e+00   1.4449999999999999e-01   4.5219999999999999e-01   1.0620000000000000e-01
  -1.8956000000000000e+00   9.0129999999999999e-01   1.7160000000000000e-01   1.5279999999999999e-01  -1.5229999999999999e-01   1.0520000000000000e-01   2.0640999999999998e+00   8.8939999999999997e-01   2.8730000000000002e+00   1.2520000000000001e-01   5.0029999999999997e-01   1.1060000000000000e-01
  -1.7854000000000001e+00   8.1340000000000001e-01   8.5800000000000001e-02   9.5500000000000002e-02  -1.6180000000000000e-01   7.0199999999999999e-02   2.2195000000000000e+00   6.6710000000000003e-01   2.8730000000000002e+00   8.6699999999999999e-02   4.9070000000000003e-01   8.4000000000000005e-02
  -1.9177000000000000e+00   1.0331999999999999e+00  -8.5780000000000001e-01   1.1459999999999999e-01  -1.9000000000000000e-02   6.5799999999999997e-02   2.2639000000000000e+00   7.3380000000000001e-01   2.6118000000000001e+00   2.1190000000000001e-01   3.9450000000000002e-01   8.4000000000000005e-02
  -1.9397000000000000e+00   6.8149999999999999e-01  -8.5800000000000001e-02   1.4319999999999999e-01  -4.7600000000000003e-02   4.3900000000000002e-02   2.2860999999999998e+00   7.5600000000000001e-01   2.7858999999999998e+00   1.6380000000000000e-01   4.7149999999999997e-01   1.0170000000000000e-01
  -2.0278999999999998e+00   6.8149999999999999e-01  -4.2890000000000000e-01   1.1459999999999999e-01  -7.6100000000000001e-02   7.0199999999999999e-02   2.2639000000000000e+00   8.0049999999999999e-01   2.7858999999999998e+00   2.2159999999999999e-01   4.1370000000000001e-01   1.2830000000000000e-01
  -2.0499000000000001e+00   1.0112000000000001e+00  -8.5800000000000001e-02   2.7689999999999998e-01  -5.7099999999999998e-02   1.7500000000000002e-02   2.2860999999999998e+00   8.6719999999999997e-01   3.0470999999999999e+00   1.0600000000000000e-01   5.6769999999999998e-01   8.4000000000000005e-02
  -2.1821999999999999e+00   9.0129999999999999e-01  -8.5800000000000001e-02   1.3370000000000001e-01   1.9000000000000000e-02   2.6300000000000000e-02   2.0863000000000000e+00   8.6719999999999997e-01   3.8306000000000000e+00   1.3489999999999999e-01   4.5219999999999999e-01   1.0620000000000000e-01
  -2.0278999999999998e+00   7.6939999999999997e-01   2.5740000000000002e-01   7.6399999999999996e-02  -1.1420000000000000e-01   5.7000000000000002e-02   2.0419000000000000e+00   6.0040000000000004e-01   2.6118000000000001e+00   1.2520000000000001e-01   4.3300000000000000e-01   9.7299999999999998e-02
  -2.1821999999999999e+00   8.5740000000000005e-01  -6.0050000000000003e-01   1.4319999999999999e-01  -1.5229999999999999e-01  -1.3200000000000000e-02   2.1528999999999998e+00   8.4499999999999997e-01   2.6118000000000001e+00   1.0600000000000000e-01   4.6189999999999998e-01   1.6370000000000001e-01
  -2.1381000000000001e+00   6.8149999999999999e-01   4.2890000000000000e-01   9.5500000000000002e-02   9.4999999999999998e-03   4.4000000000000003e-03   2.1751000000000000e+00   7.7820000000000000e-01   2.6118000000000001e+00   1.1559999999999999e-01   4.5219999999999999e-01   1.2830000000000000e-01
  -2.0278999999999998e+00   6.1550000000000005e-01  -6.8630000000000002e-01   8.5900000000000004e-02  -1.0470000000000000e-01   9.2100000000000001e-02   2.2195000000000000e+00   9.5609999999999995e-01   3.0470999999999999e+00   1.3489999999999999e-01   5.2920000000000000e-01   8.8499999999999995e-02
  -1.9838000000000000e+00   7.4739999999999995e-01   4.2890000000000000e-01   1.1459999999999999e-01  -1.0470000000000000e-01   1.3159999999999999e-01   2.3527000000000000e+00   7.1150000000000002e-01   2.2635999999999998e+00   8.6699999999999999e-02   4.2340000000000000e-01   9.2899999999999996e-02
  -2.0057999999999998e+00   1.0112000000000001e+00  -8.5800000000000001e-02   1.8140000000000001e-01  -7.6100000000000001e-02   2.6300000000000000e-02   2.3527000000000000e+00   9.5609999999999995e-01   2.3506000000000000e+00   2.3119999999999999e-01   3.9450000000000002e-01   7.5200000000000003e-02
  -1.9397000000000000e+00   6.8149999999999999e-01   4.2890000000000000e-01   1.2410000000000000e-01  -1.3320000000000001e-01   5.2600000000000001e-02   2.0419000000000000e+00   6.0040000000000004e-01   2.9600000000000000e+00   1.2520000000000001e-01   4.3300000000000000e-01   3.5400000000000001e-02
  -1.9617000000000000e+00   9.0129999999999999e-01  -1.3725000000000001e+00   2.0999999999999999e-01  -8.5599999999999996e-02  -1.7500000000000002e-02   2.1751000000000000e+00   7.3380000000000001e-01   2.0893999999999999e+00   1.7340000000000000e-01   5.6769999999999998e-01   7.5200000000000003e-02
  -2.1160000000000001e+00   8.5740000000000005e-01  -1.7160000000000000e-01   1.7190000000000000e-01  -6.6600000000000006e-02   6.1400000000000003e-02   2.2639000000000000e+00   6.6710000000000003e-01   2.5247000000000002e+00   1.7340000000000000e-01   5.1000000000000001e-01   1.1940000000000001e-01
  -2.3365000000000000e+00   5.9360000000000002e-01   3.4310000000000002e-01   2.1959999999999999e-01  -2.8500000000000001e-02   2.1899999999999999e-02   2.3748999999999998e+00   7.7820000000000000e-01   2.2635999999999998e+00   1.9270000000000001e-01   4.3300000000000000e-01   7.5200000000000003e-02
  -1.6311000000000000e+00   6.5949999999999998e-01  -1.2010000000000001e+00   7.6399999999999996e-02  -1.5229999999999999e-01   5.2600000000000001e-02   2.2195000000000000e+00   7.1150000000000002e-01   3.0470999999999999e+00   6.7400000000000002e-02   5.1959999999999995e-01   1.5920000000000001e-01
  -2.1160000000000001e+00   7.2550000000000003e-01  -6.0050000000000003e-01   9.5500000000000002e-02  -8.5599999999999996e-02   1.1400000000000000e-01   2.3527000000000000e+00   8.4499999999999997e-01   2.6118000000000001e+00   2.4079999999999999e-01   5.4849999999999999e-01   1.3710000000000000e-01
  -2.2483000000000000e+00   8.7929999999999997e-01   8.5800000000000001e-02   7.6399999999999996e-02  -1.5229999999999999e-01   4.4000000000000003e-03   2.2416999999999998e+00   6.6710000000000003e-01   1.8283000000000000e+00   2.5050000000000000e-01   4.2340000000000000e-01   1.1060000000000000e-01
  -2.1600999999999999e+00   1.1871000000000000e+00   0.0000000000000000e+00   8.5900000000000004e-02  -1.5229999999999999e-01   1.0090000000000000e-01   2.3527000000000000e+00   8.2269999999999999e-01   3.2212000000000001e+00   2.2159999999999999e-01   5.1000000000000001e-01   1.0170000000000000e-01
  -1.7413000000000001e+00   7.0350000000000001e-01   1.7160000000000000e-01   9.5500000000000002e-02  -1.4269999999999999e-01   5.7000000000000002e-02   2.0419000000000000e+00   1.0005999999999999e+00   2.5247000000000002e+00   2.0230000000000001e-01   4.8110000000000003e-01   1.1500000000000000e-01
  -1.4767999999999999e+00   8.7929999999999997e-01  -8.5800000000000001e-02   2.7689999999999998e-01  -3.8100000000000002e-02  -2.0610000000000001e-01   2.3304999999999998e+00   5.5589999999999995e-01   1.3059000000000001e+00   8.6699999999999999e-02   3.8490000000000002e-01   1.0620000000000000e-01
  -2.4466999999999999e+00   3.0780000000000002e-01  -8.5800000000000001e-02   4.7699999999999999e-02  -1.8079999999999999e-01   1.7100000000000001e-01   2.4857999999999998e+00   4.0020000000000000e-01   2.9600000000000000e+00   8.6699999999999999e-02   5.1959999999999995e-01   1.1060000000000000e-01
  -2.6230000000000002e+00   1.0331999999999999e+00  -1.2010000000000001e+00   1.6230000000000000e-01   7.6100000000000001e-02  -1.4470000000000000e-01   1.7534000000000001e+00   1.2007000000000001e+00   3.8306000000000000e+00   3.4680000000000000e-01   5.1000000000000001e-01   1.1500000000000000e-01
  -1.8294999999999999e+00   3.4514000000000000e+00   1.0294000000000001e+00   2.0050000000000001e-01  -6.6600000000000006e-02  -5.5689999999999995e-01   2.3083000000000000e+00   1.0005999999999999e+00   1.3930000000000000e+00   9.6299999999999997e-02   4.6189999999999998e-01   8.4000000000000005e-02
  -8.8170000000000004e-01  -1.7806999999999999e+00   2.5740000000000002e-01  -1.2410000000000000e-01   3.8100000000000002e-02  -2.6300000000000000e-02   2.8631000000000002e+00  -1.5559999999999999e-01   1.8283000000000000e+00   1.1559999999999999e-01   4.4259999999999999e-01   1.0620000000000000e-01
  -2.5348000000000002e+00   4.8359999999999997e-01  -6.8630000000000002e-01   1.0500000000000000e-01  -2.3790000000000000e-01   4.1220000000000001e-01   1.7090000000000001e+00   1.5343000000000000e+00   3.0470999999999999e+00   1.3489999999999999e-01   4.8110000000000003e-01   1.5479999999999999e-01
  -2.6450999999999998e+00   3.2974999999999999e+00   0.0000000000000000e+00   3.0549999999999999e-01  -1.5229999999999999e-01   2.6310000000000000e-01   2.0640999999999998e+00   6.2260000000000004e-01   2.5247000000000002e+00   1.8300000000000000e-01   5.3879999999999995e-01   5.7500000000000002e-02
  -2.1160000000000001e+00  -1.3630000000000000e+00  -3.4310000000000002e-01   1.0500000000000000e-01   1.0470000000000000e-01  -1.8420000000000000e-01   2.3527000000000000e+00   2.2239999999999999e-01   2.4377000000000000e+00   5.7799999999999997e-02   4.4259999999999999e-01   1.1060000000000000e-01
  -8.3760000000000001e-01   1.0331999999999999e+00   7.7210000000000001e-01   0.0000000000000000e+00  -2.8549999999999998e-01  -8.8000000000000005e-03   2.3971000000000000e+00   1.2897000000000001e+00   2.8730000000000002e+00   2.5050000000000000e-01   5.1959999999999995e-01   1.8140000000000001e-01
  -2.0278999999999998e+00   1.6268000000000000e+00  -4.2890000000000000e-01   3.4370000000000001e-01  -5.7099999999999998e-02   2.9820000000000002e-01   2.1307000000000000e+00   5.5589999999999995e-01   4.6142000000000003e+00   2.4079999999999999e-01   3.3679999999999999e-01   4.4200000000000003e-02
  -3.0198000000000000e+00  -4.3999999999999997e-02  -1.3725000000000001e+00  -1.9099999999999999e-02   2.8500000000000001e-02   7.0199999999999999e-02   2.1084999999999998e+00   8.4499999999999997e-01   1.6540999999999999e+00   3.8500000000000000e-02   5.5810000000000004e-01   3.5400000000000001e-02
  -1.0580000000000001e+00   1.3410000000000000e+00   0.0000000000000000e+00   2.0050000000000001e-01  -9.4999999999999998e-03   2.1899999999999999e-02   1.6424000000000001e+00  -2.8683999999999998e+00   2.2635999999999998e+00   2.8899999999999999e-02   4.5219999999999999e-01  -6.1040000000000005e-01
  -1.6752000000000000e+00   9.0129999999999999e-01   1.7160000000000000e-01   1.9089999999999999e-01  -4.7600000000000003e-02   1.0520000000000000e-01   2.9519000000000002e+00  -5.0697000000000001e+00   2.4377000000000000e+00   6.7400000000000002e-02   5.7730000000000004e-01  -5.8389999999999997e-01
  -2.4908000000000001e+00   4.3969999999999998e-01  -1.2010000000000001e+00   3.8199999999999998e-02   0.0000000000000000e+00   1.3200000000000000e-02  -5.7709999999999995e-01  -2.0234000000000001e+00   6.0940000000000005e-01   6.7400000000000002e-02   7.8900000000000003e-01  -7.1660000000000001e-01
  -2.1160000000000001e+00   1.6927000000000001e+00   0.0000000000000000e+00   2.2910000000000000e-01   1.9000000000000000e-02   1.3200000000000000e-02   3.2183000000000002e+00  -2.9350999999999998e+00   3.3083000000000000e+00  -1.1559999999999999e-01   4.7149999999999997e-01  -7.4309999999999998e-01
  -1.9177000000000000e+00   4.1770000000000002e-01  -5.1470000000000005e-01   1.6230000000000000e-01  -9.5200000000000007e-02   2.1899999999999999e-02   2.5301999999999998e+00  -3.0463000000000000e+00   2.0893999999999999e+00  -1.0600000000000000e-01   3.0790000000000001e-01  -4.5119999999999999e-01
  -1.7634000000000001e+00   6.3749999999999996e-01  -3.4310000000000002e-01   6.6799999999999998e-02  -5.7099999999999998e-02   8.7700000000000000e-02   2.3971000000000000e+00  -1.3339999999999999e-01   7.8349999999999997e-01  -4.8200000000000000e-02   5.0029999999999997e-01  -4.9099999999999999e-01
  -2.4026000000000001e+00   1.7366999999999999e+00  -8.5800000000000001e-02   1.9089999999999999e-01  -1.9000000000000000e-02   8.3299999999999999e-02   1.3539000000000001e+00  -6.2260000000000004e-01   4.5270999999999999e+00   1.7340000000000000e-01   5.4849999999999999e-01  -8.8499999999999995e-02
  -2.2042000000000002e+00   3.7369999999999998e-01   3.4310000000000002e-01   1.9099999999999999e-02  -6.6600000000000006e-02   4.8200000000000000e-02   2.5080000000000000e+00   5.1139999999999997e-01   1.9153000000000000e+00   9.6299999999999997e-02   6.2539999999999996e-01   2.1229999999999999e-01
  -1.7634000000000001e+00   8.3540000000000003e-01   2.5740000000000002e-01   8.5900000000000004e-02  -7.6100000000000001e-02   1.0090000000000000e-01   2.2416999999999998e+00   7.3380000000000001e-01   1.5670999999999999e+00   2.4079999999999999e-01   4.3300000000000000e-01   1.9020000000000001e-01
  -1.8514999999999999e+00   7.6939999999999997e-01  -1.7160000000000000e-01   1.4319999999999999e-01  -1.0470000000000000e-01   9.6500000000000002e-02   2.5524000000000000e+00   1.0005999999999999e+00   4.2659000000000002e+00   2.2159999999999999e-01   4.6189999999999998e-01  -7.0800000000000002e-02
  -2.0499000000000001e+00   4.3969999999999998e-01  -8.5800000000000001e-02   5.7299999999999997e-02  -6.6600000000000006e-02   5.7000000000000002e-02   1.8866000000000001e+00   1.8010999999999999e+00   2.3506000000000000e+00   1.5409999999999999e-01   5.1000000000000001e-01   1.8579999999999999e-01
  -1.9617000000000000e+00   1.1871000000000000e+00  -5.1470000000000005e-01   2.0050000000000001e-01  -8.5599999999999996e-02   7.0199999999999999e-02   2.3304999999999998e+00  -3.3350000000000002e-01   2.4377000000000000e+00  -9.5999999999999992e-03   4.8110000000000003e-01   1.1500000000000000e-01
  -1.9617000000000000e+00   7.6939999999999997e-01  -5.1470000000000005e-01   1.2410000000000000e-01  -7.6100000000000001e-02   7.0199999999999999e-02   1.5980000000000001e+00   4.8920000000000002e-01   3.3953000000000002e+00   2.3119999999999999e-01   4.0410000000000001e-01  -2.6499999999999999e-02
  -1.8075000000000001e+00   7.0350000000000001e-01  -7.7210000000000001e-01   1.0500000000000000e-01  -1.4269999999999999e-01   5.7000000000000002e-02   1.9753000000000001e+00   1.6232000000000000e+00   3.2212000000000001e+00   2.2159999999999999e-01   4.7149999999999997e-01   9.2899999999999996e-02
  -2.1381000000000001e+00   1.0331999999999999e+00  -4.2890000000000000e-01   1.6230000000000000e-01  -7.6100000000000001e-02   4.8200000000000000e-02   2.6856000000000000e+00   0.0000000000000000e+00   2.6989000000000001e+00   2.4079999999999999e-01   4.4259999999999999e-01   1.8579999999999999e-01
  -1.9177000000000000e+00   7.4739999999999995e-01  -4.2890000000000000e-01   7.6399999999999996e-02  -1.0470000000000000e-01   4.3900000000000002e-02   2.0196999999999998e+00   1.0672999999999999e+00   1.5670999999999999e+00   1.3489999999999999e-01   5.6769999999999998e-01   9.2899999999999996e-02
  -1.8075000000000001e+00   8.5740000000000005e-01  -8.5800000000000001e-02   1.7190000000000000e-01  -7.6100000000000001e-02   3.5099999999999999e-02   1.9975000000000001e+00   1.3119000000000001e+00   3.3083000000000000e+00   2.4079999999999999e-01   5.4849999999999999e-01   8.4000000000000005e-02
  -1.9617000000000000e+00   9.8929999999999996e-01  -8.5800000000000001e-02   2.9599999999999999e-01   9.4999999999999998e-03   7.4499999999999997e-02   2.4192000000000000e+00   1.7790000000000000e-01   3.3083000000000000e+00   9.6299999999999997e-02   4.6189999999999998e-01   1.2830000000000000e-01
  -2.0720000000000001e+00   5.7160000000000000e-01  -4.2890000000000000e-01   7.6399999999999996e-02  -1.4269999999999999e-01   7.8899999999999998e-02   2.2639000000000000e+00   9.1169999999999995e-01   1.9153000000000000e+00   1.0600000000000000e-01   4.0410000000000001e-01   1.2390000000000000e-01
  -1.7854000000000001e+00   1.0992000000000000e+00   1.7160000000000000e-01   1.0500000000000000e-01  -1.0470000000000000e-01   7.0199999999999999e-02   2.5746000000000002e+00   5.7809999999999995e-01   3.7435999999999998e+00   1.2520000000000001e-01   3.8490000000000002e-01   4.4000000000000003e-03
  -2.1160000000000001e+00   7.2550000000000003e-01  -4.2890000000000000e-01   2.0999999999999999e-01  -5.7099999999999998e-02   7.8899999999999998e-02   2.1084999999999998e+00   9.3389999999999995e-01   2.9600000000000000e+00   2.0230000000000001e-01   5.0029999999999997e-01   1.3270000000000001e-01
  -2.0939999999999999e+00   7.2550000000000003e-01  -8.5800000000000001e-02   3.8199999999999998e-02  -1.2370000000000000e-01   4.3900000000000002e-02   2.3304999999999998e+00   7.1150000000000002e-01   3.0470999999999999e+00   7.7100000000000002e-02   4.5219999999999999e-01   1.2830000000000000e-01
  -2.1160000000000001e+00   1.0551999999999999e+00  -2.5740000000000002e-01   1.3370000000000001e-01  -6.6600000000000006e-02   4.3900000000000002e-02   2.0640999999999998e+00   5.5589999999999995e-01   2.6989000000000001e+00   1.6380000000000000e-01   4.9070000000000003e-01   1.0170000000000000e-01
  -1.9838000000000000e+00   7.9139999999999999e-01   8.5800000000000001e-02   1.0500000000000000e-01  -4.7600000000000003e-02   3.5099999999999999e-02   2.2416999999999998e+00   1.0672999999999999e+00   2.7858999999999998e+00   2.2159999999999999e-01   4.8110000000000003e-01   8.8499999999999995e-02
  -2.0278999999999998e+00   8.5740000000000005e-01  -5.1470000000000005e-01   1.1459999999999999e-01  -4.7600000000000003e-02   6.1400000000000003e-02   2.3304999999999998e+00   7.5600000000000001e-01   2.5247000000000002e+00   1.4449999999999999e-01   4.6189999999999998e-01   1.0620000000000000e-01
  -2.1600999999999999e+00   9.0129999999999999e-01  -4.2890000000000000e-01   1.7190000000000000e-01  -4.7600000000000003e-02   3.0700000000000002e-02   2.0863000000000000e+00   6.8930000000000002e-01   2.5247000000000002e+00   1.2520000000000001e-01   4.6189999999999998e-01   8.8499999999999995e-02
  -1.9397000000000000e+00   8.1340000000000001e-01  -5.1470000000000005e-01   1.1459999999999999e-01  -4.7600000000000003e-02   9.6500000000000002e-02   1.9975000000000001e+00   8.4499999999999997e-01   3.1341999999999999e+00   1.4449999999999999e-01   5.0029999999999997e-01   3.1000000000000000e-02
  -1.9177000000000000e+00   9.4530000000000003e-01  -3.4310000000000002e-01   1.7190000000000000e-01  -1.2370000000000000e-01   1.0090000000000000e-01   2.3748999999999998e+00   5.3369999999999995e-01   2.3506000000000000e+00   1.6380000000000000e-01   5.2920000000000000e-01   1.3270000000000001e-01
  -2.0939999999999999e+00   7.4739999999999995e-01   8.5800000000000001e-02   7.6399999999999996e-02  -1.4269999999999999e-01   9.6500000000000002e-02   2.0863000000000000e+00   8.0049999999999999e-01   2.7858999999999998e+00   2.8899999999999999e-02   4.8110000000000003e-01   1.0170000000000000e-01
  -2.1160000000000001e+00   7.4739999999999995e-01   3.4310000000000002e-01   1.4319999999999999e-01  -9.4999999999999998e-03   2.6300000000000000e-02   2.2639000000000000e+00   7.5600000000000001e-01   2.8730000000000002e+00   2.0230000000000001e-01   4.3300000000000000e-01   9.7299999999999998e-02
  -2.0278999999999998e+00   7.9139999999999999e-01  -6.0050000000000003e-01   1.6230000000000000e-01  -8.5599999999999996e-02   6.5799999999999997e-02   2.3304999999999998e+00   6.6710000000000003e-01   2.4377000000000000e+00   1.7340000000000000e-01   4.6189999999999998e-01   1.2830000000000000e-01
  -1.9617000000000000e+00   5.0560000000000005e-01   0.0000000000000000e+00   9.4999999999999998e-03  -1.0470000000000000e-01   5.7000000000000002e-02   2.2639000000000000e+00   8.4499999999999997e-01   2.1764999999999999e+00   2.1190000000000001e-01   5.1959999999999995e-01   1.3270000000000001e-01
  -1.9838000000000000e+00   8.5740000000000005e-01  -1.7160000000000000e-01   2.0999999999999999e-01  -2.8500000000000001e-02   3.9500000000000000e-02   2.3527000000000000e+00   8.0049999999999999e-01   2.3506000000000000e+00   2.2159999999999999e-01   5.0029999999999997e-01   1.1060000000000000e-01
  -2.1381000000000001e+00   8.5740000000000005e-01  -8.5800000000000001e-02   1.3370000000000001e-01  -1.4269999999999999e-01   7.8899999999999998e-02   2.1751000000000000e+00   7.5600000000000001e-01   2.8730000000000002e+00   1.9270000000000001e-01   5.2920000000000000e-01   6.6400000000000001e-02
  -2.1160000000000001e+00   7.0350000000000001e-01   6.0050000000000003e-01   1.0500000000000000e-01  -4.7600000000000003e-02   8.3299999999999999e-02   2.2195000000000000e+00   8.4499999999999997e-01   1.9153000000000000e+00   1.1559999999999999e-01   5.0029999999999997e-01   5.7500000000000002e-02
  -2.0499000000000001e+00   8.5740000000000005e-01  -1.7160000000000000e-01   1.5279999999999999e-01  -1.3320000000000001e-01   7.0199999999999999e-02   2.2860999999999998e+00   7.5600000000000001e-01   2.5247000000000002e+00   6.7400000000000002e-02   3.9450000000000002e-01   9.2899999999999996e-02
  -2.0057999999999998e+00   8.7929999999999997e-01   2.5740000000000002e-01   1.9089999999999999e-01   2.8500000000000001e-02   8.3299999999999999e-02   2.2639000000000000e+00   7.7820000000000000e-01   2.5247000000000002e+00   1.5409999999999999e-01   4.9070000000000003e-01   8.8499999999999995e-02
  -1.9838000000000000e+00   6.8149999999999999e-01  -3.4310000000000002e-01   2.8600000000000000e-02  -1.2370000000000000e-01   9.2100000000000001e-02   2.0419000000000000e+00   6.8930000000000002e-01   2.4377000000000000e+00   1.3489999999999999e-01   4.6189999999999998e-01   1.1940000000000001e-01
  -2.0499000000000001e+00   6.1550000000000005e-01  -2.5740000000000002e-01   8.5900000000000004e-02  -8.5599999999999996e-02   2.1899999999999999e-02   2.1972999999999998e+00   9.1169999999999995e-01   2.1764999999999999e+00   1.8300000000000000e-01   4.6189999999999998e-01   1.2390000000000000e-01
  -2.1600999999999999e+00   8.5740000000000005e-01  -1.0294000000000001e+00   1.7190000000000000e-01  -8.5599999999999996e-02   1.3200000000000000e-02   2.0863000000000000e+00   8.8939999999999997e-01   2.6118000000000001e+00   2.0230000000000001e-01   4.3300000000000000e-01   1.0620000000000000e-01
  -2.2924000000000002e+00   8.7929999999999997e-01  -8.5800000000000001e-02   1.2410000000000000e-01  -7.6100000000000001e-02   7.4499999999999997e-02   2.1972999999999998e+00   5.3369999999999995e-01   2.6118000000000001e+00   1.2520000000000001e-01   5.0029999999999997e-01   6.6400000000000001e-02
  -2.0278999999999998e+00   9.4530000000000003e-01   1.7160000000000000e-01   3.8199999999999998e-02  -1.1420000000000000e-01   4.3900000000000002e-02   2.0419000000000000e+00   7.7820000000000000e-01   2.6989000000000001e+00   1.3489999999999999e-01   4.4259999999999999e-01   5.7500000000000002e-02
  -2.0720000000000001e+00   6.1550000000000005e-01  -8.5800000000000001e-02   2.3870000000000000e-01  -1.1420000000000000e-01   5.7000000000000002e-02   2.1972999999999998e+00   8.4499999999999997e-01   2.6989000000000001e+00   1.4449999999999999e-01   5.7730000000000004e-01   8.8499999999999995e-02
  -2.0057999999999998e+00   7.9139999999999999e-01  -1.2010000000000001e+00   1.5279999999999999e-01  -1.0470000000000000e-01   7.8899999999999998e-02   2.2639000000000000e+00   6.2260000000000004e-01   2.9600000000000000e+00   2.1190000000000001e-01   5.0029999999999997e-01   1.1500000000000000e-01
  -2.1160000000000001e+00   8.5740000000000005e-01   1.7160000000000000e-01   4.7699999999999999e-02  -1.4269999999999999e-01   6.5799999999999997e-02   2.2639000000000000e+00   7.5600000000000001e-01   1.0447000000000000e+00   2.6970000000000000e-01   4.1370000000000001e-01   8.8499999999999995e-02
  -1.9177000000000000e+00   9.8929999999999996e-01  -3.4310000000000002e-01   6.6799999999999998e-02  -7.6100000000000001e-02   8.7700000000000000e-02   2.2860999999999998e+00   8.4499999999999997e-01   2.5247000000000002e+00   2.4079999999999999e-01   4.6189999999999998e-01   1.3270000000000001e-01
  -2.0720000000000001e+00   8.1340000000000001e-01  -5.1470000000000005e-01   4.7699999999999999e-02  -5.7099999999999998e-02   6.5799999999999997e-02   2.1084999999999998e+00   7.3380000000000001e-01   2.9600000000000000e+00   2.1190000000000001e-01   5.1000000000000001e-01   1.1060000000000000e-01
  -2.1381000000000001e+00   5.4959999999999998e-01  -4.2890000000000000e-01   7.6399999999999996e-02  -7.6100000000000001e-02   5.2600000000000001e-02   2.3971000000000000e+00   8.0049999999999999e-01   3.0470999999999999e+00   6.7400000000000002e-02   5.0029999999999997e-01   1.1500000000000000e-01
  -2.0499000000000001e+00   9.0129999999999999e-01  -2.5740000000000002e-01   1.7190000000000000e-01  -9.5200000000000007e-02   1.2280000000000001e-01   2.2195000000000000e+00   8.2269999999999999e-01   2.9600000000000000e+00   1.1559999999999999e-01   5.1000000000000001e-01   8.4000000000000005e-02
  -1.9838000000000000e+00   8.7929999999999997e-01  -5.1470000000000005e-01   1.9089999999999999e-01  -9.5200000000000007e-02   8.3299999999999999e-02   2.3304999999999998e+00   8.0049999999999999e-01   3.4824000000000002e+00   1.9270000000000001e-01   4.7149999999999997e-01   7.9600000000000004e-02
  -1.9838000000000000e+00   5.7160000000000000e-01   8.5800000000000001e-02   1.1459999999999999e-01  -9.5200000000000007e-02   4.8200000000000000e-02   2.2860999999999998e+00   8.0049999999999999e-01   2.3506000000000000e+00   2.1190000000000001e-01   4.4259999999999999e-01   1.0620000000000000e-01
  -1.9617000000000000e+00   1.0331999999999999e+00  -4.2890000000000000e-01   1.7190000000000000e-01  -1.1420000000000000e-01   9.2100000000000001e-02   2.2416999999999998e+00   8.2269999999999999e-01   2.6989000000000001e+00   1.8300000000000000e-01   4.9070000000000003e-01   6.6400000000000001e-02
  -1.9838000000000000e+00   7.6939999999999997e-01  -5.1470000000000005e-01   1.9089999999999999e-01  -9.4999999999999998e-03   7.0199999999999999e-02   2.3748999999999998e+00   6.8930000000000002e-01   2.5247000000000002e+00   2.0230000000000001e-01   5.1000000000000001e-01   6.1899999999999997e-02
  -1.9617000000000000e+00   1.0112000000000001e+00  -3.4310000000000002e-01   2.0999999999999999e-01  -3.8100000000000002e-02   7.8899999999999998e-02   2.2639000000000000e+00   7.7820000000000000e-01   2.6989000000000001e+00   1.4449999999999999e-01   4.5219999999999999e-01   1.1940000000000001e-01
  -2.1160000000000001e+00   7.2550000000000003e-01  -2.5740000000000002e-01   6.6799999999999998e-02   0.0000000000000000e+00   2.1899999999999999e-02   2.1528999999999998e+00   7.7820000000000000e-01   3.3953000000000002e+00   1.0600000000000000e-01   4.3300000000000000e-01   9.7299999999999998e-02
  -2.0499000000000001e+00   8.1340000000000001e-01  -8.5780000000000001e-01   1.4319999999999999e-01  -7.6100000000000001e-02   5.7000000000000002e-02   2.0640999999999998e+00   8.0049999999999999e-01   2.6989000000000001e+00   9.6299999999999997e-02   4.6189999999999998e-01   9.7299999999999998e-02
  -1.9838000000000000e+00   9.4530000000000003e-01  -3.4310000000000002e-01   1.7190000000000000e-01  -9.4999999999999998e-03   9.2100000000000001e-02   2.1084999999999998e+00   9.1169999999999995e-01   2.6989000000000001e+00   9.6299999999999997e-02   4.2340000000000000e-01   1.1940000000000001e-01
  -2.0057999999999998e+00   8.5740000000000005e-01  -1.7160000000000000e-01   1.3370000000000001e-01  -7.6100000000000001e-02   1.0960000000000000e-01   2.2195000000000000e+00   8.2269999999999999e-01   2.5247000000000002e+00   1.6380000000000000e-01   4.2340000000000000e-01   7.0800000000000002e-02
  -2.0278999999999998e+00   8.3540000000000003e-01  -6.0050000000000003e-01   6.6799999999999998e-02  -9.5200000000000007e-02   7.4499999999999997e-02   2.2639000000000000e+00   7.3380000000000001e-01   2.1764999999999999e+00   1.9270000000000001e-01   4.5219999999999999e-01   1.2830000000000000e-01
  -1.9838000000000000e+00   8.1340000000000001e-01  -5.1470000000000005e-01   8.5900000000000004e-02   4.7600000000000003e-02   5.2600000000000001e-02   2.1972999999999998e+00   8.2269999999999999e-01   3.3083000000000000e+00   2.0230000000000001e-01   5.4849999999999999e-01   1.1940000000000001e-01
  -1.8294999999999999e+00   9.2330000000000001e-01   6.0050000000000003e-01   1.5279999999999999e-01  -1.3320000000000001e-01   3.9500000000000000e-02   2.3527000000000000e+00   8.0049999999999999e-01   2.6118000000000001e+00   1.0600000000000000e-01   5.1000000000000001e-01   7.5200000000000003e-02
  -2.0057999999999998e+00   9.0129999999999999e-01   3.4310000000000002e-01   1.0500000000000000e-01  -3.8100000000000002e-02   8.3299999999999999e-02   2.2416999999999998e+00   1.0450999999999999e+00   2.6989000000000001e+00   1.4449999999999999e-01   4.7149999999999997e-01   7.9600000000000004e-02
  -2.0720000000000001e+00   9.4530000000000003e-01   1.7160000000000000e-01   1.9089999999999999e-01   2.8500000000000001e-02   5.2600000000000001e-02   2.3083000000000000e+00   7.3380000000000001e-01   3.1341999999999999e+00   2.1190000000000001e-01   5.1959999999999995e-01   1.2390000000000000e-01
  -2.0278999999999998e+00   9.4530000000000003e-01  -3.4310000000000002e-01   3.2460000000000000e-01  -9.5200000000000007e-02   3.0700000000000002e-02   2.4192000000000000e+00   6.2260000000000004e-01   2.0893999999999999e+00   1.4449999999999999e-01   4.5219999999999999e-01   1.1060000000000000e-01
  -1.9177000000000000e+00   8.1340000000000001e-01  -8.5800000000000001e-02   1.8140000000000001e-01  -1.0470000000000000e-01   6.1400000000000003e-02   2.3748999999999998e+00   7.1150000000000002e-01   2.8730000000000002e+00   2.6970000000000000e-01   5.2920000000000000e-01   1.1060000000000000e-01
  -2.2924000000000002e+00   7.4739999999999995e-01   3.4310000000000002e-01   7.6399999999999996e-02  -1.0470000000000000e-01   3.5099999999999999e-02   2.0863000000000000e+00   8.4499999999999997e-01   2.6118000000000001e+00   1.5409999999999999e-01   4.2340000000000000e-01   1.3270000000000001e-01
  -2.0057999999999998e+00   8.3540000000000003e-01   8.5780000000000001e-01   1.5279999999999999e-01   0.0000000000000000e+00   8.7700000000000000e-02   2.0196999999999998e+00   7.7820000000000000e-01   2.3506000000000000e+00   1.9270000000000001e-01   4.5219999999999999e-01   1.0170000000000000e-01
  -2.0057999999999998e+00   1.1212000000000000e+00   8.5800000000000001e-02   1.2410000000000000e-01  -1.3320000000000001e-01   5.7000000000000002e-02   2.1751000000000000e+00   1.0227999999999999e+00   2.8730000000000002e+00   7.7100000000000002e-02   4.2340000000000000e-01   1.0170000000000000e-01
  -2.0499000000000001e+00   8.1340000000000001e-01  -4.2890000000000000e-01   1.4319999999999999e-01  -1.4269999999999999e-01   5.7000000000000002e-02   2.1307000000000000e+00   7.5600000000000001e-01   2.6118000000000001e+00   1.3489999999999999e-01   4.5219999999999999e-01   7.0800000000000002e-02
  -1.9177000000000000e+00   8.7929999999999997e-01  -8.5780000000000001e-01   2.7689999999999998e-01  -1.0470000000000000e-01   4.3900000000000002e-02   2.0196999999999998e+00   9.5609999999999995e-01   2.7858999999999998e+00   1.9270000000000001e-01   3.9450000000000002e-01   9.2899999999999996e-02
  -2.0720000000000001e+00   8.3540000000000003e-01  -2.5740000000000002e-01   1.6230000000000000e-01  -7.6100000000000001e-02   7.0199999999999999e-02   2.1528999999999998e+00   8.6719999999999997e-01   2.6989000000000001e+00   1.3489999999999999e-01   5.2920000000000000e-01   8.4000000000000005e-02
  -2.1381000000000001e+00   7.9139999999999999e-01   8.5800000000000001e-02   1.7190000000000000e-01   0.0000000000000000e+00   9.2100000000000001e-02   2.1751000000000000e+00   6.6710000000000003e-01   2.5247000000000002e+00   1.6380000000000000e-01   4.9070000000000003e-01   8.4000000000000005e-02
  -2.0939999999999999e+00   9.4530000000000003e-01  -8.5800000000000001e-02   2.5779999999999997e-01  -8.5599999999999996e-02   7.8899999999999998e-02   2.2639000000000000e+00   7.5600000000000001e-01   2.6989000000000001e+00   6.7400000000000002e-02   4.9070000000000003e-01   1.1060000000000000e-01
  -1.8956000000000000e+00   8.7929999999999997e-01   0.0000000000000000e+00   9.5500000000000002e-02  -5.7099999999999998e-02   3.5099999999999999e-02   2.1084999999999998e+00   1.0894999999999999e+00   2.5247000000000002e+00   2.0230000000000001e-01   5.0029999999999997e-01   1.0620000000000000e-01
  -1.8294999999999999e+00   8.7929999999999997e-01   0.0000000000000000e+00   1.4319999999999999e-01  -1.1420000000000000e-01   4.8200000000000000e-02   2.1528999999999998e+00   8.8939999999999997e-01   2.7858999999999998e+00   1.4449999999999999e-01   5.0029999999999997e-01   1.0620000000000000e-01
  -2.0499000000000001e+00   8.7929999999999997e-01  -8.5780000000000001e-01   7.6399999999999996e-02  -1.4269999999999999e-01   7.0199999999999999e-02   2.2195000000000000e+00   9.3389999999999995e-01   2.6118000000000001e+00   2.3119999999999999e-01   4.1370000000000001e-01   1.1060000000000000e-01
  -2.0499000000000001e+00   8.7929999999999997e-01  -8.5780000000000001e-01   9.5500000000000002e-02  -7.6100000000000001e-02   3.5099999999999999e-02   2.1972999999999998e+00   6.6710000000000003e-01   2.0024000000000002e+00   2.5050000000000000e-01   4.5219999999999999e-01   1.1940000000000001e-01
  -1.9177000000000000e+00   7.6939999999999997e-01   3.4310000000000002e-01   1.1459999999999999e-01  -9.5200000000000007e-02   5.2600000000000001e-02   2.1307000000000000e+00   8.8939999999999997e-01   2.9600000000000000e+00   1.8300000000000000e-01   4.9070000000000003e-01   1.1940000000000001e-01
  -1.8956000000000000e+00   7.6939999999999997e-01   8.5800000000000001e-02   1.2410000000000000e-01  -9.5200000000000007e-02   1.3159999999999999e-01   2.1528999999999998e+00   7.5600000000000001e-01   3.3083000000000000e+00   1.1559999999999999e-01   5.2920000000000000e-01   1.0620000000000000e-01
  -2.1821999999999999e+00   7.6939999999999997e-01  -3.4310000000000002e-01   2.0050000000000001e-01  -1.3320000000000001e-01   7.0199999999999999e-02   2.0863000000000000e+00   7.7820000000000000e-01   2.6118000000000001e+00   1.8300000000000000e-01   4.3300000000000000e-01   8.4000000000000005e-02
  -2.0057999999999998e+00   6.3749999999999996e-01   1.7160000000000000e-01   1.5279999999999999e-01  -1.0470000000000000e-01   1.1400000000000000e-01   2.1084999999999998e+00   7.5600000000000001e-01   2.6118000000000001e+00   1.4449999999999999e-01   4.9070000000000003e-01   8.8499999999999995e-02
  -1.9397000000000000e+00   5.9360000000000002e-01  -4.2890000000000000e-01   4.7699999999999999e-02  -1.3320000000000001e-01   4.3900000000000002e-02   2.3083000000000000e+00   8.6719999999999997e-01   2.7858999999999998e+00   2.2159999999999999e-01   4.6189999999999998e-01   1.4160000000000000e-01
  -1.8294999999999999e+00   7.2550000000000003e-01  -6.0050000000000003e-01   1.9089999999999999e-01  -9.4999999999999998e-03   7.0199999999999999e-02   2.2860999999999998e+00   6.8930000000000002e-01   2.6989000000000001e+00   1.8300000000000000e-01   4.4259999999999999e-01   7.9600000000000004e-02
  -2.1160000000000001e+00   7.4739999999999995e-01  -9.4359999999999999e-01   2.1959999999999999e-01  -5.7099999999999998e-02   5.2600000000000001e-02   2.1307000000000000e+00   8.4499999999999997e-01   1.9153000000000000e+00   1.4449999999999999e-01   4.9070000000000003e-01   1.0620000000000000e-01
  -2.1600999999999999e+00   7.6939999999999997e-01   2.5740000000000002e-01   1.5279999999999999e-01   0.0000000000000000e+00   3.9500000000000000e-02   2.1084999999999998e+00   7.5600000000000001e-01   2.2635999999999998e+00   1.4449999999999999e-01   4.4259999999999999e-01   1.0620000000000000e-01
  -2.0057999999999998e+00   9.0129999999999999e-01   5.1470000000000005e-01   4.7699999999999999e-02  -5.7099999999999998e-02   2.1899999999999999e-02   2.1751000000000000e+00   6.2260000000000004e-01   2.3506000000000000e+00   1.7340000000000000e-01   4.7149999999999997e-01   1.1940000000000001e-01
  -2.0499000000000001e+00   8.1340000000000001e-01  -8.5780000000000001e-01   1.1459999999999999e-01  -3.8100000000000002e-02   4.4000000000000003e-03   2.1528999999999998e+00   8.2269999999999999e-01   2.6118000000000001e+00   1.6380000000000000e-01   5.0029999999999997e-01   9.7299999999999998e-02
  -1.8956000000000000e+00   9.4530000000000003e-01  -2.5740000000000002e-01   7.6399999999999996e-02  -1.0470000000000000e-01   5.2600000000000001e-02   2.1307000000000000e+00   8.0049999999999999e-01   2.8730000000000002e+00   1.4449999999999999e-01   4.0410000000000001e-01   7.9600000000000004e-02
  -1.9397000000000000e+00   6.5949999999999998e-01  -7.7210000000000001e-01   8.5900000000000004e-02  -1.4269999999999999e-01   1.0960000000000000e-01   2.0196999999999998e+00   7.1150000000000002e-01   2.9600000000000000e+00   1.8300000000000000e-01   5.4849999999999999e-01   1.0170000000000000e-01
  -2.2042000000000002e+00   8.1340000000000001e-01  -1.4582999999999999e+00   1.4319999999999999e-01  -7.6100000000000001e-02   6.5799999999999997e-02   2.2639000000000000e+00   9.7840000000000005e-01   2.4377000000000000e+00   1.5409999999999999e-01   5.5810000000000004e-01   7.5200000000000003e-02
  -2.0720000000000001e+00   1.0112000000000001e+00   1.0294000000000001e+00   2.0999999999999999e-01  -1.9000000000000000e-02   7.8899999999999998e-02   2.3083000000000000e+00   7.7820000000000000e-01   2.4377000000000000e+00   1.3489999999999999e-01   4.4259999999999999e-01   1.2390000000000000e-01
  -1.4548000000000001e+00   4.1770000000000002e-01  -9.4359999999999999e-01   9.5500000000000002e-02  -1.1420000000000000e-01   1.7500000000000002e-02   2.1307000000000000e+00   8.8939999999999997e-01   1.9153000000000000e+00   9.6299999999999997e-02   4.8110000000000003e-01   7.5200000000000003e-02
  -2.3144000000000000e+00   4.8359999999999997e-01  -1.7157000000000000e+00   1.3370000000000001e-01   2.8500000000000001e-02   1.0520000000000000e-01   2.2195000000000000e+00   8.8939999999999997e-01   1.8283000000000000e+00   1.3489999999999999e-01   5.0029999999999997e-01   1.1060000000000000e-01
  -2.5348000000000002e+00   1.4729000000000001e+00   2.5740000000000002e-01   2.9599999999999999e-01  -9.4999999999999998e-03   5.2600000000000001e-02   2.2860999999999998e+00   8.0049999999999999e-01   2.7858999999999998e+00   1.0600000000000000e-01   5.1959999999999995e-01   1.1060000000000000e-01
  -1.3887000000000000e+00   5.7160000000000000e-01  -7.7210000000000001e-01   7.6399999999999996e-02  -8.5599999999999996e-02  -9.6500000000000002e-02   2.3748999999999998e+00   7.1150000000000002e-01   2.7858999999999998e+00   2.2159999999999999e-01   4.4259999999999999e-01   1.4599999999999999e-01
  -2.1821999999999999e+00   5.4959999999999998e-01   1.4582999999999999e+00   1.2410000000000000e-01  -1.8079999999999999e-01   1.3589999999999999e-01   2.2860999999999998e+00   7.5600000000000001e-01   2.4377000000000000e+00   1.9270000000000001e-01   4.1370000000000001e-01   1.4160000000000000e-01
  -1.5870000000000000e+00   1.1871000000000000e+00  -1.0294000000000001e+00   1.8140000000000001e-01  -1.2370000000000000e-01   1.8859999999999999e-01   2.2639000000000000e+00   9.1169999999999995e-01   3.0470999999999999e+00   9.6299999999999997e-02   5.2920000000000000e-01   9.7299999999999998e-02
  -3.1520000000000001e+00   7.9139999999999999e-01   8.5800000000000001e-02   1.0500000000000000e-01  -5.7099999999999998e-02  -6.5799999999999997e-02   2.2195000000000000e+00   6.6710000000000003e-01   2.5247000000000002e+00   2.0230000000000001e-01   5.3879999999999995e-01   8.4000000000000005e-02
  -1.2564000000000000e+00   7.9139999999999999e-01  -3.4310000000000002e-01   1.8140000000000001e-01  -2.8500000000000001e-02  -4.4000000000000003e-03   2.1307000000000000e+00   8.0049999999999999e-01   2.5247000000000002e+00   1.5409999999999999e-01   5.6769999999999998e-01   7.0800000000000002e-02
  -1.7413000000000001e+00   8.1340000000000001e-01  -6.0050000000000003e-01   1.2410000000000000e-01  -2.0930000000000001e-01   2.0610000000000001e-01   2.2195000000000000e+00   7.5600000000000001e-01   3.0470999999999999e+00   1.7340000000000000e-01   5.2920000000000000e-01   1.2390000000000000e-01
  -2.2483000000000000e+00   5.7160000000000000e-01  -7.7210000000000001e-01   2.1959999999999999e-01   4.7600000000000003e-02   1.0090000000000000e-01   2.2639000000000000e+00   9.7840000000000005e-01   2.3506000000000000e+00   1.3489999999999999e-01   5.1959999999999995e-01   1.1500000000000000e-01
  -2.1381000000000001e+00   1.5828000000000000e+00  -8.5800000000000001e-02   1.0500000000000000e-01  -1.0470000000000000e-01  -2.1899999999999999e-02   2.1751000000000000e+00   5.7809999999999995e-01   3.0470999999999999e+00   1.7340000000000000e-01   4.5219999999999999e-01   9.2899999999999996e-02
  -1.6091000000000000e+00   3.2979999999999998e-01   0.0000000000000000e+00   1.5279999999999999e-01  -1.0470000000000000e-01   4.3900000000000002e-02   2.1084999999999998e+00   7.5600000000000001e-01   2.7858999999999998e+00   7.7100000000000002e-02   5.5810000000000004e-01   7.5200000000000003e-02
  -1.8294999999999999e+00   8.5740000000000005e-01  -6.0050000000000003e-01   2.0050000000000001e-01  -1.0470000000000000e-01   2.0169999999999999e-01   2.3527000000000000e+00   8.8939999999999997e-01   2.7858999999999998e+00   1.6380000000000000e-01   4.9070000000000003e-01   1.5479999999999999e-01
  -2.4245999999999999e+00   1.2091000000000001e+00   8.5800000000000001e-02   1.9089999999999999e-01  -3.8100000000000002e-02   3.9500000000000000e-02   2.4636000000000000e+00   5.5589999999999995e-01   2.4377000000000000e+00   2.0230000000000001e-01   4.6189999999999998e-01   5.7500000000000002e-02
  -1.9397000000000000e+00   8.7900000000000006e-02  -3.4310000000000002e-01   4.7699999999999999e-02  -3.8100000000000002e-02  -1.3200000000000000e-02   2.1528999999999998e+00   8.4499999999999997e-01   1.3059000000000001e+00   1.5409999999999999e-01   4.5219999999999999e-01   9.7299999999999998e-02
  -1.8294999999999999e+00   1.0551999999999999e+00  -8.5800000000000001e-02   1.9089999999999999e-01  -7.6100000000000001e-02   1.2280000000000001e-01   2.1307000000000000e+00   6.4480000000000004e-01   2.4377000000000000e+00   1.3489999999999999e-01   3.6559999999999998e-01   1.1500000000000000e-01
  -1.8956000000000000e+00   7.9139999999999999e-01  -8.5800000000000001e-02   8.5900000000000004e-02  -1.7130000000000001e-01   8.7700000000000000e-02   2.0640999999999998e+00   5.5589999999999995e-01   2.6989000000000001e+00   1.4449999999999999e-01   5.3879999999999995e-01   5.3100000000000001e-02
  -2.4687000000000001e+00   5.7160000000000000e-01  -3.4310000000000002e-01   7.6399999999999996e-02  -4.7600000000000003e-02   4.8200000000000000e-02   2.2195000000000000e+00   1.0005999999999999e+00   1.8283000000000000e+00   1.1559999999999999e-01   4.4259999999999999e-01   9.7299999999999998e-02
  -2.0057999999999998e+00   1.3630000000000000e+00   3.4310000000000002e-01   1.6230000000000000e-01  -4.7600000000000003e-02   3.5099999999999999e-02   2.3304999999999998e+00   6.4480000000000004e-01   2.2635999999999998e+00   2.0230000000000001e-01   4.7149999999999997e-01   1.1500000000000000e-01
  -1.9397000000000000e+00   3.9570000000000000e-01  -8.5800000000000001e-02   8.5900000000000004e-02  -9.5200000000000007e-02   1.4910000000000001e-01   2.0196999999999998e+00   7.3380000000000001e-01   2.5247000000000002e+00   1.8300000000000000e-01   4.6189999999999998e-01   1.1060000000000000e-01
  -1.8956000000000000e+00   6.8149999999999999e-01  -6.0050000000000003e-01   5.7299999999999997e-02  -4.7600000000000003e-02   6.1400000000000003e-02   2.2639000000000000e+00   7.3380000000000001e-01   2.9600000000000000e+00   1.5409999999999999e-01   5.1000000000000001e-01   7.0800000000000002e-02
  -2.2042000000000002e+00   1.1212000000000000e+00  -1.0294000000000001e+00   2.1959999999999999e-01  -1.6180000000000000e-01   6.1400000000000003e-02   2.2860999999999998e+00   6.6710000000000003e-01   2.6118000000000001e+00   1.8300000000000000e-01   4.4259999999999999e-01   1.1940000000000001e-01
  -2.0278999999999998e+00   4.8359999999999997e-01  -2.5740000000000002e-01   5.7299999999999997e-02  -1.0470000000000000e-01   7.0199999999999999e-02   2.2416999999999998e+00   8.0049999999999999e-01   2.9600000000000000e+00   5.7799999999999997e-02   4.4259999999999999e-01   7.9600000000000004e-02
  -1.6091000000000000e+00   1.0112000000000001e+00   8.5800000000000001e-02   1.1459999999999999e-01  -2.8500000000000001e-02   7.0199999999999999e-02   2.2195000000000000e+00   7.1150000000000002e-01   2.5247000000000002e+00   1.7340000000000000e-01   4.8110000000000003e-01   9.2899999999999996e-02
  -2.1381000000000001e+00   8.3540000000000003e-01  -1.0294000000000001e+00   1.4319999999999999e-01  -1.0470000000000000e-01   7.4499999999999997e-02   2.3304999999999998e+00   4.6689999999999998e-01   1.9153000000000000e+00   1.8300000000000000e-01   5.2920000000000000e-01   1.1500000000000000e-01
  -2.1821999999999999e+00   7.9139999999999999e-01  -3.4310000000000002e-01   3.8199999999999998e-02  -1.4269999999999999e-01   5.2600000000000001e-02   2.0863000000000000e+00   8.0049999999999999e-01   1.9153000000000000e+00   7.7100000000000002e-02   4.9070000000000003e-01   1.4599999999999999e-01
  -1.8294999999999999e+00   1.1431000000000000e+00  -3.4310000000000002e-01   1.9099999999999999e-02  -1.3320000000000001e-01   6.5799999999999997e-02   2.3083000000000000e+00   1.0005999999999999e+00   2.3506000000000000e+00   1.3489999999999999e-01   5.0029999999999997e-01   7.5200000000000003e-02
  -2.0720000000000001e+00   5.0560000000000005e-01  -5.1470000000000005e-01   1.9089999999999999e-01  -9.5200000000000007e-02   1.1840000000000001e-01   2.0640999999999998e+00   9.5609999999999995e-01   2.6118000000000001e+00   1.0600000000000000e-01   5.6769999999999998e-01   1.2830000000000000e-01
  -2.0939999999999999e+00   8.1340000000000001e-01  -6.0050000000000003e-01   2.0999999999999999e-01  -1.2370000000000000e-01   4.3900000000000002e-02   2.2195000000000000e+00   7.1150000000000002e-01   2.1764999999999999e+00   1.2520000000000001e-01   4.8110000000000003e-01   1.2390000000000000e-01
  -2.1381000000000001e+00   7.6939999999999997e-01  -1.1152000000000000e+00   1.8140000000000001e-01  -5.7099999999999998e-02   8.3299999999999999e-02   2.0419000000000000e+00   9.1169999999999995e-01   2.8730000000000002e+00   1.4449999999999999e-01   4.6189999999999998e-01   8.8499999999999995e-02
  -1.9177000000000000e+00   4.8359999999999997e-01  -8.5800000000000001e-02   1.4319999999999999e-01  -5.7099999999999998e-02   3.9500000000000000e-02   2.1972999999999998e+00   6.6710000000000003e-01   2.5247000000000002e+00   1.5409999999999999e-01   5.2920000000000000e-01   9.2899999999999996e-02
  -1.8514999999999999e+00   8.3540000000000003e-01   0.0000000000000000e+00   2.0050000000000001e-01  -4.7600000000000003e-02   6.5799999999999997e-02   2.3748999999999998e+00   8.4499999999999997e-01   2.2635999999999998e+00   1.6380000000000000e-01   4.6189999999999998e-01   1.1060000000000000e-01
  -2.0057999999999998e+00   8.7929999999999997e-01  -7.7210000000000001e-01   2.7689999999999998e-01  -2.8500000000000001e-02   3.9500000000000000e-02   2.2860999999999998e+00   7.5600000000000001e-01   2.6989000000000001e+00   1.4449999999999999e-01   4.2340000000000000e-01   1.1940000000000001e-01
  -1.9838000000000000e+00   6.1550000000000005e-01  -4.2890000000000000e-01   1.3370000000000001e-01  -1.3320000000000001e-01   1.0090000000000000e-01   2.1307000000000000e+00   8.4499999999999997e-01   2.3506000000000000e+00   2.3119999999999999e-01   4.3300000000000000e-01   8.8499999999999995e-02
  -1.8075000000000001e+00   9.6730000000000005e-01   6.0050000000000003e-01   1.0500000000000000e-01  -9.5200000000000007e-02   7.0199999999999999e-02   2.1751000000000000e+00   8.0049999999999999e-01   3.2212000000000001e+00   1.4449999999999999e-01   4.5219999999999999e-01   1.0620000000000000e-01
  -2.0278999999999998e+00   8.7929999999999997e-01  -2.5740000000000002e-01   1.6230000000000000e-01  -1.6180000000000000e-01   7.4499999999999997e-02   2.0863000000000000e+00   9.3389999999999995e-01   2.8730000000000002e+00   1.3489999999999999e-01   4.9070000000000003e-01   1.1060000000000000e-01
  -2.1381000000000001e+00   7.6939999999999997e-01  -5.1470000000000005e-01   1.2410000000000000e-01  -1.3320000000000001e-01   6.1400000000000003e-02   2.1528999999999998e+00   9.5609999999999995e-01   2.4377000000000000e+00   1.3489999999999999e-01   4.4259999999999999e-01   1.0170000000000000e-01
  -1.9177000000000000e+00   8.5740000000000005e-01   0.0000000000000000e+00   1.0500000000000000e-01  -9.5200000000000007e-02   7.8899999999999998e-02   1.9753000000000001e+00   9.1169999999999995e-01   3.0470999999999999e+00   1.4449999999999999e-01   4.2340000000000000e-01   8.4000000000000005e-02
  -2.0720000000000001e+00   5.9360000000000002e-01  -3.4310000000000002e-01   2.0999999999999999e-01  -7.6100000000000001e-02   9.2100000000000001e-02   2.0640999999999998e+00   8.4499999999999997e-01   2.6118000000000001e+00   2.5050000000000000e-01   5.4849999999999999e-01   1.2390000000000000e-01
  -2.0499000000000001e+00   9.6730000000000005e-01   4.2890000000000000e-01   1.6230000000000000e-01  -1.4269999999999999e-01   5.7000000000000002e-02   2.3083000000000000e+00   6.6710000000000003e-01   3.2212000000000001e+00   2.1190000000000001e-01   4.2340000000000000e-01   1.1500000000000000e-01
  -1.9397000000000000e+00   9.8929999999999996e-01   2.5740000000000002e-01   1.4319999999999999e-01  -6.6600000000000006e-02   4.3900000000000002e-02   2.2416999999999998e+00   6.2260000000000004e-01   2.6118000000000001e+00   1.3489999999999999e-01   4.9070000000000003e-01   1.1500000000000000e-01
  -1.9177000000000000e+00   7.4739999999999995e-01  -5.1470000000000005e-01   1.3370000000000001e-01  -8.5599999999999996e-02   3.9500000000000000e-02   2.1307000000000000e+00   9.1169999999999995e-01   3.0470999999999999e+00   1.4449999999999999e-01   4.6189999999999998e-01   9.2899999999999996e-02
  -2.0499000000000001e+00   9.8929999999999996e-01  -5.1470000000000005e-01   1.9089999999999999e-01  -1.2370000000000000e-01   1.3200000000000000e-02   2.2639000000000000e+00   8.6719999999999997e-01   3.0470999999999999e+00   1.2520000000000001e-01   3.8490000000000002e-01   6.6400000000000001e-02
  -2.0720000000000001e+00   7.2550000000000003e-01  -3.4310000000000002e-01   9.5500000000000002e-02  -7.6100000000000001e-02   7.0199999999999999e-02   2.1084999999999998e+00   7.5600000000000001e-01   2.5247000000000002e+00   1.6380000000000000e-01   3.8490000000000002e-01   8.4000000000000005e-02
  -2.1160000000000001e+00   1.0112000000000001e+00  -1.7160000000000000e-01   1.9089999999999999e-01  -9.4999999999999998e-03   8.3299999999999999e-02   2.1972999999999998e+00   7.5600000000000001e-01   3.0470999999999999e+00   1.0600000000000000e-01   4.6189999999999998e-01   1.1500000000000000e-01
  -1.9838000000000000e+00   9.8929999999999996e-01  -2.5740000000000002e-01   1.5279999999999999e-01  -1.0470000000000000e-01   8.3299999999999999e-02   2.1751000000000000e+00   8.4499999999999997e-01   2.3506000000000000e+00   1.3489999999999999e-01   4.2340000000000000e-01   1.0620000000000000e-01
  -1.9397000000000000e+00   6.3749999999999996e-01   0.0000000000000000e+00   1.5279999999999999e-01  -5.7099999999999998e-02   5.7000000000000002e-02   2.0419000000000000e+00   8.4499999999999997e-01   2.8730000000000002e+00   1.6380000000000000e-01   5.4849999999999999e-01   1.1060000000000000e-01
  -2.0720000000000001e+00   8.3540000000000003e-01  -1.1152000000000000e+00   8.5900000000000004e-02  -1.1420000000000000e-01   5.2600000000000001e-02   2.1972999999999998e+00   5.5589999999999995e-01   2.2635999999999998e+00   1.2520000000000001e-01   4.2340000000000000e-01   8.8499999999999995e-02
  -2.1160000000000001e+00   9.6730000000000005e-01  -5.1470000000000005e-01   2.4820000000000000e-01  -1.3320000000000001e-01   1.7500000000000002e-02   2.3304999999999998e+00   7.1150000000000002e-01   2.2635999999999998e+00   1.4449999999999999e-01   4.7149999999999997e-01   1.1060000000000000e-01
  -1.9397000000000000e+00   8.1340000000000001e-01  -7.7210000000000001e-01   1.4319999999999999e-01  -1.2370000000000000e-01   4.8200000000000000e-02   2.1972999999999998e+00   7.1150000000000002e-01   2.5247000000000002e+00   1.5409999999999999e-01   4.4259999999999999e-01   1.0620000000000000e-01
  -2.0278999999999998e+00   9.0129999999999999e-01  -5.1470000000000005e-01   8.5900000000000004e-02  -1.6180000000000000e-01   7.0199999999999999e-02   2.0640999999999998e+00   9.3389999999999995e-01   2.4377000000000000e+00   1.2520000000000001e-01   4.7149999999999997e-01   1.1060000000000000e-01
  -2.0939999999999999e+00   8.3540000000000003e-01   7.7210000000000001e-01   1.6230000000000000e-01  -9.4999999999999998e-03   2.6300000000000000e-02   2.3304999999999998e+00   9.1169999999999995e-01   2.1764999999999999e+00   2.1190000000000001e-01   4.2340000000000000e-01   1.1500000000000000e-01
  -1.9617000000000000e+00   8.3540000000000003e-01  -8.5800000000000001e-02   1.7190000000000000e-01  -1.2370000000000000e-01   2.6300000000000000e-02   2.1528999999999998e+00   8.8939999999999997e-01   3.0470999999999999e+00   2.1190000000000001e-01   4.6189999999999998e-01   9.2899999999999996e-02
  -2.1821999999999999e+00   8.5740000000000005e-01  -6.0050000000000003e-01   7.6399999999999996e-02  -5.7099999999999998e-02   6.1400000000000003e-02   2.0863000000000000e+00   8.8939999999999997e-01   2.4377000000000000e+00   1.9270000000000001e-01   4.7149999999999997e-01   6.6400000000000001e-02
  -2.1381000000000001e+00   8.3540000000000003e-01  -2.5740000000000002e-01   7.6399999999999996e-02  -7.6100000000000001e-02   4.3900000000000002e-02   2.1084999999999998e+00   6.4480000000000004e-01   2.5247000000000002e+00   1.2520000000000001e-01   4.9070000000000003e-01   1.1060000000000000e-01
  -2.0499000000000001e+00   1.0551999999999999e+00  -2.5740000000000002e-01   1.6230000000000000e-01  -1.0470000000000000e-01   2.6300000000000000e-02   2.1751000000000000e+00   8.0049999999999999e-01   2.2635999999999998e+00   1.7340000000000000e-01   4.4259999999999999e-01   8.8499999999999995e-02
  -1.9838000000000000e+00   7.4739999999999995e-01  -3.4310000000000002e-01   1.3370000000000001e-01  -1.6180000000000000e-01   4.8200000000000000e-02   2.0863000000000000e+00   7.5600000000000001e-01   2.3506000000000000e+00   1.3489999999999999e-01   4.6189999999999998e-01   7.5200000000000003e-02
  -1.9397000000000000e+00   1.0771999999999999e+00  -1.2010000000000001e+00   7.6399999999999996e-02  -1.6180000000000000e-01   9.2100000000000001e-02   2.1751000000000000e+00   8.2269999999999999e-01   1.8283000000000000e+00   1.8300000000000000e-01   4.6189999999999998e-01   1.3270000000000001e-01
  -1.7634000000000001e+00   5.7160000000000000e-01   6.0050000000000003e-01   7.6399999999999996e-02  -1.1420000000000000e-01   5.2600000000000001e-02   2.1307000000000000e+00   6.2260000000000004e-01   2.4377000000000000e+00   9.6299999999999997e-02   4.7149999999999997e-01   9.2899999999999996e-02
  -2.0278999999999998e+00   6.5949999999999998e-01  -1.2010000000000001e+00   1.6230000000000000e-01  -3.8100000000000002e-02   4.3900000000000002e-02   2.0863000000000000e+00   7.3380000000000001e-01   2.8730000000000002e+00   1.9270000000000001e-01   5.1000000000000001e-01   1.1940000000000001e-01
  -2.1160000000000001e+00   5.9360000000000002e-01  -4.2890000000000000e-01   7.6399999999999996e-02  -2.8500000000000001e-02   7.8899999999999998e-02   2.1084999999999998e+00   8.0049999999999999e-01   2.4377000000000000e+00   1.9270000000000001e-01   4.6189999999999998e-01   1.1500000000000000e-01
  -2.1381000000000001e+00   7.9139999999999999e-01  -6.8630000000000002e-01   1.4319999999999999e-01  -1.9000000000000000e-02   1.3200000000000000e-02   2.0640999999999998e+00   5.3369999999999995e-01   2.6989000000000001e+00   1.5409999999999999e-01   4.5219999999999999e-01   1.0170000000000000e-01
  -2.0278999999999998e+00   1.0112000000000001e+00  -1.7160000000000000e-01   1.5279999999999999e-01   0.0000000000000000e+00   3.5099999999999999e-02   2.1084999999999998e+00   9.7840000000000005e-01   2.8730000000000002e+00   1.0600000000000000e-01   4.7149999999999997e-01   1.0170000000000000e-01
  -1.9397000000000000e+00   7.2550000000000003e-01  -5.1470000000000005e-01   4.7699999999999999e-02  -8.5599999999999996e-02   3.0700000000000002e-02   2.2416999999999998e+00   8.4499999999999997e-01   1.7412000000000001e+00   2.3119999999999999e-01   4.3300000000000000e-01   1.2390000000000000e-01
  -2.0939999999999999e+00   9.2330000000000001e-01  -9.4359999999999999e-01   1.4319999999999999e-01  -2.8500000000000001e-02   4.8200000000000000e-02   2.2195000000000000e+00   8.4499999999999997e-01   2.6989000000000001e+00   1.1559999999999999e-01   4.4259999999999999e-01   1.4160000000000000e-01
  -1.8956000000000000e+00   8.1340000000000001e-01   0.0000000000000000e+00   4.7699999999999999e-02  -1.4269999999999999e-01   4.3900000000000002e-02   2.0863000000000000e+00   1.0450999999999999e+00   2.4377000000000000e+00   1.8300000000000000e-01   5.2920000000000000e-01   1.2830000000000000e-01
  -1.9177000000000000e+00   9.2330000000000001e-01  -7.7210000000000001e-01   2.1959999999999999e-01  -3.8100000000000002e-02   1.0090000000000000e-01   2.1307000000000000e+00   8.8939999999999997e-01   2.6118000000000001e+00   2.0230000000000001e-01   4.3300000000000000e-01   1.1940000000000001e-01
  -1.9397000000000000e+00   6.3749999999999996e-01   6.0050000000000003e-01   3.8199999999999998e-02  -8.5599999999999996e-02   7.4499999999999997e-02   2.2860999999999998e+00   7.1150000000000002e-01   2.6118000000000001e+00   1.3489999999999999e-01   5.1959999999999995e-01   1.0170000000000000e-01
  -2.0278999999999998e+00   8.1340000000000001e-01  -5.1470000000000005e-01   2.8600000000000000e-02   0.0000000000000000e+00   3.9500000000000000e-02   2.1307000000000000e+00   1.0672999999999999e+00   2.8730000000000002e+00   1.9270000000000001e-01   4.6189999999999998e-01   1.0620000000000000e-01
  -2.1160000000000001e+00   6.3749999999999996e-01  -4.2890000000000000e-01   1.9089999999999999e-01  -1.0470000000000000e-01   7.0199999999999999e-02   2.4192000000000000e+00   8.6719999999999997e-01   2.7858999999999998e+00   1.7340000000000000e-01   5.2920000000000000e-01   9.7299999999999998e-02
  -2.0939999999999999e+00   6.8149999999999999e-01  -5.1470000000000005e-01   9.5500000000000002e-02  -4.7600000000000003e-02   3.5099999999999999e-02   2.3304999999999998e+00   7.5600000000000001e-01   2.7858999999999998e+00   1.6380000000000000e-01   5.0029999999999997e-01   1.1060000000000000e-01
  -1.8735999999999999e+00   8.5740000000000005e-01   0.0000000000000000e+00   2.0999999999999999e-01   9.4999999999999998e-03   5.7000000000000002e-02   2.2639000000000000e+00   8.8939999999999997e-01   2.7858999999999998e+00   1.5409999999999999e-01   4.9070000000000003e-01   5.3100000000000001e-02
  -1.8294999999999999e+00   7.0350000000000001e-01   6.8630000000000002e-01   2.0050000000000001e-01  -1.8079999999999999e-01   3.5099999999999999e-02   2.3527000000000000e+00   8.0049999999999999e-01   2.7858999999999998e+00   1.3489999999999999e-01   5.1000000000000001e-01   1.0620000000000000e-01
  -2.0720000000000001e+00   9.4530000000000003e-01   8.5800000000000001e-02   1.8140000000000001e-01  -1.1420000000000000e-01   7.0199999999999999e-02   2.3527000000000000e+00   9.1169999999999995e-01   2.6989000000000001e+00   1.1559999999999999e-01   4.5219999999999999e-01   7.9600000000000004e-02
  -1.9838000000000000e+00   8.7929999999999997e-01  -8.5800000000000001e-02   1.3370000000000001e-01  -9.5200000000000007e-02   8.7700000000000000e-02   2.0419000000000000e+00   7.3380000000000001e-01   3.3083000000000000e+00   1.5409999999999999e-01   4.1370000000000001e-01   8.8499999999999995e-02
  -1.7854000000000001e+00   9.4530000000000003e-01   5.1470000000000005e-01   1.3370000000000001e-01  -9.5200000000000007e-02   5.2600000000000001e-02   2.1528999999999998e+00   8.6719999999999997e-01   2.5247000000000002e+00   1.7340000000000000e-01   3.6559999999999998e-01   6.1899999999999997e-02
  -2.0057999999999998e+00   7.9139999999999999e-01   0.0000000000000000e+00   1.1459999999999999e-01  -6.6600000000000006e-02   9.2100000000000001e-02   2.1528999999999998e+00   9.5609999999999995e-01   2.9600000000000000e+00   4.8200000000000000e-02   4.7149999999999997e-01   1.0170000000000000e-01
  -2.0057999999999998e+00   8.5740000000000005e-01  -5.1470000000000005e-01   1.0500000000000000e-01  -8.5599999999999996e-02   3.5099999999999999e-02   2.0863000000000000e+00   8.6719999999999997e-01   2.5247000000000002e+00   1.3489999999999999e-01   4.4259999999999999e-01   7.0800000000000002e-02
  -1.9617000000000000e+00   8.1340000000000001e-01  -8.5800000000000001e-02   1.1459999999999999e-01  -1.9000000000000000e-02   5.7000000000000002e-02   2.2860999999999998e+00   9.1169999999999995e-01   2.1764999999999999e+00   1.4449999999999999e-01   4.7149999999999997e-01   1.1500000000000000e-01
  -2.0057999999999998e+00   1.1212000000000000e+00  -5.1470000000000005e-01   1.3370000000000001e-01  -6.6600000000000006e-02   6.1400000000000003e-02   2.3083000000000000e+00   8.6719999999999997e-01   2.2635999999999998e+00   1.0600000000000000e-01   5.0029999999999997e-01   1.2390000000000000e-01
  -2.1821999999999999e+00   5.4959999999999998e-01  -3.4310000000000002e-01  -1.9099999999999999e-02  -1.2370000000000000e-01   5.7000000000000002e-02   2.2639000000000000e+00   4.8920000000000002e-01   2.7858999999999998e+00   1.9270000000000001e-01   4.7149999999999997e-01   1.1500000000000000e-01
  -2.0057999999999998e+00   7.9139999999999999e-01   0.0000000000000000e+00   2.0999999999999999e-01  -2.8500000000000001e-02   5.2600000000000001e-02   2.0196999999999998e+00   7.7820000000000000e-01   2.4377000000000000e+00   1.4449999999999999e-01   5.2920000000000000e-01   1.2830000000000000e-01
  -2.2042000000000002e+00   1.1651000000000000e+00  -2.5740000000000002e-01   2.0050000000000001e-01  -1.9000000000000000e-02   8.7700000000000000e-02   2.2195000000000000e+00   6.0040000000000004e-01   2.0024000000000002e+00   1.0600000000000000e-01   4.6189999999999998e-01   1.4599999999999999e-01
  -2.0057999999999998e+00   8.5740000000000005e-01  -7.7210000000000001e-01   1.5279999999999999e-01  -9.5200000000000007e-02   6.5799999999999997e-02   2.3971000000000000e+00   5.7809999999999995e-01   2.5247000000000002e+00   8.6699999999999999e-02   4.3300000000000000e-01   1.4160000000000000e-01
  -2.0720000000000001e+00   7.0350000000000001e-01  -4.2890000000000000e-01   1.1459999999999999e-01  -9.5200000000000007e-02   6.5799999999999997e-02   2.0640999999999998e+00   9.3389999999999995e-01   2.4377000000000000e+00   9.6299999999999997e-02   4.5219999999999999e-01   1.0170000000000000e-01
  -1.9177000000000000e+00   6.8149999999999999e-01  -1.7160000000000000e-01   1.7190000000000000e-01  -9.5200000000000007e-02  -4.4000000000000003e-03   2.0640999999999998e+00   7.3380000000000001e-01   2.5247000000000002e+00   1.5409999999999999e-01   4.5219999999999999e-01   7.5200000000000003e-02
  -1.8956000000000000e+00   7.2550000000000003e-01  -8.5800000000000001e-02   4.7699999999999999e-02  -8.5599999999999996e-02   3.0700000000000002e-02   2.3083000000000000e+00   8.2269999999999999e-01   2.9600000000000000e+00   1.7340000000000000e-01   5.1959999999999995e-01   1.0620000000000000e-01
  -1.9397000000000000e+00   7.0350000000000001e-01  -6.0050000000000003e-01   5.7299999999999997e-02  -7.6100000000000001e-02   5.2600000000000001e-02   2.3748999999999998e+00   8.2269999999999999e-01   2.0024000000000002e+00   1.4449999999999999e-01   4.1370000000000001e-01   1.0170000000000000e-01
  -1.8956000000000000e+00   9.4530000000000003e-01  -8.5800000000000001e-02   1.8140000000000001e-01  -3.8100000000000002e-02   6.1400000000000003e-02   2.0863000000000000e+00   8.8939999999999997e-01   2.8730000000000002e+00   2.2159999999999999e-01   5.6769999999999998e-01   9.7299999999999998e-02
  -2.0720000000000001e+00   8.7929999999999997e-01  -3.4310000000000002e-01   2.2910000000000000e-01  -7.6100000000000001e-02   7.4499999999999997e-02   2.2639000000000000e+00   9.1169999999999995e-01   3.2212000000000001e+00   2.0230000000000001e-01   5.0029999999999997e-01   7.9600000000000004e-02
  -2.2042000000000002e+00   7.6939999999999997e-01   0.0000000000000000e+00   1.2410000000000000e-01  -9.5200000000000007e-02   3.5099999999999999e-02   2.1528999999999998e+00   9.5609999999999995e-01   2.2635999999999998e+00   2.1190000000000001e-01   4.8110000000000003e-01   8.4000000000000005e-02
  -2.0939999999999999e+00   9.6730000000000005e-01  -2.5740000000000002e-01   2.6729999999999998e-01  -1.0470000000000000e-01   3.0700000000000002e-02   2.2195000000000000e+00   7.7820000000000000e-01   2.6118000000000001e+00   2.1190000000000001e-01   4.6189999999999998e-01   1.1060000000000000e-01
  -2.0057999999999998e+00   9.4530000000000003e-01  -2.5740000000000002e-01   1.6230000000000000e-01  -4.7600000000000003e-02   9.2100000000000001e-02   2.2639000000000000e+00   6.2260000000000004e-01   3.4824000000000002e+00   1.8300000000000000e-01   4.8110000000000003e-01   1.0170000000000000e-01
  -1.8735999999999999e+00   7.9139999999999999e-01  -5.1470000000000005e-01   1.9089999999999999e-01  -5.7099999999999998e-02   4.3900000000000002e-02   2.2195000000000000e+00   6.4480000000000004e-01   2.7858999999999998e+00   1.5409999999999999e-01   4.4259999999999999e-01   7.9600000000000004e-02
  -1.9838000000000000e+00   8.1340000000000001e-01  -4.2890000000000000e-01   1.9089999999999999e-01  -8.5599999999999996e-02   7.0199999999999999e-02   2.1084999999999998e+00   1.0450999999999999e+00   2.6118000000000001e+00   2.4079999999999999e-01   4.8110000000000003e-01   8.8499999999999995e-02
  -2.0278999999999998e+00   7.0350000000000001e-01  -9.4359999999999999e-01   8.5900000000000004e-02  -9.4999999999999998e-03   5.7000000000000002e-02   2.2860999999999998e+00   7.1150000000000002e-01   2.6989000000000001e+00   1.1559999999999999e-01   4.4259999999999999e-01   1.0170000000000000e-01
  -1.9397000000000000e+00   8.5740000000000005e-01  -2.5740000000000002e-01   6.6799999999999998e-02  -7.6100000000000001e-02   1.0520000000000000e-01   2.5080000000000000e+00   6.4480000000000004e-01   2.5247000000000002e+00   2.4079999999999999e-01   4.6189999999999998e-01   7.0800000000000002e-02
  -2.0720000000000001e+00   6.8149999999999999e-01  -7.7210000000000001e-01   1.1459999999999999e-01  -1.4269999999999999e-01   3.9500000000000000e-02   2.0419000000000000e+00   8.2269999999999999e-01   2.9600000000000000e+00   1.6380000000000000e-01   5.1000000000000001e-01   9.7299999999999998e-02
  -2.0720000000000001e+00   8.7929999999999997e-01  -3.4310000000000002e-01   7.6399999999999996e-02  -7.6100000000000001e-02   5.2600000000000001e-02   2.1084999999999998e+00   6.6710000000000003e-01   2.9600000000000000e+00   8.6699999999999999e-02   4.9070000000000003e-01   1.1500000000000000e-01
  -1.9177000000000000e+00   7.0350000000000001e-01  -1.0294000000000001e+00   1.2410000000000000e-01  -4.7600000000000003e-02   7.8899999999999998e-02   2.2195000000000000e+00   8.2269999999999999e-01   1.8283000000000000e+00   2.6010000000000000e-01   4.8110000000000003e-01   7.5200000000000003e-02
  -2.0057999999999998e+00   8.5740000000000005e-01  -4.2890000000000000e-01   6.6799999999999998e-02  -1.0470000000000000e-01   3.9500000000000000e-02   2.1528999999999998e+00   7.3380000000000001e-01   2.4377000000000000e+00   1.5409999999999999e-01   5.4849999999999999e-01   8.8499999999999995e-02
  -2.0720000000000001e+00   1.1212000000000000e+00  -3.4310000000000002e-01   1.9089999999999999e-01  -1.9000000000000000e-02   5.7000000000000002e-02   2.0196999999999998e+00   7.5600000000000001e-01   2.5247000000000002e+00   1.9270000000000001e-01   4.4259999999999999e-01   7.5200000000000003e-02
  -2.1381000000000001e+00   9.0129999999999999e-01   1.7160000000000000e-01   1.0500000000000000e-01  -4.7600000000000003e-02   8.7700000000000000e-02   2.1307000000000000e+00   6.4480000000000004e-01   2.2635999999999998e+00   2.4079999999999999e-01   4.2340000000000000e-01   8.8499999999999995e-02
  -2.2483000000000000e+00   7.4739999999999995e-01  -1.7160000000000000e-01   6.6799999999999998e-02  -1.9000000000000000e-02   8.7700000000000000e-02   2.1084999999999998e+00   7.1150000000000002e-01   2.0024000000000002e+00   2.5050000000000000e-01   4.5219999999999999e-01   1.0170000000000000e-01
  -2.0057999999999998e+00   7.4739999999999995e-01   3.4310000000000002e-01   1.2410000000000000e-01  -5.7099999999999998e-02   4.8200000000000000e-02   2.3083000000000000e+00   8.2269999999999999e-01   3.1341999999999999e+00   1.2520000000000001e-01   3.6559999999999998e-01   1.2830000000000000e-01
  -2.0057999999999998e+00   7.0350000000000001e-01  -5.1470000000000005e-01   1.1459999999999999e-01   9.4999999999999998e-03   3.5099999999999999e-02   2.1307000000000000e+00   8.8939999999999997e-01   2.6118000000000001e+00   1.0600000000000000e-01   4.1370000000000001e-01   1.0620000000000000e-01
  -1.9177000000000000e+00   7.9139999999999999e-01  -8.5800000000000001e-02   7.6399999999999996e-02  -9.5200000000000007e-02   1.0960000000000000e-01   2.0863000000000000e+00   9.3389999999999995e-01   2.3506000000000000e+00   1.6380000000000000e-01   4.9070000000000003e-01   1.0170000000000000e-01
  -2.0720000000000001e+00   1.0331999999999999e+00  -3.4310000000000002e-01   1.0500000000000000e-01  -8.5599999999999996e-02   7.4499999999999997e-02   2.1307000000000000e+00   8.2269999999999999e-01   2.1764999999999999e+00   1.4449999999999999e-01   4.8110000000000003e-01   1.0620000000000000e-01
  -2.0278999999999998e+00   7.2550000000000003e-01  -2.5740000000000002e-01   1.8140000000000001e-01  -7.6100000000000001e-02   4.3900000000000002e-02   2.1751000000000000e+00   9.1169999999999995e-01   2.7858999999999998e+00   1.5409999999999999e-01   4.5219999999999999e-01   8.8499999999999995e-02
  -2.1600999999999999e+00   8.3540000000000003e-01  -8.5780000000000001e-01   1.7190000000000000e-01  -1.3320000000000001e-01   6.1400000000000003e-02   2.1751000000000000e+00   8.6719999999999997e-01   2.7858999999999998e+00   2.6970000000000000e-01   5.1000000000000001e-01   1.1060000000000000e-01
  -2.0057999999999998e+00   7.9139999999999999e-01  -5.1470000000000005e-01   7.6399999999999996e-02  -1.5229999999999999e-01   3.5099999999999999e-02   2.1528999999999998e+00   7.1150000000000002e-01   2.7858999999999998e+00   2.1190000000000001e-01   4.2340000000000000e-01   1.3270000000000001e-01
  -2.1821999999999999e+00   7.2550000000000003e-01  -1.7160000000000000e-01   1.7190000000000000e-01  -3.8100000000000002e-02   8.8000000000000005e-03   2.2639000000000000e+00   7.5600000000000001e-01   2.6989000000000001e+00   1.7340000000000000e-01   4.5219999999999999e-01   1.1500000000000000e-01
  -2.1160000000000001e+00   8.5740000000000005e-01  -1.7160000000000000e-01   8.5900000000000004e-02  -1.3320000000000001e-01   6.5799999999999997e-02   2.0640999999999998e+00   5.1139999999999997e-01   2.6118000000000001e+00   2.1190000000000001e-01   4.4259999999999999e-01   1.1500000000000000e-01
  -1.9838000000000000e+00   8.1340000000000001e-01  -8.5800000000000001e-02   1.5279999999999999e-01  -3.8100000000000002e-02   8.7700000000000000e-02   1.9975000000000001e+00   8.0049999999999999e-01   2.6989000000000001e+00   9.6299999999999997e-02   4.5219999999999999e-01   1.0170000000000000e-01
  -2.0278999999999998e+00   8.7929999999999997e-01  -2.5740000000000002e-01   1.4319999999999999e-01  -1.9000000000000000e-02   3.5099999999999999e-02   2.0196999999999998e+00   6.8930000000000002e-01   2.9600000000000000e+00   2.3119999999999999e-01   5.1000000000000001e-01   1.5040000000000001e-01
  -1.9177000000000000e+00   7.0350000000000001e-01   7.7210000000000001e-01   4.7699999999999999e-02  -9.4999999999999998e-03   5.2600000000000001e-02   2.1751000000000000e+00   8.8939999999999997e-01   2.6989000000000001e+00   1.6380000000000000e-01   4.4259999999999999e-01   7.9600000000000004e-02
  -1.8956000000000000e+00   8.3540000000000003e-01  -1.7160000000000000e-01   3.8199999999999998e-02  -9.5200000000000007e-02   7.4499999999999997e-02   2.1307000000000000e+00   5.3369999999999995e-01   2.8730000000000002e+00   1.3489999999999999e-01   5.5810000000000004e-01   1.0170000000000000e-01
  -2.0499000000000001e+00   7.2550000000000003e-01   1.7160000000000000e-01   4.7699999999999999e-02  -8.5599999999999996e-02   9.2100000000000001e-02   2.1528999999999998e+00   5.7809999999999995e-01   2.7858999999999998e+00   1.1559999999999999e-01   4.1370000000000001e-01   1.0170000000000000e-01
  -2.0939999999999999e+00   9.0129999999999999e-01  -4.2890000000000000e-01   1.1459999999999999e-01  -7.6100000000000001e-02   4.8200000000000000e-02   2.0640999999999998e+00   8.2269999999999999e-01   2.9600000000000000e+00   1.1559999999999999e-01   4.4259999999999999e-01   8.4000000000000005e-02
  -2.1821999999999999e+00   7.9139999999999999e-01  -5.1470000000000005e-01   1.0500000000000000e-01   1.9000000000000000e-02   6.5799999999999997e-02   2.2639000000000000e+00   6.6710000000000003e-01   3.0470999999999999e+00   2.0230000000000001e-01   5.1959999999999995e-01   9.7299999999999998e-02
  -1.9838000000000000e+00   8.7929999999999997e-01  -1.1152000000000000e+00   1.3370000000000001e-01  -6.6600000000000006e-02   6.5799999999999997e-02   2.2639000000000000e+00   6.6710000000000003e-01   2.8730000000000002e+00   1.8300000000000000e-01   5.3879999999999995e-01   7.9600000000000004e-02
  -1.8735999999999999e+00   9.4530000000000003e-01  -7.7210000000000001e-01   2.2910000000000000e-01  -1.2370000000000000e-01   6.1400000000000003e-02   2.1972999999999998e+00   7.1150000000000002e-01   2.0024000000000002e+00   1.0600000000000000e-01   4.3300000000000000e-01   9.7299999999999998e-02
  -1.8735999999999999e+00   1.0331999999999999e+00   8.5800000000000001e-02   1.6230000000000000e-01   2.8500000000000001e-02   7.0199999999999999e-02   2.1528999999999998e+00   8.2269999999999999e-01   3.1341999999999999e+00   1.4449999999999999e-01   4.6189999999999998e-01   1.0170000000000000e-01
  -2.1821999999999999e+00   6.3749999999999996e-01   2.5740000000000002e-01   1.7190000000000000e-01  -1.7130000000000001e-01   8.3299999999999999e-02   2.1751000000000000e+00   1.1117999999999999e+00   2.1764999999999999e+00   1.7340000000000000e-01   4.2340000000000000e-01   1.1940000000000001e-01
  -1.9838000000000000e+00   1.0112000000000001e+00  -3.4310000000000002e-01   9.5500000000000002e-02  -1.3320000000000001e-01   1.7500000000000002e-02   2.2416999999999998e+00   8.6719999999999997e-01   3.0470999999999999e+00   1.2520000000000001e-01   3.7530000000000002e-01   9.2899999999999996e-02
  -1.9617000000000000e+00   8.1340000000000001e-01  -5.1470000000000005e-01   1.7190000000000000e-01  -7.6100000000000001e-02   5.7000000000000002e-02   2.1528999999999998e+00   7.5600000000000001e-01   2.3506000000000000e+00   1.0600000000000000e-01   4.7149999999999997e-01   8.4000000000000005e-02
  -2.0499000000000001e+00   7.2550000000000003e-01  -3.4310000000000002e-01   1.4319999999999999e-01  -1.2370000000000000e-01   6.5799999999999997e-02   2.3748999999999998e+00   8.2269999999999999e-01   1.7412000000000001e+00   1.9270000000000001e-01   5.2920000000000000e-01   7.5200000000000003e-02
  -2.2042000000000002e+00   7.2550000000000003e-01   0.0000000000000000e+00   8.5900000000000004e-02  -1.6180000000000000e-01   8.7700000000000000e-02   2.1751000000000000e+00   8.6719999999999997e-01   2.6989000000000001e+00   2.6010000000000000e-01   4.1370000000000001e-01   1.1940000000000001e-01
  -1.8514999999999999e+00   7.4739999999999995e-01  -8.5800000000000001e-02   2.1959999999999999e-01  -6.6600000000000006e-02   6.5799999999999997e-02   2.1972999999999998e+00   7.3380000000000001e-01   2.6118000000000001e+00   1.6380000000000000e-01   4.3300000000000000e-01   1.5479999999999999e-01
  -2.0939999999999999e+00   8.7929999999999997e-01   8.5800000000000001e-02   1.5279999999999999e-01  -1.0470000000000000e-01   6.1400000000000003e-02   2.1972999999999998e+00   7.5600000000000001e-01   1.9153000000000000e+00   1.6380000000000000e-01   4.0410000000000001e-01   8.8499999999999995e-02
  -2.2042000000000002e+00   8.5740000000000005e-01  -4.2890000000000000e-01   1.3370000000000001e-01  -1.6180000000000000e-01   3.9500000000000000e-02   2.0863000000000000e+00   6.0040000000000004e-01   2.7858999999999998e+00   2.0230000000000001e-01   5.1959999999999995e-01   1.1060000000000000e-01
  -2.0057999999999998e+00   7.9139999999999999e-01  -6.8630000000000002e-01   2.1959999999999999e-01   9.4999999999999998e-03   1.1840000000000001e-01   2.1528999999999998e+00   9.7840000000000005e-01   2.6989000000000001e+00   1.7340000000000000e-01   4.7149999999999997e-01   1.0620000000000000e-01
  -2.0057999999999998e+00   9.4530000000000003e-01  -2.5740000000000002e-01   1.6230000000000000e-01  -8.5599999999999996e-02   5.7000000000000002e-02   2.2416999999999998e+00   9.5609999999999995e-01   2.2635999999999998e+00   1.8300000000000000e-01   4.3300000000000000e-01   7.0800000000000002e-02
  -2.0057999999999998e+00   6.1550000000000005e-01   1.7160000000000000e-01   5.7299999999999997e-02  -1.1420000000000000e-01   6.1400000000000003e-02   2.3748999999999998e+00   6.8930000000000002e-01   2.7858999999999998e+00   1.2520000000000001e-01   4.0410000000000001e-01   7.5200000000000003e-02
  -2.1160000000000001e+00   1.0112000000000001e+00  -1.7160000000000000e-01   1.7190000000000000e-01  -2.8500000000000001e-02   6.5799999999999997e-02   2.1307000000000000e+00   7.3380000000000001e-01   2.7858999999999998e+00   9.6299999999999997e-02   5.1000000000000001e-01   1.3270000000000001e-01
  -2.0499000000000001e+00   9.6730000000000005e-01  -2.5740000000000002e-01   4.7699999999999999e-02  -3.8100000000000002e-02   6.1400000000000003e-02   2.3083000000000000e+00   6.2260000000000004e-01   2.5247000000000002e+00   1.0600000000000000e-01   4.1370000000000001e-01   9.7299999999999998e-02
  -2.0939999999999999e+00   8.3540000000000003e-01  -5.1470000000000005e-01   1.0500000000000000e-01  -8.5599999999999996e-02   6.1400000000000003e-02   2.1972999999999998e+00   7.5600000000000001e-01   1.9153000000000000e+00   2.3119999999999999e-01   4.6189999999999998e-01   1.1940000000000001e-01
  -2.0720000000000001e+00   7.9139999999999999e-01  -2.5740000000000002e-01   9.5500000000000002e-02  -4.7600000000000003e-02   6.5799999999999997e-02   2.2416999999999998e+00   7.3380000000000001e-01   1.8283000000000000e+00   2.2159999999999999e-01   4.8110000000000003e-01   1.0620000000000000e-01
  -1.9838000000000000e+00   9.0129999999999999e-01   2.5740000000000002e-01   1.0500000000000000e-01  -1.1420000000000000e-01   6.1400000000000003e-02   2.0863000000000000e+00   6.6710000000000003e-01   2.3506000000000000e+00   1.3489999999999999e-01   4.0410000000000001e-01   7.0800000000000002e-02
  -1.7634000000000001e+00   8.3540000000000003e-01  -1.7160000000000000e-01   1.2410000000000000e-01  -7.6100000000000001e-02   7.4499999999999997e-02   2.2195000000000000e+00   8.0049999999999999e-01   2.6118000000000001e+00   1.8300000000000000e-01   5.4849999999999999e-01   1.3270000000000001e-01
  -1.7413000000000001e+00   1.0551999999999999e+00  -1.7160000000000000e-01   1.4319999999999999e-01  -9.5200000000000007e-02   6.5799999999999997e-02   2.3748999999999998e+00   8.8939999999999997e-01   2.0024000000000002e+00   2.3119999999999999e-01   4.3300000000000000e-01   1.1500000000000000e-01
  -2.0499000000000001e+00   7.2550000000000003e-01  -8.5780000000000001e-01   2.0999999999999999e-01  -1.2370000000000000e-01   5.7000000000000002e-02   2.2195000000000000e+00   9.3389999999999995e-01   2.9600000000000000e+00   1.3489999999999999e-01   4.6189999999999998e-01   8.4000000000000005e-02
  -1.9838000000000000e+00   8.1340000000000001e-01   3.4310000000000002e-01   1.6230000000000000e-01   3.8100000000000002e-02   6.5799999999999997e-02   2.2416999999999998e+00   8.6719999999999997e-01   2.6989000000000001e+00   8.6699999999999999e-02   4.6189999999999998e-01   1.0170000000000000e-01
  -2.2263000000000002e+00   8.7929999999999997e-01  -3.4310000000000002e-01   1.1459999999999999e-01  -1.2370000000000000e-01   3.5099999999999999e-02   2.3304999999999998e+00   8.2269999999999999e-01   2.3506000000000000e+00   2.2159999999999999e-01   5.1000000000000001e-01   7.0800000000000002e-02
  -2.0278999999999998e+00   8.3540000000000003e-01  -3.4310000000000002e-01   1.9089999999999999e-01  -1.4269999999999999e-01   3.9500000000000000e-02   2.0863000000000000e+00   7.3380000000000001e-01   3.1341999999999999e+00   1.6380000000000000e-01   4.9070000000000003e-01   1.0620000000000000e-01
  -2.0057999999999998e+00   6.1550000000000005e-01   3.4310000000000002e-01   2.0999999999999999e-01  -7.6100000000000001e-02   7.0199999999999999e-02   2.2860999999999998e+00   8.2269999999999999e-01   2.1764999999999999e+00   2.1190000000000001e-01   5.2920000000000000e-01   1.2390000000000000e-01
  -2.0720000000000001e+00   8.5740000000000005e-01  -8.5800000000000001e-02   1.3370000000000001e-01  -8.5599999999999996e-02   7.4499999999999997e-02   2.3748999999999998e+00   8.4499999999999997e-01   2.4377000000000000e+00   2.6970000000000000e-01   4.7149999999999997e-01   7.9600000000000004e-02
  -2.0057999999999998e+00   7.6939999999999997e-01  -1.7160000000000000e-01   1.2410000000000000e-01  -7.6100000000000001e-02   7.4499999999999997e-02   2.2195000000000000e+00   8.0049999999999999e-01   2.8730000000000002e+00   1.5409999999999999e-01   4.1370000000000001e-01   1.0620000000000000e-01
  -1.9397000000000000e+00   9.2330000000000001e-01  -3.4310000000000002e-01   2.0050000000000001e-01  -3.8100000000000002e-02   2.1899999999999999e-02   2.1307000000000000e+00   8.6719999999999997e-01   3.3953000000000002e+00   1.8300000000000000e-01   5.3879999999999995e-01   1.1940000000000001e-01
  -2.2483000000000000e+00   8.3540000000000003e-01   1.7160000000000000e-01   7.6399999999999996e-02  -6.6600000000000006e-02   9.2100000000000001e-02   2.2416999999999998e+00   8.2269999999999999e-01   2.7858999999999998e+00   1.9270000000000001e-01   5.0029999999999997e-01   1.2390000000000000e-01
  -2.0278999999999998e+00   8.5740000000000005e-01  -8.5780000000000001e-01   1.0500000000000000e-01  -1.2370000000000000e-01   3.5099999999999999e-02   2.1084999999999998e+00   6.6710000000000003e-01   2.5247000000000002e+00   8.6699999999999999e-02   5.1959999999999995e-01   9.2899999999999996e-02
  -1.8514999999999999e+00   9.2330000000000001e-01  -6.0050000000000003e-01   1.3370000000000001e-01   9.4999999999999998e-03   4.8200000000000000e-02   2.2416999999999998e+00   8.4499999999999997e-01   2.6118000000000001e+00   1.1559999999999999e-01   5.3879999999999995e-01   9.2899999999999996e-02
  -1.9838000000000000e+00   7.2550000000000003e-01   0.0000000000000000e+00   1.7190000000000000e-01  -1.2370000000000000e-01   8.3299999999999999e-02   2.3083000000000000e+00   7.3380000000000001e-01   2.5247000000000002e+00   1.9270000000000001e-01   4.8110000000000003e-01   8.8499999999999995e-02
  -2.1821999999999999e+00   7.6939999999999997e-01   0.0000000000000000e+00   1.0500000000000000e-01  -1.4269999999999999e-01   6.5799999999999997e-02   1.9532000000000000e+00   4.8920000000000002e-01   2.1764999999999999e+00   1.4449999999999999e-01   4.1370000000000001e-01   9.7299999999999998e-02
  -2.1600999999999999e+00   8.1340000000000001e-01  -3.4310000000000002e-01   1.5279999999999999e-01  -2.8500000000000001e-02   4.3900000000000002e-02   2.1751000000000000e+00   9.7840000000000005e-01   2.5247000000000002e+00   1.9270000000000001e-01   4.3300000000000000e-01   1.0170000000000000e-01
  -2.0278999999999998e+00   8.5740000000000005e-01  -1.2010000000000001e+00   1.6230000000000000e-01  -7.6100000000000001e-02   5.2600000000000001e-02   2.2195000000000000e+00   6.8930000000000002e-01   2.2635999999999998e+00   2.0230000000000001e-01   4.2340000000000000e-01   9.2899999999999996e-02
  -2.0720000000000001e+00   9.2330000000000001e-01   0.0000000000000000e+00   1.1459999999999999e-01  -6.6600000000000006e-02   9.2100000000000001e-02   2.2860999999999998e+00   7.7820000000000000e-01   3.5695000000000001e+00   2.1190000000000001e-01   4.5219999999999999e-01   1.2830000000000000e-01
  -1.9617000000000000e+00   9.0129999999999999e-01  -5.1470000000000005e-01   1.6230000000000000e-01  -1.3320000000000001e-01   4.8200000000000000e-02   2.2860999999999998e+00   5.3369999999999995e-01   2.8730000000000002e+00   1.0600000000000000e-01   4.9070000000000003e-01   1.0170000000000000e-01
  -1.9397000000000000e+00   8.3540000000000003e-01  -8.5800000000000001e-02   1.6230000000000000e-01  -3.8100000000000002e-02   3.9500000000000000e-02   2.0863000000000000e+00   6.2260000000000004e-01   3.6564999999999999e+00   1.6380000000000000e-01   3.2710000000000000e-01   7.5200000000000003e-02
  -1.9617000000000000e+00   7.2550000000000003e-01  -6.0050000000000003e-01   1.1459999999999999e-01  -2.8500000000000001e-02   1.7500000000000002e-02   2.1972999999999998e+00   8.6719999999999997e-01   2.7858999999999998e+00   1.5409999999999999e-01   5.0029999999999997e-01   8.8499999999999995e-02
  -2.1381000000000001e+00   7.6939999999999997e-01   0.0000000000000000e+00   1.3370000000000001e-01  -1.0470000000000000e-01   6.1400000000000003e-02   2.2416999999999998e+00   7.7820000000000000e-01   2.1764999999999999e+00   1.8300000000000000e-01   5.0029999999999997e-01   7.9600000000000004e-02
  -2.0939999999999999e+00   7.2550000000000003e-01  -1.1152000000000000e+00   1.7190000000000000e-01  -5.7099999999999998e-02   5.2600000000000001e-02   2.1307000000000000e+00   7.5600000000000001e-01   2.0024000000000002e+00   1.3489999999999999e-01   4.6189999999999998e-01   1.3270000000000001e-01
  -2.0939999999999999e+00   8.1340000000000001e-01   6.0050000000000003e-01   1.8140000000000001e-01  -6.6600000000000006e-02   8.3299999999999999e-02   1.9310000000000000e+00   7.7820000000000000e-01   3.3953000000000002e+00   1.7340000000000000e-01   4.8110000000000003e-01   1.0170000000000000e-01
  -1.9617000000000000e+00   8.3540000000000003e-01  -3.4310000000000002e-01   1.4319999999999999e-01  -3.8100000000000002e-02   6.1400000000000003e-02   2.1307000000000000e+00   7.1150000000000002e-01   3.3953000000000002e+00   2.2159999999999999e-01   5.1959999999999995e-01   7.0800000000000002e-02
  -1.9838000000000000e+00   9.2330000000000001e-01  -6.8630000000000002e-01   1.5279999999999999e-01  -7.6100000000000001e-02   4.8200000000000000e-02   2.1528999999999998e+00   8.2269999999999999e-01   3.7435999999999998e+00   1.0600000000000000e-01   5.1000000000000001e-01   1.1060000000000000e-01
  -2.1160000000000001e+00   9.0129999999999999e-01  -8.5800000000000001e-02   1.6230000000000000e-01  -1.3320000000000001e-01   6.5799999999999997e-02   2.1751000000000000e+00   8.0049999999999999e-01   2.6118000000000001e+00   9.6299999999999997e-02   4.4259999999999999e-01   1.1060000000000000e-01
  -1.9177000000000000e+00   9.0129999999999999e-01  -5.1470000000000005e-01   2.8600000000000000e-02  -1.3320000000000001e-01   7.4499999999999997e-02   2.1751000000000000e+00   8.2269999999999999e-01   2.6989000000000001e+00   1.1559999999999999e-01   4.4259999999999999e-01   1.1060000000000000e-01
  -1.9177000000000000e+00   8.7929999999999997e-01  -7.7210000000000001e-01   7.6399999999999996e-02  -1.1420000000000000e-01   8.7700000000000000e-02   2.2416999999999998e+00   7.5600000000000001e-01   2.9600000000000000e+00   2.0230000000000001e-01   4.7149999999999997e-01   1.1500000000000000e-01
  -2.0278999999999998e+00   8.1340000000000001e-01  -5.1470000000000005e-01   1.0500000000000000e-01  -3.8100000000000002e-02   5.7000000000000002e-02   2.2860999999999998e+00   7.5600000000000001e-01   3.0470999999999999e+00   1.4449999999999999e-01   4.3300000000000000e-01   1.3710000000000000e-01
  -1.9838000000000000e+00   8.7929999999999997e-01   8.5800000000000001e-02   1.5279999999999999e-01  -8.5599999999999996e-02   7.0199999999999999e-02   2.3748999999999998e+00   6.6710000000000003e-01   2.2635999999999998e+00   2.6010000000000000e-01   5.1959999999999995e-01   1.0170000000000000e-01
  -2.1821999999999999e+00   8.1340000000000001e-01   8.5800000000000001e-02   9.5500000000000002e-02  -7.6100000000000001e-02   6.5799999999999997e-02   2.1528999999999998e+00   1.0005999999999999e+00   2.7858999999999998e+00   8.6699999999999999e-02   5.2920000000000000e-01   1.1940000000000001e-01
  -2.0939999999999999e+00   8.3540000000000003e-01  -6.0050000000000003e-01   8.5900000000000004e-02  -7.6100000000000001e-02   2.6300000000000000e-02   2.2860999999999998e+00   6.6710000000000003e-01   2.2635999999999998e+00   2.4079999999999999e-01   5.1000000000000001e-01   7.5200000000000003e-02
  -2.1381000000000001e+00   9.0129999999999999e-01  -2.5740000000000002e-01   1.5279999999999999e-01  -2.8500000000000001e-02   4.8200000000000000e-02   2.1751000000000000e+00   7.7820000000000000e-01   2.6118000000000001e+00   1.5409999999999999e-01   4.7149999999999997e-01   9.2899999999999996e-02
  -2.0278999999999998e+00   7.9139999999999999e-01   4.2890000000000000e-01   2.3870000000000000e-01  -6.6600000000000006e-02   5.2600000000000001e-02   2.1751000000000000e+00   9.3389999999999995e-01   2.0024000000000002e+00   1.8300000000000000e-01   5.4849999999999999e-01   1.2390000000000000e-01
  -1.9177000000000000e+00   8.7929999999999997e-01  -8.5800000000000001e-02   1.6230000000000000e-01  -1.3320000000000001e-01   5.7000000000000002e-02   2.0640999999999998e+00   6.6710000000000003e-01   2.3506000000000000e+00   1.7340000000000000e-01   4.3300000000000000e-01   7.9600000000000004e-02
  -2.0939999999999999e+00   7.9139999999999999e-01   2.5740000000000002e-01   9.5500000000000002e-02  -9.5200000000000007e-02   4.8200000000000000e-02   2.1972999999999998e+00   7.1150000000000002e-01   3.2212000000000001e+00   1.1559999999999999e-01   4.4259999999999999e-01   1.0170000000000000e-01
  -1.9617000000000000e+00   8.3540000000000003e-01  -2.5740000000000002e-01   1.1459999999999999e-01   2.8500000000000001e-02   5.2600000000000001e-02   2.0640999999999998e+00   5.7809999999999995e-01   1.8283000000000000e+00   1.0600000000000000e-01   5.2920000000000000e-01   9.7299999999999998e-02
  -2.0278999999999998e+00   8.5740000000000005e-01  -1.0294000000000001e+00   5.7299999999999997e-02  -6.6600000000000006e-02   5.2600000000000001e-02   2.3304999999999998e+00   6.2260000000000004e-01   1.8283000000000000e+00   1.5409999999999999e-01   4.5219999999999999e-01   7.0800000000000002e-02
  -2.0939999999999999e+00   5.9360000000000002e-01  -8.5800000000000001e-02   1.0500000000000000e-01  -6.6600000000000006e-02   3.0700000000000002e-02   2.1972999999999998e+00   8.6719999999999997e-01   3.0470999999999999e+00   1.8300000000000000e-01   4.8110000000000003e-01   1.2390000000000000e-01
  -1.8735999999999999e+00   8.1340000000000001e-01  -3.4310000000000002e-01   1.5279999999999999e-01  -2.8500000000000001e-02   7.8899999999999998e-02   2.2416999999999998e+00   7.5600000000000001e-01   2.8730000000000002e+00   1.6380000000000000e-01   5.1959999999999995e-01   1.0170000000000000e-01
  -1.9617000000000000e+00   8.7929999999999997e-01  -6.0050000000000003e-01   7.6399999999999996e-02  -1.5229999999999999e-01   1.2280000000000001e-01   2.1528999999999998e+00   7.3380000000000001e-01   2.3506000000000000e+00   1.4449999999999999e-01   4.8110000000000003e-01   1.1060000000000000e-01
  -1.9838000000000000e+00   1.0112000000000001e+00  -8.5800000000000001e-02   1.4319999999999999e-01  -1.2370000000000000e-01   2.6300000000000000e-02   2.2639000000000000e+00   7.1150000000000002e-01   2.0024000000000002e+00   1.0600000000000000e-01   4.6189999999999998e-01   9.2899999999999996e-02
  -2.1600999999999999e+00   8.7929999999999997e-01   1.7160000000000000e-01   1.9089999999999999e-01   0.0000000000000000e+00   1.0960000000000000e-01   2.1084999999999998e+00   5.5589999999999995e-01   2.2635999999999998e+00   1.9270000000000001e-01   5.2920000000000000e-01   9.2899999999999996e-02
  -2.1160000000000001e+00   8.5740000000000005e-01   8.5800000000000001e-02   6.6799999999999998e-02  -4.7600000000000003e-02   8.3299999999999999e-02   2.0419000000000000e+00   6.4480000000000004e-01   2.6989000000000001e+00   1.5409999999999999e-01   4.5219999999999999e-01   9.2899999999999996e-02
  -1.9177000000000000e+00   7.0350000000000001e-01   6.8630000000000002e-01   1.4319999999999999e-01  -1.2370000000000000e-01   7.4499999999999997e-02   2.2195000000000000e+00   9.1169999999999995e-01   3.0470999999999999e+00   2.3119999999999999e-01   5.3879999999999995e-01   1.1060000000000000e-01
  -1.9397000000000000e+00   9.8929999999999996e-01   1.7160000000000000e-01   1.6230000000000000e-01  -5.7099999999999998e-02   6.1400000000000003e-02   2.1528999999999998e+00   8.8939999999999997e-01   3.1341999999999999e+00   1.7340000000000000e-01   4.9070000000000003e-01   7.0800000000000002e-02
  -2.0720000000000001e+00   1.1212000000000000e+00  -9.4359999999999999e-01   1.7190000000000000e-01  -3.8100000000000002e-02   4.3900000000000002e-02   2.0863000000000000e+00   7.3380000000000001e-01   3.0470999999999999e+00   1.6380000000000000e-01   3.4639999999999999e-01   8.8499999999999995e-02
  -2.0720000000000001e+00   9.8929999999999996e-01  -1.0294000000000001e+00   1.1459999999999999e-01  -5.7099999999999998e-02   6.1400000000000003e-02   2.1972999999999998e+00   1.0227999999999999e+00   2.3506000000000000e+00   2.0230000000000001e-01   4.5219999999999999e-01   7.0800000000000002e-02
  -2.0057999999999998e+00   7.6939999999999997e-01   0.0000000000000000e+00   1.6230000000000000e-01  -6.6600000000000006e-02   5.2600000000000001e-02   2.2639000000000000e+00   8.6719999999999997e-01   2.0893999999999999e+00   1.2520000000000001e-01   4.4259999999999999e-01   7.9600000000000004e-02
  -2.0720000000000001e+00   7.2550000000000003e-01  -1.7160000000000000e-01   1.0500000000000000e-01  -1.1420000000000000e-01   8.3299999999999999e-02   2.1084999999999998e+00   8.0049999999999999e-01   2.6118000000000001e+00   1.6380000000000000e-01   4.5219999999999999e-01   8.8499999999999995e-02
  -2.0278999999999998e+00   5.4959999999999998e-01  -5.1470000000000005e-01   2.0999999999999999e-01  -7.6100000000000001e-02   5.2600000000000001e-02   2.1307000000000000e+00   7.5600000000000001e-01   3.0470999999999999e+00   2.2159999999999999e-01   4.7149999999999997e-01   1.1940000000000001e-01
  -1.7854000000000001e+00   8.3540000000000003e-01  -8.5800000000000001e-02   1.9089999999999999e-01   9.4999999999999998e-03   7.4499999999999997e-02   2.2195000000000000e+00   6.6710000000000003e-01   2.1764999999999999e+00   1.7340000000000000e-01   4.9070000000000003e-01   1.3270000000000001e-01
  -2.0057999999999998e+00   9.8929999999999996e-01  -3.4310000000000002e-01   1.3370000000000001e-01  -6.6600000000000006e-02   5.2600000000000001e-02   2.0640999999999998e+00   1.0005999999999999e+00   2.5247000000000002e+00   1.6380000000000000e-01   4.3300000000000000e-01   8.8499999999999995e-02
  -2.0499000000000001e+00   6.8149999999999999e-01   8.5800000000000001e-02   1.1459999999999999e-01  -8.5599999999999996e-02   4.4000000000000003e-03   2.2639000000000000e+00   8.4499999999999997e-01   2.4377000000000000e+00   1.3489999999999999e-01   5.2920000000000000e-01   1.1940000000000001e-01
  -1.9397000000000000e+00   9.2330000000000001e-01  -1.7160000000000000e-01   1.3370000000000001e-01   1.9000000000000000e-02   6.5799999999999997e-02   2.2860999999999998e+00   9.1169999999999995e-01   1.6540999999999999e+00   1.1559999999999999e-01   4.7149999999999997e-01   8.4000000000000005e-02
  -1.9397000000000000e+00   8.1340000000000001e-01  -8.5780000000000001e-01   1.1459999999999999e-01  -1.4269999999999999e-01   3.9500000000000000e-02   2.1307000000000000e+00   1.0005999999999999e+00   3.1341999999999999e+00   2.0230000000000001e-01   4.6189999999999998e-01   7.0800000000000002e-02
  -1.9617000000000000e+00   6.8149999999999999e-01  -3.4310000000000002e-01   3.8199999999999998e-02  -1.3320000000000001e-01   1.1400000000000000e-01   2.1307000000000000e+00   6.6710000000000003e-01   2.4377000000000000e+00   5.7799999999999997e-02   4.8110000000000003e-01   1.0170000000000000e-01
  -2.0278999999999998e+00   8.7929999999999997e-01   8.5800000000000001e-02   7.6399999999999996e-02  -1.2370000000000000e-01   6.1400000000000003e-02   2.1084999999999998e+00   6.4480000000000004e-01   2.4377000000000000e+00   8.6699999999999999e-02   5.3879999999999995e-01   9.2899999999999996e-02
  -1.8956000000000000e+00   8.3540000000000003e-01  -2.5740000000000002e-01   1.7190000000000000e-01  -4.7600000000000003e-02   6.5799999999999997e-02   2.2416999999999998e+00   7.7820000000000000e-01   2.1764999999999999e+00   1.9270000000000001e-01   5.1000000000000001e-01   9.7299999999999998e-02
  -1.9177000000000000e+00   6.8149999999999999e-01   0.0000000000000000e+00   1.2410000000000000e-01  -7.6100000000000001e-02   8.8000000000000005e-03   2.1528999999999998e+00   7.7820000000000000e-01   3.3953000000000002e+00   1.8300000000000000e-01   4.4259999999999999e-01   7.9600000000000004e-02
  -1.9617000000000000e+00   8.3540000000000003e-01  -3.4310000000000002e-01   9.5500000000000002e-02  -1.1420000000000000e-01   9.2100000000000001e-02   2.2416999999999998e+00   7.5600000000000001e-01   3.6564999999999999e+00   2.3119999999999999e-01   5.3879999999999995e-01   1.2830000000000000e-01
  -1.8514999999999999e+00   6.8149999999999999e-01  -5.1470000000000005e-01   2.1959999999999999e-01  -3.8100000000000002e-02   4.3900000000000002e-02   2.0640999999999998e+00   9.1169999999999995e-01   2.1764999999999999e+00   1.1559999999999999e-01   4.9070000000000003e-01   5.7500000000000002e-02
  -1.9838000000000000e+00   7.9139999999999999e-01  -6.8630000000000002e-01   2.0999999999999999e-01  -2.8500000000000001e-02   5.2600000000000001e-02   2.3304999999999998e+00   7.5600000000000001e-01   2.6989000000000001e+00   2.6010000000000000e-01   4.9070000000000003e-01   8.8499999999999995e-02
  -1.8735999999999999e+00   5.9360000000000002e-01  -6.8630000000000002e-01   1.5279999999999999e-01  -4.7600000000000003e-02   7.4499999999999997e-02   2.1972999999999998e+00   7.1150000000000002e-01   2.5247000000000002e+00   2.1190000000000001e-01   4.6189999999999998e-01   9.2899999999999996e-02
  -1.9397000000000000e+00   7.6939999999999997e-01  -6.0050000000000003e-01   1.6230000000000000e-01  -4.7600000000000003e-02   3.5099999999999999e-02   2.1972999999999998e+00   8.6719999999999997e-01   2.1764999999999999e+00   1.4449999999999999e-01   4.6189999999999998e-01   1.1940000000000001e-01
  -1.7854000000000001e+00   8.5740000000000005e-01   0.0000000000000000e+00   1.9089999999999999e-01  -6.6600000000000006e-02   7.4499999999999997e-02   2.1528999999999998e+00   6.8930000000000002e-01   3.2212000000000001e+00   4.8200000000000000e-02   5.1000000000000001e-01   1.0170000000000000e-01
  -1.7413000000000001e+00   7.4739999999999995e-01   2.5740000000000002e-01   7.6399999999999996e-02  -1.8079999999999999e-01   4.8200000000000000e-02   2.2195000000000000e+00   8.4499999999999997e-01   3.0470999999999999e+00   8.6699999999999999e-02   4.8110000000000003e-01   7.9600000000000004e-02
  -1.9617000000000000e+00   8.5740000000000005e-01  -4.2890000000000000e-01   9.5500000000000002e-02  -8.5599999999999996e-02   7.8899999999999998e-02   2.1751000000000000e+00   9.1169999999999995e-01   3.2212000000000001e+00   2.1190000000000001e-01   4.7149999999999997e-01   8.4000000000000005e-02
  -2.0499000000000001e+00   8.5740000000000005e-01   0.0000000000000000e+00   4.7699999999999999e-02  -1.9000000000000000e-02   3.0700000000000002e-02   2.1528999999999998e+00   1.0227999999999999e+00   2.6989000000000001e+00   1.3489999999999999e-01   4.6189999999999998e-01   1.3710000000000000e-01
  -2.2042000000000002e+00   7.6939999999999997e-01  -1.3725000000000001e+00   8.5900000000000004e-02  -1.5229999999999999e-01   8.3299999999999999e-02   2.3304999999999998e+00   8.2269999999999999e-01   2.5247000000000002e+00   9.6299999999999997e-02   4.2340000000000000e-01   7.9600000000000004e-02
  -2.0499000000000001e+00   7.2550000000000003e-01  -1.7160000000000000e-01   1.2410000000000000e-01  -1.8079999999999999e-01   1.7500000000000002e-02   2.1751000000000000e+00   8.2269999999999999e-01   2.5247000000000002e+00   1.9270000000000001e-01   4.3300000000000000e-01   9.2899999999999996e-02
  -1.8294999999999999e+00   9.0129999999999999e-01  -6.0050000000000003e-01   1.1459999999999999e-01  -7.6100000000000001e-02   6.1400000000000003e-02   2.0863000000000000e+00   9.7840000000000005e-01   2.9600000000000000e+00   2.2159999999999999e-01   5.1959999999999995e-01   1.2390000000000000e-01
  -2.0057999999999998e+00   9.4530000000000003e-01   1.7160000000000000e-01   1.5279999999999999e-01   9.4999999999999998e-03   6.5799999999999997e-02   2.1751000000000000e+00   6.8930000000000002e-01   2.2635999999999998e+00   2.0230000000000001e-01   4.4259999999999999e-01   5.7500000000000002e-02
  -2.0278999999999998e+00   7.9139999999999999e-01  -3.4310000000000002e-01   1.0500000000000000e-01  -5.7099999999999998e-02   7.4499999999999997e-02   2.2195000000000000e+00   7.7820000000000000e-01   2.3506000000000000e+00   2.0230000000000001e-01   4.9070000000000003e-01   7.5200000000000003e-02
  -2.0720000000000001e+00   8.3540000000000003e-01  -8.5780000000000001e-01   2.5779999999999997e-01  -1.9000000000000000e-02   3.0700000000000002e-02   2.1528999999999998e+00   9.1169999999999995e-01   2.2635999999999998e+00   2.6970000000000000e-01   5.3879999999999995e-01   9.7299999999999998e-02
  -2.0499000000000001e+00   7.4739999999999995e-01  -3.4310000000000002e-01   2.1959999999999999e-01  -5.7099999999999998e-02   5.7000000000000002e-02   2.1972999999999998e+00   8.0049999999999999e-01   3.1341999999999999e+00   9.6299999999999997e-02   4.6189999999999998e-01   1.2390000000000000e-01
  -1.9177000000000000e+00   7.2550000000000003e-01  -8.5800000000000001e-02   1.4319999999999999e-01  -1.2370000000000000e-01   5.2600000000000001e-02   2.1307000000000000e+00   6.4480000000000004e-01   2.8730000000000002e+00   2.1190000000000001e-01   4.8110000000000003e-01   7.9600000000000004e-02
  -1.8956000000000000e+00   7.4739999999999995e-01  -1.2010000000000001e+00   1.1459999999999999e-01  -8.5599999999999996e-02   0.0000000000000000e+00   2.0419000000000000e+00   8.2269999999999999e-01   2.5247000000000002e+00   1.7340000000000000e-01   4.0410000000000001e-01   5.3100000000000001e-02
  -2.1381000000000001e+00   1.0331999999999999e+00  -1.7160000000000000e-01   1.9089999999999999e-01  -7.6100000000000001e-02   3.5099999999999999e-02   2.0196999999999998e+00   8.4499999999999997e-01   2.6989000000000001e+00   2.6010000000000000e-01   5.0029999999999997e-01   7.5200000000000003e-02
  -2.0278999999999998e+00   8.1340000000000001e-01   0.0000000000000000e+00   1.4319999999999999e-01   9.4999999999999998e-03   6.5799999999999997e-02   2.3304999999999998e+00   8.8939999999999997e-01   2.6989000000000001e+00   9.6299999999999997e-02   5.7730000000000004e-01   5.7500000000000002e-02
  -1.9397000000000000e+00   7.2550000000000003e-01  -5.1470000000000005e-01   1.4319999999999999e-01  -4.7600000000000003e-02   7.0199999999999999e-02   2.3083000000000000e+00   7.1150000000000002e-01   2.2635999999999998e+00   1.9270000000000001e-01   4.6189999999999998e-01   1.0170000000000000e-01
  -2.0499000000000001e+00   7.6939999999999997e-01  -3.4310000000000002e-01   1.3370000000000001e-01  -6.6600000000000006e-02   3.9500000000000000e-02   2.2416999999999998e+00   6.4480000000000004e-01   2.6118000000000001e+00   8.6699999999999999e-02   4.6189999999999998e-01   1.0620000000000000e-01
  -2.0057999999999998e+00   5.9360000000000002e-01  -3.4310000000000002e-01   1.7190000000000000e-01  -7.6100000000000001e-02   1.0090000000000000e-01   2.0196999999999998e+00   6.6710000000000003e-01   3.1341999999999999e+00   1.3489999999999999e-01   4.9070000000000003e-01   1.0170000000000000e-01
  -1.8075000000000001e+00   8.1340000000000001e-01  -4.2890000000000000e-01   1.0500000000000000e-01  -5.7099999999999998e-02   5.2600000000000001e-02   2.1972999999999998e+00   7.5600000000000001e-01   2.8730000000000002e+00   1.8300000000000000e-01   4.3300000000000000e-01   9.2899999999999996e-02
  -2.1821999999999999e+00   6.8149999999999999e-01   1.7160000000000000e-01   2.0999999999999999e-01  -8.5599999999999996e-02   7.0199999999999999e-02   1.9753000000000001e+00   8.8939999999999997e-01   2.8730000000000002e+00   6.7400000000000002e-02   4.2340000000000000e-01   1.0620000000000000e-01
  -1.8735999999999999e+00   8.3540000000000003e-01   1.7160000000000000e-01   1.6230000000000000e-01  -1.1420000000000000e-01   3.0700000000000002e-02   2.1751000000000000e+00   6.6710000000000003e-01   2.0024000000000002e+00   1.9270000000000001e-01   4.9070000000000003e-01   8.8499999999999995e-02
  -2.1600999999999999e+00   8.5740000000000005e-01  -8.5780000000000001e-01   4.7699999999999999e-02  -6.6600000000000006e-02   1.0520000000000000e-01   2.1972999999999998e+00   8.2269999999999999e-01   3.3083000000000000e+00   1.6380000000000000e-01   4.6189999999999998e-01   9.7299999999999998e-02
  -2.0720000000000001e+00   8.5740000000000005e-01  -9.4359999999999999e-01   5.7299999999999997e-02  -1.7130000000000001e-01   1.0960000000000000e-01   2.0419000000000000e+00   7.3380000000000001e-01   2.1764999999999999e+00   2.5050000000000000e-01   4.4259999999999999e-01   6.6400000000000001e-02
  -1.9397000000000000e+00   7.6939999999999997e-01   1.7160000000000000e-01   1.3370000000000001e-01  -9.5200000000000007e-02   2.1899999999999999e-02   2.1972999999999998e+00   8.6719999999999997e-01   2.5247000000000002e+00   1.8300000000000000e-01   4.2340000000000000e-01   5.3100000000000001e-02
  -2.2042000000000002e+00   9.2330000000000001e-01  -2.5740000000000002e-01   9.5500000000000002e-02  -4.7600000000000003e-02   3.0700000000000002e-02   2.1528999999999998e+00   7.3380000000000001e-01   2.4377000000000000e+00   1.7340000000000000e-01   4.7149999999999997e-01   6.1899999999999997e-02
  -1.9177000000000000e+00   9.0129999999999999e-01   5.1470000000000005e-01   1.6230000000000000e-01  -9.4999999999999998e-03   1.0520000000000000e-01   2.1307000000000000e+00   8.4499999999999997e-01   2.2635999999999998e+00   2.1190000000000001e-01   5.1959999999999995e-01   1.0620000000000000e-01
  -2.0057999999999998e+00   9.6730000000000005e-01  -3.4310000000000002e-01   1.5279999999999999e-01  -2.8500000000000001e-02   7.0199999999999999e-02   2.1528999999999998e+00   7.7820000000000000e-01   2.3506000000000000e+00   1.3489999999999999e-01   4.5219999999999999e-01   1.0170000000000000e-01
  -2.1821999999999999e+00   1.0331999999999999e+00  -7.7210000000000001e-01   1.0500000000000000e-01  -3.8100000000000002e-02   6.5799999999999997e-02   2.1528999999999998e+00   8.6719999999999997e-01   2.7858999999999998e+00   1.5409999999999999e-01   4.9070000000000003e-01   1.1060000000000000e-01
  -1.9617000000000000e+00   8.1340000000000001e-01  -3.4310000000000002e-01   1.0500000000000000e-01  -1.9000000000000000e-02   9.2100000000000001e-02   2.3083000000000000e+00   8.0049999999999999e-01   2.6989000000000001e+00   2.2159999999999999e-01   5.1000000000000001e-01   7.5200000000000003e-02
  -1.8514999999999999e+00   7.6939999999999997e-01  -9.4359999999999999e-01   6.6799999999999998e-02  -2.8500000000000001e-02   4.3900000000000002e-02   2.1528999999999998e+00   8.6719999999999997e-01   2.7858999999999998e+00   1.1559999999999999e-01   5.2920000000000000e-01   1.1060000000000000e-01
  -2.0499000000000001e+00   9.4530000000000003e-01  -8.5800000000000001e-02   7.6399999999999996e-02  -1.0470000000000000e-01   3.5099999999999999e-02   2.2860999999999998e+00   1.0005999999999999e+00   2.4377000000000000e+00   2.0230000000000001e-01   4.6189999999999998e-01   8.8499999999999995e-02
  -2.0278999999999998e+00   7.9139999999999999e-01  -2.5740000000000002e-01   1.3370000000000001e-01  -9.5200000000000007e-02   3.9500000000000000e-02   2.1751000000000000e+00   8.8939999999999997e-01   2.1764999999999999e+00   9.6299999999999997e-02   4.5219999999999999e-01   8.8499999999999995e-02
  -2.1160000000000001e+00   6.8149999999999999e-01  -1.0294000000000001e+00   9.5500000000000002e-02  -8.5599999999999996e-02   2.6300000000000000e-02   2.2639000000000000e+00   8.8939999999999997e-01   2.8730000000000002e+00   1.3489999999999999e-01   4.9070000000000003e-01   7.9600000000000004e-02
  -1.9397000000000000e+00   9.2330000000000001e-01  -6.8630000000000002e-01   1.1459999999999999e-01  -1.1420000000000000e-01   9.2100000000000001e-02   2.1751000000000000e+00   8.0049999999999999e-01   2.6118000000000001e+00   2.4079999999999999e-01   4.0410000000000001e-01   7.9600000000000004e-02
  -1.9617000000000000e+00   7.0350000000000001e-01  -6.0050000000000003e-01   9.5500000000000002e-02  -5.7099999999999998e-02   4.8200000000000000e-02   2.2195000000000000e+00   6.4480000000000004e-01   2.1764999999999999e+00   1.6380000000000000e-01   4.4259999999999999e-01   7.5200000000000003e-02
  -2.1160000000000001e+00   9.4530000000000003e-01  -6.0050000000000003e-01   1.5279999999999999e-01  -5.7099999999999998e-02   8.7700000000000000e-02   2.2416999999999998e+00   7.7820000000000000e-01   2.0024000000000002e+00   1.1559999999999999e-01   4.4259999999999999e-01   1.5479999999999999e-01
  -1.8514999999999999e+00   8.5740000000000005e-01  -8.5800000000000001e-02   1.4319999999999999e-01  -9.4999999999999998e-03   7.4499999999999997e-02   1.8866000000000001e+00   7.1150000000000002e-01   2.5247000000000002e+00   1.3489999999999999e-01   4.8110000000000003e-01   9.2899999999999996e-02
  -2.0720000000000001e+00   1.0771999999999999e+00  -5.1470000000000005e-01   9.5500000000000002e-02  -9.4999999999999998e-03   2.6300000000000000e-02   2.3083000000000000e+00   8.8939999999999997e-01   2.6118000000000001e+00   2.7939999999999998e-01   4.0410000000000001e-01   9.7299999999999998e-02
  -2.1381000000000001e+00   9.2330000000000001e-01   2.5740000000000002e-01   9.5500000000000002e-02  -3.8100000000000002e-02   3.9500000000000000e-02   2.1307000000000000e+00   8.0049999999999999e-01   2.9600000000000000e+00   1.8300000000000000e-01   4.5219999999999999e-01   9.7299999999999998e-02
  -1.7193000000000001e+00   8.7929999999999997e-01  -6.0050000000000003e-01   1.4319999999999999e-01  -9.4999999999999998e-03   4.8200000000000000e-02   2.0863000000000000e+00   7.3380000000000001e-01   2.8730000000000002e+00   5.7799999999999997e-02   5.4849999999999999e-01   1.1500000000000000e-01
  -1.9838000000000000e+00   9.6730000000000005e-01  -6.8630000000000002e-01   1.9089999999999999e-01  -9.5200000000000007e-02  -8.8000000000000005e-03   2.2195000000000000e+00   9.7840000000000005e-01   2.4377000000000000e+00   1.6380000000000000e-01   4.4259999999999999e-01   1.3270000000000001e-01
  -1.9838000000000000e+00   9.6730000000000005e-01   8.5800000000000001e-02   5.7299999999999997e-02  -7.6100000000000001e-02   4.8200000000000000e-02   2.3083000000000000e+00   7.3380000000000001e-01   3.2212000000000001e+00   1.1559999999999999e-01   5.2920000000000000e-01   7.9600000000000004e-02
  -1.9617000000000000e+00   8.3540000000000003e-01  -6.8630000000000002e-01   1.7190000000000000e-01  -1.5229999999999999e-01   6.5799999999999997e-02   2.1972999999999998e+00   8.6719999999999997e-01   2.4377000000000000e+00   6.7400000000000002e-02   5.1000000000000001e-01   1.1940000000000001e-01
  -1.8514999999999999e+00   7.9139999999999999e-01  -6.8630000000000002e-01   1.4319999999999999e-01  -1.1420000000000000e-01   6.1400000000000003e-02   2.3527000000000000e+00   7.3380000000000001e-01   2.4377000000000000e+00   1.6380000000000000e-01   5.2920000000000000e-01   9.7299999999999998e-02
  -1.9397000000000000e+00   8.3540000000000003e-01   6.8630000000000002e-01   1.5279999999999999e-01  -9.5200000000000007e-02   7.4499999999999997e-02   2.1084999999999998e+00   7.5600000000000001e-01   2.3506000000000000e+00   1.6380000000000000e-01   4.6189999999999998e-01   8.4000000000000005e-02
  -2.0720000000000001e+00   7.4739999999999995e-01   8.5800000000000001e-02   7.6399999999999996e-02  -1.1420000000000000e-01   3.9500000000000000e-02   2.3304999999999998e+00   8.4499999999999997e-01   2.2635999999999998e+00   1.8300000000000000e-01   4.5219999999999999e-01   8.8499999999999995e-02
  -1.9397000000000000e+00   8.5740000000000005e-01  -6.0050000000000003e-01   1.7190000000000000e-01  -9.5200000000000007e-02   5.7000000000000002e-02   2.1751000000000000e+00   8.4499999999999997e-01   3.0470999999999999e+00   2.3119999999999999e-01   4.7149999999999997e-01   1.1500000000000000e-01
  -2.0278999999999998e+00   9.8929999999999996e-01  -2.5740000000000002e-01   8.5900000000000004e-02  -5.7099999999999998e-02   6.5799999999999997e-02   2.3083000000000000e+00   9.1169999999999995e-01   3.0470999999999999e+00   2.1190000000000001e-01   3.8490000000000002e-01   7.9600000000000004e-02
  -1.9617000000000000e+00   7.9139999999999999e-01  -2.5740000000000002e-01   1.0500000000000000e-01  -6.6600000000000006e-02   5.7000000000000002e-02   2.2639000000000000e+00   8.6719999999999997e-01   2.6118000000000001e+00   1.6380000000000000e-01   5.0029999999999997e-01   1.0170000000000000e-01
  -1.9617000000000000e+00   9.2330000000000001e-01  -1.7160000000000000e-01   1.5279999999999999e-01  -9.5200000000000007e-02   9.6500000000000002e-02   2.2860999999999998e+00   7.1150000000000002e-01   2.4377000000000000e+00   2.6010000000000000e-01   4.1370000000000001e-01   1.0620000000000000e-01
  -1.9617000000000000e+00   7.2550000000000003e-01  -9.4359999999999999e-01   1.5279999999999999e-01  -6.6600000000000006e-02   3.0700000000000002e-02   2.0863000000000000e+00   8.2269999999999999e-01   3.3083000000000000e+00   2.3119999999999999e-01   4.8110000000000003e-01   9.2899999999999996e-02
  -2.1600999999999999e+00   9.2330000000000001e-01  -3.4310000000000002e-01   3.8199999999999998e-02  -1.7130000000000001e-01   3.5099999999999999e-02   2.0640999999999998e+00   6.8930000000000002e-01   2.7858999999999998e+00   1.1559999999999999e-01   4.2340000000000000e-01   1.1940000000000001e-01
  -1.9838000000000000e+00   7.6939999999999997e-01  -7.7210000000000001e-01   2.8600000000000000e-02  -5.7099999999999998e-02   7.8899999999999998e-02   2.1307000000000000e+00   8.2269999999999999e-01   1.7412000000000001e+00   1.8300000000000000e-01   4.9070000000000003e-01   1.1060000000000000e-01
  -2.0720000000000001e+00   6.8149999999999999e-01  -8.5800000000000001e-02   1.3370000000000001e-01  -2.0930000000000001e-01  -1.3200000000000000e-02   2.2416999999999998e+00   7.5600000000000001e-01   2.0893999999999999e+00   1.9270000000000001e-01   5.3879999999999995e-01   1.1940000000000001e-01
  -1.9177000000000000e+00   7.9139999999999999e-01  -8.5800000000000001e-02   1.8140000000000001e-01  -9.5200000000000007e-02   4.8200000000000000e-02   2.3304999999999998e+00   8.6719999999999997e-01   2.3506000000000000e+00   1.3489999999999999e-01   4.2340000000000000e-01   8.4000000000000005e-02
  -2.1381000000000001e+00   9.6730000000000005e-01  -5.1470000000000005e-01   1.1459999999999999e-01  -1.9000000000000000e-02   5.2600000000000001e-02   2.1751000000000000e+00   7.7820000000000000e-01   2.8730000000000002e+00   1.5409999999999999e-01   4.1370000000000001e-01   7.9600000000000004e-02
  -1.8956000000000000e+00   9.8929999999999996e-01  -6.0050000000000003e-01   7.6399999999999996e-02  -7.6100000000000001e-02   3.9500000000000000e-02   2.2416999999999998e+00   7.5600000000000001e-01   3.3083000000000000e+00   1.3489999999999999e-01   4.6189999999999998e-01   1.1060000000000000e-01
  -2.0499000000000001e+00   7.4739999999999995e-01  -3.4310000000000002e-01   2.1959999999999999e-01   3.8100000000000002e-02   5.7000000000000002e-02   2.3304999999999998e+00   1.0005999999999999e+00   2.6989000000000001e+00   8.6699999999999999e-02   4.9070000000000003e-01   6.6400000000000001e-02
  -2.0057999999999998e+00   7.6939999999999997e-01  -9.4359999999999999e-01   1.1459999999999999e-01  -1.7130000000000001e-01   7.8899999999999998e-02   2.3527000000000000e+00   8.0049999999999999e-01   2.3506000000000000e+00   2.1190000000000001e-01   5.1000000000000001e-01   1.1500000000000000e-01
  -1.8294999999999999e+00   8.7929999999999997e-01   1.7160000000000000e-01   9.5500000000000002e-02   2.8500000000000001e-02   8.3299999999999999e-02   2.2416999999999998e+00   9.5609999999999995e-01   2.6989000000000001e+00   1.2520000000000001e-01   4.2340000000000000e-01   9.7299999999999998e-02
  -1.9617000000000000e+00   8.5740000000000005e-01   3.4310000000000002e-01   1.6230000000000000e-01  -6.6600000000000006e-02   6.1400000000000003e-02   2.0419000000000000e+00   7.7820000000000000e-01   2.4377000000000000e+00   1.5409999999999999e-01   4.9070000000000003e-01   1.1500000000000000e-01
  -1.9838000000000000e+00   8.1340000000000001e-01  -3.4310000000000002e-01   7.6399999999999996e-02  -2.1890000000000001e-01   1.0960000000000000e-01   2.1751000000000000e+00   6.6710000000000003e-01   2.6989000000000001e+00   1.4449999999999999e-01   4.2340000000000000e-01   1.1940000000000001e-01
  -1.9397000000000000e+00   8.1340000000000001e-01  -2.5740000000000002e-01   1.2410000000000000e-01  -1.5229999999999999e-01   9.6500000000000002e-02   2.1972999999999998e+00   8.0049999999999999e-01   2.4377000000000000e+00   6.7400000000000002e-02   4.3300000000000000e-01   1.4599999999999999e-01
  -1.9397000000000000e+00   9.2330000000000001e-01  -6.0050000000000003e-01   1.4319999999999999e-01  -7.6100000000000001e-02   7.4499999999999997e-02   2.1528999999999998e+00   9.7840000000000005e-01   3.0470999999999999e+00   2.1190000000000001e-01   5.2920000000000000e-01   7.5200000000000003e-02
  -2.0939999999999999e+00   9.0129999999999999e-01  -8.5780000000000001e-01   1.2410000000000000e-01  -8.5599999999999996e-02   7.0199999999999999e-02   2.0863000000000000e+00   7.5600000000000001e-01   2.6118000000000001e+00   1.5409999999999999e-01   4.6189999999999998e-01   7.9600000000000004e-02
  -1.9617000000000000e+00   8.5740000000000005e-01  -6.8630000000000002e-01   1.4319999999999999e-01  -1.0470000000000000e-01   8.3299999999999999e-02   2.2860999999999998e+00   7.3380000000000001e-01   2.7858999999999998e+00   1.1559999999999999e-01   4.7149999999999997e-01   9.2899999999999996e-02
  -1.9617000000000000e+00   9.0129999999999999e-01   8.5800000000000001e-02   1.8140000000000001e-01  -6.6600000000000006e-02   6.1400000000000003e-02   2.2195000000000000e+00   8.0049999999999999e-01   2.6989000000000001e+00   1.3489999999999999e-01   4.5219999999999999e-01   8.8499999999999995e-02
  -2.1381000000000001e+00   8.1340000000000001e-01   3.4310000000000002e-01   2.3870000000000000e-01  -1.9000000000000000e-02   8.8000000000000005e-03   2.1528999999999998e+00   8.2269999999999999e-01   2.4377000000000000e+00   9.6299999999999997e-02   5.0029999999999997e-01   8.4000000000000005e-02
  -1.9397000000000000e+00   7.9139999999999999e-01  -6.0050000000000003e-01   1.1459999999999999e-01  -9.5200000000000007e-02   7.8899999999999998e-02   2.1751000000000000e+00   6.2260000000000004e-01   2.6118000000000001e+00   1.3489999999999999e-01   4.4259999999999999e-01   8.8499999999999995e-02
  -1.8075000000000001e+00   8.5740000000000005e-01  -6.8630000000000002e-01   1.2410000000000000e-01  -7.6100000000000001e-02   8.7700000000000000e-02   2.2639000000000000e+00   9.1169999999999995e-01   2.0893999999999999e+00   1.3489999999999999e-01   4.6189999999999998e-01   7.0800000000000002e-02
  -2.0057999999999998e+00   8.5740000000000005e-01  -2.5740000000000002e-01   8.5900000000000004e-02  -8.5599999999999996e-02   2.1899999999999999e-02   2.0640999999999998e+00   6.4480000000000004e-01   3.4824000000000002e+00   1.4449999999999999e-01   4.8110000000000003e-01   1.1940000000000001e-01
  -2.0278999999999998e+00   8.3540000000000003e-01   8.5800000000000001e-02   1.8140000000000001e-01  -1.0470000000000000e-01   6.1400000000000003e-02   2.3304999999999998e+00   7.7820000000000000e-01   3.4824000000000002e+00   1.7340000000000000e-01   4.8110000000000003e-01   1.0170000000000000e-01
  -2.2042000000000002e+00   6.8149999999999999e-01  -7.7210000000000001e-01  -2.8600000000000000e-02  -5.7099999999999998e-02   5.2600000000000001e-02   2.2195000000000000e+00   8.2269999999999999e-01   2.1764999999999999e+00   1.0600000000000000e-01   4.5219999999999999e-01   9.7299999999999998e-02
  -2.0939999999999999e+00   9.4530000000000003e-01   6.0050000000000003e-01   1.0500000000000000e-01  -8.5599999999999996e-02   4.3900000000000002e-02   2.1528999999999998e+00   7.7820000000000000e-01   2.6118000000000001e+00   1.3489999999999999e-01   5.0029999999999997e-01   1.2830000000000000e-01
  -2.0720000000000001e+00   7.9139999999999999e-01  -6.8630000000000002e-01   1.5279999999999999e-01  -1.0470000000000000e-01   1.1400000000000000e-01   2.2195000000000000e+00   9.3389999999999995e-01   3.0470999999999999e+00   6.7400000000000002e-02   4.9070000000000003e-01   1.1940000000000001e-01
  -1.9838000000000000e+00   7.2550000000000003e-01  -8.5800000000000001e-02   7.6399999999999996e-02  -8.5599999999999996e-02   5.2600000000000001e-02   2.1528999999999998e+00   8.6719999999999997e-01   2.2635999999999998e+00   1.7340000000000000e-01   4.4259999999999999e-01   7.0800000000000002e-02
  -1.8075000000000001e+00   9.4530000000000003e-01  -6.0050000000000003e-01   1.9089999999999999e-01  -9.5200000000000007e-02  -8.8000000000000005e-03   2.2416999999999998e+00   7.1150000000000002e-01   2.4377000000000000e+00   1.9270000000000001e-01   4.5219999999999999e-01   8.4000000000000005e-02
  -1.8956000000000000e+00   1.0331999999999999e+00  -2.5740000000000002e-01   2.0999999999999999e-01   9.4999999999999998e-03  -2.6300000000000000e-02   2.0640999999999998e+00   9.3389999999999995e-01   2.7858999999999998e+00   1.1559999999999999e-01   4.9070000000000003e-01   1.1060000000000000e-01
  -2.1600999999999999e+00   9.2330000000000001e-01  -5.1470000000000005e-01   2.8600000000000000e-02  -1.1420000000000000e-01   6.1400000000000003e-02   2.1528999999999998e+00   7.5600000000000001e-01   2.6989000000000001e+00   1.5409999999999999e-01   5.2920000000000000e-01   7.5200000000000003e-02
  -2.0057999999999998e+00   7.9139999999999999e-01   3.4310000000000002e-01   1.8140000000000001e-01  -5.7099999999999998e-02   5.2600000000000001e-02   2.1751000000000000e+00   9.1169999999999995e-01   2.1764999999999999e+00   2.0230000000000001e-01   4.8110000000000003e-01   1.4599999999999999e-01
  -2.0720000000000001e+00   9.2330000000000001e-01  -1.7160000000000000e-01   7.6399999999999996e-02  -1.0470000000000000e-01   1.3200000000000000e-02   2.0419000000000000e+00   6.2260000000000004e-01   2.3506000000000000e+00   1.3489999999999999e-01   4.9070000000000003e-01   8.4000000000000005e-02
  -2.0278999999999998e+00   1.0331999999999999e+00  -8.5800000000000001e-02   7.6399999999999996e-02  -2.8500000000000001e-02   3.9500000000000000e-02   2.3083000000000000e+00   8.4499999999999997e-01   2.5247000000000002e+00   1.5409999999999999e-01   4.5219999999999999e-01   1.1060000000000000e-01
  -2.0278999999999998e+00   9.4530000000000003e-01  -2.5740000000000002e-01   6.6799999999999998e-02  -1.0470000000000000e-01   7.4499999999999997e-02   2.0863000000000000e+00   8.0049999999999999e-01   2.6989000000000001e+00   1.2520000000000001e-01   4.9070000000000003e-01   1.3710000000000000e-01
  -2.0278999999999998e+00   7.6939999999999997e-01  -3.4310000000000002e-01   1.5279999999999999e-01  -1.5229999999999999e-01   1.1400000000000000e-01   2.1972999999999998e+00   7.5600000000000001e-01   2.0893999999999999e+00   2.0230000000000001e-01   4.8110000000000003e-01   9.7299999999999998e-02
  -1.9397000000000000e+00   8.3540000000000003e-01  -3.4310000000000002e-01   1.1459999999999999e-01  -6.6600000000000006e-02   8.3299999999999999e-02   2.1528999999999998e+00   6.6710000000000003e-01   3.5695000000000001e+00   1.9270000000000001e-01   5.0029999999999997e-01   8.4000000000000005e-02
  -1.9177000000000000e+00   9.6730000000000005e-01  -5.1470000000000005e-01   1.0500000000000000e-01  -1.5229999999999999e-01   9.2100000000000001e-02   2.2860999999999998e+00   9.3389999999999995e-01   2.5247000000000002e+00   1.9270000000000001e-01   5.2920000000000000e-01   1.2390000000000000e-01
  -2.0057999999999998e+00   6.8149999999999999e-01  -4.2890000000000000e-01   2.0050000000000001e-01  -1.7130000000000001e-01   6.1400000000000003e-02   2.1528999999999998e+00   7.5600000000000001e-01   2.2635999999999998e+00   1.7340000000000000e-01   4.5219999999999999e-01   1.4160000000000000e-01
  -1.8956000000000000e+00   1.0112000000000001e+00   5.1470000000000005e-01   1.3370000000000001e-01   4.7600000000000003e-02   9.6500000000000002e-02   2.1307000000000000e+00   8.2269999999999999e-01   3.0470999999999999e+00   1.1559999999999999e-01   3.8490000000000002e-01   1.3270000000000001e-01
  -2.0720000000000001e+00   9.4530000000000003e-01  -9.4359999999999999e-01   8.5900000000000004e-02  -9.5200000000000007e-02   1.0090000000000000e-01   2.1528999999999998e+00   8.2269999999999999e-01   2.4377000000000000e+00   1.4449999999999999e-01   5.1000000000000001e-01   9.2899999999999996e-02
  -1.7634000000000001e+00   8.7929999999999997e-01  -8.5800000000000001e-02   1.3370000000000001e-01  -6.6600000000000006e-02   9.6500000000000002e-02   2.3083000000000000e+00   8.4499999999999997e-01   2.0893999999999999e+00   1.4449999999999999e-01   4.8110000000000003e-01   9.2899999999999996e-02
  -2.1381000000000001e+00   7.0350000000000001e-01   1.7160000000000000e-01   1.2410000000000000e-01  -9.4999999999999998e-03   6.1400000000000003e-02   1.9753000000000001e+00   9.7840000000000005e-01   2.9600000000000000e+00   1.9270000000000001e-01   4.4259999999999999e-01   1.3270000000000001e-01
  -1.8956000000000000e+00   1.0551999999999999e+00  -1.3725000000000001e+00   8.5900000000000004e-02  -1.2370000000000000e-01  -8.8000000000000005e-03   2.1972999999999998e+00   7.5600000000000001e-01   3.3953000000000002e+00   1.7340000000000000e-01   5.0029999999999997e-01   7.9600000000000004e-02
  -2.1381000000000001e+00   9.4530000000000003e-01  -7.7210000000000001e-01  -1.9099999999999999e-02  -1.0470000000000000e-01   8.7700000000000000e-02   2.1307000000000000e+00   8.0049999999999999e-01   3.4824000000000002e+00   6.7400000000000002e-02   4.8110000000000003e-01   9.2899999999999996e-02
  -2.1160000000000001e+00   9.4530000000000003e-01   6.0050000000000003e-01   1.5279999999999999e-01  -1.0470000000000000e-01   5.7000000000000002e-02   1.9532000000000000e+00   7.5600000000000001e-01   2.1764999999999999e+00   1.9270000000000001e-01   4.6189999999999998e-01   1.0620000000000000e-01
  -2.0720000000000001e+00   6.5949999999999998e-01   2.5740000000000002e-01   5.7299999999999997e-02  -9.4999999999999998e-03   3.5099999999999999e-02   2.2195000000000000e+00   9.3389999999999995e-01   2.6989000000000001e+00   1.2520000000000001e-01   4.8110000000000003e-01   1.0620000000000000e-01
  -2.0499000000000001e+00   6.8149999999999999e-01  -5.1470000000000005e-01   1.2410000000000000e-01  -1.2370000000000000e-01   7.8899999999999998e-02   2.2639000000000000e+00   7.7820000000000000e-01   2.6989000000000001e+00   1.5409999999999999e-01   4.7149999999999997e-01   1.2390000000000000e-01
  -1.9617000000000000e+00   6.1550000000000005e-01  -3.4310000000000002e-01   2.1959999999999999e-01  -5.7099999999999998e-02   6.5799999999999997e-02   2.0863000000000000e+00   7.5600000000000001e-01   2.8730000000000002e+00   1.6380000000000000e-01   4.4259999999999999e-01   9.7299999999999998e-02
  -1.9617000000000000e+00   7.6939999999999997e-01  -5.1470000000000005e-01   1.8140000000000001e-01  -5.7099999999999998e-02   5.7000000000000002e-02   2.1307000000000000e+00   7.7820000000000000e-01   3.1341999999999999e+00   1.9270000000000001e-01   5.1000000000000001e-01   8.4000000000000005e-02
  -1.9177000000000000e+00   9.6730000000000005e-01  -9.4359999999999999e-01   2.0999999999999999e-01  -1.2370000000000000e-01   5.7000000000000002e-02   2.2195000000000000e+00   8.8939999999999997e-01   2.9600000000000000e+00   2.5050000000000000e-01   4.3300000000000000e-01   1.0620000000000000e-01
  -2.0720000000000001e+00   6.3749999999999996e-01  -6.8630000000000002e-01   1.3370000000000001e-01  -4.7600000000000003e-02   5.7000000000000002e-02   2.1084999999999998e+00   7.5600000000000001e-01   2.4377000000000000e+00   2.0230000000000001e-01   4.5219999999999999e-01   9.2899999999999996e-02
  -2.1381000000000001e+00   8.1340000000000001e-01  -2.5740000000000002e-01   1.3370000000000001e-01  -2.8500000000000001e-02   8.7700000000000000e-02   2.1528999999999998e+00   7.5600000000000001e-01   2.5247000000000002e+00   1.1559999999999999e-01   4.6189999999999998e-01   1.2390000000000000e-01
  -1.7854000000000001e+00   6.5949999999999998e-01   3.4310000000000002e-01   7.6399999999999996e-02  -6.6600000000000006e-02   1.0520000000000000e-01   2.1972999999999998e+00   7.7820000000000000e-01   2.6989000000000001e+00   2.4079999999999999e-01   4.8110000000000003e-01   6.1899999999999997e-02
  -2.2042000000000002e+00   8.3540000000000003e-01  -1.7160000000000000e-01   1.4319999999999999e-01  -1.1420000000000000e-01   1.0960000000000000e-01   2.3083000000000000e+00   8.6719999999999997e-01   1.9153000000000000e+00   1.4449999999999999e-01   4.7149999999999997e-01   1.1060000000000000e-01
  -2.1160000000000001e+00   7.2550000000000003e-01  -6.0050000000000003e-01   1.4319999999999999e-01  -9.4999999999999998e-03   5.2600000000000001e-02   2.1972999999999998e+00   8.2269999999999999e-01   3.2212000000000001e+00   7.7100000000000002e-02   4.6189999999999998e-01   1.1940000000000001e-01
  -1.9177000000000000e+00   9.8929999999999996e-01   1.7160000000000000e-01   1.6230000000000000e-01  -6.6600000000000006e-02   0.0000000000000000e+00   2.1528999999999998e+00   7.3380000000000001e-01   2.4377000000000000e+00   2.8899999999999998e-01   4.8110000000000003e-01   6.6400000000000001e-02
  -1.9617000000000000e+00   7.2550000000000003e-01   1.7160000000000000e-01   1.5279999999999999e-01  -8.5599999999999996e-02   5.7000000000000002e-02   2.1307000000000000e+00   8.0049999999999999e-01   2.9600000000000000e+00   1.9270000000000001e-01   4.7149999999999997e-01   9.7299999999999998e-02
  -1.9397000000000000e+00   1.0771999999999999e+00  -4.2890000000000000e-01   2.0999999999999999e-01   0.0000000000000000e+00   7.0199999999999999e-02   2.0419000000000000e+00   8.4499999999999997e-01   2.8730000000000002e+00   7.7100000000000002e-02   4.7149999999999997e-01   1.0170000000000000e-01
  -1.8514999999999999e+00   7.2550000000000003e-01   0.0000000000000000e+00   1.4319999999999999e-01  -2.8500000000000001e-02   3.5099999999999999e-02   2.2639000000000000e+00   9.3389999999999995e-01   2.3506000000000000e+00   1.1559999999999999e-01   5.1959999999999995e-01   9.2899999999999996e-02
  -1.9617000000000000e+00   8.5740000000000005e-01  -2.5740000000000002e-01   1.8140000000000001e-01  -7.6100000000000001e-02   4.8200000000000000e-02   1.9532000000000000e+00   8.8939999999999997e-01   3.2212000000000001e+00   1.8300000000000000e-01   4.8110000000000003e-01   1.0620000000000000e-01
  -1.9617000000000000e+00   8.3540000000000003e-01  -6.0050000000000003e-01   1.4319999999999999e-01  -1.7130000000000001e-01   5.7000000000000002e-02   2.0640999999999998e+00   6.0040000000000004e-01   2.6989000000000001e+00   2.0230000000000001e-01   3.6559999999999998e-01   8.8499999999999995e-02
  -2.0057999999999998e+00   7.4739999999999995e-01  -8.5800000000000001e-02   1.4319999999999999e-01  -9.4999999999999998e-03   8.7700000000000000e-02   2.1307000000000000e+00   7.3380000000000001e-01   1.8283000000000000e+00   3.8500000000000000e-02   3.4639999999999999e-01   1.0620000000000000e-01
  -1.9838000000000000e+00   9.2330000000000001e-01  -2.5740000000000002e-01   9.5500000000000002e-02  -1.3320000000000001e-01   6.5799999999999997e-02   2.2195000000000000e+00   7.1150000000000002e-01   2.0024000000000002e+00   1.7340000000000000e-01   4.6189999999999998e-01   1.4599999999999999e-01
  -1.8735999999999999e+00   5.2759999999999996e-01  -6.0050000000000003e-01  -9.4999999999999998e-03  -1.3320000000000001e-01   9.6500000000000002e-02   2.0196999999999998e+00   8.4499999999999997e-01   2.8730000000000002e+00   1.8300000000000000e-01   4.3300000000000000e-01   1.5040000000000001e-01
  -2.0720000000000001e+00   7.9139999999999999e-01   3.4310000000000002e-01   7.6399999999999996e-02  -1.9000000000000000e-02   7.8899999999999998e-02   2.1084999999999998e+00   7.1150000000000002e-01   2.5247000000000002e+00   1.3489999999999999e-01   4.9070000000000003e-01   1.2830000000000000e-01
  -2.0499000000000001e+00   8.1340000000000001e-01  -2.5740000000000002e-01   5.7299999999999997e-02  -8.5599999999999996e-02   9.2100000000000001e-02   2.2860999999999998e+00   1.0005999999999999e+00   2.5247000000000002e+00   2.1190000000000001e-01   4.7149999999999997e-01   8.8499999999999995e-02
  -2.1381000000000001e+00   7.9139999999999999e-01   8.5800000000000001e-02   1.1459999999999999e-01  -1.9000000000000000e-02   8.7700000000000000e-02   2.3304999999999998e+00   9.3389999999999995e-01   1.8283000000000000e+00   1.1559999999999999e-01   4.4259999999999999e-01   1.3710000000000000e-01
  -1.8735999999999999e+00   8.5740000000000005e-01  -2.5740000000000002e-01   1.0500000000000000e-01  -7.6100000000000001e-02   1.0520000000000000e-01   1.9532000000000000e+00   6.4480000000000004e-01   3.2212000000000001e+00   1.4449999999999999e-01   4.2340000000000000e-01   1.1500000000000000e-01
  -2.2042000000000002e+00   1.0112000000000001e+00   0.0000000000000000e+00   2.4820000000000000e-01  -9.4999999999999998e-03   3.9500000000000000e-02   2.3304999999999998e+00   8.2269999999999999e-01   2.0893999999999999e+00   1.3489999999999999e-01   3.9450000000000002e-01   8.8499999999999995e-02
  -1.9838000000000000e+00   9.0129999999999999e-01   0.0000000000000000e+00   6.6799999999999998e-02  -8.5599999999999996e-02   1.3200000000000000e-02   1.9975000000000001e+00   7.5600000000000001e-01   2.0024000000000002e+00   1.8300000000000000e-01   4.3300000000000000e-01   9.7299999999999998e-02
  -2.0057999999999998e+00   9.2330000000000001e-01  -4.2890000000000000e-01   1.9089999999999999e-01  -1.1420000000000000e-01   2.1899999999999999e-02   2.0419000000000000e+00   8.8939999999999997e-01   2.6989000000000001e+00   8.6699999999999999e-02   4.4259999999999999e-01   8.8499999999999995e-02
  -2.0499000000000001e+00   7.0350000000000001e-01   0.0000000000000000e+00   1.8140000000000001e-01  -6.6600000000000006e-02   6.5799999999999997e-02   2.1084999999999998e+00   7.1150000000000002e-01   2.6118000000000001e+00   1.8300000000000000e-01   4.1370000000000001e-01   1.1500000000000000e-01
  -1.9838000000000000e+00   8.7929999999999997e-01  -3.4310000000000002e-01   1.3370000000000001e-01  -1.0470000000000000e-01   1.0960000000000000e-01   2.1751000000000000e+00   6.8930000000000002e-01   3.0470999999999999e+00   1.5409999999999999e-01   5.7730000000000004e-01   1.4160000000000000e-01
  -1.8956000000000000e+00   7.0350000000000001e-01  -3.4310000000000002e-01   2.0999999999999999e-01  -7.6100000000000001e-02   6.1400000000000003e-02   2.2195000000000000e+00   8.2269999999999999e-01   3.0470999999999999e+00   9.6299999999999997e-02   4.3300000000000000e-01   1.3710000000000000e-01
  -2.0720000000000001e+00   6.3749999999999996e-01  -9.4359999999999999e-01   7.6399999999999996e-02  -1.0470000000000000e-01   4.8200000000000000e-02   2.1307000000000000e+00   7.7820000000000000e-01   3.0470999999999999e+00   2.0230000000000001e-01   4.8110000000000003e-01   1.1940000000000001e-01
  -2.0278999999999998e+00   7.4739999999999995e-01  -3.4310000000000002e-01   6.6799999999999998e-02  -1.3320000000000001e-01   1.0090000000000000e-01   2.0640999999999998e+00   8.0049999999999999e-01   2.6989000000000001e+00   1.1559999999999999e-01   4.7149999999999997e-01   7.0800000000000002e-02
  -2.1821999999999999e+00   8.5740000000000005e-01  -1.7160000000000000e-01   6.6799999999999998e-02  -7.6100000000000001e-02   2.6300000000000000e-02   2.2195000000000000e+00   9.7840000000000005e-01   2.6118000000000001e+00   1.8300000000000000e-01   4.8110000000000003e-01   9.7299999999999998e-02
  -1.9617000000000000e+00   9.6730000000000005e-01  -3.4310000000000002e-01   1.9089999999999999e-01  -8.5599999999999996e-02   7.8899999999999998e-02   2.0863000000000000e+00   6.6710000000000003e-01   2.6989000000000001e+00   1.2520000000000001e-01   3.9450000000000002e-01   8.4000000000000005e-02
  -1.9838000000000000e+00   1.1431000000000000e+00  -1.0294000000000001e+00   1.3370000000000001e-01  -3.8100000000000002e-02   6.5799999999999997e-02   1.9975000000000001e+00   8.6719999999999997e-01   2.6118000000000001e+00   1.5409999999999999e-01   5.0029999999999997e-01   1.0620000000000000e-01
  -1.9397000000000000e+00   1.0551999999999999e+00  -8.5800000000000001e-02   7.6399999999999996e-02  -1.1420000000000000e-01   3.9500000000000000e-02   2.0863000000000000e+00   7.5600000000000001e-01   3.2212000000000001e+00   1.4449999999999999e-01   4.9070000000000003e-01   1.3270000000000001e-01
  -2.0278999999999998e+00   7.9139999999999999e-01  -1.3725000000000001e+00   1.8140000000000001e-01  -1.7130000000000001e-01   5.2600000000000001e-02   2.1528999999999998e+00   9.1169999999999995e-01   1.9153000000000000e+00   1.3489999999999999e-01   4.1370000000000001e-01   1.4599999999999999e-01
  -2.0499000000000001e+00   7.9139999999999999e-01   1.7160000000000000e-01   8.5900000000000004e-02  -6.6600000000000006e-02   3.5099999999999999e-02   2.2860999999999998e+00   7.5600000000000001e-01   2.8730000000000002e+00   1.3489999999999999e-01   4.8110000000000003e-01   1.1940000000000001e-01
  -2.0720000000000001e+00   7.9139999999999999e-01  -6.8630000000000002e-01   8.5900000000000004e-02  -1.1420000000000000e-01   6.5799999999999997e-02   2.1307000000000000e+00   8.0049999999999999e-01   2.5247000000000002e+00   7.7100000000000002e-02   4.4259999999999999e-01   9.2899999999999996e-02
  -1.9617000000000000e+00   9.6730000000000005e-01   1.7160000000000000e-01   1.1459999999999999e-01  -8.5599999999999996e-02   6.1400000000000003e-02   2.1751000000000000e+00   6.8930000000000002e-01   2.1764999999999999e+00   1.5409999999999999e-01   4.1370000000000001e-01   9.7299999999999998e-02
  -2.1600999999999999e+00   7.4739999999999995e-01  -7.7210000000000001e-01   1.4319999999999999e-01  -7.6100000000000001e-02   1.1840000000000001e-01   2.1751000000000000e+00   8.2269999999999999e-01   2.8730000000000002e+00   1.5409999999999999e-01   5.0029999999999997e-01   9.2899999999999996e-02
  -2.0720000000000001e+00   9.8929999999999996e-01  -4.2890000000000000e-01   1.4319999999999999e-01  -1.0470000000000000e-01   8.3299999999999999e-02   2.1307000000000000e+00   9.1169999999999995e-01   2.1764999999999999e+00   1.1559999999999999e-01   4.4259999999999999e-01   1.1500000000000000e-01
  -2.0278999999999998e+00   8.1340000000000001e-01  -8.5780000000000001e-01   1.5279999999999999e-01  -1.2370000000000000e-01   3.5099999999999999e-02   2.1751000000000000e+00   7.5600000000000001e-01   2.4377000000000000e+00   2.1190000000000001e-01   3.8490000000000002e-01   8.4000000000000005e-02
  -2.0499000000000001e+00   9.0129999999999999e-01  -9.4359999999999999e-01   2.2910000000000000e-01  -9.5200000000000007e-02   4.8200000000000000e-02   2.2416999999999998e+00   9.5609999999999995e-01   3.1341999999999999e+00   1.6380000000000000e-01   5.0029999999999997e-01   1.2390000000000000e-01
  -2.2263000000000002e+00   7.9139999999999999e-01  -4.2890000000000000e-01   1.5279999999999999e-01  -8.5599999999999996e-02   8.7700000000000000e-02   2.0863000000000000e+00   9.1169999999999995e-01   2.6989000000000001e+00   1.7340000000000000e-01   4.8110000000000003e-01   8.4000000000000005e-02
  -2.0720000000000001e+00   6.8149999999999999e-01   0.0000000000000000e+00   1.2410000000000000e-01   0.0000000000000000e+00   5.2600000000000001e-02   2.0640999999999998e+00   8.6719999999999997e-01   2.0024000000000002e+00   1.0600000000000000e-01   5.1000000000000001e-01   1.0620000000000000e-01
  -1.9177000000000000e+00   9.4530000000000003e-01   1.7160000000000000e-01   1.5279999999999999e-01  -1.3320000000000001e-01   2.6300000000000000e-02   2.1972999999999998e+00   7.5600000000000001e-01   2.6989000000000001e+00   6.7400000000000002e-02   4.8110000000000003e-01   1.2830000000000000e-01
  -2.0499000000000001e+00   1.0112000000000001e+00  -8.5800000000000001e-02   1.6230000000000000e-01  -1.4269999999999999e-01   5.7000000000000002e-02   2.1751000000000000e+00   8.4499999999999997e-01   2.6989000000000001e+00   1.9270000000000001e-01   4.3300000000000000e-01   1.0620000000000000e-01
  -2.1821999999999999e+00   8.5740000000000005e-01  -6.0050000000000003e-01   1.7190000000000000e-01  -1.0470000000000000e-01   3.5099999999999999e-02   1.9753000000000001e+00   8.2269999999999999e-01   2.5247000000000002e+00   2.2159999999999999e-01   4.1370000000000001e-01   1.1500000000000000e-01
  -1.8735999999999999e+00   9.4530000000000003e-01  -7.7210000000000001e-01   7.6399999999999996e-02  -7.6100000000000001e-02   7.0199999999999999e-02   2.1307000000000000e+00   8.2269999999999999e-01   3.5695000000000001e+00   1.6380000000000000e-01   4.5219999999999999e-01   1.0620000000000000e-01
  -2.0939999999999999e+00   7.4739999999999995e-01  -5.1470000000000005e-01   3.8199999999999998e-02  -8.5599999999999996e-02   4.3900000000000002e-02   2.1751000000000000e+00   6.8930000000000002e-01   2.4377000000000000e+00   2.5050000000000000e-01   4.6189999999999998e-01   1.1060000000000000e-01
  -2.2042000000000002e+00   8.7929999999999997e-01   2.5740000000000002e-01   2.0050000000000001e-01  -5.7099999999999998e-02   1.0960000000000000e-01   2.1084999999999998e+00   7.7820000000000000e-01   3.4824000000000002e+00   2.0230000000000001e-01   5.1959999999999995e-01   1.2830000000000000e-01
  -2.0278999999999998e+00   9.8929999999999996e-01  -8.5800000000000001e-02   9.5500000000000002e-02  -1.1420000000000000e-01   7.8899999999999998e-02   2.1751000000000000e+00   5.7809999999999995e-01   2.5247000000000002e+00   1.2520000000000001e-01   4.6189999999999998e-01   7.0800000000000002e-02
  -1.9617000000000000e+00   9.0129999999999999e-01   8.5800000000000001e-02   1.2410000000000000e-01  -6.6600000000000006e-02   4.8200000000000000e-02   2.1751000000000000e+00   9.1169999999999995e-01   2.9600000000000000e+00   1.6380000000000000e-01   4.7149999999999997e-01   1.4160000000000000e-01
  -1.9838000000000000e+00   8.1340000000000001e-01  -2.5740000000000002e-01   1.9089999999999999e-01  -6.6600000000000006e-02   7.0199999999999999e-02   2.0419000000000000e+00   9.7840000000000005e-01   3.2212000000000001e+00   2.4079999999999999e-01   5.2920000000000000e-01   1.1060000000000000e-01
  -2.0057999999999998e+00   8.5740000000000005e-01  -6.8630000000000002e-01   7.6399999999999996e-02  -1.6180000000000000e-01   8.3299999999999999e-02   2.1307000000000000e+00   7.1150000000000002e-01   3.1341999999999999e+00   1.4449999999999999e-01   4.8110000000000003e-01   9.7299999999999998e-02
  -1.9838000000000000e+00   1.0112000000000001e+00  -8.5780000000000001e-01   1.5279999999999999e-01  -5.7099999999999998e-02   6.5799999999999997e-02   2.1751000000000000e+00   8.0049999999999999e-01   2.4377000000000000e+00   1.2520000000000001e-01   3.9450000000000002e-01   1.0170000000000000e-01
  -1.9617000000000000e+00   7.9139999999999999e-01  -1.0294000000000001e+00   1.1459999999999999e-01  -1.1420000000000000e-01   9.6500000000000002e-02   2.0863000000000000e+00   9.5609999999999995e-01   2.8730000000000002e+00   5.7799999999999997e-02   3.9450000000000002e-01   1.1500000000000000e-01
  -2.0720000000000001e+00   8.5740000000000005e-01  -3.4310000000000002e-01   8.5900000000000004e-02  -1.7130000000000001e-01   7.8899999999999998e-02   2.1307000000000000e+00   6.2260000000000004e-01   2.0024000000000002e+00   1.1559999999999999e-01   4.4259999999999999e-01   9.2899999999999996e-02
  -2.0939999999999999e+00   8.5740000000000005e-01  -3.4310000000000002e-01   5.7299999999999997e-02  -5.7099999999999998e-02   1.0520000000000000e-01   2.0419000000000000e+00   6.6710000000000003e-01   2.6118000000000001e+00   2.0230000000000001e-01   4.9070000000000003e-01   1.0620000000000000e-01
  -2.0939999999999999e+00   5.9360000000000002e-01  -3.4310000000000002e-01   1.5279999999999999e-01  -6.6600000000000006e-02   5.2600000000000001e-02   2.2639000000000000e+00   7.3380000000000001e-01   2.7858999999999998e+00   1.7340000000000000e-01   4.1370000000000001e-01   1.1060000000000000e-01
  -1.9838000000000000e+00   8.7929999999999997e-01   8.5800000000000001e-02   4.7699999999999999e-02  -6.6600000000000006e-02   4.8200000000000000e-02   2.2195000000000000e+00   7.3380000000000001e-01   2.0024000000000002e+00   2.5050000000000000e-01   4.7149999999999997e-01   7.9600000000000004e-02
  -2.0057999999999998e+00   6.8149999999999999e-01  -7.7210000000000001e-01   1.2410000000000000e-01  -1.7130000000000001e-01   5.2600000000000001e-02   2.0419000000000000e+00   7.5600000000000001e-01   2.6118000000000001e+00   9.6299999999999997e-02   4.7149999999999997e-01   7.0800000000000002e-02
  -1.8956000000000000e+00   6.5949999999999998e-01  -8.5780000000000001e-01   1.2410000000000000e-01  -6.6600000000000006e-02   6.1400000000000003e-02   2.0863000000000000e+00   9.1169999999999995e-01   2.8730000000000002e+00   2.0230000000000001e-01   4.0410000000000001e-01   1.2830000000000000e-01
  -2.0720000000000001e+00   8.7929999999999997e-01  -2.5740000000000002e-01   1.0500000000000000e-01  -4.7600000000000003e-02   7.8899999999999998e-02   2.1528999999999998e+00   8.8939999999999997e-01   2.0024000000000002e+00   2.1190000000000001e-01   4.8110000000000003e-01   1.1500000000000000e-01
  -1.8294999999999999e+00   7.6939999999999997e-01  -8.5800000000000001e-02   1.3370000000000001e-01  -8.5599999999999996e-02   7.4499999999999997e-02   2.0640999999999998e+00   7.1150000000000002e-01   2.5247000000000002e+00   1.7340000000000000e-01   5.0029999999999997e-01   1.2830000000000000e-01
  -2.0057999999999998e+00   9.2330000000000001e-01  -7.7210000000000001e-01   1.6230000000000000e-01  -9.5200000000000007e-02   7.8899999999999998e-02   2.2860999999999998e+00   8.2269999999999999e-01   3.2212000000000001e+00   1.6380000000000000e-01   4.2340000000000000e-01   7.9600000000000004e-02
  -1.9177000000000000e+00   7.9139999999999999e-01  -6.0050000000000003e-01   2.0050000000000001e-01  -7.6100000000000001e-02   5.2600000000000001e-02   1.9975000000000001e+00   1.0450999999999999e+00   2.8730000000000002e+00   1.1559999999999999e-01   4.2340000000000000e-01   1.0620000000000000e-01
  -2.1600999999999999e+00   8.5740000000000005e-01   1.7160000000000000e-01   8.5900000000000004e-02  -1.6180000000000000e-01   3.9500000000000000e-02   2.1084999999999998e+00   8.6719999999999997e-01   2.4377000000000000e+00   1.2520000000000001e-01   4.7149999999999997e-01   9.7299999999999998e-02
  -2.1600999999999999e+00   5.4959999999999998e-01   5.1470000000000005e-01   1.2410000000000000e-01  -5.7099999999999998e-02   4.3900000000000002e-02   2.0863000000000000e+00   8.4499999999999997e-01   2.6118000000000001e+00   2.8899999999999999e-02   5.2920000000000000e-01   8.8499999999999995e-02
  -2.0499000000000001e+00   8.3540000000000003e-01  -4.2890000000000000e-01   1.4319999999999999e-01  -1.1420000000000000e-01   1.0960000000000000e-01   2.1307000000000000e+00   7.1150000000000002e-01   2.1764999999999999e+00   2.1190000000000001e-01   4.6189999999999998e-01   8.4000000000000005e-02
  -2.0057999999999998e+00   8.1340000000000001e-01  -6.8630000000000002e-01   1.2410000000000000e-01  -1.3320000000000001e-01   5.2600000000000001e-02   2.0863000000000000e+00   8.4499999999999997e-01   2.6989000000000001e+00   1.3489999999999999e-01   5.7730000000000004e-01   9.7299999999999998e-02
  -1.9397000000000000e+00   8.7929999999999997e-01  -2.5740000000000002e-01   2.0999999999999999e-01  -6.6600000000000006e-02   5.2600000000000001e-02   2.0419000000000000e+00   7.7820000000000000e-01   2.8730000000000002e+00   1.8300000000000000e-01   5.5810000000000004e-01   1.1500000000000000e-01
  -2.0939999999999999e+00   8.7929999999999997e-01  -5.1470000000000005e-01   7.6399999999999996e-02  -4.7600000000000003e-02   4.8200000000000000e-02   2.1528999999999998e+00   9.3389999999999995e-01   2.9600000000000000e+00   2.5050000000000000e-01   4.2340000000000000e-01   7.0800000000000002e-02
  -1.8735999999999999e+00   8.1340000000000001e-01  -3.4310000000000002e-01   1.9089999999999999e-01  -1.9000000000000000e-02   4.8200000000000000e-02   2.1307000000000000e+00   8.6719999999999997e-01   2.5247000000000002e+00   1.8300000000000000e-01   4.8110000000000003e-01   1.1500000000000000e-01
  -2.0720000000000001e+00   8.1340000000000001e-01  -2.5740000000000002e-01   1.8140000000000001e-01  -7.6100000000000001e-02   5.2600000000000001e-02   2.1972999999999998e+00   9.5609999999999995e-01   3.0470999999999999e+00   1.6380000000000000e-01   5.2920000000000000e-01   1.0170000000000000e-01
  -2.0720000000000001e+00   6.8149999999999999e-01  -6.0050000000000003e-01   1.3370000000000001e-01  -9.5200000000000007e-02   5.7000000000000002e-02   2.2639000000000000e+00   8.6719999999999997e-01   2.7858999999999998e+00   1.1559999999999999e-01   4.1370000000000001e-01   1.1500000000000000e-01
  -1.8735999999999999e+00   8.3540000000000003e-01  -8.5800000000000001e-02   6.6799999999999998e-02  -1.0470000000000000e-01   4.3900000000000002e-02   2.1307000000000000e+00   6.4480000000000004e-01   2.8730000000000002e+00   1.7340000000000000e-01   4.9070000000000003e-01   8.8499999999999995e-02
  -1.9838000000000000e+00   9.4530000000000003e-01  -2.5740000000000002e-01   1.2410000000000000e-01  -9.5200000000000007e-02   8.7700000000000000e-02   2.2639000000000000e+00   1.0005999999999999e+00   2.5247000000000002e+00   9.6299999999999997e-02   4.9070000000000003e-01   1.3270000000000001e-01
  -1.9397000000000000e+00   1.0331999999999999e+00  -1.0294000000000001e+00   8.5900000000000004e-02  -1.2370000000000000e-01   7.4499999999999997e-02   2.1528999999999998e+00   8.6719999999999997e-01   2.0893999999999999e+00   1.5409999999999999e-01   5.1959999999999995e-01   1.0170000000000000e-01
  -1.9617000000000000e+00   7.9139999999999999e-01  -1.7160000000000000e-01   1.5279999999999999e-01  -2.8500000000000001e-02   3.5099999999999999e-02   2.1084999999999998e+00   7.5600000000000001e-01   2.4377000000000000e+00   2.0230000000000001e-01   4.4259999999999999e-01   1.1500000000000000e-01
  -2.0278999999999998e+00   9.0129999999999999e-01  -6.0050000000000003e-01   2.0999999999999999e-01  -1.5229999999999999e-01   7.0199999999999999e-02   2.1528999999999998e+00   7.1150000000000002e-01   2.1764999999999999e+00   1.8300000000000000e-01   4.5219999999999999e-01   1.1500000000000000e-01
  -2.1600999999999999e+00   7.4739999999999995e-01  -2.5740000000000002e-01   6.6799999999999998e-02  -1.5229999999999999e-01   6.5799999999999997e-02   2.0863000000000000e+00   7.7820000000000000e-01   2.3506000000000000e+00   1.2520000000000001e-01   5.2920000000000000e-01   1.1060000000000000e-01
  -2.0057999999999998e+00   9.2330000000000001e-01  -3.4310000000000002e-01   8.5900000000000004e-02  -1.0470000000000000e-01   3.5099999999999999e-02   2.1528999999999998e+00   7.3380000000000001e-01   3.3953000000000002e+00   1.4449999999999999e-01   3.9450000000000002e-01   1.1060000000000000e-01
  -1.9838000000000000e+00   9.8929999999999996e-01  -8.5800000000000001e-02   1.3370000000000001e-01  -6.6600000000000006e-02   5.2600000000000001e-02   2.1528999999999998e+00   9.1169999999999995e-01   2.8730000000000002e+00   2.5050000000000000e-01   5.2920000000000000e-01   1.2830000000000000e-01
  -1.9397000000000000e+00   8.3540000000000003e-01   8.5800000000000001e-02   3.8199999999999998e-02  -7.6100000000000001e-02   7.0199999999999999e-02   2.3748999999999998e+00   7.7820000000000000e-01   2.3506000000000000e+00   2.0230000000000001e-01   4.3300000000000000e-01   1.0620000000000000e-01
