# Supplementary material for: Footwear and Foam Surface Alter Gait Initiation of Typical Subjects
Source: PLoS One. 2015 Aug 13;10(8):e0135821. doi: 10.1371/journal.pone.0135821 (PMC4536224; doi:10.1371/journal.pone.0135821)
Supplement: S1 Dataset — (ZIP) [file pone.0135821.s001.zip › 13_barefoot_av1_04.txt]

   1.4261300000000000e+01  -4.4626999999999999e+00   2.4688570000000001e+02  -6.0053000000000001e+00   3.4000100000000003e+01   7.9810000000000003e-01  -1.6446500000000000e+01   5.3369999999999995e-01   2.8764690000000002e+02  -1.3292999999999999e+00  -2.7990500000000001e+01   4.2470000000000002e-01
   1.4040800000000001e+01  -4.9903000000000004e+00   2.4388329999999999e+02  -6.1007999999999996e+00   3.3724100000000000e+01   8.4199999999999997e-01  -1.6979099999999999e+01  -8.8900000000000007e-02   2.8816919999999999e+02  -1.5123000000000000e+00  -2.8067499999999999e+01   4.6889999999999998e-01
   1.3423700000000000e+01  -5.1661000000000001e+00   2.4216759999999999e+02  -6.4158999999999997e+00   3.3505299999999998e+01   9.3410000000000004e-01  -1.6734999999999999e+01   0.0000000000000000e+00   2.8755980000000000e+02  -1.3582000000000001e+00  -2.8077100000000002e+01   4.8220000000000002e-01
   1.3379600000000000e+01  -6.1113999999999997e+00   2.4010880000000000e+02  -6.7404999999999999e+00   3.3295900000000003e+01   1.0525000000000000e+00  -1.6357700000000001e+01   3.1130000000000002e-01   2.8755980000000000e+02  -1.4545999999999999e+00  -2.8154100000000000e+01   5.0870000000000004e-01
   1.3048900000000000e+01  -6.8808999999999996e+00   2.3839310000000000e+02  -6.9028000000000000e+00   3.3181699999999999e+01   1.1928000000000001e+00  -1.6779399999999999e+01   1.7790000000000000e-01   2.8869159999999999e+02  -1.6183000000000001e+00  -2.8221399999999999e+01   4.6889999999999998e-01
   1.3181200000000000e+01  -7.8480999999999996e+00   2.3547649999999999e+02  -7.1700999999999997e+00   3.2848700000000001e+01   1.3770000000000000e+00  -1.6846000000000000e+01  -8.8900000000000007e-02   2.8930099999999999e+02  -1.6665000000000001e+00  -2.8394600000000001e+01   4.5560000000000000e-01
   1.2365600000000001e+01  -8.5296000000000003e+00   2.3007210000000001e+02  -7.4756999999999998e+00   3.2277700000000003e+01   1.5568000000000000e+00  -1.6846000000000000e+01  -1.3339999999999999e-01   2.9051990000000001e+02  -1.8688000000000000e+00  -2.8433100000000000e+01   4.1139999999999999e-01
   1.1704400000000000e+01  -8.9033999999999995e+00   2.2441040000000001e+02  -7.5519999999999996e+00   3.1459399999999999e+01   1.5261000000000000e+00  -1.6668399999999998e+01  -1.1339999999999999e+00   2.9191280000000000e+02  -2.0807000000000002e+00  -2.8769900000000000e+01   3.4499999999999997e-01
   1.0690400000000000e+01  -9.4090000000000007e+00   2.1703299999999999e+02  -7.6284000000000001e+00   3.0602900000000002e+01   1.6839000000000000e+00  -1.6646200000000000e+01  -1.6677000000000000e+00   2.9426350000000002e+02  -2.4756000000000000e+00  -2.8933499999999999e+01   2.3000000000000001e-01
   9.6545000000000005e+00  -1.0398199999999999e+01   2.0871190000000001e+02  -7.7239000000000004e+00   2.9584700000000002e+01   1.7541000000000000e+00  -1.7045700000000000e+01  -2.0678999999999998e+00   2.9879059999999998e+02  -2.9668999999999999e+00  -2.9376100000000001e+01   1.5479999999999999e-01
   8.3539999999999992e+00  -1.0925800000000001e+01   1.9876100000000000e+02  -7.7525000000000004e+00   2.8433299999999999e+01   1.8023000000000000e+00  -1.6601800000000001e+01  -2.4904000000000002e+00   3.0314359999999999e+02  -3.5545000000000000e+00  -2.9991900000000001e+01   7.5200000000000003e-02
   6.2378999999999998e+00  -1.1343500000000001e+01   1.9035419999999999e+02  -7.6189000000000000e+00   2.7120100000000001e+01   1.8681000000000001e+00  -1.7178899999999999e+01  -3.3130999999999999e+00   3.0967309999999998e+02  -4.1325000000000003e+00  -3.0732800000000001e+01  -3.5400000000000001e-02
   4.0998000000000001e+00  -1.2113000000000000e+01   1.7817290000000000e+02  -7.4661000000000000e+00   2.5873600000000000e+01   1.8944000000000001e+00  -1.7667200000000001e+01  -4.0468999999999999e+00   3.1820499999999998e+02  -4.9127000000000001e+00  -3.1492899999999999e+01  -1.9460000000000000e-01
   1.8956000000000000e+00  -1.2266800000000000e+01   1.6702099999999999e+02  -7.2751999999999999e+00   2.4360499999999998e+01   1.7760000000000000e+00  -1.8266400000000001e+01  -4.9585999999999997e+00   3.2516980000000001e+02  -5.7026000000000003e+00  -3.2445500000000003e+01  -3.3620000000000000e-01
   5.2900000000000003e-01  -1.1629300000000001e+01   1.5578340000000000e+02  -6.9983000000000004e+00   2.2838000000000001e+01   1.6619999999999999e+00  -1.8510600000000000e+01  -6.1814999999999998e+00   3.3387580000000003e+02  -6.6273999999999997e+00  -3.3455800000000004e+01  -5.2200000000000002e-01
  -9.4779999999999998e-01  -1.0310300000000000e+01   1.4411680000000001e+02  -6.5400000000000000e+00   2.1191800000000001e+01   1.4077000000000000e+00  -1.8976700000000001e+01  -7.0042000000000000e+00   3.4362660000000000e+02  -7.6387999999999998e+00  -3.4466099999999997e+01  -7.8300000000000003e-01
  -2.0720000000000001e+00  -8.7055000000000007e+00   1.3193549999999999e+02  -6.0530999999999997e+00   1.9440899999999999e+01   1.1533000000000000e+00  -1.9842300000000002e+01  -8.2716999999999992e+00   3.5424790000000002e+02  -8.8236000000000008e+00  -3.5640000000000001e+01  -1.0262000000000000e+00
  -2.9756999999999998e+00  -7.2986000000000004e+00   1.2035469999999999e+02  -5.5948000000000002e+00   1.8013500000000001e+01   8.4630000000000005e-01  -2.0286200000000001e+01  -9.4278999999999993e+00   3.6643639999999999e+02  -1.0008500000000000e+01  -3.7112200000000001e+01  -1.3138000000000001e+00
  -3.8132999999999999e+00  -5.0781999999999998e+00   1.1023220000000001e+02  -5.0697000000000001e+00   1.6471900000000002e+01   5.8760000000000001e-01  -2.1062999999999999e+01  -9.8058999999999994e+00   3.7705770000000001e+02  -1.0981400000000001e+01  -3.8266900000000000e+01  -1.4996000000000000e+00
  -4.6509000000000000e+00  -3.7372000000000001e+00   1.0045280000000000e+02  -4.7164000000000001e+00   1.5035000000000000e+01   3.9029999999999998e-01  -2.2128399999999999e+01  -1.1318000000000000e+01   3.8593779999999998e+02  -1.2021699999999999e+01  -3.9315700000000000e+01  -1.7649999999999999e+00
  -5.2019000000000002e+00  -2.0005000000000002e+00   9.0330299999999994e+01  -4.3441000000000001e+00   1.3721800000000000e+01   1.1400000000000000e-01  -2.3349100000000000e+01  -1.2540900000000001e+01   3.9568860000000001e+02  -1.3119899999999999e+01  -4.0181600000000003e+01  -1.9683999999999999e+00
  -5.6868999999999996e+00  -4.6170000000000000e-01   8.1837699999999998e+01  -3.8954000000000000e+00   1.2513299999999999e+01  -1.2720000000000001e-01  -2.4370000000000001e+01  -1.3341400000000000e+01   4.0134750000000003e+02  -1.3977200000000000e+01  -4.0932200000000002e+01  -2.2559999999999998e+00
  -6.0835999999999997e+00   9.6730000000000005e-01   7.4717699999999994e+01  -3.4847999999999999e+00   1.1457100000000001e+01  -3.3329999999999999e-01  -2.5857099999999999e+01  -1.4564399999999999e+01   4.0726760000000002e+02  -1.4844099999999999e+01  -4.1567200000000000e+01  -2.5036999999999998e+00
  -6.2820000000000000e+00   2.3521999999999998e+00   6.7683400000000006e+01  -3.2843000000000000e+00   1.0524500000000000e+01  -5.7879999999999998e-01  -2.7100000000000001e+01  -1.6521100000000001e+01   4.1170769999999999e+02  -1.5605100000000000e+01  -4.1923200000000001e+01  -2.7690999999999999e+00
  -6.1718000000000002e+00   3.7151999999999998e+00   6.1249600000000001e+01  -2.8738000000000001e+00   9.4397000000000002e+00  -6.7969999999999997e-01  -2.8365100000000002e+01  -1.7588400000000000e+01   4.1510300000000001e+02  -1.6395000000000000e+01  -4.2317700000000002e+01  -3.1053000000000002e+00
  -5.7309999999999999e+00   4.7045000000000003e+00   5.4730100000000000e+01  -2.5969000000000002e+00   8.5547000000000004e+00  -8.6829999999999996e-01  -2.9852200000000000e+01  -1.7944199999999999e+01   4.1815010000000001e+02  -1.6818899999999999e+01  -4.2490900000000003e+01  -3.4016999999999999e+00
  -5.9954999999999998e+00   5.4958999999999998e+00   5.0612400000000001e+01  -2.3773000000000000e+00   7.8315000000000001e+00  -9.3840000000000001e-01  -3.1161700000000000e+01  -1.8855799999999999e+01   4.1858539999999999e+02  -1.7358300000000000e+01  -4.2519799999999996e+01  -3.7157000000000000e+00
  -5.7309999999999999e+00   6.1773999999999996e+00   4.5036499999999997e+01  -2.1385999999999998e+00   7.0608000000000004e+00  -1.0129999999999999e+00  -3.3780700000000003e+01  -1.9456199999999999e+01   4.1936900000000003e+02  -1.7685800000000000e+01  -4.2529400000000003e+01  -3.9369000000000001e+00
  -5.4664000000000001e+00   6.6829999999999998e+00   4.0833100000000002e+01  -1.8808000000000000e+00   6.4707999999999997e+00  -1.0656000000000001e+00  -3.6244300000000003e+01  -2.0256699999999999e+01   4.1754070000000002e+02  -1.8071100000000001e+01  -4.2269599999999997e+01  -4.2598000000000003e+00
  -4.8272000000000004e+00   6.5731000000000002e+00   3.7401699999999998e+01  -1.7184999999999999e+00   5.8617999999999997e+00  -1.0700000000000001e+00  -3.8508200000000002e+01  -2.0879300000000001e+01   4.1658300000000003e+02  -1.8417899999999999e+01  -4.2067599999999999e+01  -4.6269999999999998e+00
  -4.1879999999999997e+00   6.9908000000000001e+00   3.3284100000000002e+01  -1.5370999999999999e+00   5.3574000000000002e+00  -1.1226000000000000e+00  -4.0394799999999996e+01  -2.0990500000000001e+01   4.1588650000000001e+02  -1.8966999999999999e+01  -4.2057899999999997e+01  -4.9055999999999997e+00
  -3.7031000000000001e+00   7.0787000000000004e+00   3.1739999999999998e+01  -1.4512000000000000e+00   4.9481999999999999e+00  -1.1402000000000001e+00  -4.2436700000000002e+01  -2.1857700000000001e+01   4.1823719999999997e+02  -1.9458200000000001e+01  -4.2394700000000000e+01  -5.0869999999999997e+00
  -2.9977000000000000e+00   7.5404000000000000e+00   2.9338100000000001e+01  -1.3366000000000000e+00   4.6056999999999997e+00  -1.1226000000000000e+00  -4.3968200000000003e+01  -2.2235700000000001e+01   4.2259019999999998e+02  -2.0094000000000001e+01  -4.2904699999999998e+01  -5.3037000000000001e+00
  -2.1160000000000001e+00   7.7602000000000002e+00   2.7450800000000001e+01  -1.2506999999999999e+00   4.2915999999999999e+00  -1.1226000000000000e+00  -4.4234499999999997e+01  -2.2369100000000000e+01   4.2720440000000002e+02  -2.0768300000000000e+01  -4.3693700000000000e+01  -5.4585999999999997e+00
  -1.6311000000000000e+00   8.4197000000000006e+00   2.6764500000000002e+01  -1.1742999999999999e+00   4.1965000000000003e+00  -1.2016000000000000e+00  -4.3945999999999998e+01  -2.2324600000000000e+01   4.3303739999999999e+02  -2.1490800000000000e+01  -4.4540399999999998e+01  -5.5205000000000002e+00
  -1.3666000000000000e+00   8.9913000000000007e+00   2.6593000000000000e+01  -1.0120000000000000e+00   4.1394000000000002e+00  -1.2235000000000000e+00  -4.3346699999999998e+01  -2.2591400000000000e+01   4.3982810000000001e+02  -2.2415500000000002e+01  -4.5685400000000001e+01  -5.5692000000000004e+00
  -9.0369999999999995e-01   9.7827000000000002e+00   2.6164100000000001e+01  -1.2412000000000001e+00   4.0918000000000001e+00  -1.2980000000000000e+00  -4.2814000000000000e+01  -2.2480300000000000e+01   4.4783760000000001e+02  -2.3138000000000002e+01  -4.6715000000000003e+01  -5.5692000000000004e+00
  -5.9509999999999996e-01   1.0222400000000000e+01   2.8394400000000001e+01  -1.2698000000000000e+00   4.3391999999999999e+00  -1.3200000000000001e+00  -4.1615499999999997e+01  -2.2613700000000001e+01   4.5506360000000001e+02  -2.3744800000000001e+01  -4.7773400000000002e+01  -5.5426000000000002e+00
  -8.8200000000000001e-02   1.1013800000000000e+01   3.1311100000000000e+01  -1.2603000000000000e+00   4.7008000000000001e+00  -1.3900999999999999e+00  -4.0328200000000002e+01  -2.2702600000000000e+01   4.6098370000000000e+02  -2.4553999999999998e+01  -4.8889600000000002e+01  -5.5160999999999998e+00
   2.6450000000000001e-01   1.1365500000000001e+01   3.3970399999999998e+01  -1.4988999999999999e+00   5.2812999999999999e+00  -1.3637999999999999e+00  -3.9773299999999999e+01  -2.3369700000000002e+01   4.6768740000000003e+02  -2.4997100000000000e+01  -4.9678600000000003e+01  -5.5559000000000003e+00
   6.3919999999999999e-01   1.1387499999999999e+01   3.8431100000000001e+01  -1.7472000000000001e+00   5.9283999999999999e+00  -1.4033000000000000e+00  -3.8974299999999999e+01  -2.4036700000000000e+01   4.7134390000000002e+02  -2.5546199999999999e+01  -5.0323300000000003e+01  -5.5692000000000004e+00
   1.2564000000000000e+00   1.1211600000000001e+01   4.4779100000000000e+01  -2.0718000000000001e+00   6.8799000000000001e+00  -1.3111999999999999e+00  -3.8619199999999999e+01  -2.5037400000000002e+01   4.7595810000000000e+02  -2.6037400000000002e+01  -5.0996800000000000e+01  -5.6001000000000003e+00
   1.8735999999999999e+00   1.0881900000000000e+01   5.3185899999999997e+01  -2.4918999999999998e+00   8.0884999999999998e+00  -1.2146999999999999e+00  -3.8241900000000001e+01  -2.5682200000000002e+01   4.7787340000000000e+02  -2.6364899999999999e+01  -5.1497199999999999e+01  -5.6444000000000001e+00
   1.8514999999999999e+00   1.0310300000000000e+01   6.1592799999999997e+01  -3.1602000000000001e+00   9.4491999999999994e+00  -1.1357999999999999e+00  -3.8219700000000003e+01  -2.6838400000000000e+01   4.7970170000000002e+02  -2.6779199999999999e+01  -5.1670400000000001e+01  -5.7240000000000002e+00
   1.9397000000000000e+00   9.9366000000000003e+00   7.1886799999999994e+01  -3.9144999999999999e+00   1.1209700000000000e+01  -9.2090000000000005e-01  -3.8308500000000002e+01  -2.7705600000000000e+01   4.8039819999999997e+02  -2.6904399999999999e+01  -5.1862800000000000e+01  -5.7637999999999998e+00
   1.9177000000000000e+00   8.5516000000000005e+00   8.4411199999999994e+01  -4.7164000000000001e+00   1.3141400000000001e+01  -7.1479999999999999e-01  -3.8330700000000000e+01  -2.8617300000000000e+01   4.8039819999999997e+02  -2.7029599999999999e+01  -5.1910899999999998e+01  -5.8036000000000003e+00
   2.0057999999999998e+00   6.7709000000000001e+00   9.8222399999999993e+01  -5.7476000000000003e+00   1.5149200000000000e+01  -4.2540000000000000e-01  -3.8774600000000000e+01  -2.9462199999999999e+01   4.8048520000000002e+02  -2.7202999999999999e+01  -5.1959000000000003e+01  -5.9142000000000001e+00
   1.5208999999999999e+00   4.5065999999999997e+00   1.1074690000000000e+02  -6.6737000000000002e+00   1.7271200000000000e+01  -7.0199999999999999e-02  -3.9063099999999999e+01  -3.0396100000000001e+01   4.7848280000000000e+02  -2.7145199999999999e+01  -5.1833900000000000e+01  -5.9760999999999997e+00
   1.3446000000000000e+00   2.0005000000000002e+00   1.2275660000000001e+02  -7.6760999999999999e+00   1.9450399999999998e+01   3.2010000000000000e-01  -3.9307200000000002e+01  -3.1218900000000001e+01   4.7717689999999999e+02  -2.7097000000000001e+01  -5.1622199999999999e+01  -6.0823000000000000e+00
   1.1681999999999999e+00  -4.3969999999999998e-01   1.3553840000000000e+02  -8.7073000000000000e+00   2.1420100000000001e+01   6.7969999999999997e-01  -3.9662399999999998e+01  -3.1819199999999999e+01   4.7430390000000000e+02  -2.7000699999999998e+01  -5.1429800000000000e+01  -6.1883999999999997e+00
   1.1681999999999999e+00  -2.2423000000000002e+00   1.4746230000000000e+02  -9.4041999999999994e+00   2.3351900000000001e+01   1.0963000000000001e+00  -3.9728900000000003e+01  -3.2686399999999999e+01   4.7195330000000001e+02  -2.7000699999999998e+01  -5.1198900000000002e+01  -6.2458999999999998e+00
   1.2343999999999999e+00  -3.7372000000000001e+00   1.5869999999999999e+02  -1.0244400000000001e+01   2.5064699999999998e+01   1.3156000000000001e+00  -3.9973100000000002e+01  -3.3553600000000003e+01   4.6890620000000001e+02  -2.6798400000000001e+01  -5.0717799999999997e+01  -6.3211000000000004e+00
   1.6091000000000000e+00  -4.5945999999999998e+00   1.6856510000000000e+02  -1.0836399999999999e+01   2.6768000000000001e+01   1.5568000000000000e+00  -4.0195000000000000e+01  -3.4198399999999999e+01   4.6420499999999998e+02  -2.6557600000000001e+01  -5.0044199999999996e+01  -6.3830999999999998e+00
   1.8956000000000000e+00  -5.1222000000000003e+00   1.7868760000000000e+02  -1.1657400000000001e+01   2.8242999999999999e+01   1.6752000000000000e+00  -3.9973100000000002e+01  -3.4843299999999999e+01   4.5811070000000001e+02  -2.6201200000000000e+01  -4.9543900000000001e+01  -6.4538000000000002e+00
   2.2483000000000000e+00  -5.4739000000000004e+00   1.8795230000000001e+02  -1.2192100000000000e+01   2.9660900000000002e+01   1.8373999999999999e+00  -3.9950899999999997e+01  -3.4887700000000002e+01   4.5393189999999998e+02  -2.5892900000000001e+01  -4.8995399999999997e+01  -6.4405999999999999e+00
   2.7111999999999998e+00  -6.1334000000000000e+00   1.9524390000000000e+02  -1.2659900000000000e+01   3.0783700000000000e+01   1.9470000000000001e+00  -3.9884300000000003e+01  -3.5043399999999998e+01   4.4705410000000001e+02  -2.5517299999999999e+01  -4.8119799999999998e+01  -6.3875000000000002e+00
   2.8875000000000002e+00  -6.5510999999999999e+00   2.0227820000000000e+02  -1.3261400000000000e+01   3.1906600000000001e+01   2.0918000000000001e+00  -3.9506999999999998e+01  -3.5132300000000001e+01   4.4000220000000002e+02  -2.5054900000000000e+01  -4.7330800000000004e+01  -6.4272999999999998e+00
   3.2402000000000002e+00  -7.0567000000000002e+00   2.0845460000000000e+02  -1.3729200000000001e+01   3.2943800000000003e+01   2.1882000000000001e+00  -3.8863300000000002e+01  -3.5243499999999997e+01   4.3086090000000002e+02  -2.4457699999999999e+01  -4.6464799999999997e+01  -6.3830999999999998e+00
   3.4386000000000001e+00  -7.6063000000000001e+00   2.1523150000000001e+02  -1.4053800000000001e+01   3.3942999999999998e+01   2.3942999999999999e+00  -3.8375100000000003e+01  -3.5132300000000001e+01   4.2180660000000000e+02  -2.3918199999999999e+01  -4.5512200000000000e+01  -6.3521000000000001e+00
   3.8574000000000002e+00  -8.6395999999999997e+00   2.2132220000000001e+02  -1.4617100000000001e+01   3.4951700000000002e+01   2.5040000000000000e+00  -3.7709200000000003e+01  -3.5176800000000000e+01   4.1336180000000002e+02  -2.3311399999999999e+01  -4.4424999999999997e+01  -6.3211000000000004e+00
   3.9895999999999998e+00  -9.8047000000000004e+00   2.2741280000000000e+02  -1.5027699999999999e+01   3.5750999999999998e+01   2.7408000000000001e+00  -3.6999000000000002e+01  -3.4843299999999999e+01   4.0361110000000002e+02  -2.2791200000000000e+01  -4.3395400000000002e+01  -6.2194000000000003e+00
   4.7390999999999996e+00  -1.0486200000000000e+01   2.3358920000000001e+02  -1.5447800000000001e+01   3.6797699999999999e+01   2.9205999999999999e+00  -3.6111199999999997e+01  -3.4487499999999997e+01   3.9342500000000001e+02  -2.2116900000000001e+01  -4.2269599999999997e+01  -6.1441999999999997e+00
   5.3342000000000001e+00  -1.1893100000000000e+01   2.3976570000000001e+02  -1.5963300000000000e+01   3.7739800000000002e+01   3.1749000000000001e+00  -3.5045800000000000e+01  -3.4265200000000000e+01   3.8367430000000002e+02  -2.1307700000000001e+01  -4.1028399999999998e+01  -6.1044000000000000e+00
   6.1497999999999999e+00  -1.3343999999999999e+01   2.4602789999999999e+02  -1.6583900000000000e+01   3.8767499999999998e+01   3.4424000000000001e+00  -3.4002600000000001e+01  -3.4020600000000002e+01   3.7200819999999999e+02  -2.0681600000000000e+01  -3.9883400000000002e+01  -5.9539999999999997e+00
   6.6125999999999996e+00  -1.4685000000000000e+01   2.5297640000000001e+02  -1.7233100000000000e+01   3.9804699999999997e+01   3.7713000000000001e+00  -3.3114899999999999e+01  -3.3931600000000003e+01   3.6138690000000003e+02  -1.9939900000000002e+01  -3.8738300000000002e+01  -5.9009000000000000e+00
   7.2298000000000000e+00  -1.6223900000000000e+01   2.5958170000000001e+02  -1.7710500000000000e+01   4.0803899999999999e+01   4.0168999999999997e+00  -3.2116100000000003e+01  -3.3776000000000003e+01   3.4824079999999998e+02  -1.9178899999999999e+01  -3.7304600000000001e+01  -5.7903000000000002e+00
   8.0673999999999992e+00  -1.8070499999999999e+01   2.6901799999999997e+02  -1.8503000000000000e+01   4.2098100000000002e+01   4.3369999999999997e+00  -3.0695599999999999e+01  -3.3776000000000003e+01   3.3666180000000003e+02  -1.8388999999999999e+01  -3.5957599999999999e+01  -5.7150999999999996e+00
   8.7065999999999999e+00  -1.9763200000000001e+01   2.7862569999999999e+02  -1.9228600000000000e+01   4.3753799999999998e+01   4.7009999999999996e+00  -2.9430499999999999e+01  -3.3509099999999997e+01   3.2386390000000000e+02  -1.7560600000000001e+01  -3.4543100000000003e+01  -5.5868000000000002e+00
   9.3018000000000001e+00  -2.2269400000000001e+01   2.9054969999999997e+02  -2.0078299999999999e+01   4.5428600000000003e+01   5.2008999999999999e+00  -2.8587100000000000e+01  -3.3220100000000002e+01   3.1115309999999999e+02  -1.6761099999999999e+01  -3.3138300000000001e+01  -5.4894999999999996e+00
   1.0051200000000000e+01  -2.5105300000000000e+01   3.0376040000000000e+02  -2.1195300000000000e+01   4.7550600000000003e+01   5.7489999999999997e+00  -2.6767099999999999e+01  -3.3375700000000002e+01   2.9644000000000000e+02  -1.5788100000000000e+01  -3.1598800000000001e+01  -5.4142999999999999e+00
   1.0646300000000000e+01  -2.7963100000000001e+01   3.1945880000000000e+02  -2.2436499999999999e+01   5.0053300000000000e+01   6.3979999999999997e+00  -2.5590800000000002e+01  -3.3131100000000004e+01   2.8303269999999998e+02  -1.4940500000000000e+01  -3.0020800000000001e+01  -5.2859999999999996e+00
   1.1461900000000000e+01  -3.1722300000000001e+01   3.3833120000000002e+02  -2.3897300000000001e+01   5.2879500000000000e+01   7.0382999999999996e+00  -2.4170300000000001e+01  -3.2508499999999998e+01   2.6771010000000001e+02  -1.3977200000000000e+01  -2.8327300000000001e+01  -5.1047000000000002e+00
   1.2211300000000000e+01  -3.5349600000000002e+01   3.5857619999999997e+02  -2.5415299999999998e+01   5.5972099999999998e+01   7.7398999999999996e+00  -2.2882999999999999e+01  -3.1819199999999999e+01   2.5125569999999999e+02  -1.2840500000000000e+01  -2.6508700000000001e+01  -4.9145000000000003e+00
   1.3181200000000000e+01  -3.9174799999999998e+01   3.7942169999999999e+02  -2.6962000000000000e+01   5.9302700000000002e+01   8.4809999999999999e+00  -2.1595700000000001e+01  -3.0707400000000000e+01   2.3419190000000000e+02  -1.1761600000000000e+01  -2.4593900000000001e+01  -4.6799999999999997e+00
   1.4569800000000001e+01  -4.2428300000000000e+01   4.0155390000000000e+02  -2.8690100000000001e+01   6.2718899999999998e+01   9.1913999999999998e+00  -2.0108599999999999e+01  -2.9262100000000000e+01   2.1495160000000001e+02  -1.0509399999999999e+01  -2.2409700000000001e+01  -4.4013999999999998e+00
   1.6068700000000000e+01  -4.6077599999999997e+01   4.2531599999999997e+02  -3.0284500000000001e+01   6.6201700000000002e+01   9.8361000000000001e+00  -1.8688099999999999e+01  -2.7505500000000001e+01   1.9492779999999999e+02  -9.2186000000000003e+00  -2.0187000000000001e+01  -4.1271000000000004e+00
   1.7765999999999998e+01  -4.9551000000000002e+01   4.4916390000000001e+02  -3.2022100000000002e+01   6.9722499999999997e+01   1.0581500000000000e+01  -1.7023499999999999e+01  -2.5081800000000001e+01   1.7351100000000000e+02  -7.8217999999999996e+00  -1.7771899999999999e+01  -3.7599999999999998e+00
   1.9661600000000000e+01  -5.2760599999999997e+01   4.7155349999999999e+02  -3.3635700000000000e+01   7.3138700000000000e+01   1.1204200000000000e+01  -1.5536500000000000e+01  -2.2413499999999999e+01   1.5078829999999999e+02  -6.3673000000000002e+00  -1.5279800000000000e+01  -3.2955000000000001e+00
   2.1645399999999999e+01  -5.5860300000000002e+01   4.9368570000000000e+02  -3.5010500000000000e+01   7.6155199999999994e+01   1.1822600000000000e+01  -1.3272600000000001e+01  -1.9011500000000002e+01   1.2728200000000000e+02  -4.8357000000000001e+00  -1.2701100000000000e+01  -2.8001000000000000e+00
   2.4025900000000000e+01  -5.8454400000000000e+01   5.1221500000000003e+02  -3.6347099999999998e+01   7.8991000000000000e+01   1.2388299999999999e+01  -1.0986499999999999e+01  -1.5765100000000000e+01   1.0560400000000000e+02  -3.4678000000000000e+00  -1.0122400000000001e+01  -2.2913999999999999e+00
   2.6362400000000001e+01  -6.0894500000000001e+01   5.2739869999999996e+02  -3.7397399999999998e+01   8.1217699999999994e+01   1.2853100000000000e+01  -8.6338000000000008e+00  -1.1740399999999999e+01   8.5144900000000007e+01  -2.0710000000000002e+00  -7.9382000000000001e+00  -1.6986000000000001e+00
   2.8610700000000001e+01  -6.2982999999999997e+01   5.4112410000000000e+02  -3.8332999999999998e+01   8.2949500000000000e+01   1.3247800000000000e+01  -6.4142999999999999e+00  -7.9158999999999997e+00   6.6949299999999994e+01  -9.1510000000000002e-01  -6.0618999999999996e+00  -1.2120000000000000e+00
   3.0925100000000000e+01  -6.4763700000000000e+01   5.5261910000000000e+02  -3.8953600000000002e+01   8.4519700000000000e+01   1.3690700000000000e+01  -4.4833999999999996e+00  -4.1581000000000001e+00   5.2584400000000002e+01  -4.8200000000000000e-02  -4.5320000000000000e+00  -6.6349999999999998e-01
   3.2666400000000003e+01  -6.6302499999999995e+01   5.6274159999999995e+02  -3.9746000000000002e+01   8.5842399999999998e+01   1.3953799999999999e+01  -2.7300000000000000e+00  -1.0227999999999999e+00   4.1701799999999999e+01   7.3209999999999997e-01  -3.3003999999999998e+00  -2.4770000000000000e-01
   3.3966900000000003e+01  -6.7863299999999995e+01   5.7149159999999995e+02  -4.0213900000000002e+01   8.6927199999999999e+01   1.4287100000000001e+01  -1.4427000000000001e+00   2.0678999999999998e+00   3.4475800000000000e+01   1.2619000000000000e+00  -2.3959000000000001e+00   1.3710000000000000e-01
   3.4936799999999998e+01  -6.9006500000000003e+01   5.7869740000000002e+02  -4.0672100000000000e+01   8.7973900000000000e+01   1.4506300000000000e+01  -1.9980000000000001e-01   4.1135999999999999e+00   2.7946300000000001e+01   1.5990000000000000e+00  -1.8378000000000001e+00   4.2020000000000002e-01
   3.5399700000000003e+01  -7.0237600000000000e+01   5.8504539999999997e+02  -4.1092199999999998e+01   8.8754199999999997e+01   1.4690500000000000e+01   6.2150000000000005e-01   6.2705000000000002e+00   2.5334499999999998e+01   1.8784000000000001e+00  -1.5203000000000000e+00   6.9889999999999997e-01
   3.5752299999999998e+01  -7.1292800000000000e+01   5.8924879999999996e+02  -4.1292700000000004e+01   8.9429800000000000e+01   1.4808900000000000e+01   9.1000000000000003e-01   8.0047999999999995e+00   2.3593299999999999e+01   1.9940000000000000e+00  -1.3086000000000000e+00   8.6260000000000003e-01
   3.5774400000000000e+01  -7.2304000000000002e+01   5.9302329999999995e+02  -4.1512300000000003e+01   8.9810500000000005e+01   1.4927300000000001e+01   1.2650999999999999e+00   9.2056000000000004e+00   2.1416799999999999e+01   2.0518000000000001e+00  -1.2316000000000000e+00   9.9529999999999996e-01
   3.5818500000000000e+01  -7.3271299999999997e+01   5.9559680000000003e+02  -4.1579099999999997e+01   9.0000799999999998e+01   1.5015000000000001e+01   1.3983000000000001e+00   9.2944999999999993e+00   2.0546199999999999e+01   2.0228999999999999e+00  -1.1931000000000000e+00   1.0616000000000001e+00
   3.5443700000000000e+01  -7.4018699999999995e+01   5.9602570000000003e+02  -4.1646000000000001e+01   9.0172100000000000e+01   1.5107100000000001e+01   9.9880000000000002e-01   8.0937999999999999e+00   2.0894400000000001e+01   1.9266000000000001e+00  -1.2028000000000001e+00   8.5819999999999996e-01
   3.4848599999999998e+01  -7.4963999999999999e+01   5.9722670000000005e+02  -4.1521900000000002e+01   9.0295800000000000e+01   1.5137800000000000e+01   5.9930000000000005e-01   8.2493999999999996e+00   1.8892099999999999e+01   1.8688000000000000e+00  -1.0199000000000000e+00   1.1191000000000000e+00
   3.4606099999999998e+01  -7.5931299999999993e+01   5.9619730000000004e+02  -4.1483699999999999e+01   8.9962699999999998e+01   1.5168500000000000e+01  -2.2189999999999999e-01   8.6719000000000008e+00   1.7063800000000001e+01   1.7339000000000000e+00  -8.6599999999999999e-01   9.9970000000000003e-01
   3.4055100000000003e+01  -7.6524900000000002e+01   5.9491060000000004e+02  -4.1292700000000004e+01   8.9686800000000005e+01   1.5146599999999999e+01   8.6560000000000004e-01   9.2278000000000002e+00   1.5409700000000001e+01   1.6760999999999999e+00  -7.3129999999999995e-01   1.1811000000000000e+00
   3.3327700000000000e+01  -7.6942599999999999e+01   5.9207970000000000e+02  -4.1015799999999999e+01   8.9277600000000007e+01   1.5137800000000000e+01   1.4871000000000001e+00   9.2944999999999993e+00   1.4539099999999999e+01   1.5508999999999999e+00  -7.0240000000000002e-01   1.1279999999999999e+00
   3.3085200000000000e+01  -7.7404200000000003e+01   5.8847680000000003e+02  -4.0796300000000002e+01   8.8620999999999995e+01   1.5089600000000001e+01   7.9900000000000004e-01   8.4050999999999991e+00   1.1927199999999999e+01   1.4257000000000000e+00  -6.0619999999999996e-01   9.3779999999999997e-01
   3.2357799999999997e+01  -7.7360200000000006e+01   5.8350130000000001e+02  -4.0280700000000003e+01   8.7850200000000001e+01   1.4988700000000000e+01   1.3539000000000001e+00   7.1154000000000002e+00   1.2014300000000000e+01   1.2523000000000000e+00  -3.2710000000000000e-01   8.6699999999999999e-01
   3.1740700000000000e+01  -7.7360200000000006e+01   5.7758219999999994e+02  -3.9707799999999999e+01   8.6831999999999994e+01   1.4936100000000000e+01   1.9532000000000000e+00   7.1154000000000002e+00   1.0795500000000001e+01   1.0596000000000001e+00  -2.5979999999999998e-01   8.6260000000000003e-01
   3.1277799999999999e+01  -7.7162400000000005e+01   5.6986170000000004e+02  -3.9049100000000003e+01   8.5756699999999995e+01   1.4804500000000001e+01   2.6190000000000002e+00   6.1147999999999998e+00   8.0094999999999992e+00   9.7289999999999999e-01  -1.5400000000000000e-01   5.8389999999999997e-01
   3.0748799999999999e+01  -7.6634799999999998e+01   5.6317060000000004e+02  -3.8552599999999998e+01   8.4586299999999994e+01   1.4651000000000000e+01   3.3957999999999999e+00   3.3130999999999999e+00   5.3106999999999998e+00   5.2980000000000005e-01   1.0580000000000001e-01   2.6979999999999998e-01
   3.0572399999999998e+01  -7.6283100000000005e+01   5.5519269999999995e+02  -3.7836500000000001e+01   8.3244500000000002e+01   1.4528200000000000e+01   2.9963000000000002e+00   1.6010000000000000e+00   3.4824000000000002e+00   2.3119999999999999e-01   3.0790000000000001e-01   1.5040000000000001e-01
   3.0131599999999999e+01  -7.5271799999999999e+01   5.4627110000000005e+02  -3.6948599999999999e+01   8.1693500000000000e+01   1.4317800000000000e+01   2.5524000000000000e+00  -1.5559999999999999e-01   3.3083000000000000e+00   2.8899999999999999e-02   5.3879999999999995e-01   3.5400000000000001e-02
   2.9624600000000001e+01  -7.4832099999999997e+01   5.3726379999999995e+02  -3.6251700000000000e+01   8.0361199999999997e+01   1.4129200000000001e+01   1.6646000000000001e+00  -3.5580000000000001e-01   2.9600000000000000e+00  -1.0600000000000000e-01   5.8689999999999998e-01   9.7299999999999998e-02
   2.9624600000000001e+01  -7.4370500000000007e+01   5.2911440000000005e+02  -3.5430599999999998e+01   7.8800600000000003e+01   1.3997600000000000e+01   2.5080000000000000e+00   6.4480000000000004e-01   2.8730000000000002e+00   7.7100000000000002e-02   5.0029999999999997e-01   3.1000000000000000e-02
   2.9492400000000000e+01  -7.3733000000000004e+01   5.1984969999999998e+02  -3.4724100000000000e+01   7.7344700000000003e+01   1.3857300000000000e+01   2.9297000000000000e+00   1.1563000000000001e+00   3.2212000000000001e+00   2.0230000000000001e-01   3.6559999999999998e-01   7.9600000000000004e-02
   2.9360099999999999e+01  -7.2875600000000006e+01   5.1101400000000001e+02  -3.3826599999999999e+01   7.5974400000000003e+01   1.3642400000000000e+01   2.6412000000000000e+00   1.2897000000000001e+00   2.5247000000000002e+00   1.7340000000000000e-01   4.0410000000000001e-01   1.0170000000000000e-01
   2.9205800000000000e+01  -7.1952299999999994e+01   5.0397969999999998e+02  -3.3225099999999998e+01   7.4566100000000006e+01   1.3497700000000000e+01   2.0640999999999998e+00   3.5580000000000001e-01   3.3083000000000000e+00   1.0600000000000000e-01   5.6769999999999998e-01   8.8499999999999995e-02
   2.8786999999999999e+01  -7.1732399999999998e+01   4.9746019999999999e+02  -3.2451799999999999e+01   7.3490799999999993e+01   1.3357400000000000e+01   2.1972999999999998e+00  -8.8900000000000007e-02   2.1764999999999999e+00   2.8899999999999999e-02   5.5810000000000004e-01   1.0620000000000000e-01
   2.8456399999999999e+01  -7.1292800000000000e+01   4.9136950000000002e+02  -3.1678400000000000e+01   7.2396500000000003e+01   1.3190700000000000e+01   2.0419000000000000e+00   6.0040000000000004e-01   2.8730000000000002e+00   9.6299999999999997e-02   4.3300000000000000e-01   1.1060000000000000e-01
   2.8125800000000002e+01  -7.1314800000000005e+01   4.8553620000000001e+02  -3.1057900000000000e+01   7.1416300000000007e+01   1.3076700000000001e+01   2.8410000000000002e+00   7.1150000000000002e-01   3.0470999999999999e+00   1.5409999999999999e-01   4.5219999999999999e-01   7.0800000000000002e-02
   2.7707000000000001e+01  -7.1116900000000001e+01   4.8167599999999999e+02  -3.0437300000000000e+01   7.0674099999999996e+01   1.2962700000000000e+01   2.6190000000000002e+00   1.0894999999999999e+00   2.6989000000000001e+00   1.2520000000000001e-01   4.4259999999999999e-01   5.3100000000000001e-02
   2.7398399999999999e+01  -7.1358699999999999e+01   4.7755829999999997e+02  -2.9826200000000000e+01   7.0065100000000001e+01   1.2822400000000000e+01   2.0863000000000000e+00   8.4499999999999997e-01   3.3083000000000000e+00   4.8200000000000000e-02   4.8110000000000003e-01   1.1500000000000000e-01
   2.6935500000000001e+01  -7.1314800000000005e+01   4.7421280000000002e+02  -2.9329799999999999e+01   6.9399000000000001e+01   1.2704000000000001e+01   2.1972999999999998e+00   2.8910000000000002e-01   2.6989000000000001e+00   1.5409999999999999e-01   5.4849999999999999e-01   1.1500000000000000e-01
   2.6318300000000001e+01  -7.1336699999999993e+01   4.7232549999999998e+02  -2.8986100000000000e+01   6.8856600000000000e+01   1.2594400000000000e+01   2.3748999999999998e+00   5.5589999999999995e-01   1.9153000000000000e+00   2.8899999999999999e-02   4.1370000000000001e-01   6.6400000000000001e-02
   2.6075800000000001e+01  -7.1226799999999997e+01   4.7026670000000001e+02  -2.8460899999999999e+01   6.8437899999999999e+01   1.2432100000000000e+01   2.6190000000000002e+00   8.2269999999999999e-01   2.5247000000000002e+00   1.4449999999999999e-01   4.2340000000000000e-01   8.8499999999999995e-02
   2.5701100000000000e+01  -7.1336699999999993e+01   4.7035250000000002e+02  -2.8040900000000001e+01   6.8152400000000000e+01   1.2353199999999999e+01   2.4192000000000000e+00   5.3369999999999995e-01   3.3953000000000002e+00   1.4449999999999999e-01   4.3300000000000000e-01   1.0170000000000000e-01
   2.5061900000000001e+01  -7.1622500000000002e+01   4.6975200000000001e+02  -2.7668500000000002e+01   6.7943100000000001e+01   1.2243499999999999e+01   2.4192000000000000e+00   7.1150000000000002e-01   2.3506000000000000e+00   4.8200000000000000e-02   5.1000000000000001e-01   1.1940000000000001e-01
   2.4665099999999999e+01  -7.2391999999999996e+01   4.6880840000000001e+02  -2.7219799999999999e+01   6.7819400000000002e+01   1.2265499999999999e+01   2.3971000000000000e+00   4.6689999999999998e-01   2.7858999999999998e+00   1.0600000000000000e-01   5.3879999999999995e-01   7.0800000000000002e-02
   2.4422699999999999e+01  -7.3007499999999993e+01   4.7026670000000001e+02  -2.6685099999999998e+01   6.7676599999999993e+01   1.2186500000000001e+01   2.3748999999999998e+00   5.1139999999999997e-01   3.3083000000000000e+00   1.5409999999999999e-01   6.0619999999999996e-01   7.5200000000000003e-02
   2.4224299999999999e+01  -7.3359200000000001e+01   4.7103879999999998e+02  -2.6379600000000000e+01   6.7724199999999996e+01   1.2164600000000000e+01   2.5968000000000000e+00   4.4469999999999998e-01   2.6989000000000001e+00   2.9859999999999998e-01   4.0410000000000001e-01   6.6400000000000001e-02
   2.3673200000000001e+01  -7.3952799999999996e+01   4.7241129999999998e+02  -2.6045400000000001e+01   6.7619500000000002e+01   1.2090100000000000e+01   2.5968000000000000e+00   7.5600000000000001e-01   3.0470999999999999e+00   1.4449999999999999e-01   4.6189999999999998e-01   7.9600000000000004e-02
   2.3232399999999998e+01  -7.4876099999999994e+01   4.7378379999999999e+02  -2.5634899999999998e+01   6.7819400000000002e+01   1.2155799999999999e+01   2.4413999999999998e+00   8.2269999999999999e-01   3.3083000000000000e+00   7.7100000000000002e-02   4.8110000000000003e-01   1.1500000000000000e-01
   2.3254400000000000e+01  -7.6063199999999995e+01   4.7541370000000001e+02  -2.5090699999999998e+01   6.7714699999999993e+01   1.2169000000000000e+01   2.4857999999999998e+00   4.6689999999999998e-01   2.6989000000000001e+00   1.5409999999999999e-01   4.8110000000000003e-01   1.0620000000000000e-01
   2.3320599999999999e+01  -7.6986500000000007e+01   4.7661470000000003e+02  -2.4603800000000000e+01   6.7581500000000005e+01   1.2147100000000000e+01   2.3304999999999998e+00   6.8930000000000002e-01   3.4824000000000002e+00   8.6699999999999999e-02   4.5219999999999999e-01   9.2899999999999996e-02
   2.3562999999999999e+01  -7.7887900000000002e+01   4.7987450000000001e+02  -2.4107299999999999e+01   6.7714699999999993e+01   1.2226000000000001e+01   2.5080000000000000e+00   8.2269999999999999e-01   2.6118000000000001e+00   1.0600000000000000e-01   4.6189999999999998e-01   1.1500000000000000e-01
   2.3827500000000001e+01  -7.8151700000000005e+01   4.8159019999999998e+02  -2.3257600000000000e+01   6.7657600000000002e+01   1.2107600000000000e+01   2.5080000000000000e+00   6.6710000000000003e-01   2.3506000000000000e+00   1.3489999999999999e-01   4.2340000000000000e-01   1.1060000000000000e-01
   2.4136099999999999e+01  -7.8129700000000000e+01   4.8407790000000000e+02  -2.2484200000000001e+01   6.7648099999999999e+01   1.2068099999999999e+01   2.3083000000000000e+00   6.8930000000000002e-01   3.3083000000000000e+00   1.4449999999999999e-01   4.7149999999999997e-01   4.8700000000000000e-02
   2.4202300000000001e+01  -7.8855099999999993e+01   4.8605090000000001e+02  -2.1586800000000000e+01   6.7486300000000000e+01   1.1932200000000000e+01   2.3527000000000000e+00   6.8930000000000002e-01   2.7858999999999998e+00   1.5409999999999999e-01   5.0029999999999997e-01   1.1060000000000000e-01
   2.4400600000000001e+01  -7.8943100000000001e+01   4.8871019999999999e+02  -2.0565200000000001e+01   6.7543400000000005e+01   1.1805000000000000e+01   2.4413999999999998e+00   6.0040000000000004e-01   3.2212000000000001e+00   7.7100000000000002e-02   5.1959999999999995e-01   9.2899999999999996e-02
   2.4929600000000001e+01  -7.8679299999999998e+01   4.9059750000000003e+02  -1.9333600000000001e+01   6.7296000000000006e+01   1.1620799999999999e+01   2.5524000000000000e+00   6.8930000000000002e-01   2.4377000000000000e+00   1.5409999999999999e-01   5.1000000000000001e-01   6.1899999999999997e-02
   2.5590900000000001e+01  -7.8217600000000004e+01   4.9359989999999999e+02  -1.8187899999999999e+01   6.7277000000000001e+01   1.1432300000000000e+01   2.4413999999999998e+00   8.0049999999999999e-01   2.5247000000000002e+00   1.0600000000000000e-01   5.1000000000000001e-01   1.0620000000000000e-01
   2.5745200000000001e+01  -7.8019800000000004e+01   4.9608760000000001e+02  -1.6765300000000000e+01   6.7077100000000002e+01   1.1204200000000000e+01   2.3971000000000000e+00   6.0040000000000004e-01   3.2212000000000001e+00   1.3489999999999999e-01   4.8110000000000003e-01   9.7299999999999998e-02
   2.5855399999999999e+01  -7.7975800000000007e+01   4.9943320000000000e+02  -1.5428699999999999e+01   6.7058099999999996e+01   1.1011300000000000e+01   2.4413999999999998e+00   8.0049999999999999e-01   3.2212000000000001e+00   3.8500000000000000e-02   5.0029999999999997e-01   1.5040000000000001e-01
   2.6406500000000001e+01  -7.7733999999999995e+01   5.0303609999999998e+02  -1.3939299999999999e+01   6.6905799999999999e+01   1.0818300000000001e+01   2.3748999999999998e+00   4.6689999999999998e-01   2.3506000000000000e+00   1.3489999999999999e-01   5.2920000000000000e-01   7.5200000000000003e-02
   2.7023700000000002e+01  -7.7338300000000004e+01   5.0621010000000001e+02  -1.2153900000000000e+01   6.6553799999999995e+01   1.0528900000000000e+01   2.5080000000000000e+00   8.8939999999999997e-01   3.0470999999999999e+00   1.9270000000000001e-01   4.0410000000000001e-01   1.1500000000000000e-01
   2.7288200000000000e+01  -7.7228300000000004e+01   5.0801159999999999e+02  -1.0425800000000001e+01   6.6249300000000005e+01   1.0296500000000000e+01   2.5524000000000000e+00   6.8930000000000002e-01   2.3506000000000000e+00   1.4449999999999999e-01   5.3879999999999995e-01   1.1060000000000000e-01
   2.7905300000000000e+01  -7.6920599999999993e+01   5.0998460000000000e+02  -8.8408999999999995e+00   6.5735399999999998e+01   1.0077199999999999e+01   2.5301999999999998e+00   8.4499999999999997e-01   3.0470999999999999e+00   1.6380000000000000e-01   4.5219999999999999e-01   6.6400000000000001e-02
   2.8588600000000000e+01  -7.7030500000000004e+01   5.1315859999999998e+02  -7.0556000000000001e+00   6.5288200000000003e+01   9.9368999999999996e+00   2.5968000000000000e+00   8.8939999999999997e-01   3.5695000000000001e+00   1.5409999999999999e-01   5.1959999999999995e-01   6.6400000000000001e-02
   2.9999300000000002e+01  -7.7250299999999996e+01   5.1659000000000003e+02  -5.0792000000000002e+00   6.4879000000000005e+01   9.7308000000000003e+00   2.4192000000000000e+00   6.0040000000000004e-01   2.6118000000000001e+00   7.7100000000000002e-02   4.4259999999999999e-01   9.7299999999999998e-02
   3.1079400000000000e+01  -7.6898600000000002e+01   5.2002130000000000e+02  -3.0552000000000001e+00   6.4317499999999995e+01   9.4939999999999998e+00   2.5301999999999998e+00   5.7809999999999995e-01   2.6989000000000001e+00   1.3489999999999999e-01   4.6189999999999998e-01   4.8700000000000000e-02
   3.2512099999999997e+01  -7.6085200000000000e+01   5.2208010000000002e+02  -9.9290000000000000e-01   6.3698999999999998e+01   9.1562999999999999e+00   2.4857999999999998e+00   9.7840000000000005e-01   3.8306000000000000e+00   9.6299999999999997e-02   4.9070000000000003e-01   8.4000000000000005e-02
   3.3481999999999999e+01  -7.5381699999999995e+01   5.2705560000000003e+02   1.2030000000000001e+00   6.3308900000000001e+01   8.7616999999999994e+00   2.7300000000000000e+00   6.0040000000000004e-01   2.6989000000000001e+00   1.6380000000000000e-01   5.0029999999999997e-01   7.0800000000000002e-02
   3.5113100000000003e+01  -7.4568299999999994e+01   5.3185950000000003e+02   3.5230000000000001e+00   6.2804499999999997e+01   8.4503000000000004e+00   2.3304999999999998e+00   6.8930000000000002e-01   3.3953000000000002e+00   6.7400000000000002e-02   4.6189999999999998e-01   1.2390000000000000e-01
   3.6744199999999999e+01  -7.4326499999999996e+01   5.3614869999999996e+02   5.7762000000000002e+00   6.2385800000000003e+01   8.0469000000000008e+00   2.3748999999999998e+00   8.2269999999999999e-01   2.9600000000000000e+00   1.7340000000000000e-01   4.8110000000000003e-01   9.7299999999999998e-02
   3.8132899999999999e+01  -7.4150599999999997e+01   5.4095259999999996e+02   8.0198999999999998e+00   6.1795800000000000e+01   7.6784999999999997e+00   2.3527000000000000e+00   8.0049999999999999e-01   3.3953000000000002e+00   4.8200000000000000e-02   4.4259999999999999e-01   1.2390000000000000e-01
   3.9609699999999997e+01  -7.4238600000000005e+01   5.4472699999999998e+02   1.0234900000000000e+01   6.1500799999999998e+01   7.4635999999999996e+00   2.5524000000000000e+00   4.8920000000000002e-01   2.4377000000000000e+00   1.3489999999999999e-01   5.0029999999999997e-01   1.0170000000000000e-01
   4.1218800000000002e+01  -7.4876099999999994e+01   5.5030300000000000e+02   1.2220700000000001e+01   6.1025100000000002e+01   7.1391000000000000e+00   2.3971000000000000e+00   7.3380000000000001e-01   3.0470999999999999e+00   1.4449999999999999e-01   4.8110000000000003e-01   7.9600000000000004e-02
   4.2409100000000002e+01  -7.5909300000000002e+01   5.5407749999999999e+02   1.4292500000000000e+01   6.0520699999999998e+01   6.9374000000000002e+00   2.5080000000000000e+00   8.8939999999999997e-01   2.9600000000000000e+00   1.0600000000000000e-01   4.8110000000000003e-01   1.0170000000000000e-01
   4.3378900000000002e+01  -7.7382199999999997e+01   5.5922450000000003e+02   1.6249800000000000e+01   6.0263800000000003e+01   6.8277999999999999e+00   2.4857999999999998e+00   5.5589999999999995e-01   3.4824000000000002e+00   1.1559999999999999e-01   4.9070000000000003e-01   8.4000000000000005e-02
   4.4503100000000003e+01  -7.8811199999999999e+01   5.6274159999999995e+02   1.7949200000000001e+01   5.9749899999999997e+01   6.7005999999999997e+00   2.4192000000000000e+00   7.1150000000000002e-01   3.4824000000000002e+00   1.3489999999999999e-01   4.0410000000000001e-01   9.7299999999999998e-02
   4.5583100000000002e+01  -8.0196100000000001e+01   5.6711659999999995e+02   1.9696400000000001e+01   5.9416899999999998e+01   6.5251999999999999e+00   2.3527000000000000e+00   6.8930000000000002e-01   3.3083000000000000e+00   7.7100000000000002e-02   4.7149999999999997e-01   1.1500000000000000e-01
   4.6663200000000003e+01  -8.1317300000000003e+01   5.7071950000000004e+02   2.1500900000000001e+01   5.9055300000000003e+01   6.3586000000000000e+00   2.4413999999999998e+00   6.6710000000000003e-01   2.2635999999999998e+00   7.7100000000000002e-02   5.3879999999999995e-01   1.5040000000000001e-01
   4.7302399999999999e+01  -8.2746200000000002e+01   5.7415089999999998e+02   2.2971200000000000e+01   5.8693700000000000e+01   6.1744000000000003e+00   2.1972999999999998e+00   7.5600000000000001e-01   3.2212000000000001e+00   1.6380000000000000e-01   4.5219999999999999e-01   8.8499999999999995e-02
   4.7853499999999997e+01  -8.4087199999999996e+01   5.7792539999999997e+02   2.4307800000000000e+01   5.8446300000000001e+01   6.0077999999999996e+00   2.4413999999999998e+00   7.7820000000000000e-01   2.8730000000000002e+00   1.5409999999999999e-01   4.4259999999999999e-01   9.7299999999999998e-02
   4.9242100000000001e+01  -7.9009000000000000e+01   5.7998419999999999e+02   2.6112300000000001e+01   5.8065600000000003e+01   4.6219999999999999e+00   2.3971000000000000e+00   6.8930000000000002e-01   2.9600000000000000e+00   1.9270000000000001e-01   4.6189999999999998e-01   1.6370000000000001e-01
   4.6817500000000003e+01  -8.7494699999999995e+01   5.8324400000000003e+02   2.6933399999999999e+01   5.7989500000000000e+01   6.5690999999999997e+00   2.4192000000000000e+00   8.2269999999999999e-01   2.9600000000000000e+00   2.6970000000000000e-01   5.2920000000000000e-01   7.0800000000000002e-02
   4.5230499999999999e+01  -9.9299899999999994e+01   5.8839099999999996e+02   2.7038399999999999e+01   5.8607999999999997e+01   6.1787999999999998e+00   2.4636000000000000e+00   9.1169999999999995e-01   3.4824000000000002e+00   1.2520000000000001e-01   4.2340000000000000e-01   1.0170000000000000e-01
   5.0057699999999997e+01  -9.3188400000000001e+01   5.9465319999999997e+02   2.8585100000000001e+01   5.8988700000000001e+01   5.9420000000000002e+00   2.3748999999999998e+00   7.3380000000000001e-01   2.9600000000000000e+00   6.7400000000000002e-02   4.5219999999999999e-01   1.2830000000000000e-01
   5.3848900000000000e+01  -9.4441500000000005e+01   6.0417520000000002e+02   2.9310700000000001e+01   5.9045800000000000e+01   6.3015999999999996e+00   2.3304999999999998e+00   7.3380000000000001e-01   2.8730000000000002e+00   1.7340000000000000e-01   4.4259999999999999e-01   1.4599999999999999e-01
   5.2305999999999997e+01  -1.0321290000000000e+02   6.0563350000000003e+02   2.9635300000000001e+01   5.9550100000000000e+01   6.4945000000000004e+00   2.3748999999999998e+00   7.1150000000000002e-01   2.6118000000000001e+00   1.1559999999999999e-01   4.9070000000000003e-01   8.8499999999999995e-02
   4.9308199999999999e+01  -9.7914900000000003e+01   6.0503300000000002e+02   3.0580500000000001e+01   5.9654800000000002e+01   6.3102999999999998e+00   2.5968000000000000e+00   6.8930000000000002e-01   3.1341999999999999e+00   6.7400000000000002e-02   4.3300000000000000e-01   1.4599999999999999e-01
   5.0851199999999999e+01  -1.0435610000000000e+02   6.0692030000000000e+02   3.0714099999999998e+01   5.9588200000000001e+01   6.4199999999999999e+00   2.3083000000000000e+00   7.5600000000000001e-01   2.0893999999999999e+00   1.2520000000000001e-01   3.8490000000000002e-01   1.2390000000000000e-01
   5.3496299999999998e+01  -1.0457590000000000e+02   6.0837860000000001e+02   3.1124700000000001e+01   5.9140900000000002e+01   6.7401000000000000e+00   2.4192000000000000e+00   7.5600000000000001e-01   3.3083000000000000e+00   1.7340000000000000e-01   4.3300000000000000e-01   1.0170000000000000e-01
   5.2261899999999997e+01  -1.0637860000000001e+02   6.0383209999999997e+02   3.1535200000000000e+01   5.8912500000000001e+01   7.0251000000000001e+00   2.2195000000000000e+00   7.3380000000000001e-01   2.6989000000000001e+00   1.5409999999999999e-01   4.1370000000000001e-01   8.4000000000000005e-02
   4.9418500000000002e+01  -1.0998390000000001e+02   5.9928549999999996e+02   3.1544799999999999e+01   5.8474800000000002e+01   7.0076000000000001e+00   2.3748999999999998e+00   6.4480000000000004e-01   3.8306000000000000e+00   1.1559999999999999e-01   4.3300000000000000e-01   1.3270000000000001e-01
   5.1556500000000000e+01  -1.0921450000000000e+02   5.9576840000000004e+02   3.1898000000000000e+01   5.7827700000000000e+01   7.2092999999999998e+00   2.3748999999999998e+00   5.1139999999999997e-01   3.3083000000000000e+00   1.6380000000000000e-01   4.5219999999999999e-01   1.5040000000000001e-01
   5.2261899999999997e+01  -1.1075330000000000e+02   5.9079290000000003e+02   3.1792999999999999e+01   5.7085500000000003e+01   7.2618999999999998e+00   2.1972999999999998e+00   1.0005999999999999e+00   3.1341999999999999e+00   2.1190000000000001e-01   4.8110000000000003e-01   9.7299999999999998e-02
   5.0851199999999999e+01  -1.1231420000000000e+02   5.8204300000000001e+02   3.1764399999999998e+01   5.6505000000000003e+01   7.3846999999999996e+00   2.6634000000000002e+00   5.3369999999999995e-01   3.0470999999999999e+00   1.3489999999999999e-01   4.9070000000000003e-01   8.8499999999999995e-02
   4.9528700000000001e+01  -1.1163270000000000e+02   5.7380769999999995e+02   3.1926700000000000e+01   5.5715200000000003e+01   7.5338000000000003e+00   2.3304999999999998e+00   6.2260000000000004e-01   4.0048000000000004e+00   1.0600000000000000e-01   5.2920000000000000e-01   1.1500000000000000e-01
   5.1049599999999998e+01  -1.1347929999999999e+02   5.6565830000000005e+02   3.1640200000000000e+01   5.4639899999999997e+01   7.6303000000000001e+00   2.3971000000000000e+00   9.7840000000000005e-01   2.6118000000000001e+00   1.0600000000000000e-01   5.2920000000000000e-01   5.7500000000000002e-02
   5.0344200000000001e+01  -1.1266589999999999e+02   5.5605050000000006e+02   3.1487500000000001e+01   5.3574199999999998e+01   7.6303000000000001e+00   2.6634000000000002e+00   2.2239999999999999e-01   3.4824000000000002e+00   1.5409999999999999e-01   4.8110000000000003e-01   3.9800000000000002e-02
   4.8536799999999999e+01  -1.1174260000000000e+02   5.4386919999999998e+02   3.1411100000000001e+01   5.2641599999999997e+01   7.7310999999999996e+00   2.4636000000000000e+00   1.0005999999999999e+00   2.7858999999999998e+00   1.5409999999999999e-01   5.1000000000000001e-01   1.3710000000000000e-01
   4.7082000000000001e+01  -1.1211630000000000e+02   5.2988639999999998e+02   3.0981500000000000e+01   5.1404499999999999e+01   7.7487000000000004e+00   2.4413999999999998e+00   9.1169999999999995e-01   3.3083000000000000e+00   8.6699999999999999e-02   5.0029999999999997e-01   7.5200000000000003e-02
   4.6530900000000003e+01  -1.1077530000000000e+02   5.1590369999999996e+02   3.0542300000000001e+01   5.0005699999999997e+01   7.9021999999999997e+00   2.4413999999999998e+00   6.4480000000000004e-01   3.6564999999999999e+00   2.4079999999999999e-01   4.2340000000000000e-01   1.2390000000000000e-01
   4.4723500000000001e+01  -1.0974209999999999e+02   4.9986210000000000e+02   2.9864400000000000e+01   4.8492699999999999e+01   8.0292999999999992e+00   2.1528999999999998e+00   8.8939999999999997e-01   3.1341999999999999e+00   1.1559999999999999e-01   4.5219999999999999e-01   1.0620000000000000e-01
   4.1395099999999999e+01  -1.0881880000000000e+02   4.8081810000000002e+02   2.9272500000000001e+01   4.6979700000000001e+01   8.0907000000000000e+00   2.5080000000000000e+00   8.2269999999999999e-01   2.9600000000000000e+00   2.0230000000000001e-01   4.4259999999999999e-01   1.2390000000000000e-01
   3.9036600000000000e+01  -1.0681829999999999e+02   4.6340400000000000e+02   2.8585100000000001e+01   4.5362000000000002e+01   8.1257999999999999e+00   2.3083000000000000e+00   6.6710000000000003e-01   2.4377000000000000e+00   1.5409999999999999e-01   5.1959999999999995e-01   8.8499999999999995e-02
   3.6942599999999999e+01  -1.0459790000000000e+02   4.4470310000000001e+02   2.7716200000000001e+01   4.3563499999999998e+01   8.0863999999999994e+00   2.1307000000000000e+00   8.6719999999999997e-01   2.6989000000000001e+00   7.7100000000000002e-02   4.7149999999999997e-01   1.4599999999999999e-01
   3.4033000000000001e+01  -1.0193790000000000e+02   4.2600229999999999e+02   2.6923800000000000e+01   4.1926800000000000e+01   8.0206000000000000e+00   2.3971000000000000e+00   6.2260000000000004e-01   3.3083000000000000e+00   2.1190000000000001e-01   5.1000000000000001e-01   8.4000000000000005e-02
   3.0374099999999999e+01  -9.8882199999999997e+01   4.0369850000000002e+02   2.5969100000000001e+01   4.0261499999999998e+01   7.9679000000000002e+00   2.2416999999999998e+00   8.2269999999999999e-01   2.9600000000000000e+00   1.8300000000000000e-01   4.6189999999999998e-01   3.9800000000000002e-02
   2.6957500000000000e+01  -9.5892399999999995e+01   3.8293880000000001e+02   2.4995200000000001e+01   3.8453499999999998e+01   7.8933999999999997e+00   2.5968000000000000e+00   6.0040000000000004e-01   2.3506000000000000e+00   1.6380000000000000e-01   3.7530000000000002e-01   8.4000000000000005e-02
   2.4224299999999999e+01  -9.2331100000000006e+01   3.6226490000000001e+02   2.3992699999999999e+01   3.6550300000000000e+01   7.7004999999999999e+00   2.3527000000000000e+00   8.6719999999999997e-01   3.0470999999999999e+00   1.9270000000000001e-01   4.2340000000000000e-01   1.4599999999999999e-01
   2.1094300000000000e+01  -8.8264099999999999e+01   3.4021850000000001e+02   2.2703800000000001e+01   3.4542499999999997e+01   7.5338000000000003e+00   2.3304999999999998e+00   9.7840000000000005e-01   3.2212000000000001e+00   1.3489999999999999e-01   3.9450000000000002e-01   9.2899999999999996e-02
   1.6950399999999998e+01  -8.4944599999999994e+01   3.1748579999999998e+02   2.1348099999999999e+01   3.2582200000000000e+01   7.4198000000000004e+00   2.5301999999999998e+00   5.1139999999999997e-01   2.3506000000000000e+00   1.3489999999999999e-01   5.0029999999999997e-01   7.5200000000000003e-02
   1.3401600000000000e+01  -8.0723699999999994e+01   2.9415260000000001e+02   2.0001899999999999e+01   3.0431600000000000e+01   7.3320999999999996e+00   2.4192000000000000e+00   8.4499999999999997e-01   2.3506000000000000e+00   1.2520000000000001e-01   4.7149999999999997e-01   6.1899999999999997e-02
   1.0249599999999999e+01  -7.6876599999999996e+01   2.7064780000000002e+02   1.8426600000000001e+01   2.8204899999999999e+01   7.2225000000000001e+00   2.2860999999999998e+00   8.0049999999999999e-01   2.6989000000000001e+00   1.2520000000000001e-01   4.3300000000000000e-01   9.2899999999999996e-02
   6.6566999999999998e+00  -7.2238100000000003e+01   2.4542740000000001e+02   1.6641200000000001e+01   2.5921099999999999e+01   7.0294999999999996e+00   2.3304999999999998e+00   3.5580000000000001e-01   2.8730000000000002e+00   2.0230000000000001e-01   4.9070000000000003e-01   1.2390000000000000e-01
   2.8875000000000002e+00  -6.7929299999999998e+01   2.2106479999999999e+02   1.4970400000000000e+01   2.3561199999999999e+01   6.9329999999999998e+00   2.2860999999999998e+00   9.1169999999999995e-01   2.6118000000000001e+00   2.1190000000000001e-01   4.1370000000000001e-01   1.0170000000000000e-01
  -4.4080000000000003e-01  -6.2982999999999997e+01   1.9378559999999999e+02   1.3118200000000000e+01   2.1058499999999999e+01   6.6699000000000002e+00   2.5301999999999998e+00   6.6710000000000003e-01   3.4824000000000002e+00   1.9270000000000001e-01   3.5599999999999998e-01   9.7299999999999998e-02
  -2.9316000000000000e+00  -5.6893500000000003e+01   1.6744990000000001e+02   1.1275499999999999e+01   1.8241900000000001e+01   6.3190999999999997e+00   2.4413999999999998e+00   6.8930000000000002e-01   2.6989000000000001e+00   1.0600000000000000e-01   5.0029999999999997e-01   7.5200000000000003e-02
  -4.4305000000000003e+00  -5.0122599999999998e+01   1.4154320000000001e+02   9.4138000000000002e+00   1.5558400000000001e+01   5.7534000000000001e+00   2.5524000000000000e+00   8.4499999999999997e-01   3.3953000000000002e+00   6.7400000000000002e-02   4.3300000000000000e-01   1.1500000000000000e-01
  -5.0035999999999996e+00  -4.3153799999999997e+01   1.1203360000000001e+02   7.4946999999999999e+00   1.2541900000000000e+01   5.1833000000000000e+00   2.3748999999999998e+00   7.5600000000000001e-01   3.5695000000000001e+00   1.4449999999999999e-01   4.0410000000000001e-01   6.6400000000000001e-02
  -5.2460000000000004e+00  -3.6602699999999999e+01   8.6470100000000002e+01   5.7093999999999996e+00   9.6110000000000007e+00   4.3807999999999998e+00   2.3971000000000000e+00   8.4499999999999997e-01   3.5695000000000001e+00   1.8300000000000000e-01   4.3300000000000000e-01   8.4000000000000005e-02
  -4.7610999999999999e+00  -2.8336800000000000e+01   6.3565800000000003e+01   4.2294999999999998e+00   7.0892999999999997e+00   3.4380000000000002e+00   2.3748999999999998e+00   7.5600000000000001e-01   2.8730000000000002e+00   1.5409999999999999e-01   4.0410000000000001e-01   1.3270000000000001e-01
  -4.1879999999999997e+00  -1.8158400000000000e+01   4.3406599999999997e+01   3.2366000000000001e+00   5.0339000000000000e+00   2.2934999999999999e+00   2.3748999999999998e+00   5.3369999999999995e-01   3.0470999999999999e+00   8.6699999999999999e-02   4.6189999999999998e-01   1.4599999999999999e-01
  -2.7332000000000001e+00  -8.8154000000000003e+00   3.1053699999999999e+01   2.7115000000000000e+00   3.3115000000000001e+00   1.3287000000000000e+00   2.3083000000000000e+00   8.0049999999999999e-01   3.3953000000000002e+00   1.2520000000000001e-01   5.0029999999999997e-01   1.0170000000000000e-01
  -1.9617000000000000e+00  -1.9126000000000001e+00   2.3847899999999999e+01   2.3391000000000002e+00   2.4264999999999999e+00   2.4560000000000001e-01   2.6190000000000002e+00   5.7809999999999995e-01   2.4377000000000000e+00   1.9270000000000001e-01   5.3879999999999995e-01   8.8499999999999995e-02
  -1.1021000000000001e+00   4.1109000000000000e+00   1.9215599999999998e+01   2.3199999999999998e+00   1.9698000000000000e+00  -3.7709999999999999e-01   2.4413999999999998e+00   6.2260000000000004e-01   2.6989000000000001e+00   1.0600000000000000e-01   4.7149999999999997e-01   7.9600000000000004e-02
  -1.6972000000000000e+00   6.8589000000000002e+00   1.6384699999999999e+01   2.2532000000000001e+00   1.7129000000000001e+00  -4.9990000000000001e-01   2.3971000000000000e+00   8.2269999999999999e-01   3.7435999999999998e+00   1.6380000000000000e-01   4.3300000000000000e-01   1.3710000000000000e-01
  -1.6091000000000000e+00   5.0122999999999998e+00   1.3468100000000000e+01   1.8808000000000000e+00   1.3131999999999999e+00  -5.5689999999999995e-01   2.6412000000000000e+00   6.2260000000000004e-01   2.8730000000000002e+00   1.5409999999999999e-01   5.6769999999999998e-01   1.1500000000000000e-01
  -1.0580000000000001e+00   4.8364000000000003e+00   1.1237700000000000e+01   1.5180000000000000e+00   1.1229000000000000e+00  -5.2620000000000000e-01   2.3527000000000000e+00   8.2269999999999999e-01   2.9600000000000000e+00   1.3489999999999999e-01   4.6189999999999998e-01   1.1940000000000001e-01
  -9.9190000000000000e-01   5.4739000000000004e+00   9.6077999999999992e+00   1.4035000000000000e+00   9.2300000000000004e-01  -5.2180000000000004e-01   2.3304999999999998e+00   7.7820000000000000e-01   2.9600000000000000e+00   1.3489999999999999e-01   4.4259999999999999e-01   9.2899999999999996e-02
  -9.6989999999999998e-01   4.4187000000000003e+00   6.6054000000000004e+00   1.1552000000000000e+00   7.0420000000000005e-01  -4.8680000000000001e-01   2.3083000000000000e+00   7.5600000000000001e-01   3.1341999999999999e+00   1.4449999999999999e-01   4.9070000000000003e-01   1.1940000000000001e-01
  -1.0139000000000000e+00   3.6932000000000000e+00   5.4901999999999997e+00   7.8290000000000004e-01   5.5189999999999995e-01  -4.0339999999999998e-01   2.3083000000000000e+00   8.6719999999999997e-01   3.1341999999999999e+00   2.2159999999999999e-01   4.7149999999999997e-01   1.1500000000000000e-01
  -1.1462000000000001e+00   3.8250999999999999e+00   4.0317999999999996e+00   5.8240000000000003e-01   1.7130000000000001e-01  -3.3329999999999999e-01   2.3083000000000000e+00   8.8939999999999997e-01   3.6564999999999999e+00   1.5409999999999999e-01   4.6189999999999998e-01   1.2390000000000000e-01
  -2.2924000000000002e+00   1.2311000000000001e+00   2.5740000000000002e-01   1.8140000000000001e-01   9.4999999999999998e-03   1.4470000000000000e-01   2.5746000000000002e+00   7.5600000000000001e-01   2.6989000000000001e+00   1.3489999999999999e-01   4.8110000000000003e-01   1.0170000000000000e-01
  -2.6671000000000000e+00  -4.1770000000000002e-01  -5.1470000000000005e-01   4.7699999999999999e-02  -2.8500000000000001e-02  -1.7500000000000002e-02   2.4192000000000000e+00   8.6719999999999997e-01   2.7858999999999998e+00   1.5409999999999999e-01   5.1959999999999995e-01   1.0620000000000000e-01
  -2.3365000000000000e+00   1.2969999999999999e+00  -3.4310000000000002e-01   1.2410000000000000e-01  -8.5599999999999996e-02   7.8899999999999998e-02   2.3971000000000000e+00   5.7809999999999995e-01   2.9600000000000000e+00   9.6299999999999997e-02   4.4259999999999999e-01   1.3710000000000000e-01
  -1.7634000000000001e+00   1.4069000000000000e+00   6.8630000000000002e-01   1.7190000000000000e-01  -4.7600000000000003e-02   1.2280000000000001e-01   2.5301999999999998e+00   1.0005999999999999e+00   2.6989000000000001e+00   1.3489999999999999e-01   4.8110000000000003e-01   7.9600000000000004e-02
  -2.0720000000000001e+00   8.7900000000000006e-02   6.8630000000000002e-01  -9.4999999999999998e-03  -2.8500000000000001e-02   3.0700000000000002e-02   2.4636000000000000e+00   7.5600000000000001e-01   2.6989000000000001e+00   1.2520000000000001e-01   4.5219999999999999e-01   8.8499999999999995e-02
  -2.5127999999999999e+00   6.1550000000000005e-01  -1.7160000000000000e-01   0.0000000000000000e+00   7.6100000000000001e-02   1.4030000000000001e-01   2.5080000000000000e+00   8.0049999999999999e-01   2.4377000000000000e+00   8.6699999999999999e-02   5.0029999999999997e-01   9.7299999999999998e-02
  -2.2483000000000000e+00   1.4729000000000001e+00  -8.5800000000000001e-02   1.9089999999999999e-01   7.6100000000000001e-02   7.4499999999999997e-02   2.4857999999999998e+00   1.0005999999999999e+00   2.6118000000000001e+00   1.5409999999999999e-01   4.2340000000000000e-01   9.2899999999999996e-02
  -2.0057999999999998e+00   4.6170000000000000e-01   4.2890000000000000e-01   9.5500000000000002e-02   7.6100000000000001e-02   1.3200000000000000e-02   2.4857999999999998e+00   8.0049999999999999e-01   2.8730000000000002e+00   1.2520000000000001e-01   4.6189999999999998e-01   9.7299999999999998e-02
  -2.0939999999999999e+00   5.4959999999999998e-01  -4.2890000000000000e-01   2.8600000000000000e-02  -1.9000000000000000e-02   3.9500000000000000e-02   2.5524000000000000e+00   8.0049999999999999e-01   3.4824000000000002e+00   9.6299999999999997e-02   4.2340000000000000e-01   1.0620000000000000e-01
  -2.3144000000000000e+00   1.2969999999999999e+00   8.5800000000000001e-02   1.5279999999999999e-01   9.4999999999999998e-03   8.7700000000000000e-02   2.3748999999999998e+00   1.0005999999999999e+00   2.8730000000000002e+00   2.1190000000000001e-01   3.9450000000000002e-01   8.4000000000000005e-02
  -2.2703000000000002e+00   5.2759999999999996e-01  -3.4310000000000002e-01   8.5900000000000004e-02   1.9000000000000000e-02   6.1400000000000003e-02   2.5301999999999998e+00   8.6719999999999997e-01   3.4824000000000002e+00   1.7340000000000000e-01   4.8110000000000003e-01   8.8499999999999995e-02
  -2.0939999999999999e+00   6.5949999999999998e-01  -4.2890000000000000e-01   1.1459999999999999e-01  -8.5599999999999996e-02   8.7700000000000000e-02   2.2416999999999998e+00   6.8930000000000002e-01   2.6989000000000001e+00   1.0600000000000000e-01   4.0410000000000001e-01   7.5200000000000003e-02
  -1.9838000000000000e+00   1.2531000000000001e+00   8.5780000000000001e-01   1.8140000000000001e-01  -1.0470000000000000e-01   7.0199999999999999e-02   2.4636000000000000e+00   7.5600000000000001e-01   3.2212000000000001e+00   1.4449999999999999e-01   4.1370000000000001e-01   1.1060000000000000e-01
  -2.2703000000000002e+00   6.5949999999999998e-01   8.5800000000000001e-02   9.5500000000000002e-02   2.8500000000000001e-02   1.0090000000000000e-01   2.5524000000000000e+00   8.8939999999999997e-01   2.4377000000000000e+00   1.7340000000000000e-01   4.3300000000000000e-01   1.5040000000000001e-01
  -2.1160000000000001e+00   6.8149999999999999e-01  -1.7160000000000000e-01   1.2410000000000000e-01  -3.8100000000000002e-02   5.2600000000000001e-02   2.4192000000000000e+00   7.1150000000000002e-01   3.4824000000000002e+00   1.8300000000000000e-01   5.4849999999999999e-01   8.8499999999999995e-02
  -2.1160000000000001e+00   1.2091000000000001e+00  -3.4310000000000002e-01   1.9089999999999999e-01  -5.7099999999999998e-02   8.7700000000000000e-02   2.2416999999999998e+00   8.8939999999999997e-01   2.6989000000000001e+00   1.6380000000000000e-01   4.3300000000000000e-01   7.5200000000000003e-02
  -2.2483000000000000e+00   8.5740000000000005e-01   1.7160000000000000e-01   9.5500000000000002e-02  -6.6600000000000006e-02   2.6300000000000000e-02   2.5080000000000000e+00   7.7820000000000000e-01   3.3953000000000002e+00   1.3489999999999999e-01   4.7149999999999997e-01   1.3710000000000000e-01
  -2.0499000000000001e+00   7.2550000000000003e-01  -8.5800000000000001e-02   1.1459999999999999e-01   1.2370000000000000e-01   1.0960000000000000e-01   2.3304999999999998e+00   7.3380000000000001e-01   3.3953000000000002e+00   1.1559999999999999e-01   4.0410000000000001e-01   1.1500000000000000e-01
  -2.2483000000000000e+00   1.0551999999999999e+00  -8.5800000000000001e-02   4.7699999999999999e-02  -8.5599999999999996e-02   6.5799999999999997e-02   2.4413999999999998e+00   6.6710000000000003e-01   2.6118000000000001e+00   1.2520000000000001e-01   4.7149999999999997e-01   9.2899999999999996e-02
  -2.1600999999999999e+00   9.0129999999999999e-01   2.5740000000000002e-01   6.6799999999999998e-02  -5.7099999999999998e-02   3.5099999999999999e-02   2.3748999999999998e+00   7.1150000000000002e-01   3.1341999999999999e+00   1.3489999999999999e-01   4.6189999999999998e-01   1.2830000000000000e-01
  -2.1381000000000001e+00   6.8149999999999999e-01  -6.0050000000000003e-01   1.0500000000000000e-01  -9.5200000000000007e-02   7.4499999999999997e-02   2.5524000000000000e+00   6.0040000000000004e-01   3.4824000000000002e+00   1.4449999999999999e-01   4.5219999999999999e-01   1.3270000000000001e-01
  -2.2042000000000002e+00   8.1340000000000001e-01   1.7160000000000000e-01  -9.4999999999999998e-03   3.8100000000000002e-02   1.7500000000000002e-02   2.4413999999999998e+00   6.4480000000000004e-01   4.0048000000000004e+00   1.9270000000000001e-01   5.1959999999999995e-01   6.1899999999999997e-02
  -2.2924000000000002e+00   9.2330000000000001e-01   3.4310000000000002e-01   6.6799999999999998e-02  -1.9000000000000000e-02   7.8899999999999998e-02   2.4636000000000000e+00   7.5600000000000001e-01   3.1341999999999999e+00   7.7100000000000002e-02   5.2920000000000000e-01   1.0170000000000000e-01
  -2.0499000000000001e+00   6.3749999999999996e-01  -1.0294000000000001e+00   1.6230000000000000e-01   9.5200000000000007e-02   4.3900000000000002e-02   2.4413999999999998e+00   5.5589999999999995e-01   2.3506000000000000e+00   9.6299999999999997e-02   4.3300000000000000e-01   7.5200000000000003e-02
  -2.1821999999999999e+00   9.2330000000000001e-01  -2.5740000000000002e-01   1.0500000000000000e-01  -1.1420000000000000e-01   7.4499999999999997e-02   2.7078000000000002e+00   6.4480000000000004e-01   3.0470999999999999e+00   2.1190000000000001e-01   4.8110000000000003e-01   1.3710000000000000e-01
  -2.2263000000000002e+00   8.5740000000000005e-01   9.4359999999999999e-01   9.5500000000000002e-02   4.7600000000000003e-02   7.0199999999999999e-02   2.3527000000000000e+00   8.0049999999999999e-01   2.6118000000000001e+00   1.5409999999999999e-01   4.8110000000000003e-01   1.2830000000000000e-01
  -2.1600999999999999e+00   9.2330000000000001e-01  -8.5800000000000001e-02   1.2410000000000000e-01  -9.4999999999999998e-03   6.1400000000000003e-02   2.5080000000000000e+00   6.8930000000000002e-01   2.4377000000000000e+00   1.1559999999999999e-01   4.7149999999999997e-01   9.7299999999999998e-02
  -2.3365000000000000e+00   1.0992000000000000e+00  -8.5800000000000001e-02   1.8140000000000001e-01  -3.8100000000000002e-02   7.0199999999999999e-02   2.4636000000000000e+00   8.2269999999999999e-01   3.0470999999999999e+00   2.0230000000000001e-01   4.8110000000000003e-01   1.1060000000000000e-01
  -2.2263000000000002e+00   9.0129999999999999e-01   0.0000000000000000e+00   6.6799999999999998e-02  -7.6100000000000001e-02   5.7000000000000002e-02   2.5746000000000002e+00   6.2260000000000004e-01   3.0470999999999999e+00   1.6380000000000000e-01   5.2920000000000000e-01   8.8499999999999995e-02
  -2.0720000000000001e+00   9.0129999999999999e-01   8.5780000000000001e-01   8.5900000000000004e-02   3.8100000000000002e-02   9.6500000000000002e-02   2.3083000000000000e+00   9.1169999999999995e-01   2.2635999999999998e+00   1.4449999999999999e-01   4.3300000000000000e-01   1.3710000000000000e-01
  -2.2483000000000000e+00   1.0331999999999999e+00   6.0050000000000003e-01   4.7699999999999999e-02  -3.8100000000000002e-02   7.4499999999999997e-02   2.3527000000000000e+00   7.5600000000000001e-01   2.4377000000000000e+00   8.6699999999999999e-02   4.4259999999999999e-01   1.5040000000000001e-01
  -2.0057999999999998e+00   6.3749999999999996e-01   8.5800000000000001e-02   7.6399999999999996e-02  -2.8500000000000001e-02   7.0199999999999999e-02   2.5080000000000000e+00   7.1150000000000002e-01   3.5695000000000001e+00   1.1559999999999999e-01   4.1370000000000001e-01   1.1500000000000000e-01
  -2.0939999999999999e+00   7.4739999999999995e-01   3.4310000000000002e-01   4.7699999999999999e-02   9.4999999999999998e-03   7.4499999999999997e-02   2.5080000000000000e+00   8.0049999999999999e-01   2.0024000000000002e+00   2.6010000000000000e-01   4.9070000000000003e-01   1.1500000000000000e-01
  -2.0939999999999999e+00   9.6730000000000005e-01  -3.4310000000000002e-01   1.9089999999999999e-01  -3.8100000000000002e-02   9.6500000000000002e-02   2.3527000000000000e+00   9.3389999999999995e-01   2.6118000000000001e+00   1.3489999999999999e-01   4.7149999999999997e-01   7.0800000000000002e-02
  -2.2483000000000000e+00   9.2330000000000001e-01  -4.2890000000000000e-01   1.2410000000000000e-01  -1.0470000000000000e-01   9.2100000000000001e-02   2.3971000000000000e+00   7.3380000000000001e-01   2.9600000000000000e+00   1.4449999999999999e-01   4.9070000000000003e-01   6.6400000000000001e-02
  -2.0939999999999999e+00   8.1340000000000001e-01   4.2890000000000000e-01   8.5900000000000004e-02  -5.7099999999999998e-02   1.0090000000000000e-01   2.3527000000000000e+00   8.2269999999999999e-01   3.3953000000000002e+00   5.7799999999999997e-02   5.2920000000000000e-01   1.1940000000000001e-01
  -2.2042000000000002e+00   9.8929999999999996e-01  -2.5740000000000002e-01   1.4319999999999999e-01   1.9000000000000000e-02   5.2600000000000001e-02   2.3748999999999998e+00   7.5600000000000001e-01   2.3506000000000000e+00   1.5409999999999999e-01   5.1959999999999995e-01   1.0170000000000000e-01
  -2.2042000000000002e+00   1.1651000000000000e+00   6.8630000000000002e-01   1.2410000000000000e-01   9.4999999999999998e-03   1.0090000000000000e-01   2.3527000000000000e+00   7.7820000000000000e-01   3.5695000000000001e+00   1.4449999999999999e-01   3.8490000000000002e-01   1.1060000000000000e-01
  -2.2263000000000002e+00   9.6730000000000005e-01  -4.2890000000000000e-01   5.7299999999999997e-02  -5.7099999999999998e-02   1.7500000000000002e-02   2.3527000000000000e+00   7.5600000000000001e-01   3.1341999999999999e+00   1.7340000000000000e-01   4.5219999999999999e-01   1.2390000000000000e-01
  -2.2924000000000002e+00   1.0331999999999999e+00   2.5740000000000002e-01   2.8600000000000000e-02  -4.7600000000000003e-02   4.8200000000000000e-02   2.3083000000000000e+00   7.7820000000000000e-01   2.7858999999999998e+00   1.1559999999999999e-01   4.7149999999999997e-01   1.2830000000000000e-01
  -1.9838000000000000e+00   8.7929999999999997e-01   1.0294000000000001e+00   1.8140000000000001e-01  -1.1420000000000000e-01   6.1400000000000003e-02   2.4192000000000000e+00   7.7820000000000000e-01   3.3083000000000000e+00   9.6299999999999997e-02   4.2340000000000000e-01   9.7299999999999998e-02
  -2.4466999999999999e+00   8.7929999999999997e-01  -8.5800000000000001e-02   8.5900000000000004e-02  -7.6100000000000001e-02   9.2100000000000001e-02   2.4636000000000000e+00   9.1169999999999995e-01   2.6989000000000001e+00   1.5409999999999999e-01   5.6769999999999998e-01   1.2390000000000000e-01
  -2.2042000000000002e+00   1.0771999999999999e+00   0.0000000000000000e+00   5.7299999999999997e-02  -6.6600000000000006e-02   9.6500000000000002e-02   2.3083000000000000e+00   7.5600000000000001e-01   2.9600000000000000e+00   1.8300000000000000e-01   4.6189999999999998e-01   1.1940000000000001e-01
  -2.2042000000000002e+00   9.2330000000000001e-01  -3.4310000000000002e-01   1.4319999999999999e-01  -4.7600000000000003e-02   7.0199999999999999e-02   2.4413999999999998e+00   8.2269999999999999e-01   2.3506000000000000e+00   1.3489999999999999e-01   4.6189999999999998e-01   1.1060000000000000e-01
  -2.0939999999999999e+00   7.9139999999999999e-01  -2.5740000000000002e-01   1.1459999999999999e-01   9.4999999999999998e-03   2.6300000000000000e-02   2.5301999999999998e+00   7.5600000000000001e-01   3.3953000000000002e+00   2.4079999999999999e-01   4.5219999999999999e-01   6.6400000000000001e-02
  -2.2483000000000000e+00   9.6730000000000005e-01   8.5780000000000001e-01   5.7299999999999997e-02  -7.6100000000000001e-02   1.1840000000000001e-01   2.2860999999999998e+00   9.5609999999999995e-01   2.7858999999999998e+00   2.4079999999999999e-01   3.9450000000000002e-01   1.0620000000000000e-01
  -2.2042000000000002e+00   1.0331999999999999e+00   2.5740000000000002e-01   1.7190000000000000e-01   4.7600000000000003e-02   3.0700000000000002e-02   2.3527000000000000e+00   7.5600000000000001e-01   2.0893999999999999e+00   1.7340000000000000e-01   4.1370000000000001e-01   9.2899999999999996e-02
  -1.9838000000000000e+00   9.0129999999999999e-01  -4.2890000000000000e-01   1.1459999999999999e-01  -5.7099999999999998e-02   6.5799999999999997e-02   2.5080000000000000e+00   8.4499999999999997e-01   2.8730000000000002e+00   1.4449999999999999e-01   4.2340000000000000e-01   1.1940000000000001e-01
  -2.1381000000000001e+00   8.3540000000000003e-01   0.0000000000000000e+00   6.6799999999999998e-02  -3.8100000000000002e-02   6.5799999999999997e-02   2.3083000000000000e+00   9.3389999999999995e-01   2.6989000000000001e+00   9.6299999999999997e-02   5.0029999999999997e-01   7.5200000000000003e-02
  -2.0720000000000001e+00   8.3540000000000003e-01  -2.5740000000000002e-01   4.7699999999999999e-02  -7.6100000000000001e-02   8.7700000000000000e-02   2.2195000000000000e+00   8.8939999999999997e-01   3.0470999999999999e+00   6.7400000000000002e-02   4.6189999999999998e-01   1.0620000000000000e-01
  -2.3805999999999998e+00   7.0350000000000001e-01   0.0000000000000000e+00   8.5900000000000004e-02  -1.2370000000000000e-01   3.5099999999999999e-02   2.3304999999999998e+00   8.4499999999999997e-01   2.9600000000000000e+00   1.7340000000000000e-01   4.9070000000000003e-01   9.2899999999999996e-02
  -2.1381000000000001e+00   9.4530000000000003e-01   6.0050000000000003e-01   4.7699999999999999e-02  -1.0470000000000000e-01   1.2720000000000001e-01   2.2639000000000000e+00   8.0049999999999999e-01   2.3506000000000000e+00   1.0600000000000000e-01   4.8110000000000003e-01   1.2390000000000000e-01
  -2.2483000000000000e+00   7.9139999999999999e-01  -3.4310000000000002e-01   7.6399999999999996e-02  -7.6100000000000001e-02   4.3900000000000002e-02   2.3748999999999998e+00   9.5609999999999995e-01   3.8306000000000000e+00   1.1559999999999999e-01   4.4259999999999999e-01   1.0620000000000000e-01
  -2.2042000000000002e+00   7.6939999999999997e-01  -6.8630000000000002e-01   1.8140000000000001e-01  -7.6100000000000001e-02   5.7000000000000002e-02   2.4636000000000000e+00   8.8939999999999997e-01   2.2635999999999998e+00   1.3489999999999999e-01   4.7149999999999997e-01   8.4000000000000005e-02
  -2.3365000000000000e+00   8.7929999999999997e-01   7.7210000000000001e-01   2.8600000000000000e-02   0.0000000000000000e+00   5.2600000000000001e-02   2.2416999999999998e+00   8.8939999999999997e-01   3.2212000000000001e+00   1.7340000000000000e-01   4.8110000000000003e-01   9.2899999999999996e-02
  -2.2483000000000000e+00   9.0129999999999999e-01  -1.7160000000000000e-01   1.4319999999999999e-01  -1.1420000000000000e-01   7.4499999999999997e-02   2.3748999999999998e+00   8.8939999999999997e-01   2.1764999999999999e+00   1.7340000000000000e-01   4.5219999999999999e-01   8.8499999999999995e-02
  -2.0720000000000001e+00   8.3540000000000003e-01  -4.2890000000000000e-01   1.4319999999999999e-01  -5.7099999999999998e-02   1.0960000000000000e-01   2.5968000000000000e+00   7.3380000000000001e-01   3.1341999999999999e+00   1.6380000000000000e-01   4.5219999999999999e-01   1.3710000000000000e-01
  -2.2924000000000002e+00   8.5740000000000005e-01  -3.4310000000000002e-01   1.8140000000000001e-01  -5.7099999999999998e-02   6.1400000000000003e-02   2.4192000000000000e+00   8.2269999999999999e-01   2.5247000000000002e+00   4.8200000000000000e-02   4.8110000000000003e-01   1.0620000000000000e-01
  -2.4026000000000001e+00   8.1340000000000001e-01  -2.5740000000000002e-01   7.6399999999999996e-02   1.9000000000000000e-02   7.4499999999999997e-02   2.2416999999999998e+00   8.8939999999999997e-01   3.3953000000000002e+00   1.7340000000000000e-01   4.2340000000000000e-01   1.2390000000000000e-01
  -2.2263000000000002e+00   8.7929999999999997e-01  -4.2890000000000000e-01   1.8140000000000001e-01  -9.4999999999999998e-03   7.4499999999999997e-02   2.4857999999999998e+00   8.0049999999999999e-01   2.3506000000000000e+00   6.7400000000000002e-02   5.0029999999999997e-01   1.3710000000000000e-01
  -2.3365000000000000e+00   7.2550000000000003e-01  -2.5740000000000002e-01   7.6399999999999996e-02   1.9000000000000000e-02   7.8899999999999998e-02   2.3527000000000000e+00   8.6719999999999997e-01   3.0470999999999999e+00   1.4449999999999999e-01   4.3300000000000000e-01   1.2390000000000000e-01
  -2.0720000000000001e+00   8.3540000000000003e-01   1.7160000000000000e-01   1.4319999999999999e-01  -1.6180000000000000e-01   8.7700000000000000e-02   2.3083000000000000e+00   8.0049999999999999e-01   2.7858999999999998e+00   1.1559999999999999e-01   4.1370000000000001e-01   8.4000000000000005e-02
  -2.3144000000000000e+00   8.3540000000000003e-01   1.7160000000000000e-01   4.7699999999999999e-02  -8.5599999999999996e-02   4.8200000000000000e-02   2.3748999999999998e+00   7.7820000000000000e-01   2.9600000000000000e+00   1.1559999999999999e-01   4.1370000000000001e-01   1.2390000000000000e-01
  -2.0499000000000001e+00   9.4530000000000003e-01  -1.7160000000000000e-01   7.6399999999999996e-02  -1.3320000000000001e-01   1.0960000000000000e-01   2.3971000000000000e+00   8.6719999999999997e-01   3.0470999999999999e+00   1.1559999999999999e-01   4.7149999999999997e-01   1.0620000000000000e-01
  -2.2483000000000000e+00   8.3540000000000003e-01  -7.7210000000000001e-01   1.4319999999999999e-01  -4.7600000000000003e-02   6.5799999999999997e-02   2.4636000000000000e+00   8.4499999999999997e-01   2.4377000000000000e+00   1.1559999999999999e-01   4.1370000000000001e-01   1.0620000000000000e-01
  -2.0939999999999999e+00   9.4530000000000003e-01   5.1470000000000005e-01   7.6399999999999996e-02  -9.4999999999999998e-03   1.0090000000000000e-01   2.3083000000000000e+00   7.5600000000000001e-01   3.2212000000000001e+00   2.0230000000000001e-01   4.3300000000000000e-01   3.9800000000000002e-02
  -2.3584999999999998e+00   9.0129999999999999e-01   5.1470000000000005e-01   1.0500000000000000e-01   0.0000000000000000e+00   4.4000000000000003e-03   2.4857999999999998e+00   8.4499999999999997e-01   3.1341999999999999e+00   2.2159999999999999e-01   4.6189999999999998e-01   1.4160000000000000e-01
  -2.1381000000000001e+00   6.5949999999999998e-01  -8.5800000000000001e-02   1.1459999999999999e-01   9.4999999999999998e-03   8.7700000000000000e-02   2.4636000000000000e+00   6.6710000000000003e-01   2.4377000000000000e+00   8.6699999999999999e-02   4.6189999999999998e-01   1.2830000000000000e-01
  -2.0939999999999999e+00   8.5740000000000005e-01   8.5800000000000001e-02   2.0999999999999999e-01  -8.5599999999999996e-02   1.3159999999999999e-01   2.4857999999999998e+00   8.0049999999999999e-01   2.4377000000000000e+00   1.5409999999999999e-01   5.2920000000000000e-01   8.4000000000000005e-02
  -2.4687000000000001e+00   9.4530000000000003e-01  -1.7160000000000000e-01   1.0500000000000000e-01   0.0000000000000000e+00   7.8899999999999998e-02   2.3304999999999998e+00   9.3389999999999995e-01   2.6989000000000001e+00   1.0600000000000000e-01   4.6189999999999998e-01   1.3710000000000000e-01
  -1.9617000000000000e+00   8.3540000000000003e-01   3.4310000000000002e-01   9.5500000000000002e-02   9.4999999999999998e-03   8.7700000000000000e-02   2.3083000000000000e+00   7.7820000000000000e-01   2.7858999999999998e+00   2.1190000000000001e-01   4.1370000000000001e-01   1.1500000000000000e-01
  -2.3805999999999998e+00   7.6939999999999997e-01  -9.4359999999999999e-01   0.0000000000000000e+00  -9.5200000000000007e-02   9.2100000000000001e-02   2.3527000000000000e+00   5.7809999999999995e-01   3.3083000000000000e+00   1.3489999999999999e-01   4.7149999999999997e-01   7.9600000000000004e-02
  -2.0720000000000001e+00   8.7929999999999997e-01   8.5800000000000001e-02   9.4999999999999998e-03  -1.0470000000000000e-01   1.2720000000000001e-01   2.4413999999999998e+00   8.2269999999999999e-01   2.8730000000000002e+00   1.3489999999999999e-01   4.5219999999999999e-01   7.5200000000000003e-02
  -2.1381000000000001e+00   9.0129999999999999e-01   0.0000000000000000e+00   1.2410000000000000e-01   3.8100000000000002e-02   1.0090000000000000e-01   2.2639000000000000e+00   6.2260000000000004e-01   2.8730000000000002e+00   1.3489999999999999e-01   4.8110000000000003e-01   1.1940000000000001e-01
  -2.0499000000000001e+00   9.4530000000000003e-01   8.5800000000000001e-02   1.5279999999999999e-01  -9.4999999999999998e-03   6.1400000000000003e-02   2.3083000000000000e+00   7.3380000000000001e-01   2.6989000000000001e+00   1.8300000000000000e-01   4.5219999999999999e-01   1.4160000000000000e-01
  -2.0939999999999999e+00   9.0129999999999999e-01  -4.2890000000000000e-01   1.2410000000000000e-01  -8.5599999999999996e-02   7.4499999999999997e-02   2.5524000000000000e+00   8.0049999999999999e-01   3.1341999999999999e+00   1.7340000000000000e-01   4.4259999999999999e-01   8.8499999999999995e-02
  -2.1600999999999999e+00   1.0331999999999999e+00  -8.5800000000000001e-02   2.5779999999999997e-01   0.0000000000000000e+00   8.3299999999999999e-02   2.4636000000000000e+00   7.7820000000000000e-01   2.6989000000000001e+00   1.7340000000000000e-01   4.9070000000000003e-01   8.4000000000000005e-02
  -2.1160000000000001e+00   7.6939999999999997e-01   2.5740000000000002e-01   7.6399999999999996e-02  -9.5200000000000007e-02   1.0090000000000000e-01   2.3304999999999998e+00   6.6710000000000003e-01   2.5247000000000002e+00   1.6380000000000000e-01   5.1000000000000001e-01   6.6400000000000001e-02
  -2.2703000000000002e+00   9.2330000000000001e-01  -2.5740000000000002e-01   1.6230000000000000e-01  -1.9000000000000000e-02   3.9500000000000000e-02   2.5080000000000000e+00   9.1169999999999995e-01   2.9600000000000000e+00   2.0230000000000001e-01   4.3300000000000000e-01   1.2390000000000000e-01
  -2.2263000000000002e+00   7.9139999999999999e-01   1.7160000000000000e-01   1.4319999999999999e-01  -5.7099999999999998e-02   7.0199999999999999e-02   2.4192000000000000e+00   8.0049999999999999e-01   2.8730000000000002e+00   4.8200000000000000e-02   4.5219999999999999e-01   1.0170000000000000e-01
  -2.0057999999999998e+00   1.1212000000000000e+00   7.7210000000000001e-01   1.7190000000000000e-01   4.7600000000000003e-02   4.8200000000000000e-02   2.3527000000000000e+00   8.0049999999999999e-01   3.2212000000000001e+00   1.4449999999999999e-01   4.0410000000000001e-01   9.2899999999999996e-02
  -2.0939999999999999e+00   8.7929999999999997e-01  -3.4310000000000002e-01   7.6399999999999996e-02  -1.1420000000000000e-01   6.5799999999999997e-02   2.4636000000000000e+00   8.8939999999999997e-01   4.1788999999999996e+00   2.1190000000000001e-01   4.3300000000000000e-01   9.2899999999999996e-02
  -2.1821999999999999e+00   5.7160000000000000e-01  -8.5800000000000001e-02   2.8600000000000000e-02  -1.1420000000000000e-01   7.4499999999999997e-02   2.5524000000000000e+00   8.2269999999999999e-01   2.5247000000000002e+00   1.5409999999999999e-01   4.8110000000000003e-01   7.9600000000000004e-02
  -2.1160000000000001e+00   3.5170000000000001e-01  -8.5800000000000001e-02   2.0050000000000001e-01  -7.6100000000000001e-02   1.0520000000000000e-01   2.3748999999999998e+00   8.0049999999999999e-01   2.6989000000000001e+00   1.4449999999999999e-01   4.6189999999999998e-01   1.3710000000000000e-01
  -2.6010000000000000e+00   8.7929999999999997e-01   1.2867999999999999e+00   1.8140000000000001e-01  -2.8500000000000001e-02   7.0199999999999999e-02   2.3971000000000000e+00   8.2269999999999999e-01   2.2635999999999998e+00   1.5409999999999999e-01   4.4259999999999999e-01   1.1940000000000001e-01
  -1.6532000000000000e+00   1.1871000000000000e+00  -1.0294000000000001e+00   5.7299999999999997e-02  -1.0470000000000000e-01   1.1840000000000001e-01   2.5301999999999998e+00   9.7840000000000005e-01   3.8306000000000000e+00   1.5409999999999999e-01   5.1959999999999995e-01   8.4000000000000005e-02
  -2.0057999999999998e+00   8.3540000000000003e-01   7.7210000000000001e-01   5.7299999999999997e-02  -4.7600000000000003e-02   7.4499999999999997e-02   2.3971000000000000e+00   6.4480000000000004e-01   2.0024000000000002e+00   1.8300000000000000e-01   3.8490000000000002e-01   8.4000000000000005e-02
  -2.6010000000000000e+00   1.0112000000000001e+00  -6.0050000000000003e-01   1.2410000000000000e-01   3.8100000000000002e-02   1.3159999999999999e-01   2.3304999999999998e+00   6.8930000000000002e-01   2.6118000000000001e+00   1.4449999999999999e-01   3.9450000000000002e-01   7.9600000000000004e-02
  -2.9316000000000000e+00   9.6730000000000005e-01   8.5800000000000001e-02   2.0999999999999999e-01  -1.5229999999999999e-01   1.4470000000000000e-01   2.2195000000000000e+00   3.7800000000000000e-01   2.8730000000000002e+00   1.7340000000000000e-01   4.9070000000000003e-01  -2.2100000000000002e-02
  -1.3225000000000000e+00   9.8929999999999996e-01   5.1470000000000005e-01   8.5900000000000004e-02  -2.9499999999999998e-01   6.1400000000000003e-02   2.0863000000000000e+00  -6.6699999999999995e-02   2.8730000000000002e+00   1.5409999999999999e-01   4.4259999999999999e-01  -8.4000000000000005e-02
  -1.2343999999999999e+00   7.9139999999999999e-01  -3.4310000000000002e-01   1.7190000000000000e-01  -1.6180000000000000e-01   1.0090000000000000e-01   2.1307000000000000e+00  -1.4008000000000000e+00   2.8730000000000002e+00   3.8500000000000000e-02   4.8110000000000003e-01  -3.0959999999999999e-01
  -3.1741000000000001e+00   7.9139999999999999e-01  -1.2867999999999999e+00   1.1459999999999999e-01  -5.7099999999999998e-02   6.5799999999999997e-02   1.8644000000000001e+00  -2.8462000000000001e+00   3.5695000000000001e+00   7.7100000000000002e-02   4.4259999999999999e-01  -5.5740000000000001e-01
  -2.8654999999999999e+00   1.0551999999999999e+00  -3.4310000000000002e-01   1.6230000000000000e-01  -7.6100000000000001e-02   5.7000000000000002e-02   2.1528999999999998e+00  -3.8022999999999998e+00   3.0470999999999999e+00   1.4449999999999999e-01   5.1000000000000001e-01  -8.3160000000000001e-01
  -1.1021000000000001e+00   8.1340000000000001e-01   9.4359999999999999e-01   1.3370000000000001e-01  -1.4269999999999999e-01   1.0520000000000000e-01   1.7756000000000001e+00  -4.8250999999999999e+00   2.5247000000000002e+00   3.8500000000000000e-02   4.9070000000000003e-01  -1.0484000000000000e+00
  -1.9397000000000000e+00   6.8149999999999999e-01   8.5780000000000001e-01   3.8199999999999998e-02  -9.5200000000000007e-02   4.8200000000000000e-02   2.3748999999999998e+00  -6.6485000000000003e+00   2.8730000000000002e+00  -5.7799999999999997e-02   5.1959999999999995e-01  -1.3756999999999999e+00
  -3.0198000000000000e+00   9.0129999999999999e-01  -1.0294000000000001e+00   2.0050000000000001e-01   5.7099999999999998e-02   1.0520000000000000e-01   2.5301999999999998e+00  -7.4267000000000003e+00   2.8730000000000002e+00  -7.7100000000000002e-02   5.8689999999999998e-01  -1.7870999999999999e+00
  -2.6450999999999998e+00   1.0771999999999999e+00   4.2890000000000000e-01   2.3870000000000000e-01  -4.7600000000000003e-02   9.2100000000000001e-02   3.4180000000000001e+00  -8.2271999999999998e+00   3.3083000000000000e+00  -2.6010000000000000e-01   6.2539999999999996e-01  -2.0480999999999998e+00
  -1.7413000000000001e+00   3.7369999999999998e-01   1.1152000000000000e+00   1.4319999999999999e-01  -4.7600000000000003e-02   7.0199999999999999e-02   3.6621999999999999e+00  -9.0721000000000007e+00   2.4377000000000000e+00  -1.6380000000000000e-01   5.8689999999999998e-01  -2.4815999999999998e+00
  -1.7854000000000001e+00   8.3540000000000003e-01   4.2890000000000000e-01   3.8199999999999998e-02  -1.5229999999999999e-01   1.1840000000000001e-01   4.4168000000000003e+00  -1.0161700000000000e+01   1.7412000000000001e+00  -2.2159999999999999e-01   5.8689999999999998e-01  -2.7911999999999999e+00
  -2.3365000000000000e+00   7.2550000000000003e-01  -2.5740000000000002e-01   9.5500000000000002e-02  -1.9000000000000000e-02   9.6500000000000002e-02   4.1505000000000001e+00  -1.0917700000000000e+01   2.0893999999999999e+00  -3.5639999999999999e-01   5.1959999999999995e-01  -2.9150999999999998e+00
  -2.5569000000000002e+00   1.1431000000000000e+00  -5.1470000000000005e-01   1.8140000000000001e-01  -4.7600000000000003e-02   9.2100000000000001e-02   4.6830999999999996e+00  -1.1873799999999999e+01   2.4377000000000000e+00  -2.3119999999999999e-01   6.0619999999999996e-01  -3.2025999999999999e+00
  -2.2703000000000002e+00   6.5949999999999998e-01   8.5780000000000001e-01   1.2410000000000000e-01  -1.7130000000000001e-01   9.6500000000000002e-02   4.8606999999999996e+00  -1.2363000000000000e+01   2.4377000000000000e+00  -3.5639999999999999e-01   6.2539999999999996e-01  -3.3972000000000002e+00
  -1.8075000000000001e+00   7.6939999999999997e-01   6.0050000000000003e-01   6.6799999999999998e-02  -1.7130000000000001e-01   4.3900000000000002e-02   4.8163000000000000e+00  -1.3141299999999999e+01   2.6989000000000001e+00  -4.4309999999999999e-01   5.5810000000000004e-01  -3.5785999999999998e+00
  -2.4687000000000001e+00   9.8929999999999996e-01  -4.2890000000000000e-01   1.2410000000000000e-01  -7.6100000000000001e-02   8.3299999999999999e-02   5.0382999999999996e+00  -1.3808299999999999e+01   2.4377000000000000e+00  -3.9489999999999997e-01   6.0619999999999996e-01  -3.7467000000000001e+00
  -2.8654999999999999e+00   1.1651000000000000e+00  -6.0050000000000003e-01   1.2410000000000000e-01  -9.4999999999999998e-03   1.1840000000000001e-01   5.2157999999999998e+00  -1.3452600000000000e+01   2.5247000000000002e+00  -3.6599999999999999e-01   5.7730000000000004e-01  -3.7555000000000001e+00
  -2.1821999999999999e+00   8.3540000000000003e-01  -1.7160000000000000e-01   1.5279999999999999e-01  -8.5599999999999996e-02   7.0199999999999999e-02   5.1492000000000004e+00  -1.3563800000000001e+01   2.8730000000000002e+00  -3.8529999999999998e-01   5.1000000000000001e-01  -3.7644000000000002e+00
  -2.0720000000000001e+00   7.2550000000000003e-01   1.7160000000000000e-01   6.6799999999999998e-02  -4.7600000000000003e-02   7.0199999999999999e-02   4.9494999999999996e+00  -1.2807700000000001e+01   2.2635999999999998e+00  -3.8529999999999998e-01   5.6769999999999998e-01  -3.4192999999999998e+00
  -2.2042000000000002e+00   1.0771999999999999e+00  -3.4310000000000002e-01   2.0999999999999999e-01  -3.8100000000000002e-02   6.1400000000000003e-02   4.1283000000000003e+00  -9.5390999999999995e+00   2.2635999999999998e+00  -2.6010000000000000e-01   5.7730000000000004e-01  -2.5081000000000002e+00
  -2.3365000000000000e+00   1.0551999999999999e+00  -5.1470000000000005e-01   9.5500000000000002e-02  -2.8500000000000001e-02   5.7000000000000002e-02   3.1516999999999999e+00  -5.3143000000000002e+00   2.4377000000000000e+00  -1.5409999999999999e-01   6.1580000000000001e-01  -1.5394000000000001e+00
  -2.3144000000000000e+00   7.9139999999999999e-01   0.0000000000000000e+00   1.0500000000000000e-01  -2.8500000000000001e-02   9.2100000000000001e-02   3.0185000000000000e+00  -1.8677999999999999e+00   2.7858999999999998e+00   3.8500000000000000e-02   4.9070000000000003e-01  -5.0429999999999997e-01
  -1.9617000000000000e+00   1.0551999999999999e+00   8.5800000000000001e-02   6.6799999999999998e-02  -8.5599999999999996e-02   1.7500000000000002e-02   2.3083000000000000e+00   7.1150000000000002e-01   2.7858999999999998e+00   1.6380000000000000e-01   4.1370000000000001e-01   6.6400000000000001e-02
  -2.2483000000000000e+00   6.3749999999999996e-01  -4.2890000000000000e-01   4.7699999999999999e-02  -8.5599999999999996e-02   8.3299999999999999e-02   2.8631000000000002e+00   1.7565999999999999e+00   3.0470999999999999e+00   2.0230000000000001e-01   3.9450000000000002e-01   6.6400000000000001e-02
  -2.5127999999999999e+00   7.6939999999999997e-01   8.5800000000000001e-02   1.5279999999999999e-01  -1.4269999999999999e-01   5.7000000000000002e-02   2.5080000000000000e+00   7.3380000000000001e-01   2.8730000000000002e+00   2.3119999999999999e-01   4.5219999999999999e-01   1.1500000000000000e-01
  -2.2924000000000002e+00   8.7929999999999997e-01   2.5740000000000002e-01   5.7299999999999997e-02  -9.5200000000000007e-02   9.2100000000000001e-02   2.3748999999999998e+00   6.8930000000000002e-01   2.8730000000000002e+00   7.7100000000000002e-02   4.0410000000000001e-01   9.7299999999999998e-02
  -1.9397000000000000e+00   9.2330000000000001e-01   8.5800000000000001e-02   1.9089999999999999e-01  -9.5200000000000007e-02   6.5799999999999997e-02   2.0419000000000000e+00   3.7800000000000000e-01   3.7435999999999998e+00   6.7400000000000002e-02   6.1580000000000001e-01   1.1060000000000000e-01
  -2.2703000000000002e+00   9.0129999999999999e-01   1.7160000000000000e-01   5.7299999999999997e-02   1.9000000000000000e-02   4.3900000000000002e-02   2.5080000000000000e+00   8.6719999999999997e-01   2.9600000000000000e+00   1.7340000000000000e-01   5.0029999999999997e-01   5.3100000000000001e-02
  -2.4245999999999999e+00   1.0331999999999999e+00  -2.5740000000000002e-01   2.1959999999999999e-01  -9.4999999999999998e-03   9.6500000000000002e-02   2.4857999999999998e+00   8.2269999999999999e-01   1.9153000000000000e+00   2.4079999999999999e-01   4.7149999999999997e-01   8.8499999999999995e-02
  -2.3365000000000000e+00   1.0551999999999999e+00   0.0000000000000000e+00   9.4999999999999998e-03   9.4999999999999998e-03   9.2100000000000001e-02   2.5301999999999998e+00   8.6719999999999997e-01   3.1341999999999999e+00   2.5050000000000000e-01   4.8110000000000003e-01   6.1899999999999997e-02
  -2.0499000000000001e+00   8.1340000000000001e-01  -4.2890000000000000e-01   8.5900000000000004e-02  -1.0470000000000000e-01   7.4499999999999997e-02   1.9975000000000001e+00   6.4480000000000004e-01   2.5247000000000002e+00   1.6380000000000000e-01   5.0029999999999997e-01   9.2899999999999996e-02
  -2.3144000000000000e+00   6.3749999999999996e-01  -7.7210000000000001e-01   1.3370000000000001e-01  -2.0930000000000001e-01   7.0199999999999999e-02   2.3304999999999998e+00   6.4480000000000004e-01   2.8730000000000002e+00   1.1559999999999999e-01   4.8110000000000003e-01   1.1940000000000001e-01
  -2.5569000000000002e+00   8.7929999999999997e-01   8.5800000000000001e-02   6.6799999999999998e-02  -5.7099999999999998e-02   7.8899999999999998e-02   2.3748999999999998e+00   6.8930000000000002e-01   3.0470999999999999e+00   1.0600000000000000e-01   4.2340000000000000e-01   1.2390000000000000e-01
  -2.3805999999999998e+00   8.1340000000000001e-01  -3.4310000000000002e-01   1.1459999999999999e-01  -1.3320000000000001e-01   5.7000000000000002e-02   2.4192000000000000e+00   1.0894999999999999e+00   2.8730000000000002e+00   1.8300000000000000e-01   5.2920000000000000e-01   8.4000000000000005e-02
  -2.2263000000000002e+00   7.9139999999999999e-01  -4.2890000000000000e-01   7.6399999999999996e-02  -9.5200000000000007e-02   4.3900000000000002e-02   2.5080000000000000e+00   5.5589999999999995e-01   3.1341999999999999e+00   1.5409999999999999e-01   5.2920000000000000e-01   7.0800000000000002e-02
  -2.2263000000000002e+00   9.0129999999999999e-01   3.4310000000000002e-01   1.9089999999999999e-01  -1.2370000000000000e-01   7.4499999999999997e-02   2.2195000000000000e+00   6.4480000000000004e-01   2.7858999999999998e+00   6.7400000000000002e-02   4.4259999999999999e-01   5.3100000000000001e-02
  -2.2263000000000002e+00   9.6730000000000005e-01  -2.5740000000000002e-01   1.2410000000000000e-01  -5.7099999999999998e-02   9.2100000000000001e-02   2.1972999999999998e+00   6.8930000000000002e-01   2.6989000000000001e+00   8.6699999999999999e-02   4.8110000000000003e-01   7.5200000000000003e-02
  -2.1381000000000001e+00   9.8929999999999996e-01  -4.2890000000000000e-01   1.0500000000000000e-01  -1.0470000000000000e-01   7.8899999999999998e-02   2.3304999999999998e+00   8.0049999999999999e-01   2.9600000000000000e+00   1.4449999999999999e-01   4.8110000000000003e-01   1.3710000000000000e-01
  -2.2703000000000002e+00   8.3540000000000003e-01   3.4310000000000002e-01   8.5900000000000004e-02  -1.2370000000000000e-01   7.0199999999999999e-02   2.3748999999999998e+00   8.2269999999999999e-01   2.5247000000000002e+00   1.2520000000000001e-01   4.4259999999999999e-01   1.5479999999999999e-01
  -2.2483000000000000e+00   1.0331999999999999e+00  -5.1470000000000005e-01   1.1459999999999999e-01  -6.6600000000000006e-02   3.9500000000000000e-02   2.3527000000000000e+00   7.5600000000000001e-01   2.3506000000000000e+00   2.0230000000000001e-01   5.1959999999999995e-01   5.3100000000000001e-02
  -2.3365000000000000e+00   7.9139999999999999e-01   8.5800000000000001e-02   8.5900000000000004e-02  -7.6100000000000001e-02   7.4499999999999997e-02   2.3527000000000000e+00   9.1169999999999995e-01   3.1341999999999999e+00   1.6380000000000000e-01   4.5219999999999999e-01   8.4000000000000005e-02
  -2.3584999999999998e+00   8.7929999999999997e-01   0.0000000000000000e+00   7.6399999999999996e-02  -9.5200000000000007e-02   1.0090000000000000e-01   2.4192000000000000e+00   6.6710000000000003e-01   3.3953000000000002e+00   1.1559999999999999e-01   4.2340000000000000e-01   1.0170000000000000e-01
  -2.1600999999999999e+00   7.0350000000000001e-01  -2.5740000000000002e-01   1.6230000000000000e-01  -7.6100000000000001e-02   1.3159999999999999e-01   2.5301999999999998e+00   9.3389999999999995e-01   2.7858999999999998e+00   1.6380000000000000e-01   5.6769999999999998e-01   9.7299999999999998e-02
  -2.2042000000000002e+00   7.4739999999999995e-01   3.4310000000000002e-01   1.7190000000000000e-01  -6.6600000000000006e-02   1.0090000000000000e-01   2.4192000000000000e+00   8.2269999999999999e-01   2.3506000000000000e+00   1.8300000000000000e-01   4.9070000000000003e-01   7.0800000000000002e-02
  -2.1381000000000001e+00   9.4530000000000003e-01  -2.5740000000000002e-01   1.4319999999999999e-01  -9.4999999999999998e-03   7.0199999999999999e-02   2.5080000000000000e+00   6.2260000000000004e-01   3.2212000000000001e+00   1.9270000000000001e-01   4.6189999999999998e-01   1.1940000000000001e-01
  -2.1160000000000001e+00   8.7929999999999997e-01   5.1470000000000005e-01   1.3370000000000001e-01  -1.1420000000000000e-01   7.4499999999999997e-02   2.4413999999999998e+00   6.6710000000000003e-01   3.2212000000000001e+00   1.3489999999999999e-01   4.9070000000000003e-01   1.0170000000000000e-01
  -2.0057999999999998e+00   1.0551999999999999e+00  -8.5800000000000001e-02   1.6230000000000000e-01  -1.2370000000000000e-01   7.8899999999999998e-02   2.3971000000000000e+00   8.0049999999999999e-01   2.8730000000000002e+00   2.0230000000000001e-01   5.4849999999999999e-01   6.1899999999999997e-02
  -2.0720000000000001e+00   1.0771999999999999e+00  -3.4310000000000002e-01   1.1459999999999999e-01  -3.8100000000000002e-02   4.8200000000000000e-02   2.4857999999999998e+00   1.0005999999999999e+00   2.4377000000000000e+00   1.1559999999999999e-01   4.8110000000000003e-01   8.4000000000000005e-02
  -2.2042000000000002e+00   7.9139999999999999e-01  -6.0050000000000003e-01   2.0050000000000001e-01   2.8500000000000001e-02   7.8899999999999998e-02   2.3971000000000000e+00   8.4499999999999997e-01   2.4377000000000000e+00   1.6380000000000000e-01   4.9070000000000003e-01   1.5920000000000001e-01
  -2.1381000000000001e+00   9.4530000000000003e-01   2.5740000000000002e-01   1.7190000000000000e-01  -8.5599999999999996e-02   9.6500000000000002e-02   2.3304999999999998e+00   8.2269999999999999e-01   3.3083000000000000e+00   1.1559999999999999e-01   4.7149999999999997e-01   8.4000000000000005e-02
  -2.2263000000000002e+00   9.2330000000000001e-01  -5.1470000000000005e-01   4.7699999999999999e-02  -3.8100000000000002e-02   1.5790000000000001e-01   2.2416999999999998e+00   6.8930000000000002e-01   2.4377000000000000e+00   1.0600000000000000e-01   4.6189999999999998e-01   6.6400000000000001e-02
  -2.2703000000000002e+00   9.2330000000000001e-01  -5.1470000000000005e-01   1.2410000000000000e-01  -7.6100000000000001e-02   6.5799999999999997e-02   2.1751000000000000e+00   6.4480000000000004e-01   1.5670999999999999e+00   1.4449999999999999e-01   4.7149999999999997e-01   1.0170000000000000e-01
  -2.2924000000000002e+00   9.0129999999999999e-01  -6.8630000000000002e-01   7.6399999999999996e-02  -9.5200000000000007e-02   4.8200000000000000e-02   2.4636000000000000e+00   7.7820000000000000e-01   2.7858999999999998e+00   7.7100000000000002e-02   3.6559999999999998e-01   1.2830000000000000e-01
  -2.3584999999999998e+00   8.3540000000000003e-01  -3.4310000000000002e-01   5.7299999999999997e-02  -1.5229999999999999e-01   7.8899999999999998e-02   2.4636000000000000e+00   7.5600000000000001e-01   2.5247000000000002e+00   1.7340000000000000e-01   5.0029999999999997e-01   9.7299999999999998e-02
  -2.0057999999999998e+00   7.2550000000000003e-01  -7.7210000000000001e-01   1.3370000000000001e-01  -6.6600000000000006e-02   8.7700000000000000e-02   2.5524000000000000e+00   1.1339999999999999e+00   3.0470999999999999e+00   1.4449999999999999e-01   4.8110000000000003e-01   1.1940000000000001e-01
  -2.1160000000000001e+00   8.1340000000000001e-01   4.2890000000000000e-01   2.2910000000000000e-01  -5.7099999999999998e-02   7.0199999999999999e-02   2.5524000000000000e+00   8.6719999999999997e-01   2.0024000000000002e+00   1.7340000000000000e-01   4.2340000000000000e-01   1.0170000000000000e-01
  -2.2042000000000002e+00   8.5740000000000005e-01  -3.4310000000000002e-01   4.7699999999999999e-02   9.4999999999999998e-03   7.4499999999999997e-02   2.3527000000000000e+00   8.2269999999999999e-01   3.5695000000000001e+00   2.2159999999999999e-01   4.3300000000000000e-01   7.5200000000000003e-02
  -2.2042000000000002e+00   9.2330000000000001e-01  -1.7160000000000000e-01   1.4319999999999999e-01  -8.5599999999999996e-02   1.2280000000000001e-01   2.4636000000000000e+00   8.0049999999999999e-01   2.3506000000000000e+00   1.6380000000000000e-01   5.0029999999999997e-01   4.4200000000000003e-02
  -2.4466999999999999e+00   8.5740000000000005e-01  -8.5800000000000001e-02   1.4319999999999999e-01  -8.5599999999999996e-02   6.5799999999999997e-02   2.3748999999999998e+00   8.4499999999999997e-01   2.5247000000000002e+00   1.1559999999999999e-01   4.9070000000000003e-01   9.7299999999999998e-02
  -2.3584999999999998e+00   9.8929999999999996e-01   4.2890000000000000e-01   1.6230000000000000e-01  -9.5200000000000007e-02   1.0090000000000000e-01   2.3971000000000000e+00   6.8930000000000002e-01   3.4824000000000002e+00   1.2520000000000001e-01   5.1000000000000001e-01   8.4000000000000005e-02
  -2.2483000000000000e+00   9.0129999999999999e-01  -6.8630000000000002e-01   8.5900000000000004e-02  -4.7600000000000003e-02   3.0700000000000002e-02   2.4192000000000000e+00   6.4480000000000004e-01   2.9600000000000000e+00   1.7340000000000000e-01   4.5219999999999999e-01   1.0620000000000000e-01
  -2.1160000000000001e+00   1.0112000000000001e+00   3.4310000000000002e-01   1.1459999999999999e-01  -8.5599999999999996e-02   7.8899999999999998e-02   2.1307000000000000e+00   9.5609999999999995e-01   2.0893999999999999e+00   1.9270000000000001e-01   3.3679999999999999e-01   1.0170000000000000e-01
  -2.2703000000000002e+00   7.0350000000000001e-01  -7.7210000000000001e-01   1.7190000000000000e-01  -1.4269999999999999e-01   6.1400000000000003e-02   2.4857999999999998e+00   8.6719999999999997e-01   2.7858999999999998e+00   1.5409999999999999e-01   4.4259999999999999e-01   8.8499999999999995e-02
  -2.1600999999999999e+00   8.3540000000000003e-01  -3.4310000000000002e-01   4.7699999999999999e-02  -1.5229999999999999e-01   7.8899999999999998e-02   2.2416999999999998e+00   5.7809999999999995e-01   2.7858999999999998e+00   1.6380000000000000e-01   3.9450000000000002e-01   7.5200000000000003e-02
  -2.0939999999999999e+00   8.1340000000000001e-01  -6.8630000000000002e-01   9.5500000000000002e-02  -1.9030000000000000e-01   7.4499999999999997e-02   2.4192000000000000e+00   8.0049999999999999e-01   2.4377000000000000e+00   1.1559999999999999e-01   5.3879999999999995e-01   8.4000000000000005e-02
  -2.1160000000000001e+00   8.3540000000000003e-01  -3.4310000000000002e-01   2.3870000000000000e-01   1.9000000000000000e-02   1.1840000000000001e-01   2.3304999999999998e+00   6.8930000000000002e-01   3.2212000000000001e+00   1.5409999999999999e-01   4.6189999999999998e-01   1.3710000000000000e-01
  -2.1600999999999999e+00   1.1212000000000000e+00   7.7210000000000001e-01   1.4319999999999999e-01  -4.7600000000000003e-02   1.0090000000000000e-01   2.3527000000000000e+00   7.5600000000000001e-01   2.9600000000000000e+00   2.1190000000000001e-01   4.5219999999999999e-01   9.2899999999999996e-02
  -2.1600999999999999e+00   9.2330000000000001e-01  -3.4310000000000002e-01   4.7699999999999999e-02  -3.8100000000000002e-02   1.0520000000000000e-01   2.4413999999999998e+00   8.4499999999999997e-01   3.2212000000000001e+00   1.1559999999999999e-01   4.6189999999999998e-01   1.5040000000000001e-01
  -2.2483000000000000e+00   9.2330000000000001e-01  -6.0050000000000003e-01   2.3870000000000000e-01  -5.7099999999999998e-02   9.2100000000000001e-02   2.3304999999999998e+00   8.8939999999999997e-01   3.3953000000000002e+00   1.7340000000000000e-01   4.4259999999999999e-01   7.5200000000000003e-02
  -2.2483000000000000e+00   5.7160000000000000e-01   2.5740000000000002e-01   6.6799999999999998e-02  -9.4999999999999998e-03   3.0700000000000002e-02   2.3304999999999998e+00   7.3380000000000001e-01   2.6118000000000001e+00   2.3119999999999999e-01   4.3300000000000000e-01   1.5479999999999999e-01
  -2.1821999999999999e+00   9.2330000000000001e-01  -8.5800000000000001e-02   2.0050000000000001e-01  -4.7600000000000003e-02   7.4499999999999997e-02   2.3304999999999998e+00   7.1150000000000002e-01   2.7858999999999998e+00   1.9270000000000001e-01   4.6189999999999998e-01   1.2390000000000000e-01
  -2.4908000000000001e+00   7.4739999999999995e-01  -6.0050000000000003e-01   1.2410000000000000e-01  -5.7099999999999998e-02   8.7700000000000000e-02   2.3527000000000000e+00   8.4499999999999997e-01   2.7858999999999998e+00   9.6299999999999997e-02   4.5219999999999999e-01   1.3270000000000001e-01
  -2.1600999999999999e+00   9.4530000000000003e-01  -6.8630000000000002e-01   1.5279999999999999e-01  -8.5599999999999996e-02   5.7000000000000002e-02   2.2195000000000000e+00   7.5600000000000001e-01   2.4377000000000000e+00   1.6380000000000000e-01   4.3300000000000000e-01   7.0800000000000002e-02
  -2.1160000000000001e+00   8.7929999999999997e-01  -3.4310000000000002e-01   3.8199999999999998e-02  -1.4269999999999999e-01   6.1400000000000003e-02   2.5524000000000000e+00   8.6719999999999997e-01   3.4824000000000002e+00   1.7340000000000000e-01   4.2340000000000000e-01   1.3270000000000001e-01
  -2.2703000000000002e+00   7.9139999999999999e-01  -2.5740000000000002e-01   5.7299999999999997e-02  -1.3320000000000001e-01   4.3900000000000002e-02   2.1751000000000000e+00   7.5600000000000001e-01   2.9600000000000000e+00   2.0230000000000001e-01   4.9070000000000003e-01   1.0620000000000000e-01
  -2.1381000000000001e+00   9.4530000000000003e-01   2.5740000000000002e-01   1.0500000000000000e-01   1.9000000000000000e-02   8.3299999999999999e-02   2.3527000000000000e+00   6.6710000000000003e-01   3.3083000000000000e+00   1.2520000000000001e-01   5.1000000000000001e-01   1.1500000000000000e-01
  -2.1600999999999999e+00   9.8929999999999996e-01  -3.4310000000000002e-01   8.5900000000000004e-02  -5.7099999999999998e-02   5.7000000000000002e-02   2.3971000000000000e+00   8.8939999999999997e-01   2.4377000000000000e+00   1.7340000000000000e-01   5.1000000000000001e-01   1.1940000000000001e-01
  -2.0939999999999999e+00   8.3540000000000003e-01  -2.5740000000000002e-01   1.4319999999999999e-01  -5.7099999999999998e-02   8.3299999999999999e-02   2.5746000000000002e+00   9.5609999999999995e-01   2.7858999999999998e+00   4.8200000000000000e-02   5.4849999999999999e-01   9.2899999999999996e-02
  -2.3365000000000000e+00   1.0112000000000001e+00  -3.4310000000000002e-01   1.6230000000000000e-01  -1.0470000000000000e-01   3.9500000000000000e-02   2.3083000000000000e+00   7.5600000000000001e-01   2.7858999999999998e+00   1.1559999999999999e-01   4.4259999999999999e-01   8.8499999999999995e-02
  -2.2042000000000002e+00   1.0112000000000001e+00  -3.4310000000000002e-01   1.5279999999999999e-01  -8.5599999999999996e-02   9.2100000000000001e-02   2.2639000000000000e+00   8.2269999999999999e-01   2.1764999999999999e+00   8.6699999999999999e-02   4.6189999999999998e-01   1.2830000000000000e-01
  -2.1381000000000001e+00   7.0350000000000001e-01   4.2890000000000000e-01   1.3370000000000001e-01  -1.0470000000000000e-01   7.0199999999999999e-02   2.4413999999999998e+00   6.0040000000000004e-01   2.6989000000000001e+00   1.5409999999999999e-01   3.8490000000000002e-01   9.2899999999999996e-02
  -2.2263000000000002e+00   1.0112000000000001e+00  -8.5800000000000001e-02   7.6399999999999996e-02  -1.9000000000000000e-02   7.8899999999999998e-02   2.0640999999999998e+00   7.5600000000000001e-01   2.8730000000000002e+00   1.0600000000000000e-01   4.6189999999999998e-01   1.1060000000000000e-01
  -1.9617000000000000e+00   8.3540000000000003e-01  -4.2890000000000000e-01   7.6399999999999996e-02  -5.7099999999999998e-02   2.1899999999999999e-02   2.2639000000000000e+00   8.2269999999999999e-01   2.5247000000000002e+00   1.7340000000000000e-01   4.4259999999999999e-01   1.3710000000000000e-01
  -2.1600999999999999e+00   9.6730000000000005e-01   8.5800000000000001e-02   1.9099999999999999e-02  -1.5229999999999999e-01   9.6500000000000002e-02   2.5080000000000000e+00   8.0049999999999999e-01   2.7858999999999998e+00   2.6010000000000000e-01   4.5219999999999999e-01   9.2899999999999996e-02
  -2.2042000000000002e+00   9.2330000000000001e-01  -1.7160000000000000e-01   9.5500000000000002e-02  -1.1420000000000000e-01   7.0199999999999999e-02   2.4857999999999998e+00   6.6710000000000003e-01   3.3083000000000000e+00   1.5409999999999999e-01   4.4259999999999999e-01   1.2390000000000000e-01
  -2.0057999999999998e+00   9.6730000000000005e-01   0.0000000000000000e+00   1.9089999999999999e-01  -9.4999999999999998e-03   6.5799999999999997e-02   2.4636000000000000e+00   8.6719999999999997e-01   2.7858999999999998e+00   1.3489999999999999e-01   5.3879999999999995e-01   8.4000000000000005e-02
  -2.2924000000000002e+00   1.0112000000000001e+00   0.0000000000000000e+00   1.2410000000000000e-01  -4.7600000000000003e-02   1.0520000000000000e-01   2.2860999999999998e+00   7.5600000000000001e-01   3.2212000000000001e+00   2.1190000000000001e-01   5.1000000000000001e-01   7.5200000000000003e-02
  -2.3584999999999998e+00   8.1340000000000001e-01   2.5740000000000002e-01   1.1459999999999999e-01  -1.2370000000000000e-01   5.7000000000000002e-02   2.4413999999999998e+00   6.6710000000000003e-01   2.8730000000000002e+00   4.8200000000000000e-02   4.2340000000000000e-01   6.1899999999999997e-02
  -2.2483000000000000e+00   1.0771999999999999e+00   4.2890000000000000e-01   1.8140000000000001e-01  -9.4999999999999998e-03   4.8200000000000000e-02   2.3748999999999998e+00   8.4499999999999997e-01   3.1341999999999999e+00   1.7340000000000000e-01   4.7149999999999997e-01   1.6810000000000000e-01
  -2.2924000000000002e+00   8.1340000000000001e-01  -3.4310000000000002e-01   4.7699999999999999e-02  -5.7099999999999998e-02   1.0960000000000000e-01   2.5524000000000000e+00   7.5600000000000001e-01   2.5247000000000002e+00   2.3119999999999999e-01   4.9070000000000003e-01   9.7299999999999998e-02
  -2.3365000000000000e+00   6.8149999999999999e-01   4.2890000000000000e-01   1.0500000000000000e-01  -7.6100000000000001e-02   7.4499999999999997e-02   2.4857999999999998e+00   5.7809999999999995e-01   3.4824000000000002e+00   6.7400000000000002e-02   5.1959999999999995e-01   1.1940000000000001e-01
  -2.1160000000000001e+00   8.1340000000000001e-01  -7.7210000000000001e-01   1.6230000000000000e-01  -1.1420000000000000e-01   3.9500000000000000e-02   2.2416999999999998e+00   8.8939999999999997e-01   2.5247000000000002e+00   1.7340000000000000e-01   4.0410000000000001e-01   1.2390000000000000e-01
  -2.3144000000000000e+00   7.9139999999999999e-01  -2.5740000000000002e-01   2.4820000000000000e-01  -8.5599999999999996e-02   9.2100000000000001e-02   2.5080000000000000e+00   6.2260000000000004e-01   2.3506000000000000e+00   2.6010000000000000e-01   5.4849999999999999e-01   1.1500000000000000e-01
  -2.2042000000000002e+00   7.6939999999999997e-01   4.2890000000000000e-01   2.8600000000000000e-02  -8.5599999999999996e-02   5.2600000000000001e-02   2.4192000000000000e+00   7.5600000000000001e-01   2.6989000000000001e+00   1.3489999999999999e-01   4.3300000000000000e-01   7.5200000000000003e-02
  -2.0278999999999998e+00   1.0551999999999999e+00   2.5740000000000002e-01   7.6399999999999996e-02  -9.5200000000000007e-02   6.5799999999999997e-02   2.2860999999999998e+00   7.7820000000000000e-01   3.2212000000000001e+00   1.7340000000000000e-01   4.6189999999999998e-01   1.2390000000000000e-01
  -2.2924000000000002e+00   9.0129999999999999e-01  -6.0050000000000003e-01   2.2910000000000000e-01  -9.5200000000000007e-02   4.3900000000000002e-02   2.4857999999999998e+00   9.7840000000000005e-01   3.3083000000000000e+00   2.6010000000000000e-01   5.4849999999999999e-01   6.6400000000000001e-02
  -2.0720000000000001e+00   8.3540000000000003e-01  -4.2890000000000000e-01   1.0500000000000000e-01  -5.7099999999999998e-02   6.1400000000000003e-02   2.3083000000000000e+00   8.6719999999999997e-01   2.8730000000000002e+00   1.8300000000000000e-01   5.2920000000000000e-01   7.9600000000000004e-02
  -2.0720000000000001e+00   9.6730000000000005e-01   1.7160000000000000e-01   6.6799999999999998e-02  -8.5599999999999996e-02   1.0960000000000000e-01   2.1528999999999998e+00   9.7840000000000005e-01   2.8730000000000002e+00   2.2159999999999999e-01   4.9070000000000003e-01   1.1940000000000001e-01
  -2.2263000000000002e+00   9.0129999999999999e-01  -1.7160000000000000e-01   1.2410000000000000e-01  -4.7600000000000003e-02   9.6500000000000002e-02   2.2860999999999998e+00   7.1150000000000002e-01   2.3506000000000000e+00   1.1559999999999999e-01   4.9070000000000003e-01   1.0170000000000000e-01
  -2.1381000000000001e+00   9.0129999999999999e-01   1.1152000000000000e+00   1.2410000000000000e-01   2.8500000000000001e-02   1.0090000000000000e-01   2.2860999999999998e+00   8.4499999999999997e-01   2.6989000000000001e+00   5.7799999999999997e-02   5.1000000000000001e-01   1.3270000000000001e-01
  -2.2924000000000002e+00   7.9139999999999999e-01   6.8630000000000002e-01   1.5279999999999999e-01  -7.6100000000000001e-02   5.7000000000000002e-02   2.2639000000000000e+00   8.0049999999999999e-01   2.7858999999999998e+00   7.7100000000000002e-02   4.2340000000000000e-01   1.2830000000000000e-01
  -2.0720000000000001e+00   7.9139999999999999e-01   1.7160000000000000e-01   3.8199999999999998e-02  -1.3320000000000001e-01   8.3299999999999999e-02   2.3083000000000000e+00   7.7820000000000000e-01   3.3083000000000000e+00   2.1190000000000001e-01   4.0410000000000001e-01   1.2830000000000000e-01
  -2.1821999999999999e+00   8.1340000000000001e-01  -4.2890000000000000e-01   1.7190000000000000e-01  -1.0470000000000000e-01   3.9500000000000000e-02   2.3971000000000000e+00   8.0049999999999999e-01   2.4377000000000000e+00   1.3489999999999999e-01   3.4639999999999999e-01   8.8499999999999995e-02
  -2.1821999999999999e+00   7.2550000000000003e-01   0.0000000000000000e+00   1.4319999999999999e-01  -1.8079999999999999e-01   1.1400000000000000e-01   2.3748999999999998e+00   7.1150000000000002e-01   2.5247000000000002e+00   2.1190000000000001e-01   5.1000000000000001e-01   1.2390000000000000e-01
  -2.2042000000000002e+00   8.1340000000000001e-01  -1.1152000000000000e+00   1.7190000000000000e-01  -8.5599999999999996e-02   8.3299999999999999e-02   2.4636000000000000e+00   6.2260000000000004e-01   2.6989000000000001e+00   9.6299999999999997e-02   4.9070000000000003e-01   9.7299999999999998e-02
  -2.4687000000000001e+00   5.2759999999999996e-01  -6.0050000000000003e-01   4.7699999999999999e-02  -7.6100000000000001e-02   7.0199999999999999e-02   2.3748999999999998e+00   9.3389999999999995e-01   2.1764999999999999e+00   2.3119999999999999e-01   4.1370000000000001e-01   1.1500000000000000e-01
  -1.9838000000000000e+00   1.0771999999999999e+00  -5.1470000000000005e-01   2.0999999999999999e-01  -1.0470000000000000e-01   1.0520000000000000e-01   2.3748999999999998e+00   8.6719999999999997e-01   2.6118000000000001e+00   1.5409999999999999e-01   4.5219999999999999e-01   1.1060000000000000e-01
  -2.2263000000000002e+00   8.5740000000000005e-01  -8.5800000000000001e-02   2.0050000000000001e-01  -4.7600000000000003e-02   1.0090000000000000e-01   2.2416999999999998e+00   9.3389999999999995e-01   3.2212000000000001e+00   1.1559999999999999e-01   4.5219999999999999e-01   7.5200000000000003e-02
  -2.0939999999999999e+00   7.9139999999999999e-01   8.5800000000000001e-02   2.5779999999999997e-01  -1.1420000000000000e-01   1.0090000000000000e-01   2.2639000000000000e+00   9.5609999999999995e-01   2.0893999999999999e+00   1.3489999999999999e-01   5.1959999999999995e-01   9.2899999999999996e-02
  -2.0720000000000001e+00   8.5740000000000005e-01  -8.5780000000000001e-01   1.9089999999999999e-01  -1.9000000000000000e-02   7.8899999999999998e-02   2.4636000000000000e+00   9.1169999999999995e-01   2.5247000000000002e+00   1.0600000000000000e-01   4.5219999999999999e-01   1.2830000000000000e-01
  -2.3144000000000000e+00   1.0771999999999999e+00   5.1470000000000005e-01   1.9089999999999999e-01  -1.0470000000000000e-01   6.1400000000000003e-02   2.3748999999999998e+00   6.0040000000000004e-01   2.5247000000000002e+00   1.5409999999999999e-01   4.4259999999999999e-01   1.1060000000000000e-01
  -2.2263000000000002e+00   6.1550000000000005e-01   1.7160000000000000e-01   1.2410000000000000e-01  -7.6100000000000001e-02   6.1400000000000003e-02   2.2416999999999998e+00   9.1169999999999995e-01   2.6118000000000001e+00   1.5409999999999999e-01   4.1370000000000001e-01   1.1500000000000000e-01
  -1.9177000000000000e+00   7.4739999999999995e-01  -7.7210000000000001e-01   1.7190000000000000e-01  -1.0470000000000000e-01   1.5350000000000000e-01   2.2416999999999998e+00   9.1169999999999995e-01   3.2212000000000001e+00   1.1559999999999999e-01   4.4259999999999999e-01   1.0170000000000000e-01
  -2.2263000000000002e+00   8.7929999999999997e-01   1.7160000000000000e-01   1.5279999999999999e-01  -1.5229999999999999e-01   8.3299999999999999e-02   2.3748999999999998e+00   6.2260000000000004e-01   2.6118000000000001e+00   1.1559999999999999e-01   4.5219999999999999e-01   9.2899999999999996e-02
  -2.5789000000000000e+00   5.9360000000000002e-01  -4.2890000000000000e-01   5.7299999999999997e-02  -1.0470000000000000e-01   6.1400000000000003e-02   2.3083000000000000e+00   5.7809999999999995e-01   2.4377000000000000e+00   2.6970000000000000e-01   4.1370000000000001e-01   1.1060000000000000e-01
  -1.8075000000000001e+00   8.1340000000000001e-01  -1.7160000000000000e-01   1.3370000000000001e-01  -1.1420000000000000e-01   5.7000000000000002e-02   2.4413999999999998e+00   9.5609999999999995e-01   2.0893999999999999e+00   1.3489999999999999e-01   5.1000000000000001e-01   1.5920000000000001e-01
  -2.0278999999999998e+00   1.0331999999999999e+00  -8.5780000000000001e-01   2.1959999999999999e-01  -3.8100000000000002e-02   1.0960000000000000e-01   2.2639000000000000e+00   8.0049999999999999e-01   2.7858999999999998e+00   2.0230000000000001e-01   5.2920000000000000e-01   1.1060000000000000e-01
  -2.6230000000000002e+00   8.5740000000000005e-01  -1.0294000000000001e+00   8.5900000000000004e-02  -9.5200000000000007e-02   7.4499999999999997e-02   2.3083000000000000e+00   8.2269999999999999e-01   3.1341999999999999e+00   1.8300000000000000e-01   4.5219999999999999e-01   5.3100000000000001e-02
  -2.4466999999999999e+00   9.6730000000000005e-01   1.0294000000000001e+00   2.0050000000000001e-01   7.6100000000000001e-02   6.5799999999999997e-02   2.3304999999999998e+00   1.0672999999999999e+00   3.5695000000000001e+00   1.2520000000000001e-01   4.4259999999999999e-01   1.1060000000000000e-01
  -1.9397000000000000e+00   1.0551999999999999e+00   1.7160000000000000e-01   1.4319999999999999e-01   1.9000000000000000e-02   1.0090000000000000e-01   2.3083000000000000e+00   8.8939999999999997e-01   3.0470999999999999e+00   1.7340000000000000e-01   4.2340000000000000e-01   1.5920000000000001e-01
  -1.9397000000000000e+00   8.3540000000000003e-01  -7.7210000000000001e-01   1.4319999999999999e-01  -8.5599999999999996e-02   7.8899999999999998e-02   2.4413999999999998e+00   6.6710000000000003e-01   8.7060000000000004e-01   7.7100000000000002e-02   4.8110000000000003e-01   1.1500000000000000e-01
  -2.6450999999999998e+00   5.2759999999999996e-01   0.0000000000000000e+00   5.7299999999999997e-02  -7.6100000000000001e-02   5.7000000000000002e-02   2.4192000000000000e+00   3.5580000000000001e-01   3.3953000000000002e+00   1.6380000000000000e-01   3.9450000000000002e-01   5.7500000000000002e-02
  -2.5127999999999999e+00   9.4530000000000003e-01   8.5800000000000001e-02   1.1459999999999999e-01  -1.9030000000000000e-01   8.7700000000000000e-02   1.9532000000000000e+00   1.4231000000000000e+00   4.4401000000000002e+00   2.5050000000000000e-01   5.6769999999999998e-01   2.1229999999999999e-01
  -1.8294999999999999e+00   7.4739999999999995e-01   0.0000000000000000e+00   7.6399999999999996e-02  -1.3320000000000001e-01   1.2720000000000001e-01   1.9975000000000001e+00   8.4499999999999997e-01   1.5670999999999999e+00   1.3489999999999999e-01   5.1000000000000001e-01   7.0800000000000002e-02
  -1.9177000000000000e+00   6.8149999999999999e-01   8.5800000000000001e-02   1.4319999999999999e-01  -2.1890000000000001e-01   5.7000000000000002e-02   3.4180000000000001e+00  -2.2239999999999999e-01   1.7412000000000001e+00   5.7799999999999997e-02   4.4259999999999999e-01   3.5400000000000001e-02
  -2.5569000000000002e+00   1.0992000000000000e+00  -1.7160000000000000e-01   1.1459999999999999e-01  -1.0470000000000000e-01   1.0960000000000000e-01   1.9975000000000001e+00   1.4231000000000000e+00   3.6564999999999999e+00   2.2159999999999999e-01   4.9070000000000003e-01   1.5479999999999999e-01
  -2.4908000000000001e+00   9.8929999999999996e-01  -3.4310000000000002e-01   1.0500000000000000e-01  -4.7600000000000003e-02   8.7700000000000000e-02   2.3971000000000000e+00   7.7820000000000000e-01   3.0470999999999999e+00   1.3489999999999999e-01   5.1959999999999995e-01   7.0800000000000002e-02
  -1.9838000000000000e+00   7.6939999999999997e-01  -5.1470000000000005e-01   1.5279999999999999e-01  -1.6180000000000000e-01   8.7700000000000000e-02   2.5080000000000000e+00  -3.3350000000000002e-01   1.0447000000000000e+00   1.0600000000000000e-01   4.4259999999999999e-01   2.2100000000000002e-02
  -1.9617000000000000e+00   8.5740000000000005e-01   6.8630000000000002e-01   2.0999999999999999e-01  -3.8100000000000002e-02   4.3900000000000002e-02   2.7078000000000002e+00   1.4231000000000000e+00   2.8730000000000002e+00   1.4449999999999999e-01   4.3300000000000000e-01   9.2899999999999996e-02
  -2.4245999999999999e+00   8.1340000000000001e-01   2.5740000000000002e-01   1.3370000000000001e-01  -3.8100000000000002e-02   6.5799999999999997e-02   1.9753000000000001e+00   1.0672999999999999e+00   3.8306000000000000e+00   2.5050000000000000e-01   5.1000000000000001e-01   1.7690000000000000e-01
  -2.5348000000000002e+00   8.5740000000000005e-01   4.2890000000000000e-01   1.7190000000000000e-01  -5.7099999999999998e-02   7.0199999999999999e-02   2.2639000000000000e+00   0.0000000000000000e+00   1.6540999999999999e+00   1.7340000000000000e-01   5.1000000000000001e-01   8.8000000000000005e-03
  -1.8956000000000000e+00   6.1550000000000005e-01   2.5740000000000002e-01   6.6799999999999998e-02  -9.5200000000000007e-02   7.8899999999999998e-02   2.1528999999999998e+00   8.2269999999999999e-01   2.2635999999999998e+00   1.7340000000000000e-01   4.1370000000000001e-01   1.1060000000000000e-01
  -1.9177000000000000e+00   7.4739999999999995e-01   5.1470000000000005e-01   2.0050000000000001e-01  -7.6100000000000001e-02   6.5799999999999997e-02   2.7078000000000002e+00   1.3341000000000001e+00   4.0048000000000004e+00   2.2159999999999999e-01   4.8110000000000003e-01   1.3270000000000001e-01
  -2.3365000000000000e+00   9.0129999999999999e-01  -7.7210000000000001e-01   1.2410000000000000e-01  -9.5200000000000007e-02   1.0090000000000000e-01   2.2860999999999998e+00   3.5580000000000001e-01   1.8283000000000000e+00   2.4079999999999999e-01   4.2340000000000000e-01   8.8499999999999995e-02
  -2.5127999999999999e+00   6.8149999999999999e-01  -7.7210000000000001e-01   8.5900000000000004e-02  -7.6100000000000001e-02   7.4499999999999997e-02   2.4413999999999998e+00   5.1139999999999997e-01   2.0024000000000002e+00   1.7340000000000000e-01   4.7149999999999997e-01   5.3100000000000001e-02
  -2.1381000000000001e+00   8.3540000000000003e-01  -1.7160000000000000e-01   1.1459999999999999e-01  -7.6100000000000001e-02   3.5099999999999999e-02   2.3971000000000000e+00   1.0227999999999999e+00   3.7435999999999998e+00   1.4449999999999999e-01   4.6189999999999998e-01   1.4160000000000000e-01
  -1.7634000000000001e+00   6.5949999999999998e-01  -3.4310000000000002e-01   1.0500000000000000e-01  -1.3320000000000001e-01   5.7000000000000002e-02   2.3748999999999998e+00   8.2269999999999999e-01   3.3083000000000000e+00   4.8200000000000000e-02   5.2920000000000000e-01   1.1500000000000000e-01
  -2.1821999999999999e+00   7.6939999999999997e-01  -4.2890000000000000e-01   5.7299999999999997e-02  -1.0470000000000000e-01   1.4030000000000001e-01   2.5968000000000000e+00   2.8910000000000002e-01   1.9153000000000000e+00   1.3489999999999999e-01   3.9450000000000002e-01   2.6499999999999999e-02
  -2.1821999999999999e+00   1.0331999999999999e+00   0.0000000000000000e+00   1.2410000000000000e-01  -1.9000000000000000e-02   7.4499999999999997e-02   2.2416999999999998e+00   1.2674000000000001e+00   3.2212000000000001e+00   9.6299999999999997e-02   5.2920000000000000e-01   1.1940000000000001e-01
  -2.0499000000000001e+00   9.6730000000000005e-01   0.0000000000000000e+00   2.0999999999999999e-01  -2.8500000000000001e-02   6.1400000000000003e-02   2.3748999999999998e+00   7.1150000000000002e-01   3.5695000000000001e+00   1.9270000000000001e-01   5.3879999999999995e-01   9.7299999999999998e-02
  -2.0720000000000001e+00   7.6939999999999997e-01   1.1152000000000000e+00   2.8600000000000000e-02  -1.2370000000000000e-01   9.6500000000000002e-02   2.3748999999999998e+00   1.1119999999999999e-01   2.6118000000000001e+00   1.5409999999999999e-01   4.0410000000000001e-01   4.8700000000000000e-02
  -2.0939999999999999e+00   1.0112000000000001e+00  -3.4310000000000002e-01   1.1459999999999999e-01  -1.8079999999999999e-01   9.6500000000000002e-02   2.1307000000000000e+00   1.2007000000000001e+00   2.4377000000000000e+00   3.8500000000000000e-02   5.1000000000000001e-01   1.1500000000000000e-01
  -2.3365000000000000e+00   8.7929999999999997e-01   0.0000000000000000e+00   8.5900000000000004e-02   2.8500000000000001e-02   1.3589999999999999e-01   2.4413999999999998e+00   9.3389999999999995e-01   2.8730000000000002e+00   1.4449999999999999e-01   5.0029999999999997e-01   1.1060000000000000e-01
  -2.1821999999999999e+00   7.6939999999999997e-01  -3.4310000000000002e-01   6.6799999999999998e-02  -1.5229999999999999e-01   9.6500000000000002e-02   2.4192000000000000e+00   4.0020000000000000e-01   2.2635999999999998e+00   1.2520000000000001e-01   4.4259999999999999e-01   1.1940000000000001e-01
  -2.2703000000000002e+00   6.5949999999999998e-01  -8.5800000000000001e-02   1.6230000000000000e-01  -1.0470000000000000e-01   7.4499999999999997e-02   2.4636000000000000e+00   8.8939999999999997e-01   2.6118000000000001e+00   7.7100000000000002e-02   4.6189999999999998e-01   4.4200000000000003e-02
  -2.2263000000000002e+00   8.5740000000000005e-01  -6.8630000000000002e-01   1.9089999999999999e-01  -9.5200000000000007e-02   1.0090000000000000e-01   2.3527000000000000e+00   1.0227999999999999e+00   3.3953000000000002e+00   1.6380000000000000e-01   4.8110000000000003e-01   1.2390000000000000e-01
  -2.3365000000000000e+00   8.1340000000000001e-01  -6.8630000000000002e-01   4.7699999999999999e-02   1.9000000000000000e-02   7.8899999999999998e-02   2.0196999999999998e+00   6.8930000000000002e-01   1.9153000000000000e+00   1.3489999999999999e-01   5.0029999999999997e-01   9.2899999999999996e-02
  -2.3805999999999998e+00   8.7929999999999997e-01  -7.7210000000000001e-01   6.6799999999999998e-02  -1.3320000000000001e-01   5.2600000000000001e-02   2.5746000000000002e+00   8.0049999999999999e-01   2.3506000000000000e+00   1.7340000000000000e-01   4.2340000000000000e-01   6.1899999999999997e-02
  -2.0939999999999999e+00   7.6939999999999997e-01   4.2890000000000000e-01   1.6230000000000000e-01  -1.5229999999999999e-01   1.3200000000000000e-02   2.4636000000000000e+00   9.1169999999999995e-01   3.2212000000000001e+00   1.9270000000000001e-01   4.4259999999999999e-01   1.3270000000000001e-01
  -2.1160000000000001e+00   6.1550000000000005e-01   3.4310000000000002e-01   1.3370000000000001e-01  -5.7099999999999998e-02   5.7000000000000002e-02   2.4413999999999998e+00   8.6719999999999997e-01   2.7858999999999998e+00   1.6380000000000000e-01   4.6189999999999998e-01   1.1940000000000001e-01
  -2.1600999999999999e+00   9.6730000000000005e-01  -4.2890000000000000e-01   1.2410000000000000e-01  -6.6600000000000006e-02   1.2720000000000001e-01   2.5968000000000000e+00   4.6689999999999998e-01   2.4377000000000000e+00   8.6699999999999999e-02   5.1000000000000001e-01   8.4000000000000005e-02
  -2.2924000000000002e+00   7.2550000000000003e-01  -9.4359999999999999e-01   9.5500000000000002e-02  -5.7099999999999998e-02   7.4499999999999997e-02   2.4413999999999998e+00   7.5600000000000001e-01   3.1341999999999999e+00   1.5409999999999999e-01   4.5219999999999999e-01   9.2899999999999996e-02
  -2.0939999999999999e+00   8.3540000000000003e-01   8.5800000000000001e-02   9.5500000000000002e-02   1.9000000000000000e-02   1.0520000000000000e-01   2.3971000000000000e+00   8.8939999999999997e-01   2.9600000000000000e+00   1.0600000000000000e-01   5.1000000000000001e-01   8.8499999999999995e-02
  -2.2703000000000002e+00   9.6730000000000005e-01   8.5800000000000001e-02   9.5500000000000002e-02  -1.1420000000000000e-01   6.1400000000000003e-02   2.3083000000000000e+00   4.0020000000000000e-01   2.0024000000000002e+00   1.9270000000000001e-01   4.7149999999999997e-01   9.7299999999999998e-02
  -2.1821999999999999e+00   9.0129999999999999e-01  -9.4359999999999999e-01   1.7190000000000000e-01  -1.0470000000000000e-01   4.3900000000000002e-02   2.4636000000000000e+00   7.3380000000000001e-01   2.9600000000000000e+00   1.5409999999999999e-01   5.4849999999999999e-01   6.6400000000000001e-02
  -2.4466999999999999e+00   8.1340000000000001e-01   2.5740000000000002e-01   5.7299999999999997e-02  -1.3320000000000001e-01   5.2600000000000001e-02   2.5301999999999998e+00   7.1150000000000002e-01   3.6564999999999999e+00   2.3119999999999999e-01   5.5810000000000004e-01   1.1060000000000000e-01
  -2.2703000000000002e+00   1.0331999999999999e+00  -5.1470000000000005e-01   1.5279999999999999e-01  -5.7099999999999998e-02   8.3299999999999999e-02   2.3083000000000000e+00   7.1150000000000002e-01   2.6989000000000001e+00   2.1190000000000001e-01   4.6189999999999998e-01   1.2830000000000000e-01
  -2.0499000000000001e+00   1.2311000000000001e+00   4.2890000000000000e-01   4.7699999999999999e-02  -6.6600000000000006e-02   5.7000000000000002e-02   2.4857999999999998e+00   8.6719999999999997e-01   2.2635999999999998e+00   1.6380000000000000e-01   4.4259999999999999e-01   8.4000000000000005e-02
  -2.2483000000000000e+00   8.7929999999999997e-01  -5.1470000000000005e-01   1.3370000000000001e-01  -5.7099999999999998e-02   5.2600000000000001e-02   2.3971000000000000e+00   8.2269999999999999e-01   3.0470999999999999e+00   2.1190000000000001e-01   4.5219999999999999e-01   4.8700000000000000e-02
  -2.3144000000000000e+00   9.2330000000000001e-01  -8.5800000000000001e-02   1.3370000000000001e-01  -1.9030000000000000e-01   6.1400000000000003e-02   2.3083000000000000e+00   7.5600000000000001e-01   2.0893999999999999e+00   9.6299999999999997e-02   4.2340000000000000e-01   1.2390000000000000e-01
  -2.3144000000000000e+00   9.2330000000000001e-01  -1.7160000000000000e-01   6.6799999999999998e-02  -5.7099999999999998e-02   1.2280000000000001e-01   2.1751000000000000e+00   7.5600000000000001e-01   2.6118000000000001e+00   1.8300000000000000e-01   3.8490000000000002e-01   7.0800000000000002e-02
  -2.1821999999999999e+00   9.2330000000000001e-01  -4.2890000000000000e-01   4.7699999999999999e-02  -1.2370000000000000e-01   8.3299999999999999e-02   2.3304999999999998e+00   6.4480000000000004e-01   3.0470999999999999e+00   1.5409999999999999e-01   4.3300000000000000e-01   1.2390000000000000e-01
  -2.3365000000000000e+00   6.8149999999999999e-01  -1.7160000000000000e-01  -9.4999999999999998e-03  -1.0470000000000000e-01   8.3299999999999999e-02   2.2639000000000000e+00   9.7840000000000005e-01   3.2212000000000001e+00   1.2520000000000001e-01   4.9070000000000003e-01   7.9600000000000004e-02
  -2.3365000000000000e+00   1.0112000000000001e+00   0.0000000000000000e+00   7.6399999999999996e-02  -9.5200000000000007e-02   7.4499999999999997e-02   2.3083000000000000e+00   7.5600000000000001e-01   2.7858999999999998e+00   1.4449999999999999e-01   4.9070000000000003e-01   6.6400000000000001e-02
  -2.1821999999999999e+00   7.6939999999999997e-01  -5.1470000000000005e-01   1.5279999999999999e-01  -6.6600000000000006e-02   5.7000000000000002e-02   2.1307000000000000e+00   8.2269999999999999e-01   2.4377000000000000e+00   1.7340000000000000e-01   5.1959999999999995e-01   5.7500000000000002e-02
  -2.2703000000000002e+00   8.3540000000000003e-01  -6.0050000000000003e-01   4.7699999999999999e-02  -1.3320000000000001e-01   5.7000000000000002e-02   2.4857999999999998e+00   8.0049999999999999e-01   3.1341999999999999e+00   1.7340000000000000e-01   4.6189999999999998e-01   1.0170000000000000e-01
  -2.0278999999999998e+00   1.0112000000000001e+00   1.7160000000000000e-01   1.3370000000000001e-01  -1.9980000000000001e-01   8.3299999999999999e-02   2.5080000000000000e+00   6.6710000000000003e-01   3.0470999999999999e+00   1.2520000000000001e-01   5.1000000000000001e-01   7.9600000000000004e-02
  -2.2703000000000002e+00   8.7929999999999997e-01   3.4310000000000002e-01   1.2410000000000000e-01  -1.9030000000000000e-01   1.2280000000000001e-01   2.3304999999999998e+00   8.4499999999999997e-01   2.8730000000000002e+00   6.7400000000000002e-02   4.5219999999999999e-01   5.3100000000000001e-02
  -2.2483000000000000e+00   1.1431000000000000e+00  -1.7160000000000000e-01   8.5900000000000004e-02  -7.6100000000000001e-02   1.1400000000000000e-01   2.1972999999999998e+00   6.0040000000000004e-01   3.3083000000000000e+00   1.2520000000000001e-01   4.3300000000000000e-01   8.8499999999999995e-02
  -2.2703000000000002e+00   7.6939999999999997e-01  -8.5800000000000001e-02   2.0050000000000001e-01  -1.0470000000000000e-01   7.0199999999999999e-02   2.3083000000000000e+00   6.6710000000000003e-01   2.4377000000000000e+00   1.1559999999999999e-01   4.5219999999999999e-01   7.5200000000000003e-02
  -2.1821999999999999e+00   1.0551999999999999e+00  -6.8630000000000002e-01   8.5900000000000004e-02  -1.5229999999999999e-01   1.0090000000000000e-01   2.4192000000000000e+00   8.4499999999999997e-01   2.6118000000000001e+00   1.3489999999999999e-01   4.2340000000000000e-01   8.4000000000000005e-02
  -2.2483000000000000e+00   8.7929999999999997e-01  -6.0050000000000003e-01   1.2410000000000000e-01  -1.7130000000000001e-01   1.0090000000000000e-01   2.6412000000000000e+00   7.5600000000000001e-01   3.5695000000000001e+00   1.9270000000000001e-01   4.8110000000000003e-01   9.2899999999999996e-02
  -2.3365000000000000e+00   8.5740000000000005e-01  -7.7210000000000001e-01   2.7689999999999998e-01  -7.6100000000000001e-02   1.3159999999999999e-01   2.3083000000000000e+00   8.0049999999999999e-01   2.7858999999999998e+00   2.2159999999999999e-01   4.4259999999999999e-01   8.8499999999999995e-02
  -2.1821999999999999e+00   7.0350000000000001e-01  -1.1152000000000000e+00   3.8199999999999998e-02  -1.4269999999999999e-01   4.3900000000000002e-02   2.3304999999999998e+00   8.2269999999999999e-01   2.9600000000000000e+00   1.5409999999999999e-01   4.6189999999999998e-01   1.0170000000000000e-01
  -2.2483000000000000e+00   8.3540000000000003e-01  -1.7160000000000000e-01   1.0500000000000000e-01  -1.4269999999999999e-01   1.1840000000000001e-01   2.4413999999999998e+00   8.2269999999999999e-01   2.0024000000000002e+00   2.8899999999999999e-02   5.1000000000000001e-01   9.2899999999999996e-02
  -2.1821999999999999e+00   7.6939999999999997e-01  -3.4310000000000002e-01   2.0050000000000001e-01  -1.0470000000000000e-01   4.8200000000000000e-02   2.2416999999999998e+00   9.3389999999999995e-01   2.4377000000000000e+00   1.4449999999999999e-01   4.3300000000000000e-01   1.1500000000000000e-01
  -2.3365000000000000e+00   8.7929999999999997e-01  -6.0050000000000003e-01   1.6230000000000000e-01   9.4999999999999998e-03   1.2720000000000001e-01   2.5746000000000002e+00   6.2260000000000004e-01   2.1764999999999999e+00   2.0230000000000001e-01   4.4259999999999999e-01   1.0170000000000000e-01
  -2.0278999999999998e+00   9.4530000000000003e-01  -3.4310000000000002e-01   1.3370000000000001e-01  -1.5229999999999999e-01   6.1400000000000003e-02   2.3304999999999998e+00   6.2260000000000004e-01   3.0470999999999999e+00   1.7340000000000000e-01   4.8110000000000003e-01   9.2899999999999996e-02
  -2.2703000000000002e+00   7.4739999999999995e-01  -1.0294000000000001e+00   1.2410000000000000e-01  -3.8100000000000002e-02   7.8899999999999998e-02   2.2639000000000000e+00   7.5600000000000001e-01   2.1764999999999999e+00   2.0230000000000001e-01   5.1959999999999995e-01   7.9600000000000004e-02
  -2.2924000000000002e+00   7.4739999999999995e-01   4.2890000000000000e-01   1.9089999999999999e-01  -2.8500000000000001e-02   8.3299999999999999e-02   2.1528999999999998e+00   8.2269999999999999e-01   2.6118000000000001e+00   2.2159999999999999e-01   4.7149999999999997e-01   6.1899999999999997e-02
  -2.1160000000000001e+00   9.4530000000000003e-01   0.0000000000000000e+00   2.0999999999999999e-01  -1.4269999999999999e-01   8.3299999999999999e-02   2.2639000000000000e+00   8.8939999999999997e-01   2.6989000000000001e+00   1.7340000000000000e-01   4.6189999999999998e-01   4.4200000000000003e-02
  -2.2703000000000002e+00   6.1550000000000005e-01   0.0000000000000000e+00   1.2410000000000000e-01  -8.5599999999999996e-02   4.3900000000000002e-02   2.3971000000000000e+00   5.1139999999999997e-01   3.6564999999999999e+00   1.1559999999999999e-01   5.1000000000000001e-01   8.4000000000000005e-02
  -2.1600999999999999e+00   7.6939999999999997e-01  -3.4310000000000002e-01   1.3370000000000001e-01  -7.6100000000000001e-02   6.1400000000000003e-02   2.3971000000000000e+00   6.0040000000000004e-01   2.6118000000000001e+00   2.1190000000000001e-01   3.7530000000000002e-01   1.1940000000000001e-01
  -2.3365000000000000e+00   7.9139999999999999e-01   2.5740000000000002e-01   1.2410000000000000e-01  -1.4269999999999999e-01   8.3299999999999999e-02   2.4192000000000000e+00   7.7820000000000000e-01   2.8730000000000002e+00   2.0230000000000001e-01   4.9070000000000003e-01   9.2899999999999996e-02
  -2.4245999999999999e+00   9.0129999999999999e-01   4.2890000000000000e-01   5.7299999999999997e-02  -5.7099999999999998e-02   6.1400000000000003e-02   2.2195000000000000e+00   7.7820000000000000e-01   2.4377000000000000e+00   1.3489999999999999e-01   4.5219999999999999e-01   5.3100000000000001e-02
  -2.1160000000000001e+00   7.6939999999999997e-01  -3.4310000000000002e-01   5.7299999999999997e-02  -1.2370000000000000e-01   5.2600000000000001e-02   2.4192000000000000e+00   7.5600000000000001e-01   2.0024000000000002e+00   1.1559999999999999e-01   4.1370000000000001e-01   1.2830000000000000e-01
  -2.0278999999999998e+00   7.4739999999999995e-01  -7.7210000000000001e-01   9.4999999999999998e-03  -5.7099999999999998e-02   4.8200000000000000e-02   2.3527000000000000e+00   9.1169999999999995e-01   2.2635999999999998e+00   1.7340000000000000e-01   5.6769999999999998e-01   9.2899999999999996e-02
  -2.3365000000000000e+00   8.7929999999999997e-01  -1.7160000000000000e-01   1.2410000000000000e-01  -1.0470000000000000e-01  -4.4000000000000003e-03   2.3304999999999998e+00   8.2269999999999999e-01   2.6118000000000001e+00   2.0230000000000001e-01   5.0029999999999997e-01   7.9600000000000004e-02
  -2.2263000000000002e+00   8.5740000000000005e-01  -5.1470000000000005e-01   1.9089999999999999e-01  -5.7099999999999998e-02   2.1899999999999999e-02   2.3304999999999998e+00   7.1150000000000002e-01   3.1341999999999999e+00   1.4449999999999999e-01   4.6189999999999998e-01   1.1940000000000001e-01
  -2.2263000000000002e+00   9.4530000000000003e-01  -7.7210000000000001e-01   5.7299999999999997e-02  -2.8500000000000001e-02   1.1400000000000000e-01   2.3748999999999998e+00   7.3380000000000001e-01   3.4824000000000002e+00   1.5409999999999999e-01   4.6189999999999998e-01   1.1500000000000000e-01
  -2.1160000000000001e+00   7.9139999999999999e-01  -1.7160000000000000e-01   1.6230000000000000e-01  -1.1420000000000000e-01   8.3299999999999999e-02   2.2860999999999998e+00   8.8939999999999997e-01   2.6989000000000001e+00   3.8500000000000000e-02   5.0029999999999997e-01   7.5200000000000003e-02
  -2.4687000000000001e+00   7.9139999999999999e-01  -1.7160000000000000e-01   1.6230000000000000e-01  -1.3320000000000001e-01   8.7700000000000000e-02   2.2416999999999998e+00   7.1150000000000002e-01   3.1341999999999999e+00   1.0600000000000000e-01   4.5219999999999999e-01   1.0170000000000000e-01
  -2.4026000000000001e+00   6.5949999999999998e-01  -5.1470000000000005e-01   1.6230000000000000e-01  -1.1420000000000000e-01   1.7500000000000002e-02   2.3971000000000000e+00   8.6719999999999997e-01   2.7858999999999998e+00   9.6299999999999997e-02   4.8110000000000003e-01   1.0170000000000000e-01
  -2.2483000000000000e+00   1.0992000000000000e+00  -8.5780000000000001e-01   2.8600000000000000e-02  -1.7130000000000001e-01   9.6500000000000002e-02   2.5301999999999998e+00   8.6719999999999997e-01   2.8730000000000002e+00   1.2520000000000001e-01   4.8110000000000003e-01   7.0800000000000002e-02
  -2.3584999999999998e+00   7.9139999999999999e-01  -8.5800000000000001e-02   3.8199999999999998e-02  -1.4269999999999999e-01   8.3299999999999999e-02   2.2195000000000000e+00   1.0005999999999999e+00   2.9600000000000000e+00   1.4449999999999999e-01   5.1000000000000001e-01   5.3100000000000001e-02
  -2.3144000000000000e+00   6.5949999999999998e-01  -4.2890000000000000e-01   1.2410000000000000e-01  -8.5599999999999996e-02   7.4499999999999997e-02   2.3748999999999998e+00   6.0040000000000004e-01   3.2212000000000001e+00   2.4079999999999999e-01   4.9070000000000003e-01   1.0170000000000000e-01
  -2.0939999999999999e+00   9.8929999999999996e-01  -4.2890000000000000e-01   1.2410000000000000e-01   0.0000000000000000e+00   7.0199999999999999e-02   2.1972999999999998e+00   8.2269999999999999e-01   3.3083000000000000e+00   1.4449999999999999e-01   5.5810000000000004e-01   9.7299999999999998e-02
  -2.2703000000000002e+00   9.0129999999999999e-01  -1.7160000000000000e-01   1.5279999999999999e-01  -1.4269999999999999e-01   4.8200000000000000e-02   2.3527000000000000e+00   8.0049999999999999e-01   2.5247000000000002e+00   1.4449999999999999e-01   4.9070000000000003e-01   7.9600000000000004e-02
  -2.2483000000000000e+00   7.9139999999999999e-01   1.7160000000000000e-01   2.3870000000000000e-01  -1.1420000000000000e-01   7.4499999999999997e-02   2.5524000000000000e+00   7.5600000000000001e-01   3.2212000000000001e+00   1.2520000000000001e-01   4.2340000000000000e-01   6.6400000000000001e-02
  -2.2703000000000002e+00   1.2311000000000001e+00  -2.5740000000000002e-01   8.5900000000000004e-02  -1.1420000000000000e-01   7.0199999999999999e-02   2.4857999999999998e+00   7.7820000000000000e-01   3.2212000000000001e+00   1.3489999999999999e-01   4.2340000000000000e-01   9.7299999999999998e-02
  -2.1160000000000001e+00   9.8929999999999996e-01   3.4310000000000002e-01   4.7699999999999999e-02  -7.6100000000000001e-02   7.0199999999999999e-02   2.3083000000000000e+00   6.2260000000000004e-01   2.7858999999999998e+00   1.6380000000000000e-01   3.9450000000000002e-01   1.1940000000000001e-01
  -2.3144000000000000e+00   8.1340000000000001e-01  -6.0050000000000003e-01   7.6399999999999996e-02  -1.5229999999999999e-01   8.3299999999999999e-02   2.2639000000000000e+00   7.5600000000000001e-01   2.6989000000000001e+00   1.0600000000000000e-01   4.4259999999999999e-01   6.6400000000000001e-02
  -2.3144000000000000e+00   9.0129999999999999e-01   4.2890000000000000e-01   1.7190000000000000e-01  -7.6100000000000001e-02   8.3299999999999999e-02   2.4857999999999998e+00   5.3369999999999995e-01   2.6118000000000001e+00   1.2520000000000001e-01   4.5219999999999999e-01   1.4160000000000000e-01
  -2.2042000000000002e+00   7.9139999999999999e-01   0.0000000000000000e+00   2.8600000000000000e-02  -1.5229999999999999e-01   6.5799999999999997e-02   2.3971000000000000e+00   7.5600000000000001e-01   2.8730000000000002e+00   8.6699999999999999e-02   5.0029999999999997e-01   7.9600000000000004e-02
  -2.0278999999999998e+00   8.7929999999999997e-01  -4.2890000000000000e-01   7.6399999999999996e-02  -1.4269999999999999e-01   8.3299999999999999e-02   2.2416999999999998e+00   9.1169999999999995e-01   3.6564999999999999e+00   2.5050000000000000e-01   4.2340000000000000e-01   9.7299999999999998e-02
  -2.1600999999999999e+00   7.2550000000000003e-01  -8.5800000000000001e-02   1.2410000000000000e-01  -7.6100000000000001e-02   7.0199999999999999e-02   2.2860999999999998e+00   8.6719999999999997e-01   2.8730000000000002e+00   8.6699999999999999e-02   5.0029999999999997e-01   1.0620000000000000e-01
  -2.1821999999999999e+00   7.2550000000000003e-01  -5.1470000000000005e-01   1.5279999999999999e-01  -9.4999999999999998e-03   6.5799999999999997e-02   2.3748999999999998e+00   8.6719999999999997e-01   2.4377000000000000e+00   1.3489999999999999e-01   5.2920000000000000e-01   8.8499999999999995e-02
  -2.2924000000000002e+00   8.7929999999999997e-01  -5.1470000000000005e-01   6.6799999999999998e-02  -3.8100000000000002e-02   1.0960000000000000e-01   2.4192000000000000e+00   9.5609999999999995e-01   2.5247000000000002e+00   1.2520000000000001e-01   5.1000000000000001e-01   5.7500000000000002e-02
  -2.0939999999999999e+00   9.4530000000000003e-01  -3.4310000000000002e-01   1.3370000000000001e-01  -1.4269999999999999e-01   6.1400000000000003e-02   2.2639000000000000e+00   5.7809999999999995e-01   2.0893999999999999e+00   1.5409999999999999e-01   4.1370000000000001e-01   8.8499999999999995e-02
  -2.3365000000000000e+00   7.2550000000000003e-01  -1.7160000000000000e-01   1.2410000000000000e-01  -8.5599999999999996e-02   3.9500000000000000e-02   2.3304999999999998e+00   7.7820000000000000e-01   3.8306000000000000e+00   1.6380000000000000e-01   4.6189999999999998e-01   9.7299999999999998e-02
  -2.3365000000000000e+00   9.4530000000000003e-01  -1.1152000000000000e+00   1.6230000000000000e-01  -8.5599999999999996e-02   7.8899999999999998e-02   2.5080000000000000e+00   8.2269999999999999e-01   2.6989000000000001e+00   1.3489999999999999e-01   4.3300000000000000e-01   7.0800000000000002e-02
  -2.0499000000000001e+00   7.2550000000000003e-01  -2.5740000000000002e-01   1.4319999999999999e-01  -1.7130000000000001e-01   7.8899999999999998e-02   2.3527000000000000e+00   7.3380000000000001e-01   2.1764999999999999e+00   1.0600000000000000e-01   4.3300000000000000e-01   1.1940000000000001e-01
  -2.3805999999999998e+00   9.4530000000000003e-01  -5.1470000000000005e-01   6.6799999999999998e-02  -2.2839999999999999e-01   7.8899999999999998e-02   2.2195000000000000e+00   6.8930000000000002e-01   2.1764999999999999e+00   1.5409999999999999e-01   4.8110000000000003e-01   7.9600000000000004e-02
  -2.1160000000000001e+00   7.9139999999999999e-01  -1.7160000000000000e-01   1.5279999999999999e-01  -8.5599999999999996e-02   1.2720000000000001e-01   2.1972999999999998e+00   7.7820000000000000e-01   3.3083000000000000e+00   1.5409999999999999e-01   4.5219999999999999e-01   8.4000000000000005e-02
  -2.2042000000000002e+00   7.4739999999999995e-01  -6.8630000000000002e-01   6.6799999999999998e-02  -7.6100000000000001e-02   6.1400000000000003e-02   2.3971000000000000e+00   8.0049999999999999e-01   2.8730000000000002e+00   1.6380000000000000e-01   4.5219999999999999e-01   7.5200000000000003e-02
  -2.3805999999999998e+00   7.6939999999999997e-01  -2.5740000000000002e-01   1.8140000000000001e-01  -9.5200000000000007e-02   6.1400000000000003e-02   2.3527000000000000e+00   8.2269999999999999e-01   2.5247000000000002e+00   1.7340000000000000e-01   4.3300000000000000e-01   3.5400000000000001e-02
  -2.2263000000000002e+00   8.7929999999999997e-01  -1.7160000000000000e-01   1.7190000000000000e-01   9.4999999999999998e-03   7.0199999999999999e-02   2.0863000000000000e+00   6.8930000000000002e-01   2.6118000000000001e+00   1.1559999999999999e-01   4.6189999999999998e-01   7.0800000000000002e-02
  -2.1821999999999999e+00   9.2330000000000001e-01  -6.0050000000000003e-01   5.7299999999999997e-02  -3.8100000000000002e-02   1.0520000000000000e-01   2.2416999999999998e+00   8.8939999999999997e-01   1.9153000000000000e+00   1.4449999999999999e-01   4.7149999999999997e-01   1.4160000000000000e-01
  -2.1160000000000001e+00   9.2330000000000001e-01  -2.5740000000000002e-01   1.9089999999999999e-01  -6.6600000000000006e-02   1.1400000000000000e-01   2.3083000000000000e+00   6.6710000000000003e-01   2.5247000000000002e+00   1.9270000000000001e-01   5.1000000000000001e-01   7.9600000000000004e-02
  -2.0499000000000001e+00   8.5740000000000005e-01   0.0000000000000000e+00   1.6230000000000000e-01  -3.8100000000000002e-02   1.0090000000000000e-01   2.2639000000000000e+00   8.8939999999999997e-01   3.0470999999999999e+00   8.6699999999999999e-02   3.1750000000000000e-01   1.2390000000000000e-01
  -2.2703000000000002e+00   8.3540000000000003e-01   0.0000000000000000e+00   8.5900000000000004e-02  -1.0470000000000000e-01   4.3900000000000002e-02   2.4192000000000000e+00   6.2260000000000004e-01   2.6118000000000001e+00   1.8300000000000000e-01   4.0410000000000001e-01   6.6400000000000001e-02
  -2.0939999999999999e+00   9.0129999999999999e-01  -4.2890000000000000e-01   6.6799999999999998e-02  -2.0930000000000001e-01   9.6500000000000002e-02   2.4636000000000000e+00   8.6719999999999997e-01   3.0470999999999999e+00   7.7100000000000002e-02   4.6189999999999998e-01   1.0620000000000000e-01
  -2.2924000000000002e+00   1.0112000000000001e+00  -2.5740000000000002e-01   1.6230000000000000e-01  -3.8100000000000002e-02   8.8000000000000005e-03   2.2860999999999998e+00   8.8939999999999997e-01   3.2212000000000001e+00   1.7340000000000000e-01   4.6189999999999998e-01   7.0800000000000002e-02
  -2.1160000000000001e+00   7.4739999999999995e-01  -3.4310000000000002e-01   1.5279999999999999e-01  -7.6100000000000001e-02   1.1400000000000000e-01   2.3971000000000000e+00   8.0049999999999999e-01   2.3506000000000000e+00   1.7340000000000000e-01   4.9070000000000003e-01   7.5200000000000003e-02
  -2.1821999999999999e+00   7.4739999999999995e-01  -4.2890000000000000e-01   1.5279999999999999e-01  -1.1420000000000000e-01   7.0199999999999999e-02   2.3527000000000000e+00   6.6710000000000003e-01   2.6989000000000001e+00   1.5409999999999999e-01   4.9070000000000003e-01   1.2390000000000000e-01
  -2.2703000000000002e+00   1.0112000000000001e+00  -4.2890000000000000e-01   1.9089999999999999e-01  -1.2370000000000000e-01   7.0199999999999999e-02   2.1972999999999998e+00   8.8939999999999997e-01   3.2212000000000001e+00   1.5409999999999999e-01   4.6189999999999998e-01   9.7299999999999998e-02
  -2.2703000000000002e+00   9.4530000000000003e-01   2.5740000000000002e-01   1.5279999999999999e-01  -1.4269999999999999e-01   9.6500000000000002e-02   2.4636000000000000e+00   8.2269999999999999e-01   2.6118000000000001e+00   1.0600000000000000e-01   5.1000000000000001e-01   7.9600000000000004e-02
  -2.3144000000000000e+00   1.0551999999999999e+00  -1.7160000000000000e-01   1.8140000000000001e-01  -2.8500000000000001e-02   8.3299999999999999e-02   2.2860999999999998e+00   8.0049999999999999e-01   2.7858999999999998e+00   1.1559999999999999e-01   4.1370000000000001e-01   6.6400000000000001e-02
  -2.2483000000000000e+00   7.6939999999999997e-01  -3.4310000000000002e-01   2.0050000000000001e-01  -2.8500000000000001e-02   6.1400000000000003e-02   2.3083000000000000e+00   7.7820000000000000e-01   3.0470999999999999e+00   2.2159999999999999e-01   4.1370000000000001e-01   1.0620000000000000e-01
  -2.2042000000000002e+00   7.4739999999999995e-01  -1.2010000000000001e+00   1.2410000000000000e-01  -4.7600000000000003e-02   1.0090000000000000e-01   2.3971000000000000e+00   7.3380000000000001e-01   2.6118000000000001e+00   1.0600000000000000e-01   4.7149999999999997e-01   6.6400000000000001e-02
  -2.3144000000000000e+00   8.1340000000000001e-01  -1.0294000000000001e+00   6.6799999999999998e-02  -1.0470000000000000e-01   7.4499999999999997e-02   2.5080000000000000e+00   6.8930000000000002e-01   2.5247000000000002e+00   1.5409999999999999e-01   3.7530000000000002e-01   6.6400000000000001e-02
  -2.1821999999999999e+00   1.0992000000000000e+00  -2.5740000000000002e-01   1.2410000000000000e-01  -9.5200000000000007e-02   6.1400000000000003e-02   2.2860999999999998e+00   6.6710000000000003e-01   3.0470999999999999e+00   1.0600000000000000e-01   4.3300000000000000e-01   1.2390000000000000e-01
  -1.6972000000000000e+00   6.5949999999999998e-01  -1.2867999999999999e+00   1.3370000000000001e-01  -4.7600000000000003e-02   6.5799999999999997e-02   2.3304999999999998e+00   7.3380000000000001e-01   3.0470999999999999e+00   1.9270000000000001e-01   4.9070000000000003e-01   8.4000000000000005e-02
  -3.2181999999999999e+00   9.0129999999999999e-01  -9.4359999999999999e-01   7.6399999999999996e-02   9.4999999999999998e-03   7.0199999999999999e-02   2.2860999999999998e+00   7.7820000000000000e-01   2.7858999999999998e+00   1.7340000000000000e-01   5.1959999999999995e-01   9.2899999999999996e-02
  -1.8294999999999999e+00   1.5168999999999999e+00  -3.4310000000000002e-01   1.8140000000000001e-01  -1.3320000000000001e-01   1.3159999999999999e-01   2.3083000000000000e+00   7.5600000000000001e-01   2.7858999999999998e+00   1.5409999999999999e-01   4.9070000000000003e-01   8.8499999999999995e-02
  -1.2564000000000000e+00   4.3969999999999998e-01   2.5740000000000002e-01   1.2410000000000000e-01  -1.9980000000000001e-01   2.1899999999999999e-02   2.3304999999999998e+00   7.7820000000000000e-01   2.2635999999999998e+00   1.4449999999999999e-01   5.0029999999999997e-01   8.8499999999999995e-02
  -2.5789000000000000e+00   4.6170000000000000e-01  -1.7157000000000000e+00   3.8199999999999998e-02   8.5599999999999996e-02   2.6300000000000000e-02   2.4636000000000000e+00   8.2269999999999999e-01   2.8730000000000002e+00   1.4449999999999999e-01   5.3879999999999995e-01   7.9600000000000004e-02
  -2.9977000000000000e+00   1.7366999999999999e+00  -9.4359999999999999e-01   1.8140000000000001e-01  -2.8500000000000001e-02   1.4910000000000001e-01   2.2639000000000000e+00   8.0049999999999999e-01   2.6118000000000001e+00   1.3489999999999999e-01   5.1959999999999995e-01   9.2899999999999996e-02
  -1.8735999999999999e+00   7.4739999999999995e-01   1.2010000000000001e+00   1.8140000000000001e-01   1.9000000000000000e-02   3.0700000000000002e-02   2.4413999999999998e+00   7.1150000000000002e-01   3.0470999999999999e+00   2.1190000000000001e-01   4.3300000000000000e-01   1.2830000000000000e-01
  -1.1241000000000001e+00   3.5170000000000001e-01  -8.5800000000000001e-02  -8.5900000000000004e-02  -2.3790000000000000e-01   1.7500000000000002e-02   2.1972999999999998e+00   6.8930000000000002e-01   3.3083000000000000e+00   2.3119999999999999e-01   4.7149999999999997e-01   1.1500000000000000e-01
  -2.8875000000000002e+00   1.0992000000000000e+00  -8.5780000000000001e-01   2.3870000000000000e-01  -5.7099999999999998e-02   9.2100000000000001e-02   2.2416999999999998e+00   6.8930000000000002e-01   2.8730000000000002e+00   2.0230000000000001e-01   4.9070000000000003e-01   1.0170000000000000e-01
  -3.0859000000000001e+00   1.2969999999999999e+00  -1.1152000000000000e+00   1.6230000000000000e-01  -4.7600000000000003e-02   7.0199999999999999e-02   2.3083000000000000e+00   6.6710000000000003e-01   3.2212000000000001e+00   1.5409999999999999e-01   4.3300000000000000e-01   1.4160000000000000e-01
  -1.7634000000000001e+00   4.6170000000000000e-01   1.1152000000000000e+00   1.6230000000000000e-01  -1.3320000000000001e-01   4.8200000000000000e-02   2.1528999999999998e+00   7.1150000000000002e-01   3.5695000000000001e+00   2.1190000000000001e-01   4.9070000000000003e-01   1.1060000000000000e-01
  -1.2343999999999999e+00   9.2330000000000001e-01   2.5740000000000002e-01   5.7299999999999997e-02  -2.2839999999999999e-01   1.4030000000000001e-01   2.3527000000000000e+00   1.0450999999999999e+00   2.1764999999999999e+00   1.3489999999999999e-01   5.1959999999999995e-01   5.7500000000000002e-02
  -2.5127999999999999e+00   1.0551999999999999e+00  -7.7210000000000001e-01   1.5279999999999999e-01  -7.6100000000000001e-02   6.5799999999999997e-02   2.5746000000000002e+00   4.6689999999999998e-01   1.3059000000000001e+00   2.0230000000000001e-01   4.7149999999999997e-01   4.8700000000000000e-02
  -3.0417999999999998e+00   7.6939999999999997e-01  -1.3725000000000001e+00   2.2910000000000000e-01   9.4999999999999998e-03   5.2600000000000001e-02   2.1528999999999998e+00   6.6710000000000003e-01   3.0470999999999999e+00   2.0230000000000001e-01   4.8110000000000003e-01   1.4599999999999999e-01
  -1.7193000000000001e+00   1.0331999999999999e+00  -1.7160000000000000e-01   8.5900000000000004e-02  -9.5200000000000007e-02   8.3299999999999999e-02   2.2860999999999998e+00   1.0672999999999999e+00   3.4824000000000002e+00   1.8300000000000000e-01   5.2920000000000000e-01   2.6499999999999999e-02
  -1.5649999999999999e+00   5.4959999999999998e-01   0.0000000000000000e+00   8.5900000000000004e-02  -2.2839999999999999e-01   6.5799999999999997e-02   2.5968000000000000e+00   4.6689999999999998e-01   2.6118000000000001e+00   1.2520000000000001e-01   4.7149999999999997e-01   7.9600000000000004e-02
  -2.6890999999999998e+00   8.3540000000000003e-01  -7.7210000000000001e-01   1.5279999999999999e-01   2.8500000000000001e-02   3.5099999999999999e-02   2.2639000000000000e+00   7.3380000000000001e-01   2.6118000000000001e+00   1.4449999999999999e-01   4.0410000000000001e-01   1.1940000000000001e-01
  -2.8433999999999999e+00   1.0992000000000000e+00  -8.5800000000000001e-02   1.5279999999999999e-01  -9.4999999999999998e-03   7.4499999999999997e-02   2.1972999999999998e+00   1.0227999999999999e+00   3.6564999999999999e+00   1.3489999999999999e-01   5.4849999999999999e-01   1.3270000000000001e-01
  -2.1160000000000001e+00   6.5949999999999998e-01   2.5740000000000002e-01   5.7299999999999997e-02  -5.7099999999999998e-02   7.8899999999999998e-02   2.2860999999999998e+00   4.4469999999999998e-01   3.8306000000000000e+00   3.8500000000000000e-02   5.1959999999999995e-01   1.1060000000000000e-01
  -1.7193000000000001e+00   6.1550000000000005e-01  -4.2890000000000000e-01   5.7299999999999997e-02  -2.0930000000000001e-01   7.0199999999999999e-02   2.4636000000000000e+00   7.3380000000000001e-01   2.6989000000000001e+00   7.7100000000000002e-02   4.7149999999999997e-01   1.1500000000000000e-01
  -2.5348000000000002e+00   9.6730000000000005e-01  -8.5800000000000001e-02   1.8140000000000001e-01  -1.6180000000000000e-01   8.7700000000000000e-02   2.2195000000000000e+00   7.1150000000000002e-01   3.2212000000000001e+00   1.7340000000000000e-01   4.9070000000000003e-01   1.1060000000000000e-01
  -2.6450999999999998e+00   8.3540000000000003e-01  -7.7210000000000001e-01   4.7699999999999999e-02  -4.7600000000000003e-02   1.0960000000000000e-01   2.4413999999999998e+00   5.7809999999999995e-01   2.7858999999999998e+00   1.9270000000000001e-01   5.4849999999999999e-01   6.6400000000000001e-02
  -2.0939999999999999e+00   8.5740000000000005e-01  -2.5740000000000002e-01   8.5900000000000004e-02  -1.2370000000000000e-01   2.1899999999999999e-02   2.3083000000000000e+00   7.3380000000000001e-01   2.9600000000000000e+00   1.1559999999999999e-01   4.6189999999999998e-01   1.0620000000000000e-01
  -1.6972000000000000e+00   8.3540000000000003e-01   4.2890000000000000e-01   1.3370000000000001e-01  -1.4269999999999999e-01   1.0960000000000000e-01   2.6190000000000002e+00   5.3369999999999995e-01   2.8730000000000002e+00   1.6380000000000000e-01   4.3300000000000000e-01   8.4000000000000005e-02
  -2.1821999999999999e+00   9.0129999999999999e-01   1.7160000000000000e-01   9.5500000000000002e-02  -4.7600000000000003e-02   5.2600000000000001e-02   2.3971000000000000e+00   7.1150000000000002e-01   2.3506000000000000e+00   1.6380000000000000e-01   5.1000000000000001e-01   7.9600000000000004e-02
  -2.7553000000000001e+00   1.0771999999999999e+00   8.5800000000000001e-02   5.7299999999999997e-02  -1.9000000000000000e-02   8.3299999999999999e-02   2.1972999999999998e+00   9.7840000000000005e-01   1.5670999999999999e+00   3.8500000000000000e-02   4.9070000000000003e-01   7.5200000000000003e-02
  -2.0939999999999999e+00   8.1340000000000001e-01  -3.4310000000000002e-01   1.6230000000000000e-01  -6.6600000000000006e-02   2.6300000000000000e-02   2.2860999999999998e+00   7.1150000000000002e-01   2.8730000000000002e+00   1.3489999999999999e-01   4.3300000000000000e-01   7.5200000000000003e-02
  -1.8735999999999999e+00   7.2550000000000003e-01   1.7160000000000000e-01   6.6799999999999998e-02  -8.5599999999999996e-02   7.8899999999999998e-02   2.4636000000000000e+00   8.0049999999999999e-01   3.0470999999999999e+00   1.7340000000000000e-01   4.7149999999999997e-01   7.5200000000000003e-02
  -2.2263000000000002e+00   8.7929999999999997e-01  -4.2890000000000000e-01   8.5900000000000004e-02  -1.0470000000000000e-01   9.2100000000000001e-02   2.3527000000000000e+00   6.8930000000000002e-01   2.2635999999999998e+00   2.3119999999999999e-01   4.8110000000000003e-01   7.0800000000000002e-02
  -2.6010000000000000e+00   1.0331999999999999e+00  -7.7210000000000001e-01   3.8199999999999998e-02  -4.7600000000000003e-02   9.2100000000000001e-02   2.5301999999999998e+00   5.5589999999999995e-01   2.0024000000000002e+00   1.9270000000000001e-01   4.0410000000000001e-01   9.2899999999999996e-02
  -2.1821999999999999e+00   8.3540000000000003e-01   2.5740000000000002e-01   1.1459999999999999e-01  -6.6600000000000006e-02   1.0090000000000000e-01   2.5301999999999998e+00   9.1169999999999995e-01   2.2635999999999998e+00   2.2159999999999999e-01   4.6189999999999998e-01   8.8499999999999995e-02
  -2.0278999999999998e+00   6.5949999999999998e-01  -4.2890000000000000e-01   1.0500000000000000e-01  -1.4269999999999999e-01   9.6500000000000002e-02   2.3971000000000000e+00   6.4480000000000004e-01   2.4377000000000000e+00   2.1190000000000001e-01   5.6769999999999998e-01   1.2390000000000000e-01
  -2.2703000000000002e+00   8.1340000000000001e-01  -7.7210000000000001e-01   7.6399999999999996e-02  -1.7130000000000001e-01   5.7000000000000002e-02   2.3971000000000000e+00   7.1150000000000002e-01   2.7858999999999998e+00   1.6380000000000000e-01   4.4259999999999999e-01   8.8499999999999995e-02
  -2.5569000000000002e+00   8.5740000000000005e-01  -1.2010000000000001e+00   2.3870000000000000e-01  -1.1420000000000000e-01   7.4499999999999997e-02   2.1528999999999998e+00   1.0005999999999999e+00   2.2635999999999998e+00   1.2520000000000001e-01   5.0029999999999997e-01   3.9800000000000002e-02
  -2.2263000000000002e+00   8.1340000000000001e-01  -7.7210000000000001e-01   1.9089999999999999e-01  -8.5599999999999996e-02   8.7700000000000000e-02   2.3304999999999998e+00   8.0049999999999999e-01   3.2212000000000001e+00   1.8300000000000000e-01   4.9070000000000003e-01   1.0170000000000000e-01
  -2.0499000000000001e+00   7.2550000000000003e-01   8.5800000000000001e-02   1.7190000000000000e-01  -1.1420000000000000e-01   3.5099999999999999e-02   2.4192000000000000e+00   8.4499999999999997e-01   2.5247000000000002e+00   1.9270000000000001e-01   5.5810000000000004e-01   7.5200000000000003e-02
  -2.0278999999999998e+00   9.0129999999999999e-01  -7.7210000000000001e-01   1.5279999999999999e-01  -9.5200000000000007e-02   7.4499999999999997e-02   2.1084999999999998e+00   7.7820000000000000e-01   3.5695000000000001e+00   1.1559999999999999e-01   5.3879999999999995e-01   8.8499999999999995e-02
  -2.2483000000000000e+00   7.6939999999999997e-01  -2.5740000000000002e-01   1.2410000000000000e-01  -9.4999999999999998e-03   7.8899999999999998e-02   2.2860999999999998e+00   7.5600000000000001e-01   2.2635999999999998e+00   1.3489999999999999e-01   4.4259999999999999e-01   7.5200000000000003e-02
  -2.2924000000000002e+00   9.2330000000000001e-01   1.7160000000000000e-01  -2.8600000000000000e-02  -2.1890000000000001e-01   8.7700000000000000e-02   2.3304999999999998e+00   6.2260000000000004e-01   3.1341999999999999e+00   1.6380000000000000e-01   4.8110000000000003e-01   5.7500000000000002e-02
  -2.2042000000000002e+00   6.3749999999999996e-01  -7.7210000000000001e-01   7.6399999999999996e-02  -1.4269999999999999e-01   1.1400000000000000e-01   2.1751000000000000e+00   7.7820000000000000e-01   2.4377000000000000e+00   1.8300000000000000e-01   4.1370000000000001e-01   1.0170000000000000e-01
  -2.4466999999999999e+00   8.5740000000000005e-01   3.4310000000000002e-01   9.4999999999999998e-03  -8.5599999999999996e-02   7.4499999999999997e-02   2.3527000000000000e+00   6.4480000000000004e-01   2.8730000000000002e+00   1.2520000000000001e-01   4.9070000000000003e-01   5.7500000000000002e-02
  -2.3365000000000000e+00   8.5740000000000005e-01  -2.5740000000000002e-01   1.2410000000000000e-01  -1.2370000000000000e-01   1.0520000000000000e-01   2.3304999999999998e+00   7.5600000000000001e-01   2.0893999999999999e+00   1.7340000000000000e-01   3.9450000000000002e-01   7.0800000000000002e-02
  -2.2703000000000002e+00   8.1340000000000001e-01   0.0000000000000000e+00   1.3370000000000001e-01  -1.1420000000000000e-01   4.3900000000000002e-02   2.5080000000000000e+00   9.1169999999999995e-01   2.5247000000000002e+00   1.7340000000000000e-01   4.2340000000000000e-01   1.1500000000000000e-01
  -2.1600999999999999e+00   6.5949999999999998e-01   1.7160000000000000e-01   1.6230000000000000e-01  -7.6100000000000001e-02   1.0090000000000000e-01   2.4636000000000000e+00   5.7809999999999995e-01   1.8283000000000000e+00   1.0600000000000000e-01   4.7149999999999997e-01   7.0800000000000002e-02
  -2.2924000000000002e+00   8.7929999999999997e-01  -8.5800000000000001e-02   6.6799999999999998e-02  -2.8500000000000001e-02   6.5799999999999997e-02   2.2639000000000000e+00   8.4499999999999997e-01   3.0470999999999999e+00   1.8300000000000000e-01   4.9070000000000003e-01   1.0620000000000000e-01
  -2.2042000000000002e+00   6.8149999999999999e-01   0.0000000000000000e+00   1.3370000000000001e-01  -1.2370000000000000e-01   1.0520000000000000e-01   2.2639000000000000e+00   8.0049999999999999e-01   2.0893999999999999e+00   1.2520000000000001e-01   4.3300000000000000e-01   1.6810000000000000e-01
  -1.9838000000000000e+00   7.2550000000000003e-01  -1.7160000000000000e-01   1.3370000000000001e-01  -9.5200000000000007e-02   7.8899999999999998e-02   2.1972999999999998e+00   9.3389999999999995e-01   3.0470999999999999e+00   2.3119999999999999e-01   4.3300000000000000e-01   6.1899999999999997e-02
  -2.1821999999999999e+00   7.0350000000000001e-01   4.2890000000000000e-01   1.6230000000000000e-01  -6.6600000000000006e-02   8.3299999999999999e-02   2.2416999999999998e+00   6.2260000000000004e-01   2.5247000000000002e+00   1.2520000000000001e-01   5.1000000000000001e-01   1.1060000000000000e-01
  -2.2263000000000002e+00   6.5949999999999998e-01   1.7160000000000000e-01   6.6799999999999998e-02  -7.6100000000000001e-02   1.0090000000000000e-01   2.3083000000000000e+00   7.1150000000000002e-01   2.7858999999999998e+00   2.4079999999999999e-01   5.1000000000000001e-01   1.3710000000000000e-01
  -2.3805999999999998e+00   9.0129999999999999e-01  -2.5740000000000002e-01   1.0500000000000000e-01  -7.6100000000000001e-02   9.2100000000000001e-02   2.3971000000000000e+00   7.7820000000000000e-01   2.8730000000000002e+00   1.8300000000000000e-01   4.3300000000000000e-01   1.3270000000000001e-01
  -2.0720000000000001e+00   8.3540000000000003e-01  -4.2890000000000000e-01   1.4319999999999999e-01  -1.2370000000000000e-01   1.0960000000000000e-01   2.2860999999999998e+00   7.5600000000000001e-01   2.9600000000000000e+00   1.9270000000000001e-01   4.4259999999999999e-01   7.5200000000000003e-02
  -1.9838000000000000e+00   7.9139999999999999e-01  -4.2890000000000000e-01   7.6399999999999996e-02  -6.6600000000000006e-02   8.3299999999999999e-02   2.3083000000000000e+00   6.0040000000000004e-01   1.8283000000000000e+00   1.6380000000000000e-01   5.1000000000000001e-01   1.0620000000000000e-01
  -2.2924000000000002e+00   6.8149999999999999e-01  -5.1470000000000005e-01   1.6230000000000000e-01  -1.7130000000000001e-01   6.5799999999999997e-02   2.1528999999999998e+00   7.7820000000000000e-01   2.5247000000000002e+00   1.1559999999999999e-01   5.0029999999999997e-01   1.1060000000000000e-01
  -2.2703000000000002e+00   7.9139999999999999e-01  -8.5800000000000001e-02   1.7190000000000000e-01  -1.3320000000000001e-01   1.7500000000000002e-02   2.4857999999999998e+00   7.5600000000000001e-01   2.3506000000000000e+00   1.3489999999999999e-01   4.0410000000000001e-01   2.2100000000000002e-02
  -2.3144000000000000e+00   9.0129999999999999e-01  -3.4310000000000002e-01   1.1459999999999999e-01   1.9000000000000000e-02   7.4499999999999997e-02   2.2416999999999998e+00   1.0005999999999999e+00   2.6989000000000001e+00   1.4449999999999999e-01   4.8110000000000003e-01   6.6400000000000001e-02
  -2.0939999999999999e+00   1.0771999999999999e+00   1.7160000000000000e-01   1.1459999999999999e-01  -4.7600000000000003e-02   5.2600000000000001e-02   2.4192000000000000e+00   7.5600000000000001e-01   2.5247000000000002e+00   8.6699999999999999e-02   4.8110000000000003e-01   1.1940000000000001e-01
  -2.2483000000000000e+00   1.0771999999999999e+00  -8.5780000000000001e-01   1.4319999999999999e-01  -2.8500000000000001e-02   1.2280000000000001e-01   2.4636000000000000e+00   7.3380000000000001e-01   2.8730000000000002e+00   1.1559999999999999e-01   4.9070000000000003e-01   1.0170000000000000e-01
  -2.1600999999999999e+00   1.0112000000000001e+00   2.5740000000000002e-01   1.7190000000000000e-01  -5.7099999999999998e-02   5.2600000000000001e-02   2.3304999999999998e+00   7.5600000000000001e-01   3.1341999999999999e+00   1.6380000000000000e-01   4.9070000000000003e-01   4.4200000000000003e-02
  -2.1381000000000001e+00   8.5740000000000005e-01  -5.1470000000000005e-01   4.7699999999999999e-02  -1.9000000000000000e-02   1.1400000000000000e-01   2.3748999999999998e+00   7.3380000000000001e-01   2.6989000000000001e+00   2.2159999999999999e-01   4.3300000000000000e-01   7.9600000000000004e-02
  -2.2703000000000002e+00   8.7929999999999997e-01  -3.4310000000000002e-01   1.4319999999999999e-01  -2.1890000000000001e-01   8.3299999999999999e-02   2.3083000000000000e+00   6.4480000000000004e-01   2.7858999999999998e+00   1.4449999999999999e-01   4.0410000000000001e-01   9.2899999999999996e-02
  -2.0057999999999998e+00   8.1340000000000001e-01  -7.7210000000000001e-01   1.0500000000000000e-01  -3.8100000000000002e-02   9.6500000000000002e-02   2.3083000000000000e+00   8.6719999999999997e-01   2.7858999999999998e+00   1.5409999999999999e-01   4.3300000000000000e-01   9.7299999999999998e-02
  -2.1821999999999999e+00   6.1550000000000005e-01   2.5740000000000002e-01   7.6399999999999996e-02  -4.7600000000000003e-02   5.7000000000000002e-02   2.3083000000000000e+00   7.1150000000000002e-01   2.1764999999999999e+00   1.6380000000000000e-01   4.1370000000000001e-01   8.8499999999999995e-02
  -2.0057999999999998e+00   7.6939999999999997e-01   8.5800000000000001e-02   1.9089999999999999e-01  -7.6100000000000001e-02   1.0520000000000000e-01   2.2195000000000000e+00   5.7809999999999995e-01   3.6564999999999999e+00   1.8300000000000000e-01   4.5219999999999999e-01   7.9600000000000004e-02
  -2.0057999999999998e+00   8.7929999999999997e-01  -2.5740000000000002e-01   9.5500000000000002e-02  -7.6100000000000001e-02   2.6300000000000000e-02   2.4857999999999998e+00   7.3380000000000001e-01   2.6989000000000001e+00   1.3489999999999999e-01   3.8490000000000002e-01   2.6499999999999999e-02
  -2.2924000000000002e+00   8.5740000000000005e-01   0.0000000000000000e+00   1.9089999999999999e-01   0.0000000000000000e+00   6.1400000000000003e-02   2.4413999999999998e+00   8.0049999999999999e-01   3.0470999999999999e+00   2.3119999999999999e-01   4.7149999999999997e-01   7.0800000000000002e-02
  -2.1160000000000001e+00   9.4530000000000003e-01  -2.5740000000000002e-01   1.1459999999999999e-01  -1.7130000000000001e-01   5.7000000000000002e-02   2.3748999999999998e+00   7.1150000000000002e-01   2.6989000000000001e+00   1.8300000000000000e-01   5.0029999999999997e-01   5.7500000000000002e-02
  -2.1160000000000001e+00   1.0771999999999999e+00   8.5800000000000001e-02   1.0500000000000000e-01   0.0000000000000000e+00   8.3299999999999999e-02   2.3083000000000000e+00   8.4499999999999997e-01   2.3506000000000000e+00   1.3489999999999999e-01   4.3300000000000000e-01   1.0620000000000000e-01
  -1.9397000000000000e+00   1.0992000000000000e+00  -1.7160000000000000e-01   1.4319999999999999e-01  -1.3320000000000001e-01   7.4499999999999997e-02   2.4413999999999998e+00   8.0049999999999999e-01   2.4377000000000000e+00   1.3489999999999999e-01   3.7530000000000002e-01   7.0800000000000002e-02
  -2.1600999999999999e+00   9.6730000000000005e-01  -1.7160000000000000e-01   1.4319999999999999e-01  -1.0470000000000000e-01   8.7700000000000000e-02   2.3527000000000000e+00   7.5600000000000001e-01   2.7858999999999998e+00   2.1190000000000001e-01   4.5219999999999999e-01   1.4599999999999999e-01
  -2.1381000000000001e+00   8.7929999999999997e-01  -2.5740000000000002e-01   9.5500000000000002e-02  -1.0470000000000000e-01   4.8200000000000000e-02   2.2860999999999998e+00   8.0049999999999999e-01   2.3506000000000000e+00   2.3119999999999999e-01   4.7149999999999997e-01   1.0170000000000000e-01
  -2.1381000000000001e+00   9.0129999999999999e-01  -2.5740000000000002e-01   1.4319999999999999e-01  -1.1420000000000000e-01   6.5799999999999997e-02   2.1528999999999998e+00   5.7809999999999995e-01   2.6118000000000001e+00   1.2520000000000001e-01   3.7530000000000002e-01   1.1060000000000000e-01
  -2.2924000000000002e+00   9.0129999999999999e-01  -1.7160000000000000e-01   8.5900000000000004e-02  -1.2370000000000000e-01   6.5799999999999997e-02   2.6634000000000002e+00   8.6719999999999997e-01   2.6118000000000001e+00   1.2520000000000001e-01   4.4259999999999999e-01   6.1899999999999997e-02
  -2.1600999999999999e+00   7.2550000000000003e-01  -7.7210000000000001e-01   6.6799999999999998e-02  -1.0470000000000000e-01   8.7700000000000000e-02   2.2860999999999998e+00   7.1150000000000002e-01   2.9600000000000000e+00   1.6380000000000000e-01   5.1000000000000001e-01   1.1500000000000000e-01
  -2.1821999999999999e+00   8.1340000000000001e-01   2.5740000000000002e-01   1.0500000000000000e-01  -1.6180000000000000e-01   5.7000000000000002e-02   2.2860999999999998e+00   5.1139999999999997e-01   2.6118000000000001e+00   1.2520000000000001e-01   4.6189999999999998e-01   8.8499999999999995e-02
  -2.2703000000000002e+00   9.8929999999999996e-01  -6.0050000000000003e-01   2.3870000000000000e-01  -1.3320000000000001e-01   7.8899999999999998e-02   2.3304999999999998e+00   7.3380000000000001e-01   1.9153000000000000e+00   1.5409999999999999e-01   5.1000000000000001e-01   7.5200000000000003e-02
  -2.0720000000000001e+00   7.4739999999999995e-01   2.5740000000000002e-01   1.0500000000000000e-01  -1.9000000000000000e-02   1.0520000000000000e-01   2.2195000000000000e+00   7.5600000000000001e-01   2.7858999999999998e+00   1.4449999999999999e-01   4.3300000000000000e-01   8.8499999999999995e-02
  -2.1600999999999999e+00   9.8929999999999996e-01  -3.4310000000000002e-01   2.7689999999999998e-01  -9.4999999999999998e-03   7.8899999999999998e-02   2.4636000000000000e+00   8.8939999999999997e-01   2.8730000000000002e+00   1.2520000000000001e-01   5.0029999999999997e-01   1.1940000000000001e-01
  -2.3584999999999998e+00   1.0331999999999999e+00  -1.7160000000000000e-01   1.3370000000000001e-01  -5.7099999999999998e-02   4.8200000000000000e-02   2.2639000000000000e+00   6.6710000000000003e-01   3.3083000000000000e+00   1.7340000000000000e-01   3.7530000000000002e-01   9.7299999999999998e-02
  -2.3144000000000000e+00   8.3540000000000003e-01   2.5740000000000002e-01   1.0500000000000000e-01  -6.6600000000000006e-02   4.3900000000000002e-02   2.4192000000000000e+00   8.6719999999999997e-01   2.7858999999999998e+00   1.7340000000000000e-01   4.6189999999999998e-01   9.2899999999999996e-02
  -2.0939999999999999e+00   9.2330000000000001e-01   0.0000000000000000e+00   1.0500000000000000e-01  -1.3320000000000001e-01   1.0090000000000000e-01   2.1972999999999998e+00   8.4499999999999997e-01   2.4377000000000000e+00   1.1559999999999999e-01   4.1370000000000001e-01   1.1500000000000000e-01
  -2.2042000000000002e+00   7.0350000000000001e-01  -1.7160000000000000e-01   2.3870000000000000e-01  -1.1420000000000000e-01   1.3589999999999999e-01   2.3527000000000000e+00   9.7840000000000005e-01   2.1764999999999999e+00   9.6299999999999997e-02   4.8110000000000003e-01   8.8499999999999995e-02
  -2.1381000000000001e+00   7.9139999999999999e-01   8.5800000000000001e-02   1.6230000000000000e-01  -1.1420000000000000e-01   4.3900000000000002e-02   2.2639000000000000e+00   8.2269999999999999e-01   2.8730000000000002e+00   1.3489999999999999e-01   4.6189999999999998e-01   7.0800000000000002e-02
  -2.2483000000000000e+00   9.4530000000000003e-01  -2.5740000000000002e-01   1.0500000000000000e-01  -9.5200000000000007e-02   9.2100000000000001e-02   2.2860999999999998e+00   1.0005999999999999e+00   2.9600000000000000e+00   1.8300000000000000e-01   4.3300000000000000e-01   9.7299999999999998e-02
  -2.1381000000000001e+00   1.0112000000000001e+00  -2.5740000000000002e-01   5.7299999999999997e-02  -1.0470000000000000e-01   4.8200000000000000e-02   2.3527000000000000e+00   7.5600000000000001e-01   2.5247000000000002e+00   2.6010000000000000e-01   4.6189999999999998e-01   8.8499999999999995e-02
  -2.0499000000000001e+00   1.0331999999999999e+00  -1.7160000000000000e-01   2.0050000000000001e-01  -9.5200000000000007e-02   2.6300000000000000e-02   2.1307000000000000e+00   7.5600000000000001e-01   2.7858999999999998e+00   1.7340000000000000e-01   5.3879999999999995e-01   6.6400000000000001e-02
  -2.3584999999999998e+00   8.3540000000000003e-01   0.0000000000000000e+00   1.1459999999999999e-01  -6.6600000000000006e-02   7.4499999999999997e-02   2.5080000000000000e+00   4.8920000000000002e-01   3.3083000000000000e+00   1.2520000000000001e-01   4.4259999999999999e-01   1.0620000000000000e-01
  -2.1381000000000001e+00   9.0129999999999999e-01  -8.5780000000000001e-01   1.4319999999999999e-01  -1.9000000000000000e-02   7.0199999999999999e-02   2.3083000000000000e+00   9.3389999999999995e-01   3.2212000000000001e+00   1.9270000000000001e-01   4.9070000000000003e-01   6.6400000000000001e-02
  -2.3805999999999998e+00   9.8929999999999996e-01   0.0000000000000000e+00   1.2410000000000000e-01  -7.6100000000000001e-02   4.8200000000000000e-02   2.2639000000000000e+00   6.2260000000000004e-01   2.3506000000000000e+00   1.2520000000000001e-01   4.1370000000000001e-01   1.4160000000000000e-01
  -2.2483000000000000e+00   8.7929999999999997e-01  -6.8630000000000002e-01   1.2410000000000000e-01  -4.7600000000000003e-02   9.2100000000000001e-02   2.5080000000000000e+00   8.4499999999999997e-01   2.7858999999999998e+00   1.4449999999999999e-01   4.9070000000000003e-01   8.8499999999999995e-02
  -2.2924000000000002e+00   5.9360000000000002e-01   2.5740000000000002e-01   9.5500000000000002e-02  -1.3320000000000001e-01   1.1840000000000001e-01   2.4636000000000000e+00   9.3389999999999995e-01   3.4824000000000002e+00   1.8300000000000000e-01   4.4259999999999999e-01   7.5200000000000003e-02
  -2.1821999999999999e+00   9.2330000000000001e-01  -6.0050000000000003e-01   7.6399999999999996e-02  -8.5599999999999996e-02   7.4499999999999997e-02   2.4413999999999998e+00   6.0040000000000004e-01   2.8730000000000002e+00   1.4449999999999999e-01   4.7149999999999997e-01   7.9600000000000004e-02
  -2.2483000000000000e+00   9.4530000000000003e-01  -3.4310000000000002e-01   1.4319999999999999e-01  -6.6600000000000006e-02   1.0960000000000000e-01   2.1972999999999998e+00   9.1169999999999995e-01   2.5247000000000002e+00   1.0600000000000000e-01   4.6189999999999998e-01   4.8700000000000000e-02
  -2.2042000000000002e+00   9.2330000000000001e-01   1.7160000000000000e-01   3.8199999999999998e-02  -1.2370000000000000e-01   7.0199999999999999e-02   2.4413999999999998e+00   8.4499999999999997e-01   2.5247000000000002e+00   9.6299999999999997e-02   5.4849999999999999e-01   9.7299999999999998e-02
  -2.1821999999999999e+00   8.7929999999999997e-01  -1.7160000000000000e-01   9.5500000000000002e-02  -7.6100000000000001e-02   7.0199999999999999e-02   2.2416999999999998e+00   6.4480000000000004e-01   3.1341999999999999e+00   1.0600000000000000e-01   3.9450000000000002e-01   3.5400000000000001e-02
  -1.9838000000000000e+00   7.6939999999999997e-01  -7.7210000000000001e-01   2.0999999999999999e-01  -6.6600000000000006e-02   1.1400000000000000e-01   2.3304999999999998e+00   5.7809999999999995e-01   3.2212000000000001e+00   1.7340000000000000e-01   4.9070000000000003e-01   7.9600000000000004e-02
  -2.2483000000000000e+00   9.0129999999999999e-01  -8.5800000000000001e-02   2.8600000000000000e-02  -1.9000000000000000e-02   6.1400000000000003e-02   2.3748999999999998e+00   7.3380000000000001e-01   2.3506000000000000e+00   1.7340000000000000e-01   4.7149999999999997e-01   7.5200000000000003e-02
  -2.2263000000000002e+00   7.0350000000000001e-01   3.4310000000000002e-01   1.2410000000000000e-01  -7.6100000000000001e-02   5.2600000000000001e-02   2.3527000000000000e+00   6.8930000000000002e-01   2.8730000000000002e+00   1.1559999999999999e-01   4.6189999999999998e-01   7.5200000000000003e-02
  -2.2263000000000002e+00   9.2330000000000001e-01  -8.5800000000000001e-02   5.7299999999999997e-02  -9.4999999999999998e-03   1.0960000000000000e-01   2.2639000000000000e+00   7.1150000000000002e-01   2.8730000000000002e+00   1.1559999999999999e-01   4.3300000000000000e-01   5.3100000000000001e-02
  -2.2042000000000002e+00   7.4739999999999995e-01  -4.2890000000000000e-01   7.6399999999999996e-02  -7.6100000000000001e-02   9.2100000000000001e-02   2.3304999999999998e+00   6.0040000000000004e-01   2.6989000000000001e+00   2.0230000000000001e-01   4.6189999999999998e-01   7.9600000000000004e-02
  -2.1600999999999999e+00   8.3540000000000003e-01   2.5740000000000002e-01   7.6399999999999996e-02  -6.6600000000000006e-02   7.8899999999999998e-02   2.2416999999999998e+00   8.0049999999999999e-01   2.8730000000000002e+00   1.0600000000000000e-01   4.7149999999999997e-01   1.1060000000000000e-01
  -2.1821999999999999e+00   9.4530000000000003e-01   3.4310000000000002e-01   1.1459999999999999e-01  -4.7600000000000003e-02   5.2600000000000001e-02   2.2639000000000000e+00   6.8930000000000002e-01   3.2212000000000001e+00   1.2520000000000001e-01   4.4259999999999999e-01   9.7299999999999998e-02
  -2.1381000000000001e+00   8.7929999999999997e-01  -1.7160000000000000e-01   8.5900000000000004e-02  -1.4269999999999999e-01   7.8899999999999998e-02   2.2860999999999998e+00   6.2260000000000004e-01   2.6118000000000001e+00   1.6380000000000000e-01   4.6189999999999998e-01   8.4000000000000005e-02
  -2.3584999999999998e+00   7.2550000000000003e-01  -6.8630000000000002e-01   1.4319999999999999e-01  -1.4269999999999999e-01   8.3299999999999999e-02   2.3748999999999998e+00   6.4480000000000004e-01   2.1764999999999999e+00   1.7340000000000000e-01   4.1370000000000001e-01   6.6400000000000001e-02
  -2.3805999999999998e+00   9.4530000000000003e-01  -2.5740000000000002e-01   1.3370000000000001e-01  -4.7600000000000003e-02   3.5099999999999999e-02   2.3083000000000000e+00   6.6710000000000003e-01   2.1764999999999999e+00   1.8300000000000000e-01   5.3879999999999995e-01   7.0800000000000002e-02
  -2.1821999999999999e+00   9.2330000000000001e-01  -8.5800000000000001e-02   1.5279999999999999e-01  -1.0470000000000000e-01   9.6500000000000002e-02   2.3748999999999998e+00   7.3380000000000001e-01   2.9600000000000000e+00   1.3489999999999999e-01   5.3879999999999995e-01   7.9600000000000004e-02
  -2.2483000000000000e+00   9.2330000000000001e-01  -1.7160000000000000e-01   1.3370000000000001e-01  -6.6600000000000006e-02   7.4499999999999997e-02   2.2639000000000000e+00   6.8930000000000002e-01   2.9600000000000000e+00   9.6299999999999997e-02   4.5219999999999999e-01   6.6400000000000001e-02
  -2.1160000000000001e+00   7.6939999999999997e-01  -1.7160000000000000e-01   1.9089999999999999e-01  -5.7099999999999998e-02   9.6500000000000002e-02   2.2639000000000000e+00   5.5589999999999995e-01   3.1341999999999999e+00   6.7400000000000002e-02   5.1000000000000001e-01   8.8499999999999995e-02
  -2.4026000000000001e+00   8.3540000000000003e-01  -9.4359999999999999e-01   1.5279999999999999e-01  -9.5200000000000007e-02   4.8200000000000000e-02   2.2416999999999998e+00   7.7820000000000000e-01   2.4377000000000000e+00   1.4449999999999999e-01   3.7530000000000002e-01   1.1940000000000001e-01
  -2.2042000000000002e+00   8.1340000000000001e-01  -6.0050000000000003e-01   9.5500000000000002e-02  -1.3320000000000001e-01   6.1400000000000003e-02   2.3304999999999998e+00   6.6710000000000003e-01   2.7858999999999998e+00   1.6380000000000000e-01   4.5219999999999999e-01   7.9600000000000004e-02
  -2.0720000000000001e+00   8.7929999999999997e-01  -1.3725000000000001e+00   6.6799999999999998e-02  -1.0470000000000000e-01   9.2100000000000001e-02   2.1084999999999998e+00   7.7820000000000000e-01   3.1341999999999999e+00   2.0230000000000001e-01   3.6559999999999998e-01   1.0170000000000000e-01
  -2.0278999999999998e+00   8.5740000000000005e-01  -6.0050000000000003e-01   1.4319999999999999e-01  -2.8500000000000001e-02   8.3299999999999999e-02   2.3527000000000000e+00   8.8939999999999997e-01   2.9600000000000000e+00   1.3489999999999999e-01   4.7149999999999997e-01   1.3710000000000000e-01
  -2.2703000000000002e+00   8.1340000000000001e-01  -5.1470000000000005e-01   2.8600000000000000e-02  -1.5229999999999999e-01   9.2100000000000001e-02   2.1751000000000000e+00   9.3389999999999995e-01   2.7858999999999998e+00   1.7340000000000000e-01   4.7149999999999997e-01   5.3100000000000001e-02
  -2.1821999999999999e+00   6.1550000000000005e-01  -8.5780000000000001e-01   0.0000000000000000e+00  -1.1420000000000000e-01   5.7000000000000002e-02   2.3304999999999998e+00   8.4499999999999997e-01   2.9600000000000000e+00   1.8300000000000000e-01   5.5810000000000004e-01   6.6400000000000001e-02
  -2.0939999999999999e+00   9.0129999999999999e-01  -5.1470000000000005e-01   1.7190000000000000e-01  -1.4269999999999999e-01   3.5099999999999999e-02   2.2860999999999998e+00   6.2260000000000004e-01   2.7858999999999998e+00   1.3489999999999999e-01   4.0410000000000001e-01   9.2899999999999996e-02
  -2.0720000000000001e+00   9.8929999999999996e-01  -8.5800000000000001e-02   1.8140000000000001e-01  -9.4999999999999998e-03   7.0199999999999999e-02   2.1751000000000000e+00   6.2260000000000004e-01   3.0470999999999999e+00   1.9270000000000001e-01   4.5219999999999999e-01   1.1060000000000000e-01
  -2.0499000000000001e+00   9.0129999999999999e-01  -5.1470000000000005e-01   2.3870000000000000e-01  -1.9000000000000000e-02   5.7000000000000002e-02   2.4192000000000000e+00   9.3389999999999995e-01   2.0893999999999999e+00   1.9270000000000001e-01   5.2920000000000000e-01   5.7500000000000002e-02
  -2.1381000000000001e+00   9.2330000000000001e-01  -7.7210000000000001e-01   7.6399999999999996e-02  -3.8100000000000002e-02   5.2600000000000001e-02   2.3748999999999998e+00   8.2269999999999999e-01   3.3083000000000000e+00   2.1190000000000001e-01   5.5810000000000004e-01   1.1940000000000001e-01
  -2.1821999999999999e+00   7.4739999999999995e-01  -2.5740000000000002e-01   7.6399999999999996e-02  -1.7130000000000001e-01   6.5799999999999997e-02   2.3527000000000000e+00   6.2260000000000004e-01   3.0470999999999999e+00   9.6299999999999997e-02   4.3300000000000000e-01   9.2899999999999996e-02
  -2.0720000000000001e+00   9.4530000000000003e-01  -5.1470000000000005e-01   1.6230000000000000e-01  -7.6100000000000001e-02   1.1400000000000000e-01   2.2860999999999998e+00   7.5600000000000001e-01   2.9600000000000000e+00   1.1559999999999999e-01   4.7149999999999997e-01   9.2899999999999996e-02
  -2.2703000000000002e+00   9.2330000000000001e-01  -2.5740000000000002e-01   7.6399999999999996e-02  -8.5599999999999996e-02   7.0199999999999999e-02   2.1972999999999998e+00   8.0049999999999999e-01   2.3506000000000000e+00   2.0230000000000001e-01   4.0410000000000001e-01   1.0170000000000000e-01
  -2.1600999999999999e+00   8.7929999999999997e-01  -6.0050000000000003e-01   1.3370000000000001e-01  -1.4269999999999999e-01   8.7700000000000000e-02   2.3304999999999998e+00   6.6710000000000003e-01   2.6989000000000001e+00   1.8300000000000000e-01   4.2340000000000000e-01   7.9600000000000004e-02
  -2.2924000000000002e+00   8.1340000000000001e-01  -6.8630000000000002e-01   1.4319999999999999e-01  -7.6100000000000001e-02   1.2720000000000001e-01   2.1751000000000000e+00   8.0049999999999999e-01   1.8283000000000000e+00   2.2159999999999999e-01   4.6189999999999998e-01   7.5200000000000003e-02
  -2.2042000000000002e+00   7.9139999999999999e-01  -4.2890000000000000e-01   6.6799999999999998e-02  -7.6100000000000001e-02   1.4910000000000001e-01   2.2416999999999998e+00   6.8930000000000002e-01   2.7858999999999998e+00   1.7340000000000000e-01   5.3879999999999995e-01   7.5200000000000003e-02
  -2.0057999999999998e+00   6.5949999999999998e-01   8.5800000000000001e-02   4.7699999999999999e-02  -3.8100000000000002e-02   1.0090000000000000e-01   2.2416999999999998e+00   8.6719999999999997e-01   2.0024000000000002e+00   1.6380000000000000e-01   5.0029999999999997e-01   7.5200000000000003e-02
  -2.2483000000000000e+00   7.4739999999999995e-01  -6.0050000000000003e-01   7.6399999999999996e-02   1.9000000000000000e-02   6.1400000000000003e-02   2.2639000000000000e+00   8.4499999999999997e-01   2.4377000000000000e+00   2.0230000000000001e-01   5.1959999999999995e-01   1.3270000000000001e-01
  -2.1600999999999999e+00   9.2330000000000001e-01   0.0000000000000000e+00   1.4319999999999999e-01  -1.0470000000000000e-01   1.0960000000000000e-01   2.3304999999999998e+00   7.3380000000000001e-01   2.5247000000000002e+00   1.5409999999999999e-01   4.4259999999999999e-01   9.7299999999999998e-02
  -2.0939999999999999e+00   9.4530000000000003e-01  -3.4310000000000002e-01   2.0050000000000001e-01  -1.9030000000000000e-01   1.0960000000000000e-01   2.1751000000000000e+00   8.4499999999999997e-01   3.2212000000000001e+00   1.5409999999999999e-01   3.7530000000000002e-01   8.4000000000000005e-02
  -2.2042000000000002e+00   8.1340000000000001e-01  -7.7210000000000001e-01   1.2410000000000000e-01  -6.6600000000000006e-02   1.0520000000000000e-01   2.1307000000000000e+00   6.8930000000000002e-01   2.6989000000000001e+00   2.1190000000000001e-01   4.5219999999999999e-01   7.0800000000000002e-02
  -2.2483000000000000e+00   7.2550000000000003e-01  -6.8630000000000002e-01   8.5900000000000004e-02  -1.7130000000000001e-01   2.1899999999999999e-02   2.4192000000000000e+00   7.1150000000000002e-01   2.5247000000000002e+00   1.5409999999999999e-01   4.4259999999999999e-01   7.0800000000000002e-02
  -2.0939999999999999e+00   9.2330000000000001e-01  -3.4310000000000002e-01   6.6799999999999998e-02  -1.3320000000000001e-01   6.5799999999999997e-02   2.3971000000000000e+00   6.4480000000000004e-01   3.0470999999999999e+00   2.0230000000000001e-01   5.1959999999999995e-01   7.5200000000000003e-02
  -2.0278999999999998e+00   1.0112000000000001e+00   1.7160000000000000e-01   1.6230000000000000e-01  -9.5200000000000007e-02   1.0960000000000000e-01   2.3971000000000000e+00   8.2269999999999999e-01   2.6118000000000001e+00   2.4079999999999999e-01   5.1000000000000001e-01   7.9600000000000004e-02
  -2.3584999999999998e+00   9.2330000000000001e-01  -9.4359999999999999e-01   9.5500000000000002e-02  -1.9030000000000000e-01   1.1840000000000001e-01   2.3083000000000000e+00   6.4480000000000004e-01   2.3506000000000000e+00   1.5409999999999999e-01   4.2340000000000000e-01   6.1899999999999997e-02
  -2.2042000000000002e+00   7.2550000000000003e-01  -5.1470000000000005e-01   1.9089999999999999e-01  -3.8100000000000002e-02   7.8899999999999998e-02   2.5746000000000002e+00   6.8930000000000002e-01   2.4377000000000000e+00   1.6380000000000000e-01   5.6769999999999998e-01   1.1060000000000000e-01
  -2.2263000000000002e+00   9.8929999999999996e-01  -4.2890000000000000e-01   1.4319999999999999e-01  -5.7099999999999998e-02   5.7000000000000002e-02   2.1528999999999998e+00   8.6719999999999997e-01   3.5695000000000001e+00   1.2520000000000001e-01   4.9070000000000003e-01   1.0170000000000000e-01
  -2.1381000000000001e+00   9.0129999999999999e-01  -6.0050000000000003e-01   2.0050000000000001e-01  -2.8500000000000001e-02   3.9500000000000000e-02   2.5524000000000000e+00   8.4499999999999997e-01   2.6118000000000001e+00   1.6380000000000000e-01   5.1959999999999995e-01   8.4000000000000005e-02
  -2.2042000000000002e+00   9.4530000000000003e-01  -1.7160000000000000e-01   8.5900000000000004e-02  -5.7099999999999998e-02   7.0199999999999999e-02   2.3971000000000000e+00   6.8930000000000002e-01   2.1764999999999999e+00   8.6699999999999999e-02   4.8110000000000003e-01   7.9600000000000004e-02
  -2.2042000000000002e+00   1.0771999999999999e+00  -6.8630000000000002e-01   2.1959999999999999e-01  -1.4269999999999999e-01   8.3299999999999999e-02   2.3527000000000000e+00   7.3380000000000001e-01   2.3506000000000000e+00   1.4449999999999999e-01   4.5219999999999999e-01   9.7299999999999998e-02
  -2.2042000000000002e+00   7.2550000000000003e-01  -3.4310000000000002e-01   2.0050000000000001e-01  -1.9000000000000000e-02   9.2100000000000001e-02   2.3527000000000000e+00   7.5600000000000001e-01   2.4377000000000000e+00   6.7400000000000002e-02   3.8490000000000002e-01   1.1060000000000000e-01
  -2.1821999999999999e+00   9.4530000000000003e-01  -6.8630000000000002e-01   2.8600000000000000e-02  -5.7099999999999998e-02   7.8899999999999998e-02   2.4192000000000000e+00   8.6719999999999997e-01   2.9600000000000000e+00   2.1190000000000001e-01   4.8110000000000003e-01   1.2390000000000000e-01
  -2.1381000000000001e+00   9.2330000000000001e-01   7.7210000000000001e-01   1.2410000000000000e-01  -1.6180000000000000e-01   6.5799999999999997e-02   2.3527000000000000e+00   6.4480000000000004e-01   2.3506000000000000e+00   9.6299999999999997e-02   3.8490000000000002e-01   8.8499999999999995e-02
  -2.1381000000000001e+00   8.7929999999999997e-01   8.5800000000000001e-02   1.6230000000000000e-01  -1.5229999999999999e-01   1.7500000000000002e-02   2.2416999999999998e+00   6.8930000000000002e-01   2.6989000000000001e+00   1.4449999999999999e-01   4.3300000000000000e-01   9.2899999999999996e-02
  -2.3144000000000000e+00   1.0331999999999999e+00  -1.7160000000000000e-01   6.6799999999999998e-02  -1.2370000000000000e-01   1.0090000000000000e-01   2.6190000000000002e+00   6.6710000000000003e-01   2.5247000000000002e+00   1.3489999999999999e-01   4.3300000000000000e-01   5.7500000000000002e-02
  -2.1821999999999999e+00   9.4530000000000003e-01  -2.5740000000000002e-01   8.5900000000000004e-02  -7.6100000000000001e-02   4.3900000000000002e-02   2.4192000000000000e+00   8.4499999999999997e-01   2.5247000000000002e+00   2.1190000000000001e-01   5.5810000000000004e-01   8.8499999999999995e-02
  -2.3144000000000000e+00   7.2550000000000003e-01  -6.8630000000000002e-01   1.4319999999999999e-01  -9.5200000000000007e-02   6.5799999999999997e-02   2.1751000000000000e+00   7.5600000000000001e-01   2.4377000000000000e+00   2.3119999999999999e-01   3.8490000000000002e-01   9.2899999999999996e-02
  -2.1600999999999999e+00   1.0551999999999999e+00  -1.7160000000000000e-01   9.5500000000000002e-02  -2.8500000000000001e-02   6.1400000000000003e-02   2.3527000000000000e+00   7.7820000000000000e-01   2.5247000000000002e+00   1.8300000000000000e-01   5.1000000000000001e-01   3.9800000000000002e-02
  -2.0278999999999998e+00   6.8149999999999999e-01  -1.3725000000000001e+00   1.1459999999999999e-01  -1.4269999999999999e-01   6.5799999999999997e-02   2.2416999999999998e+00   8.0049999999999999e-01   2.3506000000000000e+00   1.7340000000000000e-01   5.1000000000000001e-01   1.1060000000000000e-01
  -2.0939999999999999e+00   7.0350000000000001e-01  -1.7160000000000000e-01   2.0050000000000001e-01  -4.7600000000000003e-02   7.4499999999999997e-02   2.3304999999999998e+00   7.5600000000000001e-01   2.1764999999999999e+00   1.7340000000000000e-01   4.7149999999999997e-01   7.5200000000000003e-02
  -2.2042000000000002e+00   9.2330000000000001e-01  -8.5780000000000001e-01   1.4319999999999999e-01  -1.9000000000000000e-02   4.8200000000000000e-02   2.2416999999999998e+00   8.8939999999999997e-01   2.6989000000000001e+00   1.5409999999999999e-01   4.2340000000000000e-01   1.1060000000000000e-01
  -2.2703000000000002e+00   9.4530000000000003e-01  -6.0050000000000003e-01   5.7299999999999997e-02  -1.3320000000000001e-01   9.6500000000000002e-02   2.4413999999999998e+00   6.4480000000000004e-01   2.6989000000000001e+00   2.0230000000000001e-01   5.1000000000000001e-01   1.2830000000000000e-01
  -2.1821999999999999e+00   8.5740000000000005e-01  -6.8630000000000002e-01   7.6399999999999996e-02  -9.5200000000000007e-02   1.0090000000000000e-01   2.3304999999999998e+00   1.0894999999999999e+00   2.6989000000000001e+00   1.6380000000000000e-01   3.4639999999999999e-01   8.4000000000000005e-02
  -2.0720000000000001e+00   1.0112000000000001e+00   1.7160000000000000e-01   1.1459999999999999e-01  -9.5200000000000007e-02   1.0960000000000000e-01   2.2860999999999998e+00   8.2269999999999999e-01   2.9600000000000000e+00   1.2520000000000001e-01   3.8490000000000002e-01   1.0620000000000000e-01
  -2.2703000000000002e+00   8.5740000000000005e-01  -7.7210000000000001e-01   7.6399999999999996e-02  -3.8100000000000002e-02   8.3299999999999999e-02   2.2860999999999998e+00   7.1150000000000002e-01   2.0024000000000002e+00   2.3119999999999999e-01   4.4259999999999999e-01   6.6400000000000001e-02
  -2.2042000000000002e+00   8.7929999999999997e-01  -7.7210000000000001e-01   9.5500000000000002e-02  -1.3320000000000001e-01   1.1840000000000001e-01   2.1528999999999998e+00   8.8939999999999997e-01   3.3083000000000000e+00   8.6699999999999999e-02   5.1000000000000001e-01   7.0800000000000002e-02
  -2.0720000000000001e+00   8.7929999999999997e-01  -4.2890000000000000e-01   2.8600000000000000e-02  -1.1420000000000000e-01   7.0199999999999999e-02   2.2639000000000000e+00   6.4480000000000004e-01   3.1341999999999999e+00   2.4079999999999999e-01   4.2340000000000000e-01   1.0170000000000000e-01
  -2.0720000000000001e+00   8.7929999999999997e-01  -6.8630000000000002e-01   1.3370000000000001e-01  -2.8500000000000001e-02   1.7500000000000002e-02   2.3527000000000000e+00   7.5600000000000001e-01   2.9600000000000000e+00   1.6380000000000000e-01   5.1959999999999995e-01   4.8700000000000000e-02
  -2.3805999999999998e+00   9.0129999999999999e-01  -4.2890000000000000e-01   1.9099999999999999e-02  -2.0930000000000001e-01   5.7000000000000002e-02   2.3527000000000000e+00   8.2269999999999999e-01   2.6989000000000001e+00   1.6380000000000000e-01   5.3879999999999995e-01   4.4200000000000003e-02
  -2.3584999999999998e+00   7.0350000000000001e-01  -5.1470000000000005e-01   1.4319999999999999e-01  -2.8500000000000001e-02   5.7000000000000002e-02   2.1307000000000000e+00   7.3380000000000001e-01   2.4377000000000000e+00   6.7400000000000002e-02   4.9070000000000003e-01   7.9600000000000004e-02
  -2.1381000000000001e+00   8.1340000000000001e-01  -7.7210000000000001e-01   9.5500000000000002e-02  -2.8500000000000001e-02   6.1400000000000003e-02   2.3083000000000000e+00   9.1169999999999995e-01   2.5247000000000002e+00   1.4449999999999999e-01   4.2340000000000000e-01   8.8499999999999995e-02
  -2.2263000000000002e+00   9.4530000000000003e-01  -8.5800000000000001e-02   1.3370000000000001e-01  -1.5229999999999999e-01   8.7700000000000000e-02   2.3971000000000000e+00   4.0020000000000000e-01   3.3083000000000000e+00   1.8300000000000000e-01   4.3300000000000000e-01   5.3100000000000001e-02
  -2.2042000000000002e+00   7.6939999999999997e-01   4.2890000000000000e-01   9.5500000000000002e-02  -7.6100000000000001e-02   7.8899999999999998e-02   2.3304999999999998e+00   8.6719999999999997e-01   2.5247000000000002e+00   1.3489999999999999e-01   4.4259999999999999e-01   8.4000000000000005e-02
  -2.0499000000000001e+00   9.2330000000000001e-01  -1.7160000000000000e-01   1.3370000000000001e-01  -1.0470000000000000e-01   4.8200000000000000e-02   2.3527000000000000e+00   7.5600000000000001e-01   2.6118000000000001e+00   9.6299999999999997e-02   4.9070000000000003e-01   9.2899999999999996e-02
  -2.3805999999999998e+00   9.0129999999999999e-01  -1.3725000000000001e+00   1.1459999999999999e-01  -1.6180000000000000e-01   1.0520000000000000e-01   2.2639000000000000e+00   8.2269999999999999e-01   2.3506000000000000e+00   1.9270000000000001e-01   4.9070000000000003e-01   7.5200000000000003e-02
  -2.3584999999999998e+00   7.2550000000000003e-01  -5.1470000000000005e-01   5.7299999999999997e-02  -4.7600000000000003e-02   4.3900000000000002e-02   2.3083000000000000e+00   7.1150000000000002e-01   2.1764999999999999e+00   1.6380000000000000e-01   4.7149999999999997e-01   9.2899999999999996e-02
  -2.2263000000000002e+00   8.1340000000000001e-01  -5.1470000000000005e-01   2.8600000000000000e-02  -6.6600000000000006e-02   8.3299999999999999e-02   2.3748999999999998e+00   6.2260000000000004e-01   3.3953000000000002e+00   2.0230000000000001e-01   4.2340000000000000e-01   7.9600000000000004e-02
  -2.1821999999999999e+00   8.7929999999999997e-01  -3.4310000000000002e-01   2.1959999999999999e-01  -6.6600000000000006e-02   1.2280000000000001e-01   2.3748999999999998e+00   6.2260000000000004e-01   2.0893999999999999e+00   1.7340000000000000e-01   4.6189999999999998e-01   9.7299999999999998e-02
  -2.2703000000000002e+00   1.0112000000000001e+00   8.5800000000000001e-02   1.4319999999999999e-01  -8.5599999999999996e-02   8.7700000000000000e-02   2.3748999999999998e+00   4.4469999999999998e-01   3.0470999999999999e+00   1.6380000000000000e-01   4.6189999999999998e-01   1.1060000000000000e-01
  -2.2483000000000000e+00   8.3540000000000003e-01   0.0000000000000000e+00   1.9089999999999999e-01  -1.5229999999999999e-01   3.9500000000000000e-02   2.1528999999999998e+00   7.7820000000000000e-01   3.3953000000000002e+00   1.2520000000000001e-01   4.1370000000000001e-01   1.1060000000000000e-01
  -2.2263000000000002e+00   9.2330000000000001e-01  -5.1470000000000005e-01   1.6230000000000000e-01  -1.3320000000000001e-01   8.3299999999999999e-02   2.1751000000000000e+00   7.5600000000000001e-01   3.2212000000000001e+00   1.4449999999999999e-01   3.9450000000000002e-01   1.0170000000000000e-01
  -2.2263000000000002e+00   9.6730000000000005e-01  -1.2867999999999999e+00   1.1459999999999999e-01  -1.3320000000000001e-01   1.0520000000000000e-01   2.3304999999999998e+00   6.6710000000000003e-01   2.2635999999999998e+00   1.7340000000000000e-01   4.0410000000000001e-01   8.4000000000000005e-02
  -2.1381000000000001e+00   8.3540000000000003e-01  -6.0050000000000003e-01   6.6799999999999998e-02  -3.8100000000000002e-02   9.2100000000000001e-02   2.2860999999999998e+00   9.1169999999999995e-01   2.6989000000000001e+00   6.7400000000000002e-02   4.7149999999999997e-01   9.2899999999999996e-02
  -2.0057999999999998e+00   1.0112000000000001e+00   4.2890000000000000e-01   2.0050000000000001e-01  -1.6180000000000000e-01   7.4499999999999997e-02   2.2860999999999998e+00   6.4480000000000004e-01   2.7858999999999998e+00   1.0600000000000000e-01   4.9070000000000003e-01   1.2390000000000000e-01
  -2.2924000000000002e+00   7.9139999999999999e-01  -4.2890000000000000e-01   8.5900000000000004e-02  -9.5200000000000007e-02   6.5799999999999997e-02   2.3748999999999998e+00   7.5600000000000001e-01   2.8730000000000002e+00   1.4449999999999999e-01   4.5219999999999999e-01   6.1899999999999997e-02
  -2.1821999999999999e+00   7.9139999999999999e-01  -8.5800000000000001e-02   1.2410000000000000e-01  -8.5599999999999996e-02   7.0199999999999999e-02   2.4413999999999998e+00   8.0049999999999999e-01   3.0470999999999999e+00   1.5409999999999999e-01   4.7149999999999997e-01   1.1060000000000000e-01
  -2.2042000000000002e+00   9.6730000000000005e-01  -6.8630000000000002e-01   1.7190000000000000e-01  -9.5200000000000007e-02   6.5799999999999997e-02   2.3083000000000000e+00   6.8930000000000002e-01   2.7858999999999998e+00   1.3489999999999999e-01   4.9070000000000003e-01   9.2899999999999996e-02
  -2.1381000000000001e+00   1.0771999999999999e+00  -3.4310000000000002e-01   8.5900000000000004e-02  -9.5200000000000007e-02   2.1899999999999999e-02   2.3304999999999998e+00   6.2260000000000004e-01   2.7858999999999998e+00   1.8300000000000000e-01   5.2920000000000000e-01   8.8499999999999995e-02
  -2.2042000000000002e+00   8.1340000000000001e-01  -6.8630000000000002e-01   4.7699999999999999e-02  -8.5599999999999996e-02   7.4499999999999997e-02   2.2860999999999998e+00   8.4499999999999997e-01   2.6118000000000001e+00   1.5409999999999999e-01   4.4259999999999999e-01   7.0800000000000002e-02
  -2.1821999999999999e+00   7.2550000000000003e-01  -6.0050000000000003e-01   1.8140000000000001e-01  -3.8100000000000002e-02   3.9500000000000000e-02   2.3971000000000000e+00   8.6719999999999997e-01   2.6118000000000001e+00   1.1559999999999999e-01   5.0029999999999997e-01   7.5200000000000003e-02
  -2.0720000000000001e+00   9.6730000000000005e-01  -1.7160000000000000e-01   1.5279999999999999e-01  -2.8500000000000001e-02   1.0090000000000000e-01   2.3971000000000000e+00   6.8930000000000002e-01   3.2212000000000001e+00   1.5409999999999999e-01   4.6189999999999998e-01   6.1899999999999997e-02
  -2.1821999999999999e+00   7.6939999999999997e-01  -2.5740000000000002e-01   1.1459999999999999e-01  -7.6100000000000001e-02   4.3900000000000002e-02   2.1307000000000000e+00   8.0049999999999999e-01   2.2635999999999998e+00   1.5409999999999999e-01   4.7149999999999997e-01   6.6400000000000001e-02
  -2.1821999999999999e+00   9.2330000000000001e-01  -1.7160000000000000e-01   5.7299999999999997e-02  -1.2370000000000000e-01   7.0199999999999999e-02   2.3304999999999998e+00   6.4480000000000004e-01   2.5247000000000002e+00   1.6380000000000000e-01   4.0410000000000001e-01   9.2899999999999996e-02
  -2.2263000000000002e+00   1.0551999999999999e+00  -6.0050000000000003e-01   9.5500000000000002e-02  -1.4269999999999999e-01   6.5799999999999997e-02   2.3748999999999998e+00   7.7820000000000000e-01   2.7858999999999998e+00   2.1190000000000001e-01   4.9070000000000003e-01   9.7299999999999998e-02
  -2.3365000000000000e+00   7.4739999999999995e-01  -4.2890000000000000e-01  -2.8600000000000000e-02  -8.5599999999999996e-02   1.1840000000000001e-01   2.4413999999999998e+00   6.6710000000000003e-01   2.8730000000000002e+00   1.6380000000000000e-01   5.4849999999999999e-01   8.8499999999999995e-02
  -2.0720000000000001e+00   7.9139999999999999e-01  -6.8630000000000002e-01   9.5500000000000002e-02  -7.6100000000000001e-02   7.4499999999999997e-02   2.3748999999999998e+00   6.4480000000000004e-01   2.8730000000000002e+00   1.7340000000000000e-01   5.0029999999999997e-01   6.6400000000000001e-02
  -2.1160000000000001e+00   9.4530000000000003e-01   5.1470000000000005e-01   1.7190000000000000e-01  -1.4269999999999999e-01   5.7000000000000002e-02   2.3971000000000000e+00   6.8930000000000002e-01   3.3953000000000002e+00   2.8899999999999999e-02   5.1000000000000001e-01   1.2390000000000000e-01
  -2.1600999999999999e+00   8.7929999999999997e-01  -6.8630000000000002e-01   1.7190000000000000e-01  -1.5229999999999999e-01   1.1400000000000000e-01   2.3527000000000000e+00   6.4480000000000004e-01   2.3506000000000000e+00   9.6299999999999997e-02   4.9070000000000003e-01   6.6400000000000001e-02
  -2.0939999999999999e+00   9.2330000000000001e-01  -9.4359999999999999e-01   3.8199999999999998e-02  -1.1420000000000000e-01   3.0700000000000002e-02   2.3527000000000000e+00   8.0049999999999999e-01   2.6118000000000001e+00   2.2159999999999999e-01   5.1000000000000001e-01   8.8499999999999995e-02
  -2.3584999999999998e+00   9.0129999999999999e-01  -5.1470000000000005e-01   1.3370000000000001e-01  -7.6100000000000001e-02   1.2720000000000001e-01   2.3304999999999998e+00   8.6719999999999997e-01   2.9600000000000000e+00   1.9270000000000001e-01   4.0410000000000001e-01   7.5200000000000003e-02
  -2.0939999999999999e+00   6.1550000000000005e-01  -5.1470000000000005e-01   1.0500000000000000e-01   0.0000000000000000e+00   8.7700000000000000e-02   2.2416999999999998e+00   6.4480000000000004e-01   2.8730000000000002e+00   8.6699999999999999e-02   5.1000000000000001e-01   6.6400000000000001e-02
  -2.2042000000000002e+00   8.5740000000000005e-01  -6.0050000000000003e-01   1.3370000000000001e-01  -2.1890000000000001e-01   6.5799999999999997e-02   2.3304999999999998e+00   7.3380000000000001e-01   2.3506000000000000e+00   1.5409999999999999e-01   5.1959999999999995e-01   9.2899999999999996e-02
  -2.1821999999999999e+00   7.0350000000000001e-01  -8.5780000000000001e-01   1.7190000000000000e-01  -1.8079999999999999e-01   7.4499999999999997e-02   2.2639000000000000e+00   9.3389999999999995e-01   2.2635999999999998e+00   1.5409999999999999e-01   4.2340000000000000e-01   6.1899999999999997e-02
  -2.0720000000000001e+00   8.1340000000000001e-01  -1.0294000000000001e+00   2.1959999999999999e-01  -1.4269999999999999e-01   1.0520000000000000e-01   2.3527000000000000e+00   7.5600000000000001e-01   2.7858999999999998e+00   2.3119999999999999e-01   5.6769999999999998e-01   8.8499999999999995e-02
  -2.1600999999999999e+00   1.0551999999999999e+00  -8.5800000000000001e-02   1.6230000000000000e-01  -6.6600000000000006e-02   7.8899999999999998e-02   2.4636000000000000e+00   6.8930000000000002e-01   2.9600000000000000e+00   1.5409999999999999e-01   3.8490000000000002e-01   7.9600000000000004e-02
  -2.1600999999999999e+00   9.6730000000000005e-01  -6.8630000000000002e-01   1.8140000000000001e-01  -1.1420000000000000e-01   1.0090000000000000e-01   2.2639000000000000e+00   7.1150000000000002e-01   3.1341999999999999e+00   1.4449999999999999e-01   4.5219999999999999e-01   6.6400000000000001e-02
  -2.2263000000000002e+00   9.4530000000000003e-01  -6.8630000000000002e-01   1.7190000000000000e-01  -6.6600000000000006e-02   8.7700000000000000e-02   2.3083000000000000e+00   6.6710000000000003e-01   2.7858999999999998e+00   1.0600000000000000e-01   4.5219999999999999e-01   9.2899999999999996e-02
  -2.1821999999999999e+00   9.0129999999999999e-01  -8.5800000000000001e-02   1.2410000000000000e-01   9.4999999999999998e-03   8.3299999999999999e-02   2.4192000000000000e+00   7.3380000000000001e-01   2.3506000000000000e+00   1.5409999999999999e-01   4.7149999999999997e-01   8.4000000000000005e-02
  -2.2483000000000000e+00   1.0992000000000000e+00  -5.1470000000000005e-01   1.7190000000000000e-01  -1.2370000000000000e-01   5.7000000000000002e-02   2.2416999999999998e+00   8.2269999999999999e-01   2.6118000000000001e+00   1.3489999999999999e-01   4.2340000000000000e-01   6.1899999999999997e-02
  -2.2483000000000000e+00   9.4530000000000003e-01  -1.7160000000000000e-01   1.0500000000000000e-01  -2.8500000000000001e-02   7.0199999999999999e-02   2.4857999999999998e+00   6.0040000000000004e-01   2.3506000000000000e+00   1.7340000000000000e-01   4.3300000000000000e-01   9.2899999999999996e-02
  -2.0278999999999998e+00   1.0112000000000001e+00  -4.2890000000000000e-01   2.0999999999999999e-01  -1.0470000000000000e-01   6.5799999999999997e-02   2.2860999999999998e+00   7.3380000000000001e-01   2.0024000000000002e+00   2.6970000000000000e-01   4.5219999999999999e-01   1.0620000000000000e-01
  -2.1160000000000001e+00   8.3540000000000003e-01  -6.8630000000000002e-01   1.4319999999999999e-01  -1.0470000000000000e-01   7.4499999999999997e-02   2.1084999999999998e+00   6.8930000000000002e-01   2.7858999999999998e+00   1.2520000000000001e-01   3.8490000000000002e-01   7.5200000000000003e-02
  -2.2924000000000002e+00   9.6730000000000005e-01  -6.8630000000000002e-01   1.1459999999999999e-01  -2.1890000000000001e-01   5.2600000000000001e-02   2.2416999999999998e+00   7.7820000000000000e-01   3.0470999999999999e+00   4.8200000000000000e-02   4.1370000000000001e-01   7.9600000000000004e-02
  -2.2263000000000002e+00   9.0129999999999999e-01  -4.2890000000000000e-01   1.7190000000000000e-01  -9.4999999999999998e-03   6.1400000000000003e-02   2.2860999999999998e+00   6.6710000000000003e-01   2.4377000000000000e+00   1.6380000000000000e-01   4.1370000000000001e-01   7.9600000000000004e-02
  -2.1600999999999999e+00   7.2550000000000003e-01  -1.7160000000000000e-01   7.6399999999999996e-02  -7.6100000000000001e-02   5.2600000000000001e-02   2.4192000000000000e+00   7.1150000000000002e-01   2.6989000000000001e+00   8.6699999999999999e-02   5.1000000000000001e-01   1.1940000000000001e-01
  -2.0939999999999999e+00   1.0112000000000001e+00  -8.5800000000000001e-02   1.2410000000000000e-01  -9.4999999999999998e-03   5.7000000000000002e-02   2.2860999999999998e+00   8.2269999999999999e-01   2.9600000000000000e+00   1.8300000000000000e-01   4.7149999999999997e-01   7.0800000000000002e-02
  -2.1160000000000001e+00   8.7929999999999997e-01  -7.7210000000000001e-01   1.9089999999999999e-01   9.4999999999999998e-03   1.0520000000000000e-01   2.2639000000000000e+00   6.2260000000000004e-01   2.4377000000000000e+00   1.5409999999999999e-01   4.2340000000000000e-01   5.7500000000000002e-02
  -2.1160000000000001e+00   1.0771999999999999e+00   1.7160000000000000e-01   1.1459999999999999e-01  -9.4999999999999998e-03   7.0199999999999999e-02   2.4413999999999998e+00   6.4480000000000004e-01   3.3953000000000002e+00   2.0230000000000001e-01   4.6189999999999998e-01   9.7299999999999998e-02
  -2.2924000000000002e+00   8.3540000000000003e-01  -8.5780000000000001e-01   1.0500000000000000e-01  -9.5200000000000007e-02   7.0199999999999999e-02   2.3971000000000000e+00   6.6710000000000003e-01   2.2635999999999998e+00   1.5409999999999999e-01   4.0410000000000001e-01   6.6400000000000001e-02
  -2.3584999999999998e+00   7.4739999999999995e-01   0.0000000000000000e+00   1.1459999999999999e-01  -3.8100000000000002e-02   7.4499999999999997e-02   2.3304999999999998e+00   6.8930000000000002e-01   2.8730000000000002e+00   1.2520000000000001e-01   4.6189999999999998e-01   7.5200000000000003e-02
  -2.2483000000000000e+00   9.4530000000000003e-01  -5.1470000000000005e-01   1.6230000000000000e-01  -2.8500000000000001e-02   8.3299999999999999e-02   2.3971000000000000e+00   8.8939999999999997e-01   2.2635999999999998e+00   1.7340000000000000e-01   4.7149999999999997e-01   1.0620000000000000e-01
  -2.2924000000000002e+00   9.0129999999999999e-01  -9.4359999999999999e-01   1.2410000000000000e-01  -8.5599999999999996e-02   8.3299999999999999e-02   2.4857999999999998e+00   6.2260000000000004e-01   2.6118000000000001e+00   1.6380000000000000e-01   4.4259999999999999e-01   1.1500000000000000e-01
  -2.1600999999999999e+00   7.0350000000000001e-01  -5.1470000000000005e-01   7.6399999999999996e-02  -1.8079999999999999e-01   8.3299999999999999e-02   2.2416999999999998e+00   5.5589999999999995e-01   2.5247000000000002e+00   1.3489999999999999e-01   4.5219999999999999e-01   8.8499999999999995e-02
  -2.2042000000000002e+00   9.6730000000000005e-01  -1.7160000000000000e-01   4.7699999999999999e-02  -4.7600000000000003e-02   8.3299999999999999e-02   2.3304999999999998e+00   6.4480000000000004e-01   2.7858999999999998e+00   1.4449999999999999e-01   4.3300000000000000e-01   1.1940000000000001e-01
  -2.3144000000000000e+00   7.6939999999999997e-01  -7.7210000000000001e-01   1.4319999999999999e-01  -1.2370000000000000e-01   9.6500000000000002e-02   2.4413999999999998e+00   6.2260000000000004e-01   2.7858999999999998e+00   1.8300000000000000e-01   4.6189999999999998e-01   5.3100000000000001e-02
  -2.2703000000000002e+00   9.4530000000000003e-01  -3.4310000000000002e-01   1.2410000000000000e-01  -1.3320000000000001e-01   8.3299999999999999e-02   2.5746000000000002e+00   8.8939999999999997e-01   3.1341999999999999e+00   1.4449999999999999e-01   5.3879999999999995e-01   8.8499999999999995e-02
  -2.0939999999999999e+00   6.5949999999999998e-01  -1.7160000000000000e-01   1.7190000000000000e-01  -7.6100000000000001e-02   7.8899999999999998e-02   2.1528999999999998e+00   6.0040000000000004e-01   2.0893999999999999e+00   1.9270000000000001e-01   4.7149999999999997e-01   1.0620000000000000e-01
  -2.1381000000000001e+00   8.1340000000000001e-01  -6.8630000000000002e-01   2.1959999999999999e-01   1.9000000000000000e-02   8.3299999999999999e-02   2.1751000000000000e+00   8.2269999999999999e-01   1.5670999999999999e+00   1.4449999999999999e-01   4.9070000000000003e-01   9.2899999999999996e-02
  -2.1381000000000001e+00   9.6730000000000005e-01  -1.0294000000000001e+00   1.0500000000000000e-01  -3.8100000000000002e-02   1.1400000000000000e-01   2.2860999999999998e+00   8.0049999999999999e-01   2.0024000000000002e+00   1.6380000000000000e-01   4.4259999999999999e-01   9.2899999999999996e-02
  -2.2483000000000000e+00   1.0992000000000000e+00  -6.0050000000000003e-01   1.0500000000000000e-01  -8.5599999999999996e-02   1.2720000000000001e-01   2.2416999999999998e+00   8.8939999999999997e-01   2.1764999999999999e+00   1.1559999999999999e-01   4.2340000000000000e-01   8.8499999999999995e-02
  -2.0499000000000001e+00   8.1340000000000001e-01  -2.5740000000000002e-01   1.6230000000000000e-01   1.9000000000000000e-02   7.8899999999999998e-02   2.2416999999999998e+00   8.4499999999999997e-01   2.9600000000000000e+00   1.6380000000000000e-01   4.5219999999999999e-01   1.0170000000000000e-01
  -2.0939999999999999e+00   1.0771999999999999e+00   0.0000000000000000e+00   8.5900000000000004e-02  -1.2370000000000000e-01   1.0960000000000000e-01   2.4413999999999998e+00   8.4499999999999997e-01   3.3083000000000000e+00   1.1559999999999999e-01   4.9070000000000003e-01   9.7299999999999998e-02
  -2.0720000000000001e+00   6.8149999999999999e-01  -6.0050000000000003e-01   5.7299999999999997e-02  -5.7099999999999998e-02   9.2100000000000001e-02   2.3527000000000000e+00   7.7820000000000000e-01   3.0470999999999999e+00   2.1190000000000001e-01   4.0410000000000001e-01   1.5040000000000001e-01
  -2.4245999999999999e+00   1.0112000000000001e+00  -8.5800000000000001e-02   9.5500000000000002e-02  -1.0470000000000000e-01   5.7000000000000002e-02   2.4192000000000000e+00   9.3389999999999995e-01   2.6118000000000001e+00   2.0230000000000001e-01   4.3300000000000000e-01   1.1060000000000000e-01
  -2.3144000000000000e+00   7.9139999999999999e-01  -6.8630000000000002e-01   3.8199999999999998e-02  -1.8079999999999999e-01   6.1400000000000003e-02   2.2639000000000000e+00   7.1150000000000002e-01   2.4377000000000000e+00   1.5409999999999999e-01   5.0029999999999997e-01   1.0620000000000000e-01
  -2.3144000000000000e+00   1.0771999999999999e+00  -3.4310000000000002e-01   1.3370000000000001e-01  -9.5200000000000007e-02   7.4499999999999997e-02   2.3083000000000000e+00   8.4499999999999997e-01   2.3506000000000000e+00   1.1559999999999999e-01   5.0029999999999997e-01   7.5200000000000003e-02
  -2.2924000000000002e+00   7.9139999999999999e-01  -1.7160000000000000e-01   1.5279999999999999e-01  -4.7600000000000003e-02   1.1840000000000001e-01   2.2416999999999998e+00   7.1150000000000002e-01   3.3083000000000000e+00   1.0600000000000000e-01   5.1000000000000001e-01   1.4160000000000000e-01
  -1.9838000000000000e+00   9.4530000000000003e-01  -2.5740000000000002e-01   1.8140000000000001e-01  -7.6100000000000001e-02   3.5099999999999999e-02   2.3527000000000000e+00   1.0005999999999999e+00   2.3506000000000000e+00   2.6010000000000000e-01   5.3879999999999995e-01   6.1899999999999997e-02
  -2.2924000000000002e+00   7.9139999999999999e-01  -3.4310000000000002e-01   9.5500000000000002e-02  -7.6100000000000001e-02   1.1840000000000001e-01   2.4636000000000000e+00   7.3380000000000001e-01   2.1764999999999999e+00   2.0230000000000001e-01   4.6189999999999998e-01   7.0800000000000002e-02
  -2.1160000000000001e+00   1.0331999999999999e+00   1.7160000000000000e-01   1.6230000000000000e-01  -2.8500000000000001e-02   5.2600000000000001e-02   2.2639000000000000e+00   9.7840000000000005e-01   3.2212000000000001e+00   1.6380000000000000e-01   4.0410000000000001e-01   8.4000000000000005e-02
  -2.2703000000000002e+00   1.1871000000000000e+00  -5.1470000000000005e-01   9.5500000000000002e-02  -8.5599999999999996e-02   4.8200000000000000e-02   2.4636000000000000e+00   8.2269999999999999e-01   2.3506000000000000e+00   1.2520000000000001e-01   4.4259999999999999e-01   9.7299999999999998e-02
  -2.1600999999999999e+00   9.4530000000000003e-01  -1.7160000000000000e-01   1.2410000000000000e-01  -1.1420000000000000e-01   1.2280000000000001e-01   2.2860999999999998e+00   8.0049999999999999e-01   3.1341999999999999e+00   2.3119999999999999e-01   5.1959999999999995e-01   3.9800000000000002e-02
  -2.2703000000000002e+00   7.2550000000000003e-01  -1.7160000000000000e-01   0.0000000000000000e+00  -1.4269999999999999e-01   2.1899999999999999e-02   2.1972999999999998e+00   6.8930000000000002e-01   2.3506000000000000e+00   1.6380000000000000e-01   3.7530000000000002e-01   9.2899999999999996e-02
  -2.2483000000000000e+00   9.6730000000000005e-01  -9.4359999999999999e-01   2.1959999999999999e-01  -1.2370000000000000e-01   9.2100000000000001e-02   2.3083000000000000e+00   8.2269999999999999e-01   3.0470999999999999e+00   1.3489999999999999e-01   5.1000000000000001e-01   7.5200000000000003e-02
  -2.2703000000000002e+00   1.0771999999999999e+00  -8.5800000000000001e-02   1.9099999999999999e-02  -1.0470000000000000e-01   1.1400000000000000e-01   2.3083000000000000e+00   8.4499999999999997e-01   2.6989000000000001e+00   1.8300000000000000e-01   4.7149999999999997e-01   4.8700000000000000e-02
  -2.1600999999999999e+00   8.5740000000000005e-01  -4.2890000000000000e-01   2.5779999999999997e-01  -6.6600000000000006e-02   1.1840000000000001e-01   2.3304999999999998e+00   7.3380000000000001e-01   3.4824000000000002e+00   1.5409999999999999e-01   4.7149999999999997e-01   1.1060000000000000e-01
  -2.2924000000000002e+00   9.2330000000000001e-01  -8.5800000000000001e-02   9.5500000000000002e-02  -7.6100000000000001e-02   7.0199999999999999e-02   2.3083000000000000e+00   9.1169999999999995e-01   2.3506000000000000e+00   1.5409999999999999e-01   4.0410000000000001e-01   1.3270000000000001e-01
  -2.0499000000000001e+00   1.2531000000000001e+00  -6.0050000000000003e-01   1.7190000000000000e-01  -1.3320000000000001e-01   8.7700000000000000e-02   2.3971000000000000e+00   6.2260000000000004e-01   2.6118000000000001e+00   1.3489999999999999e-01   5.2920000000000000e-01   8.8499999999999995e-02
  -2.2042000000000002e+00   9.0129999999999999e-01  -5.1470000000000005e-01   1.8140000000000001e-01  -8.5599999999999996e-02   5.7000000000000002e-02   2.2860999999999998e+00   9.7840000000000005e-01   3.0470999999999999e+00   1.2520000000000001e-01   5.0029999999999997e-01   7.5200000000000003e-02
  -1.9617000000000000e+00   7.2550000000000003e-01  -8.5780000000000001e-01   1.7190000000000000e-01  -1.7130000000000001e-01   7.0199999999999999e-02   2.3083000000000000e+00   6.2260000000000004e-01   2.8730000000000002e+00   1.4449999999999999e-01   5.0029999999999997e-01   6.6400000000000001e-02
  -2.1381000000000001e+00   8.5740000000000005e-01  -4.2890000000000000e-01   1.0500000000000000e-01  -1.4269999999999999e-01   2.1899999999999999e-02   2.3304999999999998e+00   7.7820000000000000e-01   2.4377000000000000e+00   1.5409999999999999e-01   4.4259999999999999e-01   1.0170000000000000e-01
  -2.2483000000000000e+00   1.0551999999999999e+00  -6.8630000000000002e-01   1.0500000000000000e-01  -2.0930000000000001e-01   8.3299999999999999e-02   2.2639000000000000e+00   8.2269999999999999e-01   2.5247000000000002e+00   1.6380000000000000e-01   4.4259999999999999e-01   1.3710000000000000e-01
  -2.3805999999999998e+00   9.8929999999999996e-01  -8.5780000000000001e-01   1.3370000000000001e-01  -1.0470000000000000e-01   9.2100000000000001e-02   2.1084999999999998e+00   8.2269999999999999e-01   2.9600000000000000e+00   2.1190000000000001e-01   4.6189999999999998e-01   9.2899999999999996e-02
  -2.2703000000000002e+00   8.7929999999999997e-01  -6.0050000000000003e-01   9.5500000000000002e-02  -1.2370000000000000e-01   1.0520000000000000e-01   2.4192000000000000e+00   7.3380000000000001e-01   3.2212000000000001e+00   1.2520000000000001e-01   4.6189999999999998e-01   7.0800000000000002e-02
  -2.2483000000000000e+00   8.1340000000000001e-01  -2.5740000000000002e-01   1.4319999999999999e-01  -1.5229999999999999e-01   7.8899999999999998e-02   2.3304999999999998e+00   5.7809999999999995e-01   3.1341999999999999e+00   1.8300000000000000e-01   4.2340000000000000e-01   9.7299999999999998e-02
  -2.2263000000000002e+00   8.1340000000000001e-01   1.7160000000000000e-01   1.3370000000000001e-01  -1.9030000000000000e-01   8.7700000000000000e-02   2.2860999999999998e+00   8.2269999999999999e-01   2.4377000000000000e+00   1.4449999999999999e-01   5.1000000000000001e-01   7.5200000000000003e-02
  -2.1821999999999999e+00   9.8929999999999996e-01  -7.7210000000000001e-01   2.7689999999999998e-01  -6.6600000000000006e-02   3.5099999999999999e-02   2.4192000000000000e+00   7.7820000000000000e-01   2.4377000000000000e+00   1.5409999999999999e-01   4.3300000000000000e-01   8.4000000000000005e-02
  -2.2703000000000002e+00   7.6939999999999997e-01  -6.8630000000000002e-01   1.2410000000000000e-01  -2.8500000000000001e-02   9.2100000000000001e-02   2.3083000000000000e+00   7.1150000000000002e-01   2.5247000000000002e+00   1.5409999999999999e-01   4.4259999999999999e-01   8.4000000000000005e-02
  -2.2924000000000002e+00   1.0112000000000001e+00  -8.5780000000000001e-01   8.5900000000000004e-02  -7.6100000000000001e-02   1.0960000000000000e-01   2.4636000000000000e+00   8.4499999999999997e-01   2.6989000000000001e+00   1.5409999999999999e-01   5.1000000000000001e-01   6.6400000000000001e-02
  -2.1600999999999999e+00   8.7929999999999997e-01  -6.0050000000000003e-01   1.2410000000000000e-01  -1.1420000000000000e-01   5.2600000000000001e-02   2.2195000000000000e+00   7.3380000000000001e-01   2.9600000000000000e+00   2.2159999999999999e-01   4.8110000000000003e-01   8.4000000000000005e-02
  -2.0499000000000001e+00   8.7929999999999997e-01  -6.0050000000000003e-01   2.1959999999999999e-01  -7.6100000000000001e-02   1.0960000000000000e-01   2.3748999999999998e+00   7.7820000000000000e-01   3.6564999999999999e+00   9.5999999999999992e-03   4.3300000000000000e-01   1.1060000000000000e-01
  -2.2483000000000000e+00   8.3540000000000003e-01  -6.0050000000000003e-01   9.4999999999999998e-03  -7.6100000000000001e-02   5.2600000000000001e-02   2.4413999999999998e+00   7.1150000000000002e-01   1.2188000000000001e+00   2.3119999999999999e-01   3.9450000000000002e-01   1.0620000000000000e-01
  -1.9838000000000000e+00   7.0350000000000001e-01  -7.7210000000000001e-01   6.6799999999999998e-02  -2.0930000000000001e-01   9.6500000000000002e-02   2.2860999999999998e+00   7.1150000000000002e-01   3.5695000000000001e+00   2.1190000000000001e-01   4.1370000000000001e-01   8.8499999999999995e-02
  -2.2483000000000000e+00   9.2330000000000001e-01  -5.1470000000000005e-01   1.4319999999999999e-01  -1.9030000000000000e-01   8.3299999999999999e-02   2.3971000000000000e+00   8.6719999999999997e-01   3.2212000000000001e+00   1.3489999999999999e-01   5.1959999999999995e-01   7.5200000000000003e-02
  -2.0939999999999999e+00   7.2550000000000003e-01  -6.8630000000000002e-01   2.8600000000000000e-02  -1.2370000000000000e-01   1.0090000000000000e-01   2.3527000000000000e+00   6.8930000000000002e-01   2.6989000000000001e+00   2.0230000000000001e-01   4.7149999999999997e-01   7.5200000000000003e-02
  -2.2042000000000002e+00   7.9139999999999999e-01  -1.2010000000000001e+00   1.3370000000000001e-01  -6.6600000000000006e-02   7.0199999999999999e-02   2.3083000000000000e+00   7.5600000000000001e-01   1.9153000000000000e+00   2.6010000000000000e-01   4.5219999999999999e-01   9.7299999999999998e-02
  -2.0278999999999998e+00   1.0992000000000000e+00  -4.2890000000000000e-01   2.0999999999999999e-01  -3.8100000000000002e-02   1.0090000000000000e-01   2.1751000000000000e+00   9.5609999999999995e-01   2.3506000000000000e+00   2.6970000000000000e-01   4.7149999999999997e-01   9.2899999999999996e-02
  -2.2263000000000002e+00   8.1340000000000001e-01  -6.0050000000000003e-01   1.0500000000000000e-01  -6.6600000000000006e-02   7.4499999999999997e-02   2.3971000000000000e+00   5.5589999999999995e-01   2.9600000000000000e+00   1.6380000000000000e-01   5.3879999999999995e-01   7.0800000000000002e-02
  -2.0499000000000001e+00   9.0129999999999999e-01   6.8630000000000002e-01   1.8140000000000001e-01  -8.5599999999999996e-02   1.2280000000000001e-01   2.3083000000000000e+00   6.6710000000000003e-01   2.5247000000000002e+00   1.2520000000000001e-01   4.5219999999999999e-01   8.4000000000000005e-02
  -2.2703000000000002e+00   8.7929999999999997e-01  -8.5780000000000001e-01   9.5500000000000002e-02  -1.0470000000000000e-01   1.0090000000000000e-01   2.2639000000000000e+00   6.6710000000000003e-01   3.5695000000000001e+00   1.8300000000000000e-01   5.1000000000000001e-01   4.4200000000000003e-02
  -2.4026000000000001e+00   8.3540000000000003e-01  -1.7160000000000000e-01   1.5279999999999999e-01  -8.5599999999999996e-02   7.8899999999999998e-02   2.2195000000000000e+00   7.7820000000000000e-01   3.1341999999999999e+00   1.6380000000000000e-01   3.5599999999999998e-01   9.2899999999999996e-02
  -2.1821999999999999e+00   6.8149999999999999e-01  -4.2890000000000000e-01  -1.9099999999999999e-02  -1.5229999999999999e-01   7.8899999999999998e-02   2.3971000000000000e+00   7.7820000000000000e-01   2.1764999999999999e+00   1.4449999999999999e-01   3.2710000000000000e-01   1.0170000000000000e-01
  -2.2042000000000002e+00   8.3540000000000003e-01  -8.5800000000000001e-02   6.6799999999999998e-02  -1.5229999999999999e-01   8.7700000000000000e-02   2.1972999999999998e+00   8.8939999999999997e-01   3.6564999999999999e+00   1.4449999999999999e-01   4.8110000000000003e-01   8.8499999999999995e-02
  -2.2483000000000000e+00   9.4530000000000003e-01  -4.2890000000000000e-01   1.1459999999999999e-01  -9.5200000000000007e-02   7.0199999999999999e-02   2.5080000000000000e+00   9.5609999999999995e-01   2.2635999999999998e+00   1.8300000000000000e-01   4.7149999999999997e-01   7.5200000000000003e-02
  -2.2483000000000000e+00   1.0992000000000000e+00   0.0000000000000000e+00   1.9099999999999999e-02  -8.5599999999999996e-02   5.7000000000000002e-02   2.3304999999999998e+00   5.7809999999999995e-01   3.1341999999999999e+00   1.3489999999999999e-01   3.6559999999999998e-01   7.9600000000000004e-02
  -2.2042000000000002e+00   8.5740000000000005e-01  -2.5740000000000002e-01   2.0050000000000001e-01  -1.2370000000000000e-01   6.1400000000000003e-02   2.3971000000000000e+00   9.7840000000000005e-01   2.4377000000000000e+00   2.2159999999999999e-01   5.0029999999999997e-01   7.5200000000000003e-02
  -2.0720000000000001e+00   8.3540000000000003e-01  -2.5740000000000002e-01   1.1459999999999999e-01  -9.5200000000000007e-02   8.3299999999999999e-02   2.2639000000000000e+00   7.7820000000000000e-01   2.9600000000000000e+00   1.9270000000000001e-01   4.3300000000000000e-01   7.9600000000000004e-02
  -2.0499000000000001e+00   8.1340000000000001e-01  -2.5740000000000002e-01   4.7699999999999999e-02  -7.6100000000000001e-02   9.6500000000000002e-02   2.1528999999999998e+00   8.4499999999999997e-01   2.0024000000000002e+00   1.3489999999999999e-01   4.3300000000000000e-01   6.6400000000000001e-02
  -2.1600999999999999e+00   9.4530000000000003e-01  -8.5800000000000001e-02   1.0500000000000000e-01  -1.3320000000000001e-01   7.4499999999999997e-02   2.2639000000000000e+00   6.4480000000000004e-01   2.4377000000000000e+00   1.6380000000000000e-01   3.8490000000000002e-01   7.9600000000000004e-02
  -2.3144000000000000e+00   6.8149999999999999e-01   1.7160000000000000e-01   9.5500000000000002e-02  -5.7099999999999998e-02   1.0090000000000000e-01   2.2639000000000000e+00   6.6710000000000003e-01   3.3083000000000000e+00   1.6380000000000000e-01   4.5219999999999999e-01   1.2390000000000000e-01
  -2.1600999999999999e+00   8.3540000000000003e-01  -3.4310000000000002e-01   2.0999999999999999e-01  -1.4269999999999999e-01   6.1400000000000003e-02   2.2416999999999998e+00   8.0049999999999999e-01   2.9600000000000000e+00   1.3489999999999999e-01   5.0029999999999997e-01   1.5040000000000001e-01
  -2.1160000000000001e+00   8.1340000000000001e-01  -5.1470000000000005e-01   9.4999999999999998e-03  -1.3320000000000001e-01   1.0090000000000000e-01   2.2195000000000000e+00   7.1150000000000002e-01   2.9600000000000000e+00   2.2159999999999999e-01   4.9070000000000003e-01   9.2899999999999996e-02
  -2.3144000000000000e+00   9.0129999999999999e-01  -6.0050000000000003e-01   1.3370000000000001e-01  -1.2370000000000000e-01   7.8899999999999998e-02   2.1084999999999998e+00   6.2260000000000004e-01   2.9600000000000000e+00   1.1559999999999999e-01   5.1959999999999995e-01   8.4000000000000005e-02
  -2.0720000000000001e+00   8.3540000000000003e-01  -1.7160000000000000e-01   1.1459999999999999e-01  -1.0470000000000000e-01   7.4499999999999997e-02   2.2195000000000000e+00   6.8930000000000002e-01   2.6989000000000001e+00   1.4449999999999999e-01   4.4259999999999999e-01   6.6400000000000001e-02
  -1.9397000000000000e+00   1.0112000000000001e+00  -7.7210000000000001e-01   1.9099999999999999e-02  -1.4269999999999999e-01   7.0199999999999999e-02   2.4192000000000000e+00   7.5600000000000001e-01   2.4377000000000000e+00   9.6299999999999997e-02   3.9450000000000002e-01   8.8499999999999995e-02
  -2.3365000000000000e+00   9.0129999999999999e-01   0.0000000000000000e+00   1.5279999999999999e-01  -7.6100000000000001e-02   7.4499999999999997e-02   2.5524000000000000e+00   8.4499999999999997e-01   3.2212000000000001e+00   1.6380000000000000e-01   5.2920000000000000e-01   4.4200000000000003e-02
  -2.1160000000000001e+00   9.0129999999999999e-01  -8.5800000000000001e-02   1.5279999999999999e-01  -8.5599999999999996e-02   7.0199999999999999e-02   2.1751000000000000e+00   5.7809999999999995e-01   2.0893999999999999e+00   1.1559999999999999e-01   5.0029999999999997e-01   1.2830000000000000e-01
  -2.3365000000000000e+00   8.5740000000000005e-01  -1.7160000000000000e-01   1.2410000000000000e-01   0.0000000000000000e+00   3.9500000000000000e-02   2.6190000000000002e+00   8.0049999999999999e-01   2.8730000000000002e+00   2.0230000000000001e-01   5.0029999999999997e-01   9.2899999999999996e-02
  -2.2042000000000002e+00   1.0112000000000001e+00   8.5780000000000001e-01   1.5279999999999999e-01  -1.2370000000000000e-01   8.3299999999999999e-02   2.3748999999999998e+00   8.6719999999999997e-01   3.1341999999999999e+00   1.7340000000000000e-01   3.9450000000000002e-01   6.6400000000000001e-02
  -2.2703000000000002e+00   7.6939999999999997e-01  -6.0050000000000003e-01   1.9089999999999999e-01  -4.7600000000000003e-02   7.4499999999999997e-02   2.2860999999999998e+00   6.2260000000000004e-01   2.8730000000000002e+00   1.3489999999999999e-01   3.7530000000000002e-01   8.8499999999999995e-02
  -2.2924000000000002e+00   6.8149999999999999e-01  -4.2890000000000000e-01   1.3370000000000001e-01  -1.3320000000000001e-01   5.7000000000000002e-02   2.3304999999999998e+00   9.1169999999999995e-01   2.0024000000000002e+00   1.2520000000000001e-01   4.0410000000000001e-01   4.4200000000000003e-02
  -2.1821999999999999e+00   7.6939999999999997e-01  -1.0294000000000001e+00   8.5900000000000004e-02  -3.8100000000000002e-02   6.5799999999999997e-02   2.2195000000000000e+00   7.7820000000000000e-01   2.5247000000000002e+00   1.4449999999999999e-01   4.7149999999999997e-01   6.1899999999999997e-02
  -2.2263000000000002e+00   7.9139999999999999e-01  -3.4310000000000002e-01   9.5500000000000002e-02  -1.5229999999999999e-01   8.7700000000000000e-02   2.3527000000000000e+00   5.5589999999999995e-01   2.8730000000000002e+00   1.4449999999999999e-01   4.7149999999999997e-01   1.2830000000000000e-01
  -2.1381000000000001e+00   7.0350000000000001e-01  -3.4310000000000002e-01   1.1459999999999999e-01  -7.6100000000000001e-02   5.7000000000000002e-02   2.2860999999999998e+00   8.2269999999999999e-01   2.7858999999999998e+00   1.3489999999999999e-01   4.4259999999999999e-01   8.8499999999999995e-02
  -2.1600999999999999e+00   9.6730000000000005e-01  -4.2890000000000000e-01   1.8140000000000001e-01  -9.5200000000000007e-02   8.3299999999999999e-02   2.4192000000000000e+00   6.4480000000000004e-01   3.6564999999999999e+00   8.6699999999999999e-02   4.8110000000000003e-01   1.2830000000000000e-01
  -2.3584999999999998e+00   8.1340000000000001e-01  -1.0294000000000001e+00   4.7699999999999999e-02  -1.3320000000000001e-01   6.1400000000000003e-02   2.3971000000000000e+00   6.6710000000000003e-01   2.9600000000000000e+00   1.5409999999999999e-01   5.0029999999999997e-01   5.3100000000000001e-02
  -2.1381000000000001e+00   7.2550000000000003e-01  -7.7210000000000001e-01   2.5779999999999997e-01  -1.9000000000000000e-02   7.4499999999999997e-02   2.1528999999999998e+00   7.3380000000000001e-01   2.8730000000000002e+00   1.8300000000000000e-01   4.4259999999999999e-01   8.4000000000000005e-02
  -1.9617000000000000e+00   8.3540000000000003e-01   8.5800000000000001e-02   1.3370000000000001e-01   9.4999999999999998e-03   7.0199999999999999e-02   2.1084999999999998e+00   6.8930000000000002e-01   2.6989000000000001e+00   1.6380000000000000e-01   5.2920000000000000e-01   1.0170000000000000e-01
  -2.1821999999999999e+00   6.3749999999999996e-01  -6.0050000000000003e-01   8.5900000000000004e-02  -1.7130000000000001e-01   1.4470000000000000e-01   2.2416999999999998e+00   6.6710000000000003e-01   2.3506000000000000e+00   1.8300000000000000e-01   5.0029999999999997e-01   6.1899999999999997e-02
  -2.1821999999999999e+00   1.0112000000000001e+00  -6.0050000000000003e-01   1.3370000000000001e-01  -1.2370000000000000e-01   8.8000000000000005e-03   2.3083000000000000e+00   8.8939999999999997e-01   2.6989000000000001e+00   2.1190000000000001e-01   4.6189999999999998e-01   7.9600000000000004e-02
  -2.2483000000000000e+00   9.0129999999999999e-01  -8.5800000000000001e-02   1.1459999999999999e-01  -9.5200000000000007e-02   6.1400000000000003e-02   2.3971000000000000e+00   7.3380000000000001e-01   2.4377000000000000e+00   1.3489999999999999e-01   4.6189999999999998e-01   1.0620000000000000e-01
  -1.8956000000000000e+00   9.4530000000000003e-01  -8.5800000000000001e-02   1.1459999999999999e-01  -1.4269999999999999e-01   7.8899999999999998e-02   2.3527000000000000e+00   6.8930000000000002e-01   2.2635999999999998e+00   1.1559999999999999e-01   5.1959999999999995e-01   3.9800000000000002e-02
  -2.2042000000000002e+00   9.6730000000000005e-01  -1.7160000000000000e-01   9.5500000000000002e-02  -2.3790000000000000e-01   9.2100000000000001e-02   2.1972999999999998e+00   7.7820000000000000e-01   2.6989000000000001e+00   9.6299999999999997e-02   5.1000000000000001e-01   8.4000000000000005e-02
  -1.9177000000000000e+00   9.0129999999999999e-01  -5.1470000000000005e-01   1.6230000000000000e-01  -1.4269999999999999e-01   1.1400000000000000e-01   2.3304999999999998e+00   7.1150000000000002e-01   2.7858999999999998e+00   2.0230000000000001e-01   3.9450000000000002e-01   6.6400000000000001e-02
  -2.1381000000000001e+00   9.6730000000000005e-01  -8.5780000000000001e-01   9.5500000000000002e-02  -8.5599999999999996e-02   1.0090000000000000e-01   2.2639000000000000e+00   8.2269999999999999e-01   2.9600000000000000e+00   2.4079999999999999e-01   5.5810000000000004e-01   1.0170000000000000e-01
  -2.1381000000000001e+00   9.2330000000000001e-01  -2.5740000000000002e-01   1.5279999999999999e-01  -1.0470000000000000e-01   3.9500000000000000e-02   2.2639000000000000e+00   7.3380000000000001e-01   2.0893999999999999e+00   1.8300000000000000e-01   5.2920000000000000e-01   9.2899999999999996e-02
  -2.2703000000000002e+00   8.7929999999999997e-01  -8.5780000000000001e-01   7.6399999999999996e-02  -9.5200000000000007e-02   3.0700000000000002e-02   2.3304999999999998e+00   8.8939999999999997e-01   2.5247000000000002e+00   2.3119999999999999e-01   4.9070000000000003e-01   1.0170000000000000e-01
  -2.1381000000000001e+00   7.9139999999999999e-01  -3.4310000000000002e-01   1.8140000000000001e-01   1.9000000000000000e-02   2.6300000000000000e-02   2.3971000000000000e+00   9.7840000000000005e-01   2.4377000000000000e+00   1.6380000000000000e-01   4.5219999999999999e-01   1.1500000000000000e-01
  -2.1821999999999999e+00   9.4530000000000003e-01  -1.0294000000000001e+00   1.6230000000000000e-01  -6.6600000000000006e-02   5.7000000000000002e-02   2.4192000000000000e+00   8.0049999999999999e-01   3.1341999999999999e+00   1.2520000000000001e-01   4.7149999999999997e-01   9.2899999999999996e-02
  -2.2042000000000002e+00   7.9139999999999999e-01  -6.8630000000000002e-01   8.5900000000000004e-02  -1.2370000000000000e-01   1.0520000000000000e-01   2.2639000000000000e+00   8.6719999999999997e-01   2.6989000000000001e+00   1.3489999999999999e-01   4.9070000000000003e-01   1.1940000000000001e-01
  -1.9838000000000000e+00   1.0771999999999999e+00   1.7160000000000000e-01   2.2910000000000000e-01  -1.4269999999999999e-01   8.7700000000000000e-02   2.2195000000000000e+00   5.3369999999999995e-01   2.6118000000000001e+00   1.8300000000000000e-01   4.2340000000000000e-01   8.4000000000000005e-02
  -2.2924000000000002e+00   9.0129999999999999e-01  -6.8630000000000002e-01   9.5500000000000002e-02  -9.5200000000000007e-02   4.8200000000000000e-02   2.2639000000000000e+00   6.2260000000000004e-01   2.2635999999999998e+00   1.7340000000000000e-01   4.8110000000000003e-01   8.8499999999999995e-02
  -2.2703000000000002e+00   8.7929999999999997e-01   0.0000000000000000e+00  -3.8199999999999998e-02   3.8100000000000002e-02   7.0199999999999999e-02   2.3083000000000000e+00   8.8939999999999997e-01   3.4824000000000002e+00   1.7340000000000000e-01   4.4259999999999999e-01   1.1060000000000000e-01
  -2.3144000000000000e+00   7.6939999999999997e-01  -9.4359999999999999e-01   1.9089999999999999e-01  -1.6180000000000000e-01   1.0090000000000000e-01   2.4413999999999998e+00   5.3369999999999995e-01   2.8730000000000002e+00   1.1559999999999999e-01   3.7530000000000002e-01   8.4000000000000005e-02
  -2.0720000000000001e+00   6.8149999999999999e-01  -7.7210000000000001e-01   1.8140000000000001e-01  -1.4269999999999999e-01   7.4499999999999997e-02   2.4857999999999998e+00   9.1169999999999995e-01   2.6118000000000001e+00   2.0230000000000001e-01   5.3879999999999995e-01   8.8499999999999995e-02
  -2.0720000000000001e+00   1.0331999999999999e+00  -2.5740000000000002e-01   1.1459999999999999e-01  -4.7600000000000003e-02   7.0199999999999999e-02   2.3083000000000000e+00   8.8939999999999997e-01   2.8730000000000002e+00   9.6299999999999997e-02   5.8689999999999998e-01   9.7299999999999998e-02
  -2.3584999999999998e+00   7.6939999999999997e-01   1.7160000000000000e-01   1.3370000000000001e-01  -7.6100000000000001e-02   7.8899999999999998e-02   1.9975000000000001e+00   8.8939999999999997e-01   2.3506000000000000e+00   1.7340000000000000e-01   5.0029999999999997e-01   1.2830000000000000e-01
  -2.2483000000000000e+00   9.8929999999999996e-01  -2.5740000000000002e-01   2.0050000000000001e-01  -6.6600000000000006e-02   7.0199999999999999e-02   2.3527000000000000e+00   9.1169999999999995e-01   2.4377000000000000e+00   1.4449999999999999e-01   4.3300000000000000e-01   3.1000000000000000e-02
  -2.2042000000000002e+00   7.0350000000000001e-01  -1.7160000000000000e-01   1.0500000000000000e-01  -1.1420000000000000e-01   7.8899999999999998e-02   2.8853000000000000e+00   1.0450999999999999e+00   2.0893999999999999e+00   1.8300000000000000e-01   5.5810000000000004e-01   7.0800000000000002e-02
  -2.0499000000000001e+00   8.5740000000000005e-01  -7.7210000000000001e-01   1.2410000000000000e-01  -2.8500000000000001e-02   6.5799999999999997e-02   2.9297000000000000e+00   1.7565999999999999e+00   2.6118000000000001e+00   5.7799999999999997e-02   4.9070000000000003e-01   1.9020000000000001e-01
  -2.4466999999999999e+00   1.0551999999999999e+00  -9.4359999999999999e-01   8.5900000000000004e-02  -1.2370000000000000e-01   7.0199999999999999e-02   2.4636000000000000e+00   7.7820000000000000e-01   2.9600000000000000e+00   3.8500000000000000e-02   3.9450000000000002e-01   7.5200000000000003e-02
  -2.1381000000000001e+00   8.5740000000000005e-01  -1.2010000000000001e+00   2.4820000000000000e-01  -1.0470000000000000e-01   1.0520000000000000e-01   2.1084999999999998e+00   6.8930000000000002e-01   2.3506000000000000e+00   2.2159999999999999e-01   5.1000000000000001e-01   8.8499999999999995e-02
  -2.1381000000000001e+00   8.3540000000000003e-01  -8.5780000000000001e-01   7.6399999999999996e-02  -1.2370000000000000e-01   4.3900000000000002e-02   2.0863000000000000e+00   8.4499999999999997e-01   1.7412000000000001e+00   1.3489999999999999e-01   4.4259999999999999e-01   6.1899999999999997e-02
  -2.3584999999999998e+00   7.2550000000000003e-01  -1.0294000000000001e+00   2.8600000000000000e-02  -6.6600000000000006e-02   7.0199999999999999e-02   2.4857999999999998e+00   4.2249999999999999e-01   2.6989000000000001e+00   1.9270000000000001e-01   5.4849999999999999e-01   1.7690000000000000e-01
  -2.0278999999999998e+00   8.7929999999999997e-01  -8.5780000000000001e-01   1.3370000000000001e-01  -8.5599999999999996e-02   7.4499999999999997e-02   2.0863000000000000e+00   8.4499999999999997e-01   2.6118000000000001e+00   9.6299999999999997e-02   5.3879999999999995e-01  -3.5400000000000001e-02
  -2.2483000000000000e+00   7.9139999999999999e-01   0.0000000000000000e+00   7.6399999999999996e-02  -1.6180000000000000e-01   6.1400000000000003e-02   2.0863000000000000e+00   7.5600000000000001e-01   2.4377000000000000e+00   1.9270000000000001e-01   5.2920000000000000e-01   2.2100000000000002e-02
  -2.2263000000000002e+00   8.1340000000000001e-01  -1.1152000000000000e+00   2.6729999999999998e-01  -9.4999999999999998e-03   6.1400000000000003e-02   2.6634000000000002e+00   4.4469999999999998e-01   2.8730000000000002e+00   8.6699999999999999e-02   4.3300000000000000e-01   1.9460000000000000e-01
  -2.2924000000000002e+00   1.0551999999999999e+00  -9.4359999999999999e-01   8.5900000000000004e-02  -1.0470000000000000e-01   3.0700000000000002e-02   2.1528999999999998e+00   1.3119000000000001e+00   3.3953000000000002e+00   1.8300000000000000e-01   5.2920000000000000e-01   1.1500000000000000e-01
  -2.1821999999999999e+00   9.0129999999999999e-01  -7.7210000000000001e-01   5.7299999999999997e-02  -1.6180000000000000e-01   1.0960000000000000e-01   2.1972999999999998e+00   6.0040000000000004e-01   3.0470999999999999e+00   2.0230000000000001e-01   3.8490000000000002e-01   0.0000000000000000e+00
  -2.2483000000000000e+00   9.6730000000000005e-01  -1.0294000000000001e+00   1.3370000000000001e-01  -5.7099999999999998e-02   7.4499999999999997e-02   2.2860999999999998e+00   7.5600000000000001e-01   2.6118000000000001e+00   1.5409999999999999e-01   4.3300000000000000e-01   1.1940000000000001e-01
  -2.0720000000000001e+00   6.8149999999999999e-01  -5.1470000000000005e-01   1.0500000000000000e-01  -1.3320000000000001e-01   8.7700000000000000e-02   2.5301999999999998e+00   7.5600000000000001e-01   2.3506000000000000e+00   4.8200000000000000e-02   4.3300000000000000e-01   1.5040000000000001e-01
  -2.3584999999999998e+00   9.4530000000000003e-01  -6.0050000000000003e-01   6.6799999999999998e-02  -1.7130000000000001e-01   7.8899999999999998e-02   2.4857999999999998e+00   5.7809999999999995e-01   3.3953000000000002e+00   1.4449999999999999e-01   3.8490000000000002e-01   1.7700000000000000e-02
  -2.0939999999999999e+00   9.4530000000000003e-01   0.0000000000000000e+00   7.6399999999999996e-02  -1.6180000000000000e-01   7.4499999999999997e-02   2.1307000000000000e+00   8.6719999999999997e-01   1.7412000000000001e+00   2.3119999999999999e-01   4.5219999999999999e-01   7.0800000000000002e-02
  -2.2703000000000002e+00   8.1340000000000001e-01  -5.1470000000000005e-01   2.0999999999999999e-01  -1.0470000000000000e-01   7.8899999999999998e-02   2.3304999999999998e+00   5.1139999999999997e-01   1.9153000000000000e+00   1.8300000000000000e-01   4.7149999999999997e-01   1.6810000000000000e-01
  -2.2703000000000002e+00   7.9139999999999999e-01  -2.5740000000000002e-01   1.4319999999999999e-01  -5.7099999999999998e-02   9.6500000000000002e-02   2.3971000000000000e+00   6.8930000000000002e-01   2.4377000000000000e+00   1.8300000000000000e-01   4.8110000000000003e-01   1.3270000000000001e-01
  -2.2042000000000002e+00   8.7929999999999997e-01  -5.1470000000000005e-01   1.9089999999999999e-01  -1.4269999999999999e-01   8.3299999999999999e-02   2.2195000000000000e+00   8.6719999999999997e-01   3.0470999999999999e+00   2.0230000000000001e-01   4.8110000000000003e-01   1.1940000000000001e-01
  -2.4466999999999999e+00   8.3540000000000003e-01  -4.2890000000000000e-01   1.2410000000000000e-01  -1.3320000000000001e-01   5.7000000000000002e-02   2.5524000000000000e+00   4.2249999999999999e-01   2.9600000000000000e+00   1.7340000000000000e-01   4.4259999999999999e-01   8.4000000000000005e-02
  -2.1381000000000001e+00   9.2330000000000001e-01  -3.4310000000000002e-01   2.3870000000000000e-01  -1.9000000000000000e-02   7.0199999999999999e-02   2.3304999999999998e+00   9.7840000000000005e-01   2.3506000000000000e+00   8.6699999999999999e-02   4.1370000000000001e-01   1.1500000000000000e-01
  -2.2924000000000002e+00   1.0992000000000000e+00  -1.7160000000000000e-01   9.5500000000000002e-02  -1.8079999999999999e-01   9.6500000000000002e-02   2.1307000000000000e+00   8.6719999999999997e-01   2.7858999999999998e+00   2.1190000000000001e-01   4.9070000000000003e-01   9.2899999999999996e-02
  -2.1821999999999999e+00   8.3540000000000003e-01   6.0050000000000003e-01   4.7699999999999999e-02  -6.6600000000000006e-02   5.7000000000000002e-02   2.3527000000000000e+00   7.5600000000000001e-01   2.6989000000000001e+00   1.8300000000000000e-01   4.3300000000000000e-01   4.8700000000000000e-02
  -2.0278999999999998e+00   9.6730000000000005e-01  -4.2890000000000000e-01   8.5900000000000004e-02  -1.5229999999999999e-01   8.3299999999999999e-02   2.1751000000000000e+00   8.8939999999999997e-01   2.6989000000000001e+00   1.7340000000000000e-01   5.0029999999999997e-01   1.3710000000000000e-01
  -2.1600999999999999e+00   9.0129999999999999e-01  -1.7160000000000000e-01   5.7299999999999997e-02  -9.5200000000000007e-02   8.3299999999999999e-02   2.2195000000000000e+00   6.8930000000000002e-01   2.9600000000000000e+00   2.0230000000000001e-01   4.9070000000000003e-01   8.4000000000000005e-02
  -2.0939999999999999e+00   7.6939999999999997e-01  -6.0050000000000003e-01   1.2410000000000000e-01  -1.0470000000000000e-01   1.3589999999999999e-01   2.3083000000000000e+00   8.4499999999999997e-01   2.7858999999999998e+00   2.1190000000000001e-01   4.2340000000000000e-01   7.5200000000000003e-02
  -2.4026000000000001e+00   8.7929999999999997e-01  -6.8630000000000002e-01   1.5279999999999999e-01  -5.7099999999999998e-02   5.7000000000000002e-02   2.3304999999999998e+00   6.8930000000000002e-01   2.4377000000000000e+00   2.0230000000000001e-01   4.1370000000000001e-01   7.5200000000000003e-02
  -2.0939999999999999e+00   7.0350000000000001e-01  -8.5780000000000001e-01   9.5500000000000002e-02  -2.8500000000000001e-02   8.3299999999999999e-02   2.2195000000000000e+00   7.7820000000000000e-01   2.5247000000000002e+00   1.4449999999999999e-01   4.4259999999999999e-01   1.2390000000000000e-01
  -2.2042000000000002e+00   8.3540000000000003e-01  -3.4310000000000002e-01   1.4319999999999999e-01  -5.7099999999999998e-02   5.2600000000000001e-02   2.4192000000000000e+00   8.8939999999999997e-01   2.2635999999999998e+00   8.6699999999999999e-02   4.3300000000000000e-01   9.2899999999999996e-02
  -2.2042000000000002e+00   8.5740000000000005e-01  -8.5780000000000001e-01   1.8140000000000001e-01  -1.5229999999999999e-01   8.7700000000000000e-02   2.3527000000000000e+00   7.1150000000000002e-01   2.8730000000000002e+00   1.5409999999999999e-01   4.8110000000000003e-01   6.6400000000000001e-02
  -2.1600999999999999e+00   1.1871000000000000e+00  -6.8630000000000002e-01   1.9089999999999999e-01  -1.4269999999999999e-01   8.3299999999999999e-02   2.2639000000000000e+00   6.2260000000000004e-01   1.8283000000000000e+00   1.7340000000000000e-01   5.1000000000000001e-01   1.1060000000000000e-01
  -2.2703000000000002e+00   8.1340000000000001e-01  -4.2890000000000000e-01   1.0500000000000000e-01  -8.5599999999999996e-02   7.8899999999999998e-02   2.3083000000000000e+00   6.0040000000000004e-01   2.4377000000000000e+00   2.2159999999999999e-01   5.0029999999999997e-01   7.5200000000000003e-02
  -2.2924000000000002e+00   9.0129999999999999e-01  -9.4359999999999999e-01   2.2910000000000000e-01  -1.9000000000000000e-02   8.7700000000000000e-02   2.4192000000000000e+00   6.4480000000000004e-01   2.4377000000000000e+00   1.2520000000000001e-01   4.9070000000000003e-01   1.1500000000000000e-01
  -2.2483000000000000e+00   7.9139999999999999e-01   0.0000000000000000e+00   1.5279999999999999e-01  -1.6180000000000000e-01   2.6300000000000000e-02   2.2416999999999998e+00   8.6719999999999997e-01   2.4377000000000000e+00   1.3489999999999999e-01   4.9070000000000003e-01   1.0620000000000000e-01
  -2.2263000000000002e+00   8.7929999999999997e-01  -5.1470000000000005e-01   5.7299999999999997e-02  -2.2839999999999999e-01   7.0199999999999999e-02   2.4413999999999998e+00   6.8930000000000002e-01   2.7858999999999998e+00   2.2159999999999999e-01   5.0029999999999997e-01   7.0800000000000002e-02
  -2.1600999999999999e+00   8.3540000000000003e-01  -8.5780000000000001e-01   1.0500000000000000e-01  -8.5599999999999996e-02   8.3299999999999999e-02   2.2860999999999998e+00   6.6710000000000003e-01   2.8730000000000002e+00   1.4449999999999999e-01   4.0410000000000001e-01   9.2899999999999996e-02
  -2.2483000000000000e+00   7.0350000000000001e-01  -1.7160000000000000e-01   1.0500000000000000e-01  -6.6600000000000006e-02   3.0700000000000002e-02   2.4192000000000000e+00   8.2269999999999999e-01   3.1341999999999999e+00   1.2520000000000001e-01   4.4259999999999999e-01   1.0170000000000000e-01
  -2.1821999999999999e+00   5.2759999999999996e-01   8.5800000000000001e-02   1.3370000000000001e-01  -9.5200000000000007e-02   6.5799999999999997e-02   2.2639000000000000e+00   7.3380000000000001e-01   2.5247000000000002e+00   1.6380000000000000e-01   5.1959999999999995e-01   8.4000000000000005e-02
  -2.2263000000000002e+00   8.7929999999999997e-01  -1.1152000000000000e+00   1.5279999999999999e-01  -4.7600000000000003e-02   8.3299999999999999e-02   2.1528999999999998e+00   8.4499999999999997e-01   2.3506000000000000e+00   1.1559999999999999e-01   4.2340000000000000e-01   7.5200000000000003e-02
  -2.3365000000000000e+00   9.4530000000000003e-01  -3.4310000000000002e-01   1.2410000000000000e-01  -1.9000000000000000e-02   3.5099999999999999e-02   2.3083000000000000e+00   8.8939999999999997e-01   2.5247000000000002e+00   2.0230000000000001e-01   5.1000000000000001e-01   1.1940000000000001e-01
  -2.1821999999999999e+00   7.9139999999999999e-01  -6.8630000000000002e-01   1.5279999999999999e-01   0.0000000000000000e+00   9.6500000000000002e-02   2.3748999999999998e+00   6.4480000000000004e-01   2.7858999999999998e+00   1.9270000000000001e-01   4.2340000000000000e-01   8.8499999999999995e-02
  -2.2263000000000002e+00   8.3540000000000003e-01  -4.2890000000000000e-01   5.7299999999999997e-02  -9.5200000000000007e-02   7.8899999999999998e-02   2.4192000000000000e+00   8.0049999999999999e-01   3.0470999999999999e+00   1.1559999999999999e-01   4.4259999999999999e-01   6.6400000000000001e-02
  -2.2483000000000000e+00   9.6730000000000005e-01  -9.4359999999999999e-01   1.5279999999999999e-01  -1.1420000000000000e-01   9.6500000000000002e-02   2.3971000000000000e+00   9.1169999999999995e-01   2.9600000000000000e+00   2.0230000000000001e-01   4.1370000000000001e-01   6.1899999999999997e-02
  -2.2703000000000002e+00   7.6939999999999997e-01  -6.0050000000000003e-01   1.2410000000000000e-01  -1.1420000000000000e-01   9.2100000000000001e-02   2.3527000000000000e+00   7.1150000000000002e-01   2.8730000000000002e+00   1.9270000000000001e-01   4.3300000000000000e-01   7.9600000000000004e-02
  -2.2263000000000002e+00   6.8149999999999999e-01  -8.5780000000000001e-01   1.9099999999999999e-02  -2.8500000000000001e-02   8.7700000000000000e-02   2.2860999999999998e+00   7.3380000000000001e-01   2.6989000000000001e+00   1.5409999999999999e-01   4.6189999999999998e-01   6.6400000000000001e-02
  -2.2263000000000002e+00   1.0331999999999999e+00  -8.5780000000000001e-01   1.0500000000000000e-01  -1.1420000000000000e-01   1.1840000000000001e-01   2.2860999999999998e+00   6.2260000000000004e-01   2.4377000000000000e+00   2.0230000000000001e-01   4.6189999999999998e-01   7.9600000000000004e-02
  -2.2483000000000000e+00   8.3540000000000003e-01  -3.4310000000000002e-01   8.5900000000000004e-02  -1.4269999999999999e-01   7.0199999999999999e-02   2.3083000000000000e+00   9.5609999999999995e-01   2.1764999999999999e+00   1.5409999999999999e-01   5.0029999999999997e-01   1.0620000000000000e-01
  -2.0499000000000001e+00   7.6939999999999997e-01  -3.4310000000000002e-01   5.7299999999999997e-02  -1.3320000000000001e-01   7.8899999999999998e-02   2.2860999999999998e+00   8.6719999999999997e-01   2.1764999999999999e+00   2.0230000000000001e-01   5.0029999999999997e-01   6.6400000000000001e-02
  -2.4687000000000001e+00   7.0350000000000001e-01  -9.4359999999999999e-01   1.2410000000000000e-01  -2.8500000000000001e-02   8.3299999999999999e-02   2.1751000000000000e+00   6.2260000000000004e-01   2.7858999999999998e+00   1.2520000000000001e-01   5.3879999999999995e-01   7.9600000000000004e-02
  -2.2263000000000002e+00   7.4739999999999995e-01  -8.5780000000000001e-01   2.4820000000000000e-01  -8.5599999999999996e-02   8.3299999999999999e-02   2.2639000000000000e+00   7.1150000000000002e-01   2.8730000000000002e+00   9.6299999999999997e-02   4.5219999999999999e-01   1.2390000000000000e-01
  -1.9838000000000000e+00   1.0112000000000001e+00  -8.5780000000000001e-01   1.2410000000000000e-01   0.0000000000000000e+00   9.6500000000000002e-02   2.3527000000000000e+00   7.3380000000000001e-01   2.7858999999999998e+00   2.1190000000000001e-01   4.7149999999999997e-01   7.0800000000000002e-02
  -2.1600999999999999e+00   7.0350000000000001e-01  -9.4359999999999999e-01   1.6230000000000000e-01  -9.5200000000000007e-02   9.6500000000000002e-02   2.2639000000000000e+00   8.4499999999999997e-01   2.5247000000000002e+00   1.1559999999999999e-01   3.7530000000000002e-01   8.8499999999999995e-02
  -2.3144000000000000e+00   8.3540000000000003e-01   1.7160000000000000e-01   6.6799999999999998e-02  -1.7130000000000001e-01   7.0199999999999999e-02   2.1972999999999998e+00   7.7820000000000000e-01   2.5247000000000002e+00   1.5409999999999999e-01   5.2920000000000000e-01   8.4000000000000005e-02
  -2.1821999999999999e+00   9.2330000000000001e-01  -7.7210000000000001e-01   9.5500000000000002e-02  -9.5200000000000007e-02   7.4499999999999997e-02   2.1751000000000000e+00   7.1150000000000002e-01   2.8730000000000002e+00   1.9270000000000001e-01   4.5219999999999999e-01   1.1060000000000000e-01
  -2.2483000000000000e+00   7.0350000000000001e-01  -2.5740000000000002e-01   1.1459999999999999e-01  -1.4269999999999999e-01   7.0199999999999999e-02   2.4192000000000000e+00   8.2269999999999999e-01   2.6118000000000001e+00   1.6380000000000000e-01   4.3300000000000000e-01   1.0170000000000000e-01
  -2.2483000000000000e+00   6.5949999999999998e-01  -3.4310000000000002e-01   5.7299999999999997e-02  -1.6180000000000000e-01   6.1400000000000003e-02   2.3304999999999998e+00   7.5600000000000001e-01   2.2635999999999998e+00   1.5409999999999999e-01   5.1959999999999995e-01   9.7299999999999998e-02
  -2.2263000000000002e+00   8.7929999999999997e-01   0.0000000000000000e+00   1.2410000000000000e-01  -9.5200000000000007e-02   8.7700000000000000e-02   2.3083000000000000e+00   6.4480000000000004e-01   2.1764999999999999e+00   1.0600000000000000e-01   4.5219999999999999e-01   5.7500000000000002e-02
  -2.1600999999999999e+00   9.4530000000000003e-01  -2.5740000000000002e-01   9.5500000000000002e-02  -1.5229999999999999e-01   5.7000000000000002e-02   2.2860999999999998e+00   6.0040000000000004e-01   2.4377000000000000e+00   1.6380000000000000e-01   5.1000000000000001e-01   6.6400000000000001e-02
  -2.1821999999999999e+00   9.0129999999999999e-01  -4.2890000000000000e-01   1.4319999999999999e-01  -9.5200000000000007e-02   7.4499999999999997e-02   2.3304999999999998e+00   8.8939999999999997e-01   2.6118000000000001e+00   1.3489999999999999e-01   4.3300000000000000e-01   2.2100000000000002e-02
  -2.3584999999999998e+00   8.3540000000000003e-01   1.7160000000000000e-01   8.5900000000000004e-02  -2.1890000000000001e-01   6.1400000000000003e-02   2.1528999999999998e+00   7.5600000000000001e-01   2.7858999999999998e+00   2.0230000000000001e-01   4.4259999999999999e-01   9.7299999999999998e-02
  -2.2703000000000002e+00   9.2330000000000001e-01  -9.4359999999999999e-01   9.5500000000000002e-02   9.4999999999999998e-03   8.3299999999999999e-02   2.4413999999999998e+00   6.0040000000000004e-01   2.6989000000000001e+00   9.6299999999999997e-02   3.8490000000000002e-01   9.7299999999999998e-02
  -2.0939999999999999e+00   8.5740000000000005e-01  -2.5740000000000002e-01   8.5900000000000004e-02  -3.8100000000000002e-02   4.3900000000000002e-02   2.4636000000000000e+00   7.1150000000000002e-01   2.4377000000000000e+00   1.9270000000000001e-01   4.3300000000000000e-01   7.0800000000000002e-02
  -2.2703000000000002e+00   8.7929999999999997e-01  -2.5740000000000002e-01   1.2410000000000000e-01  -3.8100000000000002e-02   1.0520000000000000e-01   2.4413999999999998e+00   7.5600000000000001e-01   3.5695000000000001e+00   2.0230000000000001e-01   4.9070000000000003e-01   1.1060000000000000e-01
  -2.1381000000000001e+00   7.4739999999999995e-01   2.5740000000000002e-01   1.2410000000000000e-01  -1.9030000000000000e-01   7.0199999999999999e-02   2.1528999999999998e+00   4.2249999999999999e-01   2.4377000000000000e+00   1.1559999999999999e-01   4.6189999999999998e-01   1.0170000000000000e-01
  -2.2483000000000000e+00   1.0331999999999999e+00  -8.5800000000000001e-02   1.0500000000000000e-01  -1.0470000000000000e-01   7.0199999999999999e-02   2.3083000000000000e+00   5.7809999999999995e-01   2.5247000000000002e+00   2.4079999999999999e-01   3.6559999999999998e-01   3.1000000000000000e-02
  -2.4245999999999999e+00   7.6939999999999997e-01   2.5740000000000002e-01   1.0500000000000000e-01  -1.1420000000000000e-01   1.4030000000000001e-01   2.3304999999999998e+00   7.5600000000000001e-01   3.2212000000000001e+00   1.0600000000000000e-01   5.0029999999999997e-01   7.5200000000000003e-02
  -2.2924000000000002e+00   8.5740000000000005e-01   0.0000000000000000e+00   8.5900000000000004e-02  -9.5200000000000007e-02   6.5799999999999997e-02   2.4192000000000000e+00   5.3369999999999995e-01   2.9600000000000000e+00   1.4449999999999999e-01   4.8110000000000003e-01   6.6400000000000001e-02
  -2.1821999999999999e+00   8.3540000000000003e-01   2.5740000000000002e-01   9.5500000000000002e-02  -1.2370000000000000e-01   6.5799999999999997e-02   2.3527000000000000e+00   8.0049999999999999e-01   2.4377000000000000e+00   1.8300000000000000e-01   3.9450000000000002e-01   8.8499999999999995e-02
  -2.2483000000000000e+00   9.6730000000000005e-01  -2.5740000000000002e-01   8.5900000000000004e-02  -1.9030000000000000e-01   9.2100000000000001e-02   2.3748999999999998e+00   9.1169999999999995e-01   2.4377000000000000e+00   1.9270000000000001e-01   5.0029999999999997e-01   6.6400000000000001e-02
  -2.2483000000000000e+00   5.7160000000000000e-01  -6.8630000000000002e-01   1.8140000000000001e-01  -9.5200000000000007e-02   8.3299999999999999e-02   2.2639000000000000e+00   6.8930000000000002e-01   2.6989000000000001e+00   1.4449999999999999e-01   4.6189999999999998e-01   9.2899999999999996e-02
  -2.2263000000000002e+00   9.4530000000000003e-01  -6.0050000000000003e-01   2.0050000000000001e-01  -1.4269999999999999e-01   7.4499999999999997e-02   2.2416999999999998e+00   7.5600000000000001e-01   2.9600000000000000e+00   8.6699999999999999e-02   4.2340000000000000e-01   7.0800000000000002e-02
  -2.1821999999999999e+00   7.9139999999999999e-01  -3.4310000000000002e-01   9.5500000000000002e-02  -7.6100000000000001e-02   7.0199999999999999e-02   2.3083000000000000e+00   8.4499999999999997e-01   2.5247000000000002e+00   1.0600000000000000e-01   4.4259999999999999e-01   5.3100000000000001e-02
  -2.3144000000000000e+00   1.0112000000000001e+00  -6.0050000000000003e-01   1.9089999999999999e-01  -1.3320000000000001e-01   7.8899999999999998e-02   2.1751000000000000e+00   7.3380000000000001e-01   2.6118000000000001e+00   4.8200000000000000e-02   3.9450000000000002e-01   1.1500000000000000e-01
  -2.3805999999999998e+00   8.3540000000000003e-01  -6.8630000000000002e-01   1.8140000000000001e-01  -4.7600000000000003e-02   1.0090000000000000e-01   2.3083000000000000e+00   7.1150000000000002e-01   2.1764999999999999e+00   1.4449999999999999e-01   5.0029999999999997e-01   9.7299999999999998e-02
  -2.0278999999999998e+00   7.4739999999999995e-01  -5.1470000000000005e-01   8.5900000000000004e-02  -5.7099999999999998e-02   1.1400000000000000e-01   2.2416999999999998e+00   6.8930000000000002e-01   3.0470999999999999e+00   7.7100000000000002e-02   5.1959999999999995e-01   6.1899999999999997e-02
  -2.0939999999999999e+00   7.0350000000000001e-01  -1.7160000000000000e-01   1.5279999999999999e-01  -1.0470000000000000e-01   1.1840000000000001e-01   2.1751000000000000e+00   6.6710000000000003e-01   3.3083000000000000e+00   1.9270000000000001e-01   4.6189999999999998e-01   8.8499999999999995e-02
  -2.1381000000000001e+00   9.0129999999999999e-01  -4.2890000000000000e-01   1.6230000000000000e-01  -7.6100000000000001e-02   9.2100000000000001e-02   2.2416999999999998e+00   7.3380000000000001e-01   2.8730000000000002e+00   1.5409999999999999e-01   4.1370000000000001e-01   9.2899999999999996e-02
