# Supplementary material for: Footwear and Foam Surface Alter Gait Initiation of Typical Subjects
Source: PLoS One. 2015 Aug 13;10(8):e0135821. doi: 10.1371/journal.pone.0135821 (PMC4536224; doi:10.1371/journal.pone.0135821)
Supplement: S1 Dataset — (ZIP) [file pone.0135821.s001.zip › 13_foam_av1_01.txt]

   5.4443999999999999e+00   4.7704000000000004e+00   2.6335620000000000e+02   1.2468999999999999e+01   3.3705100000000002e+01  -9.4720000000000004e-01  -6.1257999999999999e+00  -5.0252999999999997e+00   2.6771010000000001e+02   8.9489000000000001e+00  -3.1935600000000001e+01  -1.1634000000000000e+00
   5.8632000000000000e+00   4.8364000000000003e+00   2.6189789999999999e+02   1.2258900000000001e+01   3.3391100000000002e+01  -9.4720000000000004e-01  -5.9260000000000002e+00  -4.6028000000000002e+00   2.6884190000000001e+02   8.9391999999999996e+00  -3.2108699999999999e+01  -1.2032000000000000e+00
   5.9292999999999996e+00   4.7923999999999998e+00   2.5983909999999997e+02   1.2001099999999999e+01   3.3210299999999997e+01  -9.1649999999999998e-01  -5.9481999999999999e+00  -5.4477000000000002e+00   2.6884190000000001e+02   8.8524999999999991e+00  -3.2195300000000003e+01  -1.2253000000000001e+00
   5.7309999999999999e+00   4.1548999999999996e+00   2.5855230000000000e+02   1.1676500000000001e+01   3.3029499999999999e+01  -8.6390000000000000e-01  -6.2145999999999999e+00  -5.3810000000000002e+00   2.7093130000000002e+02   8.8140000000000001e+00  -3.2137599999999999e+01  -1.2120000000000000e+00
   5.7088999999999999e+00   3.8910999999999998e+00   2.5554990000000001e+02   1.1332800000000001e+01   3.2648800000000001e+01  -7.7180000000000004e-01  -6.4142999999999999e+00  -4.9808000000000003e+00   2.7093130000000002e+02   8.8429000000000002e+00  -3.2349299999999999e+01  -1.2518000000000000e+00
   5.4885000000000002e+00   3.7812000000000001e+00   2.5220429999999999e+02   1.1017799999999999e+01   3.2391900000000000e+01  -7.4990000000000001e-01  -6.7251000000000003e+00  -5.8034999999999997e+00   2.7215019999999998e+02   8.7466000000000008e+00  -3.2512900000000002e+01  -1.2164999999999999e+00
   5.5326000000000004e+00   3.1876000000000002e+00   2.4945920000000001e+02   1.0559500000000000e+01   3.2106400000000001e+01  -7.3670000000000002e-01  -6.5697000000000001e+00  -5.5366999999999997e+00   2.7328190000000001e+02   8.6791000000000000e+00  -3.2589799999999997e+01  -1.2650999999999999e+00
   5.4223999999999997e+00   3.0777000000000001e+00   2.4637100000000001e+02   1.0263500000000001e+01   3.1649699999999999e+01  -6.6220000000000001e-01  -7.0358000000000001e+00  -5.6700999999999997e+00   2.7484899999999999e+02   8.5442999999999998e+00  -3.2791899999999998e+01  -1.2695000000000001e+00
   5.0917000000000003e+00   2.7260000000000000e+00   2.4139560000000000e+02   9.7860999999999994e+00   3.1221499999999999e+01  -6.4900000000000002e-01  -7.5907000000000000e+00  -6.7152000000000003e+00   2.7606790000000001e+02   8.4191000000000003e+00  -3.3109400000000001e+01  -1.3005000000000000e+00
   5.0255999999999998e+00   2.1543999999999999e+00   2.3616280000000000e+02   9.2992000000000008e+00   3.0574400000000001e+01  -5.6130000000000002e-01  -7.9458000000000002e+00  -6.3593999999999999e+00   2.7911500000000001e+02   8.4191000000000003e+00  -3.3388500000000001e+01  -1.3492000000000000e+00
   4.9814999999999996e+00   2.1983999999999999e+00   2.3015790000000001e+02   8.7932000000000006e+00   2.9832100000000001e+01  -5.2180000000000004e-01  -8.1898999999999997e+00  -6.5373000000000001e+00   2.8155270000000002e+02   8.1012000000000004e+00  -3.3744500000000002e+01  -1.3270000000000000e+00
   4.9154000000000000e+00   1.4069000000000000e+00   2.2389570000000001e+02   8.1917000000000009e+00   2.9099399999999999e+01  -4.9990000000000001e-01  -9.2109000000000005e+00  -7.3822000000000001e+00   2.8433859999999999e+02   7.8795999999999999e+00  -3.4071599999999997e+01  -1.3669000000000000e+00
   4.7610999999999999e+00   7.9139999999999999e-01   2.1617509999999999e+02   7.4756999999999998e+00   2.8242999999999999e+01  -4.4290000000000002e-01  -1.0098699999999999e+01  -7.6045999999999996e+00   2.8964929999999998e+02   7.6772999999999998e+00  -3.4552700000000002e+01  -1.3890000000000000e+00
   4.8272000000000004e+00   1.5390000000000001e-01   2.0956979999999999e+02   6.7119000000000000e+00   2.7453199999999999e+01  -3.3329999999999999e-01  -1.1030900000000001e+01  -7.8936999999999999e+00   2.9417640000000000e+02   7.4364999999999997e+00  -3.5158900000000003e+01  -1.4111000000000000e+00
   4.9374000000000002e+00  -4.8359999999999997e-01   2.0227820000000000e+02   6.0625999999999998e+00   2.6539700000000000e+01  -2.7189999999999998e-01  -1.1696700000000000e+01  -8.7830999999999992e+00   2.9835530000000000e+02   7.2053000000000003e+00  -3.5736300000000000e+01  -1.4376000000000000e+00
   5.0255999999999998e+00  -1.4509000000000001e+00   1.9472919999999999e+02   5.2797000000000001e+00   2.5759399999999999e+01  -2.1049999999999999e-01  -1.2828700000000000e+01  -9.0721000000000007e+00   3.0384010000000001e+02   6.8777999999999997e+00  -3.6313600000000001e+01  -1.4685999999999999e+00
   5.1357999999999997e+00  -2.0884000000000000e+00   1.8889590000000001e+02   4.6878000000000002e+00   2.4950500000000002e+01  -9.6500000000000002e-02  -1.4426700000000000e+01  -9.7614999999999998e+00   3.0949900000000002e+02   6.4443000000000001e+00  -3.7064100000000003e+01  -1.5835999999999999e+00
   5.2240000000000002e+00  -2.8359000000000001e+00   1.8194739999999999e+02   4.0385999999999997e+00   2.4227300000000000e+01  -2.6300000000000000e-02  -1.5802800000000000e+01  -1.0717599999999999e+01   3.1681200000000001e+02   5.9722999999999997e+00  -3.7872300000000003e+01  -1.6676000000000000e+00
   5.2900999999999998e+00  -3.5613000000000001e+00   1.7465580000000000e+02   3.5135000000000001e+00   2.3475600000000000e+01  -7.4499999999999997e-02  -1.6979099999999999e+01  -1.1362399999999999e+01   3.2334160000000003e+02   5.4810999999999996e+00  -3.8661400000000000e+01  -1.7296000000000000e+00
   5.3342000000000001e+00  -3.9131000000000000e+00   1.6830779999999999e+02   2.9883999999999999e+00   2.2657200000000000e+01  -8.8000000000000005e-03  -1.8377400000000002e+01  -1.2407500000000001e+01   3.3030640000000000e+02   4.9705000000000004e+00  -3.9652400000000000e+01  -1.8932000000000000e+00
   5.5105000000000004e+00  -4.3746999999999998e+00   1.6195980000000000e+02   2.3487000000000000e+00   2.1914999999999999e+01   3.0700000000000002e-02  -2.0108599999999999e+01  -1.3363600000000000e+01   3.3779360000000003e+02   4.4021999999999997e+00  -4.0614600000000003e+01  -1.9640000000000000e+00
   5.4002999999999997e+00  -4.5945999999999998e+00   1.5646960000000001e+02   1.9859000000000000e+00   2.1144200000000001e+01   3.9500000000000000e-02  -2.1662299999999998e+01  -1.4275300000000000e+01   3.4458420000000001e+02   3.7471999999999999e+00  -4.1586500000000001e+01  -2.1454000000000000e+00
   5.8632000000000000e+00  -4.5726000000000004e+00   1.5003579999999999e+02   1.7281000000000000e+00   2.0278199999999998e+01   5.2600000000000001e-02  -2.2905200000000001e+01  -1.5431500000000000e+01   3.5207139999999998e+02   2.9573000000000000e+00  -4.2664099999999998e+01  -2.3046000000000002e+00
   5.9073000000000002e+00  -4.1768999999999998e+00   1.4274420000000001e+02   1.4799000000000000e+00   1.9450399999999998e+01   8.8000000000000005e-03  -2.4347799999999999e+01  -1.7210400000000000e+01   3.5921039999999999e+02   2.0998999999999999e+00  -4.3684100000000001e+01  -2.5036999999999998e+00
   5.8190999999999997e+00  -3.3414999999999999e+00   1.3656780000000001e+02   1.3366000000000000e+00   1.8517800000000001e+01  -4.8200000000000000e-02  -2.5768300000000000e+01  -1.8566800000000001e+01   3.6634930000000003e+02   1.2523000000000000e+00  -4.4694400000000002e+01  -2.6939000000000002e+00
   5.9292999999999996e+00  -1.9126000000000001e+00   1.2919040000000001e+02   1.2698000000000000e+00   1.7594799999999999e+01  -2.4560000000000001e-01  -2.7210999999999999e+01  -2.0190000000000001e+01   3.7313999999999999e+02   4.1420000000000001e-01  -4.5714300000000001e+01  -2.8576000000000001e+00
   6.1276999999999999e+00  -8.3540000000000003e-01   1.2421490000000000e+02   1.2316000000000000e+00   1.6814499999999999e+01  -4.6479999999999999e-01  -2.8453900000000001e+01  -2.1457400000000000e+01   3.7862479999999999e+02  -4.7199999999999998e-01  -4.6522599999999997e+01  -3.0743000000000000e+00
   6.2159000000000004e+00   8.7929999999999997e-01   1.1881050000000000e+02   1.2603000000000000e+00   1.6072199999999999e+01  -6.3149999999999995e-01  -2.9696800000000000e+01  -2.2346800000000002e+01   3.8437079999999997e+02  -1.1463000000000001e+00  -4.7330800000000004e+01  -3.2202999999999999e+00
   6.3261000000000003e+00   2.2202999999999999e+00   1.1409240000000000e+02   1.3462000000000001e+00   1.5586900000000000e+01  -8.7700000000000000e-01  -3.0584599999999998e+01  -2.3836600000000001e+01   3.8889789999999999e+02  -1.9843999999999999e+00  -4.8110199999999999e+01  -3.3883999999999999e+00
   6.3701999999999996e+00   3.5832999999999999e+00   1.0971750000000000e+02   1.2506999999999999e+00   1.5101599999999999e+01  -1.0261000000000000e+00  -3.1716600000000000e+01  -2.4881699999999999e+01   3.9316379999999998e+02  -2.6394000000000002e+00  -4.8725999999999999e+01  -3.5830000000000002e+00
   6.5465000000000000e+00   4.8364000000000003e+00   1.0697239999999999e+02   1.0407000000000000e+00   1.4663900000000000e+01  -1.2235000000000000e+00  -3.2737499999999997e+01  -2.5459800000000001e+01   3.9655919999999998e+02  -3.2559000000000000e+00  -4.9313000000000002e+01  -3.7157000000000000e+00
   6.7449000000000003e+00   6.0674999999999999e+00   1.0388420000000001e+02   1.1742999999999999e+00   1.4273800000000000e+01  -1.4164000000000001e+00  -3.3114899999999999e+01  -2.6104700000000001e+01   3.9951920000000001e+02  -3.8241999999999998e+00  -4.9736300000000000e+01  -3.8483999999999998e+00
   7.0534999999999997e+00   7.4085000000000001e+00   1.0268320000000000e+02   1.0120000000000000e+00   1.4007300000000001e+01  -1.5610999999999999e+00  -3.4024799999999999e+01  -2.6727300000000000e+01   4.0047690000000000e+02  -4.2770000000000001e+00  -5.0034599999999998e+01  -3.9457000000000000e+00
   7.1637000000000004e+00   8.1119000000000003e+00   1.0079590000000000e+02   9.2610000000000003e-01   1.3807499999999999e+01  -1.6927000000000001e+00  -3.4291200000000003e+01  -2.7216400000000000e+01   4.0239220000000000e+02  -4.6814999999999998e+00  -5.0304000000000002e+01  -4.0342000000000002e+00
   6.6346999999999996e+00   8.7714999999999996e+00   9.9509200000000007e+01   8.0200000000000005e-01   1.3674300000000001e+01  -1.7760000000000000e+00  -3.4557499999999997e+01  -2.7638900000000000e+01   4.0352400000000000e+02  -5.0956999999999999e+00  -5.0467599999999997e+01  -4.0651999999999999e+00
   6.8992000000000004e+00   8.9033999999999995e+00   9.8651399999999995e+01   7.6380000000000003e-01   1.3645700000000000e+01  -1.7979000000000001e+00  -3.4846100000000000e+01  -2.7861300000000000e+01   4.0500400000000002e+02  -5.3173000000000004e+00  -5.0583100000000002e+01  -4.1492000000000004e+00
   6.5906000000000002e+00   9.2551000000000005e+00   9.8050899999999999e+01   5.2510000000000001e-01   1.3683800000000000e+01  -1.8549000000000000e+00  -3.5356499999999997e+01  -2.8328199999999999e+01   4.0509109999999998e+02  -5.7122000000000002e+00  -5.0708100000000002e+01  -4.2641999999999998e+00
   6.1938000000000004e+00   9.0352999999999994e+00   9.7707700000000003e+01   3.9140000000000003e-01   1.3683800000000000e+01  -1.8725000000000001e+00  -3.5578499999999998e+01  -2.8639500000000002e+01   4.0648399999999998e+02  -6.0494000000000003e+00  -5.0919800000000002e+01  -4.2641999999999998e+00
   5.8411999999999997e+00   8.8594000000000008e+00   9.8908699999999996e+01   2.3870000000000000e-01   1.3959700000000000e+01  -1.7979000000000001e+00  -3.6066800000000001e+01  -2.8884100000000000e+01   4.0813819999999998e+02  -6.2709000000000001e+00  -5.1247000000000000e+01  -4.3483000000000001e+00
   5.5545999999999998e+00   8.5736000000000008e+00   1.0002390000000000e+02   1.3370000000000001e-01   1.4131000000000000e+01  -1.7847999999999999e+00  -3.6177799999999998e+01  -2.8973099999999999e+01   4.0848640000000000e+02  -6.5792000000000002e+00  -5.1372100000000003e+01  -4.4500000000000002e+00
   5.3562000000000003e+00   8.1998999999999995e+00   1.0113910000000000e+02  -1.2410000000000000e-01   1.4426000000000000e+01  -1.6795000000000000e+00  -3.6111199999999997e+01  -2.9884699999999999e+01   4.1014060000000001e+02  -6.7237000000000000e+00  -5.1593400000000003e+01  -4.5693999999999999e+00
   4.8712999999999997e+00   7.4744000000000002e+00   1.0396990000000000e+02  -2.1959999999999999e-01   1.4778100000000000e+01  -1.5874999999999999e+00  -3.6044600000000003e+01  -3.0751899999999999e+01   4.1188180000000000e+02  -6.9451999999999998e+00  -5.1891700000000000e+01  -4.6535000000000002e+00
   4.4745999999999997e+00   7.1227000000000000e+00   1.0637190000000000e+02  -4.1049999999999998e-01   1.5330000000000000e+01  -1.4954000000000001e+00  -3.6887999999999998e+01  -3.0974299999999999e+01   4.1431950000000001e+02  -7.2728000000000002e+00  -5.2238100000000003e+01  -4.7596999999999996e+00
   4.2321000000000000e+00   6.6609999999999996e+00   1.0954590000000000e+02  -6.2060000000000004e-01   1.5939000000000000e+01  -1.3550000000000000e+00  -3.7176499999999997e+01  -3.2063800000000001e+01   4.1466770000000002e+02  -7.5521000000000003e+00  -5.2392000000000003e+01  -4.8613999999999997e+00
   3.9455000000000000e+00   5.5617999999999999e+00   1.1392090000000000e+02  -7.4470000000000003e-01   1.6500499999999999e+01  -1.1709000000000001e+00  -3.7331899999999997e+01  -3.2552999999999997e+01   4.1571240000000000e+02  -7.5521000000000003e+00  -5.2651800000000001e+01  -5.0560000000000000e+00
   3.5266999999999999e+00   4.7704000000000004e+00   1.1692330000000000e+02  -8.4019999999999995e-01   1.7176100000000002e+01  -1.0525000000000000e+00  -3.7243099999999998e+01  -3.3286799999999999e+01   4.1693130000000002e+02  -7.6870000000000003e+00  -5.2738399999999999e+01  -5.1622000000000003e+00
   3.4826999999999999e+00   4.0888999999999998e+00   1.2164140000000000e+02  -1.0598000000000001e+00   1.7984900000000000e+01  -8.6829999999999996e-01  -3.7642600000000002e+01  -3.4265200000000000e+01   4.1867250000000001e+02  -7.8506999999999998e+00  -5.2834600000000002e+01  -5.2462000000000000e+00
   3.1299999999999999e+00   2.8578999999999999e+00   1.2781780000000001e+02  -1.2888999999999999e+00   1.8765200000000000e+01  -7.0599999999999996e-01  -3.7864600000000003e+01  -3.5176800000000000e+01   4.1867250000000001e+02  -7.7544000000000004e+00  -5.2776899999999998e+01  -5.3524000000000003e+00
   2.8214000000000001e+00   1.9784999999999999e+00   1.3159229999999999e+02  -1.2985000000000000e+00   1.9583600000000001e+01  -5.4379999999999995e-01  -3.7686999999999998e+01  -3.5354700000000001e+01   4.1971719999999999e+02  -7.7832999999999997e+00  -5.2873100000000001e+01  -5.4541000000000004e+00
   2.4245999999999999e+00   1.0331999999999999e+00   1.3836920000000001e+02  -1.5370999999999999e+00   2.0525700000000001e+01  -3.1140000000000001e-01  -3.7731400000000001e+01  -3.5932800000000000e+01   4.1806310000000002e+02  -7.6292000000000000e+00  -5.2776899999999998e+01  -5.5602999999999998e+00
   2.0939999999999999e+00   0.0000000000000000e+00   1.4351630000000000e+02  -1.5849000000000000e+00   2.1315500000000000e+01  -1.5350000000000000e-01  -3.7908999999999999e+01  -3.6333100000000002e+01   4.1762779999999998e+02  -7.4172000000000002e+00  -5.2776899999999998e+01  -5.5956999999999999e+00
   1.6311000000000000e+00  -7.0350000000000001e-01   1.4952109999999999e+02  -1.6899000000000000e+00   2.2181400000000000e+01  -4.4000000000000003e-03  -3.7642600000000002e+01  -3.6889000000000003e+01   4.1771480000000003e+02  -7.2342000000000004e+00  -5.2622900000000001e+01  -5.6974000000000000e+00
   1.2564000000000000e+00  -1.2091000000000001e+00   1.5544020000000000e+02  -1.7281000000000000e+00   2.3142499999999998e+01   1.6660000000000000e-01  -3.7442900000000002e+01  -3.7244700000000002e+01   4.1640890000000002e+02  -7.0223000000000004e+00  -5.2392000000000003e+01  -5.7283999999999997e+00
   1.0801000000000001e+00  -2.1983999999999999e+00   1.6110190000000000e+02  -1.8808000000000000e+00   2.3998899999999999e+01   2.8070000000000001e-01  -3.6976799999999997e+01  -3.7822899999999997e+01   4.1370999999999998e+02  -6.8392999999999997e+00  -5.2045600000000000e+01  -5.8079999999999998e+00
   7.4939999999999996e-01  -2.8138999999999998e+00   1.6684950000000001e+02  -1.9095000000000000e+00   2.5007600000000000e+01   4.4729999999999998e-01  -3.6910200000000003e+01  -3.8000700000000002e+01   4.1118529999999998e+02  -6.4443000000000001e+00  -5.1747300000000003e+01  -5.8169000000000004e+00
   2.6450000000000001e-01  -3.4954000000000001e+00   1.7396950000000001e+02  -1.8617999999999999e+00   2.6111499999999999e+01   6.2709999999999999e-01  -3.6665999999999997e+01  -3.8445500000000003e+01   4.0726760000000002e+02  -6.0686999999999998e+00  -5.1102699999999999e+01  -5.8964999999999996e+00
  -1.7630000000000001e-01  -3.9790000000000001e+00   1.8186160000000001e+02  -1.9095000000000000e+00   2.7167700000000000e+01   8.1130000000000002e-01  -3.6088999999999999e+01  -3.8423200000000001e+01   4.0334989999999999e+02  -5.5484999999999998e+00  -5.0438699999999997e+01  -5.9009000000000000e+00
  -2.4249999999999999e-01  -4.7264999999999997e+00   1.9052580000000000e+02  -2.0335999999999999e+00   2.8499900000000000e+01   1.0129999999999999e+00  -3.5645099999999999e+01  -3.8356499999999997e+01   3.9864859999999999e+02  -4.8452999999999999e+00  -4.9899900000000002e+01  -5.8832000000000004e+00
  -3.7469999999999998e-01  -5.2980000000000000e+00   1.9936150000000001e+02  -2.0527000000000002e+00   2.9927299999999999e+01   1.2016000000000000e+00  -3.5023600000000002e+01  -3.7911799999999999e+01   3.9438270000000000e+02  -3.9782999999999999e+00  -4.9158999999999999e+01  -5.7946999999999997e+00
  -4.4080000000000003e-01  -5.9794999999999998e+00   2.1017030000000000e+02  -2.0909000000000000e+00   3.1440300000000001e+01   1.3506000000000000e+00  -3.4246800000000000e+01  -3.7555999999999997e+01   3.8933319999999998e+02  -3.3329000000000000e+00  -4.8360399999999998e+01  -5.7815000000000003e+00
  -1.9839999999999999e-01  -6.6609999999999996e+00   2.2080750000000000e+02  -2.0240999999999998e+00   3.3076999999999998e+01   1.5524000000000000e+00  -3.3336799999999997e+01  -3.7066800000000001e+01   3.8341309999999999e+02  -2.5720000000000001e+00  -4.7417400000000001e+01  -5.6974000000000000e+00
  -2.1999999999999999e-02  -7.1227000000000000e+00   2.3238829999999999e+02  -2.0621999999999998e+00   3.4789900000000003e+01   1.7145999999999999e+00  -3.2360199999999999e+01  -3.6355300000000000e+01   3.7679649999999998e+02  -1.7242999999999999e+00  -4.6570700000000002e+01  -5.5559000000000003e+00
   2.4249999999999999e-01  -7.6943000000000001e+00   2.4431219999999999e+02  -1.9668000000000001e+00   3.6607399999999998e+01   1.8286000000000000e+00  -3.1472400000000000e+01  -3.6066200000000002e+01   3.6896109999999999e+02  -8.2840000000000003e-01  -4.5377499999999998e+01  -5.5248999999999997e+00
   5.7310000000000005e-01  -8.3757000000000001e+00   2.5735140000000001e+02  -1.9668000000000001e+00   3.8415399999999998e+01   2.0434999999999999e+00  -3.0251700000000000e+01  -3.5310200000000002e+01   3.5938450000000000e+02   2.4079999999999999e-01  -4.4068899999999999e+01  -5.4452999999999996e+00
   8.8170000000000004e-01  -8.9693000000000005e+00   2.7056209999999999e+02  -1.8427000000000000e+00   4.0271000000000001e+01   2.1444000000000001e+00  -2.9252900000000000e+01  -3.4487499999999997e+01   3.4815370000000001e+02   1.2137000000000000e+00  -4.2500500000000002e+01  -5.2992999999999997e+00
   1.3446000000000000e+00  -9.0352999999999994e+00   2.8377280000000002e+02  -1.6516999999999999e+00   4.2297899999999998e+01   2.3153999999999999e+00  -2.7543900000000001e+01  -3.2997700000000002e+01   3.3579120000000000e+02   2.3599999999999999e+00  -4.0787799999999997e+01  -5.1090999999999998e+00
   1.8956000000000000e+00  -9.7827000000000002e+00   2.9895650000000001e+02  -1.5752999999999999e+00   4.4610199999999999e+01   2.4338000000000002e+00  -2.5812700000000000e+01  -3.1329999999999998e+01   3.2151330000000002e+02   3.6027000000000000e+00  -3.8863399999999999e+01  -4.9100999999999999e+00
   2.3365000000000000e+00  -1.0464200000000000e+01   3.1414019999999999e+02  -1.4799000000000000e+00   4.6789400000000001e+01   2.5829000000000000e+00  -2.3659800000000001e+01  -2.9262100000000000e+01   3.0697420000000000e+02   4.9127000000000001e+00  -3.6881300000000003e+01  -4.6799999999999997e+00
   2.4245999999999999e+00  -1.1211600000000001e+01   3.3172590000000002e+02  -1.4894000000000001e+00   4.9463299999999997e+01   2.7364000000000002e+00  -2.1662299999999998e+01  -2.6994100000000000e+01   2.9173869999999999e+02   6.2516999999999996e+00  -3.4870300000000000e+01  -4.3129000000000000e+00
   2.9756999999999998e+00  -1.2838400000000000e+01   3.4922579999999999e+02  -1.5562000000000000e+00   5.2099200000000003e+01   2.9074000000000000e+00  -1.9132000000000001e+01  -2.4281300000000002e+01   2.7624200000000002e+02   7.5810000000000004e+00  -3.2772700000000000e+01  -3.9546000000000001e+00
   3.5488000000000000e+00  -1.4245400000000000e+01   3.6724040000000002e+02  -1.7758000000000000e+00   5.4763599999999997e+01   3.1574000000000000e+00  -1.6535200000000000e+01  -2.1635300000000001e+01   2.6100650000000002e+02   8.8910999999999998e+00  -3.0569199999999999e+01  -3.5785999999999998e+00
   4.4524999999999997e+00  -1.5894100000000000e+01   3.8628440000000001e+02  -1.7184999999999999e+00   5.7561300000000003e+01   3.3328000000000002e+00  -1.3450100000000001e+01  -1.8678000000000001e+01   2.4603210000000001e+02   1.0143300000000000e+01  -2.8625599999999999e+01  -3.1760999999999999e+00
   5.6868999999999996e+00  -1.7740800000000000e+01   4.0395580000000001e+02  -1.9190000000000000e+00   6.0273299999999999e+01   3.5520000000000000e+00  -1.0875500000000001e+01  -1.5809600000000000e+01   2.3131890000000001e+02   1.1347400000000000e+01  -2.6787800000000001e+01  -2.7204000000000002e+00
   6.3040000000000003e+00  -1.9367500000000000e+01   4.2128420000000000e+02  -1.9572000000000001e+00   6.2661799999999999e+01   3.7494000000000001e+00  -8.1455000000000002e+00  -1.2563100000000000e+01   2.1773750000000001e+02   1.2561199999999999e+01  -2.5074999999999999e+01  -2.3532999999999999e+00
   7.2077999999999998e+00  -2.1038300000000000e+01   4.3784039999999999e+02  -1.8808000000000000e+00   6.5021699999999996e+01   4.0125000000000002e+00  -6.1036000000000001e+00  -9.8282000000000007e+00   2.0650680000000000e+02   1.3591900000000001e+01  -2.3593200000000000e+01  -1.9241999999999999e+00
   8.0894999999999992e+00  -2.3016800000000000e+01   4.5328149999999999e+02  -1.9286000000000001e+00   6.7324500000000000e+01   4.3151000000000002e+00  -3.8397000000000001e+00  -7.0487000000000002e+00   1.9571129999999999e+02   1.4555099999999999e+01  -2.2303899999999999e+01  -1.6588000000000001e+00
   8.6404999999999994e+00  -2.4665600000000001e+01   4.6743579999999997e+02  -1.8236000000000001e+00   6.9341899999999995e+01   4.5298999999999996e+00  -2.0863000000000000e+00  -4.9808000000000003e+00   1.8674410000000000e+02   1.5325799999999999e+01  -2.1129999999999999e+01  -1.3535999999999999e+00
   8.5523000000000007e+00  -2.6666100000000000e+01   4.7987450000000001e+02  -1.6994000000000000e+00   7.1254599999999996e+01   4.8369000000000000e+00  -8.4340000000000004e-01  -3.2909000000000002e+00   1.7829929999999999e+02   1.5923000000000000e+01  -2.0215900000000001e+01  -1.1899000000000000e+00
   8.5744000000000007e+00  -2.8336800000000000e+01   4.8939650000000000e+02  -1.5276000000000001e+00   7.2567800000000005e+01   5.0824999999999996e+00   3.1069999999999998e-01  -1.8899999999999999e+00   1.7203090000000000e+02   1.6163799999999998e+01  -1.9503900000000002e+01  -1.0616000000000001e+00
   9.0593000000000004e+00  -2.9743800000000000e+01   4.9720280000000002e+02  -1.4702999999999999e+00   7.3842900000000000e+01   5.3280000000000003e+00   1.2650999999999999e+00  -1.5120000000000000e+00   1.6584970000000001e+02   1.6385400000000001e+01  -1.8801500000000001e+01  -9.9970000000000003e-01
   9.2797000000000001e+00  -3.1348600000000001e+01   5.0663900000000001e+02  -1.4988999999999999e+00   7.4937200000000004e+01   5.5735999999999999e+00   2.3304999999999998e+00  -1.3119000000000001e+00   1.5940719999999999e+02   1.6346800000000002e+01  -1.8262599999999999e+01  -1.0484000000000000e+00
   1.0007099999999999e+01  -3.2557699999999997e+01   5.1453110000000004e+02  -1.3270999999999999e+00   7.5993499999999997e+01   5.7183000000000002e+00   2.9963000000000002e+00  -1.2452000000000001e+00   1.5348710000000000e+02   1.6106000000000002e+01  -1.7608300000000000e+01  -1.1059000000000001e+00
   1.0558199999999999e+01  -3.4624200000000002e+01   5.2122230000000002e+02  -1.2506999999999999e+00   7.6983099999999993e+01   5.9332000000000003e+00   3.9506999999999999e+00  -1.5787000000000000e+00   1.4687049999999999e+02   1.5701400000000000e+01  -1.6915500000000002e+01  -1.1811000000000000e+00
   1.1506000000000000e+01  -3.7042299999999997e+01   5.2799919999999997e+02  -1.1934000000000000e+00   7.7639700000000005e+01   6.2313999999999998e+00   5.3712000000000000e+00  -2.2235999999999998e+00   1.4103749999999999e+02   1.5181300000000000e+01  -1.6290099999999999e+01  -1.3092999999999999e+00
   1.2277500000000000e+01  -3.8603200000000001e+01   5.3220259999999996e+02  -9.7380000000000000e-01   7.8286799999999999e+01   6.3453999999999997e+00   6.2812000000000001e+00  -2.8462000000000001e+00   1.3320210000000000e+02   1.4584000000000000e+01  -1.5693500000000000e+01  -1.3492000000000000e+00
   1.2828500000000000e+01  -3.9196700000000000e+01   5.3649180000000001e+02  -6.9699999999999995e-01   7.8876800000000003e+01   6.3453999999999997e+00   6.2812000000000001e+00  -3.5798999999999999e+00   1.2736910000000000e+02   1.3774900000000001e+01  -1.4914199999999999e+01  -1.4155000000000000e+00
   1.3754300000000001e+01  -4.0186000000000000e+01   5.4086680000000001e+02  -2.0999999999999999e-01   7.9266900000000007e+01   6.3849000000000000e+00   6.9248000000000003e+00  -4.8029000000000002e+00   1.1857599999999999e+02   1.2696000000000000e+01  -1.3913500000000001e+01  -1.5348999999999999e+00
   1.5054800000000000e+01  -4.1021400000000000e+01   5.4464130000000000e+02   1.7190000000000000e-01   7.9419200000000004e+01   6.2972000000000001e+00   7.3021000000000003e+00  -5.7367999999999997e+00   1.0882520000000000e+02   1.1761600000000000e+01  -1.2922400000000000e+01  -1.6853000000000000e+00
   1.6730000000000000e+01  -4.1460999999999999e+01   5.4704319999999996e+02   5.8240000000000003e-01   7.9571399999999997e+01   6.1875000000000000e+00   7.8570000000000002e+00  -6.9153000000000002e+00   9.9248599999999996e+01   1.0596100000000000e+01  -1.1787000000000001e+01  -1.8225000000000000e+00
   1.8339099999999998e+01  -4.2296399999999998e+01   5.4910199999999998e+02   1.2506999999999999e+00   7.9580900000000000e+01   6.0515999999999996e+00   8.1233000000000004e+00  -6.9153000000000002e+00   8.8888499999999993e+01   9.5267999999999997e+00  -1.0593900000000000e+01  -1.8844000000000001e+00
   2.0124500000000001e+01  -4.2692100000000003e+01   5.5038879999999995e+02   1.6231000000000000e+00   7.9409700000000001e+01   5.7446000000000002e+00   7.3909000000000002e+00  -6.0259000000000000e+00   7.9050700000000006e+01   8.3515999999999995e+00  -9.5739000000000001e+00  -1.6499999999999999e+00
   2.2394800000000000e+01  -4.2560200000000002e+01   5.5098929999999996e+02   2.2149999999999999e+00   7.9181299999999993e+01   5.4377000000000004e+00   8.3009000000000004e+00  -4.9141000000000004e+00   6.9561099999999996e+01   7.3402000000000003e+00  -8.3808000000000007e+00  -1.6765000000000001e+00
   2.4488800000000001e+01  -4.2758099999999999e+01   5.5090350000000001e+02   2.6446000000000001e+00   7.8733999999999995e+01   5.1395000000000000e+00   8.6338000000000008e+00  -5.3365999999999998e+00   5.9723300000000002e+01   6.1456999999999997e+00  -7.1973000000000003e+00  -1.4774000000000000e+00
   2.6450600000000001e+01  -4.4274900000000002e+01   5.4841570000000002e+02   3.0552000000000001e+00   7.8125000000000000e+01   5.3193000000000001e+00   6.8582000000000001e+00  -3.8245000000000000e+00   5.2323200000000000e+01   5.2305999999999999e+00  -5.9078999999999997e+00  -1.1324000000000001e+00
   2.7883299999999998e+01  -4.6473300000000002e+01   5.4730060000000003e+02   3.4180000000000001e+00   7.7468400000000003e+01   5.4070000000000000e+00   6.9248000000000003e+00  -1.4676000000000000e+00   4.4923099999999998e+01   4.4889000000000001e+00  -5.0323000000000002e+00  -9.5099999999999996e-01
   2.8831099999999999e+01  -4.7044899999999998e+01   5.4361180000000002e+02   3.8954000000000000e+00   7.6840400000000002e+01   5.6525999999999996e+00   6.9248000000000003e+00  -3.7800000000000000e-01   3.5781700000000001e+01   3.6894000000000000e+00  -4.1086000000000000e+00  -7.3429999999999995e-01
   2.8963400000000000e+01  -4.7242699999999999e+01   5.4009469999999999e+02   4.3822999999999999e+00   7.5936400000000006e+01   5.7403000000000004e+00   5.9703999999999997e+00   1.2007000000000001e+00   2.9252199999999998e+01   2.9668999999999999e+00  -3.2330000000000001e+00  -4.7770000000000001e-01
   2.9227900000000002e+01  -4.6869000000000000e+01   5.3529079999999999e+02   5.0888000000000000e+00   7.5089500000000001e+01   5.5955000000000004e+00   4.7496999999999998e+00   2.0011999999999999e+00   2.5073300000000000e+01   2.3214999999999999e+00  -2.3765999999999998e+00  -2.4770000000000000e-01
   2.9977300000000000e+01  -4.6385399999999997e+01   5.3031539999999995e+02   5.6997999999999998e+00   7.3947599999999994e+01   5.5517000000000003e+00   3.1960999999999999e+00   3.1797000000000000e+00   1.8805000000000000e+01   1.7627999999999999e+00  -1.6165000000000000e+00   1.8579999999999999e-01
   2.9955300000000001e+01  -4.5769799999999996e+01   5.2379579999999999e+02   6.3491000000000000e+00   7.2767600000000002e+01   5.4508000000000001e+00   1.8866000000000001e+00   4.6250000000000000e+00   1.3929600000000001e+01   1.2523000000000000e+00  -9.7180000000000000e-01   5.0870000000000004e-01
   2.9492400000000000e+01  -4.5264200000000002e+01   5.1744780000000003e+02   6.9028000000000000e+00   7.1549599999999998e+01   5.3719000000000001e+00   4.2170000000000002e-01   5.3143000000000002e+00   1.1840199999999999e+01   1.0596000000000001e+00  -5.4849999999999999e-01   7.2099999999999997e-01
   2.9029499999999999e+01  -4.4758600000000001e+01   5.1161450000000002e+02   7.5807000000000002e+00   7.0493300000000005e+01   5.3193000000000001e+00  -5.3269999999999995e-01   3.8912000000000000e+00   8.8801000000000005e+00   6.1650000000000005e-01   9.5999999999999992e-03   5.6620000000000004e-01
   2.8765000000000001e+01  -4.4516800000000003e+01   5.0578120000000001e+02   8.1631000000000000e+00   6.9427499999999995e+01   5.2885999999999997e+00  -1.0875999999999999e+00   8.8939999999999997e-01   6.5294999999999996e+00   2.1190000000000001e-01   2.3089999999999999e-01   6.5469999999999995e-01
   2.8147800000000000e+01  -4.3879199999999997e+01   5.0132040000000001e+02   8.7741000000000007e+00   6.8590100000000007e+01   5.1920999999999999e+00  -2.2195000000000000e+00  -1.6454000000000000e+00   5.8330000000000002e+00  -1.1559999999999999e-01   6.2539999999999996e-01   4.7330000000000000e-01
   2.7596699999999998e+01  -4.3791300000000000e+01   4.9754599999999999e+02   9.3850999999999996e+00   6.7828900000000004e+01   5.2053000000000003e+00  -2.8853000000000000e+00  -2.0457000000000001e+00   6.7907000000000002e+00  -2.9859999999999998e-01   8.1789999999999996e-01   3.3620000000000000e-01
   2.7155899999999999e+01  -4.3747300000000003e+01   4.9428620000000001e+02   9.9007000000000005e+00   6.7115200000000002e+01   5.1614000000000004e+00  -3.3292000000000002e+00  -2.1124000000000001e+00   6.0072000000000001e+00  -2.3119999999999999e-01   8.5640000000000005e-01   3.0520000000000003e-01
   2.6715100000000000e+01  -4.3505499999999998e+01   4.9188420000000002e+02   1.0569000000000001e+01   6.6468100000000007e+01   5.1877000000000004e+00  -2.2195000000000000e+00  -2.3347000000000002e+00   6.0072000000000001e+00  -1.4449999999999999e-01   7.2170000000000001e-01   1.6810000000000000e-01
   2.6604900000000001e+01  -4.3351599999999998e+01   4.8991120000000001e+02   1.1122800000000000e+01   6.5982799999999997e+01   5.1395000000000000e+00  -2.1972999999999998e+00  -1.2007000000000001e+00   6.8777999999999997e+00   2.8899999999999999e-02   6.5429999999999999e-01   4.8700000000000000e-02
   2.6384399999999999e+01  -4.2999899999999997e+01   4.8708030000000002e+02   1.1695600000000001e+01   6.5583100000000002e+01   5.0167000000000002e+00  -1.7756000000000001e+00  -1.2230000000000001e+00   5.7460000000000004e+00  -2.8899999999999999e-02   6.3510000000000000e-01   5.3100000000000001e-02
   2.6296299999999999e+01  -4.3043900000000001e+01   4.8553620000000001e+02   1.2258900000000001e+01   6.5059799999999996e+01   5.0430000000000001e+00  -1.6868000000000001e+00  -2.0234000000000001e+00   5.4847999999999999e+00  -1.1559999999999999e-01   6.0619999999999996e-01   7.0800000000000002e-02
   2.6406500000000001e+01  -4.2911999999999999e+01   4.8433530000000002e+02   1.2717200000000000e+01   6.4764799999999994e+01   5.0430000000000001e+00  -1.4427000000000001e+00  -2.2012999999999998e+00   5.5719000000000003e+00  -1.7340000000000000e-01   5.8689999999999998e-01  -1.3299999999999999e-02
   2.6141999999999999e+01  -4.2516300000000001e+01   4.8373480000000001e+02   1.3481000000000000e+01   6.4327100000000002e+01   5.0255000000000001e+00  -1.2650999999999999e+00  -2.2012999999999998e+00   5.6589000000000000e+00  -2.6010000000000000e-01   5.3879999999999995e-01  -2.6499999999999999e-02
   2.6031800000000000e+01  -4.2494300000000003e+01   4.8244799999999998e+02   1.4053800000000001e+01   6.4117699999999999e+01   4.9333999999999998e+00  -5.3269999999999995e-01  -2.0678999999999998e+00   4.7012999999999998e+00  -2.2159999999999999e-01   4.0410000000000001e-01  -9.7299999999999998e-02
   2.6053799999999999e+01  -4.2384399999999999e+01   4.8244799999999998e+02   1.4674400000000000e+01   6.3832200000000000e+01   4.9290000000000003e+00   3.3289999999999997e-01  -2.0234000000000001e+00   4.7882999999999996e+00  -2.1190000000000001e-01   4.2340000000000000e-01  -6.6400000000000001e-02
   2.6031800000000000e+01  -4.1988700000000001e+01   4.8227640000000002e+02   1.5218600000000000e+01   6.3499200000000002e+01   4.8807999999999998e+00   5.9930000000000005e-01  -1.6454000000000000e+00   5.7460000000000004e+00  -9.6299999999999997e-02   4.5219999999999999e-01  -1.0620000000000000e-01
   2.5921500000000002e+01  -4.1724899999999998e+01   4.8270540000000000e+02   1.5963300000000000e+01   6.3489699999999999e+01   4.7887000000000004e+00   5.1049999999999995e-01  -1.6232000000000000e+00   5.7460000000000004e+00  -1.4449999999999999e-01   4.3300000000000000e-01  -3.5400000000000001e-02
   2.5745200000000001e+01  -4.1680900000000001e+01   4.8322010000000000e+02   1.6536200000000001e+01   6.3384999999999998e+01   4.6966000000000001e+00   7.7680000000000005e-01  -1.8899999999999999e+00   5.7460000000000004e+00  -1.8300000000000000e-01   5.5810000000000004e-01  -3.9800000000000002e-02
   2.5833400000000001e+01  -4.1417099999999998e+01   4.8356319999999999e+02   1.7156800000000000e+01   6.3318399999999997e+01   4.6132999999999997e+00   6.8799999999999994e-01  -1.7343999999999999e+00   4.7012999999999998e+00  -9.6299999999999997e-02   5.9660000000000002e-01  -3.5400000000000001e-02
   2.5877500000000001e+01  -4.1395099999999999e+01   4.8364900000000000e+02   1.7767800000000001e+01   6.3166100000000000e+01   4.5518999999999998e+00   1.0431999999999999e+00  -1.2674000000000001e+00   5.3106999999999998e+00  -1.1559999999999999e-01   4.5219999999999999e-01  -3.9800000000000002e-02
   2.5635000000000002e+01  -4.1197200000000002e+01   4.8459260000000000e+02   1.8312000000000001e+01   6.3204200000000000e+01   4.5035999999999996e+00   1.0431999999999999e+00  -1.3341000000000001e+00   4.9623999999999997e+00  -1.3489999999999999e-01   3.5599999999999998e-01  -2.6499999999999999e-02
   2.5767299999999999e+01  -4.1548999999999999e+01   4.8570780000000002e+02   1.8827600000000000e+01   6.3109000000000002e+01   4.4378000000000002e+00   1.2428999999999999e+00  -1.2230000000000001e+00   4.9623999999999997e+00  -4.8200000000000000e-02   4.0410000000000001e-01  -3.1000000000000000e-02
   2.5546800000000001e+01  -4.1570999999999998e+01   4.8665140000000002e+02   1.9467300000000002e+01   6.3061399999999999e+01   4.3589000000000002e+00   1.1096999999999999e+00  -1.1117999999999999e+00   4.9623999999999997e+00  -1.2520000000000001e-01   5.1000000000000001e-01  -2.6499999999999999e-02
   2.5833400000000001e+01  -4.1658900000000003e+01   4.8690879999999999e+02   2.0049600000000002e+01   6.3080500000000001e+01   4.3151000000000002e+00   1.1762999999999999e+00  -1.2897000000000001e+00   4.9623999999999997e+00  -1.3489999999999999e-01   4.7149999999999997e-01   4.4000000000000003e-03
   2.5524799999999999e+01  -4.1878700000000002e+01   4.8836709999999999e+02   2.0517499999999998e+01   6.2947299999999998e+01   4.2887000000000004e+00   1.1540999999999999e+00  -1.1785000000000001e+00   4.7882999999999996e+00  -2.1190000000000001e-01   4.6189999999999998e-01   2.2100000000000002e-02
   2.5348500000000001e+01  -4.2098599999999998e+01   4.8836709999999999e+02   2.1138100000000001e+01   6.2956800000000001e+01   4.2404999999999999e+00   1.2206999999999999e+00  -1.2674000000000001e+00   5.1365999999999996e+00  -1.2520000000000001e-01   4.7149999999999997e-01   2.2100000000000002e-02
   2.5590900000000001e+01  -4.2120600000000003e+01   4.9008280000000002e+02   2.1758600000000001e+01   6.2842599999999997e+01   4.1616000000000000e+00   1.5093000000000001e+00  -1.0450999999999999e+00   5.4847999999999999e+00  -1.6380000000000000e-01   3.8490000000000002e-01   4.4000000000000003e-03
   2.5524799999999999e+01  -4.2340400000000002e+01   4.9068329999999997e+02   2.2293299999999999e+01   6.2918700000000001e+01   4.1265000000000001e+00   1.1762999999999999e+00  -1.1785000000000001e+00   4.9623999999999997e+00  -7.7100000000000002e-02   5.0029999999999997e-01   0.0000000000000000e+00
   2.5613000000000000e+01  -4.2164499999999997e+01   4.9179840000000002e+02   2.2933000000000000e+01   6.2833100000000002e+01   4.0125000000000002e+00   1.4205000000000001e+00  -1.3119000000000001e+00   5.1365999999999996e+00  -1.8300000000000000e-01   5.5810000000000004e-01   1.7700000000000000e-02
   2.5679099999999998e+01  -4.2208500000000001e+01   4.9274209999999999e+02   2.3668099999999999e+01   6.2861600000000003e+01   3.9247999999999998e+00   1.4871000000000001e+00  -1.0894999999999999e+00   5.2236000000000002e+00  -8.6699999999999999e-02   4.4259999999999999e-01  -1.3299999999999999e-02
   2.5987700000000000e+01  -4.2230499999999999e+01   4.9394299999999998e+02   2.4212299999999999e+01   6.2852100000000000e+01   3.8151000000000002e+00   1.3539000000000001e+00  -1.1785000000000001e+00   5.7460000000000004e+00  -6.7400000000000002e-02   5.1000000000000001e-01   8.8000000000000005e-03
   2.6362400000000001e+01  -4.1944699999999997e+01   4.9540140000000002e+02   2.5042999999999999e+01   6.2804499999999997e+01   3.6791999999999998e+00   1.2873000000000001e+00  -7.7820000000000000e-01   4.8754000000000000e+00  -6.7400000000000002e-02   5.0029999999999997e-01  -8.8000000000000005e-03
   2.6715100000000000e+01  -4.1966700000000003e+01   4.9754599999999999e+02   2.5940400000000000e+01   6.2737900000000003e+01   3.5651999999999999e+00   1.2428999999999999e+00  -1.0894999999999999e+00   5.3977000000000004e+00  -1.6380000000000000e-01   4.8110000000000003e-01   4.8700000000000000e-02
   2.7199999999999999e+01  -4.1944699999999997e+01   4.9866109999999998e+02   2.6723299999999998e+01   6.2671300000000002e+01   3.5169000000000001e+00   1.2650999999999999e+00  -8.4499999999999997e-01   5.7460000000000004e+00  -1.8300000000000000e-01   4.6189999999999998e-01   2.2100000000000002e-02
   2.7266100000000002e+01  -4.2208500000000001e+01   4.9900430000000000e+02   2.7515799999999999e+01   6.2481000000000002e+01   3.4249000000000001e+00   1.2428999999999999e+00  -1.0450999999999999e+00   5.1365999999999996e+00  -6.7400000000000002e-02   4.3300000000000000e-01   8.8000000000000005e-03
   2.7508600000000001e+01  -4.2208500000000001e+01   5.0011950000000002e+02   2.8241399999999999e+01   6.2309699999999999e+01   3.3283999999999998e+00   1.4649000000000001e+00  -1.0005999999999999e+00   6.1813000000000002e+00  -8.6699999999999999e-02   5.1000000000000001e-01   1.7700000000000000e-02
   2.7993500000000001e+01  -4.2494300000000003e+01   5.0149200000000002e+02   2.9205600000000000e+01   6.2309699999999999e+01   3.2056000000000000e+00   1.3317000000000001e+00  -9.5609999999999995e-01   5.2236000000000002e+00  -1.6380000000000000e-01   4.3300000000000000e-01   3.5400000000000001e-02
   2.8478400000000001e+01  -4.2823999999999998e+01   5.0346499999999997e+02   3.0064900000000002e+01   6.2385800000000003e+01   3.1135000000000002e+00   1.2873000000000001e+00  -1.0005999999999999e+00   5.0495000000000001e+00  -1.9270000000000001e-01   5.1000000000000001e-01  -1.7700000000000000e-02
   2.8875200000000000e+01  -4.3373600000000003e+01   5.0526650000000001e+02   3.0905100000000001e+01   6.2357300000000002e+01   3.0301999999999998e+00   1.3317000000000001e+00  -9.3389999999999995e-01   5.0495000000000001e+00  -9.6299999999999997e-02   5.0029999999999997e-01   1.3299999999999999e-02
   2.9271899999999999e+01  -4.3923200000000001e+01   5.0852629999999999e+02   3.1802600000000002e+01   6.2376300000000001e+01   2.9863000000000000e+00   1.1318999999999999e+00  -9.1169999999999995e-01   5.3977000000000004e+00  -9.5999999999999992e-03   4.8110000000000003e-01   1.3299999999999999e-02
   2.9999300000000002e+01  -4.4274900000000002e+01   5.1075670000000002e+02   3.2785899999999998e+01   6.2500000000000000e+01   2.9468999999999999e+00   1.2206999999999999e+00  -8.6719999999999997e-01   5.3106999999999998e+00  -1.0600000000000000e-01   4.7149999999999997e-01  -8.8000000000000005e-03
   3.0307900000000000e+01  -4.4934500000000000e+01   5.1384490000000005e+02   3.3683399999999999e+01   6.2614199999999997e+01   2.8767000000000000e+00   1.2206999999999999e+00  -8.0049999999999999e-01   5.5719000000000003e+00  -3.8500000000000000e-02   5.1000000000000001e-01   1.7700000000000000e-02
   3.1035299999999999e+01  -4.5440100000000001e+01   5.1821979999999996e+02   3.4771799999999999e+01   6.2804499999999997e+01   2.7715000000000001e+00   1.4871000000000001e+00  -7.1150000000000002e-01   5.5719000000000003e+00  -1.5409999999999999e-01   4.0410000000000001e-01   3.9800000000000002e-02
   3.1432099999999998e+01  -4.5901699999999998e+01   5.2053599999999994e+02   3.5917499999999997e+01   6.2928199999999997e+01   2.7320000000000002e+00   1.2206999999999999e+00  -6.8930000000000002e-01   4.7882999999999996e+00  -1.4449999999999999e-01   4.0410000000000001e-01  -4.4000000000000003e-03
   3.2137400000000000e+01  -4.6517299999999999e+01   5.2525409999999999e+02   3.6910400000000003e+01   6.3118499999999997e+01   2.6398999999999999e+00   1.3539000000000001e+00  -7.1150000000000002e-01   4.3529999999999998e+00  -1.7340000000000000e-01   6.2539999999999996e-01   3.1000000000000000e-02
   3.2556199999999997e+01  -4.7154800000000002e+01   5.2859969999999998e+02   3.8027500000000003e+01   6.3213700000000003e+01   2.5829000000000000e+00   1.1762999999999999e+00  -1.0005999999999999e+00   5.5719000000000003e+00  -1.5409999999999999e-01   5.5810000000000004e-01   2.6499999999999999e-02
   3.3261600000000001e+01  -4.7924199999999999e+01   5.3220259999999996e+02   3.9077700000000000e+01   6.3432600000000001e+01   2.5785000000000000e+00   1.0875999999999999e+00  -8.0049999999999999e-01   4.4401000000000002e+00  -2.0230000000000001e-01   4.7149999999999997e-01  -2.6499999999999999e-02
   3.3966900000000003e+01  -4.8671700000000001e+01   5.3366089999999997e+02   4.0185200000000002e+01   6.3489699999999999e+01   2.4777000000000000e+00   1.1762999999999999e+00  -7.1150000000000002e-01   4.9623999999999997e+00  -1.5409999999999999e-01   5.0029999999999997e-01  -3.5400000000000001e-02
   3.4297600000000003e+01  -4.9133299999999998e+01   5.3726379999999995e+02   4.1254500000000000e+01   6.3632399999999997e+01   2.4470000000000001e+00   1.2650999999999999e+00  -5.7809999999999995e-01   4.2659000000000002e+00  -1.4449999999999999e-01   5.2920000000000000e-01  -8.8000000000000005e-03
   3.5289499999999997e+01  -4.9902700000000003e+01   5.4086680000000001e+02   4.2514800000000001e+01   6.3708500000000001e+01   2.4119000000000002e+00   1.1540999999999999e+00  -6.6710000000000003e-01   4.9623999999999997e+00  -6.7400000000000002e-02   4.8110000000000003e-01  -4.4000000000000003e-03
   3.6104999999999997e+01  -5.0364400000000003e+01   5.4395500000000004e+02   4.3670000000000002e+01   6.3851300000000002e+01   2.2627999999999999e+00   1.2428999999999999e+00  -7.1150000000000002e-01   5.4847999999999999e+00  -1.0600000000000000e-01   5.6769999999999998e-01  -8.8000000000000005e-03
   3.6722200000000001e+01  -5.0804099999999998e+01   5.4781529999999998e+02   4.4768000000000001e+01   6.4003500000000003e+01   2.1663000000000001e+00   1.3983000000000001e+00  -6.8930000000000002e-01   5.2236000000000002e+00  -1.5409999999999999e-01   5.9660000000000002e-01   3.1000000000000000e-02
   3.7273200000000003e+01  -5.1947200000000002e+01   5.5073190000000000e+02   4.5904100000000000e+01   6.4155799999999999e+01   2.1751000000000000e+00   1.2650999999999999e+00  -6.8930000000000002e-01   4.8754000000000000e+00  -3.8500000000000000e-02   6.6390000000000005e-01   0.0000000000000000e+00
   3.8000599999999999e+01  -5.2540799999999997e+01   5.5510690000000000e+02   4.7030700000000003e+01   6.4365099999999998e+01   2.0653999999999999e+00   1.1984999999999999e+00  -5.1139999999999997e-01   4.9623999999999997e+00  -1.3489999999999999e-01   5.3879999999999995e-01   1.3299999999999999e-02
   3.8683900000000001e+01  -5.3354199999999999e+01   5.5870979999999997e+02   4.8205100000000002e+01   6.4536400000000000e+01   2.0127999999999999e+00   1.4427000000000001e+00  -5.5589999999999995e-01   4.5270999999999999e+00  -1.4449999999999999e-01   5.5810000000000004e-01   3.9800000000000002e-02
   3.9764000000000003e+01  -5.4585200000000000e+01   5.6342790000000002e+02   4.9207599999999999e+01   6.4812399999999997e+01   1.9997000000000000e+00   1.4649000000000001e+00  -5.1139999999999997e-01   4.5270999999999999e+00  -1.3489999999999999e-01   5.4849999999999999e-01   1.7700000000000000e-02
   4.0094600000000000e+01  -5.5398600000000002e+01   5.6660190000000000e+02   5.0343699999999998e+01   6.5107399999999998e+01   1.9162999999999999e+00   1.5093000000000001e+00  -6.8930000000000002e-01   5.2236000000000002e+00  -1.2520000000000001e-01   6.1580000000000001e-01   5.3100000000000001e-02
   4.0976300000000002e+01  -5.6739600000000003e+01   5.7063369999999998e+02   5.1269799999999996e+01   6.5364300000000000e+01   1.8988000000000000e+00   1.3539000000000001e+00  -4.8920000000000002e-01   4.9623999999999997e+00  -3.8500000000000000e-02   6.1580000000000001e-01   3.9800000000000002e-02
   4.1505299999999998e+01  -5.8300500000000000e+01   5.7543759999999997e+02   5.2157699999999998e+01   6.5763900000000007e+01   1.9470000000000001e+00   1.5093000000000001e+00  -5.1139999999999997e-01   5.2236000000000002e+00  -1.1559999999999999e-01   6.7349999999999999e-01   3.1000000000000000e-02
   4.2409100000000002e+01  -5.9553500000000000e+01   5.7946950000000004e+02   5.3169699999999999e+01   6.6249300000000005e+01   1.8988000000000000e+00   1.4871000000000001e+00  -5.3369999999999995e-01   4.1788999999999996e+00  -1.8300000000000000e-01   6.1580000000000001e-01   7.5200000000000003e-02
   4.3070300000000003e+01  -6.0410899999999998e+01   5.8435910000000001e+02   5.4067200000000000e+01   6.6639399999999995e+01   1.8330000000000000e+00   1.5758000000000001e+00  -7.3380000000000001e-01   4.6142000000000003e+00  -4.8200000000000000e-02   6.5429999999999999e-01   6.6400000000000001e-02
   4.3885899999999999e+01  -6.1993699999999997e+01   5.8856259999999997e+02   5.4678199999999997e+01   6.7019999999999996e+01   1.9777000000000000e+00   1.3983000000000001e+00  -6.4480000000000004e-01   4.7882999999999996e+00  -1.2520000000000001e-01   6.4470000000000005e-01   3.1000000000000000e-02
   4.4348799999999997e+01  -6.3642499999999998e+01   5.9173659999999995e+02   5.5489800000000002e+01   6.7238900000000001e+01   1.9690000000000001e+00   1.4871000000000001e+00  -2.4460000000000001e-01   4.4401000000000002e+00  -1.1559999999999999e-01   6.8320000000000003e-01   8.4000000000000005e-02
   4.3467100000000002e+01  -6.7445599999999999e+01   5.9396690000000001e+02   5.5738000000000000e+01   6.7495800000000003e+01   2.5960999999999999e+00   1.3761000000000001e+00  -5.7809999999999995e-01   5.6589000000000000e+00  -1.2520000000000001e-01   6.8320000000000003e-01   8.4000000000000005e-02
   4.7214199999999998e+01  -6.9951800000000006e+01   5.9388109999999995e+02   5.6272700000000000e+01   6.7629000000000005e+01   2.6486999999999998e+00   1.5980000000000001e+00  -6.0040000000000004e-01   2.9600000000000000e+00  -1.4449999999999999e-01   6.3510000000000000e-01   7.5200000000000003e-02
   4.8140000000000001e+01  -6.8017200000000003e+01   5.9739829999999995e+02   5.6988700000000001e+01   6.7467299999999994e+01   2.5347000000000000e+00   1.6202000000000001e+00  -6.6710000000000003e-01   4.3529999999999998e+00   9.5999999999999992e-03   6.4470000000000005e-01   9.7299999999999998e-02
   4.8470599999999997e+01  -7.0237600000000000e+01   5.9654039999999998e+02   5.7275199999999998e+01   6.7552899999999994e+01   2.6661999999999999e+00   1.5758000000000001e+00  -4.2249999999999999e-01   4.1788999999999996e+00  -6.7400000000000002e-02   7.6010000000000000e-01   1.5479999999999999e-01
   4.6839500000000001e+01  -7.2941500000000005e+01   5.9508209999999997e+02   5.7284700000000001e+01   6.7572000000000003e+01   2.9117999999999999e+00   1.3539000000000001e+00  -3.1130000000000002e-01   3.7435999999999998e+00  -6.7400000000000002e-02   7.4090000000000000e-01   9.2899999999999996e-02
   4.8602899999999998e+01  -7.3667000000000002e+01   5.9448159999999996e+02   5.7561599999999999e+01   6.7162800000000004e+01   3.1004000000000000e+00   1.3539000000000001e+00  -3.3350000000000002e-01   3.5695000000000001e+00  -1.9300000000000001e-02   7.5049999999999994e-01   1.2830000000000000e-01
   4.9616799999999998e+01  -7.5711500000000001e+01   5.9285170000000005e+02   5.7666600000000003e+01   6.6953400000000002e+01   3.2187999999999999e+00   1.3761000000000001e+00  -4.6689999999999998e-01   3.6564999999999999e+00  -1.9270000000000001e-01   7.4090000000000000e-01   1.1500000000000000e-01
   4.9484600000000000e+01  -7.6964500000000001e+01   5.8847680000000003e+02   5.7618899999999996e+01   6.6544200000000004e+01   3.3854000000000002e+00   1.4649000000000001e+00  -1.7790000000000000e-01   3.6564999999999999e+00  -1.9300000000000001e-02   7.5049999999999994e-01   7.5200000000000003e-02
   4.8580900000000000e+01  -7.8085700000000003e+01   5.8556010000000003e+02   5.7561599999999999e+01   6.6154100000000000e+01   3.5564000000000000e+00   1.3095000000000001e+00  -2.6679999999999998e-01   3.8306000000000000e+00  -1.4449999999999999e-01   7.3129999999999995e-01   1.5040000000000001e-01
   4.9374400000000001e+01  -7.9712500000000006e+01   5.8049890000000005e+02   5.7303800000000003e+01   6.5497500000000002e+01   3.6528999999999998e+00   1.5093000000000001e+00  -5.3369999999999995e-01   3.9177000000000000e+00  -1.4449999999999999e-01   7.1199999999999997e-01   1.8140000000000001e-01
   4.9528700000000001e+01  -8.0328000000000003e+01   5.7569500000000005e+02   5.7093800000000002e+01   6.4936099999999996e+01   3.7625000000000002e+00   1.3317000000000001e+00  -2.8910000000000002e-01   4.1788999999999996e+00  -1.5409999999999999e-01   7.3129999999999995e-01   1.5479999999999999e-01
   4.8779200000000003e+01  -8.1053500000000000e+01   5.6806020000000001e+02   5.6711900000000000e+01   6.4165300000000002e+01   3.9422999999999999e+00   1.2873000000000001e+00  -1.7790000000000000e-01   3.8306000000000000e+00  -3.8500000000000000e-02   7.9859999999999998e-01   1.1500000000000000e-01
   4.8073900000000002e+01  -8.1976799999999997e+01   5.6076859999999999e+02   5.6406300000000002e+01   6.3394500000000001e+01   4.0476000000000001e+00   1.0875999999999999e+00  -2.4460000000000001e-01   4.6142000000000003e+00  -1.1559999999999999e-01   7.5049999999999994e-01   1.5479999999999999e-01
   4.7985700000000001e+01  -8.2152699999999996e+01   5.5373429999999996e+02   5.5995800000000003e+01   6.2538100000000000e+01   4.1045999999999996e+00   1.1540999999999999e+00  -2.6679999999999998e-01   3.7435999999999998e+00  -1.2520000000000001e-01   7.1199999999999997e-01   2.1229999999999999e-01
   4.7280400000000000e+01  -8.2878100000000003e+01   5.4592800000000000e+02   5.5470700000000001e+01   6.1710200000000000e+01   4.1353000000000000e+00   1.4205000000000001e+00  -2.0010000000000000e-01   4.1788999999999996e+00  -1.6380000000000000e-01   8.3709999999999996e-01   2.0349999999999999e-01
   4.6068100000000001e+01  -8.3097999999999999e+01   5.3726379999999995e+02   5.5069699999999997e+01   6.0891800000000003e+01   4.2361000000000004e+00   1.3539000000000001e+00  -3.5580000000000001e-01   4.6142000000000003e+00  -1.9300000000000001e-02   8.0830000000000002e-01   1.5040000000000001e-01
   4.5164299999999997e+01  -8.2702299999999994e+01   5.2808500000000004e+02   5.4515900000000002e+01   6.0006900000000002e+01   4.3414000000000001e+00   1.3539000000000001e+00  -2.0010000000000000e-01   4.0918000000000001e+00  -1.1559999999999999e-01   7.6010000000000000e-01   1.7690000000000000e-01
   4.4481000000000002e+01  -8.3075999999999993e+01   5.1976400000000001e+02   5.3838099999999997e+01   5.8969600000000000e+01   4.3807999999999998e+00   1.5315000000000001e+00  -3.1130000000000002e-01   4.1788999999999996e+00  -3.8500000000000000e-02   7.9859999999999998e-01   2.0349999999999999e-01
   4.3401000000000003e+01  -8.2834199999999996e+01   5.0989879999999999e+02   5.3141100000000002e+01   5.7875300000000003e+01   4.4684999999999997e+00   1.3539000000000001e+00  -4.0020000000000000e-01   4.0918000000000001e+00  -4.8200000000000000e-02   8.0830000000000002e-01   2.1679999999999999e-01
   4.2166600000000003e+01  -8.2460400000000007e+01   4.9848960000000000e+02   5.2396400000000000e+01   5.6838099999999997e+01   4.5387000000000004e+00   1.3317000000000001e+00  -1.3339999999999999e-01   3.8306000000000000e+00  -9.6299999999999997e-02   6.7349999999999999e-01   1.9460000000000000e-01
   4.0733899999999998e+01  -8.2064700000000002e+01   4.8725189999999998e+02   5.1632599999999996e+01   5.5572499999999998e+01   4.6132999999999997e+00   1.3983000000000001e+00  -5.7809999999999995e-01   4.2659000000000002e+00  -9.6299999999999997e-02   6.6390000000000005e-01   1.8140000000000001e-01
   3.9301099999999998e+01  -8.1559100000000001e+01   4.7558530000000002e+02   5.0544199999999996e+01   5.4259300000000003e+01   4.7184999999999997e+00   1.5093000000000001e+00  -2.0010000000000000e-01   4.0048000000000004e+00  -1.2520000000000001e-01   7.6980000000000004e-01   2.2120000000000001e-01
   3.7581800000000001e+01  -8.0965599999999995e+01   4.6194569999999999e+02   4.9398499999999999e+01   5.2879500000000000e+01   4.8413000000000004e+00   1.2873000000000001e+00  -4.4499999999999998e-02   4.2659000000000002e+00  -1.2520000000000001e-01   7.8900000000000003e-01   2.2559999999999999e-01
   3.5554000000000002e+01  -7.9998300000000000e+01   4.4822030000000001e+02   4.8529699999999998e+01   5.1566299999999998e+01   4.8106000000000000e+00   1.2650999999999999e+00  -2.0010000000000000e-01   3.6564999999999999e+00  -5.7799999999999997e-02   7.2170000000000001e-01   2.1679999999999999e-01
   3.3724499999999999e+01  -7.9162899999999993e+01   4.3483800000000002e+02   4.7279000000000003e+01   5.0119900000000001e+01   4.9114000000000004e+00   1.3983000000000001e+00  -1.7790000000000000e-01   3.2212000000000001e+00  -3.8500000000000000e-02   7.6980000000000004e-01   2.0790000000000000e-01
   3.2335799999999999e+01  -7.7843900000000005e+01   4.2222780000000000e+02   4.6180999999999997e+01   4.8816200000000002e+01   5.0167000000000002e+00   1.3317000000000001e+00  -1.7790000000000000e-01   4.4401000000000002e+00  -7.7100000000000002e-02   8.5640000000000005e-01   2.4329999999999999e-01
   3.0374099999999999e+01  -7.6788700000000006e+01   4.0755880000000002e+02   4.4872999999999998e+01   4.7379300000000001e+01   5.0122999999999998e+00   1.5093000000000001e+00  -2.0010000000000000e-01   4.0918000000000001e+00  -3.8500000000000000e-02   7.4090000000000000e-01   1.8579999999999999e-01
   2.8368200000000002e+01  -7.5623500000000007e+01   3.9331869999999998e+02   4.3450400000000002e+01   4.5828299999999999e+01   5.1219000000000001e+00   1.4649000000000001e+00  -2.4460000000000001e-01   4.0918000000000001e+00  -2.8899999999999999e-02   7.3129999999999995e-01   2.1679999999999999e-01
   2.7111799999999999e+01  -7.3754900000000006e+01   3.7813490000000002e+02   4.2037399999999998e+01   4.4210599999999999e+01   5.1307000000000000e+00   1.1762999999999999e+00  -2.8910000000000002e-01   3.5695000000000001e+00  -1.3489999999999999e-01   7.3129999999999995e-01   2.0790000000000000e-01
   2.5083900000000000e+01  -7.3183400000000006e+01   3.6346589999999998e+02   4.0462100000000000e+01   4.2516800000000003e+01   5.2667000000000002e+00   1.1762999999999999e+00  -1.5559999999999999e-01   4.7882999999999996e+00  -5.7799999999999997e-02   7.8900000000000003e-01   2.2559999999999999e-01
   2.3232399999999998e+01  -7.1886300000000006e+01   3.4733850000000001e+02   3.8791300000000000e+01   4.0813400000000001e+01   5.3060999999999998e+00   1.3761000000000001e+00  -3.7800000000000000e-01   4.0918000000000001e+00  -1.5409999999999999e-01   7.0240000000000002e-01   2.5659999999999999e-01
   2.1557200000000002e+01  -6.9665999999999997e+01   3.3172590000000002e+02   3.7187300000000000e+01   3.8986400000000003e+01   5.2930000000000001e+00   1.1984999999999999e+00  -4.4469999999999998e-01   4.4401000000000002e+00  -8.6699999999999999e-02   8.1789999999999996e-01   1.8579999999999999e-01
   2.0344899999999999e+01  -6.8017200000000003e+01   3.1611320000000001e+02   3.5363799999999998e+01   3.7216400000000000e+01   5.4420999999999999e+00   1.3095000000000001e+00  -3.3350000000000002e-01   4.2659000000000002e+00  -1.1559999999999999e-01   6.6390000000000005e-01   2.5209999999999999e-01
   1.8537400000000002e+01  -6.7269800000000004e+01   2.9955700000000002e+02   3.3435200000000002e+01   3.5313299999999998e+01   5.4683999999999999e+00   1.5093000000000001e+00  -1.1119999999999999e-01   4.1788999999999996e+00  -4.8200000000000000e-02   7.2170000000000001e-01   2.0349999999999999e-01
   1.6751999999999999e+01  -6.5511099999999999e+01   2.8111349999999999e+02   3.1535200000000000e+01   3.3391100000000002e+01   5.5342000000000002e+00   1.1540999999999999e+00  -4.2249999999999999e-01   4.6142000000000003e+00  -7.7100000000000002e-02   7.6980000000000004e-01   1.9910000000000000e-01
   1.4702100000000000e+01  -6.3048900000000003e+01   2.6352780000000001e+02   2.9434799999999999e+01   3.1135800000000000e+01   5.4903000000000004e+00   1.3317000000000001e+00  -4.4469999999999998e-01   3.9177000000000000e+00  -5.7799999999999997e-02   8.2750000000000001e-01   1.7690000000000000e-01
   1.2916700000000001e+01  -6.0718699999999998e+01   2.4354020000000000e+02   2.7324800000000000e+01   2.9032800000000002e+01   5.3674999999999997e+00   1.1762999999999999e+00  -3.5580000000000001e-01   4.6142000000000003e+00  -5.7799999999999997e-02   7.6980000000000004e-01   2.2559999999999999e-01
   1.1506000000000000e+01  -5.7992699999999999e+01   2.2466770000000000e+02   2.5205300000000001e+01   2.6758500000000002e+01   5.2534999999999998e+00   1.3761000000000001e+00  -4.0020000000000000e-01   4.5270999999999999e+00  -1.0600000000000000e-01   7.5049999999999994e-01   1.9020000000000001e-01
   1.0425900000000000e+01  -5.4277500000000003e+01   2.0399379999999999e+02   2.2856600000000000e+01   2.4312999999999999e+01   5.0473999999999997e+00   9.7660000000000002e-01  -3.7800000000000000e-01   4.0048000000000004e+00  -1.5409999999999999e-01   7.6010000000000000e-01   1.7249999999999999e-01
   8.6845999999999997e+00  -5.0562300000000000e+01   1.8289099999999999e+02   2.0469700000000000e+01   2.1572399999999998e+01   4.8587999999999996e+00   1.4205000000000001e+00  -4.4469999999999998e-01   4.4401000000000002e+00  -5.7799999999999997e-02   6.9279999999999997e-01   1.4599999999999999e-01
   7.0975999999999999e+00  -4.6825000000000003e+01   1.6144510000000000e+02   1.8149699999999999e+01   1.9098299999999998e+01   4.4246999999999996e+00   1.1540999999999999e+00  -2.4460000000000001e-01   4.6142000000000003e+00  -1.3489999999999999e-01   7.7939999999999998e-01   1.2830000000000000e-01
   6.1056999999999997e+00  -4.0669600000000003e+01   1.4085700000000000e+02   1.5906100000000000e+01   1.6576599999999999e+01   3.9028000000000000e+00   1.2873000000000001e+00  -4.2249999999999999e-01   4.0918000000000001e+00  -4.8200000000000000e-02   7.6010000000000000e-01   1.7690000000000000e-01
   5.8411999999999997e+00  -3.4470300000000002e+01   1.2086940000000000e+02   1.3815200000000001e+01   1.3893100000000000e+01   3.2845000000000000e+00   1.1540999999999999e+00  -6.4480000000000004e-01   4.0918000000000001e+00  -8.6699999999999999e-02   7.2170000000000001e-01   1.5920000000000001e-01
   5.8190999999999997e+00  -2.8248899999999999e+01   1.0088170000000000e+02   1.1857900000000001e+01   1.1514200000000001e+01   2.4689000000000001e+00   1.1540999999999999e+00  -6.2260000000000004e-01   4.1788999999999996e+00  -6.7400000000000002e-02   7.4090000000000000e-01   1.6810000000000000e-01
   5.9513999999999996e+00  -2.2137499999999999e+01   8.3982299999999995e+01   1.0034400000000000e+01   9.2683999999999997e+00   1.5480000000000000e+00   1.4649000000000001e+00  -4.0020000000000000e-01   3.9177000000000000e+00  -7.7100000000000002e-02   7.3129999999999995e-01   1.7690000000000000e-01
   6.5244999999999997e+00  -1.6047999999999998e+01   6.8369699999999995e+01   8.4589999999999996e+00   7.2701000000000002e+00   7.0160000000000000e-01   1.3539000000000001e+00  -4.2249999999999999e-01   4.1788999999999996e+00  -2.8899999999999999e-02   7.4090000000000000e-01   1.9460000000000000e-01
   6.9653000000000000e+00  -9.4309999999999992e+00   5.6016800000000003e+01   7.3037999999999998e+00   5.6810000000000000e+00  -1.5790000000000001e-01   1.4205000000000001e+00  -3.3350000000000002e-01   4.4401000000000002e+00   0.0000000000000000e+00   6.9279999999999997e-01   1.6370000000000001e-01
   6.8771000000000004e+00  -1.6268000000000000e+00   4.6237499999999997e+01   6.4253999999999998e+00   4.4820000000000002e+00  -1.2936000000000001e+00   1.3095000000000001e+00  -3.1130000000000002e-01   4.4401000000000002e+00  -1.5409999999999999e-01   8.0830000000000002e-01   1.7690000000000000e-01
   6.1938000000000004e+00  -5.2759999999999996e-01   3.7659100000000002e+01   5.3369999999999997e+00   3.4352000000000000e+00  -9.7350000000000003e-01   1.3095000000000001e+00  -6.0040000000000004e-01   3.3953000000000002e+00  -5.7799999999999997e-02   7.4090000000000000e-01   1.9910000000000000e-01
   5.5766999999999998e+00   0.0000000000000000e+00   3.0710599999999999e+01   4.4108999999999998e+00   2.7309999999999999e+00  -1.5568000000000000e+00   1.3539000000000001e+00  -5.1139999999999997e-01   4.4401000000000002e+00  -6.7400000000000002e-02   7.5049999999999994e-01   1.8579999999999999e-01
   5.6207000000000003e+00   2.6379999999999999e+00   2.5391999999999999e+01   3.9239999999999999e+00   2.1505999999999998e+00  -1.6619999999999999e+00   1.1540999999999999e+00  -4.2249999999999999e-01   4.0918000000000001e+00  -7.7100000000000002e-02   7.9859999999999998e-01   1.7690000000000000e-01
   5.5545999999999998e+00   4.7704000000000004e+00   1.9987600000000000e+01   3.2366000000000001e+00   1.6176999999999999e+00  -1.6356999999999999e+00   1.1318999999999999e+00  -4.6689999999999998e-01   4.2659000000000002e+00  -1.3489999999999999e-01   7.1199999999999997e-01   1.4599999999999999e-01
   4.7390999999999996e+00   3.9350999999999998e+00   1.7585699999999999e+01   2.6541999999999999e+00   1.3893000000000000e+00  -1.8067000000000000e+00   1.4205000000000001e+00  -6.2260000000000004e-01   4.5270999999999999e+00  -7.7100000000000002e-02   7.3129999999999995e-01   1.7690000000000000e-01
   3.8574000000000002e+00   4.3087999999999997e+00   1.3725400000000000e+01   2.3582000000000001e+00   1.1037999999999999e+00  -1.6664000000000001e+00   1.1984999999999999e+00  -4.4469999999999998e-01   5.1365999999999996e+00  -6.7400000000000002e-02   7.6010000000000000e-01   1.9910000000000000e-01
   3.7031000000000001e+00   6.0235000000000003e+00   1.0980300000000000e+01   1.9859000000000000e+00   8.3740000000000003e-01  -1.5436000000000001e+00   1.4205000000000001e+00  -4.4469999999999998e-01   4.1788999999999996e+00  -6.7400000000000002e-02   7.4090000000000000e-01   2.2120000000000001e-01
   3.4386000000000001e+00   5.4519000000000002e+00   8.2352000000000007e+00   1.5752999999999999e+00   5.2339999999999998e-01  -1.4383999999999999e+00   1.4649000000000001e+00  -5.5589999999999995e-01   4.0048000000000004e+00  -9.5999999999999992e-03   8.0830000000000002e-01   2.3000000000000001e-01
   3.0859000000000001e+00   5.3200000000000003e+00   6.0906000000000002e+00   1.2985000000000000e+00   4.2820000000000003e-01  -1.2628999999999999e+00   1.2428999999999999e+00  -1.5559999999999999e-01   4.7012999999999998e+00   9.5999999999999992e-03   7.2170000000000001e-01   1.7690000000000000e-01
   8.1559999999999999e-01   4.0010000000000003e+00   4.5465000000000000e+00   9.0700000000000003e-01   1.8079999999999999e-01  -7.3670000000000002e-01   1.5315000000000001e+00  -5.1139999999999997e-01   4.2659000000000002e+00  -6.7400000000000002e-02   7.5049999999999994e-01   2.6540000000000002e-01
  -9.2579999999999996e-01   2.5720999999999998e+00   3.3456000000000001e+00   4.3919999999999998e-01  -1.9000000000000000e-02  -6.1390000000000000e-01   1.5315000000000001e+00  -4.6689999999999998e-01   3.9177000000000000e+00  -1.1559999999999999e-01   7.9859999999999998e-01   2.2559999999999999e-01
  -7.2740000000000005e-01   1.2749999999999999e+00   1.2867999999999999e+00   3.7240000000000001e-01   9.4999999999999998e-03  -4.4290000000000002e-01   1.1984999999999999e+00  -1.5559999999999999e-01   4.5270999999999999e+00   0.0000000000000000e+00   8.1789999999999996e-01   2.9640000000000000e-01
  -9.4779999999999998e-01   1.8906000000000001e+00   2.4876999999999998e+00   4.3919999999999998e-01  -7.6100000000000001e-02  -3.8590000000000002e-01   1.4427000000000001e+00  -2.0010000000000000e-01   4.1788999999999996e+00  -2.8899999999999999e-02   7.9859999999999998e-01   2.7429999999999999e-01
  -7.4939999999999996e-01   1.8027000000000000e+00   2.9165999999999999e+00   3.3420000000000000e-01  -1.3320000000000001e-01  -2.2359999999999999e-01   1.2206999999999999e+00  -1.7790000000000000e-01   4.8754000000000000e+00  -9.5999999999999992e-03   8.2750000000000001e-01   3.3620000000000000e-01
  -1.5208999999999999e+00   9.2330000000000001e-01   3.6886999999999999e+00   3.0549999999999999e-01  -1.1420000000000000e-01  -1.7540000000000000e-01   1.1096999999999999e+00   2.2200000000000001e-02   5.0495000000000001e+00   5.7799999999999997e-02   7.3129999999999995e-01   3.3179999999999998e-01
  -1.8735999999999999e+00   9.6730000000000005e-01   3.0882000000000001e+00   2.0999999999999999e-01  -2.2839999999999999e-01  -2.1049999999999999e-01   1.1318999999999999e+00   5.3369999999999995e-01   4.8754000000000000e+00   1.5409999999999999e-01   7.6010000000000000e-01   4.0250000000000002e-01
  -1.4548000000000001e+00   1.0331999999999999e+00   4.3750000000000000e+00   2.4820000000000000e-01  -2.8549999999999998e-01  -1.4910000000000001e-01   1.5536000000000001e+00   1.1785000000000001e+00   4.6142000000000003e+00   1.0600000000000000e-01   8.1789999999999996e-01   3.3620000000000000e-01
  -1.5428999999999999e+00   7.6939999999999997e-01   4.3750000000000000e+00   2.4820000000000000e-01  -3.1400000000000000e-01  -1.5790000000000001e-01   9.9880000000000002e-01   7.3380000000000001e-01   4.5270999999999999e+00   1.9270000000000001e-01   7.8900000000000003e-01   2.7429999999999999e-01
  -1.3887000000000000e+00   1.3189999999999999e-01   3.2597999999999998e+00   2.6729999999999998e-01  -2.5690000000000002e-01  -8.3299999999999999e-02   1.1984999999999999e+00   1.1119999999999999e-01   4.8754000000000000e+00   1.4449999999999999e-01   8.1789999999999996e-01   3.1850000000000001e-01
  -1.6972000000000000e+00   6.1550000000000005e-01   3.0882000000000001e+00   3.4370000000000001e-01  -2.8500000000000001e-02  -2.6300000000000000e-02   1.1096999999999999e+00   0.0000000000000000e+00   4.4401000000000002e+00   2.8899999999999999e-02   8.7560000000000004e-01   1.3270000000000001e-01
  -1.1902999999999999e+00   1.0112000000000001e+00   2.7450999999999999e+00   2.7689999999999998e-01  -2.6640000000000003e-01  -1.0520000000000000e-01   1.0875999999999999e+00   6.6699999999999995e-02   4.8754000000000000e+00   6.7400000000000002e-02   8.9480000000000004e-01   1.9020000000000001e-01
  -1.2122999999999999e+00   8.5740000000000005e-01   3.1739999999999999e+00   2.0050000000000001e-01  -1.2370000000000000e-01  -1.0090000000000000e-01   1.7534000000000001e+00   0.0000000000000000e+00   4.9623999999999997e+00   9.6299999999999997e-02   7.8900000000000003e-01   2.6540000000000002e-01
  -1.4107000000000001e+00   4.3969999999999998e-01   2.4876999999999998e+00   2.9599999999999999e-01  -1.8079999999999999e-01  -1.4470000000000000e-01   1.9975000000000001e+00   7.1150000000000002e-01   3.8306000000000000e+00   1.3489999999999999e-01   7.5049999999999994e-01   1.9910000000000000e-01
  -1.6091000000000000e+00   8.1340000000000001e-01   1.5441000000000000e+00   1.5279999999999999e-01  -4.7600000000000003e-02  -1.2720000000000001e-01   2.2416999999999998e+00   8.8939999999999997e-01   4.7012999999999998e+00   1.2520000000000001e-01   8.3709999999999996e-01   2.0349999999999999e-01
  -1.7413000000000001e+00   8.1340000000000001e-01   2.5735000000000001e+00   8.5900000000000004e-02  -5.7099999999999998e-02  -1.6230000000000000e-01   2.3083000000000000e+00   3.5580000000000001e-01   4.0918000000000001e+00   9.6299999999999997e-02   7.5049999999999994e-01   2.7429999999999999e-01
  -1.1462000000000001e+00   4.3969999999999998e-01   2.2303999999999999e+00   1.3370000000000001e-01  -4.7600000000000003e-02  -1.1840000000000001e-01   2.5746000000000002e+00   7.3380000000000001e-01   3.8306000000000000e+00   8.6699999999999999e-02   7.3129999999999995e-01   3.0520000000000003e-01
  -1.1681999999999999e+00   6.3749999999999996e-01   2.7450999999999999e+00   1.1459999999999999e-01   9.4999999999999998e-03  -1.1400000000000000e-01   2.5301999999999998e+00   9.3389999999999995e-01   4.9623999999999997e+00   1.4449999999999999e-01   7.8900000000000003e-01   3.2290000000000002e-01
  -1.6091000000000000e+00   6.8149999999999999e-01   2.1446000000000001e+00   2.2910000000000000e-01  -7.6100000000000001e-02  -5.7000000000000002e-02   2.3083000000000000e+00   1.5787000000000000e+00   4.7012999999999998e+00   2.0230000000000001e-01   7.6980000000000004e-01   3.2290000000000002e-01
  -1.4767999999999999e+00   6.3749999999999996e-01   2.4018999999999999e+00   3.2460000000000000e-01  -2.8500000000000001e-02  -5.7000000000000002e-02   2.1528999999999998e+00   1.2452000000000001e+00   4.0048000000000004e+00   2.2159999999999999e-01   7.4090000000000000e-01   3.5830000000000001e-01
  -1.2564000000000000e+00   5.2759999999999996e-01   3.0024000000000002e+00   3.4370000000000001e-01  -9.5200000000000007e-02  -6.5799999999999997e-02   1.8422000000000001e+00   9.5609999999999995e-01   4.3529999999999998e+00   1.0600000000000000e-01   7.8900000000000003e-01   2.8749999999999998e-01
  -1.2564000000000000e+00   5.9360000000000002e-01   2.9165999999999999e+00   1.5279999999999999e-01  -1.2370000000000000e-01  -7.4499999999999997e-02   1.8200000000000001e+00   7.1150000000000002e-01   4.2659000000000002e+00   1.4449999999999999e-01   7.8900000000000003e-01   2.6100000000000001e-01
  -1.3005000000000000e+00   7.4739999999999995e-01   2.8309000000000002e+00   2.9599999999999999e-01  -7.6100000000000001e-02  -3.0700000000000002e-02   1.8644000000000001e+00   1.3339999999999999e-01   4.1788999999999996e+00   1.0600000000000000e-01   6.9279999999999997e-01   2.9189999999999999e-01
  -1.3446000000000000e+00   5.7160000000000000e-01   2.5735000000000001e+00   2.3870000000000000e-01  -5.7099999999999998e-02  -1.0090000000000000e-01   1.8644000000000001e+00   8.8939999999999997e-01   4.1788999999999996e+00   1.1559999999999999e-01   6.9279999999999997e-01   2.9640000000000000e-01
  -1.0801000000000001e+00   5.9360000000000002e-01   2.8309000000000002e+00   1.8140000000000001e-01  -1.7130000000000001e-01  -1.0520000000000000e-01   2.1307000000000000e+00   7.3380000000000001e-01   4.5270999999999999e+00   1.5409999999999999e-01   7.0240000000000002e-01   2.6100000000000001e-01
  -1.1241000000000001e+00   5.9360000000000002e-01   2.7450999999999999e+00   1.7190000000000000e-01  -1.6180000000000000e-01  -1.0520000000000000e-01   1.9088000000000001e+00   1.0227999999999999e+00   4.3529999999999998e+00   2.5050000000000000e-01   7.4090000000000000e-01   3.0520000000000003e-01
  -1.0580000000000001e+00   2.6379999999999998e-01   2.0588000000000002e+00   1.8140000000000001e-01  -1.4269999999999999e-01  -8.3299999999999999e-02   1.9975000000000001e+00   7.5600000000000001e-01   4.8754000000000000e+00   2.0230000000000001e-01   7.3129999999999995e-01   3.1409999999999999e-01
  -1.2784000000000000e+00   6.5949999999999998e-01   2.9165999999999999e+00   1.1459999999999999e-01  -1.6180000000000000e-01  -6.1400000000000003e-02   2.0863000000000000e+00   6.8930000000000002e-01   4.8754000000000000e+00   1.5409999999999999e-01   7.3129999999999995e-01   2.8310000000000002e-01
  -1.1681999999999999e+00   3.9570000000000000e-01   1.9730000000000001e+00   1.5279999999999999e-01  -1.9030000000000000e-01  -9.2100000000000001e-02   1.9532000000000000e+00   9.7840000000000005e-01   4.7012999999999998e+00   8.6699999999999999e-02   7.6010000000000000e-01   3.0959999999999999e-01
  -1.1902999999999999e+00   7.0350000000000001e-01   2.4018999999999999e+00   2.2910000000000000e-01  -1.4269999999999999e-01  -8.7700000000000000e-02   1.7312000000000001e+00   1.0894999999999999e+00   3.9177000000000000e+00   1.3489999999999999e-01   6.8320000000000003e-01   3.4060000000000001e-01
  -9.0369999999999995e-01   5.2759999999999996e-01   2.4876999999999998e+00   2.5779999999999997e-01  -5.7099999999999998e-02  -6.5799999999999997e-02   1.8644000000000001e+00   9.5609999999999995e-01   4.8754000000000000e+00   2.2159999999999999e-01   6.9279999999999997e-01   3.0520000000000003e-01
  -1.0139000000000000e+00   5.2759999999999996e-01   2.6593000000000000e+00   1.5279999999999999e-01  -4.7600000000000003e-02  -1.1840000000000001e-01   1.7756000000000001e+00   1.1563000000000001e+00   5.1365999999999996e+00   1.8300000000000000e-01   7.6010000000000000e-01   3.1850000000000001e-01
  -8.8170000000000004e-01   5.2759999999999996e-01   2.6593000000000000e+00   2.1959999999999999e-01  -1.2370000000000000e-01  -6.5799999999999997e-02   1.6424000000000001e+00   8.2269999999999999e-01   4.5270999999999999e+00   1.1559999999999999e-01   6.4470000000000005e-01   3.5830000000000001e-01
  -8.5960000000000003e-01   5.2759999999999996e-01   2.8309000000000002e+00   2.0999999999999999e-01  -9.5200000000000007e-02  -9.2100000000000001e-02   1.4871000000000001e+00   9.7840000000000005e-01   4.4401000000000002e+00   2.1190000000000001e-01   7.6010000000000000e-01   3.3179999999999998e-01
  -1.1241000000000001e+00   5.9360000000000002e-01   2.4876999999999998e+00   1.8140000000000001e-01  -1.2370000000000000e-01  -3.9500000000000000e-02   1.6868000000000001e+00   9.5609999999999995e-01   5.3977000000000004e+00   1.7340000000000000e-01   6.6390000000000005e-01   3.3620000000000000e-01
  -1.1681999999999999e+00   5.2759999999999996e-01   1.7157000000000000e+00   1.4319999999999999e-01  -2.3790000000000000e-01  -3.9500000000000000e-02   1.6202000000000001e+00   9.1169999999999995e-01   4.7012999999999998e+00   2.2159999999999999e-01   7.6010000000000000e-01   3.1850000000000001e-01
  -9.0369999999999995e-01   5.4959999999999998e-01   2.4876999999999998e+00   2.4820000000000000e-01  -1.0470000000000000e-01  -6.1400000000000003e-02   1.5315000000000001e+00   1.0227999999999999e+00   4.7882999999999996e+00   1.8300000000000000e-01   8.2750000000000001e-01   3.0080000000000001e-01
  -1.0360000000000000e+00   5.7160000000000000e-01   2.2303999999999999e+00   1.7190000000000000e-01  -1.6180000000000000e-01  -8.7700000000000000e-02   1.4871000000000001e+00   9.7840000000000005e-01   4.9623999999999997e+00   2.1190000000000001e-01   7.4090000000000000e-01   2.9189999999999999e-01
  -9.2579999999999996e-01   4.3969999999999998e-01   2.2303999999999999e+00   2.0999999999999999e-01  -1.6180000000000000e-01  -3.5099999999999999e-02   1.6202000000000001e+00   8.8939999999999997e-01   5.2236000000000002e+00   2.6970000000000000e-01   7.1199999999999997e-01   3.0080000000000001e-01
  -1.1681999999999999e+00   5.7160000000000000e-01   2.5735000000000001e+00   1.5279999999999999e-01  -8.5599999999999996e-02  -7.0199999999999999e-02   1.5980000000000001e+00   8.4499999999999997e-01   4.3529999999999998e+00   1.0600000000000000e-01   7.0240000000000002e-01   3.0520000000000003e-01
  -9.9190000000000000e-01   5.4959999999999998e-01   2.4876999999999998e+00   1.2410000000000000e-01  -2.8500000000000001e-02  -4.8200000000000000e-02   1.7090000000000001e+00   9.3389999999999995e-01   4.7012999999999998e+00   1.6380000000000000e-01   7.5049999999999994e-01   2.9640000000000000e-01
  -1.0801000000000001e+00   4.8359999999999997e-01   2.9165999999999999e+00   1.5279999999999999e-01  -1.4269999999999999e-01  -6.1400000000000003e-02   1.4871000000000001e+00   1.2007000000000001e+00   4.2659000000000002e+00   1.6380000000000000e-01   6.0619999999999996e-01   3.4499999999999997e-01
  -1.0139000000000000e+00   3.5170000000000001e-01   2.4018999999999999e+00   6.6799999999999998e-02  -1.2370000000000000e-01  -7.0199999999999999e-02   1.5536000000000001e+00   1.0450999999999999e+00   4.8754000000000000e+00   2.1190000000000001e-01   6.7349999999999999e-01   3.5389999999999999e-01
  -1.3005000000000000e+00   4.6170000000000000e-01   2.4876999999999998e+00   1.7190000000000000e-01  -1.2370000000000000e-01  -7.8899999999999998e-02   1.3983000000000001e+00   7.3380000000000001e-01   4.9623999999999997e+00   1.6380000000000000e-01   7.1199999999999997e-01   3.5830000000000001e-01
  -8.1559999999999999e-01   5.9360000000000002e-01   2.7450999999999999e+00   2.3870000000000000e-01  -1.1420000000000000e-01  -7.4499999999999997e-02   1.4427000000000001e+00   1.0672999999999999e+00   4.5270999999999999e+00   2.2159999999999999e-01   7.6980000000000004e-01   2.9640000000000000e-01
  -1.1021000000000001e+00   2.6379999999999998e-01   2.4876999999999998e+00   1.6230000000000000e-01  -1.5229999999999999e-01  -6.5799999999999997e-02   1.5315000000000001e+00   9.7840000000000005e-01   5.0495000000000001e+00   1.5409999999999999e-01   6.4470000000000005e-01   2.8749999999999998e-01
  -8.8170000000000004e-01   3.0780000000000002e-01   2.5735000000000001e+00   1.7190000000000000e-01  -1.7130000000000001e-01  -1.0960000000000000e-01   1.4205000000000001e+00   1.0672999999999999e+00   4.1788999999999996e+00   1.9270000000000001e-01   6.9279999999999997e-01   3.4949999999999998e-01
  -9.0369999999999995e-01   5.0560000000000005e-01   2.8309000000000002e+00   1.7190000000000000e-01  -1.2370000000000000e-01  -3.0700000000000002e-02   1.5315000000000001e+00   1.2230000000000001e+00   4.8754000000000000e+00   2.7939999999999998e-01   6.9279999999999997e-01   3.2729999999999998e-01
  -9.0369999999999995e-01   3.0780000000000002e-01   2.7450999999999999e+00   2.2910000000000000e-01  -1.8079999999999999e-01  -4.8200000000000000e-02   1.2206999999999999e+00   9.3389999999999995e-01   5.0495000000000001e+00   1.6380000000000000e-01   8.1789999999999996e-01   3.0080000000000001e-01
  -8.1559999999999999e-01   5.7160000000000000e-01   2.1446000000000001e+00   2.6729999999999998e-01  -1.4269999999999999e-01  -7.4499999999999997e-02   1.3983000000000001e+00   1.0227999999999999e+00   4.7012999999999998e+00   1.4449999999999999e-01   6.0619999999999996e-01   3.0080000000000001e-01
  -9.6989999999999998e-01   5.4959999999999998e-01   2.5735000000000001e+00   2.1959999999999999e-01  -1.9000000000000000e-02  -7.0199999999999999e-02   1.4649000000000001e+00   9.7840000000000005e-01   5.3106999999999998e+00   1.9270000000000001e-01   6.7349999999999999e-01   3.2729999999999998e-01
  -9.0369999999999995e-01   5.4959999999999998e-01   2.5735000000000001e+00   1.7190000000000000e-01  -1.9030000000000000e-01  -6.1400000000000003e-02   1.5093000000000001e+00   1.0005999999999999e+00   4.9623999999999997e+00   2.4079999999999999e-01   7.4090000000000000e-01   3.1850000000000001e-01
  -7.9349999999999998e-01   5.9360000000000002e-01   1.9730000000000001e+00   1.5279999999999999e-01  -9.5200000000000007e-02  -5.2600000000000001e-02   1.3761000000000001e+00   9.3389999999999995e-01   4.9623999999999997e+00   1.3489999999999999e-01   6.8320000000000003e-01   3.2729999999999998e-01
  -9.9190000000000000e-01   4.8359999999999997e-01   3.2597999999999998e+00   1.5279999999999999e-01  -1.4269999999999999e-01  -7.4499999999999997e-02   1.3539000000000001e+00   8.2269999999999999e-01   4.2659000000000002e+00   1.6380000000000000e-01   6.6390000000000005e-01   3.8479999999999998e-01
  -7.2740000000000005e-01   4.6170000000000000e-01   2.9165999999999999e+00   1.3370000000000001e-01  -2.5690000000000002e-01  -3.5099999999999999e-02   1.4649000000000001e+00   1.1117999999999999e+00   5.2236000000000002e+00   1.8300000000000000e-01   7.6980000000000004e-01   3.1409999999999999e-01
  -9.4779999999999998e-01   4.8359999999999997e-01   2.5735000000000001e+00   1.2410000000000000e-01  -1.4269999999999999e-01  -3.9500000000000000e-02   1.4649000000000001e+00   9.3389999999999995e-01   4.3529999999999998e+00   2.1190000000000001e-01   7.1199999999999997e-01   3.0520000000000003e-01
  -9.9190000000000000e-01   5.4959999999999998e-01   2.5735000000000001e+00   1.9089999999999999e-01  -2.0930000000000001e-01  -5.7000000000000002e-02   1.5758000000000001e+00   1.1117999999999999e+00   4.2659000000000002e+00   1.8300000000000000e-01   7.4090000000000000e-01   3.4060000000000001e-01
  -1.2122999999999999e+00   4.6170000000000000e-01   2.9165999999999999e+00   1.9089999999999999e-01  -1.3320000000000001e-01  -9.2100000000000001e-02   1.4871000000000001e+00   1.2230000000000001e+00   4.2659000000000002e+00   2.4079999999999999e-01   7.8900000000000003e-01   3.0080000000000001e-01
  -9.2579999999999996e-01   5.4959999999999998e-01   2.5735000000000001e+00   1.0500000000000000e-01  -1.9030000000000000e-01  -8.7700000000000000e-02   1.4871000000000001e+00   1.0450999999999999e+00   4.4401000000000002e+00   1.4449999999999999e-01   7.0240000000000002e-01   3.4060000000000001e-01
  -9.6989999999999998e-01   4.3969999999999998e-01   2.7450999999999999e+00   1.7190000000000000e-01  -1.9980000000000001e-01  -5.2600000000000001e-02   1.2650999999999999e+00   8.2269999999999999e-01   5.1365999999999996e+00   1.7340000000000000e-01   7.2170000000000001e-01   3.7159999999999999e-01
  -9.2579999999999996e-01   6.3749999999999996e-01   2.4876999999999998e+00   2.7689999999999998e-01  -9.5200000000000007e-02  -7.4499999999999997e-02   1.3761000000000001e+00   9.5609999999999995e-01   4.1788999999999996e+00   1.5409999999999999e-01   7.4090000000000000e-01   3.1409999999999999e-01
  -8.8170000000000004e-01   4.1770000000000002e-01   2.1446000000000001e+00   8.5900000000000004e-02  -1.2370000000000000e-01  -6.1400000000000003e-02   1.5758000000000001e+00   9.7840000000000005e-01   4.7012999999999998e+00   2.0230000000000001e-01   6.9279999999999997e-01   3.1850000000000001e-01
  -9.6989999999999998e-01   4.1770000000000002e-01   1.8015000000000001e+00   2.8639999999999999e-01  -1.7130000000000001e-01  -2.6300000000000000e-02   1.2650999999999999e+00   9.3389999999999995e-01   4.6142000000000003e+00   1.5409999999999999e-01   7.2170000000000001e-01   3.5389999999999999e-01
  -9.2579999999999996e-01   5.2759999999999996e-01   2.4876999999999998e+00   1.6230000000000000e-01  -1.6180000000000000e-01  -1.3159999999999999e-01   1.2650999999999999e+00   9.1169999999999995e-01   4.7882999999999996e+00   1.6380000000000000e-01   6.8320000000000003e-01   3.0080000000000001e-01
  -1.0139000000000000e+00   4.6170000000000000e-01   2.5735000000000001e+00   1.3370000000000001e-01  -1.8079999999999999e-01  -4.8200000000000000e-02   1.3095000000000001e+00   1.0672999999999999e+00   5.0495000000000001e+00   2.0230000000000001e-01   6.6390000000000005e-01   3.2729999999999998e-01
  -1.1681999999999999e+00   5.4959999999999998e-01   1.2867999999999999e+00   1.3370000000000001e-01  -2.0930000000000001e-01  -5.2600000000000001e-02   1.2650999999999999e+00   1.0894999999999999e+00   5.2236000000000002e+00   1.7340000000000000e-01   7.0240000000000002e-01   3.0080000000000001e-01
  -8.8170000000000004e-01   6.8149999999999999e-01   2.5735000000000001e+00   3.0549999999999999e-01  -1.3320000000000001e-01  -8.7700000000000000e-02   1.1984999999999999e+00   1.0672999999999999e+00   5.3106999999999998e+00   2.6010000000000000e-01   6.7349999999999999e-01   2.9640000000000000e-01
  -9.9190000000000000e-01   2.6379999999999998e-01   2.4018999999999999e+00   1.2410000000000000e-01  -1.4269999999999999e-01  -3.5099999999999999e-02   1.5536000000000001e+00   8.4499999999999997e-01   4.9623999999999997e+00   2.9859999999999998e-01   7.1199999999999997e-01   3.1850000000000001e-01
  -9.4779999999999998e-01   6.3749999999999996e-01   2.5735000000000001e+00   1.7190000000000000e-01  -1.9030000000000000e-01  -5.7000000000000002e-02   1.4649000000000001e+00   8.8939999999999997e-01   4.4401000000000002e+00   1.7340000000000000e-01   7.3129999999999995e-01   3.0959999999999999e-01
  -9.2579999999999996e-01   4.3969999999999998e-01   2.4018999999999999e+00   1.8140000000000001e-01  -1.1420000000000000e-01  -5.2600000000000001e-02   1.2428999999999999e+00   9.3389999999999995e-01   4.9623999999999997e+00   2.1190000000000001e-01   6.8320000000000003e-01   3.2290000000000002e-01
  -7.9349999999999998e-01   4.6170000000000000e-01   3.0024000000000002e+00   2.1959999999999999e-01  -1.0470000000000000e-01  -7.4499999999999997e-02   1.2206999999999999e+00   8.6719999999999997e-01   4.7882999999999996e+00   1.4449999999999999e-01   7.7939999999999998e-01   3.1409999999999999e-01
  -9.0369999999999995e-01   4.6170000000000000e-01   2.8309000000000002e+00   2.2910000000000000e-01  -1.8079999999999999e-01  -1.0090000000000000e-01   1.3317000000000001e+00   9.1169999999999995e-01   4.4401000000000002e+00   2.0230000000000001e-01   7.5049999999999994e-01   3.4499999999999997e-01
  -1.0360000000000000e+00   4.3969999999999998e-01   2.2303999999999999e+00   1.7190000000000000e-01  -1.3320000000000001e-01  -7.4499999999999997e-02   1.5093000000000001e+00   1.0005999999999999e+00   5.6589000000000000e+00   2.0230000000000001e-01   6.2539999999999996e-01   3.1850000000000001e-01
  -6.3919999999999999e-01   4.3969999999999998e-01   2.1446000000000001e+00   6.6799999999999998e-02  -1.7130000000000001e-01  -6.5799999999999997e-02   1.3983000000000001e+00   1.0450999999999999e+00   4.7882999999999996e+00   1.7340000000000000e-01   5.9660000000000002e-01   3.2729999999999998e-01
  -8.8170000000000004e-01   3.2979999999999998e-01   2.6593000000000000e+00   1.2410000000000000e-01  -2.4740000000000001e-01  -1.0520000000000000e-01   1.3539000000000001e+00   9.7840000000000005e-01   5.3106999999999998e+00   1.8300000000000000e-01   7.6980000000000004e-01   3.7159999999999999e-01
  -1.0360000000000000e+00   2.4179999999999999e-01   2.4018999999999999e+00   7.6399999999999996e-02  -1.9030000000000000e-01  -1.0960000000000000e-01   1.2428999999999999e+00   1.0450999999999999e+00   4.9623999999999997e+00   1.5409999999999999e-01   6.3510000000000000e-01   3.1850000000000001e-01
  -7.7149999999999996e-01   5.4959999999999998e-01   2.0588000000000002e+00   2.0050000000000001e-01  -1.9980000000000001e-01  -6.1400000000000003e-02   1.2650999999999999e+00   1.0227999999999999e+00   4.7012999999999998e+00   1.4449999999999999e-01   7.8900000000000003e-01   3.7600000000000000e-01
  -1.1681999999999999e+00   7.2550000000000003e-01   2.1446000000000001e+00   1.6230000000000000e-01  -1.5229999999999999e-01  -6.1400000000000003e-02   1.4427000000000001e+00   1.0005999999999999e+00   4.4401000000000002e+00   2.1190000000000001e-01   6.9279999999999997e-01   3.1850000000000001e-01
  -1.0139000000000000e+00   4.8359999999999997e-01   2.5735000000000001e+00   1.8140000000000001e-01  -1.9980000000000001e-01  -6.5799999999999997e-02   1.4205000000000001e+00   1.0672999999999999e+00   5.2236000000000002e+00   2.1190000000000001e-01   8.0830000000000002e-01   3.0959999999999999e-01
  -1.0580000000000001e+00   6.1550000000000005e-01   2.2303999999999999e+00   1.3370000000000001e-01  -1.0470000000000000e-01  -8.3299999999999999e-02   1.4649000000000001e+00   1.1117999999999999e+00   5.2236000000000002e+00   1.4449999999999999e-01   6.7349999999999999e-01   3.3620000000000000e-01
  -1.0139000000000000e+00   5.2759999999999996e-01   2.8309000000000002e+00   2.1959999999999999e-01  -1.3320000000000001e-01  -3.9500000000000000e-02   1.3761000000000001e+00   1.0005999999999999e+00   4.8754000000000000e+00   2.4079999999999999e-01   6.3510000000000000e-01   3.0959999999999999e-01
  -8.5960000000000003e-01   6.1550000000000005e-01   2.6593000000000000e+00   1.0500000000000000e-01  -1.5229999999999999e-01  -9.2100000000000001e-02   1.2650999999999999e+00   1.0005999999999999e+00   4.7012999999999998e+00   1.9270000000000001e-01   6.2539999999999996e-01   3.5830000000000001e-01
  -9.0369999999999995e-01   5.2759999999999996e-01   2.4018999999999999e+00   1.8140000000000001e-01  -8.5599999999999996e-02  -7.0199999999999999e-02   1.5536000000000001e+00   9.1169999999999995e-01   5.1365999999999996e+00   2.0230000000000001e-01   6.7349999999999999e-01   3.6709999999999998e-01
  -8.1559999999999999e-01   4.8359999999999997e-01   2.9165999999999999e+00   2.6729999999999998e-01  -2.0930000000000001e-01  -7.4499999999999997e-02   1.4427000000000001e+00   8.6719999999999997e-01   5.1365999999999996e+00   1.8300000000000000e-01   6.8320000000000003e-01   3.3179999999999998e-01
  -1.0580000000000001e+00   6.1550000000000005e-01   2.4018999999999999e+00   1.6230000000000000e-01  -1.9030000000000000e-01  -7.8899999999999998e-02   1.3095000000000001e+00   1.1563000000000001e+00   4.5270999999999999e+00   2.6010000000000000e-01   6.8320000000000003e-01   3.2290000000000002e-01
  -9.4779999999999998e-01   5.4959999999999998e-01   2.2303999999999999e+00   6.6799999999999998e-02  -2.0930000000000001e-01  -7.0199999999999999e-02   1.4427000000000001e+00   9.7840000000000005e-01   4.8754000000000000e+00   2.0230000000000001e-01   6.3510000000000000e-01   3.2290000000000002e-01
  -6.6130000000000000e-01   5.9360000000000002e-01   2.9165999999999999e+00   1.6230000000000000e-01  -8.5599999999999996e-02  -7.0199999999999999e-02   1.4205000000000001e+00   1.0227999999999999e+00   4.8754000000000000e+00   1.9270000000000001e-01   7.0240000000000002e-01   3.0080000000000001e-01
  -1.0360000000000000e+00   4.8359999999999997e-01   1.8015000000000001e+00   1.7190000000000000e-01  -1.3320000000000001e-01  -6.1400000000000003e-02   1.4871000000000001e+00   1.1563000000000001e+00   5.5719000000000003e+00   1.8300000000000000e-01   6.5429999999999999e-01   3.0959999999999999e-01
  -7.0530000000000004e-01   5.4959999999999998e-01   3.1739999999999999e+00   1.4319999999999999e-01  -1.9980000000000001e-01  -1.0090000000000000e-01   1.4205000000000001e+00   1.1785000000000001e+00   4.5270999999999999e+00   2.0230000000000001e-01   7.0240000000000002e-01   2.8310000000000002e-01
  -7.2740000000000005e-01   8.7929999999999997e-01   2.4018999999999999e+00   1.7190000000000000e-01  -1.7130000000000001e-01  -6.5799999999999997e-02   1.3983000000000001e+00   1.2897000000000001e+00   4.9623999999999997e+00   2.3119999999999999e-01   6.6390000000000005e-01   3.1850000000000001e-01
  -7.9349999999999998e-01   4.1770000000000002e-01   1.2867999999999999e+00   2.6729999999999998e-01  -1.3320000000000001e-01  -7.8899999999999998e-02   1.1318999999999999e+00   8.2269999999999999e-01   4.6142000000000003e+00   2.5050000000000000e-01   7.2170000000000001e-01   2.9189999999999999e-01
  -1.0580000000000001e+00   4.8359999999999997e-01   2.5735000000000001e+00   1.8140000000000001e-01  -1.7130000000000001e-01  -9.6500000000000002e-02   1.3317000000000001e+00   1.0894999999999999e+00   4.4401000000000002e+00   2.0230000000000001e-01   7.3129999999999995e-01   3.4499999999999997e-01
  -8.5960000000000003e-01   7.4739999999999995e-01   2.0588000000000002e+00   2.3870000000000000e-01  -1.0470000000000000e-01  -7.4499999999999997e-02   1.2206999999999999e+00   8.8939999999999997e-01   5.5719000000000003e+00   1.8300000000000000e-01   6.4470000000000005e-01   3.4949999999999998e-01
  -9.9190000000000000e-01   5.4959999999999998e-01   2.9165999999999999e+00   1.3370000000000001e-01  -1.9980000000000001e-01  -6.5799999999999997e-02   1.5093000000000001e+00   8.2269999999999999e-01   5.2236000000000002e+00   1.9270000000000001e-01   7.4090000000000000e-01   3.0080000000000001e-01
  -9.0369999999999995e-01   4.8359999999999997e-01   2.6593000000000000e+00   8.5900000000000004e-02  -2.3790000000000000e-01  -6.1400000000000003e-02   1.4871000000000001e+00   1.0227999999999999e+00   5.3106999999999998e+00   2.7939999999999998e-01   6.5429999999999999e-01   2.9640000000000000e-01
  -7.7149999999999996e-01   6.1550000000000005e-01   2.5735000000000001e+00   8.5900000000000004e-02  -1.0470000000000000e-01  -6.5799999999999997e-02   1.3983000000000001e+00   1.0005999999999999e+00   4.8754000000000000e+00   1.6380000000000000e-01   7.0240000000000002e-01   3.0520000000000003e-01
  -9.6989999999999998e-01   6.8149999999999999e-01   2.2303999999999999e+00   1.5279999999999999e-01  -1.7130000000000001e-01  -6.5799999999999997e-02   1.2428999999999999e+00   8.8939999999999997e-01   5.5719000000000003e+00   2.3119999999999999e-01   7.2170000000000001e-01   3.1409999999999999e-01
  -7.2740000000000005e-01   6.3749999999999996e-01   2.6593000000000000e+00   1.0500000000000000e-01  -1.7130000000000001e-01  -5.7000000000000002e-02   1.4427000000000001e+00   1.1117999999999999e+00   4.5270999999999999e+00   2.6970000000000000e-01   7.7939999999999998e-01   3.4060000000000001e-01
  -1.0139000000000000e+00   4.3969999999999998e-01   3.0882000000000001e+00   1.7190000000000000e-01  -1.9030000000000000e-01  -6.1400000000000003e-02   1.4205000000000001e+00   1.0894999999999999e+00   4.9623999999999997e+00   1.6380000000000000e-01   6.3510000000000000e-01   3.3179999999999998e-01
  -1.2564000000000000e+00   7.2550000000000003e-01   2.6593000000000000e+00   1.8140000000000001e-01  -7.6100000000000001e-02  -9.6500000000000002e-02   1.3983000000000001e+00   1.2230000000000001e+00   3.4824000000000002e+00   2.4079999999999999e-01   7.2170000000000001e-01   3.0080000000000001e-01
  -8.1559999999999999e-01   7.9139999999999999e-01   3.0024000000000002e+00   2.0999999999999999e-01  -1.6180000000000000e-01  -6.1400000000000003e-02   1.3539000000000001e+00   9.5609999999999995e-01   4.7012999999999998e+00   2.2159999999999999e-01   7.7939999999999998e-01   3.3620000000000000e-01
  -7.0530000000000004e-01   4.8359999999999997e-01   1.8872000000000000e+00   2.0999999999999999e-01  -1.9980000000000001e-01  -1.0520000000000000e-01   1.3317000000000001e+00   8.4499999999999997e-01   5.0495000000000001e+00   1.6380000000000000e-01   6.4470000000000005e-01   3.4060000000000001e-01
  -1.1241000000000001e+00   6.1550000000000005e-01   2.4018999999999999e+00   1.7190000000000000e-01  -1.8079999999999999e-01  -5.7000000000000002e-02   1.2650999999999999e+00   1.0894999999999999e+00   4.6142000000000003e+00   2.0230000000000001e-01   6.1580000000000001e-01   3.5389999999999999e-01
  -9.9190000000000000e-01   6.5949999999999998e-01   2.4876999999999998e+00   2.3870000000000000e-01  -1.5229999999999999e-01  -5.2600000000000001e-02   1.1984999999999999e+00   1.0005999999999999e+00   4.0918000000000001e+00   1.8300000000000000e-01   6.3510000000000000e-01   3.5389999999999999e-01
  -7.7149999999999996e-01   3.5170000000000001e-01   2.5735000000000001e+00   1.9099999999999999e-02  -1.2370000000000000e-01  -8.7700000000000000e-02   1.4205000000000001e+00   1.0450999999999999e+00   4.9623999999999997e+00   1.3489999999999999e-01   7.0240000000000002e-01   3.3179999999999998e-01
  -8.8170000000000004e-01   5.9360000000000002e-01   1.8872000000000000e+00   7.6399999999999996e-02  -2.1890000000000001e-01  -7.0199999999999999e-02   1.5536000000000001e+00   1.1339999999999999e+00   6.0072000000000001e+00   2.1190000000000001e-01   6.6390000000000005e-01   3.0520000000000003e-01
  -7.7149999999999996e-01   7.0350000000000001e-01   2.1446000000000001e+00   1.9089999999999999e-01  -1.9980000000000001e-01  -1.0520000000000000e-01   1.3317000000000001e+00   1.0005999999999999e+00   4.7012999999999998e+00   1.8300000000000000e-01   7.1199999999999997e-01   3.0080000000000001e-01
  -1.1681999999999999e+00   5.9360000000000002e-01   2.4018999999999999e+00   1.1459999999999999e-01  -1.7130000000000001e-01  -4.3900000000000002e-02   1.6424000000000001e+00   1.0005999999999999e+00   5.3106999999999998e+00   2.1190000000000001e-01   7.0240000000000002e-01   2.8749999999999998e-01
  -6.8330000000000002e-01   4.6170000000000000e-01   2.1446000000000001e+00   8.5900000000000004e-02  -1.7130000000000001e-01  -5.2600000000000001e-02   1.4427000000000001e+00   1.2230000000000001e+00   5.1365999999999996e+00   1.6380000000000000e-01   7.0240000000000002e-01   3.0959999999999999e-01
  -1.0360000000000000e+00   7.0350000000000001e-01   2.4018999999999999e+00   3.2460000000000000e-01  -1.7130000000000001e-01  -8.7700000000000000e-02   1.3983000000000001e+00   1.0450999999999999e+00   4.4401000000000002e+00   2.2159999999999999e-01   6.7349999999999999e-01   3.1850000000000001e-01
  -1.0360000000000000e+00   5.9360000000000002e-01   2.0588000000000002e+00   2.0050000000000001e-01  -1.2370000000000000e-01  -7.0199999999999999e-02   1.4427000000000001e+00   7.5600000000000001e-01   4.6142000000000003e+00   1.6380000000000000e-01   6.6390000000000005e-01   2.8749999999999998e-01
  -8.3760000000000001e-01   3.9570000000000000e-01   1.9730000000000001e+00   1.1459999999999999e-01  -1.2370000000000000e-01  -5.7000000000000002e-02   1.3983000000000001e+00   1.1785000000000001e+00   4.8754000000000000e+00   2.0230000000000001e-01   7.3129999999999995e-01   2.9189999999999999e-01
  -1.1021000000000001e+00   5.0560000000000005e-01   2.6593000000000000e+00   8.5900000000000004e-02  -1.2370000000000000e-01  -8.7700000000000000e-02   1.3317000000000001e+00   8.4499999999999997e-01   4.6142000000000003e+00   1.1559999999999999e-01   7.0240000000000002e-01   3.2729999999999998e-01
  -8.3760000000000001e-01   8.3540000000000003e-01   2.4018999999999999e+00   1.7190000000000000e-01  -1.3320000000000001e-01  -7.4499999999999997e-02   1.2873000000000001e+00   8.8939999999999997e-01   4.2659000000000002e+00   1.4449999999999999e-01   6.1580000000000001e-01   3.0959999999999999e-01
  -7.7149999999999996e-01   5.9360000000000002e-01   2.5735000000000001e+00   6.6799999999999998e-02  -1.5229999999999999e-01  -7.4499999999999997e-02   1.2428999999999999e+00   1.0005999999999999e+00   4.7882999999999996e+00   1.5409999999999999e-01   7.8900000000000003e-01   3.0520000000000003e-01
  -1.0801000000000001e+00   5.0560000000000005e-01   2.4018999999999999e+00   0.0000000000000000e+00  -2.0930000000000001e-01  -7.0199999999999999e-02   1.4649000000000001e+00   8.8939999999999997e-01   5.4847999999999999e+00   2.1190000000000001e-01   6.4470000000000005e-01   3.0959999999999999e-01
  -1.0801000000000001e+00   6.5949999999999998e-01   2.0588000000000002e+00   7.6399999999999996e-02  -2.5690000000000002e-01  -1.0090000000000000e-01   1.4205000000000001e+00   9.1169999999999995e-01   4.8754000000000000e+00   2.3119999999999999e-01   6.9279999999999997e-01   3.2290000000000002e-01
  -8.3760000000000001e-01   5.0560000000000005e-01   2.1446000000000001e+00   2.8600000000000000e-02  -2.2839999999999999e-01  -7.0199999999999999e-02   1.3539000000000001e+00   1.1339999999999999e+00   4.7882999999999996e+00   2.0230000000000001e-01   7.2170000000000001e-01   2.9189999999999999e-01
  -8.8170000000000004e-01   7.2550000000000003e-01   1.1152000000000000e+00   8.5900000000000004e-02  -2.5690000000000002e-01  -8.7700000000000000e-02   1.2873000000000001e+00   1.0005999999999999e+00   4.1788999999999996e+00   2.5050000000000000e-01   7.4090000000000000e-01   3.1850000000000001e-01
  -1.0580000000000001e+00   7.0350000000000001e-01   1.8015000000000001e+00   1.5279999999999999e-01  -1.7130000000000001e-01  -7.4499999999999997e-02   1.2873000000000001e+00   9.1169999999999995e-01   4.7012999999999998e+00   2.2159999999999999e-01   6.7349999999999999e-01   3.3620000000000000e-01
  -1.0580000000000001e+00   5.9360000000000002e-01   2.7450999999999999e+00   2.0999999999999999e-01  -1.7130000000000001e-01  -7.0199999999999999e-02   1.4427000000000001e+00   9.3389999999999995e-01   5.3106999999999998e+00   1.0600000000000000e-01   6.1580000000000001e-01   2.8749999999999998e-01
  -9.0369999999999995e-01   4.3969999999999998e-01   2.4018999999999999e+00   1.8140000000000001e-01  -2.6640000000000003e-01  -7.8899999999999998e-02   1.4649000000000001e+00   9.1169999999999995e-01   5.4847999999999999e+00   2.0230000000000001e-01   6.5429999999999999e-01   3.0520000000000003e-01
  -9.0369999999999995e-01   6.5949999999999998e-01   2.3161999999999998e+00   1.3370000000000001e-01  -2.1890000000000001e-01  -8.3299999999999999e-02   1.3317000000000001e+00   8.8939999999999997e-01   5.9200999999999997e+00   8.6699999999999999e-02   6.4470000000000005e-01   3.1409999999999999e-01
  -8.5960000000000003e-01   5.2759999999999996e-01   1.6298999999999999e+00   1.1459999999999999e-01  -2.1890000000000001e-01  -6.1400000000000003e-02   1.4871000000000001e+00   1.2452000000000001e+00   5.1365999999999996e+00   1.8300000000000000e-01   7.0240000000000002e-01   3.3179999999999998e-01
  -8.5960000000000003e-01   7.0350000000000001e-01   2.0588000000000002e+00   1.6230000000000000e-01  -1.7130000000000001e-01  -5.2600000000000001e-02   1.2650999999999999e+00   9.1169999999999995e-01   5.0495000000000001e+00   2.0230000000000001e-01   6.9279999999999997e-01   3.4060000000000001e-01
  -1.0580000000000001e+00   5.9360000000000002e-01   2.5735000000000001e+00   1.5279999999999999e-01  -2.3790000000000000e-01  -8.3299999999999999e-02   1.3539000000000001e+00   7.7820000000000000e-01   4.7012999999999998e+00   2.0230000000000001e-01   5.9660000000000002e-01   3.0959999999999999e-01
  -9.0369999999999995e-01   5.4959999999999998e-01   2.1446000000000001e+00   1.6230000000000000e-01  -1.8079999999999999e-01  -7.4499999999999997e-02   1.3095000000000001e+00   1.1339999999999999e+00   4.8754000000000000e+00   1.3489999999999999e-01   6.2539999999999996e-01   3.0080000000000001e-01
  -1.0801000000000001e+00   5.4959999999999998e-01   2.6593000000000000e+00   1.5279999999999999e-01  -2.0930000000000001e-01  -2.6300000000000000e-02   1.4427000000000001e+00   1.0450999999999999e+00   4.4401000000000002e+00   2.7939999999999998e-01   6.8320000000000003e-01   3.2729999999999998e-01
  -9.4779999999999998e-01   5.7160000000000000e-01   2.8309000000000002e+00   4.7699999999999999e-02  -1.3320000000000001e-01  -1.3589999999999999e-01   1.2428999999999999e+00   9.7840000000000005e-01   5.3977000000000004e+00   1.6380000000000000e-01   7.2170000000000001e-01   3.0520000000000003e-01
  -7.2740000000000005e-01   4.6170000000000000e-01   2.7450999999999999e+00   1.9089999999999999e-01  -2.2839999999999999e-01  -1.1400000000000000e-01   1.5093000000000001e+00   9.7840000000000005e-01   5.0495000000000001e+00   1.8300000000000000e-01   8.1789999999999996e-01   2.5659999999999999e-01
  -9.4779999999999998e-01   3.9570000000000000e-01   2.2303999999999999e+00   2.0050000000000001e-01  -1.6180000000000000e-01  -6.5799999999999997e-02   1.5315000000000001e+00   1.0894999999999999e+00   4.2659000000000002e+00   1.8300000000000000e-01   6.4470000000000005e-01   2.8310000000000002e-01
  -1.0139000000000000e+00   6.3749999999999996e-01   2.8309000000000002e+00   1.3370000000000001e-01  -1.6180000000000000e-01  -4.8200000000000000e-02   1.5758000000000001e+00   7.7820000000000000e-01   5.3977000000000004e+00   2.6970000000000000e-01   7.8900000000000003e-01   3.0080000000000001e-01
  -1.1902999999999999e+00   5.0560000000000005e-01   1.8015000000000001e+00   1.3370000000000001e-01  -2.1890000000000001e-01  -7.4499999999999997e-02   1.4205000000000001e+00   1.1339999999999999e+00   4.7012999999999998e+00   1.6380000000000000e-01   6.9279999999999997e-01   3.4499999999999997e-01
  -9.6989999999999998e-01   7.9139999999999999e-01   1.7157000000000000e+00   9.5500000000000002e-02  -1.4269999999999999e-01  -8.3299999999999999e-02   1.4871000000000001e+00   9.3389999999999995e-01   5.1365999999999996e+00   2.0230000000000001e-01   5.9660000000000002e-01   2.7870000000000000e-01
  -9.2579999999999996e-01   6.5949999999999998e-01   2.6593000000000000e+00   2.8600000000000000e-02  -2.5690000000000002e-01  -7.8899999999999998e-02   1.3539000000000001e+00   1.2007000000000001e+00   5.1365999999999996e+00   1.9270000000000001e-01   6.4470000000000005e-01   3.2729999999999998e-01
  -9.9190000000000000e-01   5.0560000000000005e-01   1.0294000000000001e+00  -6.6799999999999998e-02  -2.0930000000000001e-01  -1.0520000000000000e-01   1.3983000000000001e+00   9.3389999999999995e-01   4.9623999999999997e+00   1.1559999999999999e-01   6.6390000000000005e-01   3.1409999999999999e-01
  -9.4779999999999998e-01   3.5170000000000001e-01   2.4018999999999999e+00   2.0050000000000001e-01  -1.7130000000000001e-01  -1.0960000000000000e-01   1.4427000000000001e+00   1.1563000000000001e+00   5.0495000000000001e+00   1.5409999999999999e-01   7.0240000000000002e-01   3.1850000000000001e-01
  -9.9190000000000000e-01   7.2550000000000003e-01   2.4018999999999999e+00   1.4319999999999999e-01  -1.4269999999999999e-01  -6.1400000000000003e-02   1.3317000000000001e+00   9.3389999999999995e-01   5.3106999999999998e+00   1.7340000000000000e-01   7.0240000000000002e-01   3.1850000000000001e-01
  -7.9349999999999998e-01   5.9360000000000002e-01   2.7450999999999999e+00   1.5279999999999999e-01  -2.3790000000000000e-01  -7.4499999999999997e-02   1.3983000000000001e+00   9.1169999999999995e-01   4.0048000000000004e+00   1.3489999999999999e-01   7.7939999999999998e-01   3.0959999999999999e-01
  -1.0580000000000001e+00   8.5740000000000005e-01   2.1446000000000001e+00   2.7689999999999998e-01  -1.7130000000000001e-01  -5.7000000000000002e-02   1.2873000000000001e+00   9.7840000000000005e-01   5.0495000000000001e+00   1.7340000000000000e-01   6.9279999999999997e-01   2.9640000000000000e-01
  -8.5960000000000003e-01   5.4959999999999998e-01   2.5735000000000001e+00   1.5279999999999999e-01  -1.5229999999999999e-01  -4.8200000000000000e-02   1.3761000000000001e+00   1.1785000000000001e+00   5.0495000000000001e+00   1.1559999999999999e-01   6.4470000000000005e-01   3.0959999999999999e-01
  -9.0369999999999995e-01   5.2759999999999996e-01   2.4018999999999999e+00   8.5900000000000004e-02  -2.1890000000000001e-01  -1.0520000000000000e-01   1.3761000000000001e+00   1.0450999999999999e+00   4.6142000000000003e+00   1.7340000000000000e-01   6.1580000000000001e-01   2.9640000000000000e-01
  -8.1559999999999999e-01   4.6170000000000000e-01   3.0882000000000001e+00   1.8140000000000001e-01  -1.1420000000000000e-01  -3.9500000000000000e-02   1.4649000000000001e+00   9.7840000000000005e-01   4.1788999999999996e+00   1.3489999999999999e-01   6.0619999999999996e-01   2.9189999999999999e-01
  -1.0139000000000000e+00   6.1550000000000005e-01   2.1446000000000001e+00   1.0500000000000000e-01  -1.7130000000000001e-01  -6.1400000000000003e-02   1.1762999999999999e+00   1.0227999999999999e+00   5.0495000000000001e+00   1.7340000000000000e-01   6.2539999999999996e-01   3.4060000000000001e-01
  -1.0360000000000000e+00   5.9360000000000002e-01   2.3161999999999998e+00   1.4319999999999999e-01  -1.8079999999999999e-01  -4.3900000000000002e-02   1.4649000000000001e+00   8.8939999999999997e-01   4.2659000000000002e+00   1.7340000000000000e-01   6.5429999999999999e-01   3.0080000000000001e-01
  -8.5960000000000003e-01   5.0560000000000005e-01   2.4018999999999999e+00   4.7699999999999999e-02  -1.4269999999999999e-01  -7.8899999999999998e-02   1.3761000000000001e+00   9.7840000000000005e-01   4.6142000000000003e+00   1.9270000000000001e-01   6.3510000000000000e-01   3.1850000000000001e-01
  -9.0369999999999995e-01   5.0560000000000005e-01   2.1446000000000001e+00   1.5279999999999999e-01  -1.9030000000000000e-01  -5.2600000000000001e-02   1.3539000000000001e+00   1.0227999999999999e+00   4.7882999999999996e+00   1.9270000000000001e-01   7.2170000000000001e-01   2.9189999999999999e-01
  -8.1559999999999999e-01   5.2759999999999996e-01   2.4876999999999998e+00   2.0999999999999999e-01  -1.7130000000000001e-01  -9.6500000000000002e-02   1.2873000000000001e+00   9.5609999999999995e-01   4.9623999999999997e+00   2.4079999999999999e-01   6.4470000000000005e-01   3.1409999999999999e-01
  -9.9190000000000000e-01   4.1770000000000002e-01   1.5441000000000000e+00   5.7299999999999997e-02  -1.8079999999999999e-01  -7.0199999999999999e-02   1.3761000000000001e+00   1.0005999999999999e+00   5.5719000000000003e+00   2.1190000000000001e-01   7.6980000000000004e-01   3.0080000000000001e-01
  -8.5960000000000003e-01   7.2550000000000003e-01   2.8309000000000002e+00   2.6729999999999998e-01  -2.4740000000000001e-01  -8.7700000000000000e-02   1.4427000000000001e+00   9.3389999999999995e-01   4.6142000000000003e+00   1.1559999999999999e-01   7.0240000000000002e-01   2.9189999999999999e-01
  -8.1559999999999999e-01   6.8149999999999999e-01   2.1446000000000001e+00   2.0999999999999999e-01  -1.2370000000000000e-01  -5.7000000000000002e-02   1.3317000000000001e+00   9.7840000000000005e-01   4.8754000000000000e+00   2.5050000000000000e-01   6.2539999999999996e-01   3.3620000000000000e-01
  -8.5960000000000003e-01   5.7160000000000000e-01   2.2303999999999999e+00   6.6799999999999998e-02  -1.6180000000000000e-01  -7.0199999999999999e-02   1.2650999999999999e+00   9.1169999999999995e-01   4.9623999999999997e+00   2.5050000000000000e-01   7.4090000000000000e-01   3.4060000000000001e-01
  -9.0369999999999995e-01   5.0560000000000005e-01   2.3161999999999998e+00   2.3870000000000000e-01  -2.5690000000000002e-01  -1.0090000000000000e-01   1.2206999999999999e+00   8.8939999999999997e-01   4.3529999999999998e+00   1.8300000000000000e-01   6.7349999999999999e-01   3.5389999999999999e-01
  -8.1559999999999999e-01   4.6170000000000000e-01   2.6593000000000000e+00   1.4319999999999999e-01  -1.1420000000000000e-01  -1.0520000000000000e-01   1.2428999999999999e+00   9.3389999999999995e-01   5.4847999999999999e+00   1.9270000000000001e-01   5.9660000000000002e-01   3.1850000000000001e-01
  -8.5960000000000003e-01   6.1550000000000005e-01   2.4876999999999998e+00   1.5279999999999999e-01  -2.6640000000000003e-01  -4.8200000000000000e-02   1.2873000000000001e+00   1.1339999999999999e+00   4.7882999999999996e+00   2.0230000000000001e-01   7.0240000000000002e-01   3.2729999999999998e-01
  -8.1559999999999999e-01   5.2759999999999996e-01   1.3725000000000001e+00   1.2410000000000000e-01  -1.8079999999999999e-01  -8.7700000000000000e-02   1.1984999999999999e+00   9.3389999999999995e-01   4.9623999999999997e+00   1.5409999999999999e-01   6.7349999999999999e-01   3.8479999999999998e-01
  -8.5960000000000003e-01   7.4739999999999995e-01   2.6593000000000000e+00   1.7190000000000000e-01  -2.2839999999999999e-01  -1.3159999999999999e-01   1.2873000000000001e+00   9.5609999999999995e-01   5.0495000000000001e+00   2.4079999999999999e-01   6.2539999999999996e-01   3.0520000000000003e-01
  -8.1559999999999999e-01   6.1550000000000005e-01   2.4018999999999999e+00   1.1459999999999999e-01  -2.1890000000000001e-01  -3.5099999999999999e-02   1.3539000000000001e+00   9.7840000000000005e-01   4.8754000000000000e+00   1.5409999999999999e-01   7.2170000000000001e-01   2.8749999999999998e-01
  -1.0360000000000000e+00   5.7160000000000000e-01   2.1446000000000001e+00   1.4319999999999999e-01  -2.1890000000000001e-01  -5.7000000000000002e-02   1.4427000000000001e+00   1.0450999999999999e+00   4.5270999999999999e+00   2.4079999999999999e-01   6.1580000000000001e-01   3.3620000000000000e-01
  -7.7149999999999996e-01   6.8149999999999999e-01   1.8015000000000001e+00   1.2410000000000000e-01  -2.3790000000000000e-01  -1.0090000000000000e-01   1.5093000000000001e+00   8.8939999999999997e-01   4.7012999999999998e+00   1.3489999999999999e-01   7.2170000000000001e-01   2.7870000000000000e-01
  -8.5960000000000003e-01   5.0560000000000005e-01   2.7450999999999999e+00   2.0999999999999999e-01  -6.6600000000000006e-02  -8.3299999999999999e-02   1.4427000000000001e+00   1.1117999999999999e+00   4.7012999999999998e+00   1.6380000000000000e-01   5.4849999999999999e-01   3.2729999999999998e-01
  -9.6989999999999998e-01   5.9360000000000002e-01   1.9730000000000001e+00   2.0050000000000001e-01  -7.6100000000000001e-02  -9.2100000000000001e-02   1.3317000000000001e+00   9.1169999999999995e-01   4.9623999999999997e+00   1.6380000000000000e-01   7.0240000000000002e-01   3.2729999999999998e-01
  -7.4939999999999996e-01   6.5949999999999998e-01   2.4018999999999999e+00   2.0050000000000001e-01  -1.9030000000000000e-01  -7.0199999999999999e-02   1.2206999999999999e+00   6.8930000000000002e-01   4.8754000000000000e+00   1.8300000000000000e-01   6.7349999999999999e-01   2.6979999999999998e-01
  -1.1021000000000001e+00   6.8149999999999999e-01   2.1446000000000001e+00   1.9089999999999999e-01  -2.5690000000000002e-01  -7.4499999999999997e-02   1.5315000000000001e+00   1.0005999999999999e+00   5.5719000000000003e+00   9.6299999999999997e-02   7.1199999999999997e-01   3.4499999999999997e-01
  -8.5960000000000003e-01   6.8149999999999999e-01   2.9165999999999999e+00   4.7699999999999999e-02  -1.9980000000000001e-01  -3.9500000000000000e-02   1.3983000000000001e+00   8.8939999999999997e-01   5.3977000000000004e+00   1.5409999999999999e-01   7.3129999999999995e-01   3.3620000000000000e-01
  -7.7149999999999996e-01   7.9139999999999999e-01   1.8015000000000001e+00   1.5279999999999999e-01  -1.8079999999999999e-01  -4.3900000000000002e-02   1.2650999999999999e+00   8.2269999999999999e-01   4.7882999999999996e+00   2.2159999999999999e-01   6.1580000000000001e-01   3.0080000000000001e-01
  -9.2579999999999996e-01   5.7160000000000000e-01   2.0588000000000002e+00   2.0999999999999999e-01  -1.8079999999999999e-01  -1.1840000000000001e-01   1.1318999999999999e+00   1.0672999999999999e+00   5.2236000000000002e+00   1.7340000000000000e-01   6.6390000000000005e-01   3.2729999999999998e-01
  -9.9190000000000000e-01   5.0560000000000005e-01   1.8872000000000000e+00   1.4319999999999999e-01  -2.1890000000000001e-01  -1.0960000000000000e-01   1.3539000000000001e+00   1.0227999999999999e+00   4.7012999999999998e+00   1.9270000000000001e-01   6.8320000000000003e-01   3.0080000000000001e-01
  -5.5110000000000003e-01   6.5949999999999998e-01   2.4876999999999998e+00   9.5500000000000002e-02  -1.5229999999999999e-01  -9.6500000000000002e-02   1.3761000000000001e+00   1.0450999999999999e+00   5.0495000000000001e+00   1.8300000000000000e-01   7.4090000000000000e-01   3.0959999999999999e-01
  -8.5960000000000003e-01   5.4959999999999998e-01   2.2303999999999999e+00   2.4820000000000000e-01  -2.2839999999999999e-01  -7.4499999999999997e-02   1.2873000000000001e+00   1.0450999999999999e+00   4.7882999999999996e+00   2.6010000000000000e-01   6.3510000000000000e-01   3.1850000000000001e-01
  -8.3760000000000001e-01   7.2550000000000003e-01   1.4582999999999999e+00   1.0500000000000000e-01  -2.4740000000000001e-01  -1.3159999999999999e-01   1.2206999999999999e+00   9.1169999999999995e-01   4.5270999999999999e+00   2.5050000000000000e-01   7.0240000000000002e-01   3.1409999999999999e-01
  -7.4939999999999996e-01   4.3969999999999998e-01   2.1446000000000001e+00   1.4319999999999999e-01  -1.3320000000000001e-01  -3.0700000000000002e-02   1.1540999999999999e+00   1.0894999999999999e+00   4.1788999999999996e+00   2.3119999999999999e-01   7.1199999999999997e-01   2.9640000000000000e-01
  -8.5960000000000003e-01   5.0560000000000005e-01   2.8309000000000002e+00   1.3370000000000001e-01  -1.1420000000000000e-01  -7.8899999999999998e-02   1.1762999999999999e+00   1.0894999999999999e+00   4.4401000000000002e+00   1.1559999999999999e-01   6.0619999999999996e-01   3.1409999999999999e-01
  -8.3760000000000001e-01   6.3749999999999996e-01   1.8015000000000001e+00   1.6230000000000000e-01  -1.7130000000000001e-01  -3.9500000000000000e-02   1.3539000000000001e+00   8.4499999999999997e-01   4.7882999999999996e+00   2.1190000000000001e-01   6.4470000000000005e-01   3.3620000000000000e-01
  -7.4939999999999996e-01   5.7160000000000000e-01   2.4018999999999999e+00   1.2410000000000000e-01  -1.9030000000000000e-01  -8.7700000000000000e-02   1.2428999999999999e+00   9.7840000000000005e-01   5.3106999999999998e+00   2.6970000000000000e-01   7.0240000000000002e-01   3.2729999999999998e-01
  -8.8170000000000004e-01   6.5949999999999998e-01   2.3161999999999998e+00   1.1459999999999999e-01  -2.1890000000000001e-01  -6.5799999999999997e-02   1.2428999999999999e+00   1.1563000000000001e+00   4.1788999999999996e+00   1.2520000000000001e-01   6.6390000000000005e-01   3.0959999999999999e-01
  -8.1559999999999999e-01   4.6170000000000000e-01   2.5735000000000001e+00   9.5500000000000002e-02  -2.1890000000000001e-01  -8.7700000000000000e-02   1.4205000000000001e+00   8.4499999999999997e-01   4.7012999999999998e+00   1.8300000000000000e-01   6.8320000000000003e-01   3.1409999999999999e-01
  -7.4939999999999996e-01   4.6170000000000000e-01   3.0882000000000001e+00   9.5500000000000002e-02  -1.9980000000000001e-01  -6.5799999999999997e-02   1.2873000000000001e+00   1.0450999999999999e+00   5.5719000000000003e+00   2.6970000000000000e-01   7.1199999999999997e-01   3.3179999999999998e-01
  -9.6989999999999998e-01   7.2550000000000003e-01   1.8015000000000001e+00   7.6399999999999996e-02  -2.2839999999999999e-01  -3.9500000000000000e-02   1.3317000000000001e+00   1.0005999999999999e+00   4.7012999999999998e+00   2.5050000000000000e-01   7.1199999999999997e-01   3.2290000000000002e-01
  -8.5960000000000003e-01   7.9139999999999999e-01   1.9730000000000001e+00   1.1459999999999999e-01  -2.2839999999999999e-01  -7.0199999999999999e-02   1.3539000000000001e+00   1.0005999999999999e+00   4.0048000000000004e+00   2.6010000000000000e-01   7.1199999999999997e-01   3.1850000000000001e-01
  -7.9349999999999998e-01   7.2550000000000003e-01   2.3161999999999998e+00   1.4319999999999999e-01  -2.6640000000000003e-01  -1.0960000000000000e-01   1.2873000000000001e+00   8.8939999999999997e-01   4.6142000000000003e+00   2.2159999999999999e-01   6.6390000000000005e-01   2.8310000000000002e-01
  -8.3760000000000001e-01   6.1550000000000005e-01   2.3161999999999998e+00   1.4319999999999999e-01  -1.5229999999999999e-01  -8.3299999999999999e-02   1.3317000000000001e+00   8.4499999999999997e-01   4.8754000000000000e+00   1.9270000000000001e-01   7.1199999999999997e-01   3.2290000000000002e-01
  -9.4779999999999998e-01   4.6170000000000000e-01   1.7157000000000000e+00   1.6230000000000000e-01  -1.2370000000000000e-01  -4.8200000000000000e-02   1.0875999999999999e+00   8.8939999999999997e-01   4.3529999999999998e+00   1.4449999999999999e-01   7.2170000000000001e-01   3.5389999999999999e-01
  -9.2579999999999996e-01   6.1550000000000005e-01   2.1446000000000001e+00   1.7190000000000000e-01  -2.6640000000000003e-01  -7.0199999999999999e-02   1.1096999999999999e+00   1.0450999999999999e+00   4.8754000000000000e+00   1.4449999999999999e-01   6.5429999999999999e-01   3.4499999999999997e-01
  -7.7149999999999996e-01   7.9139999999999999e-01   2.1446000000000001e+00   9.5500000000000002e-02  -2.1890000000000001e-01  -3.9500000000000000e-02   1.3317000000000001e+00   8.2269999999999999e-01   4.7012999999999998e+00   2.0230000000000001e-01   6.1580000000000001e-01   3.2729999999999998e-01
  -6.1719999999999997e-01   4.1770000000000002e-01   2.9165999999999999e+00   1.2410000000000000e-01  -1.6180000000000000e-01  -8.3299999999999999e-02   1.2206999999999999e+00   1.0227999999999999e+00   5.4847999999999999e+00   1.8300000000000000e-01   6.5429999999999999e-01   3.2729999999999998e-01
  -1.0139000000000000e+00   5.7160000000000000e-01   2.5735000000000001e+00   3.8199999999999998e-02  -1.6180000000000000e-01  -7.0199999999999999e-02   1.4649000000000001e+00   9.3389999999999995e-01   5.1365999999999996e+00   1.9270000000000001e-01   6.5429999999999999e-01   3.0080000000000001e-01
  -1.0139000000000000e+00   5.7160000000000000e-01   2.7450999999999999e+00   1.4319999999999999e-01  -1.3320000000000001e-01  -8.7700000000000000e-02   1.2873000000000001e+00   9.3389999999999995e-01   4.7882999999999996e+00   2.2159999999999999e-01   6.9279999999999997e-01   3.0520000000000003e-01
  -8.5960000000000003e-01   7.0350000000000001e-01   2.3161999999999998e+00   0.0000000000000000e+00  -1.3320000000000001e-01  -7.0199999999999999e-02   1.3539000000000001e+00   8.8939999999999997e-01   5.6589000000000000e+00   1.6380000000000000e-01   6.9279999999999997e-01   3.0080000000000001e-01
  -9.2579999999999996e-01   3.2979999999999998e-01   2.1446000000000001e+00   2.0050000000000001e-01  -1.5229999999999999e-01  -2.6300000000000000e-02   1.2428999999999999e+00   8.0049999999999999e-01   5.1365999999999996e+00   2.3119999999999999e-01   6.5429999999999999e-01   3.4949999999999998e-01
  -9.9190000000000000e-01   8.5740000000000005e-01   3.0024000000000002e+00   1.4319999999999999e-01  -1.6180000000000000e-01  -9.6500000000000002e-02   1.3095000000000001e+00   9.5609999999999995e-01   4.7882999999999996e+00   1.5409999999999999e-01   7.2170000000000001e-01   3.4499999999999997e-01
  -8.1559999999999999e-01   6.1550000000000005e-01   2.0588000000000002e+00   9.5500000000000002e-02  -2.6640000000000003e-01  -5.7000000000000002e-02   1.2650999999999999e+00   9.7840000000000005e-01   4.5270999999999999e+00   2.4079999999999999e-01   6.8320000000000003e-01   3.1850000000000001e-01
  -1.1021000000000001e+00   5.9360000000000002e-01   1.8015000000000001e+00   1.8140000000000001e-01  -1.6180000000000000e-01  -7.4499999999999997e-02   1.2206999999999999e+00   9.3389999999999995e-01   5.0495000000000001e+00   1.7340000000000000e-01   6.1580000000000001e-01   3.1850000000000001e-01
  -8.5960000000000003e-01   5.2759999999999996e-01   2.3161999999999998e+00   2.0999999999999999e-01  -2.9499999999999998e-01  -8.7700000000000000e-02   1.2650999999999999e+00   8.8939999999999997e-01   4.7882999999999996e+00   2.4079999999999999e-01   7.0240000000000002e-01   3.4499999999999997e-01
  -7.0530000000000004e-01   5.7160000000000000e-01   2.4876999999999998e+00   2.1959999999999999e-01  -1.6180000000000000e-01  -8.3299999999999999e-02   1.3317000000000001e+00   1.0227999999999999e+00   5.3106999999999998e+00   1.4449999999999999e-01   6.0619999999999996e-01   3.4499999999999997e-01
  -7.9349999999999998e-01   5.9360000000000002e-01   2.1446000000000001e+00   4.7699999999999999e-02  -1.7130000000000001e-01  -7.0199999999999999e-02   1.5093000000000001e+00   8.6719999999999997e-01   4.5270999999999999e+00   1.4449999999999999e-01   6.8320000000000003e-01   3.3179999999999998e-01
  -7.0530000000000004e-01   6.5949999999999998e-01   1.8872000000000000e+00   1.3370000000000001e-01  -8.5599999999999996e-02  -7.8899999999999998e-02   1.3539000000000001e+00   1.0227999999999999e+00   5.2236000000000002e+00   1.7340000000000000e-01   5.9660000000000002e-01   2.9640000000000000e-01
  -9.4779999999999998e-01   5.0560000000000005e-01   2.4876999999999998e+00   1.5279999999999999e-01  -2.3790000000000000e-01  -7.0199999999999999e-02   1.4205000000000001e+00   8.2269999999999999e-01   4.0918000000000001e+00   1.7340000000000000e-01   6.8320000000000003e-01   3.3179999999999998e-01
  -1.0139000000000000e+00   5.2759999999999996e-01   2.4018999999999999e+00   9.5500000000000002e-02  -1.7130000000000001e-01  -7.0199999999999999e-02   1.3983000000000001e+00   1.0227999999999999e+00   5.3106999999999998e+00   2.4079999999999999e-01   7.7939999999999998e-01   3.4060000000000001e-01
  -8.3760000000000001e-01   5.4959999999999998e-01   2.5735000000000001e+00   9.5500000000000002e-02  -1.6180000000000000e-01  -5.2600000000000001e-02   1.2428999999999999e+00   1.0450999999999999e+00   4.7882999999999996e+00   2.3119999999999999e-01   6.3510000000000000e-01   3.2729999999999998e-01
  -7.7149999999999996e-01   5.0560000000000005e-01   1.8872000000000000e+00   2.4820000000000000e-01  -1.1420000000000000e-01  -8.7700000000000000e-02   1.1762999999999999e+00   1.0894999999999999e+00   5.1365999999999996e+00   2.2159999999999999e-01   6.5429999999999999e-01   2.6979999999999998e-01
  -8.5960000000000003e-01   6.1550000000000005e-01   2.7450999999999999e+00   9.5500000000000002e-02  -2.0930000000000001e-01  -1.0090000000000000e-01   1.3095000000000001e+00   8.4499999999999997e-01   4.0918000000000001e+00   2.3119999999999999e-01   6.5429999999999999e-01   3.3179999999999998e-01
  -8.8170000000000004e-01   6.5949999999999998e-01   1.3725000000000001e+00   1.7190000000000000e-01  -1.9980000000000001e-01  -1.0520000000000000e-01   1.2873000000000001e+00   8.6719999999999997e-01   4.9623999999999997e+00   1.1559999999999999e-01   5.5810000000000004e-01   2.8749999999999998e-01
  -9.0369999999999995e-01   3.2979999999999998e-01   2.3161999999999998e+00   1.6230000000000000e-01  -1.5229999999999999e-01  -6.5799999999999997e-02   1.2650999999999999e+00   8.8939999999999997e-01   5.3977000000000004e+00   1.8300000000000000e-01   6.0619999999999996e-01   3.2729999999999998e-01
  -8.3760000000000001e-01   6.5949999999999998e-01   2.2303999999999999e+00   2.3870000000000000e-01  -2.9499999999999998e-01  -9.2100000000000001e-02   1.3317000000000001e+00   8.6719999999999997e-01   5.7460000000000004e+00   2.2159999999999999e-01   6.4470000000000005e-01   2.9640000000000000e-01
  -9.0369999999999995e-01   4.8359999999999997e-01   1.2867999999999999e+00   1.8140000000000001e-01  -1.9980000000000001e-01  -5.7000000000000002e-02   1.2873000000000001e+00   6.8930000000000002e-01   5.0495000000000001e+00   2.3119999999999999e-01   7.1199999999999997e-01   2.9189999999999999e-01
  -8.5960000000000003e-01   6.5949999999999998e-01   2.2303999999999999e+00   2.1959999999999999e-01  -1.9980000000000001e-01  -1.0960000000000000e-01   1.2428999999999999e+00   1.0894999999999999e+00   4.7882999999999996e+00   1.9270000000000001e-01   6.4470000000000005e-01   3.0959999999999999e-01
  -8.3760000000000001e-01   5.4959999999999998e-01   2.1446000000000001e+00   1.2410000000000000e-01  -1.6180000000000000e-01  -6.5799999999999997e-02   1.4205000000000001e+00   1.0005999999999999e+00   4.7012999999999998e+00   2.2159999999999999e-01   6.8320000000000003e-01   2.7870000000000000e-01
  -9.0369999999999995e-01   6.8149999999999999e-01   2.0588000000000002e+00   1.0500000000000000e-01  -1.5229999999999999e-01  -8.3299999999999999e-02   1.3317000000000001e+00   8.4499999999999997e-01   4.7882999999999996e+00   2.7939999999999998e-01   6.9279999999999997e-01   3.0959999999999999e-01
  -9.6989999999999998e-01   4.1770000000000002e-01   2.7450999999999999e+00   1.9089999999999999e-01  -1.9980000000000001e-01  -6.5799999999999997e-02   1.2650999999999999e+00   9.5609999999999995e-01   4.1788999999999996e+00   2.5050000000000000e-01   7.1199999999999997e-01   3.2729999999999998e-01
  -1.0139000000000000e+00   5.9360000000000002e-01   3.1739999999999999e+00   1.8140000000000001e-01  -1.5229999999999999e-01  -7.4499999999999997e-02   1.2650999999999999e+00   1.1117999999999999e+00   4.6142000000000003e+00   2.6010000000000000e-01   7.1199999999999997e-01   3.0959999999999999e-01
  -8.1559999999999999e-01   6.5949999999999998e-01   1.9730000000000001e+00   1.1459999999999999e-01  -1.5229999999999999e-01  -9.2100000000000001e-02   1.4427000000000001e+00   9.1169999999999995e-01   5.1365999999999996e+00   2.5050000000000000e-01   6.5429999999999999e-01   3.1409999999999999e-01
  -7.7149999999999996e-01   5.9360000000000002e-01   1.5441000000000000e+00   9.5500000000000002e-02  -1.7130000000000001e-01  -1.0520000000000000e-01   1.1540999999999999e+00   1.0005999999999999e+00   4.9623999999999997e+00   1.8300000000000000e-01   6.5429999999999999e-01   3.3620000000000000e-01
  -8.1559999999999999e-01   7.9139999999999999e-01   2.7450999999999999e+00   1.7190000000000000e-01  -2.2839999999999999e-01  -7.4499999999999997e-02   1.1540999999999999e+00   1.0005999999999999e+00   4.1788999999999996e+00   1.7340000000000000e-01   6.7349999999999999e-01   3.0080000000000001e-01
  -8.1559999999999999e-01   5.7160000000000000e-01   1.5441000000000000e+00   3.8199999999999998e-02  -1.8079999999999999e-01  -9.6500000000000002e-02   1.2206999999999999e+00   8.6719999999999997e-01   5.2236000000000002e+00   2.0230000000000001e-01   6.7349999999999999e-01   3.1409999999999999e-01
  -5.9509999999999996e-01   5.7160000000000000e-01   2.3161999999999998e+00   1.2410000000000000e-01  -2.4740000000000001e-01  -9.2100000000000001e-02   1.5536000000000001e+00   9.5609999999999995e-01   4.9623999999999997e+00   2.1190000000000001e-01   6.9279999999999997e-01   2.6540000000000002e-01
  -9.2579999999999996e-01   5.4959999999999998e-01   1.8872000000000000e+00   1.7190000000000000e-01  -1.5229999999999999e-01  -5.2600000000000001e-02   1.1540999999999999e+00   8.8939999999999997e-01   4.2659000000000002e+00   2.0230000000000001e-01   6.9279999999999997e-01   2.9189999999999999e-01
  -7.4939999999999996e-01   4.3969999999999998e-01   1.8015000000000001e+00   1.5279999999999999e-01  -1.9030000000000000e-01  -7.4499999999999997e-02   1.1540999999999999e+00   9.3389999999999995e-01   4.8754000000000000e+00   2.0230000000000001e-01   7.5049999999999994e-01   2.9640000000000000e-01
  -9.0369999999999995e-01   6.8149999999999999e-01   2.0588000000000002e+00   1.2410000000000000e-01  -2.4740000000000001e-01  -6.1400000000000003e-02   1.2650999999999999e+00   1.0227999999999999e+00   5.0495000000000001e+00   2.2159999999999999e-01   7.1199999999999997e-01   3.3179999999999998e-01
  -9.2579999999999996e-01   7.2550000000000003e-01   1.8015000000000001e+00   1.0500000000000000e-01  -1.5229999999999999e-01  -5.7000000000000002e-02   1.4205000000000001e+00   9.5609999999999995e-01   4.9623999999999997e+00   1.1559999999999999e-01   6.4470000000000005e-01   3.1409999999999999e-01
  -8.1559999999999999e-01   6.5949999999999998e-01   2.4876999999999998e+00   1.7190000000000000e-01  -1.4269999999999999e-01  -1.2280000000000001e-01   1.3095000000000001e+00   1.0672999999999999e+00   4.5270999999999999e+00   1.9270000000000001e-01   5.9660000000000002e-01   3.2290000000000002e-01
  -8.8170000000000004e-01   3.0780000000000002e-01   2.1446000000000001e+00   1.3370000000000001e-01  -2.1890000000000001e-01  -7.8899999999999998e-02   1.3539000000000001e+00   9.5609999999999995e-01   4.7882999999999996e+00   2.2159999999999999e-01   6.4470000000000005e-01   3.0959999999999999e-01
  -8.8170000000000004e-01   7.9139999999999999e-01   2.4018999999999999e+00   8.5900000000000004e-02  -2.4740000000000001e-01  -6.5799999999999997e-02   1.1540999999999999e+00   1.0227999999999999e+00   4.8754000000000000e+00   1.9270000000000001e-01   6.6390000000000005e-01   3.4060000000000001e-01
  -7.2740000000000005e-01   3.5170000000000001e-01   1.9730000000000001e+00   1.7190000000000000e-01  -1.9980000000000001e-01  -4.8200000000000000e-02   1.4649000000000001e+00   6.8930000000000002e-01   4.4401000000000002e+00   2.6970000000000000e-01   6.9279999999999997e-01   2.9640000000000000e-01
  -9.4779999999999998e-01   7.0350000000000001e-01   2.4876999999999998e+00   2.0050000000000001e-01  -1.9030000000000000e-01  -1.0960000000000000e-01   1.3539000000000001e+00   1.2452000000000001e+00   4.7012999999999998e+00   2.1190000000000001e-01   6.7349999999999999e-01   3.0520000000000003e-01
  -7.7149999999999996e-01   7.0350000000000001e-01   2.6593000000000000e+00   1.6230000000000000e-01  -2.3790000000000000e-01  -7.4499999999999997e-02   1.4205000000000001e+00   1.1339999999999999e+00   4.7012999999999998e+00   2.4079999999999999e-01   7.4090000000000000e-01   2.8310000000000002e-01
  -8.1559999999999999e-01   6.8149999999999999e-01   2.1446000000000001e+00   1.4319999999999999e-01  -1.6180000000000000e-01  -1.1840000000000001e-01   1.3317000000000001e+00   1.0005999999999999e+00   4.4401000000000002e+00   2.4079999999999999e-01   6.4470000000000005e-01   2.9189999999999999e-01
  -9.0369999999999995e-01   5.9360000000000002e-01   2.7450999999999999e+00   2.1959999999999999e-01  -1.9030000000000000e-01  -4.8200000000000000e-02   1.3761000000000001e+00   9.1169999999999995e-01   4.4401000000000002e+00   2.7939999999999998e-01   7.3129999999999995e-01   2.9640000000000000e-01
  -7.7149999999999996e-01   4.6170000000000000e-01   2.4876999999999998e+00   1.4319999999999999e-01  -1.9980000000000001e-01  -3.9500000000000000e-02   1.4427000000000001e+00   1.1563000000000001e+00   4.9623999999999997e+00   2.0230000000000001e-01   5.7730000000000004e-01   2.8749999999999998e-01
  -7.9349999999999998e-01   5.2759999999999996e-01   1.8872000000000000e+00   2.0999999999999999e-01  -1.5229999999999999e-01  -1.0090000000000000e-01   1.3317000000000001e+00   1.0450999999999999e+00   5.1365999999999996e+00   1.8300000000000000e-01   6.0619999999999996e-01   3.0959999999999999e-01
  -6.8330000000000002e-01   4.1770000000000002e-01   3.0882000000000001e+00   2.0999999999999999e-01  -2.4740000000000001e-01  -1.3200000000000000e-02   1.2428999999999999e+00   9.1169999999999995e-01   4.7882999999999996e+00   2.4079999999999999e-01   6.8320000000000003e-01   3.0080000000000001e-01
  -8.5960000000000003e-01   5.4959999999999998e-01   2.3161999999999998e+00   1.2410000000000000e-01  -1.7130000000000001e-01  -8.3299999999999999e-02   1.4205000000000001e+00   9.3389999999999995e-01   4.8754000000000000e+00   2.2159999999999999e-01   6.3510000000000000e-01   3.0520000000000003e-01
  -9.9190000000000000e-01   6.3749999999999996e-01   2.3161999999999998e+00   1.3370000000000001e-01  -2.1890000000000001e-01  -1.7500000000000002e-02   1.3095000000000001e+00   1.0672999999999999e+00   4.7012999999999998e+00   1.9270000000000001e-01   6.5429999999999999e-01   3.0080000000000001e-01
  -8.1559999999999999e-01   7.6939999999999997e-01   1.8872000000000000e+00   1.5279999999999999e-01  -1.9030000000000000e-01  -7.8899999999999998e-02   1.3761000000000001e+00   9.7840000000000005e-01   4.8754000000000000e+00   2.1190000000000001e-01   6.9279999999999997e-01   2.7429999999999999e-01
  -8.5960000000000003e-01   3.7369999999999998e-01   2.8309000000000002e+00   8.5900000000000004e-02  -1.6180000000000000e-01  -4.8200000000000000e-02   1.1096999999999999e+00   1.1117999999999999e+00   4.5270999999999999e+00   2.5050000000000000e-01   7.1199999999999997e-01   3.2729999999999998e-01
  -1.0139000000000000e+00   5.0560000000000005e-01   2.3161999999999998e+00   1.6230000000000000e-01  -2.3790000000000000e-01  -7.0199999999999999e-02   1.3095000000000001e+00   1.0005999999999999e+00   5.1365999999999996e+00   1.6380000000000000e-01   6.5429999999999999e-01   3.1409999999999999e-01
  -1.1241000000000001e+00   4.1770000000000002e-01   2.7450999999999999e+00   8.5900000000000004e-02  -1.8079999999999999e-01  -9.6500000000000002e-02   1.3761000000000001e+00   1.1563000000000001e+00   5.3977000000000004e+00   2.8899999999999998e-01   6.5429999999999999e-01   3.5389999999999999e-01
  -8.1559999999999999e-01   6.5949999999999998e-01   2.4876999999999998e+00   8.5900000000000004e-02  -1.3320000000000001e-01  -4.3900000000000002e-02   1.2206999999999999e+00   8.8939999999999997e-01   5.5719000000000003e+00   1.5409999999999999e-01   7.2170000000000001e-01   2.7429999999999999e-01
  -9.2579999999999996e-01   5.2759999999999996e-01   3.0024000000000002e+00   1.5279999999999999e-01  -2.1890000000000001e-01  -6.5799999999999997e-02   1.4427000000000001e+00   1.0450999999999999e+00   4.4401000000000002e+00   2.1190000000000001e-01   6.3510000000000000e-01   3.1850000000000001e-01
  -7.7149999999999996e-01   6.1550000000000005e-01   1.8872000000000000e+00   2.1959999999999999e-01  -1.7130000000000001e-01  -7.0199999999999999e-02   1.1984999999999999e+00   1.0005999999999999e+00   4.3529999999999998e+00   1.5409999999999999e-01   5.8689999999999998e-01   2.9640000000000000e-01
  -1.0139000000000000e+00   5.7160000000000000e-01   2.3161999999999998e+00   1.7190000000000000e-01  -2.3790000000000000e-01  -1.0520000000000000e-01   1.1540999999999999e+00   1.2007000000000001e+00   4.9623999999999997e+00   2.6970000000000000e-01   6.2539999999999996e-01   3.2290000000000002e-01
  -8.3760000000000001e-01   5.9360000000000002e-01   2.3161999999999998e+00   1.8140000000000001e-01  -2.5690000000000002e-01  -1.0090000000000000e-01   1.2873000000000001e+00   1.0450999999999999e+00   4.3529999999999998e+00   1.2520000000000001e-01   7.4090000000000000e-01   2.8310000000000002e-01
  -6.8330000000000002e-01   4.8359999999999997e-01   1.8015000000000001e+00   2.0999999999999999e-01  -2.5690000000000002e-01  -5.2600000000000001e-02   1.3539000000000001e+00   7.5600000000000001e-01   4.7012999999999998e+00   1.0600000000000000e-01   5.6769999999999998e-01   2.8310000000000002e-01
  -9.0369999999999995e-01   6.3749999999999996e-01   1.8872000000000000e+00   2.2910000000000000e-01  -2.7600000000000002e-01  -8.7700000000000000e-02   1.1762999999999999e+00   1.2007000000000001e+00   5.1365999999999996e+00   1.9270000000000001e-01   6.7349999999999999e-01   3.0080000000000001e-01
  -9.0369999999999995e-01   5.9360000000000002e-01   1.8015000000000001e+00   1.1459999999999999e-01  -1.6180000000000000e-01  -7.8899999999999998e-02   1.2206999999999999e+00   9.7840000000000005e-01   4.3529999999999998e+00   2.6010000000000000e-01   6.9279999999999997e-01   3.1409999999999999e-01
  -6.6130000000000000e-01   7.6939999999999997e-01   1.1152000000000000e+00   1.4319999999999999e-01  -2.5690000000000002e-01  -5.2600000000000001e-02   1.5758000000000001e+00   9.1169999999999995e-01   3.7435999999999998e+00   2.3119999999999999e-01   6.8320000000000003e-01   2.7870000000000000e-01
  -8.8170000000000004e-01   5.9360000000000002e-01   2.3161999999999998e+00   1.3370000000000001e-01  -2.6640000000000003e-01  -7.0199999999999999e-02   1.2650999999999999e+00   1.1117999999999999e+00   5.3977000000000004e+00   2.7939999999999998e-01   6.8320000000000003e-01   3.3620000000000000e-01
  -1.0580000000000001e+00   5.2759999999999996e-01   2.0588000000000002e+00   2.0050000000000001e-01  -1.6180000000000000e-01  -9.6500000000000002e-02   1.4427000000000001e+00   9.7840000000000005e-01   5.3106999999999998e+00   2.0230000000000001e-01   7.4090000000000000e-01   3.0520000000000003e-01
  -7.4939999999999996e-01   5.4959999999999998e-01   1.6298999999999999e+00   5.7299999999999997e-02  -2.1890000000000001e-01  -8.7700000000000000e-02   1.3095000000000001e+00   1.0672999999999999e+00   4.2659000000000002e+00   2.4079999999999999e-01   7.0240000000000002e-01   2.7870000000000000e-01
  -9.6989999999999998e-01   6.1550000000000005e-01   2.1446000000000001e+00   2.0050000000000001e-01  -1.5229999999999999e-01  -7.8899999999999998e-02   1.4205000000000001e+00   1.1563000000000001e+00   5.0495000000000001e+00   1.3489999999999999e-01   7.4090000000000000e-01   3.6709999999999998e-01
  -8.8170000000000004e-01   7.6939999999999997e-01   2.2303999999999999e+00   1.4319999999999999e-01  -1.0470000000000000e-01  -1.0090000000000000e-01   1.3983000000000001e+00   1.0450999999999999e+00   4.7882999999999996e+00   1.5409999999999999e-01   6.0619999999999996e-01   2.8749999999999998e-01
  -8.3760000000000001e-01   4.3969999999999998e-01   2.8309000000000002e+00   1.1459999999999999e-01  -1.7130000000000001e-01  -7.4499999999999997e-02   1.3095000000000001e+00   8.2269999999999999e-01   4.2659000000000002e+00   2.0230000000000001e-01   6.7349999999999999e-01   3.2290000000000002e-01
  -8.3760000000000001e-01   7.0350000000000001e-01   2.5735000000000001e+00   9.5500000000000002e-02  -1.4269999999999999e-01  -6.5799999999999997e-02   1.3539000000000001e+00   9.1169999999999995e-01   4.5270999999999999e+00   1.7340000000000000e-01   5.8689999999999998e-01   3.0080000000000001e-01
  -9.0369999999999995e-01   3.7369999999999998e-01   2.0588000000000002e+00   1.4319999999999999e-01  -1.8079999999999999e-01  -7.4499999999999997e-02   1.2428999999999999e+00   1.0672999999999999e+00   5.3977000000000004e+00   1.5409999999999999e-01   5.8689999999999998e-01   3.4060000000000001e-01
  -9.6989999999999998e-01   5.2759999999999996e-01   2.4018999999999999e+00   1.2410000000000000e-01  -1.9030000000000000e-01  -3.5099999999999999e-02   1.2428999999999999e+00   8.0049999999999999e-01   5.0495000000000001e+00   1.6380000000000000e-01   7.1199999999999997e-01   3.0959999999999999e-01
  -7.9349999999999998e-01   7.0350000000000001e-01   2.2303999999999999e+00   1.2410000000000000e-01  -1.1420000000000000e-01  -5.2600000000000001e-02   1.2206999999999999e+00   1.0005999999999999e+00   4.6142000000000003e+00   1.8300000000000000e-01   6.2539999999999996e-01   3.1850000000000001e-01
  -9.6989999999999998e-01   6.5949999999999998e-01   1.5441000000000000e+00   1.7190000000000000e-01  -2.3790000000000000e-01  -5.2600000000000001e-02   1.3761000000000001e+00   9.3389999999999995e-01   4.7882999999999996e+00   9.6299999999999997e-02   6.6390000000000005e-01   3.1850000000000001e-01
  -7.9349999999999998e-01   4.1770000000000002e-01   2.6593000000000000e+00   1.7190000000000000e-01  -1.9030000000000000e-01  -5.7000000000000002e-02   1.2650999999999999e+00   8.8939999999999997e-01   5.0495000000000001e+00   2.5050000000000000e-01   6.6390000000000005e-01   2.6979999999999998e-01
  -9.4779999999999998e-01   5.9360000000000002e-01   2.6593000000000000e+00   1.6230000000000000e-01  -1.7130000000000001e-01  -8.7700000000000000e-02   1.1762999999999999e+00   9.7840000000000005e-01   4.5270999999999999e+00   1.8300000000000000e-01   7.3129999999999995e-01   3.0520000000000003e-01
  -8.3760000000000001e-01   5.0560000000000005e-01   1.9730000000000001e+00   1.5279999999999999e-01  -2.2839999999999999e-01  -1.0960000000000000e-01   1.3761000000000001e+00   1.0672999999999999e+00   4.7882999999999996e+00   1.6380000000000000e-01   6.5429999999999999e-01   3.0959999999999999e-01
  -8.5960000000000003e-01   6.8149999999999999e-01   1.9730000000000001e+00   1.2410000000000000e-01  -2.0930000000000001e-01  -1.0520000000000000e-01   1.3317000000000001e+00   8.2269999999999999e-01   4.4401000000000002e+00   1.9270000000000001e-01   7.0240000000000002e-01   3.1409999999999999e-01
  -9.2579999999999996e-01   6.8149999999999999e-01   1.9730000000000001e+00   1.3370000000000001e-01  -2.3790000000000000e-01  -7.4499999999999997e-02   1.2428999999999999e+00   8.6719999999999997e-01   4.6142000000000003e+00   8.6699999999999999e-02   6.6390000000000005e-01   3.0080000000000001e-01
  -6.8330000000000002e-01   6.3749999999999996e-01   2.5735000000000001e+00   2.2910000000000000e-01  -2.1890000000000001e-01  -9.2100000000000001e-02   1.2428999999999999e+00   1.0894999999999999e+00   4.7882999999999996e+00   8.6699999999999999e-02   6.2539999999999996e-01   2.9640000000000000e-01
  -9.0369999999999995e-01   6.8149999999999999e-01   2.3161999999999998e+00   3.8199999999999998e-02  -2.4740000000000001e-01  -9.6500000000000002e-02   1.2206999999999999e+00   9.7840000000000005e-01   4.7882999999999996e+00   3.4680000000000000e-01   6.9279999999999997e-01   3.3620000000000000e-01
  -8.3760000000000001e-01   4.1770000000000002e-01   2.1446000000000001e+00   1.0500000000000000e-01  -2.9499999999999998e-01  -4.8200000000000000e-02   1.1096999999999999e+00   8.8939999999999997e-01   4.6142000000000003e+00   2.1190000000000001e-01   5.7730000000000004e-01   3.0080000000000001e-01
  -8.3760000000000001e-01   6.8149999999999999e-01   2.2303999999999999e+00   2.0999999999999999e-01  -2.5690000000000002e-01  -6.1400000000000003e-02   1.2650999999999999e+00   1.0227999999999999e+00   4.9623999999999997e+00   1.6380000000000000e-01   6.8320000000000003e-01   3.0959999999999999e-01
  -8.3760000000000001e-01   4.3969999999999998e-01   2.5735000000000001e+00   1.9089999999999999e-01  -1.5229999999999999e-01  -1.3159999999999999e-01   1.3539000000000001e+00   9.3389999999999995e-01   5.3977000000000004e+00   2.3119999999999999e-01   7.2170000000000001e-01   3.2729999999999998e-01
  -7.2740000000000005e-01   6.1550000000000005e-01   2.2303999999999999e+00   1.9089999999999999e-01  -1.7130000000000001e-01  -6.1400000000000003e-02   1.2428999999999999e+00   1.0894999999999999e+00   5.4847999999999999e+00   1.8300000000000000e-01   7.1199999999999997e-01   2.6979999999999998e-01
  -9.9190000000000000e-01   5.2759999999999996e-01   2.4018999999999999e+00   1.3370000000000001e-01  -1.8079999999999999e-01  -6.5799999999999997e-02   1.2650999999999999e+00   1.0450999999999999e+00   4.4401000000000002e+00   2.5050000000000000e-01   6.8320000000000003e-01   3.4949999999999998e-01
  -9.9190000000000000e-01   8.7929999999999997e-01   1.3725000000000001e+00   2.7689999999999998e-01  -1.6180000000000000e-01  -1.0520000000000000e-01   1.3095000000000001e+00   8.4499999999999997e-01   5.4847999999999999e+00   2.3119999999999999e-01   6.7349999999999999e-01   3.1850000000000001e-01
  -8.8170000000000004e-01   6.5949999999999998e-01   2.5735000000000001e+00   2.0050000000000001e-01  -1.4269999999999999e-01  -1.0090000000000000e-01   1.2650999999999999e+00   7.5600000000000001e-01   4.1788999999999996e+00   2.4079999999999999e-01   7.0240000000000002e-01   3.0520000000000003e-01
  -7.0530000000000004e-01   5.9360000000000002e-01   1.8872000000000000e+00   9.5500000000000002e-02  -1.7130000000000001e-01  -5.7000000000000002e-02   1.3539000000000001e+00   9.1169999999999995e-01   5.3977000000000004e+00   1.7340000000000000e-01   6.5429999999999999e-01   3.1850000000000001e-01
  -9.6989999999999998e-01   4.6170000000000000e-01   1.8015000000000001e+00   4.7699999999999999e-02  -1.3320000000000001e-01  -1.0090000000000000e-01   1.4205000000000001e+00   9.5609999999999995e-01   5.1365999999999996e+00   2.2159999999999999e-01   6.3510000000000000e-01   3.5389999999999999e-01
  -9.0369999999999995e-01   5.9360000000000002e-01   1.3725000000000001e+00   5.7299999999999997e-02  -1.9980000000000001e-01  -4.8200000000000000e-02   1.3539000000000001e+00   1.0672999999999999e+00   5.0495000000000001e+00   2.8899999999999998e-01   6.4470000000000005e-01   3.4499999999999997e-01
  -7.0530000000000004e-01   6.8149999999999999e-01   2.3161999999999998e+00   1.6230000000000000e-01  -2.5690000000000002e-01  -7.8899999999999998e-02   1.2650999999999999e+00   1.1117999999999999e+00   5.1365999999999996e+00   1.6380000000000000e-01   6.8320000000000003e-01   2.9640000000000000e-01
  -8.1559999999999999e-01   4.1770000000000002e-01   2.1446000000000001e+00   1.2410000000000000e-01  -2.3790000000000000e-01  -1.7500000000000002e-02   1.1318999999999999e+00   1.1339999999999999e+00   5.6589000000000000e+00   1.4449999999999999e-01   5.6769999999999998e-01   3.0959999999999999e-01
  -5.5110000000000003e-01   5.9360000000000002e-01   1.8872000000000000e+00   2.3870000000000000e-01  -2.3790000000000000e-01  -1.2720000000000001e-01   1.1762999999999999e+00   9.5609999999999995e-01   5.5719000000000003e+00   2.0230000000000001e-01   7.4090000000000000e-01   2.6979999999999998e-01
  -7.9349999999999998e-01   5.9360000000000002e-01   2.5735000000000001e+00   1.5279999999999999e-01  -2.0930000000000001e-01  -1.0520000000000000e-01   1.2650999999999999e+00   8.6719999999999997e-01   5.2236000000000002e+00   3.2750000000000001e-01   6.8320000000000003e-01   3.3179999999999998e-01
  -9.4779999999999998e-01   6.5949999999999998e-01   1.5441000000000000e+00   1.5279999999999999e-01  -1.6180000000000000e-01  -9.2100000000000001e-02   1.2206999999999999e+00   8.8939999999999997e-01   4.7882999999999996e+00   1.1559999999999999e-01   7.0240000000000002e-01   3.2290000000000002e-01
  -5.5110000000000003e-01   7.0350000000000001e-01   1.6298999999999999e+00   1.5279999999999999e-01  -1.6180000000000000e-01  -1.0520000000000000e-01   1.1096999999999999e+00   9.7840000000000005e-01   5.6589000000000000e+00   1.8300000000000000e-01   6.3510000000000000e-01   3.1850000000000001e-01
  -7.4939999999999996e-01   6.8149999999999999e-01   2.1446000000000001e+00   1.7190000000000000e-01  -2.0930000000000001e-01  -8.3299999999999999e-02   1.1984999999999999e+00   1.1339999999999999e+00   5.3977000000000004e+00   1.7340000000000000e-01   7.3129999999999995e-01   2.8749999999999998e-01
  -7.4939999999999996e-01   5.7160000000000000e-01   2.2303999999999999e+00   5.7299999999999997e-02  -1.4269999999999999e-01  -7.8899999999999998e-02   1.2873000000000001e+00   9.7840000000000005e-01   4.7012999999999998e+00   2.2159999999999999e-01   6.4470000000000005e-01   2.9640000000000000e-01
  -7.7149999999999996e-01   6.5949999999999998e-01   2.6593000000000000e+00   1.5279999999999999e-01  -2.3790000000000000e-01  -6.1400000000000003e-02   1.4205000000000001e+00   8.8939999999999997e-01   4.7882999999999996e+00   1.8300000000000000e-01   5.9660000000000002e-01   3.3179999999999998e-01
  -7.9349999999999998e-01   3.2979999999999998e-01   2.4018999999999999e+00   2.0050000000000001e-01  -1.9980000000000001e-01  -8.7700000000000000e-02   1.0875999999999999e+00   1.0005999999999999e+00   4.2659000000000002e+00   2.7939999999999998e-01   5.9660000000000002e-01   3.4060000000000001e-01
  -8.8170000000000004e-01   4.3969999999999998e-01   2.8309000000000002e+00   9.5500000000000002e-02  -2.9499999999999998e-01  -8.7700000000000000e-02   1.2650999999999999e+00   1.0005999999999999e+00   4.8754000000000000e+00   2.5050000000000000e-01   6.2539999999999996e-01   3.0520000000000003e-01
  -7.2740000000000005e-01   3.7369999999999998e-01   1.6298999999999999e+00   1.4319999999999999e-01  -2.4740000000000001e-01  -7.4499999999999997e-02   1.1096999999999999e+00   1.0450999999999999e+00   5.1365999999999996e+00   1.9270000000000001e-01   6.7349999999999999e-01   2.8310000000000002e-01
  -7.7149999999999996e-01   6.1550000000000005e-01   2.9165999999999999e+00   1.5279999999999999e-01  -2.6640000000000003e-01  -4.8200000000000000e-02   1.2428999999999999e+00   1.0227999999999999e+00   4.9623999999999997e+00   2.4079999999999999e-01   6.7349999999999999e-01   3.0959999999999999e-01
  -8.1559999999999999e-01   5.2759999999999996e-01   2.7450999999999999e+00   1.7190000000000000e-01  -2.4740000000000001e-01  -9.2100000000000001e-02   1.3539000000000001e+00   8.6719999999999997e-01   4.8754000000000000e+00   2.8899999999999998e-01   6.2539999999999996e-01   3.2290000000000002e-01
  -7.2740000000000005e-01   7.2550000000000003e-01   2.1446000000000001e+00   1.6230000000000000e-01  -2.2839999999999999e-01  -9.2100000000000001e-02   1.4205000000000001e+00   9.3389999999999995e-01   4.2659000000000002e+00   1.7340000000000000e-01   6.9279999999999997e-01   3.2729999999999998e-01
  -6.8330000000000002e-01   5.9360000000000002e-01   2.4018999999999999e+00   2.6729999999999998e-01  -1.7130000000000001e-01  -8.3299999999999999e-02   1.2206999999999999e+00   9.5609999999999995e-01   4.7012999999999998e+00   2.1190000000000001e-01   6.6390000000000005e-01   3.2729999999999998e-01
  -6.3919999999999999e-01   8.1340000000000001e-01   2.2303999999999999e+00   1.6230000000000000e-01  -1.1420000000000000e-01  -1.1840000000000001e-01   1.1984999999999999e+00   1.0672999999999999e+00   4.5270999999999999e+00   1.2520000000000001e-01   7.0240000000000002e-01   2.9189999999999999e-01
  -6.6130000000000000e-01   4.8359999999999997e-01   1.9730000000000001e+00   1.1459999999999999e-01  -2.1890000000000001e-01  -1.7500000000000002e-02   1.2428999999999999e+00   9.5609999999999995e-01   4.4401000000000002e+00   2.7939999999999998e-01   6.3510000000000000e-01   2.8749999999999998e-01
  -6.6130000000000000e-01   5.4959999999999998e-01   2.5735000000000001e+00   2.3870000000000000e-01  -2.3790000000000000e-01  -9.2100000000000001e-02   1.1762999999999999e+00   7.7820000000000000e-01   5.3977000000000004e+00   1.3489999999999999e-01   6.6390000000000005e-01   3.2729999999999998e-01
  -6.1719999999999997e-01   7.0350000000000001e-01   1.8872000000000000e+00   1.9089999999999999e-01  -2.4740000000000001e-01  -5.2600000000000001e-02   1.2650999999999999e+00   9.5609999999999995e-01   4.8754000000000000e+00   2.2159999999999999e-01   5.5810000000000004e-01   3.2290000000000002e-01
  -5.5110000000000003e-01   7.6939999999999997e-01   2.7450999999999999e+00   9.5500000000000002e-02  -2.4740000000000001e-01  -4.3900000000000002e-02   1.3095000000000001e+00   1.0672999999999999e+00   4.8754000000000000e+00   1.6380000000000000e-01   7.1199999999999997e-01   3.3179999999999998e-01
  -9.0369999999999995e-01   7.0350000000000001e-01   2.2303999999999999e+00   1.2410000000000000e-01  -2.4740000000000001e-01  -7.0199999999999999e-02   1.3095000000000001e+00   1.0450999999999999e+00   5.3977000000000004e+00   1.5409999999999999e-01   6.9279999999999997e-01   3.3179999999999998e-01
  -9.2579999999999996e-01   4.8359999999999997e-01   1.8015000000000001e+00   1.7190000000000000e-01  -1.5229999999999999e-01  -8.3299999999999999e-02   1.2428999999999999e+00   9.7840000000000005e-01   5.2236000000000002e+00   1.7340000000000000e-01   6.8320000000000003e-01   2.8310000000000002e-01
  -8.5960000000000003e-01   4.8359999999999997e-01   2.3161999999999998e+00   1.5279999999999999e-01  -1.7130000000000001e-01  -1.0520000000000000e-01   1.2206999999999999e+00   8.4499999999999997e-01   5.4847999999999999e+00   1.7340000000000000e-01   6.7349999999999999e-01   3.0520000000000003e-01
  -7.9349999999999998e-01   6.1550000000000005e-01   3.0024000000000002e+00   1.5279999999999999e-01  -1.9030000000000000e-01  -4.3900000000000002e-02   1.2650999999999999e+00   1.1117999999999999e+00   4.7882999999999996e+00   1.4449999999999999e-01   7.2170000000000001e-01   2.6979999999999998e-01
  -1.0139000000000000e+00   6.1550000000000005e-01   1.6298999999999999e+00   2.6729999999999998e-01  -1.5229999999999999e-01  -7.4499999999999997e-02   1.3983000000000001e+00   9.1169999999999995e-01   4.6142000000000003e+00   2.3119999999999999e-01   6.0619999999999996e-01   3.3620000000000000e-01
  -7.9349999999999998e-01   5.4959999999999998e-01   1.9730000000000001e+00   2.3870000000000000e-01  -1.4269999999999999e-01  -9.6500000000000002e-02   1.1096999999999999e+00   9.7840000000000005e-01   4.7882999999999996e+00   1.4449999999999999e-01   7.2170000000000001e-01   2.8310000000000002e-01
  -6.1719999999999997e-01   5.2759999999999996e-01   2.0588000000000002e+00   1.3370000000000001e-01  -2.5690000000000002e-01  -6.5799999999999997e-02   1.3317000000000001e+00   9.5609999999999995e-01   4.2659000000000002e+00   2.3119999999999999e-01   7.0240000000000002e-01   2.9640000000000000e-01
  -7.2740000000000005e-01   7.0350000000000001e-01   2.4018999999999999e+00   8.5900000000000004e-02  -2.4740000000000001e-01  -1.1840000000000001e-01   1.2428999999999999e+00   8.2269999999999999e-01   4.6142000000000003e+00   1.6380000000000000e-01   5.6769999999999998e-01   3.0959999999999999e-01
  -8.8170000000000004e-01   6.3749999999999996e-01   1.5441000000000000e+00   1.5279999999999999e-01  -2.8549999999999998e-01  -9.2100000000000001e-02   1.3095000000000001e+00   1.0672999999999999e+00   4.5270999999999999e+00   1.2520000000000001e-01   6.9279999999999997e-01   3.2290000000000002e-01
  -8.1559999999999999e-01   4.3969999999999998e-01   2.8309000000000002e+00   2.1959999999999999e-01  -2.3790000000000000e-01  -6.5799999999999997e-02   1.1096999999999999e+00   1.0005999999999999e+00   4.7012999999999998e+00   2.0230000000000001e-01   7.0240000000000002e-01   3.4499999999999997e-01
  -8.8170000000000004e-01   4.1770000000000002e-01   1.8872000000000000e+00   1.4319999999999999e-01  -2.4740000000000001e-01  -7.8899999999999998e-02   1.4427000000000001e+00   8.2269999999999999e-01   5.1365999999999996e+00   1.7340000000000000e-01   6.3510000000000000e-01   2.9189999999999999e-01
  -7.0530000000000004e-01   4.6170000000000000e-01   2.6593000000000000e+00   1.6230000000000000e-01  -2.5690000000000002e-01  -6.5799999999999997e-02   1.2206999999999999e+00   8.4499999999999997e-01   4.8754000000000000e+00   1.8300000000000000e-01   7.1199999999999997e-01   3.2729999999999998e-01
  -7.7149999999999996e-01   4.3969999999999998e-01   2.0588000000000002e+00   1.2410000000000000e-01  -1.6180000000000000e-01  -8.7700000000000000e-02   1.3317000000000001e+00   9.5609999999999995e-01   4.1788999999999996e+00   2.5050000000000000e-01   6.8320000000000003e-01   3.0520000000000003e-01
  -1.0801000000000001e+00   6.5949999999999998e-01   2.2303999999999999e+00   2.0050000000000001e-01  -2.0930000000000001e-01  -2.6300000000000000e-02   1.2428999999999999e+00   9.5609999999999995e-01   4.6142000000000003e+00   1.8300000000000000e-01   6.9279999999999997e-01   3.3179999999999998e-01
  -6.6130000000000000e-01   5.9360000000000002e-01   1.8872000000000000e+00   2.7689999999999998e-01  -2.7600000000000002e-01  -1.4030000000000001e-01   1.2873000000000001e+00   9.3389999999999995e-01   4.8754000000000000e+00   2.5050000000000000e-01   6.7349999999999999e-01   2.8749999999999998e-01
  -7.4939999999999996e-01   6.3749999999999996e-01   2.1446000000000001e+00   1.1459999999999999e-01  -2.3790000000000000e-01  -7.0199999999999999e-02   1.1540999999999999e+00   1.1117999999999999e+00   4.3529999999999998e+00   2.1190000000000001e-01   7.6010000000000000e-01   2.9640000000000000e-01
  -9.4779999999999998e-01   4.3969999999999998e-01   1.9730000000000001e+00   1.8140000000000001e-01  -2.4740000000000001e-01  -3.5099999999999999e-02   1.2206999999999999e+00   1.0227999999999999e+00   4.5270999999999999e+00   2.2159999999999999e-01   5.5810000000000004e-01   3.0520000000000003e-01
  -7.0530000000000004e-01   6.3749999999999996e-01   2.3161999999999998e+00   1.1459999999999999e-01  -2.0930000000000001e-01  -2.6300000000000000e-02   1.3317000000000001e+00   1.0005999999999999e+00   5.2236000000000002e+00   1.4449999999999999e-01   6.2539999999999996e-01   3.0959999999999999e-01
  -7.4939999999999996e-01   6.5949999999999998e-01   2.4876999999999998e+00   7.6399999999999996e-02  -1.8079999999999999e-01  -3.0700000000000002e-02   1.1318999999999999e+00   1.0450999999999999e+00   4.7012999999999998e+00   2.4079999999999999e-01   6.2539999999999996e-01   3.3179999999999998e-01
  -9.2579999999999996e-01   2.6379999999999998e-01   2.4876999999999998e+00   6.6799999999999998e-02  -1.9980000000000001e-01  -4.3900000000000002e-02   1.1318999999999999e+00   8.6719999999999997e-01   5.7460000000000004e+00   3.0819999999999997e-01   6.0619999999999996e-01   3.2729999999999998e-01
  -6.8330000000000002e-01   5.7160000000000000e-01   2.5735000000000001e+00   1.7190000000000000e-01  -2.1890000000000001e-01  -6.5799999999999997e-02   1.0653999999999999e+00   9.5609999999999995e-01   4.0918000000000001e+00   2.6970000000000000e-01   6.4470000000000005e-01   3.0080000000000001e-01
  -6.3919999999999999e-01   4.6170000000000000e-01   2.4018999999999999e+00   1.4319999999999999e-01  -2.4740000000000001e-01  -2.6300000000000000e-02   1.1984999999999999e+00   8.4499999999999997e-01   4.9623999999999997e+00   1.3489999999999999e-01   6.0619999999999996e-01   3.1409999999999999e-01
  -8.3760000000000001e-01   6.5949999999999998e-01   2.3161999999999998e+00   1.9089999999999999e-01  -2.4740000000000001e-01  -7.0199999999999999e-02   1.3095000000000001e+00   1.0894999999999999e+00   4.9623999999999997e+00   1.6380000000000000e-01   6.5429999999999999e-01   2.7429999999999999e-01
  -8.5960000000000003e-01   5.7160000000000000e-01   1.3725000000000001e+00   1.2410000000000000e-01  -2.4740000000000001e-01  -1.1840000000000001e-01   1.3761000000000001e+00   9.1169999999999995e-01   4.4401000000000002e+00   2.3119999999999999e-01   6.5429999999999999e-01   3.4499999999999997e-01
  -9.0369999999999995e-01   6.5949999999999998e-01   2.7450999999999999e+00   7.6399999999999996e-02  -1.1420000000000000e-01  -7.8899999999999998e-02   1.2650999999999999e+00   1.2452000000000001e+00   4.5270999999999999e+00   1.9270000000000001e-01   6.5429999999999999e-01   3.0959999999999999e-01
  -6.3919999999999999e-01   4.3969999999999998e-01   8.5780000000000001e-01   6.6799999999999998e-02  -2.1890000000000001e-01  -4.8200000000000000e-02   1.2206999999999999e+00   9.3389999999999995e-01   4.3529999999999998e+00   1.6380000000000000e-01   7.2170000000000001e-01   3.0959999999999999e-01
  -6.3919999999999999e-01   5.4959999999999998e-01   2.2303999999999999e+00   1.8140000000000001e-01  -1.6180000000000000e-01  -6.5799999999999997e-02   1.0875999999999999e+00   9.7840000000000005e-01   4.2659000000000002e+00   1.8300000000000000e-01   7.0240000000000002e-01   2.6540000000000002e-01
  -9.6989999999999998e-01   5.2759999999999996e-01   2.1446000000000001e+00   1.4319999999999999e-01  -1.9030000000000000e-01  -7.0199999999999999e-02   1.1762999999999999e+00   9.5609999999999995e-01   4.5270999999999999e+00   1.7340000000000000e-01   6.7349999999999999e-01   2.8749999999999998e-01
  -6.8330000000000002e-01   5.7160000000000000e-01   1.8872000000000000e+00   1.4319999999999999e-01  -8.5599999999999996e-02  -1.0520000000000000e-01   1.4649000000000001e+00   9.3389999999999995e-01   4.8754000000000000e+00   2.0230000000000001e-01   6.2539999999999996e-01   3.0959999999999999e-01
  -8.5960000000000003e-01   6.1550000000000005e-01   2.4018999999999999e+00   6.6799999999999998e-02  -3.1400000000000000e-01  -6.5799999999999997e-02   1.2650999999999999e+00   1.0672999999999999e+00   4.6142000000000003e+00   1.7340000000000000e-01   6.1580000000000001e-01   3.0520000000000003e-01
  -8.5960000000000003e-01   5.2759999999999996e-01   1.6298999999999999e+00  -4.7699999999999999e-02  -1.9030000000000000e-01  -1.1400000000000000e-01   1.3317000000000001e+00   9.7840000000000005e-01   5.1365999999999996e+00   1.6380000000000000e-01   6.4470000000000005e-01   3.3179999999999998e-01
  -9.0369999999999995e-01   7.2550000000000003e-01   2.0588000000000002e+00   1.7190000000000000e-01  -2.0930000000000001e-01  -7.4499999999999997e-02   1.2650999999999999e+00   7.5600000000000001e-01   4.2659000000000002e+00   2.3119999999999999e-01   6.8320000000000003e-01   3.0080000000000001e-01
  -9.0369999999999995e-01   6.8149999999999999e-01   2.0588000000000002e+00   2.0999999999999999e-01  -2.3790000000000000e-01  -1.0090000000000000e-01   1.1540999999999999e+00   1.0450999999999999e+00   5.2236000000000002e+00   2.3119999999999999e-01   6.6390000000000005e-01   3.1850000000000001e-01
  -7.0530000000000004e-01   5.7160000000000000e-01   2.7450999999999999e+00   1.2410000000000000e-01  -2.1890000000000001e-01  -1.1400000000000000e-01   1.2428999999999999e+00   8.6719999999999997e-01   4.5270999999999999e+00   7.7100000000000002e-02   6.3510000000000000e-01   3.0080000000000001e-01
  -6.3919999999999999e-01   6.8149999999999999e-01   1.8015000000000001e+00   2.4820000000000000e-01  -1.9980000000000001e-01  -4.3900000000000002e-02   1.0875999999999999e+00   9.7840000000000005e-01   4.3529999999999998e+00   1.6380000000000000e-01   6.5429999999999999e-01   2.9189999999999999e-01
  -7.7149999999999996e-01   5.2759999999999996e-01   1.8015000000000001e+00   2.5779999999999997e-01  -1.6180000000000000e-01  -9.6500000000000002e-02   1.0875999999999999e+00   9.1169999999999995e-01   5.2236000000000002e+00   2.6970000000000000e-01   6.1580000000000001e-01   3.3620000000000000e-01
  -7.9349999999999998e-01   7.6939999999999997e-01   2.1446000000000001e+00   1.1459999999999999e-01  -2.7600000000000002e-01  -3.9500000000000000e-02   1.3983000000000001e+00   9.3389999999999995e-01   3.7435999999999998e+00   2.7939999999999998e-01   6.7349999999999999e-01   3.3179999999999998e-01
  -9.9190000000000000e-01   5.2759999999999996e-01   2.2303999999999999e+00   1.2410000000000000e-01  -1.9980000000000001e-01  -1.0090000000000000e-01   1.2873000000000001e+00   1.2007000000000001e+00   4.7882999999999996e+00   1.8300000000000000e-01   5.7730000000000004e-01   3.3179999999999998e-01
  -7.9349999999999998e-01   5.7160000000000000e-01   1.8872000000000000e+00   7.6399999999999996e-02  -2.4740000000000001e-01  -7.8899999999999998e-02   9.9880000000000002e-01   9.7840000000000005e-01   4.5270999999999999e+00   1.8300000000000000e-01   6.8320000000000003e-01   3.0959999999999999e-01
  -8.1559999999999999e-01   3.5170000000000001e-01   2.9165999999999999e+00   3.8199999999999998e-02  -2.5690000000000002e-01  -7.4499999999999997e-02   1.3539000000000001e+00   8.2269999999999999e-01   5.2236000000000002e+00   3.1790000000000002e-01   6.9279999999999997e-01   3.2729999999999998e-01
  -7.4939999999999996e-01   4.3969999999999998e-01   2.3161999999999998e+00   1.0500000000000000e-01  -2.3790000000000000e-01  -8.7700000000000000e-02   1.4427000000000001e+00   7.7820000000000000e-01   5.2236000000000002e+00   2.3119999999999999e-01   6.2539999999999996e-01   3.2290000000000002e-01
  -1.0801000000000001e+00   5.4959999999999998e-01   1.6298999999999999e+00   1.0500000000000000e-01  -2.1890000000000001e-01  -7.4499999999999997e-02   1.1318999999999999e+00   1.0005999999999999e+00   5.0495000000000001e+00   2.2159999999999999e-01   7.3129999999999995e-01   2.9640000000000000e-01
  -7.7149999999999996e-01   4.6170000000000000e-01   2.4018999999999999e+00   1.9089999999999999e-01  -2.1890000000000001e-01  -1.0520000000000000e-01   1.1540999999999999e+00   1.0450999999999999e+00   4.7012999999999998e+00   1.8300000000000000e-01   6.4470000000000005e-01   3.2729999999999998e-01
  -7.9349999999999998e-01   6.8149999999999999e-01   1.9730000000000001e+00   1.1459999999999999e-01  -2.5690000000000002e-01  -6.1400000000000003e-02   1.2873000000000001e+00   1.0672999999999999e+00   4.7882999999999996e+00   2.1190000000000001e-01   7.1199999999999997e-01   3.0959999999999999e-01
  -7.9349999999999998e-01   5.7160000000000000e-01   1.7157000000000000e+00   1.6230000000000000e-01  -2.1890000000000001e-01  -9.6500000000000002e-02   1.3983000000000001e+00   8.4499999999999997e-01   5.1365999999999996e+00   2.8899999999999998e-01   7.3129999999999995e-01   2.8749999999999998e-01
  -8.3760000000000001e-01   3.9570000000000000e-01   2.5735000000000001e+00   1.9089999999999999e-01  -2.2839999999999999e-01  -8.7700000000000000e-02   1.3761000000000001e+00   9.7840000000000005e-01   5.0495000000000001e+00   1.6380000000000000e-01   6.6390000000000005e-01   3.1850000000000001e-01
  -8.5960000000000003e-01   4.6170000000000000e-01   2.8309000000000002e+00   1.5279999999999999e-01  -1.0470000000000000e-01  -7.0199999999999999e-02   1.2206999999999999e+00   8.4499999999999997e-01   4.5270999999999999e+00   1.5409999999999999e-01   6.3510000000000000e-01   3.2729999999999998e-01
  -8.5960000000000003e-01   6.5949999999999998e-01   1.8015000000000001e+00   1.6230000000000000e-01  -2.0930000000000001e-01  -7.0199999999999999e-02   1.0875999999999999e+00   9.7840000000000005e-01   5.4847999999999999e+00   2.2159999999999999e-01   6.0619999999999996e-01   3.1409999999999999e-01
  -8.1559999999999999e-01   7.4739999999999995e-01   2.3161999999999998e+00   1.8140000000000001e-01  -2.1890000000000001e-01  -7.8899999999999998e-02   1.1540999999999999e+00   9.3389999999999995e-01   4.8754000000000000e+00   1.8300000000000000e-01   6.0619999999999996e-01   3.0520000000000003e-01
  -6.6130000000000000e-01   3.7369999999999998e-01   2.3161999999999998e+00   1.9099999999999999e-02  -1.7130000000000001e-01  -1.2720000000000001e-01   1.2428999999999999e+00   1.0672999999999999e+00   4.7012999999999998e+00   2.4079999999999999e-01   7.4090000000000000e-01   3.3620000000000000e-01
  -7.2740000000000005e-01   7.0350000000000001e-01   2.4876999999999998e+00   8.5900000000000004e-02  -2.5690000000000002e-01  -1.0090000000000000e-01   1.5536000000000001e+00   8.8939999999999997e-01   4.8754000000000000e+00   2.7939999999999998e-01   6.9279999999999997e-01   3.0959999999999999e-01
  -7.4939999999999996e-01   4.8359999999999997e-01   1.8015000000000001e+00   2.0999999999999999e-01  -1.3320000000000001e-01  -1.0520000000000000e-01   1.3761000000000001e+00   8.6719999999999997e-01   4.5270999999999999e+00   1.7340000000000000e-01   6.4470000000000005e-01   3.3179999999999998e-01
  -7.2740000000000005e-01   5.9360000000000002e-01   2.0588000000000002e+00   1.4319999999999999e-01  -2.0930000000000001e-01  -6.1400000000000003e-02   1.3095000000000001e+00   9.3389999999999995e-01   4.7012999999999998e+00   1.7340000000000000e-01   7.2170000000000001e-01   3.1409999999999999e-01
  -9.9190000000000000e-01   6.5949999999999998e-01   1.8872000000000000e+00   1.9089999999999999e-01  -1.9980000000000001e-01  -4.3900000000000002e-02   1.2206999999999999e+00   9.5609999999999995e-01   4.3529999999999998e+00   1.6380000000000000e-01   6.6390000000000005e-01   2.9640000000000000e-01
  -7.7149999999999996e-01   4.6170000000000000e-01   1.8015000000000001e+00   6.6799999999999998e-02  -1.4269999999999999e-01  -1.2280000000000001e-01   1.1984999999999999e+00   1.0450999999999999e+00   4.0048000000000004e+00   2.2159999999999999e-01   7.0240000000000002e-01   2.8310000000000002e-01
  -1.1021000000000001e+00   5.9360000000000002e-01   2.4018999999999999e+00   1.3370000000000001e-01  -1.8079999999999999e-01  -7.8899999999999998e-02   1.4205000000000001e+00   9.3389999999999995e-01   5.1365999999999996e+00   1.7340000000000000e-01   6.6390000000000005e-01   3.0520000000000003e-01
  -8.3760000000000001e-01   4.8359999999999997e-01   2.3161999999999998e+00   1.5279999999999999e-01  -2.1890000000000001e-01  -2.1899999999999999e-02   1.2873000000000001e+00   7.7820000000000000e-01   4.7882999999999996e+00   1.9270000000000001e-01   6.4470000000000005e-01   3.3179999999999998e-01
  -8.5960000000000003e-01   5.2759999999999996e-01   1.2867999999999999e+00   1.6230000000000000e-01  -2.6640000000000003e-01  -4.3900000000000002e-02   1.2873000000000001e+00   1.1117999999999999e+00   5.0495000000000001e+00   1.7340000000000000e-01   7.0240000000000002e-01   2.6100000000000001e-01
  -7.4939999999999996e-01   5.0560000000000005e-01   2.1446000000000001e+00   1.0500000000000000e-01  -2.5690000000000002e-01  -8.3299999999999999e-02   1.3095000000000001e+00   9.7840000000000005e-01   4.8754000000000000e+00   2.1190000000000001e-01   5.9660000000000002e-01   3.0959999999999999e-01
  -8.1559999999999999e-01   5.0560000000000005e-01   1.8015000000000001e+00   0.0000000000000000e+00  -1.7130000000000001e-01  -7.8899999999999998e-02   1.3983000000000001e+00   1.0005999999999999e+00   5.0495000000000001e+00   2.0230000000000001e-01   7.0240000000000002e-01   3.0080000000000001e-01
  -5.9509999999999996e-01   5.7160000000000000e-01   1.7157000000000000e+00   1.4319999999999999e-01  -2.3790000000000000e-01  -1.3200000000000000e-02   1.1096999999999999e+00   8.2269999999999999e-01   4.2659000000000002e+00   2.1190000000000001e-01   6.4470000000000005e-01   2.9640000000000000e-01
  -7.9349999999999998e-01   5.4959999999999998e-01   2.6593000000000000e+00   1.4319999999999999e-01  -2.7600000000000002e-01  -9.2100000000000001e-02   1.2428999999999999e+00   9.7840000000000005e-01   4.4401000000000002e+00   1.9270000000000001e-01   5.9660000000000002e-01   2.8310000000000002e-01
  -8.5960000000000003e-01   5.7160000000000000e-01   1.9730000000000001e+00   1.3370000000000001e-01  -1.6180000000000000e-01  -1.1400000000000000e-01   1.0653999999999999e+00   9.7840000000000005e-01   5.4847999999999999e+00   2.2159999999999999e-01   6.8320000000000003e-01   2.7429999999999999e-01
  -9.9190000000000000e-01   4.6170000000000000e-01   2.4018999999999999e+00   2.0999999999999999e-01  -1.6180000000000000e-01  -9.6500000000000002e-02   1.0875999999999999e+00   9.1169999999999995e-01   4.7882999999999996e+00   2.5050000000000000e-01   6.7349999999999999e-01   2.8310000000000002e-01
  -8.5960000000000003e-01   7.0350000000000001e-01   1.9730000000000001e+00   1.6230000000000000e-01  -1.7130000000000001e-01  -7.0199999999999999e-02   1.2650999999999999e+00   9.5609999999999995e-01   4.7012999999999998e+00   1.8300000000000000e-01   6.2539999999999996e-01   2.8749999999999998e-01
  -6.3919999999999999e-01   4.6170000000000000e-01   2.3161999999999998e+00   1.6230000000000000e-01  -1.9030000000000000e-01  -1.3159999999999999e-01   1.2206999999999999e+00   8.6719999999999997e-01   4.5270999999999999e+00   1.2520000000000001e-01   6.6390000000000005e-01   3.3620000000000000e-01
  -1.0801000000000001e+00   5.9360000000000002e-01   2.2303999999999999e+00   2.8600000000000000e-02  -1.8079999999999999e-01  -6.5799999999999997e-02   1.2428999999999999e+00   8.0049999999999999e-01   5.1365999999999996e+00   2.7939999999999998e-01   6.6390000000000005e-01   3.4949999999999998e-01
  -9.4779999999999998e-01   6.8149999999999999e-01   1.6298999999999999e+00   1.7190000000000000e-01  -2.3790000000000000e-01  -7.0199999999999999e-02   1.2428999999999999e+00   8.8939999999999997e-01   4.8754000000000000e+00   1.9270000000000001e-01   6.4470000000000005e-01   3.1850000000000001e-01
  -6.6130000000000000e-01   4.6170000000000000e-01   2.7450999999999999e+00   2.0050000000000001e-01  -1.3320000000000001e-01  -4.3900000000000002e-02   1.2428999999999999e+00   8.0049999999999999e-01   4.6142000000000003e+00   2.3119999999999999e-01   6.3510000000000000e-01   3.2290000000000002e-01
  -5.2900000000000003e-01   5.2759999999999996e-01   2.7450999999999999e+00   8.5900000000000004e-02  -1.2370000000000000e-01  -7.4499999999999997e-02   1.3983000000000001e+00   9.1169999999999995e-01   4.5270999999999999e+00   1.9270000000000001e-01   6.7349999999999999e-01   3.2729999999999998e-01
  -9.4779999999999998e-01   5.7160000000000000e-01   1.5441000000000000e+00   8.5900000000000004e-02  -2.4740000000000001e-01  -7.8899999999999998e-02   1.1540999999999999e+00   9.1169999999999995e-01   4.9623999999999997e+00   1.6380000000000000e-01   7.3129999999999995e-01   2.9640000000000000e-01
  -1.1902999999999999e+00   5.4959999999999998e-01   1.8872000000000000e+00   1.4319999999999999e-01  -2.1890000000000001e-01  -7.8899999999999998e-02   1.1318999999999999e+00   8.8939999999999997e-01   5.3106999999999998e+00   7.7100000000000002e-02   5.7730000000000004e-01   3.0080000000000001e-01
  -7.9349999999999998e-01   5.4959999999999998e-01   3.0882000000000001e+00   1.4319999999999999e-01  -1.9980000000000001e-01  -7.0199999999999999e-02   1.2650999999999999e+00   1.1117999999999999e+00   4.6142000000000003e+00   2.2159999999999999e-01   7.2170000000000001e-01   3.3179999999999998e-01
  -6.1719999999999997e-01   6.3749999999999996e-01   2.2303999999999999e+00   9.5500000000000002e-02  -3.1400000000000000e-01  -7.8899999999999998e-02   1.2428999999999999e+00   8.4499999999999997e-01   4.7012999999999998e+00   2.4079999999999999e-01   6.4470000000000005e-01   2.7429999999999999e-01
  -7.9349999999999998e-01   8.1340000000000001e-01   1.9730000000000001e+00   2.3870000000000000e-01  -1.7130000000000001e-01  -9.6500000000000002e-02   1.4205000000000001e+00   9.7840000000000005e-01   4.7882999999999996e+00   2.1190000000000001e-01   6.1580000000000001e-01   3.1409999999999999e-01
  -1.2784000000000000e+00   7.4739999999999995e-01   2.4018999999999999e+00   4.7699999999999999e-02  -1.9980000000000001e-01  -7.8899999999999998e-02   1.2873000000000001e+00   9.3389999999999995e-01   4.7882999999999996e+00   2.1190000000000001e-01   6.2539999999999996e-01   2.9189999999999999e-01
  -4.6289999999999998e-01   7.0350000000000001e-01   1.9730000000000001e+00   8.5900000000000004e-02  -2.4740000000000001e-01  -7.4499999999999997e-02   1.2873000000000001e+00   1.0227999999999999e+00   4.6142000000000003e+00   2.2159999999999999e-01   6.0619999999999996e-01   3.3179999999999998e-01
  -8.1559999999999999e-01   4.8359999999999997e-01   2.2303999999999999e+00   3.8199999999999998e-02  -1.9980000000000001e-01  -7.4499999999999997e-02   1.0653999999999999e+00   8.6719999999999997e-01   4.5270999999999999e+00   2.7939999999999998e-01   6.8320000000000003e-01   3.3620000000000000e-01
  -7.9349999999999998e-01   5.2759999999999996e-01   2.5735000000000001e+00   2.0999999999999999e-01  -1.9030000000000000e-01  -6.5799999999999997e-02   1.3983000000000001e+00   8.0049999999999999e-01   4.5270999999999999e+00   2.5050000000000000e-01   6.6390000000000005e-01   3.3179999999999998e-01
  -7.7149999999999996e-01   7.4739999999999995e-01   1.8872000000000000e+00   1.4319999999999999e-01  -2.7600000000000002e-01  -1.3589999999999999e-01   1.1984999999999999e+00   1.2230000000000001e+00   5.5719000000000003e+00   2.6970000000000000e-01   6.2539999999999996e-01   3.1409999999999999e-01
  -9.6989999999999998e-01   4.6170000000000000e-01   2.4018999999999999e+00   1.1459999999999999e-01  -2.1890000000000001e-01  -2.6300000000000000e-02   1.3539000000000001e+00   6.4480000000000004e-01   4.9623999999999997e+00   2.5050000000000000e-01   6.2539999999999996e-01   3.2290000000000002e-01
  -5.9509999999999996e-01   7.2550000000000003e-01   2.4876999999999998e+00   8.5900000000000004e-02  -1.7130000000000001e-01  -7.4499999999999997e-02   1.0431999999999999e+00   1.0672999999999999e+00   4.5270999999999999e+00   1.1559999999999999e-01   7.2170000000000001e-01   3.1850000000000001e-01
  -7.4939999999999996e-01   4.6170000000000000e-01   2.2303999999999999e+00   1.1459999999999999e-01  -1.6180000000000000e-01  -8.3299999999999999e-02   1.1762999999999999e+00   1.2230000000000001e+00   5.0495000000000001e+00   2.4079999999999999e-01   6.3510000000000000e-01   3.3179999999999998e-01
  -9.2579999999999996e-01   5.2759999999999996e-01   2.4876999999999998e+00   8.5900000000000004e-02  -1.6180000000000000e-01  -5.2600000000000001e-02   1.1318999999999999e+00   8.6719999999999997e-01   5.0495000000000001e+00   8.6699999999999999e-02   6.4470000000000005e-01   3.2290000000000002e-01
  -1.1021000000000001e+00   7.0350000000000001e-01   1.8872000000000000e+00   1.6230000000000000e-01  -1.9980000000000001e-01  -7.8899999999999998e-02   1.1540999999999999e+00   9.5609999999999995e-01   4.0918000000000001e+00   2.6970000000000000e-01   7.2170000000000001e-01   2.8310000000000002e-01
  -7.0530000000000004e-01   3.5170000000000001e-01   2.7450999999999999e+00   1.9089999999999999e-01  -2.9499999999999998e-01  -1.2280000000000001e-01   1.1762999999999999e+00   1.3119000000000001e+00   4.6142000000000003e+00   2.7939999999999998e-01   7.3129999999999995e-01   2.9189999999999999e-01
  -9.6989999999999998e-01   3.7369999999999998e-01   2.1446000000000001e+00   1.2410000000000000e-01  -2.6640000000000003e-01  -1.0520000000000000e-01   1.2873000000000001e+00   8.4499999999999997e-01   5.7460000000000004e+00   2.1190000000000001e-01   6.9279999999999997e-01   3.2290000000000002e-01
  -8.5960000000000003e-01   6.3749999999999996e-01   1.8872000000000000e+00   1.0500000000000000e-01  -2.2839999999999999e-01  -9.6500000000000002e-02   1.1762999999999999e+00   9.3389999999999995e-01   4.2659000000000002e+00   2.2159999999999999e-01   5.9660000000000002e-01   3.5830000000000001e-01
  -9.9190000000000000e-01   3.0780000000000002e-01   2.2303999999999999e+00   9.5500000000000002e-02  -2.0930000000000001e-01  -9.2100000000000001e-02   1.2206999999999999e+00   9.1169999999999995e-01   5.0495000000000001e+00   1.9270000000000001e-01   6.5429999999999999e-01   2.4770000000000000e-01
  -8.3760000000000001e-01   5.4959999999999998e-01   2.4876999999999998e+00   4.7699999999999999e-02  -2.5690000000000002e-01  -2.1899999999999999e-02   1.1318999999999999e+00   9.7840000000000005e-01   4.4401000000000002e+00   2.2159999999999999e-01   7.2170000000000001e-01   3.0080000000000001e-01
  -7.7149999999999996e-01   6.1550000000000005e-01   2.3161999999999998e+00   5.7299999999999997e-02  -2.4740000000000001e-01  -1.1400000000000000e-01   1.1984999999999999e+00   8.4499999999999997e-01   4.8754000000000000e+00   1.6380000000000000e-01   5.9660000000000002e-01   3.0080000000000001e-01
  -7.0530000000000004e-01   5.2759999999999996e-01   2.3161999999999998e+00   1.2410000000000000e-01  -2.1890000000000001e-01  -9.2100000000000001e-02   1.1540999999999999e+00   9.3389999999999995e-01   4.6142000000000003e+00   2.4079999999999999e-01   6.2539999999999996e-01   2.8310000000000002e-01
  -8.8170000000000004e-01   6.8149999999999999e-01   1.9730000000000001e+00   1.5279999999999999e-01  -2.6640000000000003e-01  -6.1400000000000003e-02   1.3539000000000001e+00   8.4499999999999997e-01   4.2659000000000002e+00   1.4449999999999999e-01   7.9859999999999998e-01   3.2729999999999998e-01
  -8.5960000000000003e-01   4.6170000000000000e-01   1.9730000000000001e+00   1.7190000000000000e-01  -2.5690000000000002e-01  -9.6500000000000002e-02   1.1096999999999999e+00   1.1785000000000001e+00   4.0918000000000001e+00   2.1190000000000001e-01   6.8320000000000003e-01   3.1850000000000001e-01
  -5.9509999999999996e-01   7.6939999999999997e-01   2.4876999999999998e+00   2.4820000000000000e-01  -2.2839999999999999e-01  -1.3589999999999999e-01   1.2873000000000001e+00   7.7820000000000000e-01   5.3977000000000004e+00   2.8899999999999998e-01   6.4470000000000005e-01   3.4499999999999997e-01
  -8.5960000000000003e-01   4.3969999999999998e-01   2.5735000000000001e+00   1.6230000000000000e-01  -1.4269999999999999e-01  -4.3900000000000002e-02   1.1762999999999999e+00   1.0894999999999999e+00   4.6142000000000003e+00   1.9270000000000001e-01   6.2539999999999996e-01   3.4060000000000001e-01
  -8.5960000000000003e-01   5.0560000000000005e-01   1.9730000000000001e+00   9.5500000000000002e-02  -2.8549999999999998e-01  -1.1400000000000000e-01   1.3761000000000001e+00   1.0450999999999999e+00   4.3529999999999998e+00   2.5050000000000000e-01   6.7349999999999999e-01   2.7429999999999999e-01
  -6.8330000000000002e-01   5.4959999999999998e-01   2.8309000000000002e+00   1.7190000000000000e-01  -2.6640000000000003e-01  -7.8899999999999998e-02   1.1984999999999999e+00   1.1563000000000001e+00   5.2236000000000002e+00   2.4079999999999999e-01   7.6010000000000000e-01   3.3179999999999998e-01
  -6.6130000000000000e-01   3.9570000000000000e-01   1.9730000000000001e+00   1.4319999999999999e-01  -2.7600000000000002e-01  -1.2280000000000001e-01   1.2428999999999999e+00   7.1150000000000002e-01   5.0495000000000001e+00   2.1190000000000001e-01   6.2539999999999996e-01   3.4499999999999997e-01
  -7.9349999999999998e-01   5.0560000000000005e-01   1.9730000000000001e+00   1.9099999999999999e-02  -2.2839999999999999e-01  -6.1400000000000003e-02   1.2650999999999999e+00   8.4499999999999997e-01   4.7882999999999996e+00   2.5050000000000000e-01   6.4470000000000005e-01   3.3620000000000000e-01
  -8.8170000000000004e-01   5.2759999999999996e-01   1.8015000000000001e+00   1.0500000000000000e-01  -1.9980000000000001e-01  -1.4030000000000001e-01   1.2650999999999999e+00   9.3389999999999995e-01   4.7012999999999998e+00   2.2159999999999999e-01   7.1199999999999997e-01   3.0520000000000003e-01
  -7.2740000000000005e-01   6.1550000000000005e-01   1.8872000000000000e+00   9.5500000000000002e-02  -2.5690000000000002e-01  -1.0960000000000000e-01   1.0653999999999999e+00   9.3389999999999995e-01   4.2659000000000002e+00   1.4449999999999999e-01   6.7349999999999999e-01   3.3179999999999998e-01
  -7.0530000000000004e-01   5.4959999999999998e-01   1.5441000000000000e+00   1.5279999999999999e-01  -1.7130000000000001e-01  -1.3589999999999999e-01   1.4205000000000001e+00   1.0227999999999999e+00   4.9623999999999997e+00   2.4079999999999999e-01   6.5429999999999999e-01   3.3179999999999998e-01
  -8.1559999999999999e-01   5.9360000000000002e-01   2.8309000000000002e+00   4.7699999999999999e-02  -2.1890000000000001e-01  -1.0090000000000000e-01   1.1762999999999999e+00   1.0450999999999999e+00   5.0495000000000001e+00   3.1790000000000002e-01   6.9279999999999997e-01   3.4060000000000001e-01
  -6.8330000000000002e-01   7.4739999999999995e-01   2.0588000000000002e+00   2.7689999999999998e-01  -2.1890000000000001e-01  -1.1400000000000000e-01   1.3095000000000001e+00   8.0049999999999999e-01   4.1788999999999996e+00   2.5050000000000000e-01   6.6390000000000005e-01   3.1850000000000001e-01
  -6.3919999999999999e-01   7.6939999999999997e-01   1.8015000000000001e+00   1.2410000000000000e-01  -1.9030000000000000e-01  -1.1400000000000000e-01   1.2428999999999999e+00   1.0894999999999999e+00   4.7882999999999996e+00   1.9270000000000001e-01   5.6769999999999998e-01   2.9640000000000000e-01
  -7.9349999999999998e-01   6.8149999999999999e-01   1.4582999999999999e+00   5.7299999999999997e-02  -2.7600000000000002e-01  -7.8899999999999998e-02   1.0653999999999999e+00   7.5600000000000001e-01   4.5270999999999999e+00   1.7340000000000000e-01   6.1580000000000001e-01   3.3179999999999998e-01
  -8.1559999999999999e-01   6.1550000000000005e-01   2.3161999999999998e+00   8.5900000000000004e-02  -2.6640000000000003e-01  -7.4499999999999997e-02   1.1318999999999999e+00   8.4499999999999997e-01   4.4401000000000002e+00   2.6010000000000000e-01   6.8320000000000003e-01   2.9640000000000000e-01
  -9.4779999999999998e-01   6.5949999999999998e-01   2.4018999999999999e+00   1.7190000000000000e-01  -2.6640000000000003e-01  -1.1400000000000000e-01   1.2650999999999999e+00   9.7840000000000005e-01   4.0918000000000001e+00   2.6970000000000000e-01   6.0619999999999996e-01   2.9640000000000000e-01
  -8.3760000000000001e-01   6.8149999999999999e-01   1.5441000000000000e+00   1.3370000000000001e-01  -1.5229999999999999e-01  -7.0199999999999999e-02   1.4427000000000001e+00   1.0005999999999999e+00   4.9623999999999997e+00   1.9270000000000001e-01   6.4470000000000005e-01   3.2729999999999998e-01
  -3.9679999999999999e-01   5.7160000000000000e-01   2.4876999999999998e+00   1.9089999999999999e-01  -2.4740000000000001e-01  -7.8899999999999998e-02   1.2428999999999999e+00   1.0227999999999999e+00   4.7012999999999998e+00   1.7340000000000000e-01   6.5429999999999999e-01   3.0959999999999999e-01
  -8.8170000000000004e-01   5.2759999999999996e-01   2.3161999999999998e+00   5.7299999999999997e-02  -1.9980000000000001e-01  -8.7700000000000000e-02   1.2873000000000001e+00   1.1117999999999999e+00   4.8754000000000000e+00   1.9270000000000001e-01   6.2539999999999996e-01   2.8310000000000002e-01
  -7.0530000000000004e-01   5.7160000000000000e-01   1.5441000000000000e+00   1.4319999999999999e-01  -1.6180000000000000e-01  -1.0960000000000000e-01   1.3983000000000001e+00   8.6719999999999997e-01   4.5270999999999999e+00   2.5050000000000000e-01   6.7349999999999999e-01   2.8749999999999998e-01
  -8.1559999999999999e-01   4.8359999999999997e-01   1.8015000000000001e+00   1.3370000000000001e-01  -2.5690000000000002e-01  -1.1840000000000001e-01   1.0875999999999999e+00   8.8939999999999997e-01   4.8754000000000000e+00   1.5409999999999999e-01   7.9859999999999998e-01   3.0959999999999999e-01
  -8.1559999999999999e-01   6.5949999999999998e-01   2.0588000000000002e+00   1.2410000000000000e-01  -2.5690000000000002e-01  -1.0520000000000000e-01   1.1318999999999999e+00   8.4499999999999997e-01   5.4847999999999999e+00   1.5409999999999999e-01   7.1199999999999997e-01   3.0959999999999999e-01
  -7.9349999999999998e-01   4.3969999999999998e-01   1.5441000000000000e+00   2.6729999999999998e-01  -1.5229999999999999e-01  -6.1400000000000003e-02   1.0875999999999999e+00   9.7840000000000005e-01   4.9623999999999997e+00   1.2520000000000001e-01   6.4470000000000005e-01   2.7429999999999999e-01
  -9.0369999999999995e-01   7.9139999999999999e-01   1.7157000000000000e+00   9.5500000000000002e-02  -2.9499999999999998e-01  -9.2100000000000001e-02   1.2873000000000001e+00   1.2674000000000001e+00   4.7882999999999996e+00   2.6970000000000000e-01   5.9660000000000002e-01   2.8310000000000002e-01
  -7.7149999999999996e-01   4.8359999999999997e-01   1.9730000000000001e+00   1.3370000000000001e-01  -3.1400000000000000e-01  -1.0960000000000000e-01   1.3761000000000001e+00   6.8930000000000002e-01   4.9623999999999997e+00   2.7939999999999998e-01   6.2539999999999996e-01   3.0959999999999999e-01
  -6.8330000000000002e-01   6.1550000000000005e-01   2.1446000000000001e+00   6.6799999999999998e-02  -1.6180000000000000e-01  -3.5099999999999999e-02   1.1318999999999999e+00   1.0672999999999999e+00   4.5270999999999999e+00   2.1190000000000001e-01   5.5810000000000004e-01   2.9189999999999999e-01
  -6.8330000000000002e-01   4.8359999999999997e-01   1.8872000000000000e+00   1.3370000000000001e-01  -2.6640000000000003e-01  -6.1400000000000003e-02   1.0431999999999999e+00   9.7840000000000005e-01   5.1365999999999996e+00   1.9270000000000001e-01   7.2170000000000001e-01   3.1850000000000001e-01
  -8.5960000000000003e-01   5.4959999999999998e-01   2.0588000000000002e+00   1.2410000000000000e-01  -2.3790000000000000e-01  -7.4499999999999997e-02   1.1318999999999999e+00   1.0005999999999999e+00   4.6142000000000003e+00   2.1190000000000001e-01   6.8320000000000003e-01   3.2290000000000002e-01
  -7.2740000000000005e-01   6.3749999999999996e-01   2.0588000000000002e+00   1.5279999999999999e-01  -1.9980000000000001e-01  -5.2600000000000001e-02   1.2873000000000001e+00   1.0894999999999999e+00   4.1788999999999996e+00   2.1190000000000001e-01   6.3510000000000000e-01   3.2729999999999998e-01
  -7.7149999999999996e-01   5.7160000000000000e-01   1.7157000000000000e+00   8.5900000000000004e-02  -1.1420000000000000e-01  -3.9500000000000000e-02   1.3317000000000001e+00   9.5609999999999995e-01   3.9177000000000000e+00   2.6010000000000000e-01   6.7349999999999999e-01   2.8310000000000002e-01
  -7.2740000000000005e-01   5.9360000000000002e-01   1.7157000000000000e+00   1.8140000000000001e-01  -1.4269999999999999e-01  -8.7700000000000000e-02   1.3761000000000001e+00   9.5609999999999995e-01   4.3529999999999998e+00   1.8300000000000000e-01   6.0619999999999996e-01   3.0959999999999999e-01
  -7.0530000000000004e-01   6.8149999999999999e-01   2.1446000000000001e+00   1.2410000000000000e-01  -2.3790000000000000e-01  -1.0090000000000000e-01   1.1540999999999999e+00   9.5609999999999995e-01   4.5270999999999999e+00   1.3489999999999999e-01   6.2539999999999996e-01   3.0080000000000001e-01
  -7.2740000000000005e-01   4.8359999999999997e-01   1.4582999999999999e+00   1.9089999999999999e-01  -1.8079999999999999e-01  -1.3159999999999999e-01   1.2873000000000001e+00   8.8939999999999997e-01   4.8754000000000000e+00   2.1190000000000001e-01   6.4470000000000005e-01   2.8749999999999998e-01
  -6.6130000000000000e-01   6.8149999999999999e-01   2.0588000000000002e+00   1.4319999999999999e-01  -1.9980000000000001e-01  -8.7700000000000000e-02   1.0875999999999999e+00   1.0450999999999999e+00   5.0495000000000001e+00   2.1190000000000001e-01   7.0240000000000002e-01   2.7429999999999999e-01
  -7.7149999999999996e-01   5.4959999999999998e-01   1.8015000000000001e+00   8.5900000000000004e-02  -2.5690000000000002e-01  -9.6500000000000002e-02   1.1984999999999999e+00   8.6719999999999997e-01   5.1365999999999996e+00   1.7340000000000000e-01   5.9660000000000002e-01   3.0959999999999999e-01
  -7.7149999999999996e-01   7.6939999999999997e-01   1.7157000000000000e+00   1.7190000000000000e-01  -2.9499999999999998e-01  -2.6300000000000000e-02   9.3220000000000003e-01   8.8939999999999997e-01   4.4401000000000002e+00   2.4079999999999999e-01   6.6390000000000005e-01   3.4060000000000001e-01
  -9.4779999999999998e-01   5.2759999999999996e-01   1.7157000000000000e+00   1.1459999999999999e-01  -2.4740000000000001e-01  -2.6300000000000000e-02   1.1762999999999999e+00   8.4499999999999997e-01   4.1788999999999996e+00   1.8300000000000000e-01   7.5049999999999994e-01   3.0080000000000001e-01
  -9.4779999999999998e-01   5.0560000000000005e-01   2.6593000000000000e+00   2.8600000000000000e-02  -2.9499999999999998e-01  -9.2100000000000001e-02   1.2650999999999999e+00   1.0894999999999999e+00   4.2659000000000002e+00   1.7340000000000000e-01   6.9279999999999997e-01   3.0959999999999999e-01
  -7.2740000000000005e-01   3.2979999999999998e-01   1.8872000000000000e+00   1.4319999999999999e-01  -2.4740000000000001e-01  -4.3900000000000002e-02   1.1540999999999999e+00   1.0227999999999999e+00   5.2236000000000002e+00   1.7340000000000000e-01   7.3129999999999995e-01   3.0520000000000003e-01
  -9.0369999999999995e-01   5.0560000000000005e-01   1.8015000000000001e+00   2.4820000000000000e-01  -1.8079999999999999e-01  -7.0199999999999999e-02   1.1762999999999999e+00   9.7840000000000005e-01   4.3529999999999998e+00   2.6970000000000000e-01   6.6390000000000005e-01   2.9640000000000000e-01
  -7.7149999999999996e-01   5.7160000000000000e-01   2.3161999999999998e+00   1.9089999999999999e-01  -1.7130000000000001e-01  -1.0520000000000000e-01   1.3317000000000001e+00   1.0005999999999999e+00   4.7882999999999996e+00   2.3119999999999999e-01   6.8320000000000003e-01   3.5830000000000001e-01
  -7.7149999999999996e-01   7.6939999999999997e-01   1.9730000000000001e+00   2.1959999999999999e-01  -2.3790000000000000e-01  -1.4030000000000001e-01   1.3761000000000001e+00   7.7820000000000000e-01   4.8754000000000000e+00   2.3119999999999999e-01   6.7349999999999999e-01   3.0959999999999999e-01
  -9.4779999999999998e-01   5.2759999999999996e-01   2.3161999999999998e+00   1.8140000000000001e-01  -1.9030000000000000e-01  -1.3159999999999999e-01   1.2428999999999999e+00   8.2269999999999999e-01   5.2236000000000002e+00   1.4449999999999999e-01   6.9279999999999997e-01   2.9189999999999999e-01
  -9.4779999999999998e-01   5.7160000000000000e-01   2.0588000000000002e+00   8.5900000000000004e-02  -1.9030000000000000e-01  -6.5799999999999997e-02   1.2206999999999999e+00   1.0894999999999999e+00   4.9623999999999997e+00   1.9270000000000001e-01   6.9279999999999997e-01   2.9189999999999999e-01
  -8.8170000000000004e-01   5.2759999999999996e-01   1.9730000000000001e+00   1.0500000000000000e-01  -2.2839999999999999e-01  -7.0199999999999999e-02   1.1540999999999999e+00   1.0450999999999999e+00   5.4847999999999999e+00   2.1190000000000001e-01   6.4470000000000005e-01   3.2290000000000002e-01
  -7.9349999999999998e-01   5.4959999999999998e-01   2.1446000000000001e+00   1.9099999999999999e-02  -1.8079999999999999e-01  -8.7700000000000000e-02   1.1984999999999999e+00   8.4499999999999997e-01   4.7882999999999996e+00   2.0230000000000001e-01   6.9279999999999997e-01   2.9189999999999999e-01
  -8.1559999999999999e-01   5.9360000000000002e-01   1.8872000000000000e+00   2.8600000000000000e-02  -2.3790000000000000e-01  -8.7700000000000000e-02   1.1096999999999999e+00   1.0005999999999999e+00   4.4401000000000002e+00   2.0230000000000001e-01   6.5429999999999999e-01   2.8749999999999998e-01
  -7.4939999999999996e-01   5.9360000000000002e-01   1.5441000000000000e+00   5.7299999999999997e-02  -2.7600000000000002e-01  -1.2280000000000001e-01   1.1318999999999999e+00   9.7840000000000005e-01   4.5270999999999999e+00   3.0819999999999997e-01   6.2539999999999996e-01   3.1850000000000001e-01
  -8.8170000000000004e-01   8.3540000000000003e-01   1.8872000000000000e+00   1.8140000000000001e-01  -2.0930000000000001e-01  -7.0199999999999999e-02   9.1000000000000003e-01   7.5600000000000001e-01   4.1788999999999996e+00   6.7400000000000002e-02   6.9279999999999997e-01   3.1409999999999999e-01
  -8.5960000000000003e-01   6.1550000000000005e-01   2.3161999999999998e+00   8.5900000000000004e-02  -1.6180000000000000e-01  -7.8899999999999998e-02   1.2206999999999999e+00   9.3389999999999995e-01   5.1365999999999996e+00   2.8899999999999998e-01   7.1199999999999997e-01   3.0520000000000003e-01
  -9.2579999999999996e-01   5.9360000000000002e-01   1.5441000000000000e+00   9.5500000000000002e-02  -2.1890000000000001e-01  -3.5099999999999999e-02   1.3761000000000001e+00   1.0005999999999999e+00   4.7882999999999996e+00   2.1190000000000001e-01   7.0240000000000002e-01   3.2729999999999998e-01
  -7.7149999999999996e-01   7.2550000000000003e-01   1.7157000000000000e+00   2.4820000000000000e-01  -1.8079999999999999e-01  -7.8899999999999998e-02   1.1540999999999999e+00   1.0227999999999999e+00   5.3106999999999998e+00   2.1190000000000001e-01   6.9279999999999997e-01   2.9640000000000000e-01
  -8.3760000000000001e-01   7.0350000000000001e-01   2.5735000000000001e+00   1.9089999999999999e-01  -1.7130000000000001e-01  -6.5799999999999997e-02   1.1984999999999999e+00   1.0450999999999999e+00   4.7882999999999996e+00   1.5409999999999999e-01   6.9279999999999997e-01   3.2729999999999998e-01
  -6.6130000000000000e-01   5.7160000000000000e-01   2.0588000000000002e+00   1.6230000000000000e-01  -2.2839999999999999e-01  -5.7000000000000002e-02   1.1096999999999999e+00   1.2007000000000001e+00   5.3977000000000004e+00   2.7939999999999998e-01   6.1580000000000001e-01   3.6709999999999998e-01
  -7.7149999999999996e-01   5.9360000000000002e-01   1.3725000000000001e+00   9.5500000000000002e-02  -2.1890000000000001e-01  -1.1400000000000000e-01   1.1318999999999999e+00   9.3389999999999995e-01   5.0495000000000001e+00   1.6380000000000000e-01   6.9279999999999997e-01   3.8040000000000002e-01
  -7.7149999999999996e-01   7.2550000000000003e-01   1.7157000000000000e+00   4.7699999999999999e-02  -1.4269999999999999e-01  -7.8899999999999998e-02   1.2650999999999999e+00   8.8939999999999997e-01   4.6142000000000003e+00   2.6010000000000000e-01   5.5810000000000004e-01   3.4060000000000001e-01
  -9.4779999999999998e-01   5.2759999999999996e-01   2.8309000000000002e+00   9.4999999999999998e-03  -2.0930000000000001e-01  -7.4499999999999997e-02   1.4871000000000001e+00   1.1339999999999999e+00   4.0048000000000004e+00   1.7340000000000000e-01   6.5429999999999999e-01   2.7429999999999999e-01
  -8.3760000000000001e-01   5.7160000000000000e-01   2.0588000000000002e+00   1.0500000000000000e-01  -2.3790000000000000e-01  -1.2720000000000001e-01   1.0875999999999999e+00   1.1117999999999999e+00   4.5270999999999999e+00   2.8899999999999998e-01   6.4470000000000005e-01   3.2729999999999998e-01
  -7.4939999999999996e-01   3.7369999999999998e-01   1.6298999999999999e+00   2.0050000000000001e-01  -2.4740000000000001e-01  -5.7000000000000002e-02   1.1762999999999999e+00   1.0894999999999999e+00   5.4847999999999999e+00   1.2520000000000001e-01   6.8320000000000003e-01   2.9189999999999999e-01
  -6.8330000000000002e-01   5.7160000000000000e-01   2.4876999999999998e+00   2.4820000000000000e-01  -1.4269999999999999e-01  -1.0090000000000000e-01   1.1762999999999999e+00   9.3389999999999995e-01   4.3529999999999998e+00   2.1190000000000001e-01   7.1199999999999997e-01   3.0080000000000001e-01
  -8.3760000000000001e-01   7.2550000000000003e-01   1.4582999999999999e+00   2.0050000000000001e-01  -2.3790000000000000e-01  -8.3299999999999999e-02   1.1318999999999999e+00   1.0227999999999999e+00   4.3529999999999998e+00   2.3119999999999999e-01   6.7349999999999999e-01   3.2729999999999998e-01
  -6.8330000000000002e-01   3.9570000000000000e-01   1.7157000000000000e+00   1.4319999999999999e-01  -2.3790000000000000e-01  -6.5799999999999997e-02   1.0875999999999999e+00   1.0672999999999999e+00   4.7012999999999998e+00   2.9859999999999998e-01   6.3510000000000000e-01   3.0959999999999999e-01
  -6.6130000000000000e-01   5.7160000000000000e-01   2.1446000000000001e+00   1.5279999999999999e-01  -1.8079999999999999e-01  -8.3299999999999999e-02   1.1762999999999999e+00   8.6719999999999997e-01   4.0918000000000001e+00   2.5050000000000000e-01   6.8320000000000003e-01   3.0520000000000003e-01
  -8.3760000000000001e-01   5.2759999999999996e-01   1.9730000000000001e+00   8.5900000000000004e-02  -1.6180000000000000e-01  -1.0520000000000000e-01   1.3983000000000001e+00   8.6719999999999997e-01   4.0918000000000001e+00   1.6380000000000000e-01   6.2539999999999996e-01   2.5209999999999999e-01
  -8.5960000000000003e-01   6.5949999999999998e-01   1.8015000000000001e+00   1.8140000000000001e-01  -1.9030000000000000e-01  -8.7700000000000000e-02   1.3761000000000001e+00   1.1117999999999999e+00   4.3529999999999998e+00   2.4079999999999999e-01   6.3510000000000000e-01   3.2729999999999998e-01
  -1.0801000000000001e+00   4.3969999999999998e-01   2.1446000000000001e+00   2.1959999999999999e-01  -1.7130000000000001e-01  -1.1840000000000001e-01   1.1984999999999999e+00   1.0227999999999999e+00   5.3977000000000004e+00   1.6380000000000000e-01   6.9279999999999997e-01   3.1409999999999999e-01
  -7.2740000000000005e-01   4.3969999999999998e-01   1.8872000000000000e+00   1.6230000000000000e-01  -1.5229999999999999e-01  -7.0199999999999999e-02   1.1318999999999999e+00   9.3389999999999995e-01   5.4847999999999999e+00   2.5050000000000000e-01   5.7730000000000004e-01   3.4060000000000001e-01
  -6.6130000000000000e-01   5.9360000000000002e-01   2.0588000000000002e+00   7.6399999999999996e-02  -2.1890000000000001e-01  -7.0199999999999999e-02   1.1540999999999999e+00   8.2269999999999999e-01   4.8754000000000000e+00   2.1190000000000001e-01   6.8320000000000003e-01   3.1850000000000001e-01
  -1.0360000000000000e+00   5.7160000000000000e-01   1.7157000000000000e+00   1.2410000000000000e-01  -3.0449999999999999e-01  -1.1840000000000001e-01   1.2206999999999999e+00   6.6710000000000003e-01   4.4401000000000002e+00   1.9270000000000001e-01   6.2539999999999996e-01   2.8749999999999998e-01
  -8.5960000000000003e-01   4.1770000000000002e-01   2.2303999999999999e+00   1.0500000000000000e-01  -2.0930000000000001e-01  -7.0199999999999999e-02   1.1540999999999999e+00   1.2007000000000001e+00   5.3106999999999998e+00   2.6010000000000000e-01   7.3129999999999995e-01   3.1850000000000001e-01
  -8.5960000000000003e-01   5.9360000000000002e-01   2.4876999999999998e+00   1.4319999999999999e-01  -1.9980000000000001e-01  -3.5099999999999999e-02   1.3095000000000001e+00   7.5600000000000001e-01   4.9623999999999997e+00   1.9270000000000001e-01   6.3510000000000000e-01   3.0080000000000001e-01
  -7.7149999999999996e-01   5.2759999999999996e-01   1.3725000000000001e+00   1.7190000000000000e-01  -1.6180000000000000e-01  -9.2100000000000001e-02   1.1762999999999999e+00   1.0227999999999999e+00   5.2236000000000002e+00   1.8300000000000000e-01   6.8320000000000003e-01   3.2290000000000002e-01
  -8.3760000000000001e-01   5.0560000000000005e-01   1.8015000000000001e+00   8.5900000000000004e-02  -2.6640000000000003e-01  -8.7700000000000000e-02   1.2650999999999999e+00   8.6719999999999997e-01   4.7012999999999998e+00   9.6299999999999997e-02   5.5810000000000004e-01   2.8310000000000002e-01
  -7.7149999999999996e-01   7.2550000000000003e-01   2.3161999999999998e+00   9.5500000000000002e-02  -1.8079999999999999e-01  -1.0090000000000000e-01   1.2428999999999999e+00   8.2269999999999999e-01   5.2236000000000002e+00   2.4079999999999999e-01   6.6390000000000005e-01   2.6100000000000001e-01
  -7.9349999999999998e-01   5.7160000000000000e-01   2.6593000000000000e+00   1.2410000000000000e-01  -2.4740000000000001e-01  -6.1400000000000003e-02   1.1540999999999999e+00   9.7840000000000005e-01   5.0495000000000001e+00   2.3119999999999999e-01   7.2170000000000001e-01   3.0080000000000001e-01
  -7.4939999999999996e-01   5.2759999999999996e-01   2.1446000000000001e+00   2.8600000000000000e-02  -2.6640000000000003e-01  -4.8200000000000000e-02   1.2873000000000001e+00   8.8939999999999997e-01   4.9623999999999997e+00   2.2159999999999999e-01   6.5429999999999999e-01   2.8310000000000002e-01
  -9.0369999999999995e-01   6.5949999999999998e-01   2.2303999999999999e+00   1.4319999999999999e-01  -1.7130000000000001e-01  -1.0520000000000000e-01   1.3983000000000001e+00   9.7840000000000005e-01   5.0495000000000001e+00   1.6380000000000000e-01   6.0619999999999996e-01   3.2729999999999998e-01
  -7.7149999999999996e-01   6.8149999999999999e-01   1.9730000000000001e+00   9.5500000000000002e-02  -2.3790000000000000e-01  -7.8899999999999998e-02   1.5093000000000001e+00   8.8939999999999997e-01   5.1365999999999996e+00   1.9270000000000001e-01   6.5429999999999999e-01   2.7429999999999999e-01
  -6.6130000000000000e-01   7.2550000000000003e-01   1.9730000000000001e+00   1.3370000000000001e-01  -2.2839999999999999e-01  -9.6500000000000002e-02   1.3539000000000001e+00   9.7840000000000005e-01   4.7012999999999998e+00   2.0230000000000001e-01   6.6390000000000005e-01   3.0520000000000003e-01
  -7.9349999999999998e-01   5.7160000000000000e-01   1.8872000000000000e+00   2.0999999999999999e-01  -1.9980000000000001e-01  -1.1400000000000000e-01   1.2873000000000001e+00   1.0227999999999999e+00   5.2236000000000002e+00   1.3489999999999999e-01   7.2170000000000001e-01   3.0520000000000003e-01
  -8.1559999999999999e-01   5.4959999999999998e-01   1.7157000000000000e+00   5.7299999999999997e-02  -2.1890000000000001e-01  -1.0960000000000000e-01   1.2428999999999999e+00   9.3389999999999995e-01   4.0918000000000001e+00   1.7340000000000000e-01   6.4470000000000005e-01   2.8749999999999998e-01
  -7.2740000000000005e-01   5.7160000000000000e-01   2.0588000000000002e+00   1.6230000000000000e-01  -1.5229999999999999e-01  -7.8899999999999998e-02   1.2206999999999999e+00   9.1169999999999995e-01   5.0495000000000001e+00   2.1190000000000001e-01   7.2170000000000001e-01   3.2729999999999998e-01
  -7.2740000000000005e-01   5.9360000000000002e-01   3.0024000000000002e+00   2.0050000000000001e-01  -1.0470000000000000e-01  -7.0199999999999999e-02   1.2873000000000001e+00   9.5609999999999995e-01   5.3106999999999998e+00   1.5409999999999999e-01   6.2539999999999996e-01   3.0520000000000003e-01
  -8.5960000000000003e-01   6.5949999999999998e-01   2.6593000000000000e+00   1.4319999999999999e-01  -2.2839999999999999e-01  -8.7700000000000000e-02   1.1540999999999999e+00   1.0450999999999999e+00   4.3529999999999998e+00   1.4449999999999999e-01   6.4470000000000005e-01   3.4499999999999997e-01
  -8.5960000000000003e-01   6.8149999999999999e-01   1.8872000000000000e+00   1.7190000000000000e-01  -1.9030000000000000e-01  -9.6500000000000002e-02   1.0431999999999999e+00   1.0005999999999999e+00   5.4847999999999999e+00   1.9270000000000001e-01   6.8320000000000003e-01   3.0080000000000001e-01
  -7.4939999999999996e-01   6.3749999999999996e-01   1.8015000000000001e+00   1.4319999999999999e-01  -2.4740000000000001e-01  -1.0960000000000000e-01   1.2650999999999999e+00   8.0049999999999999e-01   4.9623999999999997e+00   2.1190000000000001e-01   6.3510000000000000e-01   2.9640000000000000e-01
  -8.3760000000000001e-01   5.2759999999999996e-01   1.4582999999999999e+00   9.5500000000000002e-02  -3.4260000000000002e-01  -7.8899999999999998e-02   1.2650999999999999e+00   1.0227999999999999e+00   4.9623999999999997e+00   2.5050000000000000e-01   7.1199999999999997e-01   3.2729999999999998e-01
  -8.8170000000000004e-01   5.0560000000000005e-01   2.4018999999999999e+00   8.5900000000000004e-02  -2.9499999999999998e-01  -1.7500000000000002e-02   1.1096999999999999e+00   1.0005999999999999e+00   5.1365999999999996e+00   2.0230000000000001e-01   6.6390000000000005e-01   2.6540000000000002e-01
  -8.5960000000000003e-01   5.9360000000000002e-01   1.9730000000000001e+00   2.2910000000000000e-01  -2.5690000000000002e-01  -1.3159999999999999e-01   1.0431999999999999e+00   9.5609999999999995e-01   4.5270999999999999e+00   2.5050000000000000e-01   6.8320000000000003e-01   3.0959999999999999e-01
  -5.9509999999999996e-01   7.9139999999999999e-01   2.1446000000000001e+00   1.5279999999999999e-01  -2.0930000000000001e-01  -1.0090000000000000e-01   1.2428999999999999e+00   1.1785000000000001e+00   4.0048000000000004e+00   2.9859999999999998e-01   7.1199999999999997e-01   2.8310000000000002e-01
  -7.7149999999999996e-01   5.0560000000000005e-01   2.0588000000000002e+00   1.4319999999999999e-01  -2.7600000000000002e-01  -3.0700000000000002e-02   1.2873000000000001e+00   1.0672999999999999e+00   3.9177000000000000e+00   1.8300000000000000e-01   6.5429999999999999e-01   3.0080000000000001e-01
  -6.8330000000000002e-01   5.0560000000000005e-01   1.9730000000000001e+00   2.8639999999999999e-01  -1.9030000000000000e-01  -6.1400000000000003e-02   1.3317000000000001e+00   1.2452000000000001e+00   4.8754000000000000e+00   2.0230000000000001e-01   5.8689999999999998e-01   2.8749999999999998e-01
  -8.1559999999999999e-01   8.3540000000000003e-01   1.4582999999999999e+00   1.7190000000000000e-01  -1.5229999999999999e-01  -1.2720000000000001e-01   1.0875999999999999e+00   9.1169999999999995e-01   4.6142000000000003e+00   1.8300000000000000e-01   6.4470000000000005e-01   3.3179999999999998e-01
  -8.8170000000000004e-01   7.0350000000000001e-01   1.8015000000000001e+00   1.7190000000000000e-01  -2.7600000000000002e-01  -8.3299999999999999e-02   1.2873000000000001e+00   9.5609999999999995e-01   5.2236000000000002e+00   2.2159999999999999e-01   6.3510000000000000e-01   3.3179999999999998e-01
  -8.1559999999999999e-01   5.9360000000000002e-01   2.1446000000000001e+00   1.4319999999999999e-01  -1.6180000000000000e-01  -1.0960000000000000e-01   1.2206999999999999e+00   9.7840000000000005e-01   4.0918000000000001e+00   7.7100000000000002e-02   6.3510000000000000e-01   3.2729999999999998e-01
  -6.8330000000000002e-01   6.1550000000000005e-01   1.8872000000000000e+00   1.5279999999999999e-01  -2.7600000000000002e-01  -7.8899999999999998e-02   1.2428999999999999e+00   8.8939999999999997e-01   4.7012999999999998e+00   2.5050000000000000e-01   6.3510000000000000e-01   3.3620000000000000e-01
  -9.2579999999999996e-01   6.8149999999999999e-01   2.4876999999999998e+00   9.4999999999999998e-03  -1.6180000000000000e-01  -9.2100000000000001e-02   1.3539000000000001e+00   1.0005999999999999e+00   4.7882999999999996e+00   2.6970000000000000e-01   6.8320000000000003e-01   2.6540000000000002e-01
  -7.9349999999999998e-01   8.5740000000000005e-01   1.5441000000000000e+00   1.0500000000000000e-01  -2.4740000000000001e-01  -9.6500000000000002e-02   1.3761000000000001e+00   1.0227999999999999e+00   4.8754000000000000e+00   1.7340000000000000e-01   6.9279999999999997e-01   2.9640000000000000e-01
  -9.2579999999999996e-01   6.5949999999999998e-01   1.2010000000000001e+00   1.4319999999999999e-01  -2.0930000000000001e-01  -8.3299999999999999e-02   1.1540999999999999e+00   1.0005999999999999e+00   4.7012999999999998e+00   2.2159999999999999e-01   6.6390000000000005e-01   3.1409999999999999e-01
  -9.0369999999999995e-01   5.0560000000000005e-01   2.5735000000000001e+00   1.2410000000000000e-01  -2.0930000000000001e-01  -5.2600000000000001e-02   1.2428999999999999e+00   9.5609999999999995e-01   4.5270999999999999e+00   2.4079999999999999e-01   7.8900000000000003e-01   3.0080000000000001e-01
  -5.7310000000000005e-01   3.9570000000000000e-01   1.5441000000000000e+00   1.6230000000000000e-01  -2.5690000000000002e-01  -1.0960000000000000e-01   1.3317000000000001e+00   8.0049999999999999e-01   5.1365999999999996e+00   2.2159999999999999e-01   7.4090000000000000e-01   3.0080000000000001e-01
  -8.3760000000000001e-01   7.0350000000000001e-01   2.0588000000000002e+00   1.7190000000000000e-01  -1.7130000000000001e-01  -5.2600000000000001e-02   1.0875999999999999e+00   8.2269999999999999e-01   4.7012999999999998e+00   1.7340000000000000e-01   6.0619999999999996e-01   3.2290000000000002e-01
  -8.3760000000000001e-01   3.7369999999999998e-01   2.4018999999999999e+00   1.2410000000000000e-01  -1.6180000000000000e-01  -2.6300000000000000e-02   1.2206999999999999e+00   1.0894999999999999e+00   5.3106999999999998e+00   1.4449999999999999e-01   6.7349999999999999e-01   3.2290000000000002e-01
  -7.9349999999999998e-01   4.6170000000000000e-01   2.6593000000000000e+00   1.2410000000000000e-01  -2.4740000000000001e-01  -8.7700000000000000e-02   1.1984999999999999e+00   8.4499999999999997e-01   4.5270999999999999e+00   2.3119999999999999e-01   6.7349999999999999e-01   3.4060000000000001e-01
  -7.2740000000000005e-01   4.3969999999999998e-01   1.6298999999999999e+00   8.5900000000000004e-02  -2.5690000000000002e-01  -7.8899999999999998e-02   1.0875999999999999e+00   9.7840000000000005e-01   4.7012999999999998e+00   2.4079999999999999e-01   6.4470000000000005e-01   3.1850000000000001e-01
  -8.8170000000000004e-01   6.3749999999999996e-01   1.6298999999999999e+00   1.8140000000000001e-01  -1.5229999999999999e-01  -7.8899999999999998e-02   1.1762999999999999e+00   9.5609999999999995e-01   4.9623999999999997e+00   2.0230000000000001e-01   6.4470000000000005e-01   3.0520000000000003e-01
  -9.2579999999999996e-01   7.6939999999999997e-01   1.4582999999999999e+00   9.4999999999999998e-03  -3.3310000000000001e-01  -7.8899999999999998e-02   1.1762999999999999e+00   9.7840000000000005e-01   4.2659000000000002e+00   2.3119999999999999e-01   7.1199999999999997e-01   3.1850000000000001e-01
  -8.5960000000000003e-01   6.8149999999999999e-01   2.7450999999999999e+00   1.8140000000000001e-01  -2.8549999999999998e-01  -5.2600000000000001e-02   1.2428999999999999e+00   1.0450999999999999e+00   4.9623999999999997e+00   1.8300000000000000e-01   6.5429999999999999e-01   3.1850000000000001e-01
  -5.5110000000000003e-01   5.7160000000000000e-01   2.1446000000000001e+00   1.2410000000000000e-01  -2.8549999999999998e-01  -1.0960000000000000e-01   1.1984999999999999e+00   1.0672999999999999e+00   5.1365999999999996e+00   1.8300000000000000e-01   6.2539999999999996e-01   2.9640000000000000e-01
  -9.2579999999999996e-01   6.1550000000000005e-01   2.1446000000000001e+00   1.7190000000000000e-01  -1.6180000000000000e-01  -6.1400000000000003e-02   1.1540999999999999e+00   9.1169999999999995e-01   4.8754000000000000e+00   1.7340000000000000e-01   7.6980000000000004e-01   3.0520000000000003e-01
  -1.0580000000000001e+00   5.7160000000000000e-01   2.5735000000000001e+00   1.5279999999999999e-01  -1.6180000000000000e-01  -9.6500000000000002e-02   1.2206999999999999e+00   1.2230000000000001e+00   4.3529999999999998e+00   1.9270000000000001e-01   7.0240000000000002e-01   3.2729999999999998e-01
  -8.1559999999999999e-01   6.1550000000000005e-01   2.9165999999999999e+00   1.3370000000000001e-01  -1.9030000000000000e-01  -1.2280000000000001e-01   1.2650999999999999e+00   1.0005999999999999e+00   4.5270999999999999e+00   2.4079999999999999e-01   5.9660000000000002e-01   3.1409999999999999e-01
  -8.5960000000000003e-01   5.0560000000000005e-01   1.2867999999999999e+00   1.6230000000000000e-01  -1.7130000000000001e-01  -7.8899999999999998e-02   1.1984999999999999e+00   8.2269999999999999e-01   4.6142000000000003e+00   2.8899999999999998e-01   6.2539999999999996e-01   3.1850000000000001e-01
  -1.0360000000000000e+00   5.2759999999999996e-01   2.4018999999999999e+00   1.4319999999999999e-01  -1.5229999999999999e-01  -6.5799999999999997e-02   1.1984999999999999e+00   9.1169999999999995e-01   4.6142000000000003e+00   1.4449999999999999e-01   6.7349999999999999e-01   3.1409999999999999e-01
  -7.2740000000000005e-01   4.6170000000000000e-01   2.4018999999999999e+00   1.7190000000000000e-01  -2.1890000000000001e-01  -6.5799999999999997e-02   1.0875999999999999e+00   1.0450999999999999e+00   5.1365999999999996e+00   1.3489999999999999e-01   6.8320000000000003e-01   2.8310000000000002e-01
  -7.0530000000000004e-01   5.9360000000000002e-01   1.8015000000000001e+00   1.8140000000000001e-01  -3.3310000000000001e-01  -1.0520000000000000e-01   1.2428999999999999e+00   9.3389999999999995e-01   5.3977000000000004e+00   1.6380000000000000e-01   6.2539999999999996e-01   3.5830000000000001e-01
  -1.0139000000000000e+00   3.2979999999999998e-01   2.4018999999999999e+00   1.9089999999999999e-01  -2.9499999999999998e-01  -5.2600000000000001e-02   1.2428999999999999e+00   1.0005999999999999e+00   4.6142000000000003e+00   1.6380000000000000e-01   6.1580000000000001e-01   3.2729999999999998e-01
  -8.8170000000000004e-01   6.8149999999999999e-01   1.7157000000000000e+00   1.5279999999999999e-01  -3.4260000000000002e-01  -7.8899999999999998e-02   1.3983000000000001e+00   1.1117999999999999e+00   5.1365999999999996e+00   2.6010000000000000e-01   7.4090000000000000e-01   2.7429999999999999e-01
  -8.8170000000000004e-01   6.8149999999999999e-01   2.4018999999999999e+00   1.0500000000000000e-01  -2.2839999999999999e-01  -7.4499999999999997e-02   1.2206999999999999e+00   1.1563000000000001e+00   3.6564999999999999e+00   1.9270000000000001e-01   5.7730000000000004e-01   2.9640000000000000e-01
  -8.3760000000000001e-01   5.4959999999999998e-01   2.1446000000000001e+00   1.3370000000000001e-01  -2.5690000000000002e-01  -1.0960000000000000e-01   1.2650999999999999e+00   8.2269999999999999e-01   4.5270999999999999e+00   2.4079999999999999e-01   6.1580000000000001e-01   2.9189999999999999e-01
  -7.7149999999999996e-01   5.2759999999999996e-01   2.8309000000000002e+00   1.3370000000000001e-01  -1.9030000000000000e-01  -8.3299999999999999e-02   1.3539000000000001e+00   8.6719999999999997e-01   4.5270999999999999e+00   9.6299999999999997e-02   6.6390000000000005e-01   3.0080000000000001e-01
  -6.6130000000000000e-01   6.5949999999999998e-01   1.5441000000000000e+00   1.2410000000000000e-01  -1.2370000000000000e-01  -1.1400000000000000e-01   1.1540999999999999e+00   1.0450999999999999e+00   4.9623999999999997e+00   1.7340000000000000e-01   6.0619999999999996e-01   2.7429999999999999e-01
  -8.8170000000000004e-01   6.8149999999999999e-01   2.1446000000000001e+00   1.4319999999999999e-01  -1.6180000000000000e-01  -4.8200000000000000e-02   1.0875999999999999e+00   9.7840000000000005e-01   4.4401000000000002e+00   2.0230000000000001e-01   6.1580000000000001e-01   3.2729999999999998e-01
  -7.9349999999999998e-01   6.8149999999999999e-01   1.8872000000000000e+00   2.8600000000000000e-02  -2.6640000000000003e-01  -8.7700000000000000e-02   1.0431999999999999e+00   9.7840000000000005e-01   5.9200999999999997e+00   8.6699999999999999e-02   6.8320000000000003e-01   3.0520000000000003e-01
  -9.0369999999999995e-01   5.9360000000000002e-01   1.3725000000000001e+00   1.1459999999999999e-01  -3.4260000000000002e-01  -7.0199999999999999e-02   1.0431999999999999e+00   7.5600000000000001e-01   4.6142000000000003e+00   2.0230000000000001e-01   6.2539999999999996e-01   3.1850000000000001e-01
  -7.2740000000000005e-01   5.7160000000000000e-01   1.0294000000000001e+00   2.1959999999999999e-01  -1.9030000000000000e-01  -1.1840000000000001e-01   1.1096999999999999e+00   9.1169999999999995e-01   3.7435999999999998e+00   2.2159999999999999e-01   5.6769999999999998e-01   3.0959999999999999e-01
  -8.1559999999999999e-01   4.1770000000000002e-01   1.8872000000000000e+00   8.5900000000000004e-02  -3.3310000000000001e-01  -8.7700000000000000e-02   1.2428999999999999e+00   9.3389999999999995e-01   4.6142000000000003e+00   2.0230000000000001e-01   6.9279999999999997e-01   3.0080000000000001e-01
  -8.3760000000000001e-01   5.7160000000000000e-01   1.8015000000000001e+00   1.4319999999999999e-01  -2.4740000000000001e-01  -9.2100000000000001e-02   1.3317000000000001e+00   8.2269999999999999e-01   4.4401000000000002e+00   2.0230000000000001e-01   6.8320000000000003e-01   3.0080000000000001e-01
  -5.9509999999999996e-01   7.4739999999999995e-01   2.2303999999999999e+00   1.1459999999999999e-01  -1.9980000000000001e-01  -7.4499999999999997e-02   1.1540999999999999e+00   1.0005999999999999e+00   4.6142000000000003e+00   1.6380000000000000e-01   6.8320000000000003e-01   2.9189999999999999e-01
  -7.7149999999999996e-01   6.1550000000000005e-01   1.7157000000000000e+00   7.6399999999999996e-02  -1.9030000000000000e-01  -1.1400000000000000e-01   1.2650999999999999e+00   9.1169999999999995e-01   4.7882999999999996e+00   2.5050000000000000e-01   6.5429999999999999e-01   2.9189999999999999e-01
  -7.0530000000000004e-01   6.3749999999999996e-01   1.7157000000000000e+00   5.7299999999999997e-02  -2.5690000000000002e-01  -6.5799999999999997e-02   9.7660000000000002e-01   8.8939999999999997e-01   4.8754000000000000e+00   2.6970000000000000e-01   6.3510000000000000e-01   2.7870000000000000e-01
  -8.3760000000000001e-01   7.0350000000000001e-01   2.4018999999999999e+00   8.5900000000000004e-02  -1.1420000000000000e-01  -5.7000000000000002e-02   1.1540999999999999e+00   1.0672999999999999e+00   4.4401000000000002e+00   1.2520000000000001e-01   6.7349999999999999e-01   3.2290000000000002e-01
  -7.0530000000000004e-01   6.1550000000000005e-01   2.0588000000000002e+00   2.0999999999999999e-01  -2.1890000000000001e-01  -6.1400000000000003e-02   1.3095000000000001e+00   1.0227999999999999e+00   4.6142000000000003e+00   1.9270000000000001e-01   6.2539999999999996e-01   2.9640000000000000e-01
  -6.8330000000000002e-01   6.5949999999999998e-01   1.8015000000000001e+00   1.5279999999999999e-01  -2.0930000000000001e-01  -6.5799999999999997e-02   1.1984999999999999e+00   8.4499999999999997e-01   5.3106999999999998e+00   2.3119999999999999e-01   6.8320000000000003e-01   3.0520000000000003e-01
  -7.9349999999999998e-01   6.3749999999999996e-01   2.4018999999999999e+00   1.2410000000000000e-01  -2.6640000000000003e-01  -4.3900000000000002e-02   1.1762999999999999e+00   9.7840000000000005e-01   4.6142000000000003e+00   1.8300000000000000e-01   6.0619999999999996e-01   3.0080000000000001e-01
  -7.7149999999999996e-01   4.1770000000000002e-01   2.6593000000000000e+00   1.1459999999999999e-01  -2.4740000000000001e-01  -8.3299999999999999e-02   1.3317000000000001e+00   9.5609999999999995e-01   4.7882999999999996e+00   1.7340000000000000e-01   6.6390000000000005e-01   3.2290000000000002e-01
  -7.4939999999999996e-01   5.9360000000000002e-01   2.5735000000000001e+00   1.4319999999999999e-01  -2.3790000000000000e-01  -3.5099999999999999e-02   1.1540999999999999e+00   9.5609999999999995e-01   4.9623999999999997e+00   2.3119999999999999e-01   6.9279999999999997e-01   2.9189999999999999e-01
  -9.4779999999999998e-01   7.6939999999999997e-01   1.8015000000000001e+00   6.6799999999999998e-02  -3.3310000000000001e-01  -7.8899999999999998e-02   1.1984999999999999e+00   1.0227999999999999e+00   4.1788999999999996e+00   1.5409999999999999e-01   6.4470000000000005e-01   3.1409999999999999e-01
  -8.8170000000000004e-01   7.6939999999999997e-01   2.7450999999999999e+00   1.9089999999999999e-01  -2.1890000000000001e-01  -3.9500000000000000e-02   1.1096999999999999e+00   8.8939999999999997e-01   5.0495000000000001e+00   8.6699999999999999e-02   6.9279999999999997e-01   3.0520000000000003e-01
  -7.2740000000000005e-01   5.7160000000000000e-01   2.2303999999999999e+00   1.1459999999999999e-01  -2.0930000000000001e-01  -7.4499999999999997e-02   1.2206999999999999e+00   1.1339999999999999e+00   5.0495000000000001e+00   2.1190000000000001e-01   7.3129999999999995e-01   2.8310000000000002e-01
  -9.0369999999999995e-01   4.6170000000000000e-01   2.4018999999999999e+00   1.3370000000000001e-01  -1.6180000000000000e-01  -7.8899999999999998e-02   1.1096999999999999e+00   1.0450999999999999e+00   4.8754000000000000e+00   2.3119999999999999e-01   6.5429999999999999e-01   3.0959999999999999e-01
  -8.5960000000000003e-01   4.8359999999999997e-01   2.1446000000000001e+00   1.5279999999999999e-01  -2.1890000000000001e-01  -1.0090000000000000e-01   1.1762999999999999e+00   1.0005999999999999e+00   4.7882999999999996e+00   1.7340000000000000e-01   5.9660000000000002e-01   3.0959999999999999e-01
  -8.8170000000000004e-01   6.3749999999999996e-01   2.1446000000000001e+00   1.4319999999999999e-01  -1.9030000000000000e-01  -7.0199999999999999e-02   1.2428999999999999e+00   1.1785000000000001e+00   4.7012999999999998e+00   1.8300000000000000e-01   6.8320000000000003e-01   3.0520000000000003e-01
  -1.1241000000000001e+00   5.0560000000000005e-01   2.2303999999999999e+00   7.6399999999999996e-02  -2.2839999999999999e-01  -1.0960000000000000e-01   1.1762999999999999e+00   7.7820000000000000e-01   4.5270999999999999e+00   1.3489999999999999e-01   6.0619999999999996e-01   2.6100000000000001e-01
  -8.1559999999999999e-01   1.7590000000000000e-01   1.5441000000000000e+00   1.8140000000000001e-01  -1.5229999999999999e-01  -1.0520000000000000e-01   8.8780000000000003e-01   1.1117999999999999e+00   5.3106999999999998e+00   2.1190000000000001e-01   6.9279999999999997e-01   3.0520000000000003e-01
  -7.4939999999999996e-01   6.3749999999999996e-01   1.8872000000000000e+00   1.0500000000000000e-01  -2.0930000000000001e-01  -5.2600000000000001e-02   1.0431999999999999e+00   1.0450999999999999e+00   4.6142000000000003e+00   1.7340000000000000e-01   6.6390000000000005e-01   3.1409999999999999e-01
  -1.0139000000000000e+00   5.0560000000000005e-01   1.9730000000000001e+00   1.6230000000000000e-01  -2.6640000000000003e-01  -1.1400000000000000e-01   1.3317000000000001e+00   1.0450999999999999e+00   4.8754000000000000e+00   2.2159999999999999e-01   6.7349999999999999e-01   3.4949999999999998e-01
  -7.7149999999999996e-01   4.8359999999999997e-01   2.0588000000000002e+00   8.5900000000000004e-02  -3.0449999999999999e-01  -6.1400000000000003e-02   1.3761000000000001e+00   1.0005999999999999e+00   3.9177000000000000e+00   1.3489999999999999e-01   6.7349999999999999e-01   2.9189999999999999e-01
  -7.2740000000000005e-01   5.9360000000000002e-01   1.8872000000000000e+00   1.6230000000000000e-01  -2.3790000000000000e-01  -6.5799999999999997e-02   1.4649000000000001e+00   7.7820000000000000e-01   5.0495000000000001e+00   1.4449999999999999e-01   6.0619999999999996e-01   3.2729999999999998e-01
  -8.3760000000000001e-01   5.4959999999999998e-01   1.8872000000000000e+00   1.0500000000000000e-01  -1.8079999999999999e-01  -6.5799999999999997e-02   1.2428999999999999e+00   9.1169999999999995e-01   4.9623999999999997e+00   2.6970000000000000e-01   7.2170000000000001e-01   2.7870000000000000e-01
  -8.8170000000000004e-01   7.6939999999999997e-01   1.6298999999999999e+00   1.0500000000000000e-01  -1.8079999999999999e-01  -6.1400000000000003e-02   1.0431999999999999e+00   6.0040000000000004e-01   4.3529999999999998e+00   1.8300000000000000e-01   6.9279999999999997e-01   3.1850000000000001e-01
  -6.1719999999999997e-01   6.1550000000000005e-01   2.4876999999999998e+00   9.5500000000000002e-02  -1.9030000000000000e-01  -3.0700000000000002e-02   9.7660000000000002e-01   1.0227999999999999e+00   4.8754000000000000e+00   2.0230000000000001e-01   6.7349999999999999e-01   3.4499999999999997e-01
  -4.6289999999999998e-01   6.8149999999999999e-01   2.2303999999999999e+00   2.3870000000000000e-01  -2.1890000000000001e-01  -8.7700000000000000e-02   9.9880000000000002e-01   1.1563000000000001e+00   5.3977000000000004e+00   1.5409999999999999e-01   6.5429999999999999e-01   2.7429999999999999e-01
  -8.1559999999999999e-01   5.9360000000000002e-01   1.7157000000000000e+00   7.6399999999999996e-02  -2.5690000000000002e-01  -1.0520000000000000e-01   1.2650999999999999e+00   1.2674000000000001e+00   4.8754000000000000e+00   2.6010000000000000e-01   5.7730000000000004e-01   3.0080000000000001e-01
  -9.0369999999999995e-01   4.3969999999999998e-01   1.6298999999999999e+00   1.1459999999999999e-01  -2.2839999999999999e-01  -5.2600000000000001e-02   1.3095000000000001e+00   1.0005999999999999e+00   4.1788999999999996e+00   1.6380000000000000e-01   6.2539999999999996e-01   2.9189999999999999e-01
  -7.4939999999999996e-01   5.9360000000000002e-01   1.9730000000000001e+00   6.6799999999999998e-02  -1.7130000000000001e-01  -4.8200000000000000e-02   1.1984999999999999e+00   9.3389999999999995e-01   5.1365999999999996e+00   1.8300000000000000e-01   5.9660000000000002e-01   3.7159999999999999e-01
  -7.0530000000000004e-01   6.1550000000000005e-01   1.9730000000000001e+00   1.9099999999999999e-02  -1.9030000000000000e-01  -9.2100000000000001e-02   1.1318999999999999e+00   1.0672999999999999e+00   5.0495000000000001e+00   2.3119999999999999e-01   6.6390000000000005e-01   3.0959999999999999e-01
  -1.0580000000000001e+00   6.8149999999999999e-01   1.7157000000000000e+00   1.1459999999999999e-01  -2.0930000000000001e-01  -6.5799999999999997e-02   1.3317000000000001e+00   8.8939999999999997e-01   4.5270999999999999e+00   2.4079999999999999e-01   6.0619999999999996e-01   3.3620000000000000e-01
  -7.2740000000000005e-01   6.3749999999999996e-01   2.5735000000000001e+00   3.8199999999999998e-02  -2.3790000000000000e-01  -1.0090000000000000e-01   1.3317000000000001e+00   8.0049999999999999e-01   4.7882999999999996e+00   2.2159999999999999e-01   6.1580000000000001e-01   2.9640000000000000e-01
  -8.5960000000000003e-01   6.3749999999999996e-01   1.8015000000000001e+00   1.5279999999999999e-01  -2.3790000000000000e-01  -8.3299999999999999e-02   1.0209999999999999e+00   1.0227999999999999e+00   4.1788999999999996e+00   1.9270000000000001e-01   7.0240000000000002e-01   3.2290000000000002e-01
  -7.9349999999999998e-01   4.6170000000000000e-01   1.9730000000000001e+00   7.6399999999999996e-02  -2.5690000000000002e-01  -1.3159999999999999e-01   1.2873000000000001e+00   1.1563000000000001e+00   5.0495000000000001e+00   2.4079999999999999e-01   6.9279999999999997e-01   2.8310000000000002e-01
  -7.2740000000000005e-01   5.2759999999999996e-01   1.8872000000000000e+00   2.2910000000000000e-01  -1.5229999999999999e-01  -8.7700000000000000e-02   1.2428999999999999e+00   9.7840000000000005e-01   4.2659000000000002e+00   1.9270000000000001e-01   6.5429999999999999e-01   3.4060000000000001e-01
  -9.6989999999999998e-01   6.1550000000000005e-01   2.3161999999999998e+00   1.6230000000000000e-01  -2.1890000000000001e-01  -9.6500000000000002e-02   1.1984999999999999e+00   8.4499999999999997e-01   4.7012999999999998e+00   2.9859999999999998e-01   6.7349999999999999e-01   3.0959999999999999e-01
  -8.1559999999999999e-01   6.1550000000000005e-01   1.8872000000000000e+00   1.2410000000000000e-01  -2.0930000000000001e-01  -7.0199999999999999e-02   1.1984999999999999e+00   1.0894999999999999e+00   4.7012999999999998e+00   2.1190000000000001e-01   7.1199999999999997e-01   3.0520000000000003e-01
  -8.5960000000000003e-01   4.8359999999999997e-01   2.3161999999999998e+00   1.0500000000000000e-01  -2.1890000000000001e-01  -9.6500000000000002e-02   1.3539000000000001e+00   1.0450999999999999e+00   4.7882999999999996e+00   1.2520000000000001e-01   7.4090000000000000e-01   3.0080000000000001e-01
  -8.3760000000000001e-01   7.0350000000000001e-01   1.5441000000000000e+00   1.3370000000000001e-01  -1.8079999999999999e-01  -7.8899999999999998e-02   1.1984999999999999e+00   8.2269999999999999e-01   4.2659000000000002e+00   1.8300000000000000e-01   6.1580000000000001e-01   3.3620000000000000e-01
  -7.7149999999999996e-01   4.1770000000000002e-01   1.1152000000000000e+00   1.4319999999999999e-01  -3.0449999999999999e-01  -5.7000000000000002e-02   1.0209999999999999e+00   1.0227999999999999e+00   5.3106999999999998e+00   2.0230000000000001e-01   6.1580000000000001e-01   2.9640000000000000e-01
  -8.1559999999999999e-01   7.0350000000000001e-01   1.4582999999999999e+00   1.9089999999999999e-01  -2.6640000000000003e-01  -9.2100000000000001e-02   1.1096999999999999e+00   8.0049999999999999e-01   4.3529999999999998e+00   2.0230000000000001e-01   6.3510000000000000e-01   3.0959999999999999e-01
  -6.8330000000000002e-01   4.6170000000000000e-01   2.8309000000000002e+00   1.6230000000000000e-01  -1.4269999999999999e-01  -7.8899999999999998e-02   1.1096999999999999e+00   8.6719999999999997e-01   4.9623999999999997e+00   2.0230000000000001e-01   6.5429999999999999e-01   3.3620000000000000e-01
  -6.3919999999999999e-01   7.0350000000000001e-01   1.8872000000000000e+00   1.8140000000000001e-01  -1.4269999999999999e-01  -1.0090000000000000e-01   1.2650999999999999e+00   9.1169999999999995e-01   4.9623999999999997e+00   2.3119999999999999e-01   7.6980000000000004e-01   3.0959999999999999e-01
  -7.4939999999999996e-01   6.1550000000000005e-01   2.1446000000000001e+00   2.0999999999999999e-01  -2.0930000000000001e-01  -8.7700000000000000e-02   1.3983000000000001e+00   1.1117999999999999e+00   5.1365999999999996e+00   1.8300000000000000e-01   7.6010000000000000e-01   2.8749999999999998e-01
  -6.8330000000000002e-01   4.8359999999999997e-01   2.4876999999999998e+00   9.5500000000000002e-02  -1.8079999999999999e-01  -7.8899999999999998e-02   1.2873000000000001e+00   1.1563000000000001e+00   3.9177000000000000e+00   1.9270000000000001e-01   5.9660000000000002e-01   3.1409999999999999e-01
  -6.1719999999999997e-01   7.6939999999999997e-01   1.8015000000000001e+00   1.5279999999999999e-01  -2.9499999999999998e-01  -5.7000000000000002e-02   1.2650999999999999e+00   1.0005999999999999e+00   4.3529999999999998e+00   2.3119999999999999e-01   6.3510000000000000e-01   3.0959999999999999e-01
  -7.9349999999999998e-01   4.3969999999999998e-01   2.5735000000000001e+00   5.7299999999999997e-02  -3.1400000000000000e-01  -1.0520000000000000e-01   1.1762999999999999e+00   1.1785000000000001e+00   4.0048000000000004e+00   1.1559999999999999e-01   6.9279999999999997e-01   3.0959999999999999e-01
  -7.0530000000000004e-01   6.8149999999999999e-01   2.0588000000000002e+00   1.7190000000000000e-01  -2.5690000000000002e-01  -8.7700000000000000e-02   9.3220000000000003e-01   1.0894999999999999e+00   5.2236000000000002e+00   2.4079999999999999e-01   6.8320000000000003e-01   3.0959999999999999e-01
  -7.7149999999999996e-01   5.4959999999999998e-01   1.9730000000000001e+00   1.0500000000000000e-01  -2.1890000000000001e-01  -9.6500000000000002e-02   1.1762999999999999e+00   8.6719999999999997e-01   5.1365999999999996e+00   1.4449999999999999e-01   6.1580000000000001e-01   2.9189999999999999e-01
  -6.6130000000000000e-01   6.8149999999999999e-01   1.7157000000000000e+00   9.5500000000000002e-02  -2.4740000000000001e-01  -7.0199999999999999e-02   1.4205000000000001e+00   1.0894999999999999e+00   5.5719000000000003e+00   1.7340000000000000e-01   6.8320000000000003e-01   3.5389999999999999e-01
  -7.7149999999999996e-01   5.4959999999999998e-01   1.9730000000000001e+00   5.7299999999999997e-02  -2.1890000000000001e-01  -7.4499999999999997e-02   1.2206999999999999e+00   1.0672999999999999e+00   4.8754000000000000e+00   1.8300000000000000e-01   7.1199999999999997e-01   2.8749999999999998e-01
  -8.1559999999999999e-01   4.1770000000000002e-01   2.4018999999999999e+00   1.7190000000000000e-01  -1.6180000000000000e-01  -6.1400000000000003e-02   1.2650999999999999e+00   9.1169999999999995e-01   5.1365999999999996e+00   2.5050000000000000e-01   6.8320000000000003e-01   3.0520000000000003e-01
  -6.8330000000000002e-01   5.9360000000000002e-01   2.0588000000000002e+00   1.3370000000000001e-01  -1.9980000000000001e-01  -1.1840000000000001e-01   1.1540999999999999e+00   8.2269999999999999e-01   4.5270999999999999e+00   2.4079999999999999e-01   6.0619999999999996e-01   2.8749999999999998e-01
  -7.7149999999999996e-01   6.8149999999999999e-01   1.9730000000000001e+00   1.3370000000000001e-01  -1.9030000000000000e-01  -7.4499999999999997e-02   1.3095000000000001e+00   9.5609999999999995e-01   5.1365999999999996e+00   7.7100000000000002e-02   6.4470000000000005e-01   3.1409999999999999e-01
  -8.8170000000000004e-01   6.3749999999999996e-01   2.1446000000000001e+00   1.0500000000000000e-01  -1.9030000000000000e-01  -1.0960000000000000e-01   1.4427000000000001e+00   9.5609999999999995e-01   5.4847999999999999e+00   1.1559999999999999e-01   6.6390000000000005e-01   3.2729999999999998e-01
  -5.7310000000000005e-01   6.1550000000000005e-01   1.9730000000000001e+00   1.7190000000000000e-01  -2.2839999999999999e-01  -6.5799999999999997e-02   1.3317000000000001e+00   8.0049999999999999e-01   5.3106999999999998e+00   2.1190000000000001e-01   6.7349999999999999e-01   3.3179999999999998e-01
  -7.2740000000000005e-01   7.2550000000000003e-01   1.7157000000000000e+00   1.2410000000000000e-01  -1.5229999999999999e-01  -5.7000000000000002e-02   1.1984999999999999e+00   8.2269999999999999e-01   5.0495000000000001e+00   2.2159999999999999e-01   7.6980000000000004e-01   3.2729999999999998e-01
  -7.7149999999999996e-01   4.8359999999999997e-01   2.2303999999999999e+00   1.4319999999999999e-01  -2.6640000000000003e-01  -1.0090000000000000e-01   1.0209999999999999e+00   8.8939999999999997e-01   3.8306000000000000e+00   1.5409999999999999e-01   5.9660000000000002e-01   3.0520000000000003e-01
  -8.8170000000000004e-01   6.1550000000000005e-01   2.7450999999999999e+00   1.3370000000000001e-01  -2.3790000000000000e-01  -7.8899999999999998e-02   1.2873000000000001e+00   8.6719999999999997e-01   4.7012999999999998e+00   2.4079999999999999e-01   6.5429999999999999e-01   3.0080000000000001e-01
  -1.0360000000000000e+00   4.3969999999999998e-01   2.1446000000000001e+00   1.9099999999999999e-02  -1.9980000000000001e-01  -3.9500000000000000e-02   1.3317000000000001e+00   9.1169999999999995e-01   4.9623999999999997e+00   2.3119999999999999e-01   6.6390000000000005e-01   3.1850000000000001e-01
  -5.9509999999999996e-01   4.8359999999999997e-01   1.8015000000000001e+00   4.7699999999999999e-02  -2.4740000000000001e-01  -9.2100000000000001e-02   1.1318999999999999e+00   9.7840000000000005e-01   5.0495000000000001e+00   2.6010000000000000e-01   6.1580000000000001e-01   2.8749999999999998e-01
  -8.5960000000000003e-01   6.5949999999999998e-01   1.0294000000000001e+00   1.6230000000000000e-01  -2.5690000000000002e-01  -1.3589999999999999e-01   1.1540999999999999e+00   1.0227999999999999e+00   4.6142000000000003e+00   1.4449999999999999e-01   6.4470000000000005e-01   3.1850000000000001e-01
  -9.0369999999999995e-01   5.7160000000000000e-01   2.0588000000000002e+00   6.6799999999999998e-02  -1.9030000000000000e-01  -1.2720000000000001e-01   1.3095000000000001e+00   9.7840000000000005e-01   5.1365999999999996e+00   1.0600000000000000e-01   6.5429999999999999e-01   3.4499999999999997e-01
  -6.8330000000000002e-01   7.0350000000000001e-01   1.7157000000000000e+00   1.7190000000000000e-01  -2.2839999999999999e-01   0.0000000000000000e+00   1.3317000000000001e+00   9.1169999999999995e-01   5.0495000000000001e+00   1.9270000000000001e-01   6.9279999999999997e-01   3.1409999999999999e-01
  -7.0530000000000004e-01   7.4739999999999995e-01   1.7157000000000000e+00   1.8140000000000001e-01  -1.9030000000000000e-01  -7.4499999999999997e-02   1.1318999999999999e+00   9.5609999999999995e-01   5.3977000000000004e+00   1.6380000000000000e-01   6.5429999999999999e-01   2.7429999999999999e-01
  -9.2579999999999996e-01   7.9139999999999999e-01   2.8309000000000002e+00   1.1459999999999999e-01  -1.6180000000000000e-01  -8.7700000000000000e-02   1.1984999999999999e+00   1.0227999999999999e+00   5.3977000000000004e+00   2.3119999999999999e-01   7.2170000000000001e-01   3.5389999999999999e-01
  -6.1719999999999997e-01   6.5949999999999998e-01   2.0588000000000002e+00   9.4999999999999998e-03  -1.4269999999999999e-01  -9.2100000000000001e-02   1.3317000000000001e+00   8.4499999999999997e-01   4.9623999999999997e+00   2.0230000000000001e-01   6.8320000000000003e-01   2.8310000000000002e-01
  -7.7149999999999996e-01   5.4959999999999998e-01   2.0588000000000002e+00   5.7299999999999997e-02  -2.1890000000000001e-01  -1.0520000000000000e-01   9.1000000000000003e-01   1.0005999999999999e+00   4.7882999999999996e+00   1.6380000000000000e-01   6.8320000000000003e-01   3.5830000000000001e-01
  -7.7149999999999996e-01   7.0350000000000001e-01   3.0024000000000002e+00   1.5279999999999999e-01  -1.7130000000000001e-01  -7.0199999999999999e-02   1.1096999999999999e+00   1.2452000000000001e+00   4.7882999999999996e+00   2.5050000000000000e-01   7.1199999999999997e-01   3.7159999999999999e-01
  -7.9349999999999998e-01   5.7160000000000000e-01   2.2303999999999999e+00   2.0050000000000001e-01  -3.1400000000000000e-01  -4.8200000000000000e-02   1.5315000000000001e+00   6.6710000000000003e-01   4.1788999999999996e+00   2.1190000000000001e-01   6.3510000000000000e-01   3.5389999999999999e-01
  -8.3760000000000001e-01   5.2759999999999996e-01   1.8872000000000000e+00   6.6799999999999998e-02  -3.2350000000000001e-01  -7.4499999999999997e-02   1.1096999999999999e+00   9.3389999999999995e-01   4.7882999999999996e+00   8.6699999999999999e-02   6.8320000000000003e-01   3.1850000000000001e-01
  -7.0530000000000004e-01   3.5170000000000001e-01   1.8015000000000001e+00   1.7190000000000000e-01  -1.8079999999999999e-01  -1.2720000000000001e-01   8.4340000000000004e-01   1.2230000000000001e+00   4.7012999999999998e+00   1.1559999999999999e-01   6.0619999999999996e-01   3.1850000000000001e-01
  -5.9509999999999996e-01   4.6170000000000000e-01   2.3161999999999998e+00   1.3370000000000001e-01  -2.2839999999999999e-01  -9.6500000000000002e-02   1.2873000000000001e+00   7.5600000000000001e-01   5.5719000000000003e+00   1.8300000000000000e-01   7.7939999999999998e-01   2.8749999999999998e-01
  -7.0530000000000004e-01   4.6170000000000000e-01   1.6298999999999999e+00   1.8140000000000001e-01  -2.1890000000000001e-01  -4.3900000000000002e-02   1.2428999999999999e+00   1.0672999999999999e+00   4.5270999999999999e+00   2.4079999999999999e-01   6.6390000000000005e-01   2.8749999999999998e-01
  -9.4779999999999998e-01   6.3749999999999996e-01   8.5780000000000001e-01   1.6230000000000000e-01  -1.3320000000000001e-01  -7.0199999999999999e-02   1.1984999999999999e+00   9.3389999999999995e-01   4.8754000000000000e+00   1.8300000000000000e-01   6.4470000000000005e-01   3.1409999999999999e-01
  -7.0530000000000004e-01   4.6170000000000000e-01   1.7157000000000000e+00   2.3870000000000000e-01  -1.9030000000000000e-01  -1.1400000000000000e-01   1.2650999999999999e+00   9.5609999999999995e-01   4.5270999999999999e+00   9.6299999999999997e-02   6.3510000000000000e-01   2.9189999999999999e-01
  -5.2900000000000003e-01   5.4959999999999998e-01   1.8872000000000000e+00   9.5500000000000002e-02  -1.9030000000000000e-01  -7.4499999999999997e-02   1.1762999999999999e+00   1.1339999999999999e+00   3.7435999999999998e+00   1.7340000000000000e-01   6.2539999999999996e-01   3.1409999999999999e-01
  -7.7149999999999996e-01   7.0350000000000001e-01   1.7157000000000000e+00   9.4999999999999998e-03  -2.3790000000000000e-01  -6.1400000000000003e-02   1.2428999999999999e+00   1.0005999999999999e+00   4.8754000000000000e+00   1.5409999999999999e-01   6.6390000000000005e-01   3.1850000000000001e-01
  -9.2579999999999996e-01   6.1550000000000005e-01   2.7450999999999999e+00   1.2410000000000000e-01  -2.2839999999999999e-01  -9.2100000000000001e-02   1.3983000000000001e+00   1.1117999999999999e+00   5.1365999999999996e+00   2.8899999999999998e-01   6.4470000000000005e-01   3.1409999999999999e-01
  -6.8330000000000002e-01   4.3969999999999998e-01   2.3161999999999998e+00   3.8199999999999998e-02  -2.8549999999999998e-01  -5.2600000000000001e-02   1.2428999999999999e+00   7.3380000000000001e-01   4.8754000000000000e+00   2.4079999999999999e-01   6.5429999999999999e-01   2.7429999999999999e-01
  -7.4939999999999996e-01   7.6939999999999997e-01   1.9730000000000001e+00   2.8600000000000000e-02  -2.1890000000000001e-01  -1.0960000000000000e-01   1.0875999999999999e+00   1.1339999999999999e+00   3.9177000000000000e+00   3.1790000000000002e-01   5.7730000000000004e-01   3.1409999999999999e-01
  -7.2740000000000005e-01   4.6170000000000000e-01   2.6593000000000000e+00   1.4319999999999999e-01  -1.9980000000000001e-01  -7.8899999999999998e-02   1.3761000000000001e+00   8.2269999999999999e-01   4.7012999999999998e+00   1.7340000000000000e-01   6.1580000000000001e-01   3.0959999999999999e-01
  -8.3760000000000001e-01   5.9360000000000002e-01   1.8872000000000000e+00   1.8140000000000001e-01  -1.3320000000000001e-01  -1.4470000000000000e-01   1.1318999999999999e+00   9.5609999999999995e-01   4.3529999999999998e+00   2.0230000000000001e-01   7.1199999999999997e-01   3.2290000000000002e-01
  -8.1559999999999999e-01   6.3749999999999996e-01   1.8015000000000001e+00   1.3370000000000001e-01  -3.1400000000000000e-01  -8.7700000000000000e-02   7.9900000000000004e-01   1.2230000000000001e+00   4.7012999999999998e+00   1.0600000000000000e-01   7.6010000000000000e-01   2.8749999999999998e-01
