# Supplementary material for: Footwear and Foam Surface Alter Gait Initiation of Typical Subjects
Source: PLoS One. 2015 Aug 13;10(8):e0135821. doi: 10.1371/journal.pone.0135821 (PMC4536224; doi:10.1371/journal.pone.0135821)
Supplement: S1 Dataset — (ZIP) [file pone.0135821.s001.zip › 13_foam_av1_02.txt]

   9.6989999999999998e-01   3.2974999999999999e+00   2.5649349999999998e+02  -1.3462000000000001e+00   3.4494900000000001e+01  -1.1972000000000000e+00  -1.3317000000000001e+00  -5.3143000000000002e+00   2.7754790000000003e+02  -8.5442999999999998e+00  -3.2195300000000003e+01  -8.6699999999999999e-01
   7.4939999999999996e-01   3.2974999999999999e+00   2.5615039999999999e+02  -1.5562000000000000e+00   3.4390200000000000e+01  -1.1270000000000000e+00  -1.4205000000000001e+00  -5.5811999999999999e+00   2.7780910000000000e+02  -8.7369000000000003e+00  -3.2330100000000002e+01  -7.8300000000000003e-01
   8.1559999999999999e-01   2.6600000000000001e+00   2.5520679999999999e+02  -1.7281000000000000e+00   3.4399700000000003e+01  -1.0656000000000001e+00  -1.4205000000000001e+00  -5.6478999999999999e+00   2.7859260000000000e+02  -8.6310000000000002e+00  -3.2349299999999999e+01  -8.0950000000000000e-01
   7.2740000000000005e-01   2.1103999999999998e+00   2.5443469999999999e+02  -1.9954000000000001e+00   3.4171399999999998e+01  -1.0348999999999999e+00  -1.5093000000000001e+00  -5.2698999999999998e+00   2.7885379999999998e+02  -8.6405999999999992e+00  -3.2339700000000001e+01  -8.3599999999999997e-01
   6.8330000000000002e-01   1.9346000000000001e+00   2.5237590000000000e+02  -2.1577000000000002e+00   3.4076200000000000e+01  -9.8229999999999995e-01  -1.3095000000000001e+00  -5.8257000000000003e+00   2.7937619999999998e+02  -8.7369000000000003e+00  -3.2435899999999997e+01  -8.6699999999999999e-01
   5.7310000000000005e-01   1.4729000000000001e+00   2.4937350000000001e+02  -2.3677999999999999e+00   3.3648000000000003e+01  -9.3410000000000004e-01  -1.7978000000000001e+00  -5.5144000000000002e+00   2.8076909999999998e+02  -8.8043999999999993e+00  -3.2551400000000001e+01  -8.0950000000000000e-01
   3.3060000000000000e-01   1.0992000000000000e+00   2.4551320000000001e+02  -2.4727999999999999e+00   3.3257800000000003e+01  -8.8139999999999996e-01  -1.7756000000000001e+00  -5.7145999999999999e+00   2.8129149999999998e+02  -8.9391999999999996e+00  -3.2609099999999998e+01  -8.7580000000000002e-01
   5.2900000000000003e-01   7.4739999999999995e-01   2.4216759999999999e+02  -2.6924000000000001e+00   3.2705900000000000e+01  -8.6390000000000000e-01  -2.0863000000000000e+00  -6.4039000000000001e+00   2.8216210000000001e+02  -8.9969999999999999e+00  -3.2762999999999998e+01  -9.0239999999999998e-01
   7.0530000000000004e-01   4.8359999999999997e-01   2.3805000000000001e+02  -2.8165000000000000e+00   3.2211100000000002e+01  -8.3760000000000001e-01  -2.1084999999999998e+00  -6.4927999999999999e+00   2.8294560000000001e+02  -9.3148999999999997e+00  -3.2955500000000001e+01  -9.5099999999999996e-01
   5.9509999999999996e-01   0.0000000000000000e+00   2.3316030000000001e+02  -2.8451000000000000e+00   3.1554500000000001e+01  -8.5509999999999997e-01  -2.3083000000000000e+00  -6.6485000000000003e+00   2.8494799999999998e+02  -9.6038999999999994e+00  -3.3195999999999998e+01  -9.7319999999999995e-01
   5.2900000000000003e-01  -1.9789999999999999e-01   2.2792750000000001e+02  -3.0647000000000002e+00   3.0850300000000001e+01  -7.2360000000000002e-01  -2.7744000000000000e+00  -7.1821000000000002e+00   2.8764690000000002e+02  -9.9024999999999999e+00  -3.3475099999999998e+01  -1.0484000000000000e+00
   7.0530000000000004e-01  -6.5949999999999998e-01   2.2226580000000001e+02  -3.3033999999999999e+00   3.0155700000000000e+01  -7.3229999999999995e-01  -2.9963000000000002e+00  -7.7380000000000004e+00   2.9034570000000002e+02  -1.0239699999999999e+01  -3.3917700000000004e+01  -1.0792999999999999e+00
   1.1021000000000001e+00  -9.8929999999999996e-01   2.1763350000000000e+02  -3.4275000000000002e+00   2.9451499999999999e+01  -6.8410000000000004e-01  -3.4401999999999999e+00  -8.0271000000000008e+00   2.9443759999999997e+02  -1.0711700000000000e+01  -3.4398800000000001e+01  -1.1545000000000001e+00
   1.1021000000000001e+00  -1.8027000000000000e+00   2.1171440000000001e+02  -3.7711999999999999e+00   2.8690200000000001e+01  -5.7450000000000001e-01  -4.3945999999999996e+00  -8.5162999999999993e+00   2.9922590000000002e+02  -1.1193300000000001e+01  -3.4908799999999999e+01  -1.2341000000000000e+00
   9.2579999999999996e-01  -2.2643000000000000e+00   2.0519479999999999e+02  -3.9622000000000002e+00   2.8071700000000000e+01  -5.5249999999999999e-01  -5.4378000000000002e+00  -8.6941000000000006e+00   3.0349180000000001e+02  -1.1723100000000001e+01  -3.5332099999999997e+01  -1.3624000000000001e+00
   7.9349999999999998e-01  -3.0996999999999999e+00   2.0004780000000000e+02  -3.9908000000000001e+00   2.7177199999999999e+01  -4.8680000000000001e-01  -6.4587000000000003e+00  -8.8719999999999999e+00   3.0958609999999999e+02  -1.2262499999999999e+01  -3.6063400000000001e+01  -1.4288000000000001e+00
   6.6130000000000000e-01  -3.7812000000000001e+00   1.9275620000000001e+02  -4.2868000000000004e+00   2.6482600000000001e+01  -4.5169999999999999e-01  -7.6351000000000004e+00  -9.5390999999999995e+00   3.1420020000000000e+02  -1.2830900000000000e+01  -3.6650300000000001e+01  -1.5482000000000000e+00
   7.2740000000000005e-01  -4.1989000000000001e+00   1.8657970000000000e+02  -4.4873000000000003e+00   2.5512000000000000e+01  -4.5610000000000001e-01  -8.9667999999999992e+00  -1.0028300000000000e+01   3.1924970000000002e+02  -1.3360700000000000e+01  -3.7218100000000000e+01  -1.6367000000000000e+00
   2.4249999999999999e-01  -4.4847000000000001e+00   1.8083220000000000e+02  -4.6018999999999997e+00   2.4712599999999998e+01  -4.7360000000000002e-01  -1.0365000000000000e+01  -1.0650900000000000e+01   3.2551810000000000e+02  -1.3996400000000000e+01  -3.7853099999999998e+01  -1.8048000000000000e+00
   1.3230000000000000e-01  -4.7264999999999997e+00   1.7311170000000001e+02  -4.5731999999999999e+00   2.3875200000000000e+01  -4.3409999999999999e-01  -1.1519200000000000e+01  -1.1295700000000000e+01   3.3065460000000002e+02  -1.4632199999999999e+01  -3.8545900000000003e+01  -1.9241999999999999e+00
   1.1020000000000001e-01  -4.3528000000000002e+00   1.6573429999999999e+02  -4.5636999999999999e+00   2.2790400000000002e+01  -5.0429999999999997e-01  -1.3139400000000000e+01  -1.2029500000000001e+01   3.3666180000000003e+02  -1.5499200000000000e+01  -3.9267499999999998e+01  -2.1099999999999999e+00
  -2.2040000000000001e-01  -3.7591999999999999e+00   1.5775640000000001e+02  -4.4587000000000003e+00   2.1762699999999999e+01  -6.0080000000000000e-01  -1.4582100000000001e+01  -1.3096800000000000e+01   3.4353949999999998e+02  -1.6356500000000000e+01  -4.0075800000000001e+01  -2.3178999999999998e+00
  -4.4080000000000003e-01  -2.4841000000000002e+00   1.5080789999999999e+02  -4.2390999999999996e+00   2.0754000000000001e+01  -8.5509999999999997e-01  -1.5558700000000000e+01  -1.4364200000000000e+01   3.5033019999999999e+02  -1.7194500000000001e+01  -4.0835900000000002e+01  -2.4904000000000002e+00
  -4.1880000000000001e-01  -1.1871000000000000e+00   1.4368780000000001e+02  -4.0099000000000000e+00   1.9754899999999999e+01  -9.5599999999999996e-01  -1.6890300000000000e+01  -1.5364800000000001e+01   3.5529270000000002e+02  -1.8042200000000001e+01  -4.1653799999999997e+01  -2.6806000000000001e+00
  -5.0700000000000001e-01  -2.1999999999999999e-02   1.3828350000000000e+02  -3.8094000000000001e+00   1.9003100000000000e+01  -1.1270000000000000e+00  -1.8244199999999999e+01  -1.6498899999999999e+01   3.6147390000000001e+02  -1.8822500000000002e+01  -4.2471699999999998e+01  -2.9150999999999998e+00
  -8.3760000000000001e-01   1.6048000000000000e+00   1.3107759999999999e+02  -3.5038999999999998e+00   1.8194299999999998e+01  -1.4164000000000001e+00  -1.9353999999999999e+01  -1.7165900000000001e+01   3.6809050000000002e+02  -1.9747199999999999e+01  -4.3183700000000002e+01  -3.1097000000000001e+00
  -9.6989999999999998e-01   3.1436999999999999e+00   1.2653110000000000e+02  -3.2843000000000000e+00   1.7490100000000002e+01  -1.6137999999999999e+00  -2.0530300000000000e+01  -1.7899699999999999e+01   3.7296589999999998e+02  -2.0440799999999999e+01  -4.3838000000000001e+01  -3.2911000000000001e+00
  -8.1559999999999999e-01   4.7484999999999999e+00   1.2095510000000000e+02  -3.1124999999999998e+00   1.6785900000000002e+01  -1.8725000000000001e+00  -2.1529100000000000e+01  -1.8766900000000000e+01   3.7888600000000002e+02  -2.1336600000000001e+01  -4.4482700000000001e+01  -3.4016999999999999e+00
  -5.9509999999999996e-01   6.3971999999999998e+00   1.1700910000000000e+02  -2.8546999999999998e+00   1.6215000000000000e+01  -2.0874000000000001e+00  -2.2661000000000001e+01  -1.9411700000000000e+01   3.8280369999999999e+02  -2.1972400000000000e+01  -4.5108100000000000e+01  -3.5565000000000002e+00
  -8.1559999999999999e-01   7.5404000000000000e+00   1.1254830000000000e+02  -2.7688000000000001e+00   1.5663100000000000e+01  -2.2540000000000000e+00  -2.3548800000000000e+01  -2.0412299999999998e+01   3.8680840000000001e+02  -2.2733400000000000e+01  -4.5666200000000003e+01  -3.7069000000000001e+00
  -1.1021000000000001e+00   8.7055000000000007e+00   1.0963170000000000e+02  -2.6351000000000000e+00   1.5073100000000000e+01  -2.4338000000000002e+00  -2.4281300000000002e+01  -2.1123899999999999e+01   3.8985550000000001e+02  -2.3282499999999999e+01  -4.5993400000000001e+01  -3.8041999999999998e+00
  -1.1241000000000001e+00   1.0464200000000000e+01   1.0525670000000000e+02  -2.5587000000000000e+00   1.4597300000000001e+01  -2.5478000000000001e+00  -2.4902699999999999e+01  -2.1679800000000000e+01   3.9281560000000002e+02  -2.3764099999999999e+01  -4.6387900000000002e+01  -3.9679000000000002e+00
  -8.8170000000000004e-01   1.0969799999999999e+01   1.0234010000000001e+02  -2.4727999999999999e+00   1.4064399999999999e+01  -2.6793999999999998e+00  -2.5790500000000002e+01  -2.1991099999999999e+01   3.9473090000000002e+02  -2.4216799999999999e+01  -4.6792000000000002e+01  -4.0651999999999999e+00
  -1.0580000000000001e+00   1.1365500000000001e+01   9.9509200000000007e+01  -2.4537000000000000e+00   1.3798000000000000e+01  -2.7890000000000001e+00  -2.6500800000000002e+01  -2.2057800000000000e+01   3.9742980000000000e+02  -2.4717700000000001e+01  -4.7061399999999999e+01  -4.1536000000000000e+00
  -1.3666000000000000e+00   1.2025000000000000e+01   9.7879300000000001e+01  -2.5110000000000001e+00   1.3483900000000000e+01  -2.8372000000000002e+00  -2.7455100000000002e+01  -2.2591400000000000e+01   3.9969340000000000e+02  -2.5189699999999998e+01  -4.7465499999999999e+01  -4.2862999999999998e+00
  -1.4107000000000001e+00   1.2332800000000001e+01   9.5563100000000006e+01  -2.5013999999999998e+00   1.3350700000000000e+01  -2.8109000000000002e+00  -2.7610499999999998e+01  -2.2925000000000001e+01   4.0221809999999999e+02  -2.5613600000000002e+01  -4.7821500000000000e+01  -4.4412000000000003e+00
  -1.0801000000000001e+00   1.2113000000000000e+01   9.3590100000000007e+01  -2.4346000000000001e+00   1.3093800000000000e+01  -2.8241000000000001e+00  -2.8675899999999999e+01  -2.3369700000000002e+01   4.0552640000000002e+02  -2.6085599999999999e+01  -4.8206400000000002e+01  -4.5693999999999999e+00
  -1.0580000000000001e+00   1.2332800000000001e+01   9.2217600000000004e+01  -2.5205000000000002e+00   1.2894000000000000e+01  -2.7801999999999998e+00  -2.9985399999999998e+01  -2.4147900000000000e+01   4.0892169999999999e+02  -2.6586500000000001e+01  -4.8552799999999998e+01  -4.5915999999999997e+00
  -1.1681999999999999e+00   1.2244899999999999e+01   9.1531300000000002e+01  -2.5587000000000000e+00   1.2798800000000000e+01  -2.7671000000000001e+00  -3.1494599999999998e+01  -2.5037400000000002e+01   4.1101119999999997e+02  -2.7097000000000001e+01  -4.8908799999999999e+01  -4.7773000000000003e+00
  -1.3446000000000000e+00   1.2069000000000001e+01   9.0501900000000006e+01  -2.6446000000000001e+00   1.2751200000000001e+01  -2.7538999999999998e+00  -3.1982900000000001e+01  -2.5281900000000000e+01   4.1379710000000000e+02  -2.7578700000000001e+01  -4.9457299999999996e+01  -4.9542999999999999e+00
  -1.3887000000000000e+00   1.1695300000000000e+01   9.1188199999999995e+01  -2.7496999999999998e+00   1.2770300000000001e+01  -2.6311000000000000e+00  -3.1627800000000001e+01  -2.6215800000000002e+01   4.1579950000000002e+02  -2.7906199999999998e+01  -4.9717100000000002e+01  -5.1622000000000003e+00
  -1.4988999999999999e+00   1.1167700000000000e+01   9.1102400000000003e+01  -2.8738000000000001e+00   1.2798800000000000e+01  -2.5083000000000002e+00  -3.2293599999999998e+01  -2.6727300000000000e+01   4.1832420000000002e+02  -2.8358899999999998e+01  -5.0236699999999999e+01  -5.2550999999999997e+00
  -1.5649999999999999e+00   1.0464200000000000e+01   9.1702900000000000e+01  -3.0074000000000001e+00   1.2932000000000000e+01  -2.4075000000000002e+00  -3.2870699999999999e+01  -2.7638900000000000e+01   4.2128429999999997e+02  -2.8869499999999999e+01  -5.0563800000000001e+01  -5.3745000000000003e+00
  -1.5649999999999999e+00   9.8485999999999994e+00   9.2217600000000004e+01  -3.2557000000000000e+00   1.3122299999999999e+01  -2.3723999999999998e+00  -3.3536600000000000e+01  -2.8283799999999999e+01   4.2380900000000003e+02  -2.9283700000000000e+01  -5.0939100000000003e+01  -5.4984000000000002e+00
  -1.5870000000000000e+00   9.8267000000000007e+00   9.4190600000000003e+01  -3.2747999999999999e+00   1.3407800000000000e+01  -2.2189000000000001e+00  -3.3736300000000000e+01  -2.8684000000000001e+01   4.2589850000000001e+02  -2.9813500000000001e+01  -5.1477899999999998e+01  -5.6311000000000000e+00
  -1.9177000000000000e+00   9.5189000000000004e+00   9.6163600000000002e+01  -3.4275000000000002e+00   1.3788399999999999e+01  -2.1882000000000001e+00  -3.3603099999999998e+01  -2.9217700000000001e+01   4.2964210000000003e+02  -3.0160299999999999e+01  -5.1987900000000003e+01  -5.7062999999999997e+00
  -2.0499000000000001e+00   9.2990999999999993e+00   9.8394000000000005e+01  -3.5707000000000000e+00   1.4093000000000000e+01  -2.1663000000000001e+00  -3.4024799999999999e+01  -3.0285000000000000e+01   4.3190559999999999e+02  -3.0545600000000000e+01  -5.2334299999999999e+01  -5.8743999999999996e+00
  -2.0720000000000001e+00   9.0352999999999994e+00   1.0113910000000000e+02  -3.9049000000000000e+00   1.4540200000000000e+01  -2.0478999999999998e+00  -3.4135800000000003e+01  -3.0929800000000000e+01   4.3503980000000001e+02  -3.0940500000000000e+01  -5.2805799999999998e+01  -5.9893999999999998e+00
  -2.4687000000000001e+00   8.5076000000000001e+00   1.0508510000000000e+02  -4.0768000000000004e+00   1.5196800000000000e+01  -1.9162999999999999e+00  -3.4380000000000003e+01  -3.1730300000000000e+01   4.3721629999999999e+02  -3.1412500000000001e+01  -5.3229100000000003e+01  -6.0380000000000003e+00
  -2.4026000000000001e+00   7.8480999999999996e+00   1.0988900000000000e+02  -4.4873000000000003e+00   1.5729699999999999e+01  -1.8725000000000001e+00  -3.4180199999999999e+01  -3.2464100000000002e+01   4.3939280000000002e+02  -3.1663000000000000e+01  -5.3479300000000002e+01  -6.2106000000000003e+00
  -2.2703000000000002e+00   7.1227000000000000e+00   1.1289149999999999e+02  -4.8118999999999996e+00   1.6357700000000001e+01  -1.7364999999999999e+00  -3.4002600000000001e+01  -3.3220100000000002e+01   4.3982810000000001e+02  -3.1990500000000001e+01  -5.3671700000000001e+01  -6.3255999999999997e+00
  -2.5127999999999999e+00   6.3312999999999997e+00   1.1743800000000000e+02  -5.1078999999999999e+00   1.7014299999999999e+01  -1.5568000000000000e+00  -3.3736300000000000e+01  -3.3931600000000003e+01   4.4052460000000002e+02  -3.2154299999999999e+01  -5.3768000000000001e+01  -6.4096000000000002e+00
  -2.6230000000000002e+00   5.4739000000000004e+00   1.2112670000000000e+02  -5.4039000000000001e+00   1.7737500000000001e+01  -1.4383999999999999e+00  -3.3736300000000000e+01  -3.4798800000000000e+01   4.3913159999999999e+02  -3.2279499999999999e+01  -5.3864199999999997e+01  -6.5114000000000001e+00
  -2.7993999999999999e+00   4.7264999999999997e+00   1.2670269999999999e+02  -5.6806999999999999e+00   1.8384599999999999e+01  -1.2848999999999999e+00  -3.3381200000000000e+01  -3.5243499999999997e+01   4.3869630000000001e+02  -3.2366199999999999e+01  -5.3748699999999999e+01  -6.5910000000000002e+00
  -3.0638999999999998e+00   3.5832999999999999e+00   1.3116340000000000e+02  -5.9576000000000002e+00   1.9088799999999999e+01  -1.1314000000000000e+00  -3.3381200000000000e+01  -3.5888399999999997e+01   4.3765159999999997e+02  -3.2423999999999999e+01  -5.3594799999999999e+01  -6.6174999999999997e+00
  -2.8875000000000002e+00   3.0556999999999999e+00   1.3502369999999999e+02  -6.2248999999999999e+00   1.9697800000000001e+01  -1.0305000000000000e+00  -3.3114899999999999e+01  -3.6555399999999999e+01   4.3530099999999999e+02  -3.2212100000000000e+01  -5.3402299999999997e+01  -6.7502000000000004e+00
  -2.9316000000000000e+00   2.5061000000000000e+00   1.3974180000000001e+02  -6.5781999999999998e+00   2.0402000000000001e+01  -9.6470000000000000e-01  -3.2781900000000000e+01  -3.7000100000000003e+01   4.3173149999999998e+02  -3.2134999999999998e+01  -5.3046300000000002e+01  -6.7767999999999997e+00
  -2.5569000000000002e+00   1.6488000000000000e+00   1.4514619999999999e+02  -6.8360000000000003e+00   2.1191800000000001e+01  -7.7180000000000004e-01  -3.2537799999999997e+01  -3.7422600000000003e+01   4.2903260000000000e+02  -3.1980899999999998e+01  -5.2805799999999998e+01  -6.8076999999999996e+00
  -2.5348000000000002e+00   1.1212000000000000e+00   1.5080789999999999e+02  -7.0556000000000001e+00   2.1981600000000000e+01  -6.9289999999999996e-01  -3.2448999999999998e+01  -3.7911799999999999e+01   4.2572430000000003e+02  -3.1826699999999999e+01  -5.2353499999999997e+01  -6.8784999999999998e+00
  -2.4466999999999999e+00   6.1550000000000005e-01   1.5518289999999999e+02  -7.3037999999999998e+00   2.2723800000000001e+01  -6.0950000000000004e-01  -3.1783200000000001e+01  -3.8401000000000003e+01   4.2084899999999999e+02  -3.1537800000000001e+01  -5.1853200000000001e+01  -6.8962000000000003e+00
  -2.4687000000000001e+00   0.0000000000000000e+00   1.6050149999999999e+02  -7.5998000000000001e+00   2.3494599999999998e+01  -3.9029999999999998e-01  -3.1072900000000001e+01  -3.8512200000000000e+01   4.1736660000000001e+02  -3.1239100000000001e+01  -5.1468299999999999e+01  -6.9050000000000002e+00
  -2.0499000000000001e+00  -9.2330000000000001e-01   1.6684950000000001e+02  -7.8861999999999997e+00   2.4360499999999998e+01  -2.9380000000000001e-01  -3.0762200000000000e+01  -3.8467700000000001e+01   4.1336180000000002e+02  -3.0950199999999999e+01  -5.0881300000000003e+01  -6.8872999999999998e+00
  -1.8735999999999999e+00  -1.5828000000000000e+00   1.7302590000000001e+02  -8.2490000000000006e+00   2.5169400000000000e+01  -1.3589999999999999e-01  -3.0207300000000000e+01  -3.8712299999999999e+01   4.0874759999999998e+02  -3.0487800000000000e+01  -5.0486800000000002e+01  -6.8962000000000003e+00
  -1.8294999999999999e+00  -2.2423000000000002e+00   1.7920230000000001e+02  -8.5353999999999992e+00   2.6016300000000001e+01   1.7500000000000002e-02  -2.9652400000000000e+01  -3.8623300000000000e+01   4.0300160000000000e+02  -3.0140999999999998e+01  -4.9813299999999998e+01  -6.8387000000000002e+00
  -1.4327000000000001e+00  -2.9897999999999998e+00   1.8580770000000001e+02  -8.8026999999999997e+00   2.6939299999999999e+01   1.8859999999999999e-01  -2.8875599999999999e+01  -3.8756799999999998e+01   3.9830040000000002e+02  -2.9572700000000001e+01  -4.9216700000000003e+01  -6.7767999999999997e+00
  -9.6989999999999998e-01  -3.8250999999999999e+00   1.9284190000000001e+02  -9.0891999999999999e+00   2.7976600000000001e+01   3.5080000000000000e-01  -2.8187600000000000e+01  -3.8378700000000002e+01   3.9342500000000001e+02  -2.9091000000000001e+01  -4.8591299999999997e+01  -6.7723000000000004e+00
  -9.6989999999999998e-01  -4.7704000000000004e+00   1.9876100000000000e+02  -9.4614999999999991e+00   2.8966200000000001e+01   5.5249999999999999e-01  -2.7255400000000002e+01  -3.8334299999999999e+01   3.8698259999999999e+02  -2.8551600000000001e+01  -4.7869599999999998e+01  -6.7237000000000000e+00
  -8.3760000000000001e-01  -5.4080000000000004e+00   2.0648159999999999e+02  -9.8720999999999997e+00   3.0079599999999999e+01   7.3670000000000002e-01  -2.6656099999999999e+01  -3.7733899999999998e+01   3.8045299999999997e+02  -2.8070000000000000e+01  -4.7109499999999997e+01  -6.6440999999999999e+00
  -7.9349999999999998e-01  -6.6390000000000002e+00   2.1454519999999999e+02  -1.0187099999999999e+01   3.1259499999999999e+01   9.7350000000000003e-01  -2.5879300000000001e+01  -3.7622700000000002e+01   3.7409769999999997e+02  -2.7405300000000000e+01  -4.6262799999999999e+01  -6.5777000000000001e+00
  -5.9509999999999996e-01  -7.7821999999999996e+00   2.2269470000000001e+02  -1.0492599999999999e+01   3.2391900000000000e+01   1.1972000000000000e+00  -2.4747399999999999e+01  -3.7555999999999997e+01   3.6643639999999999e+02  -2.6653900000000000e+01  -4.5483400000000003e+01  -6.5068999999999999e+00
  -3.7469999999999998e-01  -9.1671999999999993e+00   2.3067259999999999e+02  -1.1113200000000001e+01   3.3619399999999999e+01   1.4383999999999999e+00  -2.3748600000000000e+01  -3.7267000000000003e+01   3.5955860000000001e+02  -2.5989300000000000e+01  -4.4598199999999999e+01  -6.4096000000000002e+00
   2.1999999999999999e-02  -1.0464200000000000e+01   2.3950829999999999e+02  -1.1695600000000001e+01   3.4932600000000001e+01   1.6576000000000000e+00  -2.2572299999999998e+01  -3.7089100000000002e+01   3.5250670000000002e+02  -2.5286100000000001e+01  -4.3751399999999997e+01  -6.2858000000000001e+00
   8.8200000000000001e-02  -1.1739200000000000e+01   2.4903030000000001e+02  -1.2173000000000000e+01   3.6312399999999997e+01   1.8944000000000001e+00  -2.1262799999999999e+01  -3.6955700000000000e+01   3.4467129999999997e+02  -2.4525099999999998e+01  -4.2712200000000003e+01  -6.3033999999999999e+00
   3.3060000000000000e-01  -1.2794400000000000e+01   2.5992489999999998e+02  -1.2640800000000000e+01   3.7768400000000000e+01   2.1137000000000001e+00  -2.0086400000000001e+01  -3.6688800000000001e+01   3.3709710000000001e+02  -2.3609999999999999e+01  -4.1624899999999997e+01  -6.1707000000000001e+00
   4.4080000000000003e-01  -1.3827700000000000e+01   2.7090519999999998e+02  -1.3232799999999999e+01   3.9386000000000003e+01   2.3504999999999998e+00  -1.9109800000000000e+01  -3.6733300000000000e+01   3.2830399999999997e+02  -2.2588899999999999e+01  -4.0518400000000000e+01  -6.1177000000000001e+00
   6.1719999999999997e-01  -1.5256600000000001e+01   2.8231439999999998e+02  -1.3757899999999999e+01   4.1184500000000000e+01   2.5171000000000001e+00  -1.7889099999999999e+01  -3.6132899999999999e+01   3.1855329999999998e+02  -2.1664100000000001e+01  -3.9354100000000003e+01  -6.0425000000000004e+00
   9.0369999999999995e-01  -1.6685500000000001e+01   2.9578250000000003e+02  -1.4340299999999999e+01   4.2925899999999999e+01   2.7890000000000001e+00  -1.6712800000000001e+01  -3.5888399999999997e+01   3.0915069999999997e+02  -2.0594899999999999e+01  -3.8228400000000001e+01  -5.9451000000000001e+00
   1.0801000000000001e+00  -1.7586900000000000e+01   3.0899320000000000e+02  -1.5085000000000001e+01   4.4876700000000000e+01   2.9906999999999999e+00  -1.5292299999999999e+01  -3.5488100000000003e+01   2.9931290000000001e+02  -1.9448599999999999e+01  -3.6862000000000002e+01  -5.8257000000000003e+00
   1.2122999999999999e+00  -1.8883900000000001e+01   3.2289019999999999e+02  -1.5600500000000000e+01   4.7027299999999997e+01   3.2625999999999999e+00  -1.4116000000000000e+01  -3.5087899999999998e+01   2.8860449999999997e+02  -1.8292700000000000e+01  -3.5438000000000002e+01  -5.6886000000000001e+00
   1.6091000000000000e+00  -1.9961099999999998e+01   3.3876020000000000e+02  -1.6335699999999999e+01   4.9253999999999998e+01   3.5695999999999999e+00  -1.3228199999999999e+01  -3.4465299999999999e+01   2.7685140000000001e+02  -1.6953700000000001e+01  -3.3859999999999999e+01  -5.5602999999999998e+00
   1.8514999999999999e+00  -2.1478000000000002e+01   3.5420119999999997e+02  -1.7128100000000000e+01   5.1642400000000002e+01   3.8283000000000000e+00  -1.1807700000000001e+01  -3.3798200000000001e+01   2.6440179999999998e+02  -1.5508800000000001e+01  -3.2281900000000000e+01  -5.3479999999999999e+00
   2.3144000000000000e+00  -2.2862900000000000e+01   3.7187270000000001e+02  -1.7882400000000001e+01   5.4164099999999998e+01   4.0869999999999997e+00  -1.0476000000000001e+01  -3.2241700000000002e+01   2.5134280000000001e+02  -1.4025300000000000e+01  -3.0588500000000000e+01  -5.1268000000000002e+00
   3.3504000000000000e+00  -2.4533700000000000e+01   3.9100250000000000e+02  -1.8779800000000002e+01   5.6904699999999998e+01   4.4070999999999998e+00  -8.8336000000000006e+00  -3.1063199999999998e+01   2.3662960000000001e+02  -1.2484100000000000e+01  -2.8712199999999999e+01  -4.8701999999999996e+00
   4.6509000000000000e+00  -2.6270399999999999e+01   4.1013229999999999e+02  -1.9648700000000002e+01   5.9559600000000003e+01   4.7184999999999997e+00  -6.9025999999999996e+00  -2.9484500000000001e+01   2.2209059999999999e+02  -1.0923600000000000e+01  -2.6778099999999998e+01  -4.6224999999999996e+00
   6.1938000000000004e+00  -2.7809200000000001e+01   4.2943360000000001e+02  -2.0460200000000000e+01   6.2271599999999999e+01   5.0430000000000001e+00  -5.3712000000000000e+00  -2.7950199999999999e+01   2.0659379999999999e+02  -9.2281999999999993e+00  -2.4815200000000001e+01  -4.3437999999999999e+00
   7.9131000000000000e+00  -2.9106300000000001e+01   4.4813450000000000e+02  -2.1176200000000001e+01   6.4859899999999996e+01   5.2797999999999998e+00  -3.7509000000000001e+00  -2.5860099999999999e+01   1.9083590000000001e+02  -7.5327999999999999e+00  -2.2698399999999999e+01  -3.9679000000000002e+00
   9.9190000000000005e+00  -3.0447299999999998e+01   4.6572019999999998e+02  -2.1835000000000001e+01   6.7391199999999998e+01   5.5560999999999998e+00  -1.9532000000000000e+00  -2.3391900000000000e+01   1.7412039999999999e+02  -5.8471000000000002e+00  -2.0571899999999999e+01  -3.6227999999999998e+00
   1.1880699999999999e+01  -3.2161999999999999e+01   4.8236219999999997e+02  -2.2341000000000001e+01   6.9513199999999998e+01   5.8411000000000000e+00  -1.7760000000000001e-01  -2.0634699999999999e+01   1.5879780000000000e+02  -4.0650000000000004e+00  -1.8503200000000000e+01  -3.1627999999999998e+00
   1.3842499999999999e+01  -3.3063299999999998e+01   4.9797489999999999e+02  -2.2799299999999999e+01   7.1616200000000006e+01   6.0340999999999996e+00   1.2650999999999999e+00  -1.7899699999999999e+01   1.4312700000000001e+02  -2.4853000000000001e+00  -1.6482600000000001e+01  -2.7602000000000002e+00
   1.5297200000000000e+01  -3.3876700000000000e+01   5.1041350000000000e+02  -2.2990300000000001e+01   7.3290999999999997e+01   6.2576999999999998e+00   2.9297000000000000e+00  -1.4920100000000000e+01   1.2884909999999999e+02  -9.7289999999999999e-01  -1.4779500000000001e+01  -2.3666000000000000e+00
   1.6575700000000001e+01  -3.4492199999999997e+01   5.2362419999999997e+02  -2.3190799999999999e+01   7.4813500000000005e+01   6.3541999999999996e+00   4.3280000000000003e+00  -1.1984999999999999e+01   1.1605119999999999e+02   4.6239999999999998e-01  -1.3134100000000000e+01  -1.9154000000000000e+00
   1.7457400000000000e+01  -3.4975900000000003e+01   5.3323199999999997e+02  -2.3267099999999999e+01   7.6145700000000005e+01   6.4199999999999999e+00   5.7929000000000004e+00  -9.1832999999999991e+00   1.0534280000000000e+02   1.5220000000000000e+00  -1.1767799999999999e+01  -1.5880000000000001e+00
   1.7964300000000001e+01  -3.5745300000000000e+01   5.4112410000000000e+02  -2.3257600000000000e+01   7.7306700000000006e+01   6.5208000000000004e+00   6.7251000000000003e+00  -6.7374000000000001e+00   9.6288600000000002e+01   2.4853000000000001e+00  -1.0680500000000000e+01  -1.2740000000000000e+00
   1.7986400000000000e+01  -3.6602699999999999e+01   5.4738630000000001e+02  -2.3190799999999999e+01   7.8105999999999995e+01   6.6524000000000001e+00   7.6794000000000002e+00  -4.7584000000000000e+00   9.0368499999999997e+01   3.1402999999999999e+00  -9.9107000000000003e+00  -1.1059000000000001e+00
   1.8449300000000001e+01  -3.7372100000000003e+01   5.5407749999999999e+02  -2.2961600000000001e+01   7.8743499999999997e+01   6.6917999999999997e+00   8.3231000000000002e+00  -3.4020999999999999e+00   8.3577799999999996e+01   3.6027000000000000e+00  -9.2756000000000007e+00  -9.5550000000000002e-01
   1.8890100000000000e+01  -3.8229500000000002e+01   5.5793769999999995e+02  -2.2732500000000002e+01   7.9314499999999995e+01   6.7796000000000003e+00   8.4341000000000008e+00  -2.2679999999999998e+00   7.9660100000000000e+01   3.8050000000000002e+00  -8.7849000000000004e+00  -8.9349999999999996e-01
   1.9308900000000001e+01  -3.9174799999999998e+01   5.6257010000000002e+02  -2.2541499999999999e+01   7.9723699999999994e+01   6.9066999999999998e+00   9.0333000000000006e+00  -1.4231000000000000e+00   7.6003500000000003e+01   3.9880000000000000e+00  -8.3327000000000009e+00  -8.1389999999999996e-01
   1.9992200000000000e+01  -4.0054099999999998e+01   5.6480039999999997e+02  -2.2331499999999998e+01   7.9875900000000001e+01   6.9505999999999997e+00   9.1220999999999997e+00  -7.1150000000000002e-01   7.2782300000000006e+01   4.1132000000000000e+00  -7.8804999999999996e+00  -7.7410000000000001e-01
   2.0565300000000001e+01  -4.1065300000000001e+01   5.6694500000000005e+02  -2.2035499999999999e+01   7.9971100000000007e+01   6.9680999999999997e+00   9.8766999999999996e+00  -9.1169999999999995e-01   6.9648200000000003e+01   3.9205000000000001e+00  -7.6303000000000001e+00  -7.1220000000000006e-01
   2.1292700000000000e+01  -4.1988700000000001e+01   5.6711659999999995e+02  -2.1777699999999999e+01   8.0066199999999995e+01   6.9374000000000002e+00   1.0564800000000000e+01  -6.0040000000000004e-01   6.6862200000000001e+01   3.8050000000000002e+00  -7.4185999999999996e+00  -6.9889999999999997e-01
   2.1843800000000002e+01  -4.2340400000000002e+01   5.6685929999999996e+02  -2.1434000000000001e+01   7.9818799999999996e+01   6.8715999999999999e+00   1.0875500000000001e+01  -2.8910000000000002e-01   6.3902200000000001e+01   3.6412000000000000e+00  -6.9951999999999996e+00  -6.5029999999999999e-01
   2.2659300000000002e+01  -4.2516300000000001e+01   5.6617300000000000e+02  -2.0784800000000001e+01   7.9514300000000006e+01   6.7225000000000001e+00   1.0342800000000000e+01  -4.2249999999999999e-01   6.0158600000000000e+01   3.4678000000000000e+00  -6.6391999999999998e+00  -6.0160000000000002e-01
   2.3386700000000001e+01  -4.2802000000000000e+01   5.6514359999999999e+02  -2.0546099999999999e+01   7.9105099999999993e+01   6.6304999999999996e+00   9.8545999999999996e+00  -6.2260000000000004e-01   5.4847900000000003e+01   3.1596000000000002e+00  -6.1581000000000001e+00  -6.0160000000000002e-01
   2.4047999999999998e+01  -4.2868000000000002e+01   5.6282740000000001e+02  -1.9896899999999999e+01   7.8695999999999998e+01   6.4638000000000000e+00   1.0720200000000000e+01  -1.5787000000000000e+00   5.1365499999999997e+01   2.8995000000000002e+00  -5.6577999999999999e+00  -6.8120000000000003e-01
   2.4819400000000002e+01  -4.2802000000000000e+01   5.6025390000000004e+02  -1.9362200000000001e+01   7.8201099999999997e+01   6.2796000000000003e+00   1.0542600000000000e+01  -2.5792999999999999e+00   4.4313600000000001e+01   2.4948999999999999e+00  -5.0612000000000004e+00  -7.7849999999999997e-01
   2.5657000000000000e+01  -4.2955900000000000e+01   5.5845240000000001e+02  -1.8741599999999998e+01   7.7677800000000005e+01   6.0648000000000000e+00   1.0653600000000001e+01  -2.5571000000000002e+00   3.8915900000000001e+01   2.1095999999999999e+00  -4.3876999999999997e+00  -7.7849999999999997e-01
   2.6296299999999999e+01  -4.2142499999999998e+01   5.5536419999999998e+02  -1.7882400000000001e+01   7.7078299999999999e+01   5.8718000000000004e+00   1.0231900000000000e+01  -2.2012999999999998e+00   3.4388800000000003e+01   1.8109999999999999e+00  -3.7429999999999999e+00  -6.8120000000000003e-01
   2.6252199999999998e+01  -4.1988700000000001e+01   5.5210440000000006e+02  -1.7338200000000001e+01   7.6364599999999996e+01   5.8015999999999996e+00   9.4993999999999996e+00  -2.0678999999999998e+00   2.8555700000000002e+01   1.4641999999999999e+00  -3.1078999999999999e+00  -5.7509999999999994e-01
   2.7861300000000000e+01  -4.4626700000000000e+01   5.4755790000000002e+02  -1.6794000000000000e+01   7.5765100000000004e+01   6.2446000000000002e+00   8.7669999999999995e+00  -1.1563000000000001e+00   2.4028600000000001e+01   1.2619000000000000e+00  -2.6364000000000001e+00  -4.9540000000000001e-01
   2.8676800000000000e+01  -4.5967700000000001e+01   5.4515599999999995e+02  -1.6135200000000001e+01   7.4927700000000002e+01   6.3586000000000000e+00   8.2565000000000008e+00  -1.5559999999999999e-01   2.1678000000000001e+01   1.0306999999999999e+00  -2.0590999999999999e+00  -3.6270000000000002e-01
   2.8963400000000000e+01  -4.5286200000000001e+01   5.4103830000000005e+02  -1.5409599999999999e+01   7.4109300000000005e+01   6.3804999999999996e+00   7.2134000000000000e+00   4.4469999999999998e-01   1.8543800000000001e+01   8.7660000000000005e-01  -1.7512000000000001e+00  -2.3000000000000001e-01
   2.8191900000000000e+01  -4.6209499999999998e+01   5.3597709999999995e+02  -1.4521699999999999e+01   7.3252899999999997e+01   6.3365999999999998e+00   6.0591999999999997e+00   1.6677000000000000e+00   1.6367300000000000e+01   7.8990000000000005e-01  -1.4433000000000000e+00  -5.3100000000000001e-02
   2.9029499999999999e+01  -4.5659900000000000e+01   5.3117319999999995e+02  -1.3671900000000001e+01   7.2348900000000000e+01   6.3235000000000001e+00   4.8384999999999998e+00   2.8683999999999998e+00   1.3668500000000000e+01   6.0690000000000000e-01  -1.0488000000000000e+00   1.9910000000000000e-01
   2.9778900000000000e+01  -4.5374099999999999e+01   5.2619770000000005e+02  -1.2831799999999999e+01   7.1264099999999999e+01   6.2095000000000002e+00   3.7286999999999999e+00   3.4687999999999999e+00   1.2101400000000000e+01   5.6830000000000003e-01  -6.9279999999999997e-01   2.4329999999999999e-01
   2.9756900000000002e+01  -4.5440100000000001e+01   5.1959240000000000e+02  -1.1962999999999999e+01   7.0255399999999995e+01   6.1569000000000003e+00   3.0629000000000000e+00   4.1802999999999999e+00   1.1056600000000000e+01   5.4910000000000003e-01  -4.2340000000000000e-01   4.2020000000000002e-01
   2.9073599999999999e+01  -4.5440100000000001e+01   5.1453110000000004e+02  -1.1017799999999999e+01   6.9399000000000001e+01   6.1656000000000004e+00   2.2639000000000000e+00   4.4027000000000003e+00   9.1412999999999993e+00   5.0090000000000001e-01  -1.5400000000000000e-01   3.5389999999999999e-01
   2.9338100000000001e+01  -4.5659900000000000e+01   5.0998460000000000e+02  -1.0139400000000000e+01   6.8418899999999994e+01   6.0867000000000004e+00   2.4636000000000000e+00   8.8900000000000007e-02   7.4871999999999996e+00   2.6970000000000000e-01   1.3469999999999999e-01  -4.4200000000000003e-02
   2.9558499999999999e+01  -4.5594000000000001e+01   5.0621010000000001e+02  -9.2800999999999991e+00   6.7514899999999997e+01   6.0121000000000002e+00   5.7709999999999995e-01  -1.6010000000000000e+00   4.9623999999999997e+00  -1.2520000000000001e-01   4.6189999999999998e-01   2.4770000000000000e-01
   2.9404199999999999e+01  -4.4956400000000002e+01   5.0234980000000002e+02  -8.1058000000000003e+00   6.6763099999999994e+01   5.9683000000000002e+00   1.1100000000000000e-01  -1.2230000000000001e+00   5.9200999999999997e+00  -2.8899999999999998e-01   7.0240000000000002e-01   7.5200000000000003e-02
   2.9073599999999999e+01  -4.5132300000000001e+01   4.9943320000000000e+02  -7.1128999999999998e+00   6.6144599999999997e+01   5.8060000000000000e+00  -5.1049999999999995e-01  -1.5120000000000000e+00   6.5294999999999996e+00  -1.8300000000000000e-01   7.7939999999999998e-01   1.5479999999999999e-01
   2.9294000000000000e+01  -4.4824500000000000e+01   4.9668810000000002e+02  -6.1199000000000003e+00   6.5507000000000005e+01   5.7797000000000001e+00  -1.9980000000000001e-01  -1.3786000000000000e+00   5.2236000000000002e+00  -7.7100000000000002e-02   6.1580000000000001e-01   7.5200000000000003e-02
   2.9646699999999999e+01  -4.4472799999999999e+01   4.9643079999999998e+02  -4.9550999999999998e+00   6.5021699999999996e+01   5.6700999999999997e+00   3.3289999999999997e-01  -1.0894999999999999e+00   4.9623999999999997e+00  -6.7400000000000002e-02   4.9070000000000003e-01  -3.5400000000000001e-02
   2.9448300000000000e+01  -4.4802599999999998e+01   4.9557290000000000e+02  -4.0004000000000000e+00   6.4641099999999994e+01   5.6920000000000002e+00  -8.8800000000000004e-02  -4.4469999999999998e-01   6.1813000000000002e+00   8.6699999999999999e-02   4.6189999999999998e-01   1.3299999999999999e-02
   2.8941299999999998e+01  -4.4121099999999998e+01   4.9608760000000001e+02  -2.8738000000000001e+00   6.4308000000000007e+01   5.5868000000000002e+00   0.0000000000000000e+00  -8.6719999999999997e-01   5.8330000000000002e+00  -5.7799999999999997e-02   4.9070000000000003e-01   1.3299999999999999e-02
   2.9249900000000000e+01  -4.3967199999999998e+01   4.9617340000000002e+02  -1.6516999999999999e+00   6.4089200000000005e+01   5.4420999999999999e+00   4.4400000000000002e-02  -1.4898000000000000e+00   4.6142000000000003e+00  -2.1190000000000001e-01   5.6769999999999998e-01   2.2100000000000002e-02
   2.9183800000000002e+01  -4.3967199999999998e+01   4.9617340000000002e+02  -6.3970000000000005e-01   6.3737099999999998e+01   5.3411999999999997e+00  -1.9980000000000001e-01  -1.0227999999999999e+00   4.9623999999999997e+00  -1.1559999999999999e-01   6.4470000000000005e-01   2.6499999999999999e-02
   2.9448300000000000e+01  -4.3901200000000003e+01   4.9660230000000001e+02   5.7279999999999998e-01   6.3613399999999999e+01   5.1965000000000003e+00   1.1100000000000000e-01  -9.3389999999999995e-01   5.3977000000000004e+00  -6.7400000000000002e-02   5.1000000000000001e-01  -4.8700000000000000e-02
   2.9338100000000001e+01  -4.3703400000000002e+01   4.9737439999999998e+02   1.6516999999999999e+00   6.3337400000000002e+01   5.0518000000000001e+00   3.1069999999999998e-01  -1.1339999999999999e+00   5.2236000000000002e+00  -1.3489999999999999e-01   4.9070000000000003e-01  -3.9800000000000002e-02
   2.9448300000000000e+01  -4.3439599999999999e+01   4.9780329999999998e+02   2.8451000000000000e+00   6.3137599999999999e+01   4.9420999999999999e+00   2.8849999999999998e-01  -6.8930000000000002e-01   5.5719000000000003e+00  -9.6299999999999997e-02   5.7730000000000004e-01  -7.0800000000000002e-02
   2.9889099999999999e+01  -4.3021900000000002e+01   4.9900430000000000e+02   3.9144999999999999e+00   6.2918700000000001e+01   4.8587999999999996e+00   3.1069999999999998e-01  -7.5600000000000001e-01   5.0495000000000001e+00  -7.7100000000000002e-02   6.1580000000000001e-01  -3.9800000000000002e-02
   2.9999300000000002e+01  -4.2999899999999997e+01   4.9960480000000001e+02   4.9074000000000000e+00   6.2804499999999997e+01   4.6658999999999997e+00   1.9980000000000001e-01  -1.2452000000000001e+00   4.3529999999999998e+00  -1.9270000000000001e-01   5.8689999999999998e-01  -2.6499999999999999e-02
   3.0197700000000001e+01  -4.2780099999999997e+01   5.0054840000000002e+02   6.1007999999999996e+00   6.2566600000000001e+01   4.5080000000000000e+00   2.8849999999999998e-01  -1.2007000000000001e+00   4.7882999999999996e+00  -8.6699999999999999e-02   5.7730000000000004e-01  -2.2100000000000002e-02
   3.0307900000000000e+01  -4.2120600000000003e+01   5.0097730000000001e+02   7.2942999999999998e+00   6.2500000000000000e+01   4.3501000000000003e+00   3.5510000000000003e-01  -8.6719999999999997e-01   5.3106999999999998e+00  -1.6380000000000000e-01   6.1580000000000001e-01  -3.9800000000000002e-02
   3.0418099999999999e+01  -4.1856800000000000e+01   5.0226409999999998e+02   8.2203999999999997e+00   6.2328699999999998e+01   4.1528000000000000e+00   4.6610000000000001e-01  -9.1169999999999995e-01   4.6142000000000003e+00  -2.2159999999999999e-01   5.3879999999999995e-01  -6.1899999999999997e-02
   3.0528400000000001e+01  -4.1285200000000003e+01   5.0372239999999999e+02   9.4997000000000007e+00   6.2243099999999998e+01   3.9773999999999998e+00   8.4340000000000004e-01  -1.0227999999999999e+00   5.0495000000000001e+00  -1.5409999999999999e-01   5.4849999999999999e-01  -4.4200000000000003e-02
   3.0418099999999999e+01  -4.0823500000000003e+01   5.0432290000000000e+02   1.0712199999999999e+01   6.2052799999999998e+01   3.8195000000000001e+00   5.1049999999999995e-01  -6.6710000000000003e-01   4.4401000000000002e+00  -1.6380000000000000e-01   6.0619999999999996e-01  -7.5200000000000003e-02
   3.0726700000000001e+01  -4.0164000000000001e+01   5.0526650000000001e+02   1.1733800000000000e+01   6.1986199999999997e+01   3.6659999999999999e+00   6.6579999999999995e-01  -8.6719999999999997e-01   5.3977000000000004e+00  -9.6299999999999997e-02   6.9279999999999997e-01  -9.2899999999999996e-02
   3.0814900000000002e+01  -3.9746299999999998e+01   5.0663900000000001e+02   1.2917700000000000e+01   6.1862499999999997e+01   3.4512000000000000e+00   6.4370000000000005e-01  -9.7840000000000005e-01   4.0918000000000001e+00  -1.8300000000000000e-01   5.5810000000000004e-01  -1.1060000000000000e-01
   3.0836900000000000e+01  -3.9108800000000002e+01   5.0638170000000002e+02   1.4120699999999999e+01   6.1615000000000002e+01   3.2976999999999999e+00   4.8830000000000001e-01  -6.2260000000000004e-01   4.9623999999999997e+00  -9.6299999999999997e-02   5.3879999999999995e-01  -5.7500000000000002e-02
   3.0726700000000001e+01  -3.8932899999999997e+01   5.0732530000000003e+02   1.5132700000000000e+01   6.1405700000000003e+01   3.1574000000000000e+00   6.4370000000000005e-01  -4.8920000000000002e-01   4.8754000000000000e+00  -1.4449999999999999e-01   5.3879999999999995e-01  -1.2390000000000000e-01
   3.0903099999999998e+01  -3.8317399999999999e+01   5.0569540000000001e+02   1.6202000000000002e+01   6.1234400000000001e+01   3.0697000000000001e+00   9.9880000000000002e-01  -8.0049999999999999e-01   4.7882999999999996e+00  -9.6299999999999997e-02   6.0619999999999996e-01  -8.8499999999999995e-02
   3.0726700000000001e+01  -3.7943700000000000e+01   5.0663900000000001e+02   1.7261800000000001e+01   6.1063099999999999e+01   2.9205999999999999e+00   6.4370000000000005e-01  -7.7820000000000000e-01   4.9623999999999997e+00  -1.6380000000000000e-01   6.4470000000000005e-01  -1.3270000000000001e-01
   3.1123500000000000e+01  -3.7767800000000001e+01   5.0698219999999998e+02   1.8397900000000000e+01   6.0777600000000000e+01   2.7934000000000001e+00   5.9930000000000005e-01  -7.7820000000000000e-01   4.8754000000000000e+00  -1.3489999999999999e-01   5.8689999999999998e-01  -1.2390000000000000e-01
   3.0859000000000002e+01  -3.7218200000000003e+01   5.0689640000000003e+02   1.9362200000000001e+01   6.0558799999999998e+01   2.6486999999999998e+00   7.3240000000000005e-01  -8.8939999999999997e-01   5.0495000000000001e+00  -1.2520000000000001e-01   6.7349999999999999e-01  -9.7299999999999998e-02
   3.1498200000000001e+01  -3.7042299999999997e+01   5.0749689999999998e+02   2.0402899999999999e+01   6.0492199999999997e+01   2.5347000000000000e+00   8.6560000000000004e-01  -6.8930000000000002e-01   4.7882999999999996e+00  -1.7340000000000000e-01   5.1959999999999995e-01  -1.4160000000000000e-01
   3.1850899999999999e+01  -3.6448799999999999e+01   5.0758269999999999e+02   2.1472200000000001e+01   6.0311399999999999e+01   2.3812000000000002e+00   5.7709999999999995e-01  -5.3369999999999995e-01   5.3106999999999998e+00  -9.6299999999999997e-02   5.3879999999999995e-01  -1.3270000000000001e-01
   3.1872900000000001e+01  -3.6185000000000002e+01   5.0775420000000003e+02   2.2512899999999998e+01   6.0073500000000003e+01   2.2408000000000001e+00   5.7709999999999995e-01  -4.6689999999999998e-01   4.7882999999999996e+00  -9.6299999999999997e-02   5.5810000000000004e-01  -1.5920000000000001e-01
   3.2225600000000000e+01  -3.6053100000000001e+01   5.0698219999999998e+02   2.3419899999999998e+01   5.9911700000000003e+01   2.1223999999999998e+00   5.7709999999999995e-01  -4.6689999999999998e-01   4.5270999999999999e+00  -1.3489999999999999e-01   6.5429999999999999e-01  -1.7690000000000000e-01
   3.2490099999999998e+01  -3.5745300000000000e+01   5.0681060000000002e+02   2.4422400000000000e+01   5.9607199999999999e+01   1.9864999999999999e+00   3.7730000000000002e-01  -6.0040000000000004e-01   4.0048000000000004e+00  -1.7340000000000000e-01   6.5429999999999999e-01  -1.1940000000000001e-01
   3.2622399999999999e+01  -3.5569400000000002e+01   5.0646749999999997e+02   2.5358000000000001e+01   5.9559600000000003e+01   1.8593000000000000e+00   4.8830000000000001e-01  -4.4469999999999998e-01   5.2236000000000002e+00  -1.7340000000000000e-01   6.9279999999999997e-01  -1.1500000000000000e-01
   3.2710500000000003e+01  -3.5239699999999999e+01   5.0535230000000001e+02   2.6350999999999999e+01   5.9159999999999997e+01   1.7190000000000001e+00   6.6579999999999995e-01  -5.3369999999999995e-01   5.4847999999999999e+00  -1.8300000000000000e-01   6.4470000000000005e-01  -1.4599999999999999e-01
   3.2997100000000003e+01  -3.5129800000000003e+01   5.0578120000000001e+02   2.7296199999999999e+01   5.8998199999999997e+01   1.6050000000000000e+00   3.7730000000000002e-01  -3.1130000000000002e-01   3.7435999999999998e+00  -8.6699999999999999e-02   6.3510000000000000e-01  -1.3270000000000001e-01
   3.2842799999999997e+01  -3.5085799999999999e+01   5.0466600000000000e+02   2.7935800000000000e+01   5.8750799999999998e+01   1.4997000000000000e+00   3.7730000000000002e-01  -5.5589999999999995e-01   4.8754000000000000e+00  -1.2520000000000001e-01   5.9660000000000002e-01  -1.1940000000000001e-01
   3.2754600000000003e+01  -3.4822000000000003e+01   5.0518070000000000e+02   2.8890599999999999e+01   5.8598500000000001e+01   1.3374999999999999e+00   3.7730000000000002e-01  -6.4480000000000004e-01   4.2659000000000002e+00  -3.8500000000000000e-02   6.7349999999999999e-01  -1.4160000000000000e-01
   3.2710500000000003e+01  -3.5085799999999999e+01   5.0466600000000000e+02   2.9711700000000000e+01   5.8550899999999999e+01   1.3024000000000000e+00   4.2170000000000002e-01  -6.4480000000000004e-01   4.4401000000000002e+00  -1.2520000000000001e-01   5.9660000000000002e-01  -1.6810000000000000e-01
   3.3107300000000002e+01  -3.5217700000000001e+01   5.0638170000000002e+02   3.0427700000000002e+01   5.8646099999999997e+01   1.1839999999999999e+00   3.3289999999999997e-01  -4.0020000000000000e-01   4.8754000000000000e+00   3.8500000000000000e-02   6.2539999999999996e-01  -1.1500000000000000e-01
   3.3283600000000000e+01  -3.5701300000000003e+01   5.0698219999999998e+02   3.1191500000000001e+01   5.8617600000000003e+01   1.1270000000000000e+00   3.5510000000000003e-01  -5.5589999999999995e-01   5.0495000000000001e+00  -5.7799999999999997e-02   6.9279999999999997e-01  -1.0620000000000000e-01
   3.3724499999999999e+01  -3.6185000000000002e+01   5.0938409999999999e+02   3.1907599999999999e+01   5.8845900000000000e+01   1.0788000000000000e+00   4.8830000000000001e-01  -4.6689999999999998e-01   4.7882999999999996e+00  -6.7400000000000002e-02   6.7349999999999999e-01  -1.5479999999999999e-01
   3.3592199999999998e+01  -3.7020400000000002e+01   5.1127140000000003e+02   3.2604500000000002e+01   5.8912500000000001e+01   1.0831000000000000e+00   2.2189999999999999e-01  -3.3350000000000002e-01   4.2659000000000002e+00  -4.8200000000000000e-02   7.1199999999999997e-01  -1.4599999999999999e-01
   3.3856699999999996e+01  -3.7657899999999998e+01   5.1427380000000005e+02   3.3215600000000002e+01   5.9207500000000003e+01   9.9980000000000002e-01   4.4400000000000002e-02  -5.3369999999999995e-01   4.3529999999999998e+00  -2.8899999999999999e-02   6.8320000000000003e-01  -1.4160000000000000e-01
   3.4121200000000002e+01  -3.8779000000000003e+01   5.1676149999999996e+02   3.3740699999999997e+01   5.9464500000000001e+01   1.0392999999999999e+00   3.1069999999999998e-01  -8.2269999999999999e-01   4.2659000000000002e+00  -7.7100000000000002e-02   7.0240000000000002e-01  -1.1940000000000001e-01
   3.4672300000000000e+01  -3.9680399999999999e+01   5.1890610000000004e+02   3.4466299999999997e+01   5.9778500000000001e+01   1.0700000000000001e+00   3.7730000000000002e-01  -2.8910000000000002e-01   4.7012999999999998e+00  -1.9270000000000001e-01   7.5049999999999994e-01  -1.1940000000000001e-01
   3.5377600000000001e+01  -4.0889499999999998e+01   5.2268060000000003e+02   3.4905500000000004e+01   6.0168599999999998e+01   1.1270000000000000e+00   5.7709999999999995e-01  -4.2249999999999999e-01   3.8306000000000000e+00  -4.8200000000000000e-02   7.3129999999999995e-01  -8.8499999999999995e-02
   3.5708300000000001e+01  -4.1922699999999999e+01   5.2594039999999995e+02   3.5468800000000002e+01   6.0463600000000000e+01   1.1314000000000000e+00   6.4370000000000005e-01  -2.0010000000000000e-01   4.6142000000000003e+00   1.9300000000000001e-02   8.4670000000000001e-01  -4.4200000000000003e-02
   3.6215200000000003e+01  -4.2955900000000000e+01   5.2885699999999997e+02   3.6051200000000001e+01   6.0929900000000004e+01   1.2717000000000001e+00   6.2150000000000005e-01  -2.6679999999999998e-01   3.8306000000000000e+00  -1.1559999999999999e-01   7.5049999999999994e-01  -4.4200000000000003e-02
   3.7030799999999999e+01  -4.3527500000000003e+01   5.3288890000000004e+02   3.6652700000000003e+01   6.1405700000000003e+01   1.1489000000000000e+00   5.5489999999999995e-01  -6.6699999999999995e-02   3.6564999999999999e+00  -1.0600000000000000e-01   7.5049999999999994e-01  -7.9600000000000004e-02
   3.6854399999999998e+01  -4.4868499999999997e+01   5.3743539999999996e+02   3.7177799999999998e+01   6.1814900000000002e+01   1.3550000000000000e+00   4.8830000000000001e-01  -6.6699999999999995e-02   4.2659000000000002e+00  -6.7400000000000002e-02   8.3709999999999996e-01  -5.7500000000000002e-02
   3.7581800000000001e+01  -4.6011699999999998e+01   5.4035209999999995e+02   3.7636000000000003e+01   6.2204999999999998e+01   1.2673000000000001e+00   3.5510000000000003e-01   0.0000000000000000e+00   3.6564999999999999e+00  -5.7799999999999997e-02   8.6599999999999999e-01  -4.8700000000000000e-02
   3.7890400000000000e+01  -4.9353200000000001e+01   5.4352610000000004e+02   3.7979799999999997e+01   6.2728400000000001e+01   1.8988000000000000e+00   4.8830000000000001e-01  -8.8900000000000007e-02   4.3529999999999998e+00  -1.9300000000000001e-02   8.4670000000000001e-01  -4.4200000000000003e-02
   3.8309199999999997e+01  -5.1793300000000002e+01   5.4644269999999995e+02   3.8409399999999998e+01   6.3080500000000001e+01   1.8506000000000000e+00   3.3289999999999997e-01   0.0000000000000000e+00   3.4824000000000002e+00   0.0000000000000000e+00   8.6599999999999999e-01  -7.5200000000000003e-02
   3.9786000000000001e+01  -4.8825499999999998e+01   5.5021720000000005e+02   3.9173200000000001e+01   6.3489699999999999e+01   1.7322000000000000e+00   3.5510000000000003e-01   0.0000000000000000e+00   3.2212000000000001e+00  -1.2520000000000001e-01   7.9859999999999998e-01   4.4000000000000003e-03
   4.0160800000000002e+01  -5.2782600000000002e+01   5.5416330000000005e+02   3.9564599999999999e+01   6.3832200000000000e+01   1.8023000000000000e+00   4.4390000000000002e-01  -2.4460000000000001e-01   4.2659000000000002e+00   1.9300000000000001e-02   8.8519999999999999e-01  -4.4200000000000003e-02
   4.0403199999999998e+01  -5.3903799999999997e+01   5.5536419999999998e+02   3.9956099999999999e+01   6.4241399999999999e+01   2.0785999999999998e+00   2.6629999999999998e-01  -6.6699999999999995e-02   4.0918000000000001e+00   2.8899999999999999e-02   8.0830000000000002e-01  -4.4000000000000003e-03
   4.0469400000000000e+01  -5.5134799999999998e+01   5.5750879999999995e+02   4.0404800000000002e+01   6.4574500000000000e+01   2.2584000000000000e+00   1.7760000000000001e-01   2.2200000000000001e-02   4.1788999999999996e+00  -9.5999999999999992e-03   9.0449999999999997e-01   1.7700000000000000e-02
   4.1571500000000000e+01  -5.7443100000000001e+01   5.6094020000000000e+02   4.0691200000000002e+01   6.4840900000000005e+01   2.2058000000000000e+00   6.6600000000000006e-02   1.7790000000000000e-01   3.5695000000000001e+00  -3.8500000000000000e-02   8.4670000000000001e-01   0.0000000000000000e+00
   4.2431100000000001e+01  -5.8410400000000003e+01   5.6248429999999996e+02   4.1063600000000001e+01   6.4974100000000007e+01   2.4777000000000000e+00  -4.4400000000000002e-02   5.5589999999999995e-01   4.4401000000000002e+00   4.8200000000000000e-02   8.4670000000000001e-01  -8.8000000000000005e-03
   4.2783799999999999e+01  -6.0169100000000000e+01   5.6480039999999997e+02   4.1407299999999999e+01   6.5288200000000003e+01   2.6092000000000000e+00   6.6600000000000006e-02   4.2249999999999999e-01   4.4401000000000002e+00   3.8500000000000000e-02   8.6599999999999999e-01   2.2100000000000002e-02
   4.3356900000000003e+01  -6.2125599999999999e+01   5.6582979999999998e+02   4.1779600000000002e+01   6.5554599999999994e+01   2.7494999999999998e+00   3.1069999999999998e-01   2.2239999999999999e-01   5.1365999999999996e+00   9.5999999999999992e-03   8.4670000000000001e-01  -4.4000000000000003e-03
   4.4481000000000002e+01  -6.2741199999999999e+01   5.6840340000000003e+02   4.2132899999999999e+01   6.5744900000000001e+01   2.9117999999999999e+00  -1.9980000000000001e-01   5.5589999999999995e-01   4.7882999999999996e+00  -1.0600000000000000e-01   8.7560000000000004e-01   3.5400000000000001e-02
   4.5252499999999998e+01  -6.5115399999999994e+01   5.6977589999999998e+02   4.2457500000000003e+01   6.5802000000000007e+01   3.1617000000000002e+00   1.7760000000000001e-01   6.6710000000000003e-01   4.3529999999999998e+00  -2.8899999999999999e-02   8.5640000000000005e-01  -8.8000000000000005e-03
   4.6310499999999998e+01  -6.6874099999999999e+01   5.7080529999999999e+02   4.2581600000000002e+01   6.5963800000000006e+01   3.3679000000000001e+00   3.1069999999999998e-01   1.5559999999999999e-01   4.3529999999999998e+00  -2.8899999999999999e-02   7.6980000000000004e-01  -1.7700000000000000e-02
   4.7103999999999999e+01  -6.8632800000000003e+01   5.7157740000000001e+02   4.2848999999999997e+01   6.5982799999999997e+01   3.5345000000000000e+00   2.2200000000000001e-02   4.2249999999999999e-01   4.4401000000000002e+00   1.9300000000000001e-02   7.2170000000000001e-01  -2.2100000000000002e-02
   4.8051800000000000e+01  -7.0897099999999995e+01   5.7200630000000001e+02   4.3125799999999998e+01   6.6058899999999994e+01   3.7362000000000002e+00   1.3320000000000001e-01   1.7790000000000000e-01   4.5270999999999999e+00  -5.7799999999999997e-02   8.0830000000000002e-01   8.8000000000000005e-03
   4.8911499999999997e+01  -7.2501900000000006e+01   5.7080529999999999e+02   4.3125799999999998e+01   6.5935199999999995e+01   4.0343999999999998e+00   1.7760000000000001e-01   1.7790000000000000e-01   4.3529999999999998e+00  -9.6299999999999997e-02   8.3709999999999996e-01   0.0000000000000000e+00
   4.9109900000000003e+01  -7.4326499999999996e+01   5.7020479999999998e+02   4.3297699999999999e+01   6.5802000000000007e+01   4.2186000000000003e+00   6.6600000000000006e-02   1.7790000000000000e-01   3.6564999999999999e+00  -6.7400000000000002e-02   8.2750000000000001e-01  -8.8000000000000005e-03
   4.9726999999999997e+01  -7.6063199999999995e+01   5.6788869999999997e+02   4.3374099999999999e+01   6.5525999999999996e+01   4.4554000000000000e+00   1.3320000000000001e-01   1.1119999999999999e-01   4.0918000000000001e+00  -4.8200000000000000e-02   7.6980000000000004e-01   2.6499999999999999e-02
   5.0300100000000000e+01  -7.7777900000000002e+01   5.6617300000000000e+02   4.3402700000000003e+01   6.5345200000000006e+01   4.6264000000000003e+00  -2.2200000000000001e-02   2.4460000000000001e-01   3.9177000000000000e+00   9.5999999999999992e-03   8.1789999999999996e-01  -4.4000000000000003e-03
   5.0785100000000000e+01  -7.9360799999999998e+01   5.6385680000000002e+02   4.3393200000000000e+01   6.4955100000000002e+01   4.7973999999999997e+00   2.2189999999999999e-01   6.6699999999999995e-02   4.2659000000000002e+00  -9.5999999999999992e-03   8.3709999999999996e-01   1.3299999999999999e-02
   5.0807099999999998e+01  -8.0767700000000005e+01   5.5913869999999997e+02   4.3383600000000001e+01   6.4526899999999998e+01   5.0430000000000001e+00   1.3320000000000001e-01   2.6679999999999998e-01   3.4824000000000002e+00  -3.8500000000000000e-02   7.9859999999999998e-01  -4.4000000000000003e-03
   5.0895299999999999e+01  -8.2064700000000002e+01   5.5493529999999998e+02   4.3116300000000003e+01   6.4013000000000005e+01   5.2359999999999998e+00   0.0000000000000000e+00   4.2249999999999999e-01   4.1788999999999996e+00  -1.9300000000000001e-02   8.8519999999999999e-01  -1.3299999999999999e-02
   5.0674900000000001e+01  -8.3295800000000000e+01   5.5004560000000004e+02   4.2944400000000002e+01   6.3461100000000002e+01   5.4245000000000001e+00   1.7760000000000001e-01   2.2200000000000001e-02   4.1788999999999996e+00   0.0000000000000000e+00   8.9480000000000004e-01  -2.2100000000000002e-02
   5.0366300000000003e+01  -8.4285100000000000e+01   5.4369759999999997e+02   4.2715299999999999e+01   6.2899700000000003e+01   5.5385000000000000e+00   2.2200000000000001e-02  -1.3339999999999999e-01   4.2659000000000002e+00  -6.7400000000000002e-02   7.6010000000000000e-01  -8.8000000000000005e-03
   4.9616799999999998e+01  -8.5230400000000003e+01   5.3692070000000001e+02   4.2409799999999997e+01   6.2157400000000003e+01   5.7314999999999996e+00   1.3320000000000001e-01   2.2200000000000001e-02   4.0048000000000004e+00  -3.8500000000000000e-02   7.9859999999999998e-01   1.3299999999999999e-02
   4.8867400000000004e+01  -8.6131699999999995e+01   5.2988639999999998e+02   4.1980100000000000e+01   6.1386699999999998e+01   5.8192000000000004e+00   1.5540000000000001e-01  -2.2200000000000001e-02   4.2659000000000002e+00   7.7100000000000002e-02   7.6010000000000000e-01  -1.3299999999999999e-02
   4.8272300000000001e+01  -8.6263599999999997e+01   5.2190850000000000e+02   4.1607799999999997e+01   6.0482700000000001e+01   5.9638999999999998e+00   1.7760000000000001e-01   1.5559999999999999e-01   4.5270999999999999e+00  -6.7400000000000002e-02   8.3709999999999996e-01  -3.1000000000000000e-02
   4.7258299999999998e+01  -8.6791200000000003e+01   5.1212919999999997e+02   4.1111300000000000e+01   5.9550100000000000e+01   6.0778999999999996e+00   4.4400000000000002e-02   1.5559999999999999e-01   4.3529999999999998e+00   6.7400000000000002e-02   8.1789999999999996e-01   2.2100000000000002e-02
   4.5979900000000001e+01  -8.6659300000000002e+01   5.0149200000000002e+02   4.0500300000000003e+01   5.8370100000000001e+01   6.2138999999999998e+00   8.8800000000000004e-02   6.6699999999999995e-02   4.0918000000000001e+00   9.5999999999999992e-03   8.6599999999999999e-01   7.0800000000000002e-02
   4.4789600000000000e+01  -8.6703299999999999e+01   4.8982540000000000e+02   3.9851100000000002e+01   5.7209200000000003e+01   6.3936999999999999e+00   8.8800000000000004e-02   4.0020000000000000e-01   4.2659000000000002e+00  -1.9300000000000001e-02   8.6599999999999999e-01   8.8000000000000005e-03
   4.2960099999999997e+01  -8.6087699999999998e+01   4.7712939999999998e+02   3.9068199999999997e+01   5.5877000000000002e+01   6.5208000000000004e+00  -2.2200000000000001e-02  -2.2200000000000001e-02   4.8754000000000000e+00   0.0000000000000000e+00   7.6980000000000004e-01  -8.8000000000000005e-03
   4.1262900000000002e+01  -8.5538100000000000e+01   4.6434760000000000e+02   3.8170699999999997e+01   5.4468600000000002e+01   6.6479999999999997e+00   1.7760000000000001e-01   2.6679999999999998e-01   3.8306000000000000e+00  -5.7799999999999997e-02   8.1789999999999996e-01  -4.4000000000000003e-03
   3.9213000000000001e+01  -8.4944599999999994e+01   4.5062220000000002e+02   3.7168199999999999e+01   5.2984200000000001e+01   6.7050000000000001e+00   6.6600000000000006e-02   8.8900000000000007e-02   4.2659000000000002e+00  -3.8500000000000000e-02   7.7939999999999998e-01   1.7700000000000000e-02
   3.7185099999999998e+01  -8.4263099999999994e+01   4.3543849999999998e+02   3.6242100000000001e+01   5.1442599999999999e+01   6.8190000000000000e+00  -1.5540000000000001e-01   2.4460000000000001e-01   4.5270999999999999e+00  -5.7799999999999997e-02   8.5640000000000005e-01   4.4000000000000003e-03
   3.5024900000000002e+01  -8.2658299999999997e+01   4.1974009999999998e+02   3.5134599999999999e+01   4.9863000000000000e+01   6.8277999999999999e+00   2.2200000000000001e-02  -2.2200000000000001e-02   4.0918000000000001e+00   2.8899999999999999e-02   7.7939999999999998e-01   8.8000000000000005e-03
   3.3041200000000003e+01  -8.1625100000000003e+01   4.0421319999999997e+02   3.4036700000000003e+01   4.8073999999999998e+01   6.9374000000000002e+00   2.6629999999999998e-01   8.8900000000000007e-02   4.4401000000000002e+00   9.5999999999999992e-03   7.8900000000000003e-01   1.7700000000000000e-02
   3.1145499999999998e+01  -8.0284099999999995e+01   3.8825740000000002e+02   3.2757300000000001e+01   4.6313600000000001e+01   7.0031999999999996e+00  -4.4400000000000002e-02   2.8910000000000002e-01   4.5270999999999999e+00  -3.8500000000000000e-02   8.3709999999999996e-01   1.7700000000000000e-02
   2.9007400000000001e+01  -7.8261600000000001e+01   3.7195850000000002e+02   3.1391999999999999e+01   4.4439000000000000e+01   6.9680999999999997e+00   1.7760000000000001e-01   1.1119999999999999e-01   3.9177000000000000e+00  -6.7400000000000002e-02   8.3709999999999996e-01   3.9800000000000002e-02
   2.7288200000000000e+01  -7.6458900000000000e+01   3.5420119999999997e+02   3.0055399999999999e+01   4.2507199999999997e+01   6.9856999999999996e+00   3.9950000000000002e-01   1.3339999999999999e-01   4.0048000000000004e+00  -7.7100000000000002e-02   8.4670000000000001e-01   2.2100000000000002e-02
   2.5635000000000002e+01  -7.4876099999999994e+01   3.3695870000000002e+02   2.8527799999999999e+01   4.0451799999999999e+01   6.9242999999999997e+00   3.5510000000000003e-01   0.0000000000000000e+00   3.5695000000000001e+00  -9.6299999999999997e-02   8.1789999999999996e-01   4.4000000000000003e-03
   2.3607099999999999e+01  -7.2677700000000002e+01   3.1808629999999999e+02   2.7028800000000000e+01   3.8396400000000000e+01   6.9199000000000002e+00   0.0000000000000000e+00   8.8900000000000007e-02   3.6564999999999999e+00  -9.6299999999999997e-02   7.6010000000000000e-01   3.5400000000000001e-02
   2.1491099999999999e+01  -7.0171599999999998e+01   2.9955700000000002e+02   2.5434400000000000e+01   3.6141100000000002e+01   6.8715999999999999e+00   1.5540000000000001e-01   1.5559999999999999e-01   3.9177000000000000e+00   0.0000000000000000e+00   7.2170000000000001e-01   1.3299999999999999e-02
   1.9595500000000001e+01  -6.8171099999999996e+01   2.7854000000000002e+02   2.3477200000000000e+01   3.3733600000000003e+01   6.7138000000000000e+00   1.9980000000000001e-01   2.2239999999999999e-01   4.1788999999999996e+00  -1.9300000000000001e-02   7.5049999999999994e-01   4.4000000000000003e-03
   1.7589600000000001e+01  -6.5291300000000007e+01   2.5795179999999999e+02   2.1720400000000001e+01   3.1173900000000000e+01   6.5953999999999997e+00   1.9980000000000001e-01  -6.6699999999999995e-02   4.0048000000000004e+00  -7.7100000000000002e-02   7.7939999999999998e-01   1.3299999999999999e-02
   1.5848300000000000e+01  -6.2037700000000001e+01   2.3607700000000000e+02   2.0001899999999999e+01   2.8604600000000001e+01   6.4112000000000000e+00   2.8849999999999998e-01  -8.8900000000000007e-02   4.0918000000000001e+00  -9.5999999999999992e-03   8.2750000000000001e-01   3.5400000000000001e-02
   1.3820399999999999e+01  -5.8014699999999998e+01   2.1377320000000000e+02   1.7825099999999999e+01   2.5854500000000002e+01   6.1130000000000004e+00   1.9980000000000001e-01   2.0010000000000000e-01   4.0048000000000004e+00   1.9300000000000001e-02   7.4090000000000000e-01   0.0000000000000000e+00
   1.1858700000000001e+01  -5.3925699999999999e+01   1.9009690000000001e+02   1.5781900000000000e+01   2.2971200000000000e+01   5.7359000000000000e+00   2.2189999999999999e-01   2.2200000000000001e-02   4.0048000000000004e+00  -5.7799999999999997e-02   8.1789999999999996e-01  -4.4000000000000003e-03
   1.0117300000000000e+01  -4.8473799999999997e+01   1.6693520000000001e+02   1.4006100000000000e+01   2.0230699999999999e+01   5.2140000000000004e+00   2.8849999999999998e-01   2.2200000000000001e-02   4.0048000000000004e+00  -1.9300000000000001e-02   7.7939999999999998e-01   6.1899999999999997e-02
   8.4420999999999999e+00  -4.2318399999999997e+01   1.4420249999999999e+02   1.2192100000000000e+01   1.7128499999999999e+01   4.6482999999999999e+00   3.7730000000000002e-01   1.3339999999999999e-01   4.5270999999999999e+00  -6.7400000000000002e-02   8.1789999999999996e-01   3.5400000000000001e-02
   7.8250000000000002e+00  -3.6426800000000000e+01   1.2112670000000000e+02   1.0330299999999999e+01   1.4349900000000000e+01   3.8765000000000001e+00   2.6629999999999998e-01   6.6699999999999995e-02   4.4401000000000002e+00  -2.8899999999999999e-02   8.3709999999999996e-01   1.3299999999999999e-02
   6.3921999999999999e+00  -2.9040299999999998e+01   9.9852300000000000e+01   8.8696000000000002e+00   1.1656900000000000e+01   3.0125999999999999e+00   2.6629999999999998e-01  -6.6699999999999995e-02   4.7882999999999996e+00  -5.7799999999999997e-02   7.9859999999999998e-01   3.5400000000000001e-02
   5.7309999999999999e+00  -2.1192200000000000e+01   8.1065700000000007e+01   7.4851999999999999e+00   9.3541000000000007e+00   2.1488000000000000e+00   2.4410000000000001e-01   6.6699999999999995e-02   4.1788999999999996e+00  -3.8500000000000000e-02   7.7939999999999998e-01   1.7700000000000000e-02
   5.7309999999999999e+00  -1.4113500000000000e+01   6.4680999999999997e+01   6.3300000000000001e+00   7.1654000000000000e+00   1.2848999999999999e+00   3.9950000000000002e-01  -1.1119999999999999e-01   5.1365999999999996e+00  -2.8899999999999999e-02   8.9480000000000004e-01   1.3299999999999999e-02
   5.7971000000000004e+00  -3.5613000000000001e+00   5.1470300000000002e+01   5.4039000000000001e+00   5.6334000000000000e+00  -2.5869999999999999e-01   3.9950000000000002e-01   8.8900000000000007e-02   4.2659000000000002e+00  -9.6299999999999997e-02   6.9279999999999997e-01   6.1899999999999997e-02
   5.5326000000000004e+00  -9.8929999999999996e-01   4.0918900000000001e+01   4.7260000000000000e+00   4.1489000000000003e+00  -8.3299999999999999e-02   4.4390000000000002e-01  -4.4499999999999998e-02   4.3529999999999998e+00  -6.7400000000000002e-02   6.8320000000000003e-01   5.7500000000000002e-02
   4.4965999999999999e+00  -5.0560000000000005e-01   3.2512099999999997e+01   3.6758000000000002e+00   3.1021999999999998e+00  -6.2270000000000003e-01   4.4390000000000002e-01   2.2200000000000001e-02   4.3529999999999998e+00   0.0000000000000000e+00   7.3129999999999995e-01   8.4000000000000005e-02
   4.5848000000000004e+00  -1.7586999999999999e+00   2.5220400000000001e+01   2.8738000000000001e+00   2.4361000000000002e+00  -6.1390000000000000e-01   2.6629999999999998e-01  -1.5559999999999999e-01   3.7435999999999998e+00  -8.6699999999999999e-02   7.1199999999999997e-01   9.7299999999999998e-02
   4.6509000000000000e+00   3.6713000000000000e+00   2.2132200000000001e+01   2.6637000000000000e+00   1.8746000000000000e+00  -9.5599999999999996e-01   3.7730000000000002e-01   0.0000000000000000e+00   4.4401000000000002e+00   4.8200000000000000e-02   7.5049999999999994e-01   1.0170000000000000e-01
   4.2321000000000000e+00   3.5832999999999999e+00   1.8186199999999999e+01   2.3105000000000002e+00   1.5225000000000000e+00  -9.6909999999999996e-01   2.2189999999999999e-01   2.0010000000000000e-01   4.3529999999999998e+00   9.5999999999999992e-03   8.2750000000000001e-01   8.4000000000000005e-02
   3.2402000000000002e+00   2.3521999999999998e+00   1.3639600000000000e+01   1.7566999999999999e+00   1.1895000000000000e+00  -9.1649999999999998e-01   2.6629999999999998e-01   8.8900000000000007e-02   4.6142000000000003e+00  -1.9300000000000001e-02   8.3709999999999996e-01   1.2390000000000000e-01
   2.7111999999999998e+00   3.7372000000000001e+00   1.2181300000000000e+01   1.6231000000000000e+00   1.0658000000000001e+00  -1.0656000000000001e+00   5.1049999999999995e-01   2.2200000000000001e-02   4.0918000000000001e+00  -2.8899999999999999e-02   7.7939999999999998e-01   1.2390000000000000e-01
   2.7993999999999999e+00   4.7923999999999998e+00   9.4361999999999995e+00   1.3748000000000000e+00   7.5180000000000002e-01  -1.0129999999999999e+00   3.1069999999999998e-01   1.1119999999999999e-01   3.5695000000000001e+00  -3.8500000000000000e-02   8.2750000000000001e-01   1.3710000000000000e-01
   2.4908000000000001e+00   3.9131000000000000e+00   9.0073000000000008e+00   1.1266000000000000e+00   6.2800000000000000e-01  -9.9980000000000002e-01   4.6610000000000001e-01   1.1119999999999999e-01   4.7012999999999998e+00   9.5999999999999992e-03   8.1789999999999996e-01   1.9020000000000001e-01
   2.2483000000000000e+00   4.0010000000000003e+00   6.8627000000000002e+00   8.9749999999999996e-01   5.0429999999999997e-01  -9.8229999999999995e-01   4.4390000000000002e-01   8.8900000000000007e-02   4.5270999999999999e+00   2.8899999999999999e-02   7.6980000000000004e-01   1.9910000000000000e-01
   1.6752000000000000e+00   5.2980000000000000e+00   4.8038999999999996e+00   7.8290000000000004e-01   2.9499999999999998e-01  -8.8580000000000003e-01   6.2150000000000005e-01  -2.2200000000000001e-02   4.0048000000000004e+00   9.5999999999999992e-03   8.1789999999999996e-01   1.2390000000000000e-01
   5.7310000000000005e-01   3.5832999999999999e+00   4.2892000000000001e+00   5.9189999999999998e-01   6.6600000000000006e-02  -5.7879999999999998e-01   4.2170000000000002e-01   8.8900000000000007e-02   4.1788999999999996e+00   0.0000000000000000e+00   7.6980000000000004e-01   1.7690000000000000e-01
  -6.6100000000000006e-02   1.8466000000000000e+00   2.9165999999999999e+00   2.2910000000000000e-01  -9.4999999999999998e-03  -4.7360000000000002e-01   5.1049999999999995e-01   2.8910000000000002e-01   4.7882999999999996e+00   5.7799999999999997e-02   8.1789999999999996e-01   2.3890000000000000e-01
  -2.4249999999999999e-01   1.1431000000000000e+00   2.7450999999999999e+00   3.2460000000000000e-01   1.1420000000000000e-01  -3.3770000000000000e-01   3.5510000000000003e-01   8.8900000000000007e-02   5.0495000000000001e+00   1.2520000000000001e-01   7.3129999999999995e-01   1.7690000000000000e-01
  -5.0700000000000001e-01   1.7366999999999999e+00   3.0882000000000001e+00   3.1509999999999999e-01  -4.7600000000000003e-02  -2.3680000000000001e-01   5.1049999999999995e-01   2.4460000000000001e-01   4.0918000000000001e+00   9.6299999999999997e-02   8.5640000000000005e-01   2.0349999999999999e-01
  -4.8490000000000000e-01   1.4289000000000001e+00   3.6029000000000000e+00   2.9599999999999999e-01  -7.6100000000000001e-02  -2.6750000000000002e-01   4.2170000000000002e-01   2.2200000000000001e-02   4.9623999999999997e+00   5.7799999999999997e-02   8.3709999999999996e-01   2.3440000000000000e-01
  -7.0530000000000004e-01   6.3749999999999996e-01   3.2597999999999998e+00   1.8140000000000001e-01  -6.6600000000000006e-02  -2.8070000000000001e-01   5.3269999999999995e-01   2.6679999999999998e-01   4.2659000000000002e+00   6.7400000000000002e-02   8.0830000000000002e-01   2.3890000000000000e-01
  -1.0139000000000000e+00   1.2531000000000001e+00   3.0024000000000002e+00   2.6729999999999998e-01  -5.7099999999999998e-02  -1.9730000000000000e-01   5.5489999999999995e-01   3.5580000000000001e-01   5.2236000000000002e+00   9.6299999999999997e-02   7.8900000000000003e-01   2.6100000000000001e-01
  -9.4779999999999998e-01   1.2749999999999999e+00   4.3750000000000000e+00   2.4820000000000000e-01  -1.8079999999999999e-01  -1.4470000000000000e-01   1.0209999999999999e+00   6.0040000000000004e-01   4.4401000000000002e+00   1.1559999999999999e-01   7.6010000000000000e-01   2.9640000000000000e-01
  -1.3225000000000000e+00   8.1340000000000001e-01   3.0882000000000001e+00   2.0999999999999999e-01  -1.7130000000000001e-01  -1.6660000000000000e-01   6.8799999999999994e-01   5.3369999999999995e-01   5.0495000000000001e+00   1.2520000000000001e-01   7.9859999999999998e-01   1.8579999999999999e-01
  -1.2343999999999999e+00   8.1340000000000001e-01   4.4607999999999999e+00   2.8639999999999999e-01  -1.4269999999999999e-01  -1.8859999999999999e-01   5.7709999999999995e-01  -1.7790000000000000e-01   4.7012999999999998e+00   5.7799999999999997e-02   7.7939999999999998e-01   2.0349999999999999e-01
  -1.4548000000000001e+00   1.0992000000000000e+00   3.9460999999999999e+00   2.0999999999999999e-01  -1.5229999999999999e-01  -7.8899999999999998e-02   6.8799999999999994e-01   1.1119999999999999e-01   4.9623999999999997e+00  -9.5999999999999992e-03   8.7560000000000004e-01   1.6810000000000000e-01
  -1.2784000000000000e+00   9.2330000000000001e-01   2.9165999999999999e+00   1.5279999999999999e-01  -4.7600000000000003e-02  -8.7700000000000000e-02   6.2150000000000005e-01   2.0010000000000000e-01   4.0048000000000004e+00   9.6299999999999997e-02   9.4299999999999995e-01   1.9460000000000000e-01
  -1.3005000000000000e+00   8.1340000000000001e-01   2.9165999999999999e+00   2.1959999999999999e-01   6.6600000000000006e-02  -7.4499999999999997e-02   1.2206999999999999e+00   2.2200000000000001e-02   4.7012999999999998e+00   8.6699999999999999e-02   8.0830000000000002e-01   2.1679999999999999e-01
  -1.2784000000000000e+00   8.5740000000000005e-01   2.3161999999999998e+00   1.8140000000000001e-01  -3.8100000000000002e-02  -6.1400000000000003e-02   1.4649000000000001e+00   6.0040000000000004e-01   4.7012999999999998e+00   1.3489999999999999e-01   8.7560000000000004e-01   1.9910000000000000e-01
  -1.3446000000000000e+00   1.0112000000000001e+00   2.8309000000000002e+00   2.0999999999999999e-01   8.5599999999999996e-02  -2.1899999999999999e-02   1.8200000000000001e+00   7.5600000000000001e-01   4.9623999999999997e+00   2.8899999999999999e-02   7.8900000000000003e-01   1.8140000000000001e-01
  -1.2564000000000000e+00   9.8929999999999996e-01   1.8872000000000000e+00   1.3370000000000001e-01  -9.4999999999999998e-03  -4.8200000000000000e-02   1.6868000000000001e+00   4.2249999999999999e-01   4.5270999999999999e+00   9.6299999999999997e-02   8.3709999999999996e-01   1.9020000000000001e-01
  -1.2564000000000000e+00   1.0551999999999999e+00   2.4018999999999999e+00   2.4820000000000000e-01   0.0000000000000000e+00  -3.5099999999999999e-02   1.7534000000000001e+00   6.0040000000000004e-01   4.3529999999999998e+00   6.7400000000000002e-02   7.8900000000000003e-01   2.1679999999999999e-01
  -1.4107000000000001e+00   9.8929999999999996e-01   3.0882000000000001e+00   1.1459999999999999e-01  -4.7600000000000003e-02  -1.7500000000000002e-02   2.0196999999999998e+00   6.0040000000000004e-01   4.3529999999999998e+00   8.6699999999999999e-02   7.7939999999999998e-01   2.3000000000000001e-01
  -1.0360000000000000e+00   7.9139999999999999e-01   2.7450999999999999e+00   1.0500000000000000e-01  -9.4999999999999998e-03  -7.4499999999999997e-02   1.9753000000000001e+00   8.4499999999999997e-01   3.9177000000000000e+00   1.2520000000000001e-01   8.0830000000000002e-01   2.2120000000000001e-01
  -1.2784000000000000e+00   8.7929999999999997e-01   2.9165999999999999e+00   2.6729999999999998e-01  -1.9000000000000000e-02  -7.8899999999999998e-02   1.8866000000000001e+00   8.2269999999999999e-01   4.1788999999999996e+00   9.6299999999999997e-02   7.6010000000000000e-01   2.3000000000000001e-01
  -1.0360000000000000e+00   9.0129999999999999e-01   2.8309000000000002e+00   1.4319999999999999e-01  -1.9000000000000000e-02   4.4000000000000003e-03   1.9532000000000000e+00   8.2269999999999999e-01   4.1788999999999996e+00   1.8300000000000000e-01   8.0830000000000002e-01   2.0790000000000000e-01
  -9.4779999999999998e-01   6.3749999999999996e-01   2.9165999999999999e+00   2.0999999999999999e-01  -9.5200000000000007e-02  -3.5099999999999999e-02   1.6202000000000001e+00   7.7820000000000000e-01   4.4401000000000002e+00   1.4449999999999999e-01   7.7939999999999998e-01   1.9460000000000000e-01
  -1.1902999999999999e+00   9.0129999999999999e-01   3.0882000000000001e+00   2.7689999999999998e-01  -1.4269999999999999e-01  -3.5099999999999999e-02   1.6868000000000001e+00   6.2260000000000004e-01   4.0918000000000001e+00   8.6699999999999999e-02   7.6010000000000000e-01   1.9020000000000001e-01
  -9.0369999999999995e-01   6.1550000000000005e-01   2.5735000000000001e+00   1.8140000000000001e-01  -7.6100000000000001e-02  -4.8200000000000000e-02   1.5315000000000001e+00   7.1150000000000002e-01   4.1788999999999996e+00   9.6299999999999997e-02   7.8900000000000003e-01   1.4160000000000000e-01
  -9.9190000000000000e-01   7.4739999999999995e-01   3.0024000000000002e+00   1.1459999999999999e-01  -2.8500000000000001e-02  -5.7000000000000002e-02   1.8422000000000001e+00   4.8920000000000002e-01   3.9177000000000000e+00   2.1190000000000001e-01   7.0240000000000002e-01   1.3710000000000000e-01
  -9.0369999999999995e-01   8.3540000000000003e-01   2.0588000000000002e+00   2.6729999999999998e-01   0.0000000000000000e+00  -3.9500000000000000e-02   1.7978000000000001e+00   8.4499999999999997e-01   4.1788999999999996e+00   1.8300000000000000e-01   8.2750000000000001e-01   1.5920000000000001e-01
  -1.3005000000000000e+00   9.8929999999999996e-01   2.1446000000000001e+00   3.0549999999999999e-01  -4.7600000000000003e-02  -6.1400000000000003e-02   1.7090000000000001e+00   8.4499999999999997e-01   5.1365999999999996e+00   1.0600000000000000e-01   7.8900000000000003e-01   1.7249999999999999e-01
  -1.0139000000000000e+00   8.3540000000000003e-01   2.6593000000000000e+00   1.5279999999999999e-01  -4.7600000000000003e-02  -4.8200000000000000e-02   1.7534000000000001e+00   5.5589999999999995e-01   4.6142000000000003e+00   1.1559999999999999e-01   7.4090000000000000e-01   1.9910000000000000e-01
  -1.1681999999999999e+00   8.1340000000000001e-01   2.3161999999999998e+00   1.0500000000000000e-01  -1.9000000000000000e-02  -3.9500000000000000e-02   1.6868000000000001e+00   6.2260000000000004e-01   4.4401000000000002e+00   9.6299999999999997e-02   7.6980000000000004e-01   1.7690000000000000e-01
  -9.4779999999999998e-01   9.0129999999999999e-01   2.5735000000000001e+00   1.4319999999999999e-01  -7.6100000000000001e-02  -3.0700000000000002e-02   1.6424000000000001e+00   5.5589999999999995e-01   5.2236000000000002e+00   2.6010000000000000e-01   7.7939999999999998e-01   1.5920000000000001e-01
  -1.2564000000000000e+00   6.8149999999999999e-01   3.0024000000000002e+00   1.9089999999999999e-01  -1.2370000000000000e-01  -2.1899999999999999e-02   1.6868000000000001e+00   6.4480000000000004e-01   3.4824000000000002e+00   1.7340000000000000e-01   7.4090000000000000e-01   1.8140000000000001e-01
  -1.0580000000000001e+00   8.5740000000000005e-01   2.3161999999999998e+00   1.0500000000000000e-01  -3.8100000000000002e-02  -4.8200000000000000e-02   1.8644000000000001e+00   8.0049999999999999e-01   4.5270999999999999e+00   2.3119999999999999e-01   7.6010000000000000e-01   2.0790000000000000e-01
  -1.0580000000000001e+00   8.1340000000000001e-01   1.1152000000000000e+00   1.9089999999999999e-01  -1.1420000000000000e-01  -2.6300000000000000e-02   1.5315000000000001e+00   7.3380000000000001e-01   4.8754000000000000e+00   1.8300000000000000e-01   7.8900000000000003e-01   1.6810000000000000e-01
  -1.2564000000000000e+00   5.9360000000000002e-01   2.6593000000000000e+00   1.3370000000000001e-01  -6.6600000000000006e-02  -3.5099999999999999e-02   1.7090000000000001e+00   6.2260000000000004e-01   4.1788999999999996e+00   2.6010000000000000e-01   7.5049999999999994e-01   1.5920000000000001e-01
  -9.6989999999999998e-01   6.1550000000000005e-01   2.8309000000000002e+00   2.1959999999999999e-01  -1.1420000000000000e-01  -1.3200000000000000e-02   1.7312000000000001e+00   8.2269999999999999e-01   4.5270999999999999e+00   1.4449999999999999e-01   8.1789999999999996e-01   1.5920000000000001e-01
  -1.1462000000000001e+00   7.4739999999999995e-01   2.5735000000000001e+00   2.1959999999999999e-01  -4.7600000000000003e-02   4.4000000000000003e-03   1.6202000000000001e+00   6.6710000000000003e-01   4.7882999999999996e+00   2.1190000000000001e-01   8.1789999999999996e-01   1.8140000000000001e-01
  -1.1681999999999999e+00   7.6939999999999997e-01   2.4876999999999998e+00   2.2910000000000000e-01   1.9000000000000000e-02  -1.7500000000000002e-02   1.6646000000000001e+00   7.7820000000000000e-01   4.7882999999999996e+00   2.5050000000000000e-01   8.6599999999999999e-01   1.9910000000000000e-01
  -1.1241000000000001e+00   8.7929999999999997e-01   2.3161999999999998e+00   1.8140000000000001e-01  -1.6180000000000000e-01  -3.9500000000000000e-02   1.6868000000000001e+00   6.6710000000000003e-01   4.4401000000000002e+00   1.7340000000000000e-01   6.9279999999999997e-01   2.0349999999999999e-01
  -9.4779999999999998e-01   8.7929999999999997e-01   2.4018999999999999e+00   1.6230000000000000e-01  -4.7600000000000003e-02  -4.3900000000000002e-02   1.7090000000000001e+00   9.1169999999999995e-01   4.6142000000000003e+00   2.0230000000000001e-01   6.8320000000000003e-01   1.7249999999999999e-01
  -8.8170000000000004e-01   4.3969999999999998e-01   2.9165999999999999e+00   1.1459999999999999e-01   1.9000000000000000e-02  -6.1400000000000003e-02   1.5758000000000001e+00   8.6719999999999997e-01   4.5270999999999999e+00   1.0600000000000000e-01   8.0830000000000002e-01   2.0349999999999999e-01
  -1.0139000000000000e+00   7.0350000000000001e-01   2.7450999999999999e+00   1.1459999999999999e-01  -1.3320000000000001e-01  -6.1400000000000003e-02   1.5536000000000001e+00   9.3389999999999995e-01   4.0918000000000001e+00   2.8899999999999998e-01   7.5049999999999994e-01   1.8579999999999999e-01
  -9.9190000000000000e-01   7.0350000000000001e-01   2.6593000000000000e+00   1.8140000000000001e-01  -1.0470000000000000e-01   4.4000000000000003e-03   1.6424000000000001e+00   6.6710000000000003e-01   4.2659000000000002e+00   6.7400000000000002e-02   7.2170000000000001e-01   2.0790000000000000e-01
  -1.1902999999999999e+00   9.6730000000000005e-01   2.6593000000000000e+00   1.7190000000000000e-01  -1.9000000000000000e-02  -5.2600000000000001e-02   1.6646000000000001e+00   6.2260000000000004e-01   4.7882999999999996e+00   2.1190000000000001e-01   7.6010000000000000e-01   2.4770000000000000e-01
  -1.0801000000000001e+00   6.8149999999999999e-01   2.9165999999999999e+00   5.7299999999999997e-02  -5.7099999999999998e-02  -2.1899999999999999e-02   1.5980000000000001e+00   1.0227999999999999e+00   4.6142000000000003e+00   1.3489999999999999e-01   7.8900000000000003e-01   1.9020000000000001e-01
  -1.0139000000000000e+00   8.7929999999999997e-01   2.4018999999999999e+00   2.0050000000000001e-01   2.8500000000000001e-02  -5.2600000000000001e-02   1.7090000000000001e+00   7.1150000000000002e-01   4.7882999999999996e+00   1.8300000000000000e-01   8.7560000000000004e-01   1.9910000000000000e-01
  -1.0139000000000000e+00   7.4739999999999995e-01   2.0588000000000002e+00   2.0999999999999999e-01  -8.5599999999999996e-02  -1.3200000000000000e-02   1.4427000000000001e+00   7.5600000000000001e-01   4.0918000000000001e+00   1.1559999999999999e-01   7.5049999999999994e-01   1.8579999999999999e-01
  -9.6989999999999998e-01   6.8149999999999999e-01   3.2597999999999998e+00   2.3870000000000000e-01  -4.7600000000000003e-02  -8.8000000000000005e-03   1.5093000000000001e+00   8.0049999999999999e-01   4.3529999999999998e+00   1.4449999999999999e-01   8.2750000000000001e-01   2.6100000000000001e-01
  -9.4779999999999998e-01   7.6939999999999997e-01   2.7450999999999999e+00   1.5279999999999999e-01   9.4999999999999998e-03  -5.2600000000000001e-02   1.4427000000000001e+00   6.6710000000000003e-01   4.0918000000000001e+00   1.6380000000000000e-01   7.3129999999999995e-01   2.1679999999999999e-01
  -1.1681999999999999e+00   8.3540000000000003e-01   3.4314000000000000e+00   1.2410000000000000e-01  -7.6100000000000001e-02   0.0000000000000000e+00   1.5536000000000001e+00   8.2269999999999999e-01   4.8754000000000000e+00   1.7340000000000000e-01   6.8320000000000003e-01   1.5920000000000001e-01
  -9.4779999999999998e-01   5.9360000000000002e-01   2.3161999999999998e+00   1.4319999999999999e-01  -1.9000000000000000e-02   0.0000000000000000e+00   1.5536000000000001e+00   6.6710000000000003e-01   4.5270999999999999e+00   1.8300000000000000e-01   6.5429999999999999e-01   2.2120000000000001e-01
  -9.6989999999999998e-01   6.1550000000000005e-01   2.0588000000000002e+00   1.3370000000000001e-01  -1.6180000000000000e-01  -4.4000000000000003e-03   1.5315000000000001e+00   9.5609999999999995e-01   4.2659000000000002e+00   2.0230000000000001e-01   6.8320000000000003e-01   1.9910000000000000e-01
  -9.6989999999999998e-01   8.3540000000000003e-01   2.3161999999999998e+00   8.5900000000000004e-02  -7.6100000000000001e-02  -7.0199999999999999e-02   1.5536000000000001e+00   8.0049999999999999e-01   5.0495000000000001e+00   1.5409999999999999e-01   7.6010000000000000e-01   2.0790000000000000e-01
  -9.9190000000000000e-01   5.2759999999999996e-01   1.8872000000000000e+00   2.1959999999999999e-01  -7.6100000000000001e-02  -4.3900000000000002e-02   1.4205000000000001e+00   9.1169999999999995e-01   4.5270999999999999e+00   1.5409999999999999e-01   7.6980000000000004e-01   1.7249999999999999e-01
  -1.1241000000000001e+00   6.8149999999999999e-01   2.1446000000000001e+00   9.5500000000000002e-02  -6.6600000000000006e-02  -1.7500000000000002e-02   1.4427000000000001e+00   8.4499999999999997e-01   4.0918000000000001e+00   1.4449999999999999e-01   7.6010000000000000e-01   1.7690000000000000e-01
  -1.1021000000000001e+00   5.7160000000000000e-01   2.6593000000000000e+00   1.6230000000000000e-01   1.9000000000000000e-02  -2.6300000000000000e-02   1.5093000000000001e+00   8.4499999999999997e-01   5.0495000000000001e+00   1.4449999999999999e-01   7.4090000000000000e-01   1.8579999999999999e-01
  -1.0139000000000000e+00   7.2550000000000003e-01   3.2597999999999998e+00   2.1959999999999999e-01  -5.7099999999999998e-02  -4.8200000000000000e-02   1.5315000000000001e+00   9.1169999999999995e-01   4.3529999999999998e+00   7.7100000000000002e-02   7.4090000000000000e-01   2.1229999999999999e-01
  -1.0580000000000001e+00   9.2330000000000001e-01   2.2303999999999999e+00   2.1959999999999999e-01  -9.5200000000000007e-02  -5.7000000000000002e-02   1.5758000000000001e+00   8.2269999999999999e-01   3.9177000000000000e+00   1.3489999999999999e-01   6.4470000000000005e-01   2.3000000000000001e-01
  -9.2579999999999996e-01   6.3749999999999996e-01   2.8309000000000002e+00   1.6230000000000000e-01  -1.0470000000000000e-01   4.4000000000000003e-03   1.5980000000000001e+00   7.1150000000000002e-01   4.4401000000000002e+00   2.4079999999999999e-01   7.2170000000000001e-01   2.3440000000000000e-01
  -9.0369999999999995e-01   8.5740000000000005e-01   2.4876999999999998e+00   9.5500000000000002e-02  -1.6180000000000000e-01   0.0000000000000000e+00   1.4871000000000001e+00   8.8939999999999997e-01   4.2659000000000002e+00   1.7340000000000000e-01   7.4090000000000000e-01   2.2120000000000001e-01
  -1.0139000000000000e+00   6.8149999999999999e-01   1.5441000000000000e+00   1.8140000000000001e-01  -1.1420000000000000e-01  -4.4000000000000003e-03   1.2206999999999999e+00   7.3380000000000001e-01   3.9177000000000000e+00   1.1559999999999999e-01   7.6980000000000004e-01   2.3000000000000001e-01
  -9.0369999999999995e-01   7.6939999999999997e-01   3.1739999999999999e+00   8.5900000000000004e-02  -1.9030000000000000e-01  -1.7500000000000002e-02   1.5093000000000001e+00   9.7840000000000005e-01   4.2659000000000002e+00   2.6970000000000000e-01   7.9859999999999998e-01   2.2559999999999999e-01
  -8.1559999999999999e-01   6.1550000000000005e-01   3.2597999999999998e+00   1.9089999999999999e-01  -1.5229999999999999e-01  -1.3200000000000000e-02   1.6202000000000001e+00   9.1169999999999995e-01   4.8754000000000000e+00   1.9270000000000001e-01   7.3129999999999995e-01   2.1679999999999999e-01
  -1.0801000000000001e+00   8.3540000000000003e-01   2.3161999999999998e+00   1.4319999999999999e-01  -1.2370000000000000e-01  -3.0700000000000002e-02   1.5980000000000001e+00   7.5600000000000001e-01   4.4401000000000002e+00   2.6970000000000000e-01   7.2170000000000001e-01   2.0790000000000000e-01
  -1.0801000000000001e+00   6.3749999999999996e-01   3.0882000000000001e+00   1.6230000000000000e-01  -8.5599999999999996e-02  -3.0700000000000002e-02   1.4649000000000001e+00   8.0049999999999999e-01   4.7012999999999998e+00   1.4449999999999999e-01   7.2170000000000001e-01   2.1679999999999999e-01
  -1.0139000000000000e+00   7.6939999999999997e-01   3.0024000000000002e+00   1.2410000000000000e-01  -6.6600000000000006e-02  -2.6300000000000000e-02   1.6646000000000001e+00   8.8939999999999997e-01   4.8754000000000000e+00   2.3119999999999999e-01   7.1199999999999997e-01   2.4770000000000000e-01
  -8.3760000000000001e-01   4.6170000000000000e-01   2.1446000000000001e+00   1.8140000000000001e-01  -6.6600000000000006e-02  -5.7000000000000002e-02   1.3983000000000001e+00   6.6710000000000003e-01   3.4824000000000002e+00   1.2520000000000001e-01   6.7349999999999999e-01   2.5209999999999999e-01
  -9.9190000000000000e-01   7.6939999999999997e-01   2.7450999999999999e+00   2.2910000000000000e-01  -5.7099999999999998e-02  -1.3200000000000000e-02   1.4205000000000001e+00   6.6710000000000003e-01   4.2659000000000002e+00   1.9270000000000001e-01   6.6390000000000005e-01   2.3440000000000000e-01
  -8.5960000000000003e-01   7.9139999999999999e-01   2.7450999999999999e+00   1.1459999999999999e-01  -1.4269999999999999e-01  -2.6300000000000000e-02   1.3539000000000001e+00   7.7820000000000000e-01   4.8754000000000000e+00   1.2520000000000001e-01   7.1199999999999997e-01   2.2559999999999999e-01
  -9.9190000000000000e-01   7.0350000000000001e-01   2.4876999999999998e+00   1.7190000000000000e-01  -5.7099999999999998e-02  -5.7000000000000002e-02   1.4871000000000001e+00   9.3389999999999995e-01   4.7012999999999998e+00   1.8300000000000000e-01   6.2539999999999996e-01   2.4770000000000000e-01
  -1.0360000000000000e+00   7.9139999999999999e-01   2.4876999999999998e+00   1.0500000000000000e-01   4.7600000000000003e-02  -1.7500000000000002e-02   1.4427000000000001e+00   8.2269999999999999e-01   3.9177000000000000e+00   1.4449999999999999e-01   6.3510000000000000e-01   2.3890000000000000e-01
  -9.9190000000000000e-01   3.9570000000000000e-01   3.1739999999999999e+00   1.4319999999999999e-01  -1.7130000000000001e-01  -1.3200000000000000e-02   1.4871000000000001e+00   9.3389999999999995e-01   4.9623999999999997e+00   2.3119999999999999e-01   7.3129999999999995e-01   2.4329999999999999e-01
  -9.6989999999999998e-01   6.3749999999999996e-01   2.7450999999999999e+00   8.5900000000000004e-02  -1.0470000000000000e-01  -3.0700000000000002e-02   1.5315000000000001e+00   8.4499999999999997e-01   3.5695000000000001e+00   1.0600000000000000e-01   7.0240000000000002e-01   2.8310000000000002e-01
  -9.4779999999999998e-01   7.4739999999999995e-01   2.8309000000000002e+00   1.6230000000000000e-01  -1.5229999999999999e-01  -5.2600000000000001e-02   1.4871000000000001e+00   8.8939999999999997e-01   5.4847999999999999e+00   2.6010000000000000e-01   6.9279999999999997e-01   2.5659999999999999e-01
  -1.0139000000000000e+00   7.2550000000000003e-01   1.8015000000000001e+00   5.7299999999999997e-02  -7.6100000000000001e-02  -3.5099999999999999e-02   1.5758000000000001e+00   9.5609999999999995e-01   4.6142000000000003e+00   2.0230000000000001e-01   7.9859999999999998e-01   2.3000000000000001e-01
  -1.1021000000000001e+00   3.9570000000000000e-01   2.5735000000000001e+00   4.7699999999999999e-02  -3.8100000000000002e-02  -2.1899999999999999e-02   1.5758000000000001e+00   8.8939999999999997e-01   5.8330000000000002e+00   1.2520000000000001e-01   7.5049999999999994e-01   2.3000000000000001e-01
  -1.1681999999999999e+00   5.7160000000000000e-01   2.8309000000000002e+00   9.5500000000000002e-02   2.8500000000000001e-02  -5.2600000000000001e-02   1.5093000000000001e+00   1.0450999999999999e+00   4.2659000000000002e+00   1.9270000000000001e-01   6.1580000000000001e-01   2.3440000000000000e-01
  -9.9190000000000000e-01   5.2759999999999996e-01   2.0588000000000002e+00   7.6399999999999996e-02   0.0000000000000000e+00  -3.5099999999999999e-02   1.5980000000000001e+00   1.0894999999999999e+00   4.5270999999999999e+00   2.4079999999999999e-01   7.4090000000000000e-01   2.3000000000000001e-01
  -9.2579999999999996e-01   7.0350000000000001e-01   3.6886999999999999e+00   1.4319999999999999e-01  -1.3320000000000001e-01  -8.8000000000000005e-03   1.6868000000000001e+00   8.8939999999999997e-01   4.7012999999999998e+00   3.0819999999999997e-01   7.0240000000000002e-01   2.7870000000000000e-01
  -9.4779999999999998e-01   8.1340000000000001e-01   2.8309000000000002e+00   7.6399999999999996e-02  -9.5200000000000007e-02  -8.8000000000000005e-03   1.4871000000000001e+00   8.6719999999999997e-01   4.7882999999999996e+00   4.8200000000000000e-02   7.6980000000000004e-01   3.0520000000000003e-01
  -8.1559999999999999e-01   8.5740000000000005e-01   2.7450999999999999e+00   1.3370000000000001e-01  -1.5229999999999999e-01   0.0000000000000000e+00   1.3539000000000001e+00   8.2269999999999999e-01   3.9177000000000000e+00   1.8300000000000000e-01   6.7349999999999999e-01   2.6979999999999998e-01
  -8.5960000000000003e-01   3.9570000000000000e-01   2.6593000000000000e+00   8.5900000000000004e-02  -9.5200000000000007e-02  -2.1899999999999999e-02   1.4205000000000001e+00   9.3389999999999995e-01   4.3529999999999998e+00   1.7340000000000000e-01   7.5049999999999994e-01   2.1679999999999999e-01
  -1.1021000000000001e+00   5.2759999999999996e-01   2.4018999999999999e+00   8.5900000000000004e-02  -1.3320000000000001e-01   1.3200000000000000e-02   1.7534000000000001e+00   9.3389999999999995e-01   5.2236000000000002e+00   1.7340000000000000e-01   6.9279999999999997e-01   2.4329999999999999e-01
  -7.9349999999999998e-01   4.8359999999999997e-01   3.4314000000000000e+00   1.6230000000000000e-01   3.8100000000000002e-02  -3.5099999999999999e-02   1.5093000000000001e+00   7.5600000000000001e-01   4.4401000000000002e+00   1.6380000000000000e-01   7.6980000000000004e-01   2.6540000000000002e-01
  -1.0580000000000001e+00   4.1770000000000002e-01   1.4582999999999999e+00   7.6399999999999996e-02  -1.5229999999999999e-01  -6.1400000000000003e-02   1.5536000000000001e+00   9.5609999999999995e-01   4.7882999999999996e+00   1.8300000000000000e-01   7.6010000000000000e-01   2.3000000000000001e-01
  -1.0139000000000000e+00   5.9360000000000002e-01   3.2597999999999998e+00   1.4319999999999999e-01  -1.2370000000000000e-01   1.3200000000000000e-02   1.3761000000000001e+00   9.7840000000000005e-01   4.4401000000000002e+00   2.4079999999999999e-01   7.9859999999999998e-01   2.7429999999999999e-01
  -1.0360000000000000e+00   6.3749999999999996e-01   3.0882000000000001e+00   1.6230000000000000e-01  -1.2370000000000000e-01  -8.8000000000000005e-03   1.6202000000000001e+00   8.6719999999999997e-01   4.3529999999999998e+00   1.8300000000000000e-01   7.2170000000000001e-01   2.5659999999999999e-01
  -1.0360000000000000e+00   5.7160000000000000e-01   2.3161999999999998e+00   2.3870000000000000e-01  -7.6100000000000001e-02  -1.3200000000000000e-02   1.5536000000000001e+00   9.3389999999999995e-01   4.3529999999999998e+00   9.6299999999999997e-02   7.8900000000000003e-01   2.4770000000000000e-01
  -1.0580000000000001e+00   6.8149999999999999e-01   2.4018999999999999e+00   1.4319999999999999e-01  -4.7600000000000003e-02  -6.1400000000000003e-02   1.5536000000000001e+00   8.4499999999999997e-01   4.7012999999999998e+00   2.1190000000000001e-01   6.7349999999999999e-01   2.5659999999999999e-01
  -1.0801000000000001e+00   9.4530000000000003e-01   2.1446000000000001e+00   1.4319999999999999e-01  -1.2370000000000000e-01  -3.0700000000000002e-02   1.4871000000000001e+00   8.0049999999999999e-01   4.1788999999999996e+00   2.2159999999999999e-01   6.4470000000000005e-01   3.0959999999999999e-01
  -1.1241000000000001e+00   8.3540000000000003e-01   2.4018999999999999e+00   2.0050000000000001e-01  -9.5200000000000007e-02  -1.7500000000000002e-02   1.4427000000000001e+00   8.6719999999999997e-01   4.3529999999999998e+00   1.6380000000000000e-01   5.9660000000000002e-01   2.4770000000000000e-01
  -7.4939999999999996e-01   6.8149999999999999e-01   2.6593000000000000e+00   9.5500000000000002e-02  -9.5200000000000007e-02  -5.2600000000000001e-02   1.5536000000000001e+00   9.5609999999999995e-01   4.6142000000000003e+00   1.1559999999999999e-01   6.5429999999999999e-01   2.5209999999999999e-01
  -1.0801000000000001e+00   6.1550000000000005e-01   1.8872000000000000e+00   1.1459999999999999e-01  -1.2370000000000000e-01  -5.7000000000000002e-02   1.6868000000000001e+00   9.7840000000000005e-01   4.7882999999999996e+00   1.5409999999999999e-01   7.3129999999999995e-01   2.4770000000000000e-01
  -1.0139000000000000e+00   6.1550000000000005e-01   3.0024000000000002e+00   1.1459999999999999e-01  -1.3320000000000001e-01  -3.0700000000000002e-02   1.4871000000000001e+00   1.0894999999999999e+00   4.6142000000000003e+00   1.2520000000000001e-01   7.0240000000000002e-01   2.6100000000000001e-01
  -9.6989999999999998e-01   7.6939999999999997e-01   2.1446000000000001e+00   9.5500000000000002e-02  -8.5599999999999996e-02  -2.1899999999999999e-02   1.4205000000000001e+00   9.1169999999999995e-01   4.0918000000000001e+00   1.5409999999999999e-01   6.2539999999999996e-01   2.3000000000000001e-01
  -9.6989999999999998e-01   9.8929999999999996e-01   2.3161999999999998e+00   1.8140000000000001e-01  -7.6100000000000001e-02  -4.8200000000000000e-02   1.4205000000000001e+00   9.5609999999999995e-01   4.6142000000000003e+00   1.1559999999999999e-01   7.4090000000000000e-01   2.6540000000000002e-01
  -5.5110000000000003e-01   5.7160000000000000e-01   2.8309000000000002e+00   1.3370000000000001e-01  -1.3320000000000001e-01  -3.9500000000000000e-02   1.3983000000000001e+00   9.5609999999999995e-01   4.0048000000000004e+00   1.9270000000000001e-01   6.7349999999999999e-01   2.4770000000000000e-01
  -1.3005000000000000e+00   6.1550000000000005e-01   1.8872000000000000e+00   2.0050000000000001e-01   2.8500000000000001e-02  -4.3900000000000002e-02   1.3317000000000001e+00   9.3389999999999995e-01   5.2236000000000002e+00   1.9270000000000001e-01   7.9859999999999998e-01   2.4770000000000000e-01
  -1.1902999999999999e+00   5.9360000000000002e-01   1.5441000000000000e+00   1.3370000000000001e-01  -8.5599999999999996e-02  -3.0700000000000002e-02   1.3983000000000001e+00   8.2269999999999999e-01   4.7012999999999998e+00   1.6380000000000000e-01   6.6390000000000005e-01   2.3440000000000000e-01
  -8.1559999999999999e-01   6.8149999999999999e-01   3.4314000000000000e+00   2.3870000000000000e-01  -1.1420000000000000e-01  -2.1899999999999999e-02   1.5315000000000001e+00   8.8939999999999997e-01   4.9623999999999997e+00   2.3119999999999999e-01   6.5429999999999999e-01   2.8310000000000002e-01
  -7.0530000000000004e-01   2.6379999999999998e-01   2.9165999999999999e+00   9.5500000000000002e-02  -1.2370000000000000e-01  -8.8000000000000005e-03   1.4871000000000001e+00   8.6719999999999997e-01   4.7012999999999998e+00   1.3489999999999999e-01   5.8689999999999998e-01   2.6100000000000001e-01
  -9.6989999999999998e-01   7.0350000000000001e-01   2.2303999999999999e+00   1.6230000000000000e-01  -1.9030000000000000e-01  -3.9500000000000000e-02   1.4649000000000001e+00   9.3389999999999995e-01   4.6142000000000003e+00   2.2159999999999999e-01   6.8320000000000003e-01   2.7429999999999999e-01
  -1.1902999999999999e+00   6.1550000000000005e-01   1.9730000000000001e+00   1.0500000000000000e-01  -2.8500000000000001e-02  -2.1899999999999999e-02   1.5315000000000001e+00   1.0005999999999999e+00   4.5270999999999999e+00   1.6380000000000000e-01   6.9279999999999997e-01   2.6540000000000002e-01
  -6.3919999999999999e-01   5.2759999999999996e-01   2.7450999999999999e+00   1.0500000000000000e-01  -9.5200000000000007e-02  -6.1400000000000003e-02   1.3095000000000001e+00   1.0005999999999999e+00   4.2659000000000002e+00   1.9270000000000001e-01   7.1199999999999997e-01   2.5209999999999999e-01
  -6.3919999999999999e-01   5.2759999999999996e-01   2.1446000000000001e+00   1.6230000000000000e-01  -2.3790000000000000e-01   3.0700000000000002e-02   1.5980000000000001e+00   8.0049999999999999e-01   4.8754000000000000e+00   2.1190000000000001e-01   7.0240000000000002e-01   2.3890000000000000e-01
  -8.8170000000000004e-01   7.0350000000000001e-01   2.6593000000000000e+00   1.7190000000000000e-01  -2.8500000000000001e-02  -4.4000000000000003e-03   1.3983000000000001e+00   7.1150000000000002e-01   4.6142000000000003e+00   1.4449999999999999e-01   7.1199999999999997e-01   2.2559999999999999e-01
  -1.2784000000000000e+00   7.2550000000000003e-01   2.4018999999999999e+00   1.2410000000000000e-01  -6.6600000000000006e-02  -8.8000000000000005e-03   1.3983000000000001e+00   8.2269999999999999e-01   4.8754000000000000e+00   1.2520000000000001e-01   7.2170000000000001e-01   2.3440000000000000e-01
  -7.9349999999999998e-01   6.5949999999999998e-01   1.9730000000000001e+00   2.0999999999999999e-01  -9.5200000000000007e-02  -3.5099999999999999e-02   1.3095000000000001e+00   8.2269999999999999e-01   4.6142000000000003e+00   2.0230000000000001e-01   7.1199999999999997e-01   2.4770000000000000e-01
  -7.0530000000000004e-01   6.1550000000000005e-01   2.4876999999999998e+00   9.5500000000000002e-02  -1.9980000000000001e-01  -2.6300000000000000e-02   1.4205000000000001e+00   8.8939999999999997e-01   4.9623999999999997e+00   1.4449999999999999e-01   6.3510000000000000e-01   2.3890000000000000e-01
  -8.8170000000000004e-01   8.1340000000000001e-01   2.6593000000000000e+00   1.4319999999999999e-01  -1.6180000000000000e-01  -6.1400000000000003e-02   1.3095000000000001e+00   1.0005999999999999e+00   4.0918000000000001e+00   1.8300000000000000e-01   6.5429999999999999e-01   2.4329999999999999e-01
  -1.0139000000000000e+00   5.0560000000000005e-01   2.1446000000000001e+00   1.2410000000000000e-01  -9.5200000000000007e-02  -1.3200000000000000e-02   1.2873000000000001e+00   8.4499999999999997e-01   4.2659000000000002e+00   1.8300000000000000e-01   6.8320000000000003e-01   2.7429999999999999e-01
  -1.0360000000000000e+00   8.5740000000000005e-01   2.4018999999999999e+00   6.6799999999999998e-02  -1.7130000000000001e-01  -3.0700000000000002e-02   1.4871000000000001e+00   8.0049999999999999e-01   4.5270999999999999e+00   1.7340000000000000e-01   7.2170000000000001e-01   2.6540000000000002e-01
  -9.0369999999999995e-01   7.2550000000000003e-01   1.9730000000000001e+00   1.2410000000000000e-01  -1.6180000000000000e-01  -3.9500000000000000e-02   1.4205000000000001e+00   6.4480000000000004e-01   4.7882999999999996e+00   1.7340000000000000e-01   6.7349999999999999e-01   2.6100000000000001e-01
  -9.0369999999999995e-01   5.9360000000000002e-01   2.9165999999999999e+00   1.0500000000000000e-01  -2.0930000000000001e-01  -1.7500000000000002e-02   1.4205000000000001e+00   1.0672999999999999e+00   3.8306000000000000e+00   2.0230000000000001e-01   6.5429999999999999e-01   2.3890000000000000e-01
  -1.0360000000000000e+00   6.8149999999999999e-01   2.2303999999999999e+00   1.0500000000000000e-01  -1.4269999999999999e-01  -2.6300000000000000e-02   1.3983000000000001e+00   9.3389999999999995e-01   4.5270999999999999e+00   2.7939999999999998e-01   7.0240000000000002e-01   2.3440000000000000e-01
  -1.0801000000000001e+00   6.1550000000000005e-01   2.4876999999999998e+00   1.0500000000000000e-01  -7.6100000000000001e-02  -1.3200000000000000e-02   1.2428999999999999e+00   9.5609999999999995e-01   5.0495000000000001e+00   2.5050000000000000e-01   7.6010000000000000e-01   2.7870000000000000e-01
  -9.6989999999999998e-01   7.6939999999999997e-01   2.3161999999999998e+00   1.1459999999999999e-01  -9.5200000000000007e-02  -6.1400000000000003e-02   1.3761000000000001e+00   9.3389999999999995e-01   5.1365999999999996e+00   1.5409999999999999e-01   7.4090000000000000e-01   2.3000000000000001e-01
  -8.5960000000000003e-01   5.2759999999999996e-01   2.6593000000000000e+00   1.4319999999999999e-01  -1.0470000000000000e-01   8.8000000000000005e-03   1.3539000000000001e+00   8.4499999999999997e-01   5.1365999999999996e+00   2.5050000000000000e-01   7.6980000000000004e-01   2.7870000000000000e-01
  -1.1241000000000001e+00   5.2759999999999996e-01   2.4876999999999998e+00   9.5500000000000002e-02  -5.7099999999999998e-02  -3.9500000000000000e-02   1.4649000000000001e+00   7.1150000000000002e-01   4.5270999999999999e+00   1.6380000000000000e-01   7.6010000000000000e-01   2.6100000000000001e-01
  -1.1241000000000001e+00   7.6939999999999997e-01   2.7450999999999999e+00   1.6230000000000000e-01  -1.8079999999999999e-01  -7.8899999999999998e-02   1.4205000000000001e+00   8.2269999999999999e-01   4.4401000000000002e+00   1.8300000000000000e-01   6.4470000000000005e-01   2.6979999999999998e-01
  -1.0139000000000000e+00   7.4739999999999995e-01   3.1739999999999999e+00   1.2410000000000000e-01   1.9000000000000000e-02  -4.3900000000000002e-02   1.3539000000000001e+00   9.7840000000000005e-01   4.7882999999999996e+00   1.6380000000000000e-01   6.3510000000000000e-01   2.4770000000000000e-01
  -9.6989999999999998e-01   6.5949999999999998e-01   2.7450999999999999e+00   6.6799999999999998e-02  -1.3320000000000001e-01  -1.3200000000000000e-02   1.2650999999999999e+00   8.8939999999999997e-01   4.1788999999999996e+00   2.4079999999999999e-01   7.5049999999999994e-01   2.3000000000000001e-01
  -9.6989999999999998e-01   6.5949999999999998e-01   2.4876999999999998e+00   0.0000000000000000e+00  -1.9030000000000000e-01  -6.5799999999999997e-02   1.5093000000000001e+00   1.0227999999999999e+00   4.1788999999999996e+00   1.8300000000000000e-01   7.1199999999999997e-01   2.7429999999999999e-01
  -1.1681999999999999e+00   6.3749999999999996e-01   2.3161999999999998e+00   1.4319999999999999e-01  -1.6180000000000000e-01  -4.8200000000000000e-02   1.4205000000000001e+00   9.3389999999999995e-01   5.0495000000000001e+00   1.7340000000000000e-01   7.0240000000000002e-01   2.5659999999999999e-01
  -8.3760000000000001e-01   7.9139999999999999e-01   2.3161999999999998e+00   6.6799999999999998e-02  -1.5229999999999999e-01  -2.1899999999999999e-02   1.3539000000000001e+00   8.0049999999999999e-01   4.9623999999999997e+00   6.7400000000000002e-02   7.6010000000000000e-01   2.3000000000000001e-01
  -8.1559999999999999e-01   6.8149999999999999e-01   2.4018999999999999e+00   1.8140000000000001e-01  -1.4269999999999999e-01  -3.0700000000000002e-02   1.3317000000000001e+00   9.3389999999999995e-01   4.5270999999999999e+00   3.0819999999999997e-01   7.2170000000000001e-01   2.3890000000000000e-01
  -9.4779999999999998e-01   6.8149999999999999e-01   2.3161999999999998e+00   1.7190000000000000e-01  -6.6600000000000006e-02  -4.8200000000000000e-02   1.2650999999999999e+00   9.3389999999999995e-01   5.1365999999999996e+00   1.5409999999999999e-01   6.0619999999999996e-01   2.6100000000000001e-01
  -9.9190000000000000e-01   9.6730000000000005e-01   2.1446000000000001e+00   2.0050000000000001e-01  -1.0470000000000000e-01  -1.7500000000000002e-02   1.3317000000000001e+00   8.6719999999999997e-01   4.4401000000000002e+00   1.4449999999999999e-01   7.1199999999999997e-01   2.5209999999999999e-01
  -1.0139000000000000e+00   6.3749999999999996e-01   2.4018999999999999e+00   8.5900000000000004e-02  -1.3320000000000001e-01  -2.1899999999999999e-02   1.3539000000000001e+00   7.7820000000000000e-01   5.0495000000000001e+00   1.1559999999999999e-01   7.8900000000000003e-01   2.3890000000000000e-01
  -1.0360000000000000e+00   7.6939999999999997e-01   2.3161999999999998e+00   1.7190000000000000e-01  -1.7130000000000001e-01  -5.7000000000000002e-02   1.3317000000000001e+00   9.5609999999999995e-01   4.6142000000000003e+00   1.4449999999999999e-01   6.8320000000000003e-01   3.2290000000000002e-01
  -9.2579999999999996e-01   7.0350000000000001e-01   2.8309000000000002e+00   1.4319999999999999e-01  -1.2370000000000000e-01  -3.0700000000000002e-02   1.3539000000000001e+00   9.7840000000000005e-01   4.0918000000000001e+00   2.0230000000000001e-01   6.5429999999999999e-01   2.8310000000000002e-01
  -8.3760000000000001e-01   5.7160000000000000e-01   2.4018999999999999e+00   8.5900000000000004e-02  -1.9030000000000000e-01  -7.0199999999999999e-02   1.5980000000000001e+00   7.7820000000000000e-01   4.3529999999999998e+00   9.6299999999999997e-02   7.0240000000000002e-01   2.7429999999999999e-01
  -8.5960000000000003e-01   7.6939999999999997e-01   2.5735000000000001e+00   1.6230000000000000e-01  -1.3320000000000001e-01  -5.7000000000000002e-02   1.6424000000000001e+00   7.3380000000000001e-01   4.1788999999999996e+00   2.2159999999999999e-01   7.3129999999999995e-01   2.5659999999999999e-01
  -1.0580000000000001e+00   6.8149999999999999e-01   2.2303999999999999e+00   2.1959999999999999e-01  -1.6180000000000000e-01   4.4000000000000003e-03   1.4649000000000001e+00   8.4499999999999997e-01   4.6142000000000003e+00   2.9859999999999998e-01   6.2539999999999996e-01   3.0520000000000003e-01
  -9.4779999999999998e-01   9.4530000000000003e-01   2.7450999999999999e+00   2.0050000000000001e-01  -1.9030000000000000e-01  -2.1899999999999999e-02   1.5980000000000001e+00   1.0227999999999999e+00   5.3106999999999998e+00   1.6380000000000000e-01   7.1199999999999997e-01   2.3890000000000000e-01
  -9.2579999999999996e-01   5.0560000000000005e-01   1.8015000000000001e+00   1.1459999999999999e-01  -1.1420000000000000e-01  -4.8200000000000000e-02   1.3539000000000001e+00   1.0227999999999999e+00   5.3977000000000004e+00   1.7340000000000000e-01   6.9279999999999997e-01   2.6540000000000002e-01
  -6.6130000000000000e-01   7.0350000000000001e-01   2.4876999999999998e+00   2.0050000000000001e-01  -1.3320000000000001e-01  -3.5099999999999999e-02   1.4205000000000001e+00   9.1169999999999995e-01   4.4401000000000002e+00   1.2520000000000001e-01   7.3129999999999995e-01   2.9189999999999999e-01
  -1.0139000000000000e+00   6.5949999999999998e-01   3.0024000000000002e+00   1.3370000000000001e-01  -1.1420000000000000e-01   1.3200000000000000e-02   1.4649000000000001e+00   9.5609999999999995e-01   4.8754000000000000e+00   1.6380000000000000e-01   6.9279999999999997e-01   2.4329999999999999e-01
  -9.0369999999999995e-01   4.1770000000000002e-01   2.5735000000000001e+00   1.0500000000000000e-01  -4.7600000000000003e-02  -4.8200000000000000e-02   1.2873000000000001e+00   7.3380000000000001e-01   4.7012999999999998e+00   2.2159999999999999e-01   6.7349999999999999e-01   2.8310000000000002e-01
  -9.4779999999999998e-01   5.4959999999999998e-01   2.2303999999999999e+00   1.2410000000000000e-01  -1.6180000000000000e-01  -4.8200000000000000e-02   1.3983000000000001e+00   8.6719999999999997e-01   4.4401000000000002e+00   1.1559999999999999e-01   7.4090000000000000e-01   2.4329999999999999e-01
  -9.4779999999999998e-01   6.5949999999999998e-01   2.4876999999999998e+00   1.9089999999999999e-01  -1.4269999999999999e-01  -1.7500000000000002e-02   1.4649000000000001e+00   8.6719999999999997e-01   4.9623999999999997e+00   1.8300000000000000e-01   6.7349999999999999e-01   2.7870000000000000e-01
  -9.9190000000000000e-01   5.2759999999999996e-01   2.0588000000000002e+00   9.5500000000000002e-02  -2.6640000000000003e-01  -7.0199999999999999e-02   1.5315000000000001e+00   6.6710000000000003e-01   4.7882999999999996e+00   2.3119999999999999e-01   6.3510000000000000e-01   2.4329999999999999e-01
  -1.1241000000000001e+00   7.0350000000000001e-01   2.5735000000000001e+00  -2.8600000000000000e-02  -1.9030000000000000e-01  -5.2600000000000001e-02   1.4427000000000001e+00   1.0005999999999999e+00   4.2659000000000002e+00   2.1190000000000001e-01   7.4090000000000000e-01   2.5659999999999999e-01
  -8.8170000000000004e-01   8.1340000000000001e-01   2.1446000000000001e+00   1.4319999999999999e-01  -1.8079999999999999e-01  -5.2600000000000001e-02   1.3317000000000001e+00   8.2269999999999999e-01   4.2659000000000002e+00   1.4449999999999999e-01   6.4470000000000005e-01   2.7429999999999999e-01
  -9.2579999999999996e-01   5.2759999999999996e-01   2.4876999999999998e+00   2.2910000000000000e-01  -1.8079999999999999e-01  -6.1400000000000003e-02   1.3539000000000001e+00   8.2269999999999999e-01   4.3529999999999998e+00   1.7340000000000000e-01   6.7349999999999999e-01   2.3890000000000000e-01
  -9.2579999999999996e-01   8.5740000000000005e-01   3.0882000000000001e+00   1.9089999999999999e-01  -1.5229999999999999e-01   1.7500000000000002e-02   1.3317000000000001e+00   8.4499999999999997e-01   4.0918000000000001e+00   2.1190000000000001e-01   7.1199999999999997e-01   2.6100000000000001e-01
  -1.0139000000000000e+00   6.5949999999999998e-01   1.9730000000000001e+00   1.4319999999999999e-01  -1.7130000000000001e-01  -1.1840000000000001e-01   1.3983000000000001e+00   9.5609999999999995e-01   4.5270999999999999e+00   1.6380000000000000e-01   7.4090000000000000e-01   2.5659999999999999e-01
  -8.1559999999999999e-01   5.9360000000000002e-01   1.6298999999999999e+00   2.0050000000000001e-01  -7.6100000000000001e-02  -6.5799999999999997e-02   1.1096999999999999e+00   8.0049999999999999e-01   4.5270999999999999e+00   1.7340000000000000e-01   6.7349999999999999e-01   2.5209999999999999e-01
  -9.9190000000000000e-01   6.5949999999999998e-01   2.6593000000000000e+00   1.9089999999999999e-01  -6.6600000000000006e-02  -4.3900000000000002e-02   1.1318999999999999e+00   8.4499999999999997e-01   3.8306000000000000e+00   1.7340000000000000e-01   6.7349999999999999e-01   2.7429999999999999e-01
  -9.9190000000000000e-01   6.5949999999999998e-01   2.2303999999999999e+00   2.3870000000000000e-01  -1.7130000000000001e-01  -8.8000000000000005e-03   1.2428999999999999e+00   8.2269999999999999e-01   4.8754000000000000e+00   1.8300000000000000e-01   6.4470000000000005e-01   2.5209999999999999e-01
  -7.0530000000000004e-01   6.5949999999999998e-01   2.7450999999999999e+00   1.1459999999999999e-01  -1.5229999999999999e-01   4.4000000000000003e-03   1.2206999999999999e+00   8.0049999999999999e-01   4.2659000000000002e+00   1.4449999999999999e-01   6.4470000000000005e-01   2.4329999999999999e-01
  -8.3760000000000001e-01   7.2550000000000003e-01   2.7450999999999999e+00   6.6799999999999998e-02  -1.8079999999999999e-01  -2.1899999999999999e-02   1.3095000000000001e+00   9.5609999999999995e-01   4.3529999999999998e+00   2.3119999999999999e-01   6.3510000000000000e-01   2.6540000000000002e-01
  -8.5960000000000003e-01   4.6170000000000000e-01   2.3161999999999998e+00   5.7299999999999997e-02  -2.0930000000000001e-01  -1.3200000000000000e-02   1.3761000000000001e+00   8.4499999999999997e-01   4.6142000000000003e+00   2.7939999999999998e-01   6.7349999999999999e-01   2.8749999999999998e-01
  -9.4779999999999998e-01   6.1550000000000005e-01   2.7450999999999999e+00   1.4319999999999999e-01  -1.0470000000000000e-01  -3.5099999999999999e-02   1.2873000000000001e+00   8.2269999999999999e-01   4.3529999999999998e+00   1.5409999999999999e-01   6.6390000000000005e-01   2.5659999999999999e-01
  -8.1559999999999999e-01   5.4959999999999998e-01   2.1446000000000001e+00   1.8140000000000001e-01  -1.5229999999999999e-01  -1.3200000000000000e-02   1.4871000000000001e+00   1.0450999999999999e+00   4.5270999999999999e+00   2.6010000000000000e-01   6.9279999999999997e-01   2.4329999999999999e-01
  -7.9349999999999998e-01   6.1550000000000005e-01   1.8015000000000001e+00   1.6230000000000000e-01  -1.1420000000000000e-01  -5.2600000000000001e-02   1.2873000000000001e+00   9.7840000000000005e-01   4.2659000000000002e+00   2.5050000000000000e-01   7.0240000000000002e-01   2.7429999999999999e-01
  -9.2579999999999996e-01   7.4739999999999995e-01   2.2303999999999999e+00   2.1959999999999999e-01  -1.6180000000000000e-01  -2.1899999999999999e-02   1.2873000000000001e+00   8.4499999999999997e-01   4.8754000000000000e+00   1.5409999999999999e-01   6.6390000000000005e-01   2.8749999999999998e-01
  -9.9190000000000000e-01   5.7160000000000000e-01   2.9165999999999999e+00   1.8140000000000001e-01  -9.5200000000000007e-02  -2.1899999999999999e-02   1.4649000000000001e+00   1.0005999999999999e+00   4.5270999999999999e+00   1.2520000000000001e-01   6.4470000000000005e-01   2.6979999999999998e-01
  -7.7149999999999996e-01   7.9139999999999999e-01   1.8872000000000000e+00   5.7299999999999997e-02  -1.9980000000000001e-01  -2.1899999999999999e-02   1.1762999999999999e+00   8.8939999999999997e-01   4.7882999999999996e+00   2.1190000000000001e-01   6.6390000000000005e-01   2.4329999999999999e-01
  -7.4939999999999996e-01   5.9360000000000002e-01   2.2303999999999999e+00   6.6799999999999998e-02  -1.5229999999999999e-01  -2.1899999999999999e-02   1.4427000000000001e+00   9.5609999999999995e-01   4.6142000000000003e+00   2.4079999999999999e-01   6.2539999999999996e-01   2.5659999999999999e-01
  -6.3919999999999999e-01   7.4739999999999995e-01   2.3161999999999998e+00   1.8140000000000001e-01  -1.5229999999999999e-01  -4.3900000000000002e-02   1.3983000000000001e+00   7.5600000000000001e-01   4.3529999999999998e+00   8.6699999999999999e-02   7.0240000000000002e-01   2.9189999999999999e-01
  -9.9190000000000000e-01   5.2759999999999996e-01   1.6298999999999999e+00   9.4999999999999998e-03  -1.6180000000000000e-01  -2.1899999999999999e-02   1.4427000000000001e+00   1.0894999999999999e+00   4.7882999999999996e+00   1.6380000000000000e-01   6.9279999999999997e-01   2.6540000000000002e-01
  -8.1559999999999999e-01   6.3749999999999996e-01   1.7157000000000000e+00   1.1459999999999999e-01  -2.1890000000000001e-01   4.4000000000000003e-03   1.3983000000000001e+00   7.3380000000000001e-01   4.2659000000000002e+00   1.9270000000000001e-01   7.0240000000000002e-01   2.5209999999999999e-01
  -1.0360000000000000e+00   7.9139999999999999e-01   2.5735000000000001e+00   2.0999999999999999e-01  -1.9030000000000000e-01  -8.7700000000000000e-02   1.4427000000000001e+00   9.1169999999999995e-01   3.8306000000000000e+00   1.8300000000000000e-01   7.3129999999999995e-01   2.6100000000000001e-01
  -8.8170000000000004e-01   5.2759999999999996e-01   1.9730000000000001e+00   6.6799999999999998e-02  -1.3320000000000001e-01  -5.2600000000000001e-02   1.4205000000000001e+00   8.6719999999999997e-01   4.6142000000000003e+00   1.7340000000000000e-01   7.2170000000000001e-01   2.1229999999999999e-01
  -9.6989999999999998e-01   7.6939999999999997e-01   2.3161999999999998e+00   1.4319999999999999e-01  -1.9030000000000000e-01  -2.6300000000000000e-02   1.4205000000000001e+00   7.7820000000000000e-01   4.8754000000000000e+00   2.2159999999999999e-01   7.0240000000000002e-01   2.4329999999999999e-01
  -8.3760000000000001e-01   4.3969999999999998e-01   2.0588000000000002e+00   1.1459999999999999e-01  -1.7130000000000001e-01  -4.3900000000000002e-02   1.2873000000000001e+00   8.2269999999999999e-01   4.5270999999999999e+00   1.4449999999999999e-01   6.8320000000000003e-01   2.6979999999999998e-01
  -1.0801000000000001e+00   5.0560000000000005e-01   2.6593000000000000e+00   1.4319999999999999e-01  -1.3320000000000001e-01  -7.0199999999999999e-02   1.0431999999999999e+00   7.7820000000000000e-01   4.3529999999999998e+00   2.1190000000000001e-01   7.3129999999999995e-01   2.6100000000000001e-01
  -7.4939999999999996e-01   7.4739999999999995e-01   2.3161999999999998e+00   1.2410000000000000e-01  -1.9030000000000000e-01  -7.4499999999999997e-02   1.5980000000000001e+00   1.0227999999999999e+00   5.3977000000000004e+00   1.7340000000000000e-01   7.3129999999999995e-01   2.4329999999999999e-01
  -8.5960000000000003e-01   5.7160000000000000e-01   2.2303999999999999e+00   3.8199999999999998e-02  -1.5229999999999999e-01  -4.3900000000000002e-02   1.3095000000000001e+00   8.4499999999999997e-01   4.1788999999999996e+00   2.2159999999999999e-01   6.5429999999999999e-01   2.9189999999999999e-01
  -6.6130000000000000e-01   6.5949999999999998e-01   2.1446000000000001e+00   1.1459999999999999e-01  -1.3320000000000001e-01  -9.6500000000000002e-02   1.2873000000000001e+00   9.5609999999999995e-01   5.0495000000000001e+00   1.7340000000000000e-01   6.4470000000000005e-01   2.6100000000000001e-01
  -9.9190000000000000e-01   7.2550000000000003e-01   2.2303999999999999e+00   5.7299999999999997e-02  -1.5229999999999999e-01  -6.5799999999999997e-02   1.3095000000000001e+00   9.1169999999999995e-01   4.7882999999999996e+00   1.6380000000000000e-01   6.7349999999999999e-01   2.7870000000000000e-01
  -8.5960000000000003e-01   5.7160000000000000e-01   1.5441000000000000e+00   1.4319999999999999e-01  -1.1420000000000000e-01  -5.7000000000000002e-02   1.4649000000000001e+00   7.1150000000000002e-01   4.5270999999999999e+00   2.5050000000000000e-01   7.0240000000000002e-01   2.5659999999999999e-01
  -7.9349999999999998e-01   7.0350000000000001e-01   2.6593000000000000e+00   1.1459999999999999e-01  -1.3320000000000001e-01   0.0000000000000000e+00   1.3761000000000001e+00   1.0227999999999999e+00   4.6142000000000003e+00   1.2520000000000001e-01   6.8320000000000003e-01   2.1679999999999999e-01
  -8.3760000000000001e-01   5.2759999999999996e-01   1.9730000000000001e+00   2.0999999999999999e-01  -1.1420000000000000e-01  -4.8200000000000000e-02   1.2428999999999999e+00   8.4499999999999997e-01   4.8754000000000000e+00   1.4449999999999999e-01   6.9279999999999997e-01   2.3890000000000000e-01
  -9.9190000000000000e-01   8.1340000000000001e-01   2.7450999999999999e+00   9.5500000000000002e-02  -2.5690000000000002e-01  -8.3299999999999999e-02   1.4427000000000001e+00   8.0049999999999999e-01   4.6142000000000003e+00   1.7340000000000000e-01   7.1199999999999997e-01   2.7870000000000000e-01
  -7.7149999999999996e-01   7.0350000000000001e-01   1.9730000000000001e+00   1.9089999999999999e-01  -1.4269999999999999e-01  -6.5799999999999997e-02   1.2650999999999999e+00   1.1117999999999999e+00   4.2659000000000002e+00   2.1190000000000001e-01   6.9279999999999997e-01   2.6540000000000002e-01
  -1.0139000000000000e+00   7.6939999999999997e-01   2.2303999999999999e+00   1.9089999999999999e-01  -1.8079999999999999e-01  -4.8200000000000000e-02   1.2206999999999999e+00   9.1169999999999995e-01   4.7882999999999996e+00   1.7340000000000000e-01   6.9279999999999997e-01   2.9189999999999999e-01
  -7.7149999999999996e-01   5.4959999999999998e-01   2.4876999999999998e+00   1.2410000000000000e-01  -1.4269999999999999e-01  -4.3900000000000002e-02   1.3317000000000001e+00   8.2269999999999999e-01   4.0918000000000001e+00   1.8300000000000000e-01   6.5429999999999999e-01   2.8749999999999998e-01
  -8.3760000000000001e-01   5.4959999999999998e-01   2.0588000000000002e+00   1.7190000000000000e-01  -1.9980000000000001e-01  -4.8200000000000000e-02   1.3539000000000001e+00   7.5600000000000001e-01   4.7882999999999996e+00   2.1190000000000001e-01   6.9279999999999997e-01   2.9640000000000000e-01
  -9.4779999999999998e-01   8.1340000000000001e-01   2.1446000000000001e+00   5.7299999999999997e-02  -1.5229999999999999e-01  -4.3900000000000002e-02   1.1762999999999999e+00   9.3389999999999995e-01   4.0918000000000001e+00   2.1190000000000001e-01   6.7349999999999999e-01   2.9640000000000000e-01
  -9.6989999999999998e-01   5.4959999999999998e-01   2.3161999999999998e+00   1.0500000000000000e-01  -1.8079999999999999e-01  -7.0199999999999999e-02   1.4205000000000001e+00   1.2674000000000001e+00   4.0918000000000001e+00   1.7340000000000000e-01   6.4470000000000005e-01   2.5209999999999999e-01
  -8.3760000000000001e-01   7.9139999999999999e-01   2.1446000000000001e+00   1.0500000000000000e-01  -1.9030000000000000e-01   1.3200000000000000e-02   1.3539000000000001e+00   9.1169999999999995e-01   4.0918000000000001e+00   2.3119999999999999e-01   6.8320000000000003e-01   2.7870000000000000e-01
  -8.8170000000000004e-01   6.1550000000000005e-01   2.0588000000000002e+00   1.3370000000000001e-01  -1.6180000000000000e-01  -1.0520000000000000e-01   1.3095000000000001e+00   8.0049999999999999e-01   4.8754000000000000e+00   1.6380000000000000e-01   6.3510000000000000e-01   2.3890000000000000e-01
  -9.0369999999999995e-01   6.3749999999999996e-01   1.9730000000000001e+00   1.7190000000000000e-01  -1.5229999999999999e-01  -4.3900000000000002e-02   1.2428999999999999e+00   8.4499999999999997e-01   4.0048000000000004e+00   2.1190000000000001e-01   6.4470000000000005e-01   2.5659999999999999e-01
  -9.2579999999999996e-01   6.1550000000000005e-01   1.5441000000000000e+00   8.5900000000000004e-02  -5.7099999999999998e-02  -1.3200000000000000e-02   1.3095000000000001e+00   7.1150000000000002e-01   4.7882999999999996e+00   2.1190000000000001e-01   7.3129999999999995e-01   2.6979999999999998e-01
  -9.6989999999999998e-01   7.9139999999999999e-01   2.9165999999999999e+00   1.2410000000000000e-01  -1.4269999999999999e-01  -3.9500000000000000e-02   1.5536000000000001e+00   8.4499999999999997e-01   4.4401000000000002e+00   1.5409999999999999e-01   6.7349999999999999e-01   2.0790000000000000e-01
  -8.5960000000000003e-01   5.9360000000000002e-01   2.9165999999999999e+00   1.5279999999999999e-01  -1.4269999999999999e-01  -3.9500000000000000e-02   1.3761000000000001e+00   7.3380000000000001e-01   4.4401000000000002e+00   1.4449999999999999e-01   7.3129999999999995e-01   2.2559999999999999e-01
  -8.1559999999999999e-01   7.2550000000000003e-01   1.8872000000000000e+00   6.6799999999999998e-02  -1.6180000000000000e-01  -3.0700000000000002e-02   1.5536000000000001e+00   9.3389999999999995e-01   4.3529999999999998e+00   2.2159999999999999e-01   5.8689999999999998e-01   2.6100000000000001e-01
  -8.1559999999999999e-01   5.9360000000000002e-01   2.9165999999999999e+00   1.1459999999999999e-01  -1.5229999999999999e-01  -8.3299999999999999e-02   1.3095000000000001e+00   9.5609999999999995e-01   4.5270999999999999e+00   1.4449999999999999e-01   6.6390000000000005e-01   2.6100000000000001e-01
  -9.9190000000000000e-01   5.9360000000000002e-01   2.4018999999999999e+00   1.8140000000000001e-01  -1.4269999999999999e-01  -7.4499999999999997e-02   1.4649000000000001e+00   1.0227999999999999e+00   4.1788999999999996e+00   1.3489999999999999e-01   6.6390000000000005e-01   2.9189999999999999e-01
  -8.3760000000000001e-01   5.9360000000000002e-01   2.4876999999999998e+00   6.6799999999999998e-02  -1.3320000000000001e-01  -4.4000000000000003e-03   1.4205000000000001e+00   9.3389999999999995e-01   4.6142000000000003e+00   2.6010000000000000e-01   6.5429999999999999e-01   2.8749999999999998e-01
  -9.4779999999999998e-01   4.6170000000000000e-01   1.9730000000000001e+00   1.6230000000000000e-01  -1.8079999999999999e-01  -3.5099999999999999e-02   1.5093000000000001e+00   9.3389999999999995e-01   4.4401000000000002e+00   2.0230000000000001e-01   6.5429999999999999e-01   2.6540000000000002e-01
  -8.5960000000000003e-01   7.6939999999999997e-01   2.5735000000000001e+00   1.3370000000000001e-01  -1.4269999999999999e-01  -1.0960000000000000e-01   1.2873000000000001e+00   9.7840000000000005e-01   4.7882999999999996e+00   7.7100000000000002e-02   7.3129999999999995e-01   2.5209999999999999e-01
  -8.3760000000000001e-01   5.9360000000000002e-01   1.8015000000000001e+00   4.7699999999999999e-02  -2.8549999999999998e-01  -6.1400000000000003e-02   1.3983000000000001e+00   1.1339999999999999e+00   4.5270999999999999e+00   2.6010000000000000e-01   6.4470000000000005e-01   2.4770000000000000e-01
  -8.8170000000000004e-01   5.0560000000000005e-01   1.9730000000000001e+00   8.5900000000000004e-02  -1.3320000000000001e-01  -2.1899999999999999e-02   1.3539000000000001e+00   8.2269999999999999e-01   4.6142000000000003e+00   1.8300000000000000e-01   6.4470000000000005e-01   2.4329999999999999e-01
  -8.1559999999999999e-01   5.7160000000000000e-01   3.0024000000000002e+00   1.6230000000000000e-01  -8.5599999999999996e-02  -6.1400000000000003e-02   1.3761000000000001e+00   9.7840000000000005e-01   4.3529999999999998e+00   2.3119999999999999e-01   6.7349999999999999e-01   2.4329999999999999e-01
  -9.4779999999999998e-01   6.5949999999999998e-01   2.2303999999999999e+00   1.4319999999999999e-01  -1.9980000000000001e-01  -4.3900000000000002e-02   1.3761000000000001e+00   8.4499999999999997e-01   5.0495000000000001e+00   2.7939999999999998e-01   6.7349999999999999e-01   2.5209999999999999e-01
  -7.2740000000000005e-01   5.4959999999999998e-01   2.5735000000000001e+00   1.4319999999999999e-01  -1.7130000000000001e-01  -8.3299999999999999e-02   1.3983000000000001e+00   1.0227999999999999e+00   4.5270999999999999e+00   1.4449999999999999e-01   7.4090000000000000e-01   2.8749999999999998e-01
  -8.5960000000000003e-01   7.0350000000000001e-01   2.4876999999999998e+00   2.0050000000000001e-01  -2.0930000000000001e-01  -4.8200000000000000e-02   1.2650999999999999e+00   8.6719999999999997e-01   4.7882999999999996e+00   1.5409999999999999e-01   7.0240000000000002e-01   2.7429999999999999e-01
  -8.8170000000000004e-01   7.6939999999999997e-01   2.5735000000000001e+00   6.6799999999999998e-02  -9.5200000000000007e-02  -3.9500000000000000e-02   1.2428999999999999e+00   9.5609999999999995e-01   4.4401000000000002e+00   1.0600000000000000e-01   6.4470000000000005e-01   2.8749999999999998e-01
  -8.5960000000000003e-01   7.9139999999999999e-01   2.6593000000000000e+00   8.5900000000000004e-02  -1.9980000000000001e-01  -3.5099999999999999e-02   1.2206999999999999e+00   8.6719999999999997e-01   5.0495000000000001e+00   2.7939999999999998e-01   6.6390000000000005e-01   2.7429999999999999e-01
  -7.0530000000000004e-01   5.4959999999999998e-01   2.7450999999999999e+00   8.5900000000000004e-02  -1.5229999999999999e-01  -2.1899999999999999e-02   1.4205000000000001e+00   8.4499999999999997e-01   4.8754000000000000e+00   2.0230000000000001e-01   6.7349999999999999e-01   2.3890000000000000e-01
  -7.9349999999999998e-01   9.2330000000000001e-01   1.6298999999999999e+00   1.6230000000000000e-01  -2.1890000000000001e-01  -3.0700000000000002e-02   1.2650999999999999e+00   7.7820000000000000e-01   4.0918000000000001e+00   1.4449999999999999e-01   7.4090000000000000e-01   2.7870000000000000e-01
  -8.8170000000000004e-01   5.4959999999999998e-01   2.6593000000000000e+00   1.2410000000000000e-01  -1.0470000000000000e-01  -3.0700000000000002e-02   1.4205000000000001e+00   9.3389999999999995e-01   4.9623999999999997e+00   1.5409999999999999e-01   7.3129999999999995e-01   2.4770000000000000e-01
  -7.4939999999999996e-01   6.3749999999999996e-01   2.1446000000000001e+00   1.2410000000000000e-01  -2.1890000000000001e-01  -4.8200000000000000e-02   1.5093000000000001e+00   9.5609999999999995e-01   4.2659000000000002e+00   1.9270000000000001e-01   7.7939999999999998e-01   2.6100000000000001e-01
  -8.8170000000000004e-01   7.2550000000000003e-01   2.7450999999999999e+00   1.3370000000000001e-01  -8.5599999999999996e-02  -3.9500000000000000e-02   1.3761000000000001e+00   9.1169999999999995e-01   4.7012999999999998e+00   2.5050000000000000e-01   6.2539999999999996e-01   2.7429999999999999e-01
  -8.5960000000000003e-01   8.3540000000000003e-01   2.1446000000000001e+00   1.7190000000000000e-01  -1.4269999999999999e-01  -2.1899999999999999e-02   1.1540999999999999e+00   8.0049999999999999e-01   3.9177000000000000e+00   2.4079999999999999e-01   6.9279999999999997e-01   2.7870000000000000e-01
  -7.7149999999999996e-01   4.8359999999999997e-01   2.2303999999999999e+00   7.6399999999999996e-02  -2.0930000000000001e-01  -5.2600000000000001e-02   1.4427000000000001e+00   8.8939999999999997e-01   4.6142000000000003e+00   1.0600000000000000e-01   7.6010000000000000e-01   2.9640000000000000e-01
  -9.6989999999999998e-01   7.4739999999999995e-01   2.2303999999999999e+00   1.7190000000000000e-01  -1.6180000000000000e-01  -3.0700000000000002e-02   1.2206999999999999e+00   9.3389999999999995e-01   4.2659000000000002e+00   1.1559999999999999e-01   6.5429999999999999e-01   3.2290000000000002e-01
  -8.5960000000000003e-01   5.9360000000000002e-01   3.1739999999999999e+00   2.1959999999999999e-01  -8.5599999999999996e-02  -6.1400000000000003e-02   1.2873000000000001e+00   9.3389999999999995e-01   5.4847999999999999e+00   1.2520000000000001e-01   6.4470000000000005e-01   2.9640000000000000e-01
  -9.2579999999999996e-01   7.0350000000000001e-01   2.9165999999999999e+00   1.9089999999999999e-01  -2.3790000000000000e-01  -4.8200000000000000e-02   1.1984999999999999e+00   9.3389999999999995e-01   4.9623999999999997e+00   2.3119999999999999e-01   7.0240000000000002e-01   3.1850000000000001e-01
  -9.9190000000000000e-01   5.4959999999999998e-01   1.7157000000000000e+00   1.0500000000000000e-01  -2.0930000000000001e-01  -4.4000000000000003e-03   1.3983000000000001e+00   1.0672999999999999e+00   4.3529999999999998e+00   1.8300000000000000e-01   6.9279999999999997e-01   2.6979999999999998e-01
  -8.5960000000000003e-01   6.3749999999999996e-01   1.8872000000000000e+00   2.5779999999999997e-01  -1.7130000000000001e-01  -7.0199999999999999e-02   1.4427000000000001e+00   9.3389999999999995e-01   4.7882999999999996e+00   1.7340000000000000e-01   6.0619999999999996e-01   2.7870000000000000e-01
  -8.3760000000000001e-01   5.7160000000000000e-01   2.2303999999999999e+00   1.1459999999999999e-01  -1.3320000000000001e-01  -2.6300000000000000e-02   1.3539000000000001e+00   9.5609999999999995e-01   4.0048000000000004e+00   2.5050000000000000e-01   7.1199999999999997e-01   2.1679999999999999e-01
  -8.3760000000000001e-01   7.4739999999999995e-01   2.4018999999999999e+00   1.4319999999999999e-01  -1.6180000000000000e-01  -8.3299999999999999e-02   1.4871000000000001e+00   7.7820000000000000e-01   4.7882999999999996e+00   1.2520000000000001e-01   7.3129999999999995e-01   3.0080000000000001e-01
  -1.0580000000000001e+00   6.1550000000000005e-01   2.4018999999999999e+00   1.4319999999999999e-01  -1.8079999999999999e-01  -4.3900000000000002e-02   1.4205000000000001e+00   9.7840000000000005e-01   4.3529999999999998e+00   1.9270000000000001e-01   7.6980000000000004e-01   2.8310000000000002e-01
  -7.9349999999999998e-01   7.4739999999999995e-01   2.6593000000000000e+00   2.2910000000000000e-01  -6.6600000000000006e-02  -5.7000000000000002e-02   1.2428999999999999e+00   9.7840000000000005e-01   4.6142000000000003e+00   1.6380000000000000e-01   7.6980000000000004e-01   2.5659999999999999e-01
  -9.0369999999999995e-01   8.3540000000000003e-01   2.4018999999999999e+00   1.7190000000000000e-01  -1.3320000000000001e-01  -5.2600000000000001e-02   1.3539000000000001e+00   8.8939999999999997e-01   5.3106999999999998e+00   1.1559999999999999e-01   7.3129999999999995e-01   2.6540000000000002e-01
  -7.2740000000000005e-01   5.2759999999999996e-01   2.6593000000000000e+00   1.7190000000000000e-01  -1.7130000000000001e-01   1.3200000000000000e-02   1.2206999999999999e+00   6.6710000000000003e-01   5.3106999999999998e+00   2.1190000000000001e-01   6.2539999999999996e-01   3.1409999999999999e-01
  -8.5960000000000003e-01   5.9360000000000002e-01   1.8872000000000000e+00   1.3370000000000001e-01  -1.6180000000000000e-01  -3.9500000000000000e-02   1.2428999999999999e+00   7.1150000000000002e-01   5.3106999999999998e+00   1.4449999999999999e-01   7.2170000000000001e-01   3.1409999999999999e-01
  -7.4939999999999996e-01   5.2759999999999996e-01   2.4018999999999999e+00   8.5900000000000004e-02  -1.6180000000000000e-01  -1.3200000000000000e-02   1.3095000000000001e+00   8.0049999999999999e-01   4.2659000000000002e+00   1.4449999999999999e-01   6.6390000000000005e-01   3.1409999999999999e-01
  -8.3760000000000001e-01   6.1550000000000005e-01   1.9730000000000001e+00   1.3370000000000001e-01  -1.1420000000000000e-01  -8.8000000000000005e-03   1.3983000000000001e+00   9.5609999999999995e-01   4.7882999999999996e+00   1.8300000000000000e-01   6.8320000000000003e-01   2.8749999999999998e-01
  -8.5960000000000003e-01   7.2550000000000003e-01   2.5735000000000001e+00   1.0500000000000000e-01  -1.2370000000000000e-01  -8.8000000000000005e-03   1.2650999999999999e+00   1.0450999999999999e+00   5.1365999999999996e+00   1.5409999999999999e-01   7.8900000000000003e-01   2.4770000000000000e-01
  -7.4939999999999996e-01   4.8359999999999997e-01   2.5735000000000001e+00   1.0500000000000000e-01  -2.5690000000000002e-01  -3.0700000000000002e-02   1.3539000000000001e+00   8.6719999999999997e-01   4.7882999999999996e+00   1.7340000000000000e-01   7.2170000000000001e-01   2.6540000000000002e-01
  -6.6130000000000000e-01   5.7160000000000000e-01   2.9165999999999999e+00   1.9089999999999999e-01  -1.5229999999999999e-01  -1.7500000000000002e-02   1.3539000000000001e+00   1.0672999999999999e+00   4.7882999999999996e+00   2.6970000000000000e-01   7.6010000000000000e-01   2.5209999999999999e-01
  -9.2579999999999996e-01   7.2550000000000003e-01   1.8015000000000001e+00   2.0050000000000001e-01  -1.4269999999999999e-01  -3.9500000000000000e-02   1.2873000000000001e+00   1.0227999999999999e+00   4.4401000000000002e+00   1.8300000000000000e-01   5.9660000000000002e-01   2.5209999999999999e-01
  -8.1559999999999999e-01   6.8149999999999999e-01   2.9165999999999999e+00   8.5900000000000004e-02  -1.8079999999999999e-01  -5.7000000000000002e-02   1.3539000000000001e+00   1.0005999999999999e+00   4.6142000000000003e+00   8.6699999999999999e-02   6.5429999999999999e-01   2.8310000000000002e-01
  -7.9349999999999998e-01   7.2550000000000003e-01   2.1446000000000001e+00   1.1459999999999999e-01  -1.1420000000000000e-01  -8.8000000000000005e-03   1.4205000000000001e+00   9.7840000000000005e-01   4.2659000000000002e+00   2.3119999999999999e-01   6.4470000000000005e-01   2.7429999999999999e-01
  -9.9190000000000000e-01   6.1550000000000005e-01   2.2303999999999999e+00   2.4820000000000000e-01  -1.6180000000000000e-01  -3.9500000000000000e-02   1.4205000000000001e+00   8.6719999999999997e-01   4.4401000000000002e+00   1.4449999999999999e-01   6.8320000000000003e-01   2.8749999999999998e-01
  -7.4939999999999996e-01   6.1550000000000005e-01   1.8015000000000001e+00   1.6230000000000000e-01  -7.6100000000000001e-02  -8.3299999999999999e-02   1.0653999999999999e+00   9.3389999999999995e-01   3.7435999999999998e+00   1.9270000000000001e-01   6.7349999999999999e-01   2.6540000000000002e-01
  -8.3760000000000001e-01   6.8149999999999999e-01   1.8015000000000001e+00   6.6799999999999998e-02  -2.1890000000000001e-01  -3.0700000000000002e-02   1.2873000000000001e+00   1.2007000000000001e+00   4.8754000000000000e+00   1.1559999999999999e-01   7.1199999999999997e-01   2.9189999999999999e-01
  -7.2740000000000005e-01   4.6170000000000000e-01   2.3161999999999998e+00   9.5500000000000002e-02  -2.5690000000000002e-01  -1.7500000000000002e-02   1.1540999999999999e+00   1.0227999999999999e+00   4.7882999999999996e+00   1.8300000000000000e-01   6.3510000000000000e-01   2.8310000000000002e-01
  -7.4939999999999996e-01   7.2550000000000003e-01   1.9730000000000001e+00   1.3370000000000001e-01  -1.9030000000000000e-01  -3.5099999999999999e-02   1.3761000000000001e+00   8.8939999999999997e-01   4.6142000000000003e+00   1.9270000000000001e-01   5.9660000000000002e-01   2.7870000000000000e-01
  -7.7149999999999996e-01   5.2759999999999996e-01   2.3161999999999998e+00   1.7190000000000000e-01  -1.0470000000000000e-01  -1.3200000000000000e-02   1.2650999999999999e+00   6.8930000000000002e-01   5.1365999999999996e+00   2.7939999999999998e-01   7.4090000000000000e-01   2.8749999999999998e-01
  -1.0580000000000001e+00   5.7160000000000000e-01   2.5735000000000001e+00   1.5279999999999999e-01  -1.6180000000000000e-01  -5.7000000000000002e-02   1.2650999999999999e+00   1.2007000000000001e+00   4.7882999999999996e+00   2.6010000000000000e-01   7.2170000000000001e-01   2.5659999999999999e-01
  -8.3760000000000001e-01   6.1550000000000005e-01   2.3161999999999998e+00   2.3870000000000000e-01  -1.0470000000000000e-01  -6.1400000000000003e-02   1.3983000000000001e+00   6.8930000000000002e-01   4.4401000000000002e+00   1.7340000000000000e-01   6.3510000000000000e-01   2.4770000000000000e-01
  -7.7149999999999996e-01   7.2550000000000003e-01   1.4582999999999999e+00   2.3870000000000000e-01  -1.1420000000000000e-01  -5.2600000000000001e-02   1.2428999999999999e+00   5.1139999999999997e-01   4.2659000000000002e+00   1.5409999999999999e-01   5.8689999999999998e-01   2.6100000000000001e-01
  -7.9349999999999998e-01   3.7369999999999998e-01   2.1446000000000001e+00   1.4319999999999999e-01  -1.7130000000000001e-01  -1.7500000000000002e-02   1.0875999999999999e+00   1.2674000000000001e+00   4.7882999999999996e+00   1.2520000000000001e-01   7.3129999999999995e-01   2.6979999999999998e-01
  -8.8170000000000004e-01   5.7160000000000000e-01   2.3161999999999998e+00   9.5500000000000002e-02  -1.4269999999999999e-01  -5.7000000000000002e-02   1.2206999999999999e+00   8.6719999999999997e-01   4.1788999999999996e+00   1.7340000000000000e-01   6.1580000000000001e-01   2.7429999999999999e-01
  -9.0369999999999995e-01   5.7160000000000000e-01   2.4018999999999999e+00   1.9089999999999999e-01  -7.6100000000000001e-02  -3.5099999999999999e-02   1.3317000000000001e+00   6.8930000000000002e-01   3.9177000000000000e+00   1.2520000000000001e-01   6.3510000000000000e-01   2.7870000000000000e-01
  -6.6130000000000000e-01   4.3969999999999998e-01   2.2303999999999999e+00   9.5500000000000002e-02  -2.2839999999999999e-01  -1.7500000000000002e-02   1.4205000000000001e+00   1.2230000000000001e+00   4.6142000000000003e+00   2.1190000000000001e-01   6.6390000000000005e-01   2.6100000000000001e-01
  -1.0360000000000000e+00   5.7160000000000000e-01   1.5441000000000000e+00   1.2410000000000000e-01  -1.7130000000000001e-01  -4.8200000000000000e-02   1.2873000000000001e+00   8.4499999999999997e-01   4.3529999999999998e+00   1.7340000000000000e-01   7.2170000000000001e-01   2.8749999999999998e-01
  -7.9349999999999998e-01   4.6170000000000000e-01   1.9730000000000001e+00   2.0999999999999999e-01  -9.5200000000000007e-02  -4.3900000000000002e-02   1.1540999999999999e+00   8.4499999999999997e-01   4.2659000000000002e+00   1.7340000000000000e-01   7.3129999999999995e-01   2.7429999999999999e-01
  -7.0530000000000004e-01   5.7160000000000000e-01   2.4876999999999998e+00   1.1459999999999999e-01  -1.1420000000000000e-01  -5.7000000000000002e-02   1.2873000000000001e+00   8.0049999999999999e-01   4.4401000000000002e+00   2.2159999999999999e-01   6.6390000000000005e-01   2.3890000000000000e-01
  -7.9349999999999998e-01   6.3749999999999996e-01   2.3161999999999998e+00   1.3370000000000001e-01  -1.7130000000000001e-01  -3.5099999999999999e-02   1.0875999999999999e+00   9.7840000000000005e-01   4.2659000000000002e+00   2.2159999999999999e-01   5.9660000000000002e-01   3.0520000000000003e-01
  -5.9509999999999996e-01   4.8359999999999997e-01   2.1446000000000001e+00   1.8140000000000001e-01  -1.9030000000000000e-01  -7.4499999999999997e-02   1.2650999999999999e+00   8.8939999999999997e-01   3.9177000000000000e+00   1.7340000000000000e-01   7.4090000000000000e-01   2.6979999999999998e-01
  -8.8170000000000004e-01   7.9139999999999999e-01   2.8309000000000002e+00   1.0500000000000000e-01  -1.7130000000000001e-01  -6.1400000000000003e-02   1.3095000000000001e+00   8.0049999999999999e-01   3.3953000000000002e+00   1.0600000000000000e-01   6.8320000000000003e-01   2.9189999999999999e-01
  -8.1559999999999999e-01   5.9360000000000002e-01   2.6593000000000000e+00   1.7190000000000000e-01  -9.5200000000000007e-02  -1.7500000000000002e-02   1.1762999999999999e+00   9.5609999999999995e-01   4.9623999999999997e+00   2.4079999999999999e-01   7.0240000000000002e-01   2.6979999999999998e-01
  -8.5960000000000003e-01   5.7160000000000000e-01   2.8309000000000002e+00   8.5900000000000004e-02  -1.2370000000000000e-01  -6.5799999999999997e-02   1.2650999999999999e+00   8.8939999999999997e-01   4.1788999999999996e+00   2.2159999999999999e-01   6.9279999999999997e-01   3.4499999999999997e-01
  -5.9509999999999996e-01   7.9139999999999999e-01   2.5735000000000001e+00   1.3370000000000001e-01  -9.5200000000000007e-02  -8.8000000000000005e-03   1.3317000000000001e+00   1.0450999999999999e+00   4.0918000000000001e+00   2.6970000000000000e-01   7.0240000000000002e-01   2.9640000000000000e-01
  -8.8170000000000004e-01   9.2330000000000001e-01   1.5441000000000000e+00   1.9099999999999999e-02  -2.0930000000000001e-01  -3.0700000000000002e-02   1.3095000000000001e+00   1.0227999999999999e+00   4.3529999999999998e+00   2.6010000000000000e-01   7.3129999999999995e-01   2.9189999999999999e-01
  -9.9190000000000000e-01   6.1550000000000005e-01   2.0588000000000002e+00   1.3370000000000001e-01  -1.7130000000000001e-01  -8.8000000000000005e-03   1.0875999999999999e+00   8.8939999999999997e-01   4.7012999999999998e+00   2.1190000000000001e-01   6.8320000000000003e-01   2.6979999999999998e-01
  -6.3919999999999999e-01   7.4739999999999995e-01   2.8309000000000002e+00   6.6799999999999998e-02  -1.4269999999999999e-01  -2.6300000000000000e-02   1.1318999999999999e+00   7.7820000000000000e-01   4.8754000000000000e+00   1.6380000000000000e-01   6.2539999999999996e-01   2.3000000000000001e-01
  -7.9349999999999998e-01   8.3540000000000003e-01   1.7157000000000000e+00   6.6799999999999998e-02  -1.9980000000000001e-01  -3.5099999999999999e-02   1.2650999999999999e+00   8.4499999999999997e-01   4.7882999999999996e+00   1.7340000000000000e-01   7.5049999999999994e-01   2.4770000000000000e-01
  -8.3760000000000001e-01   6.8149999999999999e-01   1.7157000000000000e+00   9.5500000000000002e-02  -1.3320000000000001e-01   8.8000000000000005e-03   1.1318999999999999e+00   9.5609999999999995e-01   4.0048000000000004e+00   2.0230000000000001e-01   7.1199999999999997e-01   2.3440000000000000e-01
  -9.6989999999999998e-01   5.4959999999999998e-01   2.9165999999999999e+00   1.6230000000000000e-01  -1.2370000000000000e-01  -7.0199999999999999e-02   1.4205000000000001e+00   8.2269999999999999e-01   4.1788999999999996e+00   1.8300000000000000e-01   7.0240000000000002e-01   2.5659999999999999e-01
  -9.4779999999999998e-01   5.2759999999999996e-01   2.5735000000000001e+00   1.7190000000000000e-01  -1.8079999999999999e-01  -4.8200000000000000e-02   1.3539000000000001e+00   1.0227999999999999e+00   4.5270999999999999e+00   1.2520000000000001e-01   7.4090000000000000e-01   2.8749999999999998e-01
  -8.1559999999999999e-01   7.2550000000000003e-01   2.7450999999999999e+00   9.5500000000000002e-02  -1.4269999999999999e-01  -9.2100000000000001e-02   1.2873000000000001e+00   1.0005999999999999e+00   4.5270999999999999e+00   1.2520000000000001e-01   7.4090000000000000e-01   2.6979999999999998e-01
  -8.3760000000000001e-01   6.5949999999999998e-01   2.8309000000000002e+00   1.2410000000000000e-01  -1.8079999999999999e-01  -4.8200000000000000e-02   1.1096999999999999e+00   8.2269999999999999e-01   4.3529999999999998e+00   2.7939999999999998e-01   7.0240000000000002e-01   2.8749999999999998e-01
  -6.3919999999999999e-01   6.5949999999999998e-01   1.8872000000000000e+00   1.2410000000000000e-01  -1.3320000000000001e-01  -4.4000000000000003e-03   1.0653999999999999e+00   9.5609999999999995e-01   4.0048000000000004e+00   1.6380000000000000e-01   6.4470000000000005e-01   2.6979999999999998e-01
  -8.8170000000000004e-01   4.6170000000000000e-01   1.8872000000000000e+00   3.8199999999999998e-02  -2.3790000000000000e-01  -5.2600000000000001e-02   1.1762999999999999e+00   9.7840000000000005e-01   4.6142000000000003e+00   1.5409999999999999e-01   6.6390000000000005e-01   3.0080000000000001e-01
  -9.0369999999999995e-01   5.9360000000000002e-01   2.5735000000000001e+00   9.5500000000000002e-02  -2.0930000000000001e-01  -4.4000000000000003e-03   1.0653999999999999e+00   8.8939999999999997e-01   4.7882999999999996e+00   1.3489999999999999e-01   7.7939999999999998e-01   2.8749999999999998e-01
  -8.1559999999999999e-01   5.2759999999999996e-01   1.7157000000000000e+00   1.7190000000000000e-01  -1.0470000000000000e-01  -1.3200000000000000e-02   1.2206999999999999e+00   9.5609999999999995e-01   4.0918000000000001e+00   1.5409999999999999e-01   7.1199999999999997e-01   2.7429999999999999e-01
  -8.5960000000000003e-01   7.0350000000000001e-01   2.3161999999999998e+00   6.6799999999999998e-02  -2.8549999999999998e-01  -4.8200000000000000e-02   1.3761000000000001e+00   9.7840000000000005e-01   4.3529999999999998e+00   1.7340000000000000e-01   6.9279999999999997e-01   3.1850000000000001e-01
  -7.2740000000000005e-01   6.5949999999999998e-01   2.4018999999999999e+00   1.3370000000000001e-01  -9.5200000000000007e-02  -5.7000000000000002e-02   1.3317000000000001e+00   1.0450999999999999e+00   5.0495000000000001e+00   1.4449999999999999e-01   7.3129999999999995e-01   2.6979999999999998e-01
  -8.1559999999999999e-01   5.2759999999999996e-01   2.3161999999999998e+00   1.9089999999999999e-01  -1.8079999999999999e-01  -5.2600000000000001e-02   1.2873000000000001e+00   1.0227999999999999e+00   3.7435999999999998e+00   2.4079999999999999e-01   6.3510000000000000e-01   2.3000000000000001e-01
  -9.0369999999999995e-01   6.3749999999999996e-01   2.2303999999999999e+00   2.5779999999999997e-01  -1.9980000000000001e-01  -6.5799999999999997e-02   1.2206999999999999e+00   9.3389999999999995e-01   4.5270999999999999e+00   1.7340000000000000e-01   6.6390000000000005e-01   2.9640000000000000e-01
  -9.0369999999999995e-01   8.1340000000000001e-01   2.9165999999999999e+00   1.9089999999999999e-01  -1.5229999999999999e-01  -4.8200000000000000e-02   1.2206999999999999e+00   1.0672999999999999e+00   4.7882999999999996e+00   1.6380000000000000e-01   7.4090000000000000e-01   3.0080000000000001e-01
  -8.8170000000000004e-01   5.0560000000000005e-01   2.0588000000000002e+00   1.7190000000000000e-01  -1.1420000000000000e-01  -4.8200000000000000e-02   1.4205000000000001e+00   1.0672999999999999e+00   4.4401000000000002e+00   1.3489999999999999e-01   7.5049999999999994e-01   2.8310000000000002e-01
  -7.9349999999999998e-01   8.3540000000000003e-01   2.3161999999999998e+00   1.2410000000000000e-01  -2.2839999999999999e-01  -1.0090000000000000e-01   1.1984999999999999e+00   9.1169999999999995e-01   5.3106999999999998e+00   7.7100000000000002e-02   6.3510000000000000e-01   2.8749999999999998e-01
  -7.0530000000000004e-01   6.8149999999999999e-01   3.2597999999999998e+00   8.5900000000000004e-02  -1.6180000000000000e-01  -3.5099999999999999e-02   1.3317000000000001e+00   8.6719999999999997e-01   5.2236000000000002e+00   1.3489999999999999e-01   6.7349999999999999e-01   2.6979999999999998e-01
  -7.2740000000000005e-01   7.0350000000000001e-01   2.2303999999999999e+00   1.0500000000000000e-01  -1.5229999999999999e-01  -3.5099999999999999e-02   1.2873000000000001e+00   9.7840000000000005e-01   4.6142000000000003e+00   1.6380000000000000e-01   6.8320000000000003e-01   2.7429999999999999e-01
  -9.0369999999999995e-01   5.9360000000000002e-01   2.9165999999999999e+00   2.0999999999999999e-01  -1.2370000000000000e-01  -4.8200000000000000e-02   1.3095000000000001e+00   8.0049999999999999e-01   5.1365999999999996e+00   1.8300000000000000e-01   6.8320000000000003e-01   2.6540000000000002e-01
  -8.5960000000000003e-01   6.1550000000000005e-01   1.8872000000000000e+00   2.2910000000000000e-01  -1.4269999999999999e-01  -2.6300000000000000e-02   1.2650999999999999e+00   9.7840000000000005e-01   4.2659000000000002e+00   1.5409999999999999e-01   6.9279999999999997e-01   2.5209999999999999e-01
  -9.2579999999999996e-01   7.2550000000000003e-01   1.8872000000000000e+00   1.1459999999999999e-01  -2.2839999999999999e-01  -5.7000000000000002e-02   1.4427000000000001e+00   1.0227999999999999e+00   4.3529999999999998e+00   1.7340000000000000e-01   7.6010000000000000e-01   2.9640000000000000e-01
  -6.6130000000000000e-01   6.3749999999999996e-01   2.0588000000000002e+00   2.5779999999999997e-01  -1.9030000000000000e-01  -1.7500000000000002e-02   1.1318999999999999e+00   7.5600000000000001e-01   4.7012999999999998e+00   2.2159999999999999e-01   7.1199999999999997e-01   2.8310000000000002e-01
  -6.8330000000000002e-01   6.5949999999999998e-01   3.0882000000000001e+00   1.1459999999999999e-01  -8.5599999999999996e-02  -6.1400000000000003e-02   1.3761000000000001e+00   9.7840000000000005e-01   4.1788999999999996e+00   1.5409999999999999e-01   7.2170000000000001e-01   2.8310000000000002e-01
  -8.8170000000000004e-01   8.3540000000000003e-01   1.2010000000000001e+00   1.0500000000000000e-01  -1.8079999999999999e-01   0.0000000000000000e+00   1.2650999999999999e+00   8.2269999999999999e-01   5.1365999999999996e+00   1.1559999999999999e-01   6.7349999999999999e-01   2.5659999999999999e-01
  -7.7149999999999996e-01   5.7160000000000000e-01   2.1446000000000001e+00   1.0500000000000000e-01  -7.6100000000000001e-02  -8.3299999999999999e-02   1.2650999999999999e+00   1.0672999999999999e+00   4.8754000000000000e+00   9.6299999999999997e-02   6.8320000000000003e-01   3.1409999999999999e-01
  -6.6130000000000000e-01   6.5949999999999998e-01   2.9165999999999999e+00   1.3370000000000001e-01  -1.0470000000000000e-01  -6.5799999999999997e-02   1.1762999999999999e+00   8.8939999999999997e-01   4.7012999999999998e+00   1.6380000000000000e-01   6.5429999999999999e-01   2.6540000000000002e-01
  -7.4939999999999996e-01   5.2759999999999996e-01   1.7157000000000000e+00   4.7699999999999999e-02  -1.9030000000000000e-01  -9.6500000000000002e-02   1.3317000000000001e+00   8.0049999999999999e-01   4.3529999999999998e+00   1.9270000000000001e-01   7.5049999999999994e-01   2.8310000000000002e-01
  -9.6989999999999998e-01   5.7160000000000000e-01   2.6593000000000000e+00   5.7299999999999997e-02  -2.2839999999999999e-01  -8.3299999999999999e-02   1.3761000000000001e+00   9.3389999999999995e-01   4.1788999999999996e+00   1.4449999999999999e-01   7.7939999999999998e-01   2.7870000000000000e-01
  -8.3760000000000001e-01   6.5949999999999998e-01   1.8015000000000001e+00   3.1509999999999999e-01  -1.2370000000000000e-01  -5.2600000000000001e-02   1.2650999999999999e+00   8.6719999999999997e-01   5.0495000000000001e+00   1.8300000000000000e-01   6.7349999999999999e-01   2.9640000000000000e-01
  -7.9349999999999998e-01   7.2550000000000003e-01   2.7450999999999999e+00   1.9089999999999999e-01  -2.4740000000000001e-01  -4.8200000000000000e-02   1.3761000000000001e+00   9.1169999999999995e-01   4.7882999999999996e+00   2.1190000000000001e-01   6.8320000000000003e-01   2.9640000000000000e-01
  -9.2579999999999996e-01   7.4739999999999995e-01   2.0588000000000002e+00   1.4319999999999999e-01  -1.8079999999999999e-01  -8.8000000000000005e-03   1.3539000000000001e+00   1.0672999999999999e+00   4.0048000000000004e+00   2.6010000000000000e-01   6.3510000000000000e-01   2.6540000000000002e-01
  -6.6130000000000000e-01   7.4739999999999995e-01   2.1446000000000001e+00   1.6230000000000000e-01  -1.8079999999999999e-01  -1.7500000000000002e-02   1.1540999999999999e+00   8.8939999999999997e-01   5.1365999999999996e+00   2.0230000000000001e-01   6.8320000000000003e-01   2.8310000000000002e-01
  -6.3919999999999999e-01   5.4959999999999998e-01   2.4018999999999999e+00   2.6729999999999998e-01  -1.3320000000000001e-01  -7.4499999999999997e-02   1.1318999999999999e+00   8.2269999999999999e-01   4.2659000000000002e+00   2.4079999999999999e-01   6.7349999999999999e-01   3.1409999999999999e-01
  -7.9349999999999998e-01   7.0350000000000001e-01   1.9730000000000001e+00   1.8140000000000001e-01  -9.5200000000000007e-02  -4.8200000000000000e-02   1.1762999999999999e+00   1.0450999999999999e+00   4.2659000000000002e+00   1.6380000000000000e-01   6.5429999999999999e-01   2.6100000000000001e-01
  -8.1559999999999999e-01   7.2550000000000003e-01   1.9730000000000001e+00   1.4319999999999999e-01  -1.3320000000000001e-01  -7.4499999999999997e-02   1.2206999999999999e+00   8.6719999999999997e-01   4.1788999999999996e+00   2.1190000000000001e-01   7.3129999999999995e-01   3.0080000000000001e-01
  -9.9190000000000000e-01   4.3969999999999998e-01   2.7450999999999999e+00   1.5279999999999999e-01  -1.3320000000000001e-01  -6.1400000000000003e-02   1.4427000000000001e+00   1.0450999999999999e+00   4.7012999999999998e+00   1.9270000000000001e-01   6.8320000000000003e-01   3.1409999999999999e-01
  -7.7149999999999996e-01   6.1550000000000005e-01   1.8015000000000001e+00   9.5500000000000002e-02  -1.6180000000000000e-01  -6.1400000000000003e-02   1.1762999999999999e+00   1.0672999999999999e+00   4.2659000000000002e+00   1.9270000000000001e-01   6.2539999999999996e-01   2.6540000000000002e-01
  -7.7149999999999996e-01   7.9139999999999999e-01   2.2303999999999999e+00   8.5900000000000004e-02  -2.1890000000000001e-01  -4.3900000000000002e-02   1.1762999999999999e+00   1.1117999999999999e+00   4.3529999999999998e+00   2.6970000000000000e-01   7.2170000000000001e-01   2.8310000000000002e-01
  -7.9349999999999998e-01   4.6170000000000000e-01   1.6298999999999999e+00   1.2410000000000000e-01  -1.3320000000000001e-01  -6.5799999999999997e-02   1.5093000000000001e+00   9.1169999999999995e-01   4.8754000000000000e+00   2.1190000000000001e-01   6.9279999999999997e-01   2.5209999999999999e-01
  -1.0139000000000000e+00   7.0350000000000001e-01   2.4876999999999998e+00   1.7190000000000000e-01  -2.0930000000000001e-01   4.4000000000000003e-03   1.3317000000000001e+00   1.0005999999999999e+00   4.6142000000000003e+00   1.5409999999999999e-01   6.9279999999999997e-01   2.5209999999999999e-01
  -7.7149999999999996e-01   6.5949999999999998e-01   1.8872000000000000e+00   1.3370000000000001e-01  -1.8079999999999999e-01  -2.1899999999999999e-02   1.2428999999999999e+00   1.0450999999999999e+00   4.9623999999999997e+00   2.1190000000000001e-01   6.7349999999999999e-01   3.0520000000000003e-01
  -5.9509999999999996e-01   4.1770000000000002e-01   2.0588000000000002e+00   1.3370000000000001e-01  -1.8079999999999999e-01  -4.8200000000000000e-02   1.2206999999999999e+00   9.3389999999999995e-01   4.5270999999999999e+00   2.0230000000000001e-01   6.5429999999999999e-01   3.0959999999999999e-01
  -7.4939999999999996e-01   7.2550000000000003e-01   2.7450999999999999e+00   1.1459999999999999e-01  -1.5229999999999999e-01  -1.3200000000000000e-02   1.3095000000000001e+00   1.0450999999999999e+00   5.1365999999999996e+00   1.3489999999999999e-01   6.6390000000000005e-01   2.8310000000000002e-01
  -7.9349999999999998e-01   5.7160000000000000e-01   2.4018999999999999e+00   1.8140000000000001e-01  -1.5229999999999999e-01  -6.5799999999999997e-02   1.3761000000000001e+00   9.5609999999999995e-01   3.6564999999999999e+00   2.6010000000000000e-01   7.3129999999999995e-01   3.0080000000000001e-01
  -7.4939999999999996e-01   6.5949999999999998e-01   2.2303999999999999e+00   1.7190000000000000e-01  -1.5229999999999999e-01  -8.7700000000000000e-02   1.2206999999999999e+00   9.7840000000000005e-01   5.2236000000000002e+00   1.8300000000000000e-01   7.0240000000000002e-01   3.2729999999999998e-01
  -7.0530000000000004e-01   5.2759999999999996e-01   2.4018999999999999e+00   1.7190000000000000e-01  -1.0470000000000000e-01  -5.7000000000000002e-02   1.1762999999999999e+00   1.0227999999999999e+00   4.7012999999999998e+00   2.4079999999999999e-01   6.3510000000000000e-01   2.9189999999999999e-01
  -7.7149999999999996e-01   3.2979999999999998e-01   2.2303999999999999e+00   6.6799999999999998e-02  -1.8079999999999999e-01  -3.9500000000000000e-02   1.3095000000000001e+00   8.0049999999999999e-01   4.9623999999999997e+00   2.2159999999999999e-01   7.9859999999999998e-01   2.5659999999999999e-01
  -6.3919999999999999e-01   4.6170000000000000e-01   1.3725000000000001e+00   4.7699999999999999e-02  -2.1890000000000001e-01  -5.7000000000000002e-02   1.2206999999999999e+00   8.4499999999999997e-01   5.1365999999999996e+00   1.9270000000000001e-01   6.5429999999999999e-01   2.4770000000000000e-01
  -7.4939999999999996e-01   6.3749999999999996e-01   2.7450999999999999e+00   1.4319999999999999e-01  -1.9030000000000000e-01  -5.7000000000000002e-02   1.0653999999999999e+00   9.5609999999999995e-01   5.0495000000000001e+00   1.6380000000000000e-01   7.2170000000000001e-01   2.6979999999999998e-01
  -1.0139000000000000e+00   5.0560000000000005e-01   2.4018999999999999e+00   1.1459999999999999e-01  -1.9030000000000000e-01  -8.8000000000000005e-03   1.2650999999999999e+00   1.1117999999999999e+00   4.7012999999999998e+00   2.1190000000000001e-01   7.0240000000000002e-01   2.6979999999999998e-01
  -7.7149999999999996e-01   5.9360000000000002e-01   2.6593000000000000e+00   2.0999999999999999e-01  -2.2839999999999999e-01  -3.9500000000000000e-02   1.1984999999999999e+00   1.1339999999999999e+00   4.6142000000000003e+00   2.2159999999999999e-01   6.5429999999999999e-01   2.6100000000000001e-01
  -7.9349999999999998e-01   6.8149999999999999e-01   2.3161999999999998e+00   1.9089999999999999e-01  -1.8079999999999999e-01  -2.1899999999999999e-02   1.3761000000000001e+00   8.8939999999999997e-01   4.4401000000000002e+00   1.4449999999999999e-01   5.7730000000000004e-01   2.8749999999999998e-01
  -7.7149999999999996e-01   5.7160000000000000e-01   2.6593000000000000e+00   1.5279999999999999e-01  -7.6100000000000001e-02  -8.8000000000000005e-03   1.2650999999999999e+00   1.2007000000000001e+00   4.7012999999999998e+00   2.4079999999999999e-01   7.5049999999999994e-01   2.4770000000000000e-01
  -7.4939999999999996e-01   5.9360000000000002e-01   1.8015000000000001e+00   1.0500000000000000e-01  -1.8079999999999999e-01  -8.3299999999999999e-02   1.1540999999999999e+00   1.0005999999999999e+00   4.7012999999999998e+00   2.0230000000000001e-01   6.8320000000000003e-01   2.7429999999999999e-01
  -7.0530000000000004e-01   6.5949999999999998e-01   2.3161999999999998e+00   1.7190000000000000e-01  -1.1420000000000000e-01  -8.7700000000000000e-02   1.3095000000000001e+00   7.5600000000000001e-01   4.5270999999999999e+00   1.9270000000000001e-01   6.6390000000000005e-01   2.9640000000000000e-01
  -7.7149999999999996e-01   6.3749999999999996e-01   2.1446000000000001e+00   1.4319999999999999e-01  -1.1420000000000000e-01  -8.8000000000000005e-03   1.1318999999999999e+00   8.4499999999999997e-01   4.5270999999999999e+00   2.3119999999999999e-01   6.4470000000000005e-01   2.6540000000000002e-01
  -6.8330000000000002e-01   6.1550000000000005e-01   2.4018999999999999e+00   1.1459999999999999e-01  -2.2839999999999999e-01  -3.9500000000000000e-02   1.1984999999999999e+00   9.7840000000000005e-01   5.3106999999999998e+00   1.0600000000000000e-01   7.1199999999999997e-01   2.7870000000000000e-01
  -9.2579999999999996e-01   4.1770000000000002e-01   1.7157000000000000e+00   5.7299999999999997e-02  -1.7130000000000001e-01  -3.5099999999999999e-02   1.1318999999999999e+00   1.0005999999999999e+00   3.8306000000000000e+00   1.1559999999999999e-01   6.7349999999999999e-01   2.6979999999999998e-01
  -7.2740000000000005e-01   4.6170000000000000e-01   1.8872000000000000e+00   1.8140000000000001e-01  -2.3790000000000000e-01  -7.4499999999999997e-02   1.3761000000000001e+00   8.6719999999999997e-01   4.4401000000000002e+00   1.6380000000000000e-01   7.1199999999999997e-01   2.6100000000000001e-01
  -7.9349999999999998e-01   3.7369999999999998e-01   3.0024000000000002e+00   9.4999999999999998e-03  -1.8079999999999999e-01  -7.8899999999999998e-02   1.2206999999999999e+00   1.0894999999999999e+00   5.1365999999999996e+00   2.3119999999999999e-01   6.8320000000000003e-01   2.7870000000000000e-01
  -8.5960000000000003e-01   5.0560000000000005e-01   2.4876999999999998e+00   1.4319999999999999e-01  -1.9980000000000001e-01  -7.4499999999999997e-02   1.1318999999999999e+00   1.0450999999999999e+00   4.1788999999999996e+00   2.1190000000000001e-01   7.4090000000000000e-01   2.4770000000000000e-01
  -6.1719999999999997e-01   7.9139999999999999e-01   2.9165999999999999e+00   2.2910000000000000e-01  -1.8079999999999999e-01  -6.1400000000000003e-02   1.2650999999999999e+00   9.3389999999999995e-01   4.3529999999999998e+00   9.6299999999999997e-02   6.6390000000000005e-01   2.3890000000000000e-01
  -7.7149999999999996e-01   6.8149999999999999e-01   2.1446000000000001e+00   1.3370000000000001e-01  -1.3320000000000001e-01  -3.5099999999999999e-02   1.2873000000000001e+00   1.0450999999999999e+00   4.7882999999999996e+00   5.7799999999999997e-02   6.4470000000000005e-01   2.5209999999999999e-01
  -7.0530000000000004e-01   5.7160000000000000e-01   2.7450999999999999e+00   0.0000000000000000e+00  -2.1890000000000001e-01  -4.8200000000000000e-02   1.2873000000000001e+00   9.7840000000000005e-01   4.1788999999999996e+00   1.7340000000000000e-01   6.9279999999999997e-01   3.0520000000000003e-01
  -7.9349999999999998e-01   6.3749999999999996e-01   2.0588000000000002e+00   2.0999999999999999e-01  -2.3790000000000000e-01  -1.2280000000000001e-01   1.2206999999999999e+00   7.3380000000000001e-01   4.8754000000000000e+00   1.4449999999999999e-01   6.6390000000000005e-01   3.0520000000000003e-01
  -6.8330000000000002e-01   6.5949999999999998e-01   2.4876999999999998e+00   1.6230000000000000e-01  -1.6180000000000000e-01  -6.5799999999999997e-02   1.2206999999999999e+00   8.8939999999999997e-01   5.2236000000000002e+00   1.7340000000000000e-01   6.2539999999999996e-01   2.6100000000000001e-01
  -9.0369999999999995e-01   5.7160000000000000e-01   3.3456000000000001e+00   1.0500000000000000e-01  -1.1420000000000000e-01  -8.8000000000000005e-03   1.1984999999999999e+00   8.4499999999999997e-01   5.0495000000000001e+00   1.8300000000000000e-01   6.5429999999999999e-01   3.1850000000000001e-01
  -7.9349999999999998e-01   5.7160000000000000e-01   2.0588000000000002e+00   4.7699999999999999e-02  -2.1890000000000001e-01  -6.1400000000000003e-02   1.2650999999999999e+00   1.0450999999999999e+00   5.0495000000000001e+00   1.3489999999999999e-01   6.5429999999999999e-01   2.7870000000000000e-01
  -7.4939999999999996e-01   5.0560000000000005e-01   2.0588000000000002e+00   1.2410000000000000e-01  -1.6180000000000000e-01  -1.7500000000000002e-02   1.1984999999999999e+00   1.1339999999999999e+00   4.5270999999999999e+00   1.7340000000000000e-01   7.1199999999999997e-01   2.9189999999999999e-01
  -9.9190000000000000e-01   6.3749999999999996e-01   2.4018999999999999e+00   1.5279999999999999e-01  -1.7130000000000001e-01  -6.5799999999999997e-02   1.1762999999999999e+00   1.1339999999999999e+00   4.7012999999999998e+00   2.9859999999999998e-01   7.1199999999999997e-01   2.8310000000000002e-01
  -1.0139000000000000e+00   6.3749999999999996e-01   2.5735000000000001e+00   1.5279999999999999e-01  -2.1890000000000001e-01  -3.0700000000000002e-02   1.3761000000000001e+00   9.3389999999999995e-01   4.5270999999999999e+00   2.8899999999999998e-01   6.6390000000000005e-01   2.8749999999999998e-01
  -8.3760000000000001e-01   6.8149999999999999e-01   1.9730000000000001e+00   1.5279999999999999e-01  -7.6100000000000001e-02  -6.1400000000000003e-02   1.3983000000000001e+00   1.0894999999999999e+00   4.7012999999999998e+00   2.0230000000000001e-01   7.0240000000000002e-01   2.7429999999999999e-01
  -7.7149999999999996e-01   5.2759999999999996e-01   1.8015000000000001e+00   1.2410000000000000e-01  -1.0470000000000000e-01  -2.1899999999999999e-02   1.2428999999999999e+00   7.1150000000000002e-01   4.5270999999999999e+00   1.7340000000000000e-01   7.6010000000000000e-01   3.0959999999999999e-01
  -8.5960000000000003e-01   6.1550000000000005e-01   2.3161999999999998e+00   1.3370000000000001e-01  -1.3320000000000001e-01  -6.1400000000000003e-02   1.1318999999999999e+00   1.0894999999999999e+00   3.5695000000000001e+00   2.3119999999999999e-01   7.2170000000000001e-01   2.3440000000000000e-01
  -7.2740000000000005e-01   4.1770000000000002e-01   2.9165999999999999e+00   1.0500000000000000e-01  -1.3320000000000001e-01  -7.4499999999999997e-02   1.1540999999999999e+00   9.7840000000000005e-01   4.6142000000000003e+00   1.3489999999999999e-01   6.4470000000000005e-01   2.7870000000000000e-01
  -7.7149999999999996e-01   5.7160000000000000e-01   1.5441000000000000e+00   2.1959999999999999e-01  -1.5229999999999999e-01  -6.5799999999999997e-02   1.1540999999999999e+00   1.0005999999999999e+00   4.3529999999999998e+00   1.3489999999999999e-01   6.2539999999999996e-01   3.0520000000000003e-01
  -7.0530000000000004e-01   4.8359999999999997e-01   1.8872000000000000e+00   7.6399999999999996e-02  -1.5229999999999999e-01  -8.8000000000000005e-03   1.1984999999999999e+00   8.4499999999999997e-01   4.6142000000000003e+00   9.6299999999999997e-02   6.6390000000000005e-01   2.7870000000000000e-01
  -9.2579999999999996e-01   4.8359999999999997e-01   2.6593000000000000e+00   1.4319999999999999e-01  -2.6640000000000003e-01  -8.8000000000000005e-03   1.3095000000000001e+00   1.0005999999999999e+00   4.4401000000000002e+00   1.8300000000000000e-01   7.0240000000000002e-01   2.5209999999999999e-01
  -6.3919999999999999e-01   6.1550000000000005e-01   2.4876999999999998e+00   1.8140000000000001e-01  -1.5229999999999999e-01  -5.7000000000000002e-02   1.3539000000000001e+00   8.4499999999999997e-01   4.5270999999999999e+00   1.2520000000000001e-01   6.5429999999999999e-01   2.8310000000000002e-01
  -8.3760000000000001e-01   6.8149999999999999e-01   2.4018999999999999e+00   7.6399999999999996e-02  -2.8549999999999998e-01  -5.2600000000000001e-02   1.2650999999999999e+00   8.0049999999999999e-01   5.0495000000000001e+00   2.3119999999999999e-01   7.4090000000000000e-01   2.9189999999999999e-01
  -8.8170000000000004e-01   6.8149999999999999e-01   2.6593000000000000e+00   7.6399999999999996e-02  -1.3320000000000001e-01  -5.7000000000000002e-02   1.1540999999999999e+00   1.0005999999999999e+00   4.1788999999999996e+00   2.1190000000000001e-01   6.7349999999999999e-01   2.5659999999999999e-01
  -7.4939999999999996e-01   5.2759999999999996e-01   2.5735000000000001e+00   1.6230000000000000e-01  -1.5229999999999999e-01  -4.8200000000000000e-02   1.2650999999999999e+00   9.5609999999999995e-01   4.4401000000000002e+00   1.4449999999999999e-01   6.5429999999999999e-01   2.7429999999999999e-01
  -5.9509999999999996e-01   6.5949999999999998e-01   2.4876999999999998e+00   1.4319999999999999e-01  -1.6180000000000000e-01  -5.7000000000000002e-02   1.1540999999999999e+00   1.0227999999999999e+00   4.6142000000000003e+00   2.1190000000000001e-01   6.7349999999999999e-01   2.7429999999999999e-01
  -7.9349999999999998e-01   6.3749999999999996e-01   1.2010000000000001e+00   7.6399999999999996e-02  -9.5200000000000007e-02  -3.5099999999999999e-02   1.1762999999999999e+00   1.1339999999999999e+00   4.9623999999999997e+00   1.9270000000000001e-01   7.4090000000000000e-01   2.7429999999999999e-01
  -5.0700000000000001e-01   6.3749999999999996e-01   1.8872000000000000e+00   1.0500000000000000e-01  -1.1420000000000000e-01  -7.4499999999999997e-02   1.2428999999999999e+00   1.0894999999999999e+00   4.6142000000000003e+00   1.2520000000000001e-01   6.4470000000000005e-01   2.8749999999999998e-01
  -9.2579999999999996e-01   5.4959999999999998e-01   2.1446000000000001e+00   1.5279999999999999e-01  -1.6180000000000000e-01  -6.5799999999999997e-02   1.3983000000000001e+00   9.7840000000000005e-01   4.4401000000000002e+00   2.5050000000000000e-01   6.4470000000000005e-01   2.7429999999999999e-01
  -9.0369999999999995e-01   5.7160000000000000e-01   2.0588000000000002e+00   9.5500000000000002e-02  -1.3320000000000001e-01  -4.8200000000000000e-02   1.2206999999999999e+00   1.0227999999999999e+00   4.5270999999999999e+00   1.2520000000000001e-01   6.3510000000000000e-01   2.5659999999999999e-01
  -5.5110000000000003e-01   5.9360000000000002e-01   2.2303999999999999e+00   3.8199999999999998e-02  -1.8079999999999999e-01  -3.0700000000000002e-02   1.0653999999999999e+00   1.0227999999999999e+00   4.9623999999999997e+00   2.1190000000000001e-01   6.4470000000000005e-01   3.0959999999999999e-01
  -8.5960000000000003e-01   1.9789999999999999e-01   1.7157000000000000e+00   2.8600000000000000e-02  -1.9030000000000000e-01  -7.4499999999999997e-02   1.3539000000000001e+00   1.0450999999999999e+00   4.2659000000000002e+00   1.3489999999999999e-01   6.5429999999999999e-01   3.0520000000000003e-01
  -1.0360000000000000e+00   5.9360000000000002e-01   1.8015000000000001e+00   1.8140000000000001e-01  -1.8079999999999999e-01  -3.5099999999999999e-02   1.3761000000000001e+00   8.8939999999999997e-01   4.2659000000000002e+00   1.5409999999999999e-01   7.1199999999999997e-01   2.9189999999999999e-01
  -9.2579999999999996e-01   8.3540000000000003e-01   2.1446000000000001e+00   8.5900000000000004e-02  -8.5599999999999996e-02  -5.2600000000000001e-02   1.3539000000000001e+00   8.4499999999999997e-01   4.1788999999999996e+00   1.7340000000000000e-01   7.0240000000000002e-01   2.8749999999999998e-01
  -4.6289999999999998e-01   5.7160000000000000e-01   2.0588000000000002e+00   1.3370000000000001e-01  -2.6640000000000003e-01  -3.5099999999999999e-02   1.1096999999999999e+00   9.3389999999999995e-01   4.7012999999999998e+00   2.3119999999999999e-01   6.2539999999999996e-01   2.8310000000000002e-01
  -7.7149999999999996e-01   7.4739999999999995e-01   1.9730000000000001e+00   1.8140000000000001e-01  -9.5200000000000007e-02  -7.0199999999999999e-02   1.3317000000000001e+00   7.5600000000000001e-01   5.1365999999999996e+00   1.8300000000000000e-01   7.3129999999999995e-01   2.6979999999999998e-01
  -1.0139000000000000e+00   9.2330000000000001e-01   2.5735000000000001e+00   1.3370000000000001e-01  -1.8079999999999999e-01  -2.6300000000000000e-02   1.2873000000000001e+00   9.1169999999999995e-01   4.3529999999999998e+00   1.1559999999999999e-01   6.5429999999999999e-01   2.8310000000000002e-01
  -7.7149999999999996e-01   6.5949999999999998e-01   2.3161999999999998e+00   1.8140000000000001e-01  -1.8079999999999999e-01  -3.5099999999999999e-02   1.3761000000000001e+00   8.8939999999999997e-01   5.3106999999999998e+00   6.7400000000000002e-02   5.9660000000000002e-01   2.5659999999999999e-01
  -7.7149999999999996e-01   5.7160000000000000e-01   2.4018999999999999e+00   1.6230000000000000e-01  -1.8079999999999999e-01  -3.5099999999999999e-02   1.1762999999999999e+00   1.0227999999999999e+00   4.7012999999999998e+00   2.6010000000000000e-01   7.2170000000000001e-01   3.2290000000000002e-01
  -2.8649999999999998e-01   8.1340000000000001e-01   1.8015000000000001e+00   1.9089999999999999e-01  -2.1890000000000001e-01  -2.6300000000000000e-02   1.5315000000000001e+00   9.3389999999999995e-01   4.7882999999999996e+00   1.9270000000000001e-01   7.4090000000000000e-01   2.8749999999999998e-01
  -1.2122999999999999e+00   4.3969999999999998e-01   1.9730000000000001e+00  -3.8199999999999998e-02  -1.3320000000000001e-01  -6.1400000000000003e-02   1.0209999999999999e+00   8.2269999999999999e-01   5.0495000000000001e+00   2.4079999999999999e-01   6.1580000000000001e-01   2.8310000000000002e-01
  -9.6989999999999998e-01   6.5949999999999998e-01   2.2303999999999999e+00   1.2410000000000000e-01  -2.1890000000000001e-01  -1.7500000000000002e-02   1.1096999999999999e+00   8.8939999999999997e-01   4.8754000000000000e+00   2.6010000000000000e-01   6.0619999999999996e-01   2.9189999999999999e-01
  -3.3060000000000000e-01   5.7160000000000000e-01   2.3161999999999998e+00   8.5900000000000004e-02  -1.7130000000000001e-01  -3.5099999999999999e-02   1.0875999999999999e+00   9.3389999999999995e-01   4.7882999999999996e+00   2.3119999999999999e-01   6.7349999999999999e-01   3.0080000000000001e-01
  -7.9349999999999998e-01   4.8359999999999997e-01   3.3456000000000001e+00   4.7699999999999999e-02  -1.9980000000000001e-01  -6.1400000000000003e-02   1.2206999999999999e+00   8.2269999999999999e-01   4.8754000000000000e+00   2.3119999999999999e-01   6.4470000000000005e-01   2.5659999999999999e-01
  -7.9349999999999998e-01   6.8149999999999999e-01   1.2010000000000001e+00   1.2410000000000000e-01  -1.4269999999999999e-01  -5.2600000000000001e-02   1.1762999999999999e+00   8.2269999999999999e-01   5.0495000000000001e+00   1.2520000000000001e-01   7.5049999999999994e-01   2.7429999999999999e-01
  -8.8170000000000004e-01   6.3749999999999996e-01   2.7450999999999999e+00   2.0050000000000001e-01  -8.5599999999999996e-02  -6.5799999999999997e-02   1.1540999999999999e+00   1.0005999999999999e+00   5.3977000000000004e+00   1.6380000000000000e-01   7.2170000000000001e-01   2.7870000000000000e-01
  -8.1559999999999999e-01   6.3749999999999996e-01   2.5735000000000001e+00   9.4999999999999998e-03  -2.0930000000000001e-01  -6.1400000000000003e-02   1.1984999999999999e+00   8.6719999999999997e-01   4.4401000000000002e+00   7.7100000000000002e-02   6.6390000000000005e-01   2.5659999999999999e-01
  -7.4939999999999996e-01   6.8149999999999999e-01   2.6593000000000000e+00   9.5500000000000002e-02  -1.8079999999999999e-01  -8.8000000000000005e-03   1.2206999999999999e+00   8.8939999999999997e-01   5.4847999999999999e+00   2.2159999999999999e-01   6.2539999999999996e-01   3.1409999999999999e-01
  -9.9190000000000000e-01   5.7160000000000000e-01   1.9730000000000001e+00   2.0050000000000001e-01  -1.9030000000000000e-01  -9.2100000000000001e-02   1.3761000000000001e+00   1.0450999999999999e+00   4.7882999999999996e+00   1.6380000000000000e-01   6.1580000000000001e-01   2.6100000000000001e-01
  -9.6989999999999998e-01   6.5949999999999998e-01   2.5735000000000001e+00   1.9099999999999999e-02  -1.0470000000000000e-01  -5.2600000000000001e-02   1.1096999999999999e+00   7.5600000000000001e-01   4.7882999999999996e+00   1.0600000000000000e-01   6.2539999999999996e-01   3.7159999999999999e-01
  -6.6130000000000000e-01   6.1550000000000005e-01   1.9730000000000001e+00   7.6399999999999996e-02  -2.1890000000000001e-01  -4.8200000000000000e-02   1.1540999999999999e+00   1.0227999999999999e+00   5.6589000000000000e+00   1.7340000000000000e-01   7.6980000000000004e-01   2.7429999999999999e-01
  -8.1559999999999999e-01   6.8149999999999999e-01   1.5441000000000000e+00   8.5900000000000004e-02  -2.7600000000000002e-01  -3.9500000000000000e-02   1.3095000000000001e+00   1.1339999999999999e+00   4.8754000000000000e+00   1.5409999999999999e-01   6.3510000000000000e-01   3.0520000000000003e-01
  -8.3760000000000001e-01   6.5949999999999998e-01   2.5735000000000001e+00   8.5900000000000004e-02  -1.7130000000000001e-01  -3.9500000000000000e-02   1.3317000000000001e+00   8.2269999999999999e-01   4.6142000000000003e+00   2.2159999999999999e-01   6.8320000000000003e-01   2.8310000000000002e-01
  -6.8330000000000002e-01   5.0560000000000005e-01   2.0588000000000002e+00   1.6230000000000000e-01  -1.3320000000000001e-01  -7.0199999999999999e-02   1.1762999999999999e+00   1.0672999999999999e+00   4.2659000000000002e+00   1.5409999999999999e-01   7.7939999999999998e-01   2.9189999999999999e-01
  -8.8170000000000004e-01   5.7160000000000000e-01   2.6593000000000000e+00   1.6230000000000000e-01  -1.0470000000000000e-01  -3.9500000000000000e-02   1.1540999999999999e+00   1.1563000000000001e+00   5.5719000000000003e+00   2.2159999999999999e-01   6.5429999999999999e-01   2.5659999999999999e-01
  -4.8490000000000000e-01   5.7160000000000000e-01   3.0024000000000002e+00   8.5900000000000004e-02  -1.3320000000000001e-01  -1.3200000000000000e-02   1.4205000000000001e+00   8.0049999999999999e-01   4.2659000000000002e+00   2.1190000000000001e-01   6.7349999999999999e-01   2.7429999999999999e-01
  -5.9509999999999996e-01   7.0350000000000001e-01   2.6593000000000000e+00   1.5279999999999999e-01  -1.7130000000000001e-01  -6.5799999999999997e-02   1.0875999999999999e+00   9.1169999999999995e-01   3.4824000000000002e+00   2.2159999999999999e-01   6.4470000000000005e-01   2.6100000000000001e-01
  -8.8170000000000004e-01   6.5949999999999998e-01   1.7157000000000000e+00   1.8140000000000001e-01  -1.3320000000000001e-01  -4.3900000000000002e-02   1.1096999999999999e+00   8.6719999999999997e-01   4.3529999999999998e+00   2.1190000000000001e-01   6.4470000000000005e-01   3.4949999999999998e-01
  -8.1559999999999999e-01   7.4739999999999995e-01   2.5735000000000001e+00   1.3370000000000001e-01  -1.6180000000000000e-01  -4.3900000000000002e-02   1.1762999999999999e+00   8.6719999999999997e-01   4.0048000000000004e+00   1.8300000000000000e-01   5.9660000000000002e-01   2.6979999999999998e-01
  -7.4939999999999996e-01   5.9360000000000002e-01   2.1446000000000001e+00   7.6399999999999996e-02  -1.7130000000000001e-01  -5.7000000000000002e-02   1.2650999999999999e+00   1.0005999999999999e+00   4.1788999999999996e+00   1.2520000000000001e-01   7.3129999999999995e-01   3.0080000000000001e-01
  -7.0530000000000004e-01   4.8359999999999997e-01   2.8309000000000002e+00   9.5500000000000002e-02  -2.4740000000000001e-01  -3.5099999999999999e-02   1.1762999999999999e+00   8.4499999999999997e-01   4.9623999999999997e+00   1.3489999999999999e-01   7.1199999999999997e-01   2.7429999999999999e-01
  -7.4939999999999996e-01   6.5949999999999998e-01   2.4018999999999999e+00   9.5500000000000002e-02  -1.1420000000000000e-01  -3.5099999999999999e-02   1.0431999999999999e+00   1.0227999999999999e+00   4.3529999999999998e+00   1.8300000000000000e-01   7.3129999999999995e-01   3.1409999999999999e-01
  -9.4779999999999998e-01   7.4739999999999995e-01   2.4876999999999998e+00   7.6399999999999996e-02  -2.0930000000000001e-01  -2.1899999999999999e-02   1.1984999999999999e+00   1.0005999999999999e+00   4.7012999999999998e+00   1.7340000000000000e-01   7.4090000000000000e-01   2.7429999999999999e-01
  -8.3760000000000001e-01   4.8359999999999997e-01   2.3161999999999998e+00   7.6399999999999996e-02  -1.8079999999999999e-01  -6.5799999999999997e-02   1.2428999999999999e+00   9.1169999999999995e-01   5.1365999999999996e+00   2.4079999999999999e-01   7.1199999999999997e-01   3.2729999999999998e-01
  -8.3760000000000001e-01   6.1550000000000005e-01   1.9730000000000001e+00   1.9089999999999999e-01  -1.0470000000000000e-01  -5.7000000000000002e-02   9.9880000000000002e-01   9.1169999999999995e-01   4.5270999999999999e+00   2.1190000000000001e-01   6.8320000000000003e-01   2.9189999999999999e-01
  -7.9349999999999998e-01   6.5949999999999998e-01   1.8015000000000001e+00   2.8639999999999999e-01  -1.3320000000000001e-01  -5.7000000000000002e-02   1.1984999999999999e+00   6.8930000000000002e-01   4.6142000000000003e+00   2.6010000000000000e-01   6.7349999999999999e-01   3.0520000000000003e-01
  -8.1559999999999999e-01   7.9139999999999999e-01   2.7450999999999999e+00   1.5279999999999999e-01  -9.5200000000000007e-02  -4.8200000000000000e-02   1.0875999999999999e+00   1.0005999999999999e+00   4.8754000000000000e+00   1.6380000000000000e-01   7.1199999999999997e-01   2.8749999999999998e-01
  -7.7149999999999996e-01   6.5949999999999998e-01   2.1446000000000001e+00   6.6799999999999998e-02  -1.9980000000000001e-01  -4.3900000000000002e-02   1.1984999999999999e+00   9.7840000000000005e-01   4.7882999999999996e+00   2.6970000000000000e-01   6.4470000000000005e-01   3.0520000000000003e-01
  -7.9349999999999998e-01   7.9139999999999999e-01   1.7157000000000000e+00   1.0500000000000000e-01  -1.6180000000000000e-01  -5.2600000000000001e-02   1.2206999999999999e+00   9.3389999999999995e-01   4.4401000000000002e+00   1.5409999999999999e-01   6.2539999999999996e-01   2.8749999999999998e-01
  -8.3760000000000001e-01   6.5949999999999998e-01   2.2303999999999999e+00   1.5279999999999999e-01  -9.5200000000000007e-02  -4.8200000000000000e-02   1.1540999999999999e+00   9.5609999999999995e-01   4.8754000000000000e+00   2.1190000000000001e-01   7.1199999999999997e-01   2.4770000000000000e-01
  -9.2579999999999996e-01   6.5949999999999998e-01   1.8015000000000001e+00   1.0500000000000000e-01  -1.6180000000000000e-01  -8.3299999999999999e-02   1.2428999999999999e+00   8.2269999999999999e-01   4.9623999999999997e+00   1.8300000000000000e-01   7.1199999999999997e-01   2.7429999999999999e-01
  -7.4939999999999996e-01   5.2759999999999996e-01   1.8015000000000001e+00   1.6230000000000000e-01  -1.7130000000000001e-01  -1.0090000000000000e-01   1.1984999999999999e+00   8.8939999999999997e-01   3.6564999999999999e+00   1.5409999999999999e-01   6.8320000000000003e-01   2.7429999999999999e-01
  -5.7310000000000005e-01   7.0350000000000001e-01   1.3725000000000001e+00   1.6230000000000000e-01  -1.6180000000000000e-01  -3.9500000000000000e-02   1.0209999999999999e+00   9.1169999999999995e-01   4.1788999999999996e+00   2.1190000000000001e-01   6.5429999999999999e-01   2.5659999999999999e-01
  -8.1559999999999999e-01   6.3749999999999996e-01   2.3161999999999998e+00   8.5900000000000004e-02  -1.2370000000000000e-01  -3.0700000000000002e-02   1.0431999999999999e+00   8.8939999999999997e-01   4.2659000000000002e+00   1.9270000000000001e-01   6.8320000000000003e-01   2.7429999999999999e-01
  -7.7149999999999996e-01   5.9360000000000002e-01   2.4018999999999999e+00   1.0500000000000000e-01  -1.1420000000000000e-01  -6.1400000000000003e-02   1.1762999999999999e+00   1.2674000000000001e+00   4.6142000000000003e+00   2.3119999999999999e-01   5.9660000000000002e-01   3.0520000000000003e-01
  -7.2740000000000005e-01   7.6939999999999997e-01   2.4018999999999999e+00   2.0999999999999999e-01  -7.6100000000000001e-02  -8.7700000000000000e-02   9.7660000000000002e-01   8.4499999999999997e-01   5.2236000000000002e+00   2.0230000000000001e-01   6.7349999999999999e-01   2.6979999999999998e-01
  -6.8330000000000002e-01   8.5740000000000005e-01   2.4876999999999998e+00   1.0500000000000000e-01  -1.9030000000000000e-01  -2.1899999999999999e-02   1.1318999999999999e+00   9.1169999999999995e-01   4.3529999999999998e+00   2.3119999999999999e-01   6.8320000000000003e-01   2.8749999999999998e-01
  -7.9349999999999998e-01   3.5170000000000001e-01   2.5735000000000001e+00   1.6230000000000000e-01  -2.0930000000000001e-01  -7.8899999999999998e-02   1.3095000000000001e+00   1.2230000000000001e+00   4.7882999999999996e+00   2.2159999999999999e-01   7.3129999999999995e-01   2.7429999999999999e-01
  -7.7149999999999996e-01   6.3749999999999996e-01   1.2867999999999999e+00   1.0500000000000000e-01  -1.2370000000000000e-01  -9.6500000000000002e-02   1.1096999999999999e+00   8.4499999999999997e-01   4.2659000000000002e+00   2.2159999999999999e-01   6.2539999999999996e-01   2.8310000000000002e-01
  -7.4939999999999996e-01   7.0350000000000001e-01   1.8015000000000001e+00   9.4999999999999998e-03  -1.9030000000000000e-01  -4.8200000000000000e-02   9.1000000000000003e-01   9.3389999999999995e-01   5.1365999999999996e+00   1.4449999999999999e-01   6.9279999999999997e-01   2.5209999999999999e-01
  -5.9509999999999996e-01   3.9570000000000000e-01   1.8872000000000000e+00   1.1459999999999999e-01  -2.2839999999999999e-01  -7.4499999999999997e-02   1.0431999999999999e+00   9.7840000000000005e-01   4.2659000000000002e+00   2.5050000000000000e-01   6.3510000000000000e-01   3.1850000000000001e-01
  -7.0530000000000004e-01   6.3749999999999996e-01   1.6298999999999999e+00   8.5900000000000004e-02  -1.2370000000000000e-01  -6.5799999999999997e-02   1.1762999999999999e+00   8.8939999999999997e-01   4.8754000000000000e+00   1.5409999999999999e-01   6.8320000000000003e-01   2.6979999999999998e-01
  -7.7149999999999996e-01   4.8359999999999997e-01   2.1446000000000001e+00   1.2410000000000000e-01  -2.1890000000000001e-01  -5.2600000000000001e-02   1.2873000000000001e+00   9.1169999999999995e-01   4.6142000000000003e+00   2.3119999999999999e-01   7.3129999999999995e-01   2.6540000000000002e-01
  -8.1559999999999999e-01   6.5949999999999998e-01   2.4876999999999998e+00   1.2410000000000000e-01  -1.4269999999999999e-01  -4.8200000000000000e-02   1.3761000000000001e+00   1.0450999999999999e+00   4.6142000000000003e+00   1.7340000000000000e-01   7.0240000000000002e-01   2.5659999999999999e-01
  -8.3760000000000001e-01   5.9360000000000002e-01   1.8015000000000001e+00   1.4319999999999999e-01  -1.8079999999999999e-01  -3.9500000000000000e-02   9.9880000000000002e-01   1.0450999999999999e+00   4.8754000000000000e+00   8.6699999999999999e-02   6.3510000000000000e-01   2.9189999999999999e-01
  -7.7149999999999996e-01   5.4959999999999998e-01   2.3161999999999998e+00   2.0999999999999999e-01  -1.0470000000000000e-01  -8.3299999999999999e-02   1.1540999999999999e+00   1.1117999999999999e+00   5.0495000000000001e+00   1.6380000000000000e-01   6.9279999999999997e-01   2.7870000000000000e-01
  -1.1021000000000001e+00   7.4739999999999995e-01   2.5735000000000001e+00   1.8140000000000001e-01  -1.8079999999999999e-01  -9.6500000000000002e-02   1.1318999999999999e+00   8.2269999999999999e-01   4.1788999999999996e+00   2.8899999999999998e-01   7.4090000000000000e-01   3.0959999999999999e-01
  -9.2579999999999996e-01   6.5949999999999998e-01   2.4876999999999998e+00   1.3370000000000001e-01  -1.8079999999999999e-01  -2.1899999999999999e-02   1.0209999999999999e+00   8.6719999999999997e-01   4.3529999999999998e+00   1.9270000000000001e-01   7.4090000000000000e-01   2.8310000000000002e-01
  -7.4939999999999996e-01   5.4959999999999998e-01   1.9730000000000001e+00   2.2910000000000000e-01  -1.3320000000000001e-01  -3.9500000000000000e-02   1.2428999999999999e+00   1.1563000000000001e+00   4.4401000000000002e+00   1.3489999999999999e-01   6.4470000000000005e-01   3.0520000000000003e-01
  -8.1559999999999999e-01   7.2550000000000003e-01   1.8872000000000000e+00   4.7699999999999999e-02  -2.6640000000000003e-01  -6.5799999999999997e-02   1.2873000000000001e+00   1.0450999999999999e+00   4.3529999999999998e+00   1.7340000000000000e-01   7.3129999999999995e-01   3.1850000000000001e-01
  -9.0369999999999995e-01   5.2759999999999996e-01   2.3161999999999998e+00   1.4319999999999999e-01  -2.0930000000000001e-01  -3.9500000000000000e-02   1.3317000000000001e+00   1.0894999999999999e+00   4.7882999999999996e+00   1.2520000000000001e-01   6.1580000000000001e-01   3.1850000000000001e-01
  -5.5110000000000003e-01   6.1550000000000005e-01   2.8309000000000002e+00   1.1459999999999999e-01  -1.0470000000000000e-01  -4.8200000000000000e-02   1.0209999999999999e+00   8.2269999999999999e-01   4.7882999999999996e+00   1.9270000000000001e-01   7.1199999999999997e-01   3.1850000000000001e-01
  -7.0530000000000004e-01   7.4739999999999995e-01   2.4018999999999999e+00   6.6799999999999998e-02  -2.0930000000000001e-01  -3.0700000000000002e-02   1.2206999999999999e+00   8.6719999999999997e-01   4.6142000000000003e+00   1.9270000000000001e-01   7.3129999999999995e-01   2.7870000000000000e-01
  -8.5960000000000003e-01   6.3749999999999996e-01   1.8015000000000001e+00   1.6230000000000000e-01  -1.9980000000000001e-01  -6.5799999999999997e-02   1.1318999999999999e+00   9.3389999999999995e-01   4.3529999999999998e+00   2.6010000000000000e-01   7.8900000000000003e-01   2.8749999999999998e-01
  -9.9190000000000000e-01   7.0350000000000001e-01   1.8872000000000000e+00   2.4820000000000000e-01  -1.9980000000000001e-01  -3.5099999999999999e-02   1.2650999999999999e+00   9.3389999999999995e-01   4.3529999999999998e+00   1.7340000000000000e-01   6.8320000000000003e-01   2.8310000000000002e-01
  -7.9349999999999998e-01   6.3749999999999996e-01   2.8309000000000002e+00   1.6230000000000000e-01  -1.2370000000000000e-01  -9.2100000000000001e-02   1.3539000000000001e+00   9.5609999999999995e-01   4.8754000000000000e+00   2.2159999999999999e-01   7.7939999999999998e-01   2.6979999999999998e-01
  -7.9349999999999998e-01   7.9139999999999999e-01   2.1446000000000001e+00   9.5500000000000002e-02  -1.6180000000000000e-01  -3.5099999999999999e-02   1.4205000000000001e+00   1.0005999999999999e+00   4.2659000000000002e+00   1.2520000000000001e-01   7.1199999999999997e-01   3.0959999999999999e-01
  -7.7149999999999996e-01   7.0350000000000001e-01   1.9730000000000001e+00   2.0050000000000001e-01  -1.6180000000000000e-01   1.3200000000000000e-02   1.1762999999999999e+00   1.0227999999999999e+00   5.4847999999999999e+00   2.4079999999999999e-01   6.8320000000000003e-01   3.1409999999999999e-01
  -8.1559999999999999e-01   7.4739999999999995e-01   2.0588000000000002e+00   8.5900000000000004e-02  -2.3790000000000000e-01  -1.3200000000000000e-02   1.2428999999999999e+00   1.0227999999999999e+00   4.3529999999999998e+00   2.1190000000000001e-01   6.1580000000000001e-01   3.0520000000000003e-01
  -7.9349999999999998e-01   6.8149999999999999e-01   2.4018999999999999e+00   1.0500000000000000e-01  -2.4740000000000001e-01  -1.3200000000000000e-02   1.1984999999999999e+00   1.1563000000000001e+00   5.1365999999999996e+00   2.1190000000000001e-01   7.4090000000000000e-01   2.8749999999999998e-01
  -7.2740000000000005e-01   6.5949999999999998e-01   2.0588000000000002e+00   4.7699999999999999e-02  -1.0470000000000000e-01  -2.1899999999999999e-02   1.0653999999999999e+00   9.1169999999999995e-01   4.3529999999999998e+00   2.0230000000000001e-01   5.8689999999999998e-01   2.9640000000000000e-01
  -8.5960000000000003e-01   6.3749999999999996e-01   1.4582999999999999e+00   8.5900000000000004e-02  -1.5229999999999999e-01  -4.8200000000000000e-02   1.2206999999999999e+00   8.6719999999999997e-01   4.8754000000000000e+00   2.0230000000000001e-01   6.8320000000000003e-01   3.0080000000000001e-01
  -8.5960000000000003e-01   1.0331999999999999e+00   1.8015000000000001e+00   3.8199999999999998e-02  -2.3790000000000000e-01  -3.5099999999999999e-02   1.1540999999999999e+00   8.8939999999999997e-01   4.4401000000000002e+00   2.7939999999999998e-01   6.7349999999999999e-01   2.8749999999999998e-01
  -7.4939999999999996e-01   5.7160000000000000e-01   2.2303999999999999e+00   3.8199999999999998e-02  -9.5200000000000007e-02  -5.7000000000000002e-02   1.3983000000000001e+00   9.7840000000000005e-01   4.6142000000000003e+00   2.2159999999999999e-01   6.4470000000000005e-01   3.0080000000000001e-01
  -8.5960000000000003e-01   7.9139999999999999e-01   2.0588000000000002e+00   1.4319999999999999e-01  -9.5200000000000007e-02  -7.4499999999999997e-02   1.0653999999999999e+00   1.0672999999999999e+00   4.2659000000000002e+00   3.3710000000000001e-01   5.4849999999999999e-01   2.5209999999999999e-01
  -7.2740000000000005e-01   7.0350000000000001e-01   1.3725000000000001e+00   1.5279999999999999e-01  -1.4269999999999999e-01  -3.0700000000000002e-02   1.1762999999999999e+00   9.7840000000000005e-01   4.7882999999999996e+00   2.3119999999999999e-01   6.8320000000000003e-01   2.4329999999999999e-01
  -9.0369999999999995e-01   7.2550000000000003e-01   2.4876999999999998e+00   9.4999999999999998e-03  -2.5690000000000002e-01  -3.0700000000000002e-02   1.1096999999999999e+00   7.7820000000000000e-01   4.2659000000000002e+00   2.0230000000000001e-01   6.9279999999999997e-01   2.3890000000000000e-01
  -7.2740000000000005e-01   7.2550000000000003e-01   2.6593000000000000e+00   1.1459999999999999e-01  -1.7130000000000001e-01  -9.6500000000000002e-02   9.9880000000000002e-01   1.0894999999999999e+00   4.8754000000000000e+00   2.1190000000000001e-01   6.6390000000000005e-01   2.3890000000000000e-01
  -9.2579999999999996e-01   6.1550000000000005e-01   2.8309000000000002e+00   1.8140000000000001e-01  -1.5229999999999999e-01  -7.0199999999999999e-02   1.2873000000000001e+00   8.4499999999999997e-01   4.7012999999999998e+00   1.4449999999999999e-01   6.6390000000000005e-01   3.0520000000000003e-01
  -5.5110000000000003e-01   5.0560000000000005e-01   1.9730000000000001e+00   5.7299999999999997e-02  -1.2370000000000000e-01   4.4000000000000003e-03   1.2873000000000001e+00   9.1169999999999995e-01   3.4824000000000002e+00   1.9270000000000001e-01   6.8320000000000003e-01   3.1409999999999999e-01
  -7.7149999999999996e-01   5.7160000000000000e-01   2.4018999999999999e+00   1.0500000000000000e-01  -1.4269999999999999e-01  -6.1400000000000003e-02   1.1984999999999999e+00   8.4499999999999997e-01   5.0495000000000001e+00   1.8300000000000000e-01   6.0619999999999996e-01   3.2290000000000002e-01
  -7.0530000000000004e-01   6.1550000000000005e-01   1.5441000000000000e+00   1.3370000000000001e-01  -1.5229999999999999e-01  -8.8000000000000005e-03   1.1984999999999999e+00   9.1169999999999995e-01   5.1365999999999996e+00   1.4449999999999999e-01   7.3129999999999995e-01   3.1409999999999999e-01
  -8.3760000000000001e-01   5.2759999999999996e-01   1.8872000000000000e+00   1.2410000000000000e-01  -2.0930000000000001e-01  -6.5799999999999997e-02   1.3317000000000001e+00   1.0005999999999999e+00   4.0048000000000004e+00   1.8300000000000000e-01   7.1199999999999997e-01   3.0959999999999999e-01
  -6.8330000000000002e-01   5.2759999999999996e-01   2.1446000000000001e+00   1.0500000000000000e-01  -1.9980000000000001e-01  -7.0199999999999999e-02   1.2206999999999999e+00   1.0005999999999999e+00   4.6142000000000003e+00   2.0230000000000001e-01   6.3510000000000000e-01   3.0959999999999999e-01
  -8.8170000000000004e-01   6.8149999999999999e-01   2.3161999999999998e+00   1.2410000000000000e-01  -1.8079999999999999e-01  -2.6300000000000000e-02   1.1540999999999999e+00   8.4499999999999997e-01   4.5270999999999999e+00   2.6970000000000000e-01   6.9279999999999997e-01   3.2290000000000002e-01
  -9.6989999999999998e-01   7.6939999999999997e-01   2.4018999999999999e+00   1.9089999999999999e-01  -1.4269999999999999e-01  -3.5099999999999999e-02   1.1762999999999999e+00   1.0672999999999999e+00   4.0918000000000001e+00   2.5050000000000000e-01   7.2170000000000001e-01   2.8310000000000002e-01
  -7.7149999999999996e-01   3.0780000000000002e-01   1.9730000000000001e+00   1.2410000000000000e-01  -2.6640000000000003e-01  -7.8899999999999998e-02   1.3539000000000001e+00   9.3389999999999995e-01   4.3529999999999998e+00   2.2159999999999999e-01   6.6390000000000005e-01   2.8749999999999998e-01
  -9.6989999999999998e-01   7.2550000000000003e-01   2.2303999999999999e+00   2.3870000000000000e-01  -1.8079999999999999e-01  -5.7000000000000002e-02   1.1540999999999999e+00   1.1563000000000001e+00   4.8754000000000000e+00   1.9270000000000001e-01   6.8320000000000003e-01   3.0520000000000003e-01
  -8.1559999999999999e-01   6.3749999999999996e-01   2.3161999999999998e+00   8.5900000000000004e-02  -2.6640000000000003e-01  -3.5099999999999999e-02   1.1984999999999999e+00   9.3389999999999995e-01   4.6142000000000003e+00   1.6380000000000000e-01   6.6390000000000005e-01   2.3440000000000000e-01
  -7.0530000000000004e-01   4.6170000000000000e-01   2.4018999999999999e+00   1.3370000000000001e-01  -1.8079999999999999e-01  -5.2600000000000001e-02   1.2873000000000001e+00   9.5609999999999995e-01   4.7012999999999998e+00   2.7939999999999998e-01   7.0240000000000002e-01   2.5659999999999999e-01
  -7.4939999999999996e-01   6.3749999999999996e-01   1.5441000000000000e+00   6.6799999999999998e-02  -1.8079999999999999e-01  -4.8200000000000000e-02   1.0875999999999999e+00   9.1169999999999995e-01   5.1365999999999996e+00   1.2520000000000001e-01   7.0240000000000002e-01   2.6100000000000001e-01
  -9.0369999999999995e-01   3.7369999999999998e-01   3.0882000000000001e+00   8.5900000000000004e-02  -1.2370000000000000e-01  -9.6500000000000002e-02   1.1762999999999999e+00   1.0005999999999999e+00   4.1788999999999996e+00   1.5409999999999999e-01   6.7349999999999999e-01   3.0520000000000003e-01
  -8.3760000000000001e-01   5.7160000000000000e-01   2.0588000000000002e+00   1.2410000000000000e-01  -1.9030000000000000e-01  -1.7500000000000002e-02   1.1096999999999999e+00   9.7840000000000005e-01   4.8754000000000000e+00   2.1190000000000001e-01   7.4090000000000000e-01   2.9640000000000000e-01
  -6.8330000000000002e-01   7.0350000000000001e-01   2.3161999999999998e+00   1.8140000000000001e-01  -2.1890000000000001e-01  -2.1899999999999999e-02   1.3095000000000001e+00   1.1563000000000001e+00   4.6142000000000003e+00   1.7340000000000000e-01   7.2170000000000001e-01   2.9640000000000000e-01
  -7.7149999999999996e-01   5.9360000000000002e-01   2.5735000000000001e+00   2.6729999999999998e-01  -1.6180000000000000e-01  -7.4499999999999997e-02   1.1762999999999999e+00   8.4499999999999997e-01   4.6142000000000003e+00   1.8300000000000000e-01   6.2539999999999996e-01   3.0520000000000003e-01
  -7.4939999999999996e-01   4.8359999999999997e-01   1.3725000000000001e+00   1.5279999999999999e-01  -1.5229999999999999e-01  -6.1400000000000003e-02   1.1540999999999999e+00   7.1150000000000002e-01   3.9177000000000000e+00   2.0230000000000001e-01   7.1199999999999997e-01   2.8310000000000002e-01
  -9.0369999999999995e-01   4.8359999999999997e-01   2.5735000000000001e+00   1.1459999999999999e-01  -2.5690000000000002e-01  -4.4000000000000003e-03   1.2428999999999999e+00   8.6719999999999997e-01   4.6142000000000003e+00   2.1190000000000001e-01   6.8320000000000003e-01   2.7870000000000000e-01
  -8.5960000000000003e-01   5.0560000000000005e-01   2.4876999999999998e+00   1.6230000000000000e-01  -2.8500000000000001e-02  -1.0090000000000000e-01   1.2650999999999999e+00   9.3389999999999995e-01   4.7012999999999998e+00   1.9270000000000001e-01   6.1580000000000001e-01   3.3179999999999998e-01
  -7.9349999999999998e-01   6.3749999999999996e-01   1.5441000000000000e+00   1.5279999999999999e-01  -1.8079999999999999e-01  -4.3900000000000002e-02   1.1762999999999999e+00   9.7840000000000005e-01   4.6142000000000003e+00   2.1190000000000001e-01   6.1580000000000001e-01   2.9189999999999999e-01
  -7.7149999999999996e-01   7.0350000000000001e-01   1.9730000000000001e+00   4.7699999999999999e-02  -3.8100000000000002e-02   0.0000000000000000e+00   1.1096999999999999e+00   1.0227999999999999e+00   4.2659000000000002e+00   2.4079999999999999e-01   6.7349999999999999e-01   2.4329999999999999e-01
  -8.3760000000000001e-01   4.3969999999999998e-01   2.4876999999999998e+00   7.6399999999999996e-02  -2.1890000000000001e-01   4.4000000000000003e-03   1.0209999999999999e+00   8.8939999999999997e-01   4.5270999999999999e+00   1.8300000000000000e-01   7.6010000000000000e-01   2.9640000000000000e-01
  -8.3760000000000001e-01   6.3749999999999996e-01   2.3161999999999998e+00   1.3370000000000001e-01  -1.1420000000000000e-01  -1.3200000000000000e-02   1.2428999999999999e+00   7.3380000000000001e-01   4.7882999999999996e+00   1.9270000000000001e-01   6.7349999999999999e-01   2.6979999999999998e-01
  -9.2579999999999996e-01   7.6939999999999997e-01   1.8015000000000001e+00   7.6399999999999996e-02  -1.3320000000000001e-01  -5.2600000000000001e-02   1.1540999999999999e+00   9.3389999999999995e-01   4.9623999999999997e+00   4.8200000000000000e-02   6.7349999999999999e-01   2.6100000000000001e-01
  -7.9349999999999998e-01   6.1550000000000005e-01   1.8015000000000001e+00   1.5279999999999999e-01  -1.8079999999999999e-01  -4.4000000000000003e-03   1.1540999999999999e+00   1.0450999999999999e+00   5.1365999999999996e+00   2.3119999999999999e-01   6.9279999999999997e-01   3.1409999999999999e-01
  -7.9349999999999998e-01   7.4739999999999995e-01   2.0588000000000002e+00   2.2910000000000000e-01  -7.6100000000000001e-02  -4.3900000000000002e-02   1.0209999999999999e+00   1.0672999999999999e+00   4.5270999999999999e+00   1.9270000000000001e-01   6.9279999999999997e-01   3.8479999999999998e-01
  -9.2579999999999996e-01   6.1550000000000005e-01   2.4876999999999998e+00   1.1459999999999999e-01  -1.7130000000000001e-01  -6.5799999999999997e-02   1.1762999999999999e+00   8.2269999999999999e-01   4.0918000000000001e+00   1.5409999999999999e-01   7.2170000000000001e-01   2.6100000000000001e-01
  -8.5960000000000003e-01   7.2550000000000003e-01   2.4876999999999998e+00   1.0500000000000000e-01  -1.8079999999999999e-01  -7.4499999999999997e-02   1.1318999999999999e+00   9.1169999999999995e-01   4.3529999999999998e+00   2.1190000000000001e-01   6.6390000000000005e-01   2.5659999999999999e-01
  -8.3760000000000001e-01   5.4959999999999998e-01   2.3161999999999998e+00   1.0500000000000000e-01  -2.0930000000000001e-01  -5.2600000000000001e-02   1.2650999999999999e+00   8.8939999999999997e-01   4.7882999999999996e+00   2.6970000000000000e-01   7.0240000000000002e-01   2.6100000000000001e-01
  -7.2740000000000005e-01   5.9360000000000002e-01   2.0588000000000002e+00   1.5279999999999999e-01  -1.9030000000000000e-01  -6.1400000000000003e-02   1.1318999999999999e+00   8.2269999999999999e-01   4.1788999999999996e+00   1.9270000000000001e-01   5.9660000000000002e-01   3.0080000000000001e-01
  -7.9349999999999998e-01   4.1770000000000002e-01   2.1446000000000001e+00   1.3370000000000001e-01  -2.2839999999999999e-01  -4.3900000000000002e-02   1.3095000000000001e+00   9.3389999999999995e-01   5.3977000000000004e+00   2.4079999999999999e-01   7.4090000000000000e-01   3.0520000000000003e-01
  -8.8170000000000004e-01   7.4739999999999995e-01   2.0588000000000002e+00   1.5279999999999999e-01  -2.9499999999999998e-01  -5.2600000000000001e-02   1.1762999999999999e+00   7.1150000000000002e-01   5.0495000000000001e+00   2.0230000000000001e-01   6.0619999999999996e-01   3.0520000000000003e-01
  -7.7149999999999996e-01   7.6939999999999997e-01   1.8872000000000000e+00   1.4319999999999999e-01  -1.3320000000000001e-01  -7.4499999999999997e-02   1.1096999999999999e+00   9.5609999999999995e-01   5.4847999999999999e+00   2.2159999999999999e-01   6.4470000000000005e-01   3.4060000000000001e-01
  -8.3760000000000001e-01   6.1550000000000005e-01   2.6593000000000000e+00   1.3370000000000001e-01  -2.6640000000000003e-01   0.0000000000000000e+00   1.1984999999999999e+00   9.5609999999999995e-01   4.7882999999999996e+00   2.1190000000000001e-01   6.7349999999999999e-01   2.9189999999999999e-01
  -5.9509999999999996e-01   3.2979999999999998e-01   2.1446000000000001e+00   8.5900000000000004e-02  -1.8079999999999999e-01  -4.3900000000000002e-02   1.1984999999999999e+00   1.1563000000000001e+00   3.5695000000000001e+00   1.6380000000000000e-01   7.1199999999999997e-01   2.9189999999999999e-01
  -7.7149999999999996e-01   6.8149999999999999e-01   1.7157000000000000e+00   2.0050000000000001e-01  -1.1420000000000000e-01  -3.0700000000000002e-02   1.1540999999999999e+00   1.0450999999999999e+00   4.9623999999999997e+00   2.6970000000000000e-01   7.4090000000000000e-01   2.5659999999999999e-01
  -7.4939999999999996e-01   7.2550000000000003e-01   2.2303999999999999e+00   1.7190000000000000e-01  -2.4740000000000001e-01  -3.0700000000000002e-02   1.0431999999999999e+00   1.0227999999999999e+00   4.4401000000000002e+00   2.4079999999999999e-01   6.6390000000000005e-01   3.1850000000000001e-01
  -6.6130000000000000e-01   4.3969999999999998e-01   2.1446000000000001e+00   9.5500000000000002e-02  -1.1420000000000000e-01  -3.0700000000000002e-02   1.1540999999999999e+00   9.7840000000000005e-01   4.9623999999999997e+00   2.1190000000000001e-01   7.5049999999999994e-01   3.1409999999999999e-01
  -9.4779999999999998e-01   7.6939999999999997e-01   2.0588000000000002e+00   1.1459999999999999e-01  -1.5229999999999999e-01  -9.6500000000000002e-02   1.1540999999999999e+00   9.7840000000000005e-01   4.0918000000000001e+00   2.2159999999999999e-01   7.3129999999999995e-01   3.0520000000000003e-01
  -7.9349999999999998e-01   8.1340000000000001e-01   1.2867999999999999e+00   1.4319999999999999e-01  -1.6180000000000000e-01  -6.5799999999999997e-02   1.1984999999999999e+00   1.0450999999999999e+00   4.3529999999999998e+00   2.2159999999999999e-01   6.4470000000000005e-01   2.9640000000000000e-01
  -8.1559999999999999e-01   5.4959999999999998e-01   2.5735000000000001e+00   4.7699999999999999e-02  -1.3320000000000001e-01  -6.5799999999999997e-02   1.1096999999999999e+00   1.0672999999999999e+00   4.7012999999999998e+00   2.0230000000000001e-01   6.6390000000000005e-01   2.8310000000000002e-01
  -7.9349999999999998e-01   5.4959999999999998e-01   2.2303999999999999e+00   1.9099999999999999e-02  -2.1890000000000001e-01  -6.1400000000000003e-02   1.1984999999999999e+00   9.7840000000000005e-01   4.2659000000000002e+00   1.3489999999999999e-01   6.3510000000000000e-01   2.6100000000000001e-01
  -7.7149999999999996e-01   5.7160000000000000e-01   2.1446000000000001e+00   1.1459999999999999e-01  -1.2370000000000000e-01  -2.6300000000000000e-02   1.1984999999999999e+00   8.8939999999999997e-01   4.5270999999999999e+00   1.4449999999999999e-01   7.4090000000000000e-01   3.0080000000000001e-01
  -1.0139000000000000e+00   5.9360000000000002e-01   1.6298999999999999e+00   1.1459999999999999e-01  -2.2839999999999999e-01  -3.0700000000000002e-02   1.2206999999999999e+00   9.5609999999999995e-01   3.9177000000000000e+00   2.0230000000000001e-01   7.1199999999999997e-01   2.6979999999999998e-01
  -7.7149999999999996e-01   6.3749999999999996e-01   2.0588000000000002e+00   1.3370000000000001e-01  -1.7130000000000001e-01  -3.0700000000000002e-02   1.1318999999999999e+00   9.3389999999999995e-01   4.7012999999999998e+00   2.4079999999999999e-01   7.0240000000000002e-01   2.8749999999999998e-01
  -7.2740000000000005e-01   6.8149999999999999e-01   2.4018999999999999e+00   1.6230000000000000e-01  -1.6180000000000000e-01  -3.9500000000000000e-02   1.1984999999999999e+00   8.8939999999999997e-01   4.4401000000000002e+00   1.7340000000000000e-01   6.2539999999999996e-01   2.6979999999999998e-01
  -5.9509999999999996e-01   6.3749999999999996e-01   2.5735000000000001e+00   7.6399999999999996e-02  -6.6600000000000006e-02  -1.0520000000000000e-01   1.2428999999999999e+00   8.0049999999999999e-01   4.9623999999999997e+00   1.5409999999999999e-01   7.1199999999999997e-01   2.8749999999999998e-01
  -7.2740000000000005e-01   5.4959999999999998e-01   3.1739999999999999e+00   7.6399999999999996e-02  -1.4269999999999999e-01  -3.9500000000000000e-02   1.2428999999999999e+00   1.0450999999999999e+00   4.1788999999999996e+00   1.5409999999999999e-01   6.9279999999999997e-01   2.9640000000000000e-01
  -6.1719999999999997e-01   7.0350000000000001e-01   2.4876999999999998e+00   1.7190000000000000e-01  -1.8079999999999999e-01  -3.5099999999999999e-02   1.0209999999999999e+00   8.8939999999999997e-01   5.1365999999999996e+00   2.9859999999999998e-01   7.3129999999999995e-01   3.2290000000000002e-01
  -9.0369999999999995e-01   3.9570000000000000e-01   2.7450999999999999e+00   6.6799999999999998e-02  -2.2839999999999999e-01  -6.5799999999999997e-02   1.0209999999999999e+00   9.1169999999999995e-01   4.6142000000000003e+00   1.9270000000000001e-01   6.6390000000000005e-01   2.8749999999999998e-01
  -7.9349999999999998e-01   7.9139999999999999e-01   2.1446000000000001e+00   4.7699999999999999e-02  -2.0930000000000001e-01  -1.3200000000000000e-02   1.1762999999999999e+00   9.1169999999999995e-01   4.7012999999999998e+00   2.4079999999999999e-01   7.3129999999999995e-01   3.0080000000000001e-01
  -7.9349999999999998e-01   5.0560000000000005e-01   1.6298999999999999e+00   8.5900000000000004e-02  -2.3790000000000000e-01  -5.7000000000000002e-02   1.0875999999999999e+00   1.0450999999999999e+00   5.4847999999999999e+00   2.2159999999999999e-01   5.9660000000000002e-01   3.0080000000000001e-01
  -9.0369999999999995e-01   6.1550000000000005e-01   2.2303999999999999e+00   7.6399999999999996e-02  -2.7600000000000002e-01  -5.2600000000000001e-02   1.2206999999999999e+00   8.2269999999999999e-01   4.8754000000000000e+00   1.6380000000000000e-01   6.9279999999999997e-01   3.2729999999999998e-01
  -7.9349999999999998e-01   6.5949999999999998e-01   2.4018999999999999e+00   1.0500000000000000e-01  -2.2839999999999999e-01  -8.8000000000000005e-03   1.1540999999999999e+00   7.5600000000000001e-01   4.0048000000000004e+00   1.9270000000000001e-01   6.7349999999999999e-01   3.0520000000000003e-01
  -8.3760000000000001e-01   5.2759999999999996e-01   1.8015000000000001e+00   9.5500000000000002e-02  -1.9980000000000001e-01  -3.5099999999999999e-02   1.2206999999999999e+00   9.3389999999999995e-01   4.6142000000000003e+00   2.0230000000000001e-01   7.6010000000000000e-01   2.6100000000000001e-01
  -8.5960000000000003e-01   5.9360000000000002e-01   2.4018999999999999e+00   1.9089999999999999e-01  -1.9030000000000000e-01  -3.5099999999999999e-02   1.0653999999999999e+00   1.0450999999999999e+00   3.9177000000000000e+00   2.0230000000000001e-01   6.9279999999999997e-01   2.8310000000000002e-01
  -7.4939999999999996e-01   7.4739999999999995e-01   1.8015000000000001e+00   2.1959999999999999e-01  -1.4269999999999999e-01  -3.0700000000000002e-02   1.1540999999999999e+00   1.0450999999999999e+00   4.6142000000000003e+00   2.0230000000000001e-01   6.9279999999999997e-01   2.7870000000000000e-01
  -9.0369999999999995e-01   2.4179999999999999e-01   1.8015000000000001e+00   1.1459999999999999e-01  -1.9030000000000000e-01  -7.8899999999999998e-02   1.1762999999999999e+00   8.8939999999999997e-01   4.6142000000000003e+00   1.1559999999999999e-01   7.3129999999999995e-01   2.9640000000000000e-01
  -7.0530000000000004e-01   6.5949999999999998e-01   1.6298999999999999e+00   9.5500000000000002e-02  -1.4269999999999999e-01  -9.2100000000000001e-02   1.0875999999999999e+00   8.4499999999999997e-01   4.7882999999999996e+00   1.3489999999999999e-01   6.9279999999999997e-01   3.0520000000000003e-01
  -8.1559999999999999e-01   6.1550000000000005e-01   1.9730000000000001e+00   9.5500000000000002e-02  -1.2370000000000000e-01  -3.0700000000000002e-02   1.0875999999999999e+00   8.8939999999999997e-01   4.1788999999999996e+00   2.5050000000000000e-01   6.8320000000000003e-01   2.8310000000000002e-01
  -6.1719999999999997e-01   5.2759999999999996e-01   1.8872000000000000e+00   1.1459999999999999e-01  -8.5599999999999996e-02  -8.8000000000000005e-03   1.2873000000000001e+00   9.7840000000000005e-01   3.9177000000000000e+00   2.3119999999999999e-01   6.2539999999999996e-01   2.8310000000000002e-01
  -7.0530000000000004e-01   7.2550000000000003e-01   2.0588000000000002e+00   8.5900000000000004e-02  -1.9030000000000000e-01  -4.3900000000000002e-02   1.1984999999999999e+00   1.1563000000000001e+00   4.3529999999999998e+00   1.4449999999999999e-01   7.1199999999999997e-01   2.6100000000000001e-01
  -7.7149999999999996e-01   7.9139999999999999e-01   2.0588000000000002e+00   1.7190000000000000e-01  -1.4269999999999999e-01  -4.3900000000000002e-02   1.2873000000000001e+00   9.7840000000000005e-01   4.2659000000000002e+00   1.6380000000000000e-01   6.1580000000000001e-01   2.7429999999999999e-01
  -8.1559999999999999e-01   5.9360000000000002e-01   1.8015000000000001e+00   2.8600000000000000e-02  -1.5229999999999999e-01  -2.6300000000000000e-02   1.3095000000000001e+00   9.3389999999999995e-01   4.7012999999999998e+00   2.7939999999999998e-01   6.8320000000000003e-01   3.3179999999999998e-01
  -8.8170000000000004e-01   5.7160000000000000e-01   2.7450999999999999e+00   9.5500000000000002e-02  -1.3320000000000001e-01  -7.0199999999999999e-02   1.1540999999999999e+00   1.1563000000000001e+00   4.5270999999999999e+00   2.5050000000000000e-01   6.9279999999999997e-01   3.0520000000000003e-01
  -9.6989999999999998e-01   7.0350000000000001e-01   2.0588000000000002e+00   2.4820000000000000e-01  -2.3790000000000000e-01  -2.6300000000000000e-02   1.2206999999999999e+00   7.3380000000000001e-01   4.2659000000000002e+00   2.6010000000000000e-01   6.1580000000000001e-01   3.1850000000000001e-01
  -8.1559999999999999e-01   8.1340000000000001e-01   2.1446000000000001e+00   1.2410000000000000e-01  -2.2839999999999999e-01  -3.0700000000000002e-02   1.1096999999999999e+00   8.2269999999999999e-01   4.7882999999999996e+00   1.6380000000000000e-01   7.8900000000000003e-01   2.7870000000000000e-01
  -6.3919999999999999e-01   5.7160000000000000e-01   1.7157000000000000e+00   4.7699999999999999e-02  -1.9980000000000001e-01  -3.5099999999999999e-02   1.3095000000000001e+00   9.5609999999999995e-01   4.3529999999999998e+00   2.0230000000000001e-01   7.0240000000000002e-01   2.7429999999999999e-01
  -5.9509999999999996e-01   5.4959999999999998e-01   2.1446000000000001e+00   1.8140000000000001e-01  -1.3320000000000001e-01  -1.1400000000000000e-01   1.3761000000000001e+00   1.1117999999999999e+00   4.5270999999999999e+00   1.1559999999999999e-01   6.5429999999999999e-01   2.8310000000000002e-01
  -9.0369999999999995e-01   6.1550000000000005e-01   2.4876999999999998e+00   1.9099999999999999e-02  -7.6100000000000001e-02  -6.5799999999999997e-02   1.0209999999999999e+00   1.0672999999999999e+00   4.2659000000000002e+00   1.7340000000000000e-01   6.0619999999999996e-01   2.8749999999999998e-01
  -7.4939999999999996e-01   5.0560000000000005e-01   1.9730000000000001e+00   7.6399999999999996e-02  -1.7130000000000001e-01  -4.3900000000000002e-02   1.1540999999999999e+00   9.3389999999999995e-01   4.5270999999999999e+00   2.2159999999999999e-01   6.8320000000000003e-01   2.9189999999999999e-01
  -7.7149999999999996e-01   6.8149999999999999e-01   2.9165999999999999e+00   2.0999999999999999e-01  -2.5690000000000002e-01  -7.0199999999999999e-02   1.4205000000000001e+00   8.8939999999999997e-01   4.7882999999999996e+00   2.1190000000000001e-01   6.5429999999999999e-01   2.8310000000000002e-01
  -7.0530000000000004e-01   5.7160000000000000e-01   2.4876999999999998e+00   1.7190000000000000e-01  -1.3320000000000001e-01  -1.7500000000000002e-02   1.1318999999999999e+00   9.5609999999999995e-01   5.0495000000000001e+00   1.7340000000000000e-01   6.7349999999999999e-01   3.4949999999999998e-01
  -8.1559999999999999e-01   8.1340000000000001e-01   2.0588000000000002e+00   1.2410000000000000e-01  -1.2370000000000000e-01   8.8000000000000005e-03   1.2206999999999999e+00   1.1339999999999999e+00   4.4401000000000002e+00   1.6380000000000000e-01   6.5429999999999999e-01   2.7870000000000000e-01
  -6.1719999999999997e-01   5.9360000000000002e-01   2.0588000000000002e+00   9.4999999999999998e-03  -1.0470000000000000e-01  -7.8899999999999998e-02   1.0875999999999999e+00   1.0894999999999999e+00   5.2236000000000002e+00   1.0600000000000000e-01   6.7349999999999999e-01   3.0080000000000001e-01
  -6.6130000000000000e-01   5.2759999999999996e-01   2.9165999999999999e+00   7.6399999999999996e-02  -1.6180000000000000e-01  -5.2600000000000001e-02   1.2650999999999999e+00   6.8930000000000002e-01   4.0918000000000001e+00   2.2159999999999999e-01   7.3129999999999995e-01   3.2729999999999998e-01
  -5.9509999999999996e-01   6.1550000000000005e-01   1.4582999999999999e+00   1.6230000000000000e-01  -1.4269999999999999e-01  -1.1400000000000000e-01   1.1984999999999999e+00   1.0894999999999999e+00   4.8754000000000000e+00   2.3119999999999999e-01   6.8320000000000003e-01   2.9640000000000000e-01
  -7.4939999999999996e-01   5.7160000000000000e-01   2.1446000000000001e+00   1.2410000000000000e-01  -2.0930000000000001e-01  -4.3900000000000002e-02   1.0431999999999999e+00   8.8939999999999997e-01   3.6564999999999999e+00   1.6380000000000000e-01   6.6390000000000005e-01   2.8310000000000002e-01
  -8.1559999999999999e-01   5.7160000000000000e-01   2.4876999999999998e+00   9.5500000000000002e-02  -1.9980000000000001e-01  -5.7000000000000002e-02   1.1318999999999999e+00   1.0005999999999999e+00   4.7882999999999996e+00   2.1190000000000001e-01   7.2170000000000001e-01   2.8310000000000002e-01
  -8.1559999999999999e-01   5.9360000000000002e-01   2.0588000000000002e+00   1.7190000000000000e-01  -9.5200000000000007e-02  -8.3299999999999999e-02   1.1318999999999999e+00   1.0227999999999999e+00   3.5695000000000001e+00   1.0600000000000000e-01   7.2170000000000001e-01   2.8310000000000002e-01
  -9.4779999999999998e-01   6.1550000000000005e-01   2.9165999999999999e+00   9.5500000000000002e-02  -1.7130000000000001e-01  -4.4000000000000003e-03   1.2428999999999999e+00   7.5600000000000001e-01   4.7882999999999996e+00   2.7939999999999998e-01   6.7349999999999999e-01   2.7870000000000000e-01
  -5.9509999999999996e-01   6.8149999999999999e-01   3.0024000000000002e+00   2.8600000000000000e-02  -2.2839999999999999e-01  -4.3900000000000002e-02   1.1096999999999999e+00   9.5609999999999995e-01   4.6142000000000003e+00   1.9270000000000001e-01   7.1199999999999997e-01   3.0959999999999999e-01
  -7.9349999999999998e-01   5.9360000000000002e-01   2.3161999999999998e+00   1.3370000000000001e-01  -1.2370000000000000e-01  -4.3900000000000002e-02   1.1762999999999999e+00   8.8939999999999997e-01   4.1788999999999996e+00   1.7340000000000000e-01   6.8320000000000003e-01   2.9189999999999999e-01
  -9.9190000000000000e-01   5.0560000000000005e-01   2.2303999999999999e+00   4.7699999999999999e-02  -1.9980000000000001e-01  -2.6300000000000000e-02   1.2428999999999999e+00   9.3389999999999995e-01   3.9177000000000000e+00   2.1190000000000001e-01   6.4470000000000005e-01   2.9640000000000000e-01
  -7.7149999999999996e-01   6.3749999999999996e-01   2.3161999999999998e+00   3.8199999999999998e-02  -1.5229999999999999e-01  -2.1899999999999999e-02   1.2206999999999999e+00   1.0672999999999999e+00   5.1365999999999996e+00   1.5409999999999999e-01   6.7349999999999999e-01   3.1409999999999999e-01
  -5.7310000000000005e-01   5.4959999999999998e-01   2.4876999999999998e+00   1.3370000000000001e-01  -9.5200000000000007e-02  -7.4499999999999997e-02   1.0653999999999999e+00   1.0894999999999999e+00   4.8754000000000000e+00   1.3489999999999999e-01   6.8320000000000003e-01   2.8310000000000002e-01
  -7.4939999999999996e-01   6.5949999999999998e-01   2.4018999999999999e+00   1.3370000000000001e-01  -2.1890000000000001e-01  -7.4499999999999997e-02   1.1984999999999999e+00   8.2269999999999999e-01   4.6142000000000003e+00   2.4079999999999999e-01   6.2539999999999996e-01   2.6100000000000001e-01
  -8.1559999999999999e-01   6.8149999999999999e-01   1.6298999999999999e+00   1.5279999999999999e-01  -1.9030000000000000e-01  -6.5799999999999997e-02   9.9880000000000002e-01   9.7840000000000005e-01   4.8754000000000000e+00   1.6380000000000000e-01   7.7939999999999998e-01   3.0520000000000003e-01
  -7.7149999999999996e-01   4.1770000000000002e-01   2.3161999999999998e+00   5.7299999999999997e-02  -1.3320000000000001e-01  -1.0090000000000000e-01   1.3761000000000001e+00   9.5609999999999995e-01   4.0048000000000004e+00   1.6380000000000000e-01   7.2170000000000001e-01   3.0080000000000001e-01
  -6.8330000000000002e-01   6.3749999999999996e-01   2.1446000000000001e+00   1.7190000000000000e-01  -1.9030000000000000e-01  -1.7500000000000002e-02   1.0653999999999999e+00   1.0005999999999999e+00   4.3529999999999998e+00   1.5409999999999999e-01   6.6390000000000005e-01   3.1409999999999999e-01
  -7.7149999999999996e-01   6.5949999999999998e-01   2.4876999999999998e+00   5.7299999999999997e-02  -1.9030000000000000e-01  -2.6300000000000000e-02   1.2206999999999999e+00   9.1169999999999995e-01   4.0048000000000004e+00   2.6010000000000000e-01   7.3129999999999995e-01   3.3620000000000000e-01
  -8.3760000000000001e-01   7.6939999999999997e-01   1.8015000000000001e+00   4.7699999999999999e-02  -2.5690000000000002e-01  -4.8200000000000000e-02   1.2428999999999999e+00   8.0049999999999999e-01   4.6142000000000003e+00   1.6380000000000000e-01   6.8320000000000003e-01   2.6540000000000002e-01
  -5.9509999999999996e-01   7.0350000000000001e-01   1.6298999999999999e+00   1.1459999999999999e-01  -2.0930000000000001e-01  -5.7000000000000002e-02   1.3761000000000001e+00   1.1339999999999999e+00   4.5270999999999999e+00   2.6010000000000000e-01   6.1580000000000001e-01   3.1409999999999999e-01
  -9.0369999999999995e-01   6.3749999999999996e-01   9.4359999999999999e-01   1.4319999999999999e-01  -2.7600000000000002e-01  -1.7500000000000002e-02   1.2650999999999999e+00   1.1339999999999999e+00   4.4401000000000002e+00   1.2520000000000001e-01   6.3510000000000000e-01   3.0080000000000001e-01
  -7.2740000000000005e-01   5.2759999999999996e-01   1.9730000000000001e+00   1.2410000000000000e-01  -1.9030000000000000e-01  -5.7000000000000002e-02   1.1096999999999999e+00   1.0005999999999999e+00   4.7012999999999998e+00   1.7340000000000000e-01   6.8320000000000003e-01   3.1850000000000001e-01
  -8.1559999999999999e-01   4.3969999999999998e-01   2.5735000000000001e+00   1.7190000000000000e-01  -1.7130000000000001e-01  -2.1899999999999999e-02   1.1540999999999999e+00   8.8939999999999997e-01   4.0048000000000004e+00   1.4449999999999999e-01   7.1199999999999997e-01   3.0520000000000003e-01
  -7.2740000000000005e-01   4.8359999999999997e-01   2.5735000000000001e+00   1.7190000000000000e-01  -1.6180000000000000e-01  -1.3200000000000000e-02   1.2206999999999999e+00   9.7840000000000005e-01   4.5270999999999999e+00   2.5050000000000000e-01   6.6390000000000005e-01   3.0959999999999999e-01
  -8.3760000000000001e-01   5.9360000000000002e-01   1.8872000000000000e+00   1.8140000000000001e-01  -9.5200000000000007e-02  -5.7000000000000002e-02   1.3761000000000001e+00   9.1169999999999995e-01   4.4401000000000002e+00   2.0230000000000001e-01   6.2539999999999996e-01   3.0520000000000003e-01
  -7.4939999999999996e-01   5.2759999999999996e-01   1.3725000000000001e+00   1.8140000000000001e-01  -7.6100000000000001e-02  -1.7500000000000002e-02   9.3220000000000003e-01   9.7840000000000005e-01   4.2659000000000002e+00   2.0230000000000001e-01   7.0240000000000002e-01   3.2290000000000002e-01
  -5.9509999999999996e-01   6.8149999999999999e-01   1.7157000000000000e+00   1.7190000000000000e-01  -1.5229999999999999e-01  -7.4499999999999997e-02   1.2650999999999999e+00   9.5609999999999995e-01   4.2659000000000002e+00   2.2159999999999999e-01   6.4470000000000005e-01   3.2290000000000002e-01
  -7.7149999999999996e-01   6.5949999999999998e-01   2.0588000000000002e+00   2.8600000000000000e-02  -2.0930000000000001e-01  -5.7000000000000002e-02   1.2206999999999999e+00   9.3389999999999995e-01   4.7882999999999996e+00   2.0230000000000001e-01   5.7730000000000004e-01   3.0080000000000001e-01
  -7.2740000000000005e-01   6.3749999999999996e-01   1.9730000000000001e+00   8.5900000000000004e-02  -1.6180000000000000e-01  -1.7500000000000002e-02   1.1540999999999999e+00   1.1117999999999999e+00   4.2659000000000002e+00   1.8300000000000000e-01   6.4470000000000005e-01   3.3179999999999998e-01
  -7.0530000000000004e-01   6.1550000000000005e-01   2.6593000000000000e+00   7.6399999999999996e-02  -1.9980000000000001e-01  -4.4000000000000003e-03   1.2206999999999999e+00   1.0005999999999999e+00   4.7882999999999996e+00   1.6380000000000000e-01   5.6769999999999998e-01   2.8749999999999998e-01
  -8.3760000000000001e-01   4.3969999999999998e-01   1.8872000000000000e+00   3.8199999999999998e-02  -1.5229999999999999e-01  -3.0700000000000002e-02   1.2873000000000001e+00   9.7840000000000005e-01   4.5270999999999999e+00   2.1190000000000001e-01   6.6390000000000005e-01   3.0520000000000003e-01
  -7.7149999999999996e-01   4.8359999999999997e-01   1.7157000000000000e+00   5.7299999999999997e-02  -1.9980000000000001e-01  -7.0199999999999999e-02   1.1096999999999999e+00   9.3389999999999995e-01   4.5270999999999999e+00   1.8300000000000000e-01   6.8320000000000003e-01   3.2290000000000002e-01
  -9.4779999999999998e-01   3.7369999999999998e-01   2.4018999999999999e+00   1.0500000000000000e-01  -2.1890000000000001e-01  -7.4499999999999997e-02   1.1762999999999999e+00   1.0227999999999999e+00   5.1365999999999996e+00   1.5409999999999999e-01   7.6010000000000000e-01   2.9640000000000000e-01
  -9.0369999999999995e-01   7.2550000000000003e-01   2.4876999999999998e+00   9.5500000000000002e-02  -1.9030000000000000e-01  -5.7000000000000002e-02   1.3761000000000001e+00   8.8939999999999997e-01   4.3529999999999998e+00   2.2159999999999999e-01   7.4090000000000000e-01   3.0959999999999999e-01
  -8.3760000000000001e-01   5.0560000000000005e-01   2.3161999999999998e+00   1.3370000000000001e-01  -6.6600000000000006e-02  -2.1899999999999999e-02   1.1984999999999999e+00   9.1169999999999995e-01   4.4401000000000002e+00   1.9270000000000001e-01   7.1199999999999997e-01   2.9640000000000000e-01
  -5.7310000000000005e-01   4.8359999999999997e-01   2.2303999999999999e+00   7.6399999999999996e-02  -1.6180000000000000e-01  -6.5799999999999997e-02   1.1762999999999999e+00   1.0227999999999999e+00   4.3529999999999998e+00   1.9270000000000001e-01   7.6980000000000004e-01   3.0520000000000003e-01
  -8.1559999999999999e-01   6.5949999999999998e-01   2.7450999999999999e+00   1.6230000000000000e-01  -2.1890000000000001e-01  -5.2600000000000001e-02   1.0653999999999999e+00   9.1169999999999995e-01   3.6564999999999999e+00   1.2520000000000001e-01   7.1199999999999997e-01   3.1409999999999999e-01
  -7.9349999999999998e-01   3.9570000000000000e-01   2.4876999999999998e+00   7.6399999999999996e-02  -1.8079999999999999e-01  -4.8200000000000000e-02   1.1762999999999999e+00   8.4499999999999997e-01   4.1788999999999996e+00   1.3489999999999999e-01   6.8320000000000003e-01   3.1850000000000001e-01
  -8.1559999999999999e-01   4.8359999999999997e-01   1.7157000000000000e+00   1.3370000000000001e-01  -2.4740000000000001e-01  -5.7000000000000002e-02   1.2206999999999999e+00   8.6719999999999997e-01   4.6142000000000003e+00   2.6010000000000000e-01   6.8320000000000003e-01   2.8749999999999998e-01
  -6.8330000000000002e-01   6.8149999999999999e-01   2.5735000000000001e+00   1.4319999999999999e-01  -1.9980000000000001e-01  -4.3900000000000002e-02   1.2650999999999999e+00   8.4499999999999997e-01   4.4401000000000002e+00   1.3489999999999999e-01   6.4470000000000005e-01   2.9640000000000000e-01
  -7.4939999999999996e-01   4.1770000000000002e-01   1.9730000000000001e+00   1.6230000000000000e-01  -2.0930000000000001e-01  -8.8000000000000005e-03   1.1096999999999999e+00   7.5600000000000001e-01   4.0048000000000004e+00   1.5409999999999999e-01   6.3510000000000000e-01   3.0080000000000001e-01
  -7.0530000000000004e-01   5.2759999999999996e-01   2.4876999999999998e+00   4.7699999999999999e-02  -2.1890000000000001e-01  -3.5099999999999999e-02   1.4205000000000001e+00   1.0005999999999999e+00   4.7012999999999998e+00   2.6970000000000000e-01   7.6010000000000000e-01   2.9189999999999999e-01
  -7.0530000000000004e-01   6.5949999999999998e-01   2.4876999999999998e+00   1.7190000000000000e-01  -1.5229999999999999e-01  -7.8899999999999998e-02   1.1318999999999999e+00   8.8939999999999997e-01   5.3977000000000004e+00   2.3119999999999999e-01   7.0240000000000002e-01   3.1409999999999999e-01
  -7.4939999999999996e-01   6.1550000000000005e-01   2.3161999999999998e+00   1.0500000000000000e-01  -1.4269999999999999e-01  -3.5099999999999999e-02   1.4871000000000001e+00   8.8939999999999997e-01   4.4401000000000002e+00   1.7340000000000000e-01   6.3510000000000000e-01   2.9189999999999999e-01
  -7.2740000000000005e-01   6.8149999999999999e-01   2.3161999999999998e+00   1.2410000000000000e-01  -1.8079999999999999e-01  -3.5099999999999999e-02   1.2428999999999999e+00   6.8930000000000002e-01   4.7882999999999996e+00   1.9270000000000001e-01   7.0240000000000002e-01   2.8310000000000002e-01
  -7.0530000000000004e-01   6.3749999999999996e-01   2.1446000000000001e+00   1.7190000000000000e-01  -1.5229999999999999e-01  -4.8200000000000000e-02   1.0209999999999999e+00   9.3389999999999995e-01   4.2659000000000002e+00   2.3119999999999999e-01   7.4090000000000000e-01   2.8310000000000002e-01
  -9.0369999999999995e-01   5.2759999999999996e-01   1.7157000000000000e+00   4.7699999999999999e-02  -1.4269999999999999e-01  -6.1400000000000003e-02   1.1096999999999999e+00   1.0450999999999999e+00   5.2236000000000002e+00   2.2159999999999999e-01   6.4470000000000005e-01   2.8749999999999998e-01
  -7.7149999999999996e-01   5.9360000000000002e-01   2.3161999999999998e+00   1.0500000000000000e-01  -2.2839999999999999e-01  -2.1899999999999999e-02   9.5440000000000003e-01   9.5609999999999995e-01   4.6142000000000003e+00   2.3119999999999999e-01   7.0240000000000002e-01   3.0959999999999999e-01
  -7.9349999999999998e-01   5.7160000000000000e-01   2.3161999999999998e+00   3.8199999999999998e-02  -2.4740000000000001e-01   8.8000000000000005e-03   1.0875999999999999e+00   1.0005999999999999e+00   4.3529999999999998e+00   1.3489999999999999e-01   6.7349999999999999e-01   2.5659999999999999e-01
  -8.3760000000000001e-01   7.0350000000000001e-01   2.0588000000000002e+00   1.2410000000000000e-01  -1.8079999999999999e-01   2.6300000000000000e-02   1.3317000000000001e+00   1.0005999999999999e+00   4.2659000000000002e+00   2.3119999999999999e-01   6.8320000000000003e-01   2.8310000000000002e-01
  -7.9349999999999998e-01   5.0560000000000005e-01   1.5441000000000000e+00   8.5900000000000004e-02  -1.4269999999999999e-01  -4.8200000000000000e-02   1.1096999999999999e+00   8.4499999999999997e-01   4.0048000000000004e+00   1.3489999999999999e-01   7.0240000000000002e-01   2.6979999999999998e-01
  -6.6130000000000000e-01   6.5949999999999998e-01   2.1446000000000001e+00   1.6230000000000000e-01  -1.7130000000000001e-01  -5.7000000000000002e-02   1.1762999999999999e+00   1.0450999999999999e+00   5.0495000000000001e+00   2.6970000000000000e-01   7.4090000000000000e-01   3.1409999999999999e-01
  -8.8170000000000004e-01   4.8359999999999997e-01   1.8872000000000000e+00   1.6230000000000000e-01  -1.3320000000000001e-01  -4.8200000000000000e-02   1.0431999999999999e+00   1.0672999999999999e+00   4.7882999999999996e+00   1.9270000000000001e-01   6.0619999999999996e-01   3.0080000000000001e-01
  -9.4779999999999998e-01   5.9360000000000002e-01   2.4018999999999999e+00   1.5279999999999999e-01  -2.2839999999999999e-01  -6.1400000000000003e-02   1.1318999999999999e+00   8.2269999999999999e-01   5.0495000000000001e+00   2.0230000000000001e-01   7.8900000000000003e-01   2.8310000000000002e-01
  -7.9349999999999998e-01   7.2550000000000003e-01   2.2303999999999999e+00   9.5500000000000002e-02  -2.2839999999999999e-01  -4.3900000000000002e-02   1.0875999999999999e+00   8.2269999999999999e-01   4.7882999999999996e+00   1.5409999999999999e-01   6.4470000000000005e-01   2.9189999999999999e-01
  -7.0530000000000004e-01   7.2550000000000003e-01   2.3161999999999998e+00   2.1959999999999999e-01  -7.6100000000000001e-02  -3.9500000000000000e-02   1.1762999999999999e+00   7.5600000000000001e-01   4.6142000000000003e+00   1.0600000000000000e-01   6.4470000000000005e-01   2.6540000000000002e-01
  -7.2740000000000005e-01   6.8149999999999999e-01   2.1446000000000001e+00   1.3370000000000001e-01  -1.5229999999999999e-01  -3.0700000000000002e-02   9.5440000000000003e-01   1.0672999999999999e+00   4.6142000000000003e+00   2.2159999999999999e-01   6.5429999999999999e-01   3.0080000000000001e-01
  -7.9349999999999998e-01   5.7160000000000000e-01   2.2303999999999999e+00   8.5900000000000004e-02  -1.5229999999999999e-01  -1.7500000000000002e-02   1.1984999999999999e+00   8.4499999999999997e-01   4.0918000000000001e+00   2.0230000000000001e-01   6.3510000000000000e-01   2.9640000000000000e-01
  -8.3760000000000001e-01   5.7160000000000000e-01   2.1446000000000001e+00   0.0000000000000000e+00  -2.3790000000000000e-01  -1.7500000000000002e-02   9.7660000000000002e-01   9.7840000000000005e-01   4.4401000000000002e+00   2.2159999999999999e-01   6.8320000000000003e-01   3.0080000000000001e-01
  -7.0530000000000004e-01   3.9570000000000000e-01   2.1446000000000001e+00   9.5500000000000002e-02  -1.5229999999999999e-01  -5.2600000000000001e-02   1.1984999999999999e+00   9.5609999999999995e-01   4.6142000000000003e+00   2.4079999999999999e-01   7.3129999999999995e-01   3.0959999999999999e-01
  -7.0530000000000004e-01   6.1550000000000005e-01   2.5735000000000001e+00   6.6799999999999998e-02  -1.3320000000000001e-01  -1.7500000000000002e-02   1.2873000000000001e+00   8.4499999999999997e-01   4.7882999999999996e+00   1.9270000000000001e-01   7.3129999999999995e-01   2.8749999999999998e-01
  -8.3760000000000001e-01   7.0350000000000001e-01   1.7157000000000000e+00   9.5500000000000002e-02  -2.0930000000000001e-01  -6.1400000000000003e-02   1.1762999999999999e+00   1.0450999999999999e+00   4.1788999999999996e+00   1.5409999999999999e-01   6.6390000000000005e-01   3.0080000000000001e-01
  -8.3760000000000001e-01   5.2759999999999996e-01   2.7450999999999999e+00   1.6230000000000000e-01  -1.9030000000000000e-01  -3.5099999999999999e-02   1.2650999999999999e+00   1.0005999999999999e+00   4.9623999999999997e+00   1.8300000000000000e-01   6.8320000000000003e-01   2.7429999999999999e-01
  -5.2900000000000003e-01   4.1770000000000002e-01   2.3161999999999998e+00   2.2910000000000000e-01  -9.5200000000000007e-02  -4.8200000000000000e-02   1.2206999999999999e+00   7.3380000000000001e-01   4.7882999999999996e+00   2.4079999999999999e-01   7.3129999999999995e-01   2.8310000000000002e-01
  -7.9349999999999998e-01   6.1550000000000005e-01   2.4018999999999999e+00   6.6799999999999998e-02  -1.4269999999999999e-01  -3.5099999999999999e-02   1.2650999999999999e+00   1.0672999999999999e+00   4.6142000000000003e+00   2.8899999999999998e-01   6.9279999999999997e-01   2.9640000000000000e-01
  -7.7149999999999996e-01   6.5949999999999998e-01   2.5735000000000001e+00   1.1459999999999999e-01  -1.3320000000000001e-01  -7.0199999999999999e-02   1.1318999999999999e+00   1.0005999999999999e+00   5.2236000000000002e+00   1.4449999999999999e-01   7.1199999999999997e-01   3.1850000000000001e-01
  -9.0369999999999995e-01   3.9570000000000000e-01   1.5441000000000000e+00   1.3370000000000001e-01  -1.9030000000000000e-01  -6.1400000000000003e-02   1.0875999999999999e+00   9.3389999999999995e-01   4.7012999999999998e+00   2.0230000000000001e-01   6.7349999999999999e-01   3.1850000000000001e-01
  -7.0530000000000004e-01   6.5949999999999998e-01   2.8309000000000002e+00   1.3370000000000001e-01  -1.9030000000000000e-01  -2.1899999999999999e-02   1.0653999999999999e+00   1.1339999999999999e+00   4.7882999999999996e+00   2.6970000000000000e-01   6.5429999999999999e-01   2.9189999999999999e-01
  -6.8330000000000002e-01   5.7160000000000000e-01   1.9730000000000001e+00   1.3370000000000001e-01  -2.2839999999999999e-01  -9.2100000000000001e-02   9.7660000000000002e-01   9.1169999999999995e-01   4.2659000000000002e+00   1.7340000000000000e-01   6.4470000000000005e-01   2.9640000000000000e-01
  -7.2740000000000005e-01   4.3969999999999998e-01   1.5441000000000000e+00   1.2410000000000000e-01  -1.1420000000000000e-01  -7.8899999999999998e-02   1.1762999999999999e+00   1.1563000000000001e+00   4.7882999999999996e+00   1.2520000000000001e-01   6.9279999999999997e-01   2.8749999999999998e-01
  -7.7149999999999996e-01   5.7160000000000000e-01   1.9730000000000001e+00   8.5900000000000004e-02  -2.0930000000000001e-01  -1.3200000000000000e-02   1.0431999999999999e+00   1.0227999999999999e+00   5.2236000000000002e+00   1.6380000000000000e-01   6.4470000000000005e-01   2.7429999999999999e-01
  -6.6130000000000000e-01   5.0560000000000005e-01   1.4582999999999999e+00   8.5900000000000004e-02  -1.6180000000000000e-01  -8.7700000000000000e-02   1.1984999999999999e+00   1.0005999999999999e+00   4.3529999999999998e+00   1.7340000000000000e-01   7.3129999999999995e-01   2.6979999999999998e-01
  -6.3919999999999999e-01   6.5949999999999998e-01   2.6593000000000000e+00   1.4319999999999999e-01  -1.2370000000000000e-01  -9.2100000000000001e-02   1.2873000000000001e+00   1.0672999999999999e+00   3.7435999999999998e+00   1.0600000000000000e-01   6.7349999999999999e-01   2.8749999999999998e-01
  -8.1559999999999999e-01   6.5949999999999998e-01   1.2867999999999999e+00   1.4319999999999999e-01  -1.9980000000000001e-01  -3.0700000000000002e-02   1.3095000000000001e+00   9.5609999999999995e-01   4.7882999999999996e+00   2.3119999999999999e-01   7.5049999999999994e-01   2.6100000000000001e-01
  -7.2740000000000005e-01   5.4959999999999998e-01   1.6298999999999999e+00   1.8140000000000001e-01  -1.6180000000000000e-01  -7.4499999999999997e-02   1.1096999999999999e+00   1.0005999999999999e+00   3.7435999999999998e+00   1.9270000000000001e-01   7.3129999999999995e-01   2.7870000000000000e-01
  -8.5960000000000003e-01   6.5949999999999998e-01   1.9730000000000001e+00   1.2410000000000000e-01  -2.0930000000000001e-01  -1.0520000000000000e-01   1.1096999999999999e+00   1.1339999999999999e+00   4.8754000000000000e+00   2.4079999999999999e-01   6.7349999999999999e-01   2.8310000000000002e-01
  -7.2740000000000005e-01   5.9360000000000002e-01   2.2303999999999999e+00   2.0050000000000001e-01  -1.8079999999999999e-01  -4.3900000000000002e-02   1.1096999999999999e+00   1.0005999999999999e+00   4.7012999999999998e+00   1.7340000000000000e-01   7.0240000000000002e-01   3.0520000000000003e-01
  -7.2740000000000005e-01   5.9360000000000002e-01   2.1446000000000001e+00   1.1459999999999999e-01  -8.5599999999999996e-02  -8.8000000000000005e-03   1.1540999999999999e+00   8.4499999999999997e-01   4.0918000000000001e+00   2.6010000000000000e-01   6.3510000000000000e-01   3.0959999999999999e-01
  -7.9349999999999998e-01   5.4959999999999998e-01   2.3161999999999998e+00   9.5500000000000002e-02  -1.5229999999999999e-01  -2.1899999999999999e-02   1.3095000000000001e+00   1.0005999999999999e+00   3.9177000000000000e+00   1.4449999999999999e-01   7.0240000000000002e-01   3.1409999999999999e-01
  -9.2579999999999996e-01   5.9360000000000002e-01   1.7157000000000000e+00   1.4319999999999999e-01  -1.6180000000000000e-01  -4.3900000000000002e-02   1.1318999999999999e+00   1.0450999999999999e+00   4.7882999999999996e+00   2.2159999999999999e-01   7.6010000000000000e-01   3.1409999999999999e-01
  -6.8330000000000002e-01   4.8359999999999997e-01   2.4876999999999998e+00   2.0050000000000001e-01  -1.5229999999999999e-01  -3.0700000000000002e-02   9.5440000000000003e-01   9.1169999999999995e-01   4.5270999999999999e+00   1.9270000000000001e-01   6.3510000000000000e-01   3.1850000000000001e-01
  -7.9349999999999998e-01   5.9360000000000002e-01   2.1446000000000001e+00   1.1459999999999999e-01  -2.5690000000000002e-01  -7.4499999999999997e-02   1.3761000000000001e+00   1.0672999999999999e+00   4.8754000000000000e+00   1.1559999999999999e-01   7.5049999999999994e-01   2.6540000000000002e-01
  -7.2740000000000005e-01   5.7160000000000000e-01   2.6593000000000000e+00   1.1459999999999999e-01  -1.9030000000000000e-01  -3.9500000000000000e-02   1.0875999999999999e+00   8.6719999999999997e-01   4.7012999999999998e+00   1.8300000000000000e-01   6.3510000000000000e-01   3.1850000000000001e-01
  -5.9509999999999996e-01   6.5949999999999998e-01   2.0588000000000002e+00   2.0050000000000001e-01  -1.8079999999999999e-01  -2.6300000000000000e-02   1.4205000000000001e+00   7.3380000000000001e-01   3.8306000000000000e+00   1.9270000000000001e-01   6.2539999999999996e-01   3.0520000000000003e-01
  -8.3760000000000001e-01   7.9139999999999999e-01   1.7157000000000000e+00   4.7699999999999999e-02  -1.8079999999999999e-01  -1.7500000000000002e-02   1.2428999999999999e+00   9.5609999999999995e-01   5.3106999999999998e+00   2.5050000000000000e-01   7.1199999999999997e-01   2.8310000000000002e-01
  -5.7310000000000005e-01   5.4959999999999998e-01   2.6593000000000000e+00   2.0999999999999999e-01  -7.6100000000000001e-02  -7.8899999999999998e-02   1.0875999999999999e+00   9.3389999999999995e-01   4.8754000000000000e+00   1.2520000000000001e-01   6.2539999999999996e-01   2.7429999999999999e-01
  -9.6989999999999998e-01   4.8359999999999997e-01   2.2303999999999999e+00   1.3370000000000001e-01  -2.2839999999999999e-01  -5.7000000000000002e-02   1.0875999999999999e+00   8.6719999999999997e-01   4.7882999999999996e+00   1.8300000000000000e-01   6.1580000000000001e-01   2.5659999999999999e-01
  -8.1559999999999999e-01   7.0350000000000001e-01   1.5441000000000000e+00   9.5500000000000002e-02  -1.9030000000000000e-01  -6.5799999999999997e-02   1.1096999999999999e+00   1.0005999999999999e+00   3.8306000000000000e+00   1.8300000000000000e-01   6.3510000000000000e-01   3.0959999999999999e-01
  -8.3760000000000001e-01   6.8149999999999999e-01   2.1446000000000001e+00   1.1459999999999999e-01  -2.7600000000000002e-01  -6.1400000000000003e-02   1.1762999999999999e+00   1.1563000000000001e+00   4.6142000000000003e+00   2.2159999999999999e-01   5.9660000000000002e-01   2.7429999999999999e-01
  -7.0530000000000004e-01   5.9360000000000002e-01   1.6298999999999999e+00   1.4319999999999999e-01  -2.5690000000000002e-01  -7.4499999999999997e-02   1.2428999999999999e+00   9.3389999999999995e-01   5.0495000000000001e+00   1.9270000000000001e-01   7.0240000000000002e-01   2.8749999999999998e-01
  -7.0530000000000004e-01   4.8359999999999997e-01   1.2867999999999999e+00   1.2410000000000000e-01  -2.3790000000000000e-01  -1.3200000000000000e-02   1.3761000000000001e+00   1.0227999999999999e+00   4.1788999999999996e+00   2.4079999999999999e-01   7.0240000000000002e-01   2.9189999999999999e-01
  -6.3919999999999999e-01   4.8359999999999997e-01   1.9730000000000001e+00   1.6230000000000000e-01  -1.4269999999999999e-01  -3.9500000000000000e-02   1.2428999999999999e+00   1.0227999999999999e+00   4.7012999999999998e+00   1.9270000000000001e-01   7.6010000000000000e-01   3.1850000000000001e-01
  -9.4779999999999998e-01   4.1770000000000002e-01   2.4876999999999998e+00   1.4319999999999999e-01  -7.6100000000000001e-02  -4.8200000000000000e-02   1.1762999999999999e+00   1.0005999999999999e+00   5.1365999999999996e+00   9.6299999999999997e-02   6.5429999999999999e-01   3.0959999999999999e-01
  -9.4779999999999998e-01   8.3540000000000003e-01   2.0588000000000002e+00   1.9089999999999999e-01  -1.4269999999999999e-01  -6.1400000000000003e-02   1.0209999999999999e+00   8.4499999999999997e-01   5.2236000000000002e+00   1.8300000000000000e-01   6.4470000000000005e-01   2.3890000000000000e-01
  -8.3760000000000001e-01   4.8359999999999997e-01   2.0588000000000002e+00   1.5279999999999999e-01  -1.6180000000000000e-01  -1.0520000000000000e-01   1.3539000000000001e+00   1.0005999999999999e+00   4.2659000000000002e+00   1.6380000000000000e-01   6.8320000000000003e-01   2.7429999999999999e-01
  -6.6130000000000000e-01   5.0560000000000005e-01   2.0588000000000002e+00   2.0999999999999999e-01  -1.5229999999999999e-01  -9.2100000000000001e-02   9.9880000000000002e-01   9.7840000000000005e-01   4.9623999999999997e+00   1.5409999999999999e-01   7.3129999999999995e-01   3.1409999999999999e-01
  -7.4939999999999996e-01   6.8149999999999999e-01   2.6593000000000000e+00   2.0050000000000001e-01  -1.7130000000000001e-01  -5.2600000000000001e-02   1.0653999999999999e+00   1.1785000000000001e+00   4.9623999999999997e+00   2.2159999999999999e-01   7.0240000000000002e-01   3.1409999999999999e-01
  -8.3760000000000001e-01   5.2759999999999996e-01   2.4018999999999999e+00   1.0500000000000000e-01  -1.4269999999999999e-01  -5.7000000000000002e-02   1.3095000000000001e+00   9.7840000000000005e-01   4.7882999999999996e+00   2.2159999999999999e-01   6.4470000000000005e-01   2.9640000000000000e-01
  -6.3919999999999999e-01   6.1550000000000005e-01   2.7450999999999999e+00   8.5900000000000004e-02  -2.5690000000000002e-01  -2.1899999999999999e-02   1.1984999999999999e+00   9.3389999999999995e-01   4.7012999999999998e+00   1.6380000000000000e-01   6.7349999999999999e-01   2.8310000000000002e-01
  -7.9349999999999998e-01   7.4739999999999995e-01   2.1446000000000001e+00   1.5279999999999999e-01  -1.9980000000000001e-01  -4.8200000000000000e-02   1.3539000000000001e+00   1.0672999999999999e+00   4.5270999999999999e+00   1.9270000000000001e-01   7.0240000000000002e-01   2.8749999999999998e-01
  -7.0530000000000004e-01   7.9139999999999999e-01   1.9730000000000001e+00   9.5500000000000002e-02  -2.4740000000000001e-01  -2.6300000000000000e-02   1.3317000000000001e+00   9.5609999999999995e-01   4.2659000000000002e+00   1.9270000000000001e-01   6.1580000000000001e-01   3.3620000000000000e-01
  -6.3919999999999999e-01   6.1550000000000005e-01   1.8015000000000001e+00   7.6399999999999996e-02  -1.2370000000000000e-01  -2.1899999999999999e-02   1.2206999999999999e+00   9.7840000000000005e-01   5.0495000000000001e+00   2.4079999999999999e-01   6.8320000000000003e-01   3.0080000000000001e-01
  -6.6130000000000000e-01   6.8149999999999999e-01   1.8872000000000000e+00   2.4820000000000000e-01  -1.7130000000000001e-01  -3.9500000000000000e-02   1.1762999999999999e+00   1.0894999999999999e+00   4.0918000000000001e+00   2.1190000000000001e-01   5.9660000000000002e-01   2.7870000000000000e-01
  -8.3760000000000001e-01   5.9360000000000002e-01   2.2303999999999999e+00   1.9089999999999999e-01  -1.6180000000000000e-01  -5.2600000000000001e-02   1.1318999999999999e+00   9.3389999999999995e-01   4.5270999999999999e+00   2.2159999999999999e-01   6.3510000000000000e-01   2.9189999999999999e-01
  -9.4779999999999998e-01   7.2550000000000003e-01   3.0024000000000002e+00   7.6399999999999996e-02  -1.2370000000000000e-01  -3.5099999999999999e-02   1.1540999999999999e+00   1.0005999999999999e+00   5.0495000000000001e+00   2.1190000000000001e-01   7.1199999999999997e-01   3.0520000000000003e-01
  -7.4939999999999996e-01   4.6170000000000000e-01   2.5735000000000001e+00   2.0050000000000001e-01  -1.6180000000000000e-01  -8.7700000000000000e-02   1.0431999999999999e+00   8.6719999999999997e-01   4.0918000000000001e+00   2.3119999999999999e-01   6.2539999999999996e-01   2.8749999999999998e-01
  -6.1719999999999997e-01   5.7160000000000000e-01   2.4018999999999999e+00   1.3370000000000001e-01  -1.8079999999999999e-01  -6.5799999999999997e-02   1.2873000000000001e+00   1.0227999999999999e+00   4.2659000000000002e+00   2.6970000000000000e-01   7.2170000000000001e-01   3.0080000000000001e-01
  -8.1559999999999999e-01   4.3969999999999998e-01   1.8872000000000000e+00   7.6399999999999996e-02  -2.1890000000000001e-01  -3.5099999999999999e-02   1.0875999999999999e+00   9.3389999999999995e-01   4.7012999999999998e+00   1.9270000000000001e-01   6.6390000000000005e-01   3.4499999999999997e-01
  -5.7310000000000005e-01   7.9139999999999999e-01   2.4876999999999998e+00   2.0999999999999999e-01  -2.2839999999999999e-01  -4.8200000000000000e-02   9.7660000000000002e-01   1.0450999999999999e+00   4.2659000000000002e+00   1.7340000000000000e-01   6.8320000000000003e-01   2.7870000000000000e-01
  -5.5110000000000003e-01   8.1340000000000001e-01   3.0024000000000002e+00   1.3370000000000001e-01  -2.6640000000000003e-01  -4.4000000000000003e-03   1.2428999999999999e+00   1.0672999999999999e+00   4.5270999999999999e+00   2.3119999999999999e-01   6.5429999999999999e-01   2.6540000000000002e-01
  -6.3919999999999999e-01   7.0350000000000001e-01   2.0588000000000002e+00   3.8199999999999998e-02  -2.5690000000000002e-01  -6.1400000000000003e-02   1.0431999999999999e+00   8.6719999999999997e-01   5.1365999999999996e+00   3.1790000000000002e-01   6.8320000000000003e-01   2.7429999999999999e-01
  -9.2579999999999996e-01   5.7160000000000000e-01   2.1446000000000001e+00   4.7699999999999999e-02  -2.1890000000000001e-01  -7.4499999999999997e-02   1.0875999999999999e+00   8.8939999999999997e-01   4.2659000000000002e+00   1.7340000000000000e-01   6.4470000000000005e-01   2.5209999999999999e-01
  -9.2579999999999996e-01   4.3969999999999998e-01   1.8015000000000001e+00   1.4319999999999999e-01  -2.4740000000000001e-01  -3.0700000000000002e-02   1.2650999999999999e+00   1.0672999999999999e+00   4.1788999999999996e+00   2.2159999999999999e-01   6.8320000000000003e-01   2.9189999999999999e-01
  -7.7149999999999996e-01   6.1550000000000005e-01   2.4876999999999998e+00   1.8140000000000001e-01  -1.6180000000000000e-01  -6.1400000000000003e-02   1.1762999999999999e+00   8.0049999999999999e-01   4.8754000000000000e+00   2.0230000000000001e-01   7.6010000000000000e-01   2.7429999999999999e-01
  -1.0139000000000000e+00   4.6170000000000000e-01   1.5441000000000000e+00   3.8199999999999998e-02  -1.8079999999999999e-01  -3.0700000000000002e-02   1.1096999999999999e+00   8.4499999999999997e-01   4.7882999999999996e+00   1.6380000000000000e-01   6.5429999999999999e-01   2.9640000000000000e-01
  -8.8170000000000004e-01   6.1550000000000005e-01   1.8015000000000001e+00   2.0999999999999999e-01  -1.8079999999999999e-01  -4.4000000000000003e-03   1.2206999999999999e+00   1.0450999999999999e+00   4.6142000000000003e+00   1.4449999999999999e-01   7.0240000000000002e-01   3.0959999999999999e-01
  -5.0700000000000001e-01   6.1550000000000005e-01   2.4018999999999999e+00   1.6230000000000000e-01  -2.7600000000000002e-01  -2.6300000000000000e-02   1.1762999999999999e+00   9.5609999999999995e-01   4.5270999999999999e+00   2.4079999999999999e-01   6.0619999999999996e-01   2.6979999999999998e-01
  -8.3760000000000001e-01   6.3749999999999996e-01   1.9730000000000001e+00   2.8600000000000000e-02  -1.7130000000000001e-01  -2.6300000000000000e-02   1.2428999999999999e+00   1.0227999999999999e+00   4.4401000000000002e+00   1.7340000000000000e-01   6.4470000000000005e-01   2.8749999999999998e-01
  -8.8170000000000004e-01   6.3749999999999996e-01   3.0882000000000001e+00   8.5900000000000004e-02  -2.1890000000000001e-01  -7.8899999999999998e-02   1.1762999999999999e+00   1.0227999999999999e+00   4.7882999999999996e+00   1.8300000000000000e-01   7.1199999999999997e-01   3.0080000000000001e-01
  -6.6130000000000000e-01   5.9360000000000002e-01   2.3161999999999998e+00   1.6230000000000000e-01  -1.9030000000000000e-01  -9.2100000000000001e-02   1.0875999999999999e+00   1.0450999999999999e+00   3.9177000000000000e+00   2.0230000000000001e-01   6.1580000000000001e-01   2.9640000000000000e-01
  -6.3919999999999999e-01   3.9570000000000000e-01   1.8872000000000000e+00   1.1459999999999999e-01  -2.3790000000000000e-01  -3.0700000000000002e-02   1.1318999999999999e+00   1.0005999999999999e+00   4.5270999999999999e+00   1.8300000000000000e-01   6.2539999999999996e-01   3.0080000000000001e-01
  -7.2740000000000005e-01   7.0350000000000001e-01   2.4876999999999998e+00   7.6399999999999996e-02  -1.5229999999999999e-01  -8.7700000000000000e-02   1.1762999999999999e+00   8.8939999999999997e-01   3.9177000000000000e+00   1.9270000000000001e-01   7.4090000000000000e-01   2.3440000000000000e-01
  -7.0530000000000004e-01   6.3749999999999996e-01   1.8872000000000000e+00   1.0500000000000000e-01  -2.0930000000000001e-01  -3.5099999999999999e-02   1.1984999999999999e+00   9.7840000000000005e-01   4.4401000000000002e+00   1.7340000000000000e-01   6.9279999999999997e-01   3.0520000000000003e-01
  -7.2740000000000005e-01   4.8359999999999997e-01   2.0588000000000002e+00   1.8140000000000001e-01  -2.1890000000000001e-01  -8.3299999999999999e-02   1.1762999999999999e+00   9.5609999999999995e-01   4.2659000000000002e+00   1.5409999999999999e-01   7.3129999999999995e-01   3.3179999999999998e-01
  -7.0530000000000004e-01   6.5949999999999998e-01   2.3161999999999998e+00   1.2410000000000000e-01  -2.1890000000000001e-01  -7.4499999999999997e-02   1.1540999999999999e+00   9.3389999999999995e-01   5.1365999999999996e+00   2.4079999999999999e-01   6.6390000000000005e-01   2.8749999999999998e-01
  -8.5960000000000003e-01   5.7160000000000000e-01   1.7157000000000000e+00   1.8140000000000001e-01  -2.1890000000000001e-01  -6.1400000000000003e-02   1.3539000000000001e+00   1.1117999999999999e+00   4.2659000000000002e+00   2.2159999999999999e-01   6.0619999999999996e-01   2.3000000000000001e-01
  -7.4939999999999996e-01   5.0560000000000005e-01   2.7450999999999999e+00   1.4319999999999999e-01  -2.0930000000000001e-01  -5.2600000000000001e-02   1.0431999999999999e+00   1.1339999999999999e+00   4.7012999999999998e+00   1.6380000000000000e-01   6.9279999999999997e-01   3.3179999999999998e-01
  -7.2740000000000005e-01   6.3749999999999996e-01   2.5735000000000001e+00   1.9099999999999999e-02  -1.6180000000000000e-01  -7.8899999999999998e-02   1.0431999999999999e+00   8.2269999999999999e-01   4.0048000000000004e+00   1.2520000000000001e-01   6.9279999999999997e-01   2.6100000000000001e-01
  -9.4779999999999998e-01   5.2759999999999996e-01   1.3725000000000001e+00   1.4319999999999999e-01  -2.3790000000000000e-01  -5.2600000000000001e-02   1.3317000000000001e+00   8.4499999999999997e-01   5.2236000000000002e+00   2.4079999999999999e-01   5.8689999999999998e-01   2.8310000000000002e-01
  -5.9509999999999996e-01   5.0560000000000005e-01   1.7157000000000000e+00   2.8600000000000000e-02  -1.9030000000000000e-01  -8.8000000000000005e-03   1.1762999999999999e+00   9.1169999999999995e-01   5.2236000000000002e+00   1.9270000000000001e-01   6.9279999999999997e-01   2.9189999999999999e-01
  -6.8330000000000002e-01   3.0780000000000002e-01   2.4876999999999998e+00   1.3370000000000001e-01  -1.6180000000000000e-01  -4.8200000000000000e-02   1.2206999999999999e+00   9.1169999999999995e-01   4.3529999999999998e+00   2.1190000000000001e-01   7.2170000000000001e-01   2.9189999999999999e-01
  -6.1719999999999997e-01   4.8359999999999997e-01   2.4876999999999998e+00   1.3370000000000001e-01  -1.9030000000000000e-01  -1.0090000000000000e-01   1.1318999999999999e+00   1.0894999999999999e+00   4.6142000000000003e+00   1.9270000000000001e-01   6.3510000000000000e-01   2.7870000000000000e-01
  -8.5960000000000003e-01   5.9360000000000002e-01   1.7157000000000000e+00   9.5500000000000002e-02  -1.8079999999999999e-01  -4.3900000000000002e-02   1.1762999999999999e+00   1.0894999999999999e+00   4.8754000000000000e+00   1.6380000000000000e-01   6.0619999999999996e-01   2.8749999999999998e-01
  -6.3919999999999999e-01   7.4739999999999995e-01   1.8872000000000000e+00   2.2910000000000000e-01  -1.5229999999999999e-01  -5.7000000000000002e-02   1.3539000000000001e+00   1.0450999999999999e+00   4.3529999999999998e+00   1.9270000000000001e-01   7.0240000000000002e-01   2.7870000000000000e-01
  -8.5960000000000003e-01   4.1770000000000002e-01   2.1446000000000001e+00   4.7699999999999999e-02  -2.2839999999999999e-01  -1.3200000000000000e-02   1.2873000000000001e+00   9.5609999999999995e-01   4.3529999999999998e+00   2.2159999999999999e-01   6.9279999999999997e-01   2.7429999999999999e-01
  -6.1719999999999997e-01   6.3749999999999996e-01   2.5735000000000001e+00   1.5279999999999999e-01  -1.9980000000000001e-01  -4.8200000000000000e-02   1.2873000000000001e+00   7.7820000000000000e-01   5.0495000000000001e+00   2.8899999999999998e-01   7.0240000000000002e-01   3.1409999999999999e-01
  -8.8170000000000004e-01   7.6939999999999997e-01   2.2303999999999999e+00   6.6799999999999998e-02  -1.1420000000000000e-01  -1.3200000000000000e-02   1.0875999999999999e+00   1.0450999999999999e+00   4.5270999999999999e+00   2.5050000000000000e-01   6.6390000000000005e-01   3.1850000000000001e-01
  -7.0530000000000004e-01   5.7160000000000000e-01   2.2303999999999999e+00   1.9089999999999999e-01  -2.0930000000000001e-01  -1.7500000000000002e-02   1.0431999999999999e+00   8.6719999999999997e-01   4.9623999999999997e+00   1.7340000000000000e-01   6.1580000000000001e-01   3.3179999999999998e-01
  -6.8330000000000002e-01   6.8149999999999999e-01   1.8015000000000001e+00   1.2410000000000000e-01  -1.9980000000000001e-01  -4.8200000000000000e-02   1.1318999999999999e+00   9.5609999999999995e-01   4.6142000000000003e+00   1.7340000000000000e-01   7.3129999999999995e-01   2.8310000000000002e-01
  -7.4939999999999996e-01   7.6939999999999997e-01   2.1446000000000001e+00   7.6399999999999996e-02  -2.1890000000000001e-01  -3.0700000000000002e-02   1.2873000000000001e+00   1.0227999999999999e+00   4.8754000000000000e+00   1.5409999999999999e-01   7.1199999999999997e-01   3.2290000000000002e-01
  -7.9349999999999998e-01   6.8149999999999999e-01   2.2303999999999999e+00   1.6230000000000000e-01  -2.1890000000000001e-01  -2.1899999999999999e-02   1.1318999999999999e+00   8.2269999999999999e-01   4.5270999999999999e+00   2.2159999999999999e-01   6.2539999999999996e-01   2.8310000000000002e-01
  -8.1559999999999999e-01   5.4959999999999998e-01   2.4018999999999999e+00   9.5500000000000002e-02  -2.5690000000000002e-01  -3.0700000000000002e-02   1.3761000000000001e+00   8.0049999999999999e-01   4.1788999999999996e+00   1.2520000000000001e-01   6.9279999999999997e-01   2.9640000000000000e-01
  -8.3760000000000001e-01   4.3969999999999998e-01   1.8872000000000000e+00   1.6230000000000000e-01  -2.2839999999999999e-01  -6.1400000000000003e-02   1.2873000000000001e+00   9.5609999999999995e-01   4.7882999999999996e+00   1.9270000000000001e-01   5.9660000000000002e-01   3.0080000000000001e-01
  -7.9349999999999998e-01   7.0350000000000001e-01   2.0588000000000002e+00   5.7299999999999997e-02  -2.4740000000000001e-01  -8.8000000000000005e-03   1.3317000000000001e+00   7.7820000000000000e-01   4.2659000000000002e+00   2.3119999999999999e-01   6.6390000000000005e-01   3.0959999999999999e-01
  -8.8170000000000004e-01   7.2550000000000003e-01   1.8872000000000000e+00   1.3370000000000001e-01  -2.3790000000000000e-01  -5.2600000000000001e-02   9.7660000000000002e-01   1.0450999999999999e+00   4.3529999999999998e+00   2.6010000000000000e-01   6.4470000000000005e-01   2.6540000000000002e-01
  -8.5960000000000003e-01   5.7160000000000000e-01   1.6298999999999999e+00   1.4319999999999999e-01  -1.6180000000000000e-01  -7.4499999999999997e-02   1.2650999999999999e+00   1.0227999999999999e+00   4.3529999999999998e+00   1.9270000000000001e-01   7.4090000000000000e-01   2.8749999999999998e-01
  -8.8170000000000004e-01   6.5949999999999998e-01   2.2303999999999999e+00   1.7190000000000000e-01  -1.9030000000000000e-01  -3.0700000000000002e-02   1.1318999999999999e+00   9.5609999999999995e-01   5.1365999999999996e+00   1.6380000000000000e-01   6.5429999999999999e-01   2.6540000000000002e-01
  -7.4939999999999996e-01   6.3749999999999996e-01   1.4582999999999999e+00   1.3370000000000001e-01  -2.0930000000000001e-01  -5.7000000000000002e-02   1.3317000000000001e+00   1.0894999999999999e+00   4.5270999999999999e+00   2.3119999999999999e-01   7.3129999999999995e-01   3.2729999999999998e-01
  -7.0530000000000004e-01   5.2759999999999996e-01   1.2010000000000001e+00   1.3370000000000001e-01  -2.5690000000000002e-01  -2.1899999999999999e-02   1.2206999999999999e+00   9.3389999999999995e-01   4.9623999999999997e+00   1.7340000000000000e-01   6.3510000000000000e-01   2.6979999999999998e-01
  -1.0139000000000000e+00   5.9360000000000002e-01   1.5441000000000000e+00   1.1459999999999999e-01  -1.9030000000000000e-01  -4.3900000000000002e-02   1.0209999999999999e+00   1.0005999999999999e+00   4.3529999999999998e+00   1.6380000000000000e-01   6.8320000000000003e-01   2.9189999999999999e-01
  -7.0530000000000004e-01   5.7160000000000000e-01   2.1446000000000001e+00  -7.6399999999999996e-02  -1.9030000000000000e-01  -8.3299999999999999e-02   1.1762999999999999e+00   1.1117999999999999e+00   3.8306000000000000e+00   2.4079999999999999e-01   7.0240000000000002e-01   3.1850000000000001e-01
  -7.2740000000000005e-01   7.4739999999999995e-01   1.5441000000000000e+00   5.7299999999999997e-02  -1.9980000000000001e-01  -9.6500000000000002e-02   9.9880000000000002e-01   9.1169999999999995e-01   4.0048000000000004e+00   2.6970000000000000e-01   7.1199999999999997e-01   2.6979999999999998e-01
  -7.9349999999999998e-01   7.0350000000000001e-01   2.0588000000000002e+00   8.5900000000000004e-02  -9.5200000000000007e-02   0.0000000000000000e+00   1.1762999999999999e+00   1.0227999999999999e+00   4.1788999999999996e+00   1.3489999999999999e-01   6.2539999999999996e-01   2.7870000000000000e-01
  -7.0530000000000004e-01   8.1340000000000001e-01   2.1446000000000001e+00   1.2410000000000000e-01  -1.1420000000000000e-01  -4.3900000000000002e-02   1.1762999999999999e+00   9.5609999999999995e-01   4.9623999999999997e+00   2.1190000000000001e-01   6.7349999999999999e-01   2.8749999999999998e-01
  -7.7149999999999996e-01   5.9360000000000002e-01   2.4876999999999998e+00   9.5500000000000002e-02  -1.0470000000000000e-01  -7.0199999999999999e-02   1.1984999999999999e+00   1.0894999999999999e+00   4.7012999999999998e+00   1.8300000000000000e-01   7.3129999999999995e-01   3.2290000000000002e-01
  -9.9190000000000000e-01   5.9360000000000002e-01   1.7157000000000000e+00   2.1959999999999999e-01  -1.9030000000000000e-01  -3.5099999999999999e-02   1.1984999999999999e+00   8.4499999999999997e-01   4.2659000000000002e+00   2.0230000000000001e-01   7.7939999999999998e-01   2.6100000000000001e-01
  -9.0369999999999995e-01   5.7160000000000000e-01   2.2303999999999999e+00   9.5500000000000002e-02  -2.4740000000000001e-01  -4.8200000000000000e-02   1.1984999999999999e+00   8.0049999999999999e-01   4.1788999999999996e+00   2.1190000000000001e-01   6.8320000000000003e-01   3.0520000000000003e-01
  -6.6130000000000000e-01   6.3749999999999996e-01   2.0588000000000002e+00   4.7699999999999999e-02  -9.5200000000000007e-02  -3.5099999999999999e-02   9.7660000000000002e-01   8.8939999999999997e-01   5.2236000000000002e+00   1.5409999999999999e-01   6.6390000000000005e-01   3.1409999999999999e-01
  -7.7149999999999996e-01   6.5949999999999998e-01   2.4876999999999998e+00   1.3370000000000001e-01  -1.5229999999999999e-01  -7.0199999999999999e-02   1.1984999999999999e+00   9.5609999999999995e-01   4.3529999999999998e+00   1.6380000000000000e-01   6.7349999999999999e-01   3.0520000000000003e-01
  -5.5110000000000003e-01   7.4739999999999995e-01   1.9730000000000001e+00   1.6230000000000000e-01  -1.8079999999999999e-01  -2.1899999999999999e-02   9.9880000000000002e-01   1.0005999999999999e+00   4.7012999999999998e+00   2.4079999999999999e-01   5.3879999999999995e-01   2.6979999999999998e-01
  -7.4939999999999996e-01   3.7369999999999998e-01   1.8872000000000000e+00   9.5500000000000002e-02  -2.7600000000000002e-01  -3.5099999999999999e-02   1.1540999999999999e+00   8.0049999999999999e-01   4.6142000000000003e+00   1.6380000000000000e-01   6.5429999999999999e-01   2.4770000000000000e-01
  -8.5960000000000003e-01   6.3749999999999996e-01   2.5735000000000001e+00   1.1459999999999999e-01  -1.7130000000000001e-01  -6.5799999999999997e-02   1.1540999999999999e+00   8.8939999999999997e-01   4.3529999999999998e+00   2.4079999999999999e-01   6.9279999999999997e-01   2.9640000000000000e-01
  -7.0530000000000004e-01   7.4739999999999995e-01   1.5441000000000000e+00   8.5900000000000004e-02  -1.2370000000000000e-01  -3.0700000000000002e-02   8.6560000000000004e-01   8.4499999999999997e-01   4.6142000000000003e+00   1.2520000000000001e-01   7.2170000000000001e-01   3.0959999999999999e-01
  -5.7310000000000005e-01   4.3969999999999998e-01   1.4582999999999999e+00   1.7190000000000000e-01  -2.2839999999999999e-01  -4.8200000000000000e-02   1.2206999999999999e+00   9.1169999999999995e-01   4.2659000000000002e+00   1.8300000000000000e-01   6.8320000000000003e-01   2.7429999999999999e-01
  -8.3760000000000001e-01   6.8149999999999999e-01   2.2303999999999999e+00   1.4319999999999999e-01  -1.9980000000000001e-01  -4.4000000000000003e-03   1.1096999999999999e+00   9.7840000000000005e-01   5.0495000000000001e+00   2.6970000000000000e-01   6.7349999999999999e-01   2.9189999999999999e-01
  -7.0530000000000004e-01   4.8359999999999997e-01   2.0588000000000002e+00   2.6729999999999998e-01  -1.0470000000000000e-01  -7.4499999999999997e-02   9.7660000000000002e-01   8.6719999999999997e-01   4.0918000000000001e+00   2.1190000000000001e-01   7.5049999999999994e-01   3.0080000000000001e-01
  -9.0369999999999995e-01   5.9360000000000002e-01   2.1446000000000001e+00   1.4319999999999999e-01  -1.6180000000000000e-01   0.0000000000000000e+00   1.1096999999999999e+00   1.0672999999999999e+00   4.1788999999999996e+00   2.1190000000000001e-01   6.5429999999999999e-01   3.0959999999999999e-01
  -7.9349999999999998e-01   5.7160000000000000e-01   2.6593000000000000e+00   1.1459999999999999e-01  -2.7600000000000002e-01  -1.3200000000000000e-02   1.0875999999999999e+00   9.7840000000000005e-01   4.2659000000000002e+00   1.6380000000000000e-01   6.1580000000000001e-01   3.1850000000000001e-01
  -6.8330000000000002e-01   4.6170000000000000e-01   1.5441000000000000e+00   2.1959999999999999e-01  -2.6640000000000003e-01  -3.9500000000000000e-02   1.1762999999999999e+00   9.5609999999999995e-01   4.5270999999999999e+00   6.7400000000000002e-02   6.4470000000000005e-01   2.6540000000000002e-01
  -6.8330000000000002e-01   5.7160000000000000e-01   1.2867999999999999e+00   1.9089999999999999e-01  -1.5229999999999999e-01  -6.5799999999999997e-02   1.3095000000000001e+00   9.1169999999999995e-01   4.3529999999999998e+00   1.5409999999999999e-01   5.8689999999999998e-01   2.9640000000000000e-01
  -6.3919999999999999e-01   6.1550000000000005e-01   2.3161999999999998e+00   1.1459999999999999e-01  -1.8079999999999999e-01  -3.5099999999999999e-02   1.2873000000000001e+00   8.4499999999999997e-01   3.6564999999999999e+00   1.9270000000000001e-01   6.4470000000000005e-01   2.7870000000000000e-01
  -7.7149999999999996e-01   6.5949999999999998e-01   2.0588000000000002e+00   1.3370000000000001e-01  -1.3320000000000001e-01  -3.0700000000000002e-02   1.0431999999999999e+00   8.2269999999999999e-01   4.1788999999999996e+00   1.8300000000000000e-01   6.7349999999999999e-01   2.8310000000000002e-01
  -7.0530000000000004e-01   5.2759999999999996e-01   2.3161999999999998e+00   1.3370000000000001e-01  -1.3320000000000001e-01  -6.5799999999999997e-02   1.2873000000000001e+00   6.2260000000000004e-01   4.3529999999999998e+00   1.2520000000000001e-01   5.8689999999999998e-01   2.7429999999999999e-01
  -6.1719999999999997e-01   7.2550000000000003e-01   2.0588000000000002e+00   1.0500000000000000e-01  -1.9980000000000001e-01  -3.0700000000000002e-02   1.2428999999999999e+00   1.0450999999999999e+00   4.7882999999999996e+00   3.1790000000000002e-01   6.2539999999999996e-01   2.7870000000000000e-01
  -9.6989999999999998e-01   4.8359999999999997e-01   2.5735000000000001e+00   1.0500000000000000e-01  -2.0930000000000001e-01  -4.3900000000000002e-02   1.0431999999999999e+00   9.7840000000000005e-01   4.5270999999999999e+00   2.2159999999999999e-01   7.2170000000000001e-01   2.6979999999999998e-01
  -7.2740000000000005e-01   5.9360000000000002e-01   2.0588000000000002e+00   1.7190000000000000e-01  -1.9030000000000000e-01  -8.8000000000000005e-03   1.2206999999999999e+00   8.6719999999999997e-01   3.8306000000000000e+00   1.6380000000000000e-01   6.3510000000000000e-01   3.0080000000000001e-01
  -6.6130000000000000e-01   4.6170000000000000e-01   2.1446000000000001e+00   9.5500000000000002e-02  -1.8079999999999999e-01  -5.2600000000000001e-02   1.1318999999999999e+00   1.0672999999999999e+00   4.7882999999999996e+00   2.0230000000000001e-01   6.9279999999999997e-01   2.7429999999999999e-01
  -8.1559999999999999e-01   6.1550000000000005e-01   2.8309000000000002e+00   2.0999999999999999e-01  -2.9499999999999998e-01  -4.8200000000000000e-02   1.0431999999999999e+00   1.0894999999999999e+00   3.9177000000000000e+00   2.3119999999999999e-01   6.2539999999999996e-01   3.0959999999999999e-01
  -7.4939999999999996e-01   3.5170000000000001e-01   2.0588000000000002e+00   9.5500000000000002e-02  -1.2370000000000000e-01  -6.5799999999999997e-02   9.5440000000000003e-01   9.7840000000000005e-01   4.6142000000000003e+00   2.7939999999999998e-01   6.5429999999999999e-01   3.1850000000000001e-01
  -8.5960000000000003e-01   4.3969999999999998e-01   1.8872000000000000e+00   5.7299999999999997e-02  -1.6180000000000000e-01  -6.1400000000000003e-02   1.0653999999999999e+00   1.0005999999999999e+00   3.8306000000000000e+00   2.5050000000000000e-01   6.7349999999999999e-01   2.9189999999999999e-01
  -7.4939999999999996e-01   4.6170000000000000e-01   1.8872000000000000e+00   6.6799999999999998e-02  -1.5229999999999999e-01  -7.8899999999999998e-02   1.1984999999999999e+00   1.0894999999999999e+00   4.8754000000000000e+00   2.1190000000000001e-01   7.3129999999999995e-01   2.8749999999999998e-01
  -9.4779999999999998e-01   6.3749999999999996e-01   2.8309000000000002e+00   4.7699999999999999e-02  -2.9499999999999998e-01  -6.1400000000000003e-02   1.0431999999999999e+00   1.1563000000000001e+00   4.8754000000000000e+00   1.3489999999999999e-01   7.0240000000000002e-01   2.7870000000000000e-01
  -6.6130000000000000e-01   4.1770000000000002e-01   1.6298999999999999e+00   1.4319999999999999e-01  -1.8079999999999999e-01  -4.3900000000000002e-02   1.1762999999999999e+00   1.0894999999999999e+00   3.6564999999999999e+00   1.8300000000000000e-01   6.8320000000000003e-01   3.0520000000000003e-01
  -7.7149999999999996e-01   5.9360000000000002e-01   2.4876999999999998e+00   1.4319999999999999e-01  -1.2370000000000000e-01  -4.8200000000000000e-02   1.1984999999999999e+00   8.4499999999999997e-01   4.2659000000000002e+00   1.8300000000000000e-01   6.5429999999999999e-01   2.8310000000000002e-01
  -9.6989999999999998e-01   6.1550000000000005e-01   2.7450999999999999e+00   1.2410000000000000e-01  -1.5229999999999999e-01  -4.8200000000000000e-02   9.3220000000000003e-01   9.7840000000000005e-01   4.5270999999999999e+00   1.5409999999999999e-01   7.3129999999999995e-01   2.8749999999999998e-01
  -7.9349999999999998e-01   9.2330000000000001e-01   2.3161999999999998e+00   2.3870000000000000e-01  -1.0470000000000000e-01  -3.9500000000000000e-02   1.1318999999999999e+00   1.0672999999999999e+00   4.7012999999999998e+00   1.8300000000000000e-01   7.2170000000000001e-01   3.0080000000000001e-01
  -5.9509999999999996e-01   5.2759999999999996e-01   2.0588000000000002e+00   7.6399999999999996e-02  -1.4269999999999999e-01   8.8000000000000005e-03   1.1762999999999999e+00   8.0049999999999999e-01   3.6564999999999999e+00   2.6010000000000000e-01   6.3510000000000000e-01   2.7870000000000000e-01
  -6.8330000000000002e-01   4.3969999999999998e-01   1.5441000000000000e+00   0.0000000000000000e+00  -1.8079999999999999e-01  -3.5099999999999999e-02   1.4205000000000001e+00   1.1563000000000001e+00   4.5270999999999999e+00   2.1190000000000001e-01   6.6390000000000005e-01   2.8310000000000002e-01
  -8.3760000000000001e-01   6.1550000000000005e-01   2.0588000000000002e+00   1.5279999999999999e-01  -2.6640000000000003e-01  -1.7500000000000002e-02   1.0209999999999999e+00   1.0450999999999999e+00   4.9623999999999997e+00   1.8300000000000000e-01   6.7349999999999999e-01   2.8749999999999998e-01
  -7.4939999999999996e-01   6.8149999999999999e-01   1.8015000000000001e+00   1.3370000000000001e-01  -2.5690000000000002e-01  -5.7000000000000002e-02   1.0431999999999999e+00   8.8939999999999997e-01   4.2659000000000002e+00   1.5409999999999999e-01   7.1199999999999997e-01   2.8310000000000002e-01
  -7.4939999999999996e-01   5.9360000000000002e-01   2.4018999999999999e+00   1.0500000000000000e-01  -1.7130000000000001e-01  -5.7000000000000002e-02   1.1984999999999999e+00   9.1169999999999995e-01   4.7882999999999996e+00   2.3119999999999999e-01   6.4470000000000005e-01   3.0959999999999999e-01
  -6.3919999999999999e-01   6.1550000000000005e-01   2.3161999999999998e+00   1.3370000000000001e-01  -1.8079999999999999e-01  -4.3900000000000002e-02   1.0653999999999999e+00   9.3389999999999995e-01   4.7012999999999998e+00   1.9270000000000001e-01   7.6980000000000004e-01   3.1409999999999999e-01
  -5.7310000000000005e-01   6.3749999999999996e-01   2.2303999999999999e+00   1.6230000000000000e-01  -2.3790000000000000e-01  -2.6300000000000000e-02   1.2650999999999999e+00   8.8939999999999997e-01   4.6142000000000003e+00   2.5050000000000000e-01   6.5429999999999999e-01   3.0080000000000001e-01
  -6.3919999999999999e-01   4.1770000000000002e-01   1.8015000000000001e+00   9.5500000000000002e-02  -1.5229999999999999e-01  -7.8899999999999998e-02   1.2206999999999999e+00   9.7840000000000005e-01   3.7435999999999998e+00   1.4449999999999999e-01   6.7349999999999999e-01   2.8749999999999998e-01
